# Supplementary material for: Scaffold Searching of FDA and EMA-Approved Drugs Identifies Lead Candidates for Drug Repurposing in Alzheimer’s Disease
Source: Front Chem. 2021 Oct 22;9:736509. doi: 10.3389/fchem.2021.736509 (PMC8571023; doi:10.3389/fchem.2021.736509)
Supplement: Supplementary file 2 [file DataSheet2.zip]

Archive with 34 entries (29 files):
- Supplementary data/
- Supplementary data/conformers/
- Supplementary data/conformers/1.pdb
- Supplementary data/conformers/10.pdb
- Supplementary data/conformers/2.pdb
- Supplementary data/conformers/3.pdb
- Supplementary data/conformers/4.pdb
- Supplementary data/conformers/5.pdb
- Supplementary data/conformers/6.pdb
- Supplementary data/conformers/7.pdb
- Supplementary data/conformers/8.pdb
- Supplementary data/conformers/9.pdb
- Supplementary data/conformers/align.pse
- Supplementary data/conformers/HHQK.pse
- Supplementary data/conformers/min/
- Supplementary data/conformers/min/10_min.pdb
- Supplementary data/conformers/min/1_min.pdb
- Supplementary data/conformers/min/2_min.pdb
- Supplementary data/conformers/min/3_min.pdb
- Supplementary data/conformers/min/4_min.pdb
- Supplementary data/conformers/min/5_min.pdb
- Supplementary data/conformers/min/6_min.pdb
- Supplementary data/conformers/min/7_min.pdb
- Supplementary data/conformers/min/8_min.pdb
- Supplementary data/conformers/min/9_min.pdb
- Supplementary data/conformers/min/Potential energies.zip
- Supplementary data/conformers/min/Results.txt
- Supplementary data/conformers/pics/
- Supplementary data/conformers/pics/pic1.png
- Supplementary data/conformers/pics/pic2.png
- Supplementary data/Scaffold_search/
- Supplementary data/Scaffold_search/Filtering.icb
- Supplementary data/Scaffold_search/structures.molV3.mdb
- Supplementary data/Scaffold_search/structures.molV3.sdf
