# Supplementary material for: Scaffold Searching of FDA and EMA-Approved Drugs Identifies Lead Candidates for Drug Repurposing in Alzheimer’s Disease
Source: Front Chem. 2021 Oct 22;9:736509. doi: 10.3389/fchem.2021.736509 (PMC8571023; doi:10.3389/fchem.2021.736509)
Supplement: Supplementary file 2 [file DataSheet2.zip › Supplementary data/conformers/1.pdb]

ATOM      1  N   ASP A   1      -0.516   5.806  -4.997  1.00  0.00      A    N  
ATOM      2  CA  ASP A   1       0.037   4.922  -6.017  1.00  0.00      A    C  
ATOM      3  C   ASP A   1      -0.077   5.551  -7.402  1.00  0.00      A    C  
ATOM      4  O   ASP A   1      -1.175   5.706  -7.936  1.00  0.00      A    O  
ATOM      5  CB  ASP A   1      -0.682   3.572  -5.996  1.00  0.00      A    C  
ATOM      6  CG  ASP A   1      -0.362   2.765  -4.753  1.00  0.00      A    C  
ATOM      7  OD1 ASP A   1       0.789   2.841  -4.277  1.00  0.00      A    O  
ATOM      8  OD2 ASP A   1      -1.264   2.057  -4.256  1.00  0.00      A    O1-
ATOM      9  H01 ASP A   1       0.065   5.773  -4.171  1.00  0.00      A    H  
ATOM     10  H02 ASP A   1      -0.546   6.752  -5.351  1.00  0.00      A    H  
ATOM     11  H03 ASP A   1       1.093   4.767  -5.794  1.00  0.00      A    H  
ATOM     12  H04 ASP A   1      -0.340   3.001  -6.859  1.00  0.00      A    H  
ATOM     13  H05 ASP A   1      -1.757   3.747  -6.033  1.00  0.00      A    H  
ATOM     14  N   ALA A   2       1.065   5.914  -7.977  1.00  0.00      A    N  
ATOM     15  CA  ALA A   2       1.094   6.526  -9.300  1.00  0.00      A    C  
ATOM     16  C   ALA A   2       1.516   5.517 -10.362  1.00  0.00      A    C  
ATOM     17  O   ALA A   2       2.699   5.206 -10.499  1.00  0.00      A    O  
ATOM     18  CB  ALA A   2       2.030   7.725  -9.306  1.00  0.00      A    C  
ATOM     19  H01 ALA A   2       0.086   6.865  -9.539  1.00  0.00      A    H  
ATOM     20  H02 ALA A   2       2.955   7.460  -9.818  1.00  0.00      A    H  
ATOM     21  H03 ALA A   2       1.553   8.556  -9.826  1.00  0.00      A    H  
ATOM     22  H04 ALA A   2       2.253   8.017  -8.280  1.00  0.00      A    H  
ATOM     23  H06 ALA A   2       1.934   5.762  -7.485  1.00  0.00      A    H  
ATOM     24  N   GLU A   3       0.542   5.009 -11.110  1.00  0.00      A    N  
ATOM     25  CA  GLU A   3       0.815   4.034 -12.159  1.00  0.00      A    C  
ATOM     26  C   GLU A   3       0.750   4.685 -13.538  1.00  0.00      A    C  
ATOM     27  O   GLU A   3      -0.332   4.888 -14.090  1.00  0.00      A    O  
ATOM     28  CB  GLU A   3      -0.183   2.876 -12.082  1.00  0.00      A    C  
ATOM     29  CG  GLU A   3       0.228   1.782 -11.111  1.00  0.00      A    C  
ATOM     30  CD  GLU A   3      -0.481   1.891  -9.775  1.00  0.00      A    C  
ATOM     31  OE1 GLU A   3      -1.713   2.097  -9.773  1.00  0.00      A    O  
ATOM     32  OE2 GLU A   3       0.195   1.772  -8.733  1.00  0.00      A    O1-
ATOM     33  H01 GLU A   3       1.822   3.647 -12.006  1.00  0.00      A    H  
ATOM     34  H02 GLU A   3      -0.225   2.424 -13.073  1.00  0.00      A    H  
ATOM     35  H03 GLU A   3      -1.148   3.272 -11.767  1.00  0.00      A    H  
ATOM     36  H04 GLU A   3       1.297   1.889 -10.927  1.00  0.00      A    H  
ATOM     37  H05 GLU A   3      -0.410   5.305 -10.948  1.00  0.00      A    H  
ATOM     38  H06 GLU A   3      -0.008   0.814 -11.554  1.00  0.00      A    H  
ATOM     39  N   PHE A   4       1.915   5.010 -14.088  1.00  0.00      A    N  
ATOM     40  CA  PHE A   4       1.991   5.640 -15.401  1.00  0.00      A    C  
ATOM     41  C   PHE A   4       2.399   4.627 -16.467  1.00  0.00      A    C  
ATOM     42  O   PHE A   4       3.560   4.225 -16.545  1.00  0.00      A    O  
ATOM     43  CB  PHE A   4       2.988   6.800 -15.376  1.00  0.00      A    C  
ATOM     44  CG  PHE A   4       2.425   8.062 -14.786  1.00  0.00      A    C  
ATOM     45  CD1 PHE A   4       2.389   8.243 -13.413  1.00  0.00      A    C  
ATOM     46  CD2 PHE A   4       1.933   9.065 -15.604  1.00  0.00      A    C  
ATOM     47  CE1 PHE A   4       1.871   9.403 -12.867  1.00  0.00      A    C  
ATOM     48  CE2 PHE A   4       1.414  10.227 -15.064  1.00  0.00      A    C  
ATOM     49  CZ  PHE A   4       1.384  10.396 -13.694  1.00  0.00      A    C  
ATOM     50  H01 PHE A   4       1.002   6.025 -15.650  1.00  0.00      A    H  
ATOM     51  H02 PHE A   4       3.250   7.019 -16.411  1.00  0.00      A    H  
ATOM     52  H03 PHE A   4       3.854   6.499 -14.786  1.00  0.00      A    H  
ATOM     53  H04 PHE A   4       2.773   7.463 -12.756  1.00  0.00      A    H  
ATOM     54  H05 PHE A   4       1.955   8.937 -16.686  1.00  0.00      A    H  
ATOM     55  H06 PHE A   4       1.847   9.533 -11.785  1.00  0.00      A    H  
ATOM     56  H07 PHE A   4       2.769   4.816 -13.584  1.00  0.00      A    H  
ATOM     57  H08 PHE A   4       1.029  11.009 -15.719  1.00  0.00      A    H  
ATOM     58  H09 PHE A   4       0.977  11.312 -13.266  1.00  0.00      A    H  
ATOM     59  N   ARG A   5       1.435   4.219 -17.286  1.00  0.00      A    N  
ATOM     60  CA  ARG A   5       1.692   3.252 -18.346  1.00  0.00      A    C  
ATOM     61  C   ARG A   5       1.754   3.940 -19.706  1.00  0.00      A    C  
ATOM     62  O   ARG A   5       0.724   4.229 -20.316  1.00  0.00      A    O  
ATOM     63  CB  ARG A   5       0.606   2.174 -18.357  1.00  0.00      A    C  
ATOM     64  CG  ARG A   5       1.042   0.863 -17.723  1.00  0.00      A    C  
ATOM     65  CD  ARG A   5       0.584   0.765 -16.276  1.00  0.00      A    C  
ATOM     66  NE  ARG A   5      -0.117  -0.488 -16.009  1.00  0.00      A    N  
ATOM     67  CZ  ARG A   5      -0.271  -0.999 -14.792  1.00  0.00      A    C  
ATOM     68  NH1 ARG A   5       0.225  -0.367 -13.737  1.00  0.00      A    N1+
ATOM     69  NH2 ARG A   5      -0.921  -2.143 -14.629  1.00  0.00      A    N  
ATOM     70  H01 ARG A   5       2.657   2.784 -18.150  1.00  0.00      A    H  
ATOM     71  H02 ARG A   5       0.377   1.963 -19.402  1.00  0.00      A    H  
ATOM     72  H03 ARG A   5      -0.259   2.550 -17.811  1.00  0.00      A    H  
ATOM     73  H04 ARG A   5       2.131   0.820 -17.741  1.00  0.00      A    H  
ATOM     74  H05 ARG A   5       0.613   0.035 -18.288  1.00  0.00      A    H  
ATOM     75  H06 ARG A   5      -0.108   1.585 -16.085  1.00  0.00      A    H  
ATOM     76  H07 ARG A   5       1.456   0.827 -15.625  1.00  0.00      A    H  
ATOM     77  H08 ARG A   5      -0.506  -0.994 -16.792  1.00  0.00      A    H  
ATOM     78  H09 ARG A   5       0.107  -0.757 -12.813  1.00  0.00      A    H  
ATOM     79  H10 ARG A   5       0.502   4.588 -17.171  1.00  0.00      A    H  
ATOM     80  H11 ARG A   5       0.721   0.505 -13.857  1.00  0.00      A    H  
ATOM     81  H12 ARG A   5      -1.300  -2.627 -15.430  1.00  0.00      A    H  
ATOM     82  H13 ARG A   5      -1.037  -2.530 -13.704  1.00  0.00      A    H  
ATOM     83  N   HIS A   6       2.970   4.202 -20.177  1.00  0.00      A    N  
ATOM     84  CA  HIS A   6       3.166   4.857 -21.465  1.00  0.00      A    C  
ATOM     85  C   HIS A   6       4.062   4.016 -22.371  1.00  0.00      A    C  
ATOM     86  O   HIS A   6       5.284   4.161 -22.358  1.00  0.00      A    O  
ATOM     87  CB  HIS A   6       3.779   6.244 -21.268  1.00  0.00      A    C  
ATOM     88  CG  HIS A   6       2.872   7.204 -20.562  1.00  0.00      A    C  
ATOM     89  CD2 HIS A   6       2.783   7.538 -19.253  1.00  0.00      A    C  
ATOM     90  ND1 HIS A   6       1.910   7.948 -21.212  1.00  0.00      A    N  
ATOM     91  CE1 HIS A   6       1.270   8.700 -20.335  1.00  0.00      A    C  
ATOM     92  NE2 HIS A   6       1.780   8.470 -19.138  1.00  0.00      A    N  
ATOM     93  H01 HIS A   6       2.192   4.963 -21.943  1.00  0.00      A    H  
ATOM     94  H02 HIS A   6       3.969   6.654 -22.260  1.00  0.00      A    H  
ATOM     95  H03 HIS A   6       4.693   6.138 -20.683  1.00  0.00      A    H  
ATOM     96  H04 HIS A   6       3.393   7.141 -18.442  1.00  0.00      A    H  
ATOM     97  H05 HIS A   6       1.724   7.922 -22.204  1.00  0.00      A    H  
ATOM     98  H06 HIS A   6       0.459   9.393 -20.560  1.00  0.00      A    H  
ATOM     99  H07 HIS A   6       1.481   8.908 -18.278  1.00  0.00      A    H  
ATOM    100  H14 HIS A   6       3.777   3.941 -19.629  1.00  0.00      A    H  
ATOM    101  N   ASP A   7       3.445   3.139 -23.155  1.00  0.00      A    N  
ATOM    102  CA  ASP A   7       4.186   2.276 -24.067  1.00  0.00      A    C  
ATOM    103  C   ASP A   7       4.486   2.999 -25.377  1.00  0.00      A    C  
ATOM    104  O   ASP A   7       3.814   2.781 -26.385  1.00  0.00      A    O  
ATOM    105  CB  ASP A   7       3.397   0.996 -24.346  1.00  0.00      A    C  
ATOM    106  CG  ASP A   7       4.276  -0.123 -24.869  1.00  0.00      A    C  
ATOM    107  OD1 ASP A   7       5.374   0.175 -25.385  1.00  0.00      A    O  
ATOM    108  OD2 ASP A   7       3.866  -1.298 -24.762  1.00  0.00      A    O1-
ATOM    109  H01 ASP A   7       5.132   2.015 -23.592  1.00  0.00      A    H  
ATOM    110  H02 ASP A   7       2.657   1.223 -25.113  1.00  0.00      A    H  
ATOM    111  H03 ASP A   7       2.924   0.667 -23.421  1.00  0.00      A    H  
ATOM    112  H08 ASP A   7       2.438   3.068 -23.118  1.00  0.00      A    H  
ATOM    113  N   SER A   8       5.497   3.860 -25.353  1.00  0.00      A    N  
ATOM    114  CA  SER A   8       5.883   4.619 -26.538  1.00  0.00      A    C  
ATOM    115  C   SER A   8       4.714   5.454 -27.052  1.00  0.00      A    C  
ATOM    116  O   SER A   8       4.220   5.237 -28.157  1.00  0.00      A    O  
ATOM    117  CB  SER A   8       6.372   3.675 -27.637  1.00  0.00      A    C  
ATOM    118  OG  SER A   8       6.837   4.401 -28.763  1.00  0.00      A    O  
ATOM    119  H01 SER A   8       6.694   5.292 -26.260  1.00  0.00      A    H  
ATOM    120  H02 SER A   8       5.538   3.047 -27.950  1.00  0.00      A    H  
ATOM    121  H03 SER A   8       7.185   3.063 -27.246  1.00  0.00      A    H  
ATOM    122  H04 SER A   8       6.011   3.993 -24.494  1.00  0.00      A    H  
ATOM    123  H05 SER A   8       6.824   5.341 -28.566  1.00  0.00      A    H  
ATOM    124  N   GLY A   9       4.276   6.412 -26.239  1.00  0.00      A    N  
ATOM    125  CA  GLY A   9       3.168   7.265 -26.628  1.00  0.00      A    C  
ATOM    126  C   GLY A   9       3.287   8.665 -26.057  1.00  0.00      A    C  
ATOM    127  O   GLY A   9       2.432   9.103 -25.288  1.00  0.00      A    O  
ATOM    128  H01 GLY A   9       2.254   6.822 -26.233  1.00  0.00      A    H  
ATOM    129  H02 GLY A   9       3.141   7.331 -27.716  1.00  0.00      A    H  
ATOM    130  H06 GLY A   9       4.719   6.547 -25.342  1.00  0.00      A    H  
ATOM    131  N   TYR A  10       4.351   9.366 -26.432  1.00  0.00      A    N  
ATOM    132  CA  TYR A  10       4.581  10.723 -25.949  1.00  0.00      A    C  
ATOM    133  C   TYR A  10       3.686  11.720 -26.679  1.00  0.00      A    C  
ATOM    134  O   TYR A  10       4.138  12.439 -27.570  1.00  0.00      A    O  
ATOM    135  CB  TYR A  10       6.049  11.110 -26.132  1.00  0.00      A    C  
ATOM    136  CG  TYR A  10       6.902  10.840 -24.913  1.00  0.00      A    C  
ATOM    137  CD1 TYR A  10       6.661  11.498 -23.713  1.00  0.00      A    C  
ATOM    138  CD2 TYR A  10       7.950   9.928 -24.961  1.00  0.00      A    C  
ATOM    139  CE1 TYR A  10       7.439  11.255 -22.597  1.00  0.00      A    C  
ATOM    140  CE2 TYR A  10       8.731   9.679 -23.850  1.00  0.00      A    C  
ATOM    141  CZ  TYR A  10       8.472  10.344 -22.670  1.00  0.00      A    C  
ATOM    142  OH  TYR A  10       9.249  10.099 -21.561  1.00  0.00      A    O  
ATOM    143  H01 TYR A  10       4.335  10.750 -24.888  1.00  0.00      A    H  
ATOM    144  H02 TYR A  10       6.076  12.185 -26.310  1.00  0.00      A    H  
ATOM    145  H03 TYR A  10       5.017   8.949 -27.067  1.00  0.00      A    H  
ATOM    146  H04 TYR A  10       6.454  10.542 -26.970  1.00  0.00      A    H  
ATOM    147  H05 TYR A  10       5.845  12.218 -23.651  1.00  0.00      A    H  
ATOM    148  H06 TYR A  10       8.159   9.400 -25.892  1.00  0.00      A    H  
ATOM    149  H07 TYR A  10       7.237  11.781 -21.664  1.00  0.00      A    H  
ATOM    150  H08 TYR A  10       9.548   8.960 -23.905  1.00  0.00      A    H  
ATOM    151  H09 TYR A  10       9.507   9.174 -21.548  1.00  0.00      A    H  
ATOM    152  N   GLU A  11       2.414  11.757 -26.293  1.00  0.00      A    N  
ATOM    153  CA  GLU A  11       1.455  12.665 -26.911  1.00  0.00      A    C  
ATOM    154  C   GLU A  11       1.615  14.080 -26.362  1.00  0.00      A    C  
ATOM    155  O   GLU A  11       1.515  15.060 -27.101  1.00  0.00      A    O  
ATOM    156  CB  GLU A  11       0.026  12.173 -26.673  1.00  0.00      A    C  
ATOM    157  CG  GLU A  11      -0.709  11.798 -27.949  1.00  0.00      A    C  
ATOM    158  CD  GLU A  11      -1.909  10.908 -27.691  1.00  0.00      A    C  
ATOM    159  OE1 GLU A  11      -2.504  11.017 -26.599  1.00  0.00      A    O  
ATOM    160  OE2 GLU A  11      -2.252  10.101 -28.580  1.00  0.00      A    O1-
ATOM    161  H01 GLU A  11       1.651  12.685 -27.983  1.00  0.00      A    H  
ATOM    162  H02 GLU A  11      -0.524  12.997 -26.218  1.00  0.00      A    H  
ATOM    163  H03 GLU A  11       0.066  11.296 -26.027  1.00  0.00      A    H  
ATOM    164  H04 GLU A  11      -0.015  11.241 -28.578  1.00  0.00      A    H  
ATOM    165  H05 GLU A  11      -1.049  12.711 -28.438  1.00  0.00      A    H  
ATOM    166  H10 GLU A  11       2.105  11.142 -25.554  1.00  0.00      A    H  
ATOM    167  N   VAL A  12       1.864  14.179 -25.060  1.00  0.00      A    N  
ATOM    168  CA  VAL A  12       2.039  15.473 -24.411  1.00  0.00      A    C  
ATOM    169  C   VAL A  12       3.484  15.947 -24.511  1.00  0.00      A    C  
ATOM    170  O   VAL A  12       4.318  15.616 -23.668  1.00  0.00      A    O  
ATOM    171  CB  VAL A  12       1.631  15.416 -22.927  1.00  0.00      A    C  
ATOM    172  CG1 VAL A  12       1.743  16.792 -22.289  1.00  0.00      A    C  
ATOM    173  CG2 VAL A  12       0.220  14.866 -22.784  1.00  0.00      A    C  
ATOM    174  H01 VAL A  12       1.391  16.178 -24.932  1.00  0.00      A    H  
ATOM    175  H02 VAL A  12       2.313  14.744 -22.406  1.00  0.00      A    H  
ATOM    176  H03 VAL A  12       2.473  17.388 -22.837  1.00  0.00      A    H  
ATOM    177  H04 VAL A  12       0.773  17.288 -22.321  1.00  0.00      A    H  
ATOM    178  H05 VAL A  12       2.064  16.688 -21.253  1.00  0.00      A    H  
ATOM    179  H06 VAL A  12       1.934  13.337 -24.507  1.00  0.00      A    H  
ATOM    180  H07 VAL A  12      -0.455  15.427 -23.430  1.00  0.00      A    H  
ATOM    181  H08 VAL A  12       0.208  13.815 -23.072  1.00  0.00      A    H  
ATOM    182  H09 VAL A  12      -0.105  14.963 -21.748  1.00  0.00      A    H  
ATOM    183  N   HIS A  13       3.775  16.727 -25.548  1.00  0.00      A    N  
ATOM    184  CA  HIS A  13       5.120  17.249 -25.759  1.00  0.00      A    C  
ATOM    185  C   HIS A  13       5.122  18.774 -25.731  1.00  0.00      A    C  
ATOM    186  O   HIS A  13       4.084  19.410 -25.917  1.00  0.00      A    O  
ATOM    187  CB  HIS A  13       5.681  16.751 -27.092  1.00  0.00      A    C  
ATOM    188  CG  HIS A  13       4.811  17.079 -28.267  1.00  0.00      A    C  
ATOM    189  CD2 HIS A  13       4.366  18.269 -28.734  1.00  0.00      A    C  
ATOM    190  ND1 HIS A  13       4.296  16.119 -29.112  1.00  0.00      A    N  
ATOM    191  CE1 HIS A  13       3.572  16.705 -30.049  1.00  0.00      A    C  
ATOM    192  NE2 HIS A  13       3.598  18.009 -29.842  1.00  0.00      A    N  
ATOM    193  H01 HIS A  13       5.754  16.887 -24.949  1.00  0.00      A    H  
ATOM    194  H02 HIS A  13       5.738  15.664 -27.029  1.00  0.00      A    H  
ATOM    195  H03 HIS A  13       6.659  17.207 -27.248  1.00  0.00      A    H  
ATOM    196  H04 HIS A  13       4.578  19.250 -28.310  1.00  0.00      A    H  
ATOM    197  H05 HIS A  13       4.448  15.124 -29.028  1.00  0.00      A    H  
ATOM    198  H06 HIS A  13       3.043  16.198 -30.856  1.00  0.00      A    H  
ATOM    199  H07 HIS A  13       3.129  18.702 -30.407  1.00  0.00      A    H  
ATOM    200  H10 HIS A  13       3.046  16.964 -26.206  1.00  0.00      A    H  
ATOM    201  N   HIS A  14       6.294  19.356 -25.496  1.00  0.00      A    N  
ATOM    202  CA  HIS A  14       6.430  20.807 -25.444  1.00  0.00      A    C  
ATOM    203  C   HIS A  14       6.430  21.404 -26.848  1.00  0.00      A    C  
ATOM    204  O   HIS A  14       5.442  21.998 -27.279  1.00  0.00      A    O  
ATOM    205  CB  HIS A  14       7.716  21.194 -24.712  1.00  0.00      A    C  
ATOM    206  CG  HIS A  14       7.970  22.670 -24.686  1.00  0.00      A    C  
ATOM    207  CD2 HIS A  14       9.119  23.368 -24.528  1.00  0.00      A    C  
ATOM    208  ND1 HIS A  14       6.970  23.608 -24.833  1.00  0.00      A    N  
ATOM    209  CE1 HIS A  14       7.493  24.819 -24.767  1.00  0.00      A    C  
ATOM    210  NE2 HIS A  14       8.796  24.701 -24.582  1.00  0.00      A    N  
ATOM    211  H01 HIS A  14       5.576  21.208 -24.898  1.00  0.00      A    H  
ATOM    212  H02 HIS A  14       8.543  20.737 -25.256  1.00  0.00      A    H  
ATOM    213  H03 HIS A  14       7.649  20.837 -23.684  1.00  0.00      A    H  
ATOM    214  H04 HIS A  14      10.115  22.949 -24.385  1.00  0.00      A    H  
ATOM    215  H05 HIS A  14       5.991  23.401 -24.970  1.00  0.00      A    H  
ATOM    216  H06 HIS A  14       6.943  25.756 -24.851  1.00  0.00      A    H  
ATOM    217  H07 HIS A  14       9.448  25.467 -24.495  1.00  0.00      A    H  
ATOM    218  H08 HIS A  14       7.110  18.779 -25.350  1.00  0.00      A    H  
ATOM    219  N   GLN A  15       7.544  21.243 -27.554  1.00  0.00      A    N  
ATOM    220  CA  GLN A  15       7.672  21.768 -28.908  1.00  0.00      A    C  
ATOM    221  C   GLN A  15       8.092  20.670 -29.880  1.00  0.00      A    C  
ATOM    222  O   GLN A  15       9.187  20.117 -29.774  1.00  0.00      A    O  
ATOM    223  CB  GLN A  15       8.688  22.911 -28.942  1.00  0.00      A    C  
ATOM    224  CG  GLN A  15       8.933  23.467 -30.335  1.00  0.00      A    C  
ATOM    225  CD  GLN A  15      10.336  23.189 -30.836  1.00  0.00      A    C  
ATOM    226  NE2 GLN A  15      11.127  24.243 -30.999  1.00  0.00      A    N  
ATOM    227  OE1 GLN A  15      10.705  22.039 -31.075  1.00  0.00      A    O  
ATOM    228  H01 GLN A  15       6.698  22.148 -29.216  1.00  0.00      A    H  
ATOM    229  H02 GLN A  15       9.636  22.506 -28.589  1.00  0.00      A    H  
ATOM    230  H03 GLN A  15       8.321  23.718 -28.308  1.00  0.00      A    H  
ATOM    231  H04 GLN A  15       8.810  24.549 -30.284  1.00  0.00      A    H  
ATOM    232  H05 GLN A  15       8.220  23.013 -31.023  1.00  0.00      A    H  
ATOM    233  H06 GLN A  15      12.073  24.118 -31.331  1.00  0.00      A    H  
ATOM    234  H07 GLN A  15      10.783  25.170 -30.791  1.00  0.00      A    H  
ATOM    235  H08 GLN A  15       8.321  20.745 -27.143  1.00  0.00      A    H  
ATOM    236  N   LYS A  16       7.214  20.358 -30.828  1.00  0.00      A    N  
ATOM    237  CA  LYS A  16       7.493  19.327 -31.820  1.00  0.00      A    C  
ATOM    238  C   LYS A  16       7.617  19.933 -33.214  1.00  0.00      A    C  
ATOM    239  O   LYS A  16       6.617  20.148 -33.900  1.00  0.00      A    O  
ATOM    240  CB  LYS A  16       6.388  18.268 -31.809  1.00  0.00      A    C  
ATOM    241  CG  LYS A  16       6.880  16.873 -32.154  1.00  0.00      A    C  
ATOM    242  CD  LYS A  16       5.874  16.123 -33.012  1.00  0.00      A    C  
ATOM    243  CE  LYS A  16       6.481  14.864 -33.611  1.00  0.00      A    C  
ATOM    244  NZ  LYS A  16       5.507  14.132 -34.467  1.00  0.00      A    N1+
ATOM    245  H01 LYS A  16       8.442  18.856 -31.562  1.00  0.00      A    H  
ATOM    246  H02 LYS A  16       5.666  18.551 -32.575  1.00  0.00      A    H  
ATOM    247  H03 LYS A  16       5.945  18.242 -30.814  1.00  0.00      A    H  
ATOM    248  H04 LYS A  16       7.016  16.319 -31.225  1.00  0.00      A    H  
ATOM    249  H05 LYS A  16       7.821  16.953 -32.699  1.00  0.00      A    H  
ATOM    250  H06 LYS A  16       5.567  16.776 -33.829  1.00  0.00      A    H  
ATOM    251  H07 LYS A  16       5.019  15.846 -32.396  1.00  0.00      A    H  
ATOM    252  H08 LYS A  16       6.331  20.848 -30.862  1.00  0.00      A    H  
ATOM    253  H09 LYS A  16       6.772  14.206 -32.792  1.00  0.00      A    H  
ATOM    254  H10 LYS A  16       7.344  15.141 -34.216  1.00  0.00      A    H  
ATOM    255  H11 LYS A  16       4.691  14.708 -34.616  1.00  0.00      A    H  
ATOM    256  H12 LYS A  16       5.934  13.918 -35.357  1.00  0.00      A    H  
ATOM    257  H13 LYS A  16       5.234  13.274 -34.009  1.00  0.00      A    H  
ATOM    258  N   LEU A  17       8.850  20.204 -33.629  1.00  0.00      A    N  
ATOM    259  CA  LEU A  17       9.105  20.784 -34.943  1.00  0.00      A    C  
ATOM    260  C   LEU A  17       9.596  19.721 -35.921  1.00  0.00      A    C  
ATOM    261  O   LEU A  17      10.761  19.325 -35.890  1.00  0.00      A    O  
ATOM    262  CB  LEU A  17      10.136  21.909 -34.834  1.00  0.00      A    C  
ATOM    263  CG  LEU A  17       9.575  23.330 -34.782  1.00  0.00      A    C  
ATOM    264  CD1 LEU A  17       8.742  23.529 -33.525  1.00  0.00      A    C  
ATOM    265  CD2 LEU A  17      10.702  24.351 -34.844  1.00  0.00      A    C  
ATOM    266  H01 LEU A  17       8.168  21.194 -35.321  1.00  0.00      A    H  
ATOM    267  H02 LEU A  17      10.723  21.859 -35.751  1.00  0.00      A    H  
ATOM    268  H03 LEU A  17      10.715  21.745 -33.925  1.00  0.00      A    H  
ATOM    269  H04 LEU A  17       8.930  23.477 -35.648  1.00  0.00      A    H  
ATOM    270  H05 LEU A  17       7.756  23.087 -33.669  1.00  0.00      A    H  
ATOM    271  H06 LEU A  17       9.236  23.047 -32.681  1.00  0.00      A    H  
ATOM    272  H07 LEU A  17       8.636  24.595 -33.324  1.00  0.00      A    H  
ATOM    273  H08 LEU A  17      11.571  23.903 -35.325  1.00  0.00      A    H  
ATOM    274  H09 LEU A  17      10.376  25.218 -35.418  1.00  0.00      A    H  
ATOM    275  H10 LEU A  17      10.967  24.662 -33.834  1.00  0.00      A    H  
ATOM    276  H14 LEU A  17       9.630  20.003 -33.019  1.00  0.00      A    H  
ATOM    277  N   VAL A  18       8.700  19.264 -36.789  1.00  0.00      A    N  
ATOM    278  CA  VAL A  18       9.042  18.250 -37.779  1.00  0.00      A    C  
ATOM    279  C   VAL A  18       8.032  18.233 -38.921  1.00  0.00      A    C  
ATOM    280  O   VAL A  18       6.836  18.433 -38.709  1.00  0.00      A    O  
ATOM    281  CB  VAL A  18       9.109  16.848 -37.146  1.00  0.00      A    C  
ATOM    282  CG1 VAL A  18       7.858  16.572 -36.325  1.00  0.00      A    C  
ATOM    283  CG2 VAL A  18       9.296  15.787 -38.220  1.00  0.00      A    C  
ATOM    284  H01 VAL A  18      10.025  18.510 -38.172  1.00  0.00      A    H  
ATOM    285  H02 VAL A  18       9.969  16.811 -36.477  1.00  0.00      A    H  
ATOM    286  H03 VAL A  18       7.027  16.350 -36.994  1.00  0.00      A    H  
ATOM    287  H04 VAL A  18       8.034  15.719 -35.670  1.00  0.00      A    H  
ATOM    288  H05 VAL A  18       7.616  17.449 -35.724  1.00  0.00      A    H  
ATOM    289  H06 VAL A  18      10.329  15.440 -38.211  1.00  0.00      A    H  
ATOM    290  H07 VAL A  18       8.630  14.947 -38.022  1.00  0.00      A    H  
ATOM    291  H08 VAL A  18       9.064  16.213 -39.196  1.00  0.00      A    H  
ATOM    292  H11 VAL A  18       7.758  19.628 -36.762  1.00  0.00      A    H  
ATOM    293  N   PHE A  19       8.521  17.991 -40.133  1.00  0.00      A    N  
ATOM    294  CA  PHE A  19       7.660  17.948 -41.309  1.00  0.00      A    C  
ATOM    295  C   PHE A  19       7.242  16.515 -41.625  1.00  0.00      A    C  
ATOM    296  O   PHE A  19       7.949  15.563 -41.294  1.00  0.00      A    O  
ATOM    297  CB  PHE A  19       8.378  18.559 -42.515  1.00  0.00      A    C  
ATOM    298  CG  PHE A  19       7.601  19.657 -43.182  1.00  0.00      A    C  
ATOM    299  CD1 PHE A  19       7.344  20.845 -42.517  1.00  0.00      A    C  
ATOM    300  CD2 PHE A  19       7.127  19.502 -44.475  1.00  0.00      A    C  
ATOM    301  CE1 PHE A  19       6.628  21.857 -43.128  1.00  0.00      A    C  
ATOM    302  CE2 PHE A  19       6.411  20.511 -45.092  1.00  0.00      A    C  
ATOM    303  CZ  PHE A  19       6.162  21.690 -44.418  1.00  0.00      A    C  
ATOM    304  H01 PHE A  19       6.764  18.530 -41.094  1.00  0.00      A    H  
ATOM    305  H02 PHE A  19       8.503  17.764 -43.250  1.00  0.00      A    H  
ATOM    306  H03 PHE A  19       9.332  18.965 -42.180  1.00  0.00      A    H  
ATOM    307  H04 PHE A  19       7.711  20.983 -41.500  1.00  0.00      A    H  
ATOM    308  H05 PHE A  19       7.321  18.573 -45.012  1.00  0.00      A    H  
ATOM    309  H06 PHE A  19       6.431  22.786 -42.593  1.00  0.00      A    H  
ATOM    310  H07 PHE A  19       6.044  20.376 -46.109  1.00  0.00      A    H  
ATOM    311  H08 PHE A  19       5.599  22.488 -44.903  1.00  0.00      A    H  
ATOM    312  H09 PHE A  19       9.513  17.833 -40.242  1.00  0.00      A    H  
ATOM    313  N   PHE A  20       6.087  16.370 -42.267  1.00  0.00      A    N  
ATOM    314  CA  PHE A  20       5.572  15.054 -42.626  1.00  0.00      A    C  
ATOM    315  C   PHE A  20       5.242  14.240 -41.378  1.00  0.00      A    C  
ATOM    316  O   PHE A  20       5.267  14.758 -40.262  1.00  0.00      A    O  
ATOM    317  CB  PHE A  20       6.591  14.302 -43.485  1.00  0.00      A    C  
ATOM    318  CG  PHE A  20       7.295  15.175 -44.484  1.00  0.00      A    C  
ATOM    319  CD1 PHE A  20       6.618  15.676 -45.584  1.00  0.00      A    C  
ATOM    320  CD2 PHE A  20       8.633  15.495 -44.323  1.00  0.00      A    C  
ATOM    321  CE1 PHE A  20       7.262  16.480 -46.505  1.00  0.00      A    C  
ATOM    322  CE2 PHE A  20       9.283  16.299 -45.240  1.00  0.00      A    C  
ATOM    323  CZ  PHE A  20       8.597  16.792 -46.333  1.00  0.00      A    C  
ATOM    324  H01 PHE A  20       4.656  15.194 -43.200  1.00  0.00      A    H  
ATOM    325  H02 PHE A  20       6.040  13.550 -44.050  1.00  0.00      A    H  
ATOM    326  H03 PHE A  20       7.338  13.859 -42.826  1.00  0.00      A    H  
ATOM    327  H04 PHE A  20       5.565  15.433 -45.725  1.00  0.00      A    H  
ATOM    328  H05 PHE A  20       9.180  15.108 -43.463  1.00  0.00      A    H  
ATOM    329  H06 PHE A  20       6.718  16.868 -47.366  1.00  0.00      A    H  
ATOM    330  H07 PHE A  20      10.336  16.544 -45.101  1.00  0.00      A    H  
ATOM    331  H08 PHE A  20       9.108  17.426 -47.058  1.00  0.00      A    H  
ATOM    332  H09 PHE A  20       5.553  17.192 -42.512  1.00  0.00      A    H  
ATOM    333  N   ALA A  21       4.933  12.963 -41.577  1.00  0.00      A    N  
ATOM    334  CA  ALA A  21       4.598  12.076 -40.469  1.00  0.00      A    C  
ATOM    335  C   ALA A  21       4.507  10.627 -40.934  1.00  0.00      A    C  
ATOM    336  O   ALA A  21       5.049   9.726 -40.296  1.00  0.00      A    O  
ATOM    337  CB  ALA A  21       3.291  12.509 -39.823  1.00  0.00      A    C  
ATOM    338  H01 ALA A  21       5.395  12.143 -39.729  1.00  0.00      A    H  
ATOM    339  H02 ALA A  21       2.500  11.813 -40.103  1.00  0.00      A    H  
ATOM    340  H03 ALA A  21       3.404  12.512 -38.739  1.00  0.00      A    H  
ATOM    341  H04 ALA A  21       3.031  13.511 -40.165  1.00  0.00      A    H  
ATOM    342  H09 ALA A  21       4.930  12.598 -42.519  1.00  0.00      A    H  
ATOM    343  N   GLU A  22       3.817  10.411 -42.050  1.00  0.00      A    N  
ATOM    344  CA  GLU A  22       3.654   9.070 -42.599  1.00  0.00      A    C  
ATOM    345  C   GLU A  22       4.400   8.929 -43.922  1.00  0.00      A    C  
ATOM    346  O   GLU A  22       5.403   8.221 -44.009  1.00  0.00      A    O  
ATOM    347  CB  GLU A  22       2.170   8.755 -42.801  1.00  0.00      A    C  
ATOM    348  CG  GLU A  22       1.523   8.077 -41.605  1.00  0.00      A    C  
ATOM    349  CD  GLU A  22       2.142   6.729 -41.293  1.00  0.00      A    C  
ATOM    350  OE1 GLU A  22       2.973   6.258 -42.097  1.00  0.00      A    O  
ATOM    351  OE2 GLU A  22       1.795   6.144 -40.246  1.00  0.00      A    O1-
ATOM    352  H01 GLU A  22       4.075   8.360 -41.887  1.00  0.00      A    H  
ATOM    353  H02 GLU A  22       2.103   8.059 -43.637  1.00  0.00      A    H  
ATOM    354  H03 GLU A  22       1.642   9.689 -42.996  1.00  0.00      A    H  
ATOM    355  H04 GLU A  22       0.474   7.909 -41.849  1.00  0.00      A    H  
ATOM    356  H05 GLU A  22       3.396  11.194 -42.529  1.00  0.00      A    H  
ATOM    357  H06 GLU A  22       1.635   8.723 -40.734  1.00  0.00      A    H  
ATOM    358  N   ASP A  23       3.902   9.607 -44.950  1.00  0.00      A    N  
ATOM    359  CA  ASP A  23       4.521   9.559 -46.270  1.00  0.00      A    C  
ATOM    360  C   ASP A  23       3.769  10.446 -47.256  1.00  0.00      A    C  
ATOM    361  O   ASP A  23       2.566  10.283 -47.461  1.00  0.00      A    O  
ATOM    362  CB  ASP A  23       4.560   8.120 -46.786  1.00  0.00      A    C  
ATOM    363  CG  ASP A  23       4.878   8.044 -48.267  1.00  0.00      A    C  
ATOM    364  OD1 ASP A  23       5.916   8.602 -48.680  1.00  0.00      A    O  
ATOM    365  OD2 ASP A  23       4.089   7.426 -49.011  1.00  0.00      A    O1-
ATOM    366  H01 ASP A  23       5.541   9.932 -46.179  1.00  0.00      A    H  
ATOM    367  H02 ASP A  23       3.571   7.687 -46.637  1.00  0.00      A    H  
ATOM    368  H03 ASP A  23       5.323   7.571 -46.235  1.00  0.00      A    H  
ATOM    369  H07 ASP A  23       3.074  10.170 -44.814  1.00  0.00      A    H  
ATOM    370  N   VAL A  24       4.485  11.387 -47.863  1.00  0.00      A    N  
ATOM    371  CA  VAL A  24       3.885  12.301 -48.828  1.00  0.00      A    C  
ATOM    372  C   VAL A  24       4.354  11.990 -50.245  1.00  0.00      A    C  
ATOM    373  O   VAL A  24       5.113  11.047 -50.466  1.00  0.00      A    O  
ATOM    374  CB  VAL A  24       4.222  13.767 -48.498  1.00  0.00      A    C  
ATOM    375  CG1 VAL A  24       3.424  14.240 -47.292  1.00  0.00      A    C  
ATOM    376  CG2 VAL A  24       5.715  13.928 -48.255  1.00  0.00      A    C  
ATOM    377  H01 VAL A  24       2.806  12.162 -48.767  1.00  0.00      A    H  
ATOM    378  H02 VAL A  24       3.947  14.386 -49.352  1.00  0.00      A    H  
ATOM    379  H03 VAL A  24       2.434  13.785 -47.311  1.00  0.00      A    H  
ATOM    380  H04 VAL A  24       5.469  11.471 -47.651  1.00  0.00      A    H  
ATOM    381  H05 VAL A  24       3.939  13.948 -46.377  1.00  0.00      A    H  
ATOM    382  H06 VAL A  24       3.326  15.325 -47.323  1.00  0.00      A    H  
ATOM    383  H07 VAL A  24       6.212  14.169 -49.195  1.00  0.00      A    H  
ATOM    384  H08 VAL A  24       5.882  14.733 -47.539  1.00  0.00      A    H  
ATOM    385  H09 VAL A  24       6.122  12.998 -47.858  1.00  0.00      A    H  
ATOM    386  N   GLY A  25       3.898  12.791 -51.203  1.00  0.00      A    N  
ATOM    387  CA  GLY A  25       4.282  12.586 -52.587  1.00  0.00      A    C  
ATOM    388  C   GLY A  25       5.607  13.241 -52.925  1.00  0.00      A    C  
ATOM    389  O   GLY A  25       6.601  12.557 -53.170  1.00  0.00      A    O  
ATOM    390  H01 GLY A  25       3.517  13.044 -53.214  1.00  0.00      A    H  
ATOM    391  H02 GLY A  25       4.363  11.515 -52.773  1.00  0.00      A    H  
ATOM    392  H10 GLY A  25       3.277  13.551 -50.965  1.00  0.00      A    H  
ATOM    393  N   SER A  26       5.622  14.570 -52.939  1.00  0.00      A    N  
ATOM    394  CA  SER A  26       6.833  15.318 -53.255  1.00  0.00      A    C  
ATOM    395  C   SER A  26       6.955  16.553 -52.368  1.00  0.00      A    C  
ATOM    396  O   SER A  26       6.003  17.317 -52.215  1.00  0.00      A    O  
ATOM    397  CB  SER A  26       6.833  15.732 -54.728  1.00  0.00      A    C  
ATOM    398  OG  SER A  26       5.583  16.284 -55.103  1.00  0.00      A    O  
ATOM    399  H01 SER A  26       7.690  14.671 -53.067  1.00  0.00      A    H  
ATOM    400  H02 SER A  26       7.016  14.846 -55.336  1.00  0.00      A    H  
ATOM    401  H03 SER A  26       4.773  15.074 -52.725  1.00  0.00      A    H  
ATOM    402  H04 SER A  26       7.614  16.475 -54.890  1.00  0.00      A    H  
ATOM    403  H05 SER A  26       5.269  15.853 -55.901  1.00  0.00      A    H  
ATOM    404  N   ASN A  27       8.135  16.741 -51.785  1.00  0.00      A    N  
ATOM    405  CA  ASN A  27       8.383  17.883 -50.913  1.00  0.00      A    C  
ATOM    406  C   ASN A  27       9.074  19.010 -51.675  1.00  0.00      A    C  
ATOM    407  O   ASN A  27      10.297  19.149 -51.626  1.00  0.00      A    O  
ATOM    408  CB  ASN A  27       9.240  17.461 -49.717  1.00  0.00      A    C  
ATOM    409  CG  ASN A  27       8.955  16.039 -49.275  1.00  0.00      A    C  
ATOM    410  ND2 ASN A  27       9.986  15.347 -48.805  1.00  0.00      A    N  
ATOM    411  OD1 ASN A  27       7.820  15.568 -49.356  1.00  0.00      A    O  
ATOM    412  H01 ASN A  27       7.422  18.248 -50.552  1.00  0.00      A    H  
ATOM    413  H02 ASN A  27       8.998  18.122 -48.885  1.00  0.00      A    H  
ATOM    414  H03 ASN A  27      10.291  17.538 -49.994  1.00  0.00      A    H  
ATOM    415  H04 ASN A  27       9.856  14.394 -48.496  1.00  0.00      A    H  
ATOM    416  H05 ASN A  27      10.900  15.773 -48.757  1.00  0.00      A    H  
ATOM    417  H06 ASN A  27       8.878  16.077 -51.950  1.00  0.00      A    H  
ATOM    418  N   LYS A  28       8.283  19.813 -52.378  1.00  0.00      A    N  
ATOM    419  CA  LYS A  28       8.817  20.930 -53.149  1.00  0.00      A    C  
ATOM    420  C   LYS A  28       8.618  22.248 -52.407  1.00  0.00      A    C  
ATOM    421  O   LYS A  28       7.870  23.116 -52.855  1.00  0.00      A    O  
ATOM    422  CB  LYS A  28       8.142  20.998 -54.521  1.00  0.00      A    C  
ATOM    423  CG  LYS A  28       8.761  22.024 -55.454  1.00  0.00      A    C  
ATOM    424  CD  LYS A  28      10.218  21.704 -55.745  1.00  0.00      A    C  
ATOM    425  CE  LYS A  28      10.444  21.432 -57.225  1.00  0.00      A    C  
ATOM    426  NZ  LYS A  28      10.409  19.976 -57.532  1.00  0.00      A    N1+
ATOM    427  H01 LYS A  28       9.886  20.767 -53.284  1.00  0.00      A    H  
ATOM    428  H02 LYS A  28       7.109  21.302 -54.353  1.00  0.00      A    H  
ATOM    429  H03 LYS A  28       8.214  20.017 -54.990  1.00  0.00      A    H  
ATOM    430  H04 LYS A  28       8.715  22.999 -54.969  1.00  0.00      A    H  
ATOM    431  H05 LYS A  28       8.205  22.032 -56.392  1.00  0.00      A    H  
ATOM    432  H06 LYS A  28       7.287  19.646 -52.379  1.00  0.00      A    H  
ATOM    433  H07 LYS A  28      10.489  20.808 -55.187  1.00  0.00      A    H  
ATOM    434  H08 LYS A  28      10.835  22.550 -55.441  1.00  0.00      A    H  
ATOM    435  H09 LYS A  28      11.431  21.810 -57.491  1.00  0.00      A    H  
ATOM    436  H10 LYS A  28       9.665  21.933 -57.799  1.00  0.00      A    H  
ATOM    437  H11 LYS A  28       9.824  19.817 -58.339  1.00  0.00      A    H  
ATOM    438  H12 LYS A  28      11.345  19.650 -57.726  1.00  0.00      A    H  
ATOM    439  H13 LYS A  28      10.034  19.473 -56.740  1.00  0.00      A    H  
ATOM    440  N   GLY A  29       9.294  22.390 -51.271  1.00  0.00      A    N  
ATOM    441  CA  GLY A  29       9.178  23.606 -50.487  1.00  0.00      A    C  
ATOM    442  C   GLY A  29       8.785  23.333 -49.049  1.00  0.00      A    C  
ATOM    443  O   GLY A  29       8.049  24.110 -48.441  1.00  0.00      A    O  
ATOM    444  H01 GLY A  29       8.393  24.215 -50.935  1.00  0.00      A    H  
ATOM    445  H02 GLY A  29      10.138  24.122 -50.496  1.00  0.00      A    H  
ATOM    446  H14 GLY A  29       9.895  21.644 -50.950  1.00  0.00      A    H  
ATOM    447  N   ALA A  30       9.275  22.224 -48.503  1.00  0.00      A    N  
ATOM    448  CA  ALA A  30       8.970  21.851 -47.128  1.00  0.00      A    C  
ATOM    449  C   ALA A  30       9.816  22.650 -46.142  1.00  0.00      A    C  
ATOM    450  O   ALA A  30      11.019  22.421 -46.013  1.00  0.00      A    O  
ATOM    451  CB  ALA A  30       9.190  20.359 -46.925  1.00  0.00      A    C  
ATOM    452  H01 ALA A  30       7.922  22.082 -46.939  1.00  0.00      A    H  
ATOM    453  H02 ALA A  30      10.100  20.202 -46.346  1.00  0.00      A    H  
ATOM    454  H03 ALA A  30       9.873  21.626 -49.055  1.00  0.00      A    H  
ATOM    455  H04 ALA A  30       8.341  19.936 -46.388  1.00  0.00      A    H  
ATOM    456  H05 ALA A  30       9.288  19.870 -47.894  1.00  0.00      A    H  
ATOM    457  N   ILE A  31       9.179  23.589 -45.449  1.00  0.00      A    N  
ATOM    458  CA  ILE A  31       9.873  24.421 -44.475  1.00  0.00      A    C  
ATOM    459  C   ILE A  31       9.063  24.556 -43.190  1.00  0.00      A    C  
ATOM    460  O   ILE A  31       7.845  24.731 -43.228  1.00  0.00      A    O  
ATOM    461  CB  ILE A  31      10.160  25.826 -45.037  1.00  0.00      A    C  
ATOM    462  CG1 ILE A  31       8.870  26.646 -45.102  1.00  0.00      A    C  
ATOM    463  CG2 ILE A  31      10.800  25.725 -46.413  1.00  0.00      A    C  
ATOM    464  CD1 ILE A  31       8.665  27.547 -43.905  1.00  0.00      A    C  
ATOM    465  H01 ILE A  31      10.819  23.926 -44.255  1.00  0.00      A    H  
ATOM    466  H02 ILE A  31      10.857  26.333 -44.370  1.00  0.00      A    H  
ATOM    467  H03 ILE A  31       8.041  25.938 -45.115  1.00  0.00      A    H  
ATOM    468  H04 ILE A  31       8.899  27.265 -45.999  1.00  0.00      A    H  
ATOM    469  H05 ILE A  31      11.814  25.337 -46.314  1.00  0.00      A    H  
ATOM    470  H06 ILE A  31       8.190  23.729 -45.601  1.00  0.00      A    H  
ATOM    471  H07 ILE A  31      10.214  25.052 -47.039  1.00  0.00      A    H  
ATOM    472  H08 ILE A  31      10.833  26.713 -46.872  1.00  0.00      A    H  
ATOM    473  H09 ILE A  31       7.623  27.498 -43.588  1.00  0.00      A    H  
ATOM    474  H10 ILE A  31       9.308  27.219 -43.088  1.00  0.00      A    H  
ATOM    475  H11 ILE A  31       8.914  28.573 -44.175  1.00  0.00      A    H  
ATOM    476  N   ILE A  32       9.748  24.475 -42.054  1.00  0.00      A    N  
ATOM    477  CA  ILE A  32       9.091  24.590 -40.757  1.00  0.00      A    C  
ATOM    478  C   ILE A  32       9.953  25.375 -39.774  1.00  0.00      A    C  
ATOM    479  O   ILE A  32      10.742  24.799 -39.026  1.00  0.00      A    O  
ATOM    480  CB  ILE A  32       8.780  23.206 -40.159  1.00  0.00      A    C  
ATOM    481  CG1 ILE A  32       8.244  23.352 -38.733  1.00  0.00      A    C  
ATOM    482  CG2 ILE A  32      10.023  22.329 -40.177  1.00  0.00      A    C  
ATOM    483  CD1 ILE A  32       7.556  22.108 -38.216  1.00  0.00      A    C  
ATOM    484  H01 ILE A  32       8.155  25.123 -40.922  1.00  0.00      A    H  
ATOM    485  H02 ILE A  32       8.013  22.727 -40.768  1.00  0.00      A    H  
ATOM    486  H03 ILE A  32       7.498  24.146 -38.751  1.00  0.00      A    H  
ATOM    487  H04 ILE A  32       9.079  23.585 -38.072  1.00  0.00      A    H  
ATOM    488  H05 ILE A  32      10.833  22.838 -39.655  1.00  0.00      A    H  
ATOM    489  H06 ILE A  32       9.808  21.383 -39.680  1.00  0.00      A    H  
ATOM    490  H07 ILE A  32      10.319  22.139 -41.209  1.00  0.00      A    H  
ATOM    491  H08 ILE A  32       6.578  22.012 -38.688  1.00  0.00      A    H  
ATOM    492  H09 ILE A  32       8.161  21.233 -38.453  1.00  0.00      A    H  
ATOM    493  H10 ILE A  32       7.432  22.183 -37.136  1.00  0.00      A    H  
ATOM    494  H12 ILE A  32      10.747  24.330 -42.090  1.00  0.00      A    H  
ATOM    495  N   GLY A  33       9.794  26.695 -39.779  1.00  0.00      A    N  
ATOM    496  CA  GLY A  33      10.563  27.538 -38.881  1.00  0.00      A    C  
ATOM    497  C   GLY A  33       9.815  28.795 -38.484  1.00  0.00      A    C  
ATOM    498  O   GLY A  33       9.246  29.483 -39.333  1.00  0.00      A    O  
ATOM    499  H01 GLY A  33      11.468  27.843 -39.406  1.00  0.00      A    H  
ATOM    500  H02 GLY A  33      10.796  26.970 -37.981  1.00  0.00      A    H  
ATOM    501  H11 GLY A  33       9.131  27.116 -40.414  1.00  0.00      A    H  
ATOM    502  N   LEU A  34       9.812  29.096 -37.190  1.00  0.00      A    N  
ATOM    503  CA  LEU A  34       9.127  30.279 -36.681  1.00  0.00      A    C  
ATOM    504  C   LEU A  34       9.959  31.535 -36.918  1.00  0.00      A    C  
ATOM    505  O   LEU A  34      11.174  31.532 -36.724  1.00  0.00      A    O  
ATOM    506  CB  LEU A  34       8.835  30.121 -35.188  1.00  0.00      A    C  
ATOM    507  CG  LEU A  34       7.364  30.204 -34.779  1.00  0.00      A    C  
ATOM    508  CD1 LEU A  34       6.878  28.861 -34.259  1.00  0.00      A    C  
ATOM    509  CD2 LEU A  34       7.163  31.288 -33.730  1.00  0.00      A    C  
ATOM    510  H01 LEU A  34       8.185  30.383 -37.220  1.00  0.00      A    H  
ATOM    511  H02 LEU A  34       9.322  30.967 -34.703  1.00  0.00      A    H  
ATOM    512  H03 LEU A  34      10.296  28.491 -36.543  1.00  0.00      A    H  
ATOM    513  H04 LEU A  34       9.214  29.148 -34.875  1.00  0.00      A    H  
ATOM    514  H05 LEU A  34       6.776  30.464 -35.659  1.00  0.00      A    H  
ATOM    515  H06 LEU A  34       5.892  28.647 -34.672  1.00  0.00      A    H  
ATOM    516  H07 LEU A  34       7.575  28.080 -34.562  1.00  0.00      A    H  
ATOM    517  H08 LEU A  34       6.817  28.892 -33.171  1.00  0.00      A    H  
ATOM    518  H09 LEU A  34       6.129  31.272 -33.386  1.00  0.00      A    H  
ATOM    519  H10 LEU A  34       7.829  31.106 -32.886  1.00  0.00      A    H  
ATOM    520  H11 LEU A  34       7.386  32.262 -34.166  1.00  0.00      A    H  
ATOM    521  N   MET A  35       9.296  32.608 -37.337  1.00  0.00      A    N  
ATOM    522  CA  MET A  35       9.974  33.873 -37.597  1.00  0.00      A    C  
ATOM    523  C   MET A  35      10.976  33.727 -38.737  1.00  0.00      A    C  
ATOM    524  O   MET A  35      12.086  34.258 -38.674  1.00  0.00      A    O  
ATOM    525  CB  MET A  35      10.688  34.362 -36.335  1.00  0.00      A    C  
ATOM    526  CG  MET A  35      11.019  35.845 -36.360  1.00  0.00      A    C  
ATOM    527  SD  MET A  35      12.793  36.161 -36.328  1.00  0.00      A    S  
ATOM    528  CE  MET A  35      13.080  36.307 -34.566  1.00  0.00      A    C  
ATOM    529  H01 MET A  35       9.223  34.607 -37.888  1.00  0.00      A    H  
ATOM    530  H02 MET A  35      11.634  33.824 -36.274  1.00  0.00      A    H  
ATOM    531  H03 MET A  35      10.045  34.166 -35.477  1.00  0.00      A    H  
ATOM    532  H04 MET A  35      10.588  36.294 -35.465  1.00  0.00      A    H  
ATOM    533  H05 MET A  35      10.603  36.281 -37.268  1.00  0.00      A    H  
ATOM    534  H06 MET A  35      13.823  37.083 -34.383  1.00  0.00      A    H  
ATOM    535  H07 MET A  35      12.148  36.572 -34.066  1.00  0.00      A    H  
ATOM    536  H08 MET A  35      13.444  35.356 -34.177  1.00  0.00      A    H  
ATOM    537  H12 MET A  35       8.298  32.546 -37.479  1.00  0.00      A    H  
ATOM    538  N   VAL A  36      10.579  33.005 -39.780  1.00  0.00      A    N  
ATOM    539  CA  VAL A  36      11.442  32.791 -40.936  1.00  0.00      A    C  
ATOM    540  C   VAL A  36      11.061  33.716 -42.086  1.00  0.00      A    C  
ATOM    541  O   VAL A  36      10.250  33.361 -42.940  1.00  0.00      A    O  
ATOM    542  CB  VAL A  36      11.376  31.331 -41.422  1.00  0.00      A    C  
ATOM    543  CG1 VAL A  36      12.230  31.145 -42.668  1.00  0.00      A    C  
ATOM    544  CG2 VAL A  36      11.815  30.381 -40.318  1.00  0.00      A    C  
ATOM    545  H01 VAL A  36      12.460  33.015 -40.617  1.00  0.00      A    H  
ATOM    546  H02 VAL A  36      10.343  31.098 -41.680  1.00  0.00      A    H  
ATOM    547  H03 VAL A  36      13.211  30.766 -42.382  1.00  0.00      A    H  
ATOM    548  H04 VAL A  36      11.747  30.433 -43.337  1.00  0.00      A    H  
ATOM    549  H05 VAL A  36      12.345  32.102 -43.177  1.00  0.00      A    H  
ATOM    550  H06 VAL A  36      12.700  30.782 -39.825  1.00  0.00      A    H  
ATOM    551  H07 VAL A  36      11.011  30.273 -39.590  1.00  0.00      A    H  
ATOM    552  H08 VAL A  36      12.049  29.407 -40.748  1.00  0.00      A    H  
ATOM    553  H09 VAL A  36       9.656  32.594 -39.772  1.00  0.00      A    H  
ATOM    554  N   GLY A  37      11.652  34.907 -42.101  1.00  0.00      A    N  
ATOM    555  CA  GLY A  37      11.362  35.866 -43.151  1.00  0.00      A    C  
ATOM    556  C   GLY A  37      12.298  35.730 -44.335  1.00  0.00      A    C  
ATOM    557  O   GLY A  37      13.391  36.295 -44.340  1.00  0.00      A    O  
ATOM    558  H01 GLY A  37      11.498  36.864 -42.735  1.00  0.00      A    H  
ATOM    559  H02 GLY A  37      10.339  35.712 -43.494  1.00  0.00      A    H  
ATOM    560  H09 GLY A  37      12.310  35.147 -41.373  1.00  0.00      A    H  
ATOM    561  N   GLY A  38      11.870  34.975 -45.343  1.00  0.00      A    N  
ATOM    562  CA  GLY A  38      12.691  34.778 -46.523  1.00  0.00      A    C  
ATOM    563  C   GLY A  38      12.853  33.314 -46.879  1.00  0.00      A    C  
ATOM    564  O   GLY A  38      13.448  32.546 -46.122  1.00  0.00      A    O  
ATOM    565  H01 GLY A  38      13.682  35.178 -46.307  1.00  0.00      A    H  
ATOM    566  H02 GLY A  38      12.226  35.293 -47.363  1.00  0.00      A    H  
ATOM    567  H03 GLY A  38      10.963  34.534 -45.286  1.00  0.00      A    H  
ATOM    568  N   VAL A  39      12.322  32.924 -48.033  1.00  0.00      A    N  
ATOM    569  CA  VAL A  39      12.410  31.541 -48.488  1.00  0.00      A    C  
ATOM    570  C   VAL A  39      11.787  31.376 -49.869  1.00  0.00      A    C  
ATOM    571  O   VAL A  39      10.621  31.709 -50.080  1.00  0.00      A    O  
ATOM    572  CB  VAL A  39      11.713  30.582 -47.505  1.00  0.00      A    C  
ATOM    573  CG1 VAL A  39      10.269  31.003 -47.281  1.00  0.00      A    C  
ATOM    574  CG2 VAL A  39      11.788  29.151 -48.015  1.00  0.00      A    C  
ATOM    575  H01 VAL A  39      13.470  31.291 -48.539  1.00  0.00      A    H  
ATOM    576  H02 VAL A  39      12.232  30.630 -46.548  1.00  0.00      A    H  
ATOM    577  H03 VAL A  39      11.845  33.602 -48.610  1.00  0.00      A    H  
ATOM    578  H04 VAL A  39       9.632  30.119 -47.265  1.00  0.00      A    H  
ATOM    579  H05 VAL A  39      10.186  31.527 -46.329  1.00  0.00      A    H  
ATOM    580  H06 VAL A  39       9.953  31.663 -48.089  1.00  0.00      A    H  
ATOM    581  H07 VAL A  39      12.810  28.785 -47.920  1.00  0.00      A    H  
ATOM    582  H08 VAL A  39      11.121  28.520 -47.428  1.00  0.00      A    H  
ATOM    583  H09 VAL A  39      11.488  29.122 -49.063  1.00  0.00      A    H  
ATOM    584  N   VAL A  40      12.573  30.860 -50.809  1.00  0.00      A    N  
ATOM    585  CA  VAL A  40      12.098  30.648 -52.171  1.00  0.00      A    C  
ATOM    586  C   VAL A  40      12.354  29.216 -52.626  1.00  0.00      A    C  
ATOM    587  O   VAL A  40      13.481  28.724 -52.558  1.00  0.00      A    O  
ATOM    588  CB  VAL A  40      12.776  31.617 -53.158  1.00  0.00      A    C  
ATOM    589  CG1 VAL A  40      12.271  31.378 -54.573  1.00  0.00      A    C  
ATOM    590  CG2 VAL A  40      12.540  33.059 -52.735  1.00  0.00      A    C  
ATOM    591  H01 VAL A  40      11.025  30.838 -52.165  1.00  0.00      A    H  
ATOM    592  H02 VAL A  40      13.850  31.430 -53.145  1.00  0.00      A    H  
ATOM    593  H03 VAL A  40      11.395  32.001 -54.756  1.00  0.00      A    H  
ATOM    594  H04 VAL A  40      13.054  31.634 -55.287  1.00  0.00      A    H  
ATOM    595  H05 VAL A  40      12.001  30.329 -54.691  1.00  0.00      A    H  
ATOM    596  H06 VAL A  40      11.559  33.144 -52.267  1.00  0.00      A    H  
ATOM    597  H07 VAL A  40      13.309  33.360 -52.024  1.00  0.00      A    H  
ATOM    598  H08 VAL A  40      12.581  33.707 -53.611  1.00  0.00      A    H  
ATOM    599  H10 VAL A  40      13.523  30.609 -50.574  1.00  0.00      A    H  
ATOM    600  N   ILE A  41      11.301  28.552 -53.091  1.00  0.00      A    N  
ATOM    601  CA  ILE A  41      11.412  27.176 -53.559  1.00  0.00      A    C  
ATOM    602  C   ILE A  41      10.803  27.017 -54.947  1.00  0.00      A    C  
ATOM    603  O   ILE A  41       9.673  27.440 -55.193  1.00  0.00      A    O  
ATOM    604  CB  ILE A  41      10.722  26.195 -52.592  1.00  0.00      A    C  
ATOM    605  CG1 ILE A  41      11.173  26.460 -51.154  1.00  0.00      A    C  
ATOM    606  CG2 ILE A  41      11.023  24.758 -52.991  1.00  0.00      A    C  
ATOM    607  CD1 ILE A  41      10.067  26.973 -50.259  1.00  0.00      A    C  
ATOM    608  H01 ILE A  41      12.476  26.942 -53.603  1.00  0.00      A    H  
ATOM    609  H02 ILE A  41       9.644  26.349 -52.649  1.00  0.00      A    H  
ATOM    610  H03 ILE A  41      11.937  27.237 -51.196  1.00  0.00      A    H  
ATOM    611  H04 ILE A  41      11.554  25.529 -50.734  1.00  0.00      A    H  
ATOM    612  H05 ILE A  41      11.999  24.470 -52.600  1.00  0.00      A    H  
ATOM    613  H06 ILE A  41      10.258  24.099 -52.580  1.00  0.00      A    H  
ATOM    614  H07 ILE A  41      11.029  24.676 -54.078  1.00  0.00      A    H  
ATOM    615  H08 ILE A  41       9.165  26.383 -50.422  1.00  0.00      A    H  
ATOM    616  H09 ILE A  41      10.402  29.012 -53.121  1.00  0.00      A    H  
ATOM    617  H10 ILE A  41      10.373  26.887 -49.216  1.00  0.00      A    H  
ATOM    618  H11 ILE A  41       9.864  28.018 -50.494  1.00  0.00      A    H  
ATOM    619  N   ALA A  42      11.557  26.402 -55.852  1.00  0.00      A    N  
ATOM    620  CA  ALA A  42      11.090  26.183 -57.215  1.00  0.00      A    C  
ATOM    621  C   ALA A  42      10.184  24.959 -57.295  1.00  0.00      A    C  
ATOM    622  O   ALA A  42      10.283  24.199 -58.258  1.00  0.00      A    O  
ATOM    623  CB  ALA A  42      12.273  26.029 -58.160  1.00  0.00      A    C  
ATOM    624  H01 ALA A  42      10.508  27.054 -57.518  1.00  0.00      A    H  
ATOM    625  H02 ALA A  42       9.457  24.759 -56.508  1.00  0.00      A    H  
ATOM    626  H03 ALA A  42      13.144  25.692 -57.598  1.00  0.00      A    H  
ATOM    627  H04 ALA A  42      12.031  25.295 -58.929  1.00  0.00      A    H  
ATOM    628  H05 ALA A  42      12.492  26.989 -58.629  1.00  0.00      A    H  
ATOM    629  H12 ALA A  42      12.477  26.078 -55.589  1.00  0.00      A    H  
TER   
ATOM    630  N   ASP B   1       4.408   6.001  -3.802  1.00  0.00      B    N  
ATOM    631  CA  ASP B   1       4.976   5.086  -4.786  1.00  0.00      B    C  
ATOM    632  C   ASP B   1       4.848   5.656  -6.195  1.00  0.00      B    C  
ATOM    633  O   ASP B   1       3.746   5.769  -6.732  1.00  0.00      B    O  
ATOM    634  CB  ASP B   1       4.282   3.725  -4.707  1.00  0.00      B    C  
ATOM    635  CG  ASP B   1       4.618   2.976  -3.433  1.00  0.00      B    C  
ATOM    636  OD1 ASP B   1       5.769   3.092  -2.963  1.00  0.00      B    O  
ATOM    637  OD2 ASP B   1       3.731   2.273  -2.906  1.00  0.00      B    O1-
ATOM    638  H01 ASP B   1       4.369   6.932  -4.191  1.00  0.00      B    H  
ATOM    639  H02 ASP B   1       6.035   4.959  -4.560  1.00  0.00      B    H  
ATOM    640  H03 ASP B   1       4.633   3.125  -5.546  1.00  0.00      B    H  
ATOM    641  H04 ASP B   1       3.204   3.879  -4.749  1.00  0.00      B    H  
ATOM    642  H06 ASP B   1       4.985   6.005  -2.973  1.00  0.00      B    H  
ATOM    643  N   ALA B   2       5.982   6.014  -6.788  1.00  0.00      B    N  
ATOM    644  CA  ALA B   2       5.997   6.572  -8.135  1.00  0.00      B    C  
ATOM    645  C   ALA B   2       6.435   5.527  -9.156  1.00  0.00      B    C  
ATOM    646  O   ALA B   2       7.622   5.231  -9.284  1.00  0.00      B    O  
ATOM    647  CB  ALA B   2       6.912   7.786  -8.193  1.00  0.00      B    C  
ATOM    648  H01 ALA B   2       4.983   6.884  -8.385  1.00  0.00      B    H  
ATOM    649  H02 ALA B   2       7.844   7.515  -8.689  1.00  0.00      B    H  
ATOM    650  H03 ALA B   2       6.423   8.584  -8.751  1.00  0.00      B    H  
ATOM    651  H04 ALA B   2       7.127   8.129  -7.181  1.00  0.00      B    H  
ATOM    652  H05 ALA B   2       6.855   5.897  -6.294  1.00  0.00      B    H  
ATOM    653  N   GLU B   3       5.467   4.972  -9.880  1.00  0.00      B    N  
ATOM    654  CA  GLU B   3       5.754   3.960 -10.889  1.00  0.00      B    C  
ATOM    655  C   GLU B   3       5.676   4.553 -12.293  1.00  0.00      B    C  
ATOM    656  O   GLU B   3       4.590   4.714 -12.851  1.00  0.00      B    O  
ATOM    657  CB  GLU B   3       4.776   2.790 -10.762  1.00  0.00      B    C  
ATOM    658  CG  GLU B   3       5.207   1.743  -9.748  1.00  0.00      B    C  
ATOM    659  CD  GLU B   3       4.500   1.896  -8.415  1.00  0.00      B    C  
ATOM    660  OE1 GLU B   3       3.265   2.082  -8.418  1.00  0.00      B    O  
ATOM    661  OE2 GLU B   3       5.181   1.829  -7.371  1.00  0.00      B    O1-
ATOM    662  H01 GLU B   3       6.768   3.596 -10.724  1.00  0.00      B    H  
ATOM    663  H02 GLU B   3       4.740   2.297 -11.734  1.00  0.00      B    H  
ATOM    664  H03 GLU B   3       3.805   3.183 -10.461  1.00  0.00      B    H  
ATOM    665  H04 GLU B   3       6.275   1.874  -9.572  1.00  0.00      B    H  
ATOM    666  H05 GLU B   3       4.511   5.259  -9.727  1.00  0.00      B    H  
ATOM    667  H06 GLU B   3       4.985   0.754 -10.150  1.00  0.00      B    H  
ATOM    668  N   PHE B   4       6.834   4.875 -12.858  1.00  0.00      B    N  
ATOM    669  CA  PHE B   4       6.898   5.452 -14.196  1.00  0.00      B    C  
ATOM    670  C   PHE B   4       7.322   4.404 -15.220  1.00  0.00      B    C  
ATOM    671  O   PHE B   4       8.490   4.019 -15.284  1.00  0.00      B    O  
ATOM    672  CB  PHE B   4       7.874   6.630 -14.221  1.00  0.00      B    C  
ATOM    673  CG  PHE B   4       7.290   7.904 -13.682  1.00  0.00      B    C  
ATOM    674  CD1 PHE B   4       7.252   8.142 -12.317  1.00  0.00      B    C  
ATOM    675  CD2 PHE B   4       6.778   8.865 -14.539  1.00  0.00      B    C  
ATOM    676  CE1 PHE B   4       6.714   9.313 -11.818  1.00  0.00      B    C  
ATOM    677  CE2 PHE B   4       6.239  10.038 -14.046  1.00  0.00      B    C  
ATOM    678  CZ  PHE B   4       6.208  10.263 -12.684  1.00  0.00      B    C  
ATOM    679  H01 PHE B   4       5.902   5.809 -14.458  1.00  0.00      B    H  
ATOM    680  H02 PHE B   4       8.130   6.812 -15.265  1.00  0.00      B    H  
ATOM    681  H03 PHE B   4       8.746   6.369 -13.622  1.00  0.00      B    H  
ATOM    682  H04 PHE B   4       7.651   7.397 -11.629  1.00  0.00      B    H  
ATOM    683  H05 PHE B   4       6.801   8.694 -15.615  1.00  0.00      B    H  
ATOM    684  H06 PHE B   4       6.689   9.487 -10.742  1.00  0.00      B    H  
ATOM    685  H07 PHE B   4       7.692   4.716 -12.349  1.00  0.00      B    H  
ATOM    686  H08 PHE B   4       5.839  10.785 -14.732  1.00  0.00      B    H  
ATOM    687  H09 PHE B   4       5.785  11.188 -12.293  1.00  0.00      B    H  
ATOM    688  N   ARG B   5       6.365   3.945 -16.020  1.00  0.00      B    N  
ATOM    689  CA  ARG B   5       6.638   2.940 -17.040  1.00  0.00      B    C  
ATOM    690  C   ARG B   5       6.688   3.574 -18.427  1.00  0.00      B    C  
ATOM    691  O   ARG B   5       5.652   3.819 -19.047  1.00  0.00      B    O  
ATOM    692  CB  ARG B   5       5.570   1.845 -17.006  1.00  0.00      B    C  
ATOM    693  CG  ARG B   5       6.029   0.568 -16.320  1.00  0.00      B    C  
ATOM    694  CD  ARG B   5       5.574   0.521 -14.870  1.00  0.00      B    C  
ATOM    695  NE  ARG B   5       4.894  -0.732 -14.550  1.00  0.00      B    N  
ATOM    696  CZ  ARG B   5       4.750  -1.195 -13.314  1.00  0.00      B    C  
ATOM    697  NH1 ARG B   5       5.236  -0.513 -12.286  1.00  0.00      B    N1+
ATOM    698  NH2 ARG B   5       4.119  -2.343 -13.104  1.00  0.00      B    N  
ATOM    699  H01 ARG B   5       7.610   2.496 -16.827  1.00  0.00      B    H  
ATOM    700  H02 ARG B   5       5.343   1.588 -18.041  1.00  0.00      B    H  
ATOM    701  H03 ARG B   5       4.699   2.229 -16.475  1.00  0.00      B    H  
ATOM    702  H04 ARG B   5       7.119   0.543 -16.338  1.00  0.00      B    H  
ATOM    703  H05 ARG B   5       5.614  -0.289 -16.850  1.00  0.00      B    H  
ATOM    704  H06 ARG B   5       4.868   1.337 -14.712  1.00  0.00      B    H  
ATOM    705  H07 ARG B   5       6.445   0.624 -14.223  1.00  0.00      B    H  
ATOM    706  H08 ARG B   5       4.513  -1.276 -15.311  1.00  0.00      B    H  
ATOM    707  H09 ARG B   5       5.125  -0.868 -11.347  1.00  0.00      B    H  
ATOM    708  H10 ARG B   5       5.425   4.301 -15.919  1.00  0.00      B    H  
ATOM    709  H11 ARG B   5       5.717   0.361 -12.442  1.00  0.00      B    H  
ATOM    710  H12 ARG B   5       3.748  -2.865 -13.885  1.00  0.00      B    H  
ATOM    711  H13 ARG B   5       4.010  -2.695 -12.163  1.00  0.00      B    H  
ATOM    712  N   HIS B   6       7.899   3.836 -18.909  1.00  0.00      B    N  
ATOM    713  CA  HIS B   6       8.084   4.441 -20.223  1.00  0.00      B    C  
ATOM    714  C   HIS B   6       8.993   3.579 -21.095  1.00  0.00      B    C  
ATOM    715  O   HIS B   6      10.213   3.744 -21.089  1.00  0.00      B    O  
ATOM    716  CB  HIS B   6       8.673   5.845 -20.083  1.00  0.00      B    C  
ATOM    717  CG  HIS B   6       7.751   6.818 -19.416  1.00  0.00      B    C  
ATOM    718  CD2 HIS B   6       7.657   7.205 -18.122  1.00  0.00      B    C  
ATOM    719  ND1 HIS B   6       6.777   7.519 -20.095  1.00  0.00      B    N  
ATOM    720  CE1 HIS B   6       6.125   8.295 -19.249  1.00  0.00      B    C  
ATOM    721  NE2 HIS B   6       6.639   8.123 -18.044  1.00  0.00      B    N  
ATOM    722  H01 HIS B   6       7.109   4.511 -20.704  1.00  0.00      B    H  
ATOM    723  H02 HIS B   6       8.855   6.217 -21.091  1.00  0.00      B    H  
ATOM    724  H03 HIS B   6       9.589   5.778 -19.495  1.00  0.00      B    H  
ATOM    725  H04 HIS B   6       8.275   6.853 -17.296  1.00  0.00      B    H  
ATOM    726  H05 HIS B   6       6.591   7.450 -21.085  1.00  0.00      B    H  
ATOM    727  H06 HIS B   6       5.302   8.964 -19.502  1.00  0.00      B    H  
ATOM    728  H07 HIS B   6       6.333   8.591 -17.203  1.00  0.00      B    H  
ATOM    729  H14 HIS B   6       8.711   3.611 -18.352  1.00  0.00      B    H  
ATOM    730  N   ASP B   7       8.390   2.661 -21.842  1.00  0.00      B    N  
ATOM    731  CA  ASP B   7       9.145   1.774 -22.719  1.00  0.00      B    C  
ATOM    732  C   ASP B   7       9.294   2.382 -24.110  1.00  0.00      B    C  
ATOM    733  O   ASP B   7       9.028   1.726 -25.117  1.00  0.00      B    O  
ATOM    734  CB  ASP B   7       8.457   0.411 -22.816  1.00  0.00      B    C  
ATOM    735  CG  ASP B   7       8.489  -0.348 -21.504  1.00  0.00      B    C  
ATOM    736  OD1 ASP B   7       7.831   0.101 -20.542  1.00  0.00      B    O  
ATOM    737  OD2 ASP B   7       9.172  -1.392 -21.439  1.00  0.00      B    O1-
ATOM    738  H01 ASP B   7      10.139   1.641 -22.292  1.00  0.00      B    H  
ATOM    739  H02 ASP B   7       8.997  -0.181 -23.555  1.00  0.00      B    H  
ATOM    740  H03 ASP B   7       7.418   0.563 -23.108  1.00  0.00      B    H  
ATOM    741  H08 ASP B   7       7.384   2.575 -21.802  1.00  0.00      B    H  
ATOM    742  N   SER B   8       9.719   3.640 -24.158  1.00  0.00      B    N  
ATOM    743  CA  SER B   8       9.898   4.340 -25.425  1.00  0.00      B    C  
ATOM    744  C   SER B   8      11.346   4.247 -25.896  1.00  0.00      B    C  
ATOM    745  O   SER B   8      12.150   3.510 -25.326  1.00  0.00      B    O  
ATOM    746  CB  SER B   8       9.488   5.807 -25.285  1.00  0.00      B    C  
ATOM    747  OG  SER B   8       8.804   6.031 -24.064  1.00  0.00      B    O  
ATOM    748  H01 SER B   8       9.260   3.862 -26.169  1.00  0.00      B    H  
ATOM    749  H02 SER B   8       8.819   6.059 -26.108  1.00  0.00      B    H  
ATOM    750  H03 SER B   8      10.381   6.431 -25.313  1.00  0.00      B    H  
ATOM    751  H04 SER B   8       9.923   4.124 -23.295  1.00  0.00      B    H  
ATOM    752  H05 SER B   8       8.742   6.975 -23.900  1.00  0.00      B    H  
ATOM    753  N   GLY B   9      11.671   5.003 -26.941  1.00  0.00      B    N  
ATOM    754  CA  GLY B   9      13.022   4.992 -27.472  1.00  0.00      B    C  
ATOM    755  C   GLY B   9      13.569   6.389 -27.692  1.00  0.00      B    C  
ATOM    756  O   GLY B   9      14.304   6.632 -28.649  1.00  0.00      B    O  
ATOM    757  H01 GLY B   9      12.994   4.491 -28.439  1.00  0.00      B    H  
ATOM    758  H02 GLY B   9      13.670   4.468 -26.770  1.00  0.00      B    H  
ATOM    759  H06 GLY B   9      10.970   5.591 -27.370  1.00  0.00      B    H  
ATOM    760  N   TYR B  10      13.209   7.310 -26.805  1.00  0.00      B    N  
ATOM    761  CA  TYR B  10      13.665   8.691 -26.909  1.00  0.00      B    C  
ATOM    762  C   TYR B  10      13.785   9.331 -25.529  1.00  0.00      B    C  
ATOM    763  O   TYR B  10      13.264   8.809 -24.544  1.00  0.00      B    O  
ATOM    764  CB  TYR B  10      12.703   9.504 -27.778  1.00  0.00      B    C  
ATOM    765  CG  TYR B  10      12.541   8.955 -29.177  1.00  0.00      B    C  
ATOM    766  CD1 TYR B  10      13.509   9.178 -30.149  1.00  0.00      B    C  
ATOM    767  CD2 TYR B  10      11.419   8.214 -29.528  1.00  0.00      B    C  
ATOM    768  CE1 TYR B  10      13.364   8.679 -31.429  1.00  0.00      B    C  
ATOM    769  CE2 TYR B  10      11.267   7.710 -30.805  1.00  0.00      B    C  
ATOM    770  CZ  TYR B  10      12.242   7.945 -31.752  1.00  0.00      B    C  
ATOM    771  OH  TYR B  10      12.094   7.446 -33.026  1.00  0.00      B    O  
ATOM    772  H01 TYR B  10      14.650   8.687 -27.375  1.00  0.00      B    H  
ATOM    773  H02 TYR B  10      13.126  10.504 -27.874  1.00  0.00      B    H  
ATOM    774  H03 TYR B  10      12.605   7.047 -26.040  1.00  0.00      B    H  
ATOM    775  H04 TYR B  10      11.726   9.513 -27.295  1.00  0.00      B    H  
ATOM    776  H05 TYR B  10      14.398   9.757 -29.897  1.00  0.00      B    H  
ATOM    777  H06 TYR B  10      10.646   8.027 -28.783  1.00  0.00      B    H  
ATOM    778  H07 TYR B  10      14.132   8.864 -32.180  1.00  0.00      B    H  
ATOM    779  H08 TYR B  10      10.381   7.130 -31.063  1.00  0.00      B    H  
ATOM    780  H09 TYR B  10      11.706   6.569 -32.984  1.00  0.00      B    H  
ATOM    781  N   GLU B  11      14.476  10.464 -25.468  1.00  0.00      B    N  
ATOM    782  CA  GLU B  11      14.666  11.176 -24.209  1.00  0.00      B    C  
ATOM    783  C   GLU B  11      14.479  12.678 -24.400  1.00  0.00      B    C  
ATOM    784  O   GLU B  11      15.168  13.485 -23.776  1.00  0.00      B    O  
ATOM    785  CB  GLU B  11      16.058  10.892 -23.642  1.00  0.00      B    C  
ATOM    786  CG  GLU B  11      16.107  10.885 -22.123  1.00  0.00      B    C  
ATOM    787  CD  GLU B  11      15.591   9.589 -21.529  1.00  0.00      B    C  
ATOM    788  OE1 GLU B  11      14.954   8.809 -22.267  1.00  0.00      B    O  
ATOM    789  OE2 GLU B  11      15.824   9.355 -20.325  1.00  0.00      B    O1-
ATOM    790  H01 GLU B  11      13.915  10.821 -23.503  1.00  0.00      B    H  
ATOM    791  H02 GLU B  11      16.710  11.698 -23.979  1.00  0.00      B    H  
ATOM    792  H03 GLU B  11      16.385   9.917 -24.002  1.00  0.00      B    H  
ATOM    793  H04 GLU B  11      15.463  11.690 -21.768  1.00  0.00      B    H  
ATOM    794  H05 GLU B  11      17.140  11.028 -21.806  1.00  0.00      B    H  
ATOM    795  H10 GLU B  11      14.879  10.841 -26.313  1.00  0.00      B    H  
ATOM    796  N   VAL B  12      13.541  13.046 -25.267  1.00  0.00      B    N  
ATOM    797  CA  VAL B  12      13.262  14.451 -25.540  1.00  0.00      B    C  
ATOM    798  C   VAL B  12      11.892  14.854 -25.005  1.00  0.00      B    C  
ATOM    799  O   VAL B  12      10.935  14.081 -25.074  1.00  0.00      B    O  
ATOM    800  CB  VAL B  12      13.320  14.751 -27.050  1.00  0.00      B    C  
ATOM    801  CG1 VAL B  12      14.678  14.370 -27.619  1.00  0.00      B    C  
ATOM    802  CG2 VAL B  12      12.203  14.022 -27.781  1.00  0.00      B    C  
ATOM    803  H01 VAL B  12      14.032  15.031 -25.032  1.00  0.00      B    H  
ATOM    804  H02 VAL B  12      13.180  15.822 -27.195  1.00  0.00      B    H  
ATOM    805  H03 VAL B  12      15.423  14.391 -26.824  1.00  0.00      B    H  
ATOM    806  H04 VAL B  12      14.627  13.367 -28.042  1.00  0.00      B    H  
ATOM    807  H05 VAL B  12      14.958  15.079 -28.398  1.00  0.00      B    H  
ATOM    808  H06 VAL B  12      13.009  12.335 -25.748  1.00  0.00      B    H  
ATOM    809  H07 VAL B  12      11.357  14.696 -27.915  1.00  0.00      B    H  
ATOM    810  H08 VAL B  12      12.561  13.691 -28.756  1.00  0.00      B    H  
ATOM    811  H09 VAL B  12      11.889  13.158 -27.196  1.00  0.00      B    H  
ATOM    812  N   HIS B  13      11.805  16.068 -24.472  1.00  0.00      B    N  
ATOM    813  CA  HIS B  13      10.550  16.575 -23.926  1.00  0.00      B    C  
ATOM    814  C   HIS B  13      10.586  18.095 -23.804  1.00  0.00      B    C  
ATOM    815  O   HIS B  13      10.161  18.657 -22.794  1.00  0.00      B    O  
ATOM    816  CB  HIS B  13      10.275  15.948 -22.559  1.00  0.00      B    C  
ATOM    817  CG  HIS B  13       8.830  15.973 -22.168  1.00  0.00      B    C  
ATOM    818  CD2 HIS B  13       8.139  15.220 -21.280  1.00  0.00      B    C  
ATOM    819  ND1 HIS B  13       7.918  16.852 -22.714  1.00  0.00      B    N  
ATOM    820  CE1 HIS B  13       6.730  16.640 -22.178  1.00  0.00      B    C  
ATOM    821  NE2 HIS B  13       6.836  15.654 -21.305  1.00  0.00      B    N  
ATOM    822  H01 HIS B  13       9.747  16.302 -24.611  1.00  0.00      B    H  
ATOM    823  H02 HIS B  13      10.816  16.541 -21.821  1.00  0.00      B    H  
ATOM    824  H03 HIS B  13      10.609  14.911 -22.582  1.00  0.00      B    H  
ATOM    825  H04 HIS B  13       8.542  14.419 -20.661  1.00  0.00      B    H  
ATOM    826  H05 HIS B  13       8.126  17.549 -23.415  1.00  0.00      B    H  
ATOM    827  H06 HIS B  13       5.817  17.186 -22.415  1.00  0.00      B    H  
ATOM    828  H07 HIS B  13       6.082  15.280 -20.747  1.00  0.00      B    H  
ATOM    829  H10 HIS B  13      12.627  16.654 -24.444  1.00  0.00      B    H  
ATOM    830  N   HIS B  14      11.095  18.755 -24.839  1.00  0.00      B    N  
ATOM    831  CA  HIS B  14      11.186  20.211 -24.848  1.00  0.00      B    C  
ATOM    832  C   HIS B  14      11.168  20.748 -26.275  1.00  0.00      B    C  
ATOM    833  O   HIS B  14      10.161  21.290 -26.731  1.00  0.00      B    O  
ATOM    834  CB  HIS B  14      12.460  20.668 -24.135  1.00  0.00      B    C  
ATOM    835  CG  HIS B  14      12.203  21.332 -22.817  1.00  0.00      B    C  
ATOM    836  CD2 HIS B  14      11.851  20.813 -21.618  1.00  0.00      B    C  
ATOM    837  ND1 HIS B  14      12.299  22.695 -22.630  1.00  0.00      B    N  
ATOM    838  CE1 HIS B  14      12.018  22.985 -21.373  1.00  0.00      B    C  
ATOM    839  NE2 HIS B  14      11.743  21.861 -20.737  1.00  0.00      B    N  
ATOM    840  H01 HIS B  14      10.320  20.607 -24.319  1.00  0.00      B    H  
ATOM    841  H02 HIS B  14      12.939  21.407 -24.778  1.00  0.00      B    H  
ATOM    842  H03 HIS B  14      13.092  19.797 -23.965  1.00  0.00      B    H  
ATOM    843  H04 HIS B  14      11.684  19.760 -21.393  1.00  0.00      B    H  
ATOM    844  H05 HIS B  14      12.546  23.366 -23.343  1.00  0.00      B    H  
ATOM    845  H06 HIS B  14      12.014  23.983 -20.935  1.00  0.00      B    H  
ATOM    846  H07 HIS B  14      11.494  21.784 -19.761  1.00  0.00      B    H  
ATOM    847  H08 HIS B  14      11.427  18.236 -25.639  1.00  0.00      B    H  
ATOM    848  N   GLN B  15      12.287  20.595 -26.975  1.00  0.00      B    N  
ATOM    849  CA  GLN B  15      12.399  21.067 -28.350  1.00  0.00      B    C  
ATOM    850  C   GLN B  15      12.859  19.944 -29.275  1.00  0.00      B    C  
ATOM    851  O   GLN B  15      13.974  19.439 -29.148  1.00  0.00      B    O  
ATOM    852  CB  GLN B  15      13.374  22.242 -28.431  1.00  0.00      B    C  
ATOM    853  CG  GLN B  15      13.602  22.747 -29.847  1.00  0.00      B    C  
ATOM    854  CD  GLN B  15      15.017  22.504 -30.333  1.00  0.00      B    C  
ATOM    855  NE2 GLN B  15      15.769  23.580 -30.529  1.00  0.00      B    N  
ATOM    856  OE1 GLN B  15      15.429  21.360 -30.530  1.00  0.00      B    O  
ATOM    857  H01 GLN B  15      11.413  21.400 -28.675  1.00  0.00      B    H  
ATOM    858  H02 GLN B  15      14.335  21.886 -28.060  1.00  0.00      B    H  
ATOM    859  H03 GLN B  15      12.978  23.062 -27.832  1.00  0.00      B    H  
ATOM    860  H04 GLN B  15      13.435  23.824 -29.843  1.00  0.00      B    H  
ATOM    861  H05 GLN B  15      12.910  22.236 -30.516  1.00  0.00      B    H  
ATOM    862  H06 GLN B  15      16.720  23.479 -30.853  1.00  0.00      B    H  
ATOM    863  H07 GLN B  15      15.390  24.500 -30.355  1.00  0.00      B    H  
ATOM    864  H08 GLN B  15      13.079  20.141 -26.544  1.00  0.00      B    H  
ATOM    865  N   LYS B  16      11.992  19.558 -30.205  1.00  0.00      B    N  
ATOM    866  CA  LYS B  16      12.308  18.496 -31.153  1.00  0.00      B    C  
ATOM    867  C   LYS B  16      12.406  19.045 -32.572  1.00  0.00      B    C  
ATOM    868  O   LYS B  16      11.397  19.183 -33.266  1.00  0.00      B    O  
ATOM    869  CB  LYS B  16      11.246  17.396 -31.091  1.00  0.00      B    C  
ATOM    870  CG  LYS B  16      11.790  16.008 -31.378  1.00  0.00      B    C  
ATOM    871  CD  LYS B  16      10.812  15.183 -32.197  1.00  0.00      B    C  
ATOM    872  CE  LYS B  16      11.465  13.924 -32.744  1.00  0.00      B    C  
ATOM    873  NZ  LYS B  16      10.518  13.117 -33.563  1.00  0.00      B    N1+
ATOM    874  H01 LYS B  16      13.275  18.074 -30.879  1.00  0.00      B    H  
ATOM    875  H02 LYS B  16      10.512  17.617 -31.866  1.00  0.00      B    H  
ATOM    876  H03 LYS B  16      10.808  17.395 -30.093  1.00  0.00      B    H  
ATOM    877  H04 LYS B  16      11.950  15.501 -30.426  1.00  0.00      B    H  
ATOM    878  H05 LYS B  16      12.725  16.101 -31.930  1.00  0.00      B    H  
ATOM    879  H06 LYS B  16      10.478  15.788 -33.040  1.00  0.00      B    H  
ATOM    880  H07 LYS B  16       9.970  14.900 -31.565  1.00  0.00      B    H  
ATOM    881  H08 LYS B  16      11.091  20.012 -30.257  1.00  0.00      B    H  
ATOM    882  H09 LYS B  16      11.783  13.315 -31.898  1.00  0.00      B    H  
ATOM    883  H10 LYS B  16      12.315  14.208 -33.365  1.00  0.00      B    H  
ATOM    884  H11 LYS B  16       9.694  13.666 -33.763  1.00  0.00      B    H  
ATOM    885  H12 LYS B  16      10.964  12.851 -34.430  1.00  0.00      B    H  
ATOM    886  H13 LYS B  16      10.253  12.287 -33.052  1.00  0.00      B    H  
ATOM    887  N   LEU B  17      13.625  19.356 -32.999  1.00  0.00      B    N  
ATOM    888  CA  LEU B  17      13.854  19.888 -34.338  1.00  0.00      B    C  
ATOM    889  C   LEU B  17      14.418  18.814 -35.262  1.00  0.00      B    C  
ATOM    890  O   LEU B  17      15.607  18.497 -35.211  1.00  0.00      B    O  
ATOM    891  CB  LEU B  17      14.812  21.079 -34.278  1.00  0.00      B    C  
ATOM    892  CG  LEU B  17      14.163  22.463 -34.286  1.00  0.00      B    C  
ATOM    893  CD1 LEU B  17      13.322  22.666 -33.035  1.00  0.00      B    C  
ATOM    894  CD2 LEU B  17      15.224  23.549 -34.399  1.00  0.00      B    C  
ATOM    895  H01 LEU B  17      12.896  20.219 -34.739  1.00  0.00      B    H  
ATOM    896  H02 LEU B  17      15.402  21.027 -35.193  1.00  0.00      B    H  
ATOM    897  H03 LEU B  17      15.398  20.990 -33.363  1.00  0.00      B    H  
ATOM    898  H04 LEU B  17      13.508  22.531 -35.154  1.00  0.00      B    H  
ATOM    899  H05 LEU B  17      12.338  22.222 -33.184  1.00  0.00      B    H  
ATOM    900  H06 LEU B  17      13.811  22.188 -32.186  1.00  0.00      B    H  
ATOM    901  H07 LEU B  17      13.213  23.733 -32.839  1.00  0.00      B    H  
ATOM    902  H08 LEU B  17      16.120  23.134 -34.862  1.00  0.00      B    H  
ATOM    903  H09 LEU B  17      14.844  24.367 -35.012  1.00  0.00      B    H  
ATOM    904  H10 LEU B  17      15.469  23.923 -33.405  1.00  0.00      B    H  
ATOM    905  H14 LEU B  17      14.413  19.221 -32.381  1.00  0.00      B    H  
ATOM    906  N   VAL B  18      13.557  18.256 -36.108  1.00  0.00      B    N  
ATOM    907  CA  VAL B  18      13.970  17.220 -37.047  1.00  0.00      B    C  
ATOM    908  C   VAL B  18      12.979  17.095 -38.199  1.00  0.00      B    C  
ATOM    909  O   VAL B  18      11.770  17.223 -38.008  1.00  0.00      B    O  
ATOM    910  CB  VAL B  18      14.105  15.853 -36.350  1.00  0.00      B    C  
ATOM    911  CG1 VAL B  18      12.870  15.555 -35.514  1.00  0.00      B    C  
ATOM    912  CG2 VAL B  18      14.344  14.754 -37.374  1.00  0.00      B    C  
ATOM    913  H01 VAL B  18      14.942  17.518 -37.439  1.00  0.00      B    H  
ATOM    914  H02 VAL B  18      14.966  15.889 -35.682  1.00  0.00      B    H  
ATOM    915  H03 VAL B  18      12.029  15.338 -36.173  1.00  0.00      B    H  
ATOM    916  H04 VAL B  18      13.062  14.693 -34.876  1.00  0.00      B    H  
ATOM    917  H05 VAL B  18      12.632  16.420 -34.895  1.00  0.00      B    H  
ATOM    918  H06 VAL B  18      15.366  14.388 -37.281  1.00  0.00      B    H  
ATOM    919  H07 VAL B  18      13.648  13.934 -37.197  1.00  0.00      B    H  
ATOM    920  H08 VAL B  18      14.191  15.152 -38.377  1.00  0.00      B    H  
ATOM    921  H11 VAL B  18      12.593  18.557 -36.100  1.00  0.00      B    H  
ATOM    922  N   PHE B  19      13.500  16.843 -39.395  1.00  0.00      B    N  
ATOM    923  CA  PHE B  19      12.661  16.701 -40.579  1.00  0.00      B    C  
ATOM    924  C   PHE B  19      12.321  15.235 -40.832  1.00  0.00      B    C  
ATOM    925  O   PHE B  19      13.079  14.338 -40.463  1.00  0.00      B    O  
ATOM    926  CB  PHE B  19      13.364  17.292 -41.803  1.00  0.00      B    C  
ATOM    927  CG  PHE B  19      12.552  18.334 -42.517  1.00  0.00      B    C  
ATOM    928  CD1 PHE B  19      12.298  19.560 -41.923  1.00  0.00      B    C  
ATOM    929  CD2 PHE B  19      12.042  18.087 -43.781  1.00  0.00      B    C  
ATOM    930  CE1 PHE B  19      11.550  20.520 -42.578  1.00  0.00      B    C  
ATOM    931  CE2 PHE B  19      11.293  19.044 -44.441  1.00  0.00      B    C  
ATOM    932  CZ  PHE B  19      11.048  20.263 -43.839  1.00  0.00      B    C  
ATOM    933  H01 PHE B  19      11.733  17.246 -40.404  1.00  0.00      B    H  
ATOM    934  H02 PHE B  19      13.524  16.474 -42.506  1.00  0.00      B    H  
ATOM    935  H03 PHE B  19      14.300  17.746 -41.478  1.00  0.00      B    H  
ATOM    936  H04 PHE B  19      12.692  19.769 -40.929  1.00  0.00      B    H  
ATOM    937  H05 PHE B  19      12.233  17.127 -44.261  1.00  0.00      B    H  
ATOM    938  H06 PHE B  19      11.356  21.480 -42.100  1.00  0.00      B    H  
ATOM    939  H07 PHE B  19      10.896  18.837 -45.435  1.00  0.00      B    H  
ATOM    940  H08 PHE B  19      10.460  21.020 -44.358  1.00  0.00      B    H  
ATOM    941  H09 PHE B  19      14.501  16.748 -39.486  1.00  0.00      B    H  
ATOM    942  N   PHE B  20      11.175  15.000 -41.464  1.00  0.00      B    N  
ATOM    943  CA  PHE B  20      10.733  13.643 -41.765  1.00  0.00      B    C  
ATOM    944  C   PHE B  20      10.460  12.863 -40.483  1.00  0.00      B    C  
ATOM    945  O   PHE B  20      10.483  13.421 -39.387  1.00  0.00      B    O  
ATOM    946  CB  PHE B  20      11.785  12.916 -42.604  1.00  0.00      B    C  
ATOM    947  CG  PHE B  20      12.426  13.786 -43.648  1.00  0.00      B    C  
ATOM    948  CD1 PHE B  20      11.707  14.209 -44.753  1.00  0.00      B    C  
ATOM    949  CD2 PHE B  20      13.749  14.179 -43.523  1.00  0.00      B    C  
ATOM    950  CE1 PHE B  20      12.293  15.010 -45.715  1.00  0.00      B    C  
ATOM    951  CE2 PHE B  20      14.341  14.980 -44.481  1.00  0.00      B    C  
ATOM    952  CZ  PHE B  20      13.613  15.395 -45.579  1.00  0.00      B    C  
ATOM    953  H01 PHE B  20       9.806  13.707 -42.334  1.00  0.00      B    H  
ATOM    954  H02 PHE B  20      11.274  12.109 -43.129  1.00  0.00      B    H  
ATOM    955  H03 PHE B  20      12.564  12.546 -41.937  1.00  0.00      B    H  
ATOM    956  H04 PHE B  20      10.666  13.907 -44.866  1.00  0.00      B    H  
ATOM    957  H05 PHE B  20      14.329  13.853 -42.660  1.00  0.00      B    H  
ATOM    958  H06 PHE B  20      11.715  15.337 -46.579  1.00  0.00      B    H  
ATOM    959  H07 PHE B  20      15.382  15.284 -44.370  1.00  0.00      B    H  
ATOM    960  H08 PHE B  20      14.079  16.025 -46.337  1.00  0.00      B    H  
ATOM    961  H09 PHE B  20      10.597  15.780 -41.742  1.00  0.00      B    H  
ATOM    962  N   ALA B  21      10.200  11.568 -40.630  1.00  0.00      B    N  
ATOM    963  CA  ALA B  21       9.924  10.710 -39.484  1.00  0.00      B    C  
ATOM    964  C   ALA B  21       9.862   9.243 -39.899  1.00  0.00      B    C  
ATOM    965  O   ALA B  21      10.443   8.379 -39.244  1.00  0.00      B    O  
ATOM    966  CB  ALA B  21       8.623  11.126 -38.814  1.00  0.00      B    C  
ATOM    967  H01 ALA B  21      10.740  10.825 -38.771  1.00  0.00      B    H  
ATOM    968  H02 ALA B  21       7.827  10.444 -39.113  1.00  0.00      B    H  
ATOM    969  H03 ALA B  21       8.744  11.090 -37.731  1.00  0.00      B    H  
ATOM    970  H04 ALA B  21       8.365  12.141 -39.118  1.00  0.00      B    H  
ATOM    971  H09 ALA B  21      10.193  11.169 -41.558  1.00  0.00      B    H  
ATOM    972  N   GLU B  22       9.153   8.972 -40.991  1.00  0.00      B    N  
ATOM    973  CA  GLU B  22       9.015   7.609 -41.491  1.00  0.00      B    C  
ATOM    974  C   GLU B  22       9.714   7.450 -42.838  1.00  0.00      B    C  
ATOM    975  O   GLU B  22      10.729   6.762 -42.946  1.00  0.00      B    O  
ATOM    976  CB  GLU B  22       7.536   7.239 -41.624  1.00  0.00      B    C  
ATOM    977  CG  GLU B  22       6.960   6.578 -40.384  1.00  0.00      B    C  
ATOM    978  CD  GLU B  22       7.636   5.261 -40.056  1.00  0.00      B    C  
ATOM    979  OE1 GLU B  22       8.452   4.793 -40.878  1.00  0.00      B    O  
ATOM    980  OE2 GLU B  22       7.351   4.698 -38.978  1.00  0.00      B    O1-
ATOM    981  H01 GLU B  22       9.488   6.937 -40.775  1.00  0.00      B    H  
ATOM    982  H02 GLU B  22       7.460   6.516 -42.436  1.00  0.00      B    H  
ATOM    983  H03 GLU B  22       6.970   8.148 -41.825  1.00  0.00      B    H  
ATOM    984  H04 GLU B  22       5.909   6.368 -40.581  1.00  0.00      B    H  
ATOM    985  H05 GLU B  22       8.700   9.727 -41.485  1.00  0.00      B    H  
ATOM    986  H06 GLU B  22       7.083   7.254 -39.538  1.00  0.00      B    H  
ATOM    987  N   ASP B  23       9.163   8.092 -43.863  1.00  0.00      B    N  
ATOM    988  CA  ASP B  23       9.733   8.023 -45.203  1.00  0.00      B    C  
ATOM    989  C   ASP B  23       8.919   8.863 -46.183  1.00  0.00      B    C  
ATOM    990  O   ASP B  23       7.714   8.662 -46.337  1.00  0.00      B    O  
ATOM    991  CB  ASP B  23       9.791   6.572 -45.682  1.00  0.00      B    C  
ATOM    992  CG  ASP B  23      10.056   6.463 -47.171  1.00  0.00      B    C  
ATOM    993  OD1 ASP B  23      11.062   7.036 -47.638  1.00  0.00      B    O  
ATOM    994  OD2 ASP B  23       9.257   5.804 -47.869  1.00  0.00      B    O1-
ATOM    995  H01 ASP B  23      10.746   8.424 -45.162  1.00  0.00      B    H  
ATOM    996  H02 ASP B  23       8.820   6.119 -45.484  1.00  0.00      B    H  
ATOM    997  H03 ASP B  23      10.588   6.058 -45.146  1.00  0.00      B    H  
ATOM    998  H07 ASP B  23       8.329   8.641 -43.710  1.00  0.00      B    H  
ATOM    999  N   VAL B  24       9.586   9.804 -46.844  1.00  0.00      B    N  
ATOM   1000  CA  VAL B  24       8.925  10.675 -47.809  1.00  0.00      B    C  
ATOM   1001  C   VAL B  24       9.359  10.345 -49.233  1.00  0.00      B    C  
ATOM   1002  O   VAL B  24      10.142   9.424 -49.457  1.00  0.00      B    O  
ATOM   1003  CB  VAL B  24       9.223  12.158 -47.523  1.00  0.00      B    C  
ATOM   1004  CG1 VAL B  24       8.449  12.633 -46.303  1.00  0.00      B    C  
ATOM   1005  CG2 VAL B  24      10.717  12.374 -47.333  1.00  0.00      B    C  
ATOM   1006  H01 VAL B  24       7.853  10.503 -47.710  1.00  0.00      B    H  
ATOM   1007  H02 VAL B  24       8.899  12.747 -48.381  1.00  0.00      B    H  
ATOM   1008  H03 VAL B  24       7.455  12.187 -46.308  1.00  0.00      B    H  
ATOM   1009  H04 VAL B  24      10.575   9.919 -46.674  1.00  0.00      B    H  
ATOM   1010  H05 VAL B  24       8.977  12.333 -45.398  1.00  0.00      B    H  
ATOM   1011  H06 VAL B  24       8.359  13.719 -46.329  1.00  0.00      B    H  
ATOM   1012  H07 VAL B  24      11.217  12.325 -48.301  1.00  0.00      B    H  
ATOM   1013  H08 VAL B  24      10.889  13.353 -46.885  1.00  0.00      B    H  
ATOM   1014  H09 VAL B  24      11.116  11.599 -46.679  1.00  0.00      B    H  
ATOM   1015  N   GLY B  25       8.844  11.107 -50.194  1.00  0.00      B    N  
ATOM   1016  CA  GLY B  25       9.189  10.881 -51.585  1.00  0.00      B    C  
ATOM   1017  C   GLY B  25      10.479  11.572 -51.981  1.00  0.00      B    C  
ATOM   1018  O   GLY B  25      11.488  10.917 -52.241  1.00  0.00      B    O  
ATOM   1019  H01 GLY B  25       8.389  11.297 -52.197  1.00  0.00      B    H  
ATOM   1020  H02 GLY B  25       9.301   9.809 -51.749  1.00  0.00      B    H  
ATOM   1021  H10 GLY B  25       8.206  11.851 -49.953  1.00  0.00      B    H  
ATOM   1022  N   SER B  26      10.446  12.900 -52.030  1.00  0.00      B    N  
ATOM   1023  CA  SER B  26      11.620  13.681 -52.403  1.00  0.00      B    C  
ATOM   1024  C   SER B  26      11.716  14.952 -51.564  1.00  0.00      B    C  
ATOM   1025  O   SER B  26      10.742  15.689 -51.421  1.00  0.00      B    O  
ATOM   1026  CB  SER B  26      11.568  14.040 -53.889  1.00  0.00      B    C  
ATOM   1027  OG  SER B  26      10.289  14.530 -54.251  1.00  0.00      B    O  
ATOM   1028  H01 SER B  26      12.505  13.074 -52.214  1.00  0.00      B    H  
ATOM   1029  H02 SER B  26      11.771  13.140 -54.470  1.00  0.00      B    H  
ATOM   1030  H03 SER B  26       9.587  13.380 -51.803  1.00  0.00      B    H  
ATOM   1031  H04 SER B  26      12.315  14.806 -54.097  1.00  0.00      B    H  
ATOM   1032  H05 SER B  26       9.967  14.050 -55.017  1.00  0.00      B    H  
ATOM   1033  N   ASN B  27      12.899  15.200 -51.012  1.00  0.00      B    N  
ATOM   1034  CA  ASN B  27      13.125  16.381 -50.187  1.00  0.00      B    C  
ATOM   1035  C   ASN B  27      13.756  17.504 -51.005  1.00  0.00      B    C  
ATOM   1036  O   ASN B  27      14.973  17.689 -50.991  1.00  0.00      B    O  
ATOM   1037  CB  ASN B  27      14.023  16.034 -48.998  1.00  0.00      B    C  
ATOM   1038  CG  ASN B  27      13.812  14.614 -48.510  1.00  0.00      B    C  
ATOM   1039  ND2 ASN B  27      14.885  13.982 -48.048  1.00  0.00      B    N  
ATOM   1040  OD1 ASN B  27      12.698  14.092 -48.546  1.00  0.00      B    O  
ATOM   1041  H01 ASN B  27      12.159  16.725 -49.816  1.00  0.00      B    H  
ATOM   1042  H02 ASN B  27      13.767  16.708 -48.180  1.00  0.00      B    H  
ATOM   1043  H03 ASN B  27      15.064  16.151 -49.299  1.00  0.00      B    H  
ATOM   1044  H04 ASN B  27      14.806  13.034 -47.709  1.00  0.00      B    H  
ATOM   1045  H05 ASN B  27      15.780  14.449 -48.036  1.00  0.00      B    H  
ATOM   1046  H06 ASN B  27      13.660  14.555 -51.168  1.00  0.00      B    H  
ATOM   1047  N   LYS B  28      12.920  18.253 -51.716  1.00  0.00      B    N  
ATOM   1048  CA  LYS B  28      13.394  19.359 -52.539  1.00  0.00      B    C  
ATOM   1049  C   LYS B  28      13.155  20.696 -51.843  1.00  0.00      B    C  
ATOM   1050  O   LYS B  28      12.362  21.514 -52.306  1.00  0.00      B    O  
ATOM   1051  CB  LYS B  28      12.693  19.348 -53.899  1.00  0.00      B    C  
ATOM   1052  CG  LYS B  28      13.255  20.359 -54.882  1.00  0.00      B    C  
ATOM   1053  CD  LYS B  28      14.718  20.084 -55.190  1.00  0.00      B    C  
ATOM   1054  CE  LYS B  28      14.927  19.763 -56.662  1.00  0.00      B    C  
ATOM   1055  NZ  LYS B  28      14.943  18.295 -56.912  1.00  0.00      B    N1+
ATOM   1056  H01 LYS B  28      14.466  19.233 -52.689  1.00  0.00      B    H  
ATOM   1057  H02 LYS B  28      11.652  19.619 -53.723  1.00  0.00      B    H  
ATOM   1058  H03 LYS B  28      12.795  18.353 -54.332  1.00  0.00      B    H  
ATOM   1059  H04 LYS B  28      13.181  21.349 -54.433  1.00  0.00      B    H  
ATOM   1060  H05 LYS B  28      12.682  20.310 -55.808  1.00  0.00      B    H  
ATOM   1061  H06 LYS B  28      11.931  18.051 -51.685  1.00  0.00      B    H  
ATOM   1062  H07 LYS B  28      15.034  19.221 -54.604  1.00  0.00      B    H  
ATOM   1063  H08 LYS B  28      15.307  20.964 -54.932  1.00  0.00      B    H  
ATOM   1064  H09 LYS B  28      15.893  20.168 -56.962  1.00  0.00      B    H  
ATOM   1065  H10 LYS B  28      14.118  20.211 -57.240  1.00  0.00      B    H  
ATOM   1066  H11 LYS B  28      15.892  17.992 -57.076  1.00  0.00      B    H  
ATOM   1067  H12 LYS B  28      14.571  17.812 -56.107  1.00  0.00      B    H  
ATOM   1068  H13 LYS B  28      14.378  18.085 -57.722  1.00  0.00      B    H  
ATOM   1069  N   GLY B  29      13.848  20.910 -50.729  1.00  0.00      B    N  
ATOM   1070  CA  GLY B  29      13.698  22.150 -49.989  1.00  0.00      B    C  
ATOM   1071  C   GLY B  29      13.328  21.917 -48.538  1.00  0.00      B    C  
ATOM   1072  O   GLY B  29      12.583  22.699 -47.947  1.00  0.00      B    O  
ATOM   1073  H01 GLY B  29      12.889  22.716 -50.451  1.00  0.00      B    H  
ATOM   1074  H02 GLY B  29      14.640  22.697 -50.027  1.00  0.00      B    H  
ATOM   1075  H14 GLY B  29      14.486  20.202 -50.394  1.00  0.00      B    H  
ATOM   1076  N   ALA B  30      13.848  20.838 -47.961  1.00  0.00      B    N  
ATOM   1077  CA  ALA B  30      13.568  20.506 -46.570  1.00  0.00      B    C  
ATOM   1078  C   ALA B  30      14.415  21.349 -45.623  1.00  0.00      B    C  
ATOM   1079  O   ALA B  30      15.622  21.138 -45.501  1.00  0.00      B    O  
ATOM   1080  CB  ALA B  30      13.812  19.024 -46.322  1.00  0.00      B    C  
ATOM   1081  H01 ALA B  30      12.519  20.729 -46.373  1.00  0.00      B    H  
ATOM   1082  H02 ALA B  30      14.723  18.899 -45.737  1.00  0.00      B    H  
ATOM   1083  H03 ALA B  30      14.452  20.234 -48.500  1.00  0.00      B    H  
ATOM   1084  H04 ALA B  30      12.969  18.603 -45.775  1.00  0.00      B    H  
ATOM   1085  H05 ALA B  30      13.921  18.508 -47.276  1.00  0.00      B    H  
ATOM   1086  N   ILE B  31      13.775  22.303 -44.956  1.00  0.00      B    N  
ATOM   1087  CA  ILE B  31      14.470  23.177 -44.019  1.00  0.00      B    C  
ATOM   1088  C   ILE B  31      13.673  23.349 -42.731  1.00  0.00      B    C  
ATOM   1089  O   ILE B  31      12.453  23.516 -42.762  1.00  0.00      B    O  
ATOM   1090  CB  ILE B  31      14.735  24.564 -44.634  1.00  0.00      B    C  
ATOM   1091  CG1 ILE B  31      13.440  25.377 -44.689  1.00  0.00      B    C  
ATOM   1092  CG2 ILE B  31      15.336  24.422 -46.024  1.00  0.00      B    C  
ATOM   1093  CD1 ILE B  31      13.264  26.314 -43.515  1.00  0.00      B    C  
ATOM   1094  H01 ILE B  31      15.424  22.700 -43.792  1.00  0.00      B    H  
ATOM   1095  H02 ILE B  31      15.449  25.094 -44.003  1.00  0.00      B    H  
ATOM   1096  H03 ILE B  31      12.614  24.666 -44.657  1.00  0.00      B    H  
ATOM   1097  H04 ILE B  31      13.442  25.968 -45.605  1.00  0.00      B    H  
ATOM   1098  H05 ILE B  31      16.354  24.040 -45.942  1.00  0.00      B    H  
ATOM   1099  H06 ILE B  31      12.783  22.426 -45.102  1.00  0.00      B    H  
ATOM   1100  H07 ILE B  31      14.734  23.728 -46.611  1.00  0.00      B    H  
ATOM   1101  H08 ILE B  31      15.352  25.395 -46.515  1.00  0.00      B    H  
ATOM   1102  H09 ILE B  31      12.219  26.316 -43.206  1.00  0.00      B    H  
ATOM   1103  H10 ILE B  31      13.887  25.979 -42.686  1.00  0.00      B    H  
ATOM   1104  H11 ILE B  31      13.558  27.322 -43.807  1.00  0.00      B    H  
ATOM   1105  N   ILE B  32      14.369  23.308 -41.600  1.00  0.00      B    N  
ATOM   1106  CA  ILE B  32      13.726  23.461 -40.301  1.00  0.00      B    C  
ATOM   1107  C   ILE B  32      14.603  24.263 -39.345  1.00  0.00      B    C  
ATOM   1108  O   ILE B  32      15.377  23.698 -38.575  1.00  0.00      B    O  
ATOM   1109  CB  ILE B  32      13.409  22.095 -39.665  1.00  0.00      B    C  
ATOM   1110  CG1 ILE B  32      12.872  22.282 -38.245  1.00  0.00      B    C  
ATOM   1111  CG2 ILE B  32      14.648  21.213 -39.657  1.00  0.00      B    C  
ATOM   1112  CD1 ILE B  32      12.187  21.052 -37.691  1.00  0.00      B    C  
ATOM   1113  H01 ILE B  32      12.793  23.998 -40.472  1.00  0.00      B    H  
ATOM   1114  H02 ILE B  32      12.641  21.603 -40.262  1.00  0.00      B    H  
ATOM   1115  H03 ILE B  32      12.123  23.073 -38.288  1.00  0.00      B    H  
ATOM   1116  H04 ILE B  32      13.706  22.537 -37.591  1.00  0.00      B    H  
ATOM   1117  H05 ILE B  32      15.460  21.732 -39.148  1.00  0.00      B    H  
ATOM   1118  H06 ILE B  32      14.429  20.282 -39.134  1.00  0.00      B    H  
ATOM   1119  H07 ILE B  32      14.945  20.993 -40.683  1.00  0.00      B    H  
ATOM   1120  H08 ILE B  32      11.208  20.942 -38.156  1.00  0.00      B    H  
ATOM   1121  H09 ILE B  32      12.792  20.171 -37.905  1.00  0.00      B    H  
ATOM   1122  H10 ILE B  32      12.067  21.157 -36.613  1.00  0.00      B    H  
ATOM   1123  H12 ILE B  32      15.368  23.167 -41.641  1.00  0.00      B    H  
ATOM   1124  N   GLY B  33      14.474  25.585 -39.400  1.00  0.00      B    N  
ATOM   1125  CA  GLY B  33      15.259  26.444 -38.533  1.00  0.00      B    C  
ATOM   1126  C   GLY B  33      14.536  27.728 -38.179  1.00  0.00      B    C  
ATOM   1127  O   GLY B  33      13.979  28.396 -39.051  1.00  0.00      B    O  
ATOM   1128  H01 GLY B  33      16.169  26.714 -39.070  1.00  0.00      B    H  
ATOM   1129  H02 GLY B  33      15.483  25.903 -37.614  1.00  0.00      B    H  
ATOM   1130  H11 GLY B  33      13.822  25.996 -40.053  1.00  0.00      B    H  
ATOM   1131  N   LEU B  34      14.542  28.075 -36.897  1.00  0.00      B    N  
ATOM   1132  CA  LEU B  34      13.880  29.287 -36.428  1.00  0.00      B    C  
ATOM   1133  C   LEU B  34      14.734  30.518 -36.712  1.00  0.00      B    C  
ATOM   1134  O   LEU B  34      15.949  30.500 -36.519  1.00  0.00      B    O  
ATOM   1135  CB  LEU B  34      13.590  29.187 -34.930  1.00  0.00      B    C  
ATOM   1136  CG  LEU B  34      12.122  29.314 -34.520  1.00  0.00      B    C  
ATOM   1137  CD1 LEU B  34      11.612  28.001 -33.948  1.00  0.00      B    C  
ATOM   1138  CD2 LEU B  34      11.945  30.442 -33.513  1.00  0.00      B    C  
ATOM   1139  H01 LEU B  34      12.938  29.389 -36.967  1.00  0.00      B    H  
ATOM   1140  H02 LEU B  34      14.096  30.039 -34.476  1.00  0.00      B    H  
ATOM   1141  H03 LEU B  34      15.017  27.484 -36.230  1.00  0.00      B    H  
ATOM   1142  H04 LEU B  34      13.951  28.218 -34.584  1.00  0.00      B    H  
ATOM   1143  H05 LEU B  34      11.536  29.551 -35.408  1.00  0.00      B    H  
ATOM   1144  H06 LEU B  34      10.624  27.787 -34.355  1.00  0.00      B    H  
ATOM   1145  H07 LEU B  34      12.297  27.197 -34.217  1.00  0.00      B    H  
ATOM   1146  H08 LEU B  34      11.548  28.077 -32.863  1.00  0.00      B    H  
ATOM   1147  H09 LEU B  34      10.909  30.467 -33.174  1.00  0.00      B    H  
ATOM   1148  H10 LEU B  34      12.602  30.274 -32.659  1.00  0.00      B    H  
ATOM   1149  H11 LEU B  34      12.196  31.393 -33.984  1.00  0.00      B    H  
ATOM   1150  N   MET B  35      14.089  31.587 -37.168  1.00  0.00      B    N  
ATOM   1151  CA  MET B  35      14.790  32.829 -37.475  1.00  0.00      B    C  
ATOM   1152  C   MET B  35      15.781  32.626 -38.616  1.00  0.00      B    C  
ATOM   1153  O   MET B  35      16.900  33.139 -38.579  1.00  0.00      B    O  
ATOM   1154  CB  MET B  35      15.522  33.346 -36.235  1.00  0.00      B    C  
ATOM   1155  CG  MET B  35      15.881  34.821 -36.312  1.00  0.00      B    C  
ATOM   1156  SD  MET B  35      17.661  35.104 -36.305  1.00  0.00      B    S  
ATOM   1157  CE  MET B  35      17.966  35.303 -34.551  1.00  0.00      B    C  
ATOM   1158  H01 MET B  35      14.051  33.567 -37.786  1.00  0.00      B    H  
ATOM   1159  H02 MET B  35      16.458  32.792 -36.162  1.00  0.00      B    H  
ATOM   1160  H03 MET B  35      14.882  33.191 -35.366  1.00  0.00      B    H  
ATOM   1161  H04 MET B  35      15.467  35.307 -35.429  1.00  0.00      B    H  
ATOM   1162  H05 MET B  35      15.465  35.235 -37.231  1.00  0.00      B    H  
ATOM   1163  H06 MET B  35      18.724  36.071 -34.400  1.00  0.00      B    H  
ATOM   1164  H07 MET B  35      17.043  35.601 -34.053  1.00  0.00      B    H  
ATOM   1165  H08 MET B  35      18.317  34.359 -34.133  1.00  0.00      B    H  
ATOM   1166  H12 MET B  35      13.090  31.538 -37.305  1.00  0.00      B    H  
ATOM   1167  N   VAL B  36      15.364  31.875 -39.630  1.00  0.00      B    N  
ATOM   1168  CA  VAL B  36      16.215  31.605 -40.783  1.00  0.00      B    C  
ATOM   1169  C   VAL B  36      15.834  32.488 -41.966  1.00  0.00      B    C  
ATOM   1170  O   VAL B  36      15.020  32.102 -42.805  1.00  0.00      B    O  
ATOM   1171  CB  VAL B  36      16.130  30.128 -41.210  1.00  0.00      B    C  
ATOM   1172  CG1 VAL B  36      16.974  29.881 -42.451  1.00  0.00      B    C  
ATOM   1173  CG2 VAL B  36      16.563  29.218 -40.071  1.00  0.00      B    C  
ATOM   1174  H01 VAL B  36      17.238  31.829 -40.481  1.00  0.00      B    H  
ATOM   1175  H02 VAL B  36      15.093  29.898 -41.454  1.00  0.00      B    H  
ATOM   1176  H03 VAL B  36      17.957  29.514 -42.154  1.00  0.00      B    H  
ATOM   1177  H04 VAL B  36      16.485  29.139 -43.082  1.00  0.00      B    H  
ATOM   1178  H05 VAL B  36      17.087  30.812 -43.006  1.00  0.00      B    H  
ATOM   1179  H06 VAL B  36      17.444  29.638 -39.586  1.00  0.00      B    H  
ATOM   1180  H07 VAL B  36      15.755  29.134 -39.345  1.00  0.00      B    H  
ATOM   1181  H08 VAL B  36      16.802  28.230 -40.465  1.00  0.00      B    H  
ATOM   1182  H09 VAL B  36      14.434  31.481 -39.601  1.00  0.00      B    H  
ATOM   1183  N   GLY B  37      16.427  33.676 -42.027  1.00  0.00      B    N  
ATOM   1184  CA  GLY B  37      16.137  34.595 -43.112  1.00  0.00      B    C  
ATOM   1185  C   GLY B  37      17.067  34.409 -44.294  1.00  0.00      B    C  
ATOM   1186  O   GLY B  37      18.168  34.958 -44.320  1.00  0.00      B    O  
ATOM   1187  H01 GLY B  37      16.279  35.608 -42.735  1.00  0.00      B    H  
ATOM   1188  H02 GLY B  37      15.112  34.432 -43.444  1.00  0.00      B    H  
ATOM   1189  H09 GLY B  37      17.087  33.942 -41.310  1.00  0.00      B    H  
ATOM   1190  N   GLY B  38      16.625  33.629 -45.276  1.00  0.00      B    N  
ATOM   1191  CA  GLY B  38      17.438  33.383 -46.453  1.00  0.00      B    C  
ATOM   1192  C   GLY B  38      17.575  31.907 -46.765  1.00  0.00      B    C  
ATOM   1193  O   GLY B  38      18.169  31.154 -45.994  1.00  0.00      B    O  
ATOM   1194  H01 GLY B  38      18.436  33.773 -46.253  1.00  0.00      B    H  
ATOM   1195  H02 GLY B  38      16.978  33.880 -47.307  1.00  0.00      B    H  
ATOM   1196  H03 GLY B  38      15.712  33.203 -45.202  1.00  0.00      B    H  
ATOM   1197  N   VAL B  39      17.022  31.490 -47.900  1.00  0.00      B    N  
ATOM   1198  CA  VAL B  39      17.084  30.093 -48.312  1.00  0.00      B    C  
ATOM   1199  C   VAL B  39      16.430  29.892 -49.675  1.00  0.00      B    C  
ATOM   1200  O   VAL B  39      15.262  30.232 -49.870  1.00  0.00      B    O  
ATOM   1201  CB  VAL B  39      16.398  29.173 -47.285  1.00  0.00      B    C  
ATOM   1202  CG1 VAL B  39      14.963  29.616 -47.045  1.00  0.00      B    C  
ATOM   1203  CG2 VAL B  39      16.447  27.725 -47.751  1.00  0.00      B    C  
ATOM   1204  H01 VAL B  39      18.140  29.829 -48.376  1.00  0.00      B    H  
ATOM   1205  H02 VAL B  39      16.938  29.246 -46.341  1.00  0.00      B    H  
ATOM   1206  H03 VAL B  39      16.547  32.157 -48.491  1.00  0.00      B    H  
ATOM   1207  H04 VAL B  39      14.312  28.742 -47.026  1.00  0.00      B    H  
ATOM   1208  H05 VAL B  39      14.898  30.138 -46.090  1.00  0.00      B    H  
ATOM   1209  H06 VAL B  39      14.649  30.284 -47.847  1.00  0.00      B    H  
ATOM   1210  H07 VAL B  39      17.481  27.381 -47.758  1.00  0.00      B    H  
ATOM   1211  H08 VAL B  39      15.863  27.104 -47.072  1.00  0.00      B    H  
ATOM   1212  H09 VAL B  39      16.034  27.652 -48.757  1.00  0.00      B    H  
ATOM   1213  N   VAL B  40      17.189  29.338 -50.614  1.00  0.00      B    N  
ATOM   1214  CA  VAL B  40      16.683  29.090 -51.959  1.00  0.00      B    C  
ATOM   1215  C   VAL B  40      16.908  27.641 -52.373  1.00  0.00      B    C  
ATOM   1216  O   VAL B  40      18.030  27.135 -52.314  1.00  0.00      B    O  
ATOM   1217  CB  VAL B  40      17.352  30.018 -52.991  1.00  0.00      B    C  
ATOM   1218  CG1 VAL B  40      16.814  29.741 -54.386  1.00  0.00      B    C  
ATOM   1219  CG2 VAL B  40      17.145  31.476 -52.609  1.00  0.00      B    C  
ATOM   1220  H01 VAL B  40      15.613  29.296 -51.937  1.00  0.00      B    H  
ATOM   1221  H02 VAL B  40      18.423  29.816 -52.995  1.00  0.00      B    H  
ATOM   1222  H03 VAL B  40      15.931  30.355 -54.563  1.00  0.00      B    H  
ATOM   1223  H04 VAL B  40      17.578  29.982 -55.125  1.00  0.00      B    H  
ATOM   1224  H05 VAL B  40      16.546  28.688 -54.470  1.00  0.00      B    H  
ATOM   1225  H06 VAL B  40      16.168  31.593 -52.141  1.00  0.00      B    H  
ATOM   1226  H07 VAL B  40      17.922  31.782 -51.909  1.00  0.00      B    H  
ATOM   1227  H08 VAL B  40      17.196  32.097 -53.503  1.00  0.00      B    H  
ATOM   1228  H10 VAL B  40      18.140  29.082 -50.391  1.00  0.00      B    H  
ATOM   1229  N   ILE B  41      15.836  26.977 -52.792  1.00  0.00      B    N  
ATOM   1230  CA  ILE B  41      15.918  25.585 -53.218  1.00  0.00      B    C  
ATOM   1231  C   ILE B  41      15.274  25.390 -54.586  1.00  0.00      B    C  
ATOM   1232  O   ILE B  41      14.146  25.822 -54.820  1.00  0.00      B    O  
ATOM   1233  CB  ILE B  41      15.238  24.646 -52.204  1.00  0.00      B    C  
ATOM   1234  CG1 ILE B  41      15.725  24.951 -50.786  1.00  0.00      B    C  
ATOM   1235  CG2 ILE B  41      15.511  23.193 -52.563  1.00  0.00      B    C  
ATOM   1236  CD1 ILE B  41      14.648  25.511 -49.884  1.00  0.00      B    C  
ATOM   1237  H01 ILE B  41      16.977  25.335 -53.279  1.00  0.00      B    H  
ATOM   1238  H02 ILE B  41      14.162  24.813 -52.241  1.00  0.00      B    H  
ATOM   1239  H03 ILE B  41      16.499  25.714 -50.871  1.00  0.00      B    H  
ATOM   1240  H04 ILE B  41      16.101  24.028 -50.344  1.00  0.00      B    H  
ATOM   1241  H05 ILE B  41      16.483  22.898 -52.167  1.00  0.00      B    H  
ATOM   1242  H06 ILE B  41      14.736  22.560 -52.131  1.00  0.00      B    H  
ATOM   1243  H07 ILE B  41      15.511  23.080 -53.647  1.00  0.00      B    H  
ATOM   1244  H08 ILE B  41      13.735  24.927 -50.003  1.00  0.00      B    H  
ATOM   1245  H09 ILE B  41      14.943  27.448 -52.816  1.00  0.00      B    H  
ATOM   1246  H10 ILE B  41      14.979  25.459 -48.847  1.00  0.00      B    H  
ATOM   1247  H11 ILE B  41      14.452  26.549 -50.152  1.00  0.00      B    H  
ATOM   1248  N   ALA B  42      16.000  24.735 -55.487  1.00  0.00      B    N  
ATOM   1249  CA  ALA B  42      15.498  24.479 -56.831  1.00  0.00      B    C  
ATOM   1250  C   ALA B  42      14.573  23.267 -56.850  1.00  0.00      B    C  
ATOM   1251  O   ALA B  42      14.638  22.475 -57.790  1.00  0.00      B    O  
ATOM   1252  CB  ALA B  42      16.656  24.277 -57.797  1.00  0.00      B    C  
ATOM   1253  H01 ALA B  42      14.922  25.348 -57.149  1.00  0.00      B    H  
ATOM   1254  H02 ALA B  42      13.862  23.104 -56.040  1.00  0.00      B    H  
ATOM   1255  H03 ALA B  42      17.539  23.959 -57.243  1.00  0.00      B    H  
ATOM   1256  H04 ALA B  42      16.391  23.512 -58.527  1.00  0.00      B    H  
ATOM   1257  H05 ALA B  42      16.868  25.214 -58.312  1.00  0.00      B    H  
ATOM   1258  H12 ALA B  42      16.921  24.407 -55.234  1.00  0.00      B    H  
TER   
ATOM   1259  N   ASP C   1       9.418   6.106  -2.825  1.00  0.00      C    N  
ATOM   1260  CA  ASP C   1       9.979   5.159  -3.782  1.00  0.00      C    C  
ATOM   1261  C   ASP C   1       9.857   5.689  -5.207  1.00  0.00      C    C  
ATOM   1262  O   ASP C   1       8.756   5.795  -5.748  1.00  0.00      C    O  
ATOM   1263  CB  ASP C   1       9.274   3.807  -3.665  1.00  0.00      C    C  
ATOM   1264  CG  ASP C   1       9.604   3.092  -2.370  1.00  0.00      C    C  
ATOM   1265  OD1 ASP C   1      10.755   3.212  -1.902  1.00  0.00      C    O  
ATOM   1266  OD2 ASP C   1       8.710   2.410  -1.824  1.00  0.00      C    O1-
ATOM   1267  H01 ASP C   1       9.379   7.025  -3.243  1.00  0.00      C    H  
ATOM   1268  H02 ASP C   1      11.037   5.030  -3.552  1.00  0.00      C    H  
ATOM   1269  H03 ASP C   1       9.620   3.180  -4.487  1.00  0.00      C    H  
ATOM   1270  H04 ASP C   1       8.197   3.968  -3.712  1.00  0.00      C    H  
ATOM   1271  H06 ASP C   1       9.999   6.135  -1.999  1.00  0.00      C    H  
ATOM   1272  N   ALA C   2      10.994   6.022  -5.808  1.00  0.00      C    N  
ATOM   1273  CA  ALA C   2      11.014   6.541  -7.170  1.00  0.00      C    C  
ATOM   1274  C   ALA C   2      11.444   5.464  -8.161  1.00  0.00      C    C  
ATOM   1275  O   ALA C   2      12.629   5.156  -8.280  1.00  0.00      C    O  
ATOM   1276  CB  ALA C   2      11.939   7.745  -7.263  1.00  0.00      C    C  
ATOM   1277  H01 ALA C   2      10.002   6.853  -7.428  1.00  0.00      C    H  
ATOM   1278  H02 ALA C   2      12.870   7.451  -7.747  1.00  0.00      C    H  
ATOM   1279  H03 ALA C   2      11.458   8.529  -7.848  1.00  0.00      C    H  
ATOM   1280  H04 ALA C   2      12.153   8.117  -6.261  1.00  0.00      C    H  
ATOM   1281  H05 ALA C   2      11.865   5.913  -5.309  1.00  0.00      C    H  
ATOM   1282  N   GLU C   3      10.473   4.896  -8.869  1.00  0.00      C    N  
ATOM   1283  CA  GLU C   3      10.752   3.853  -9.849  1.00  0.00      C    C  
ATOM   1284  C   GLU C   3      10.679   4.406 -11.269  1.00  0.00      C    C  
ATOM   1285  O   GLU C   3       9.595   4.560 -11.832  1.00  0.00      C    O  
ATOM   1286  CB  GLU C   3       9.765   2.695  -9.689  1.00  0.00      C    C  
ATOM   1287  CG  GLU C   3      10.188   1.674  -8.646  1.00  0.00      C    C  
ATOM   1288  CD  GLU C   3       9.482   1.870  -7.318  1.00  0.00      C    C  
ATOM   1289  OE1 GLU C   3       8.248   2.066  -7.326  1.00  0.00      C    O  
ATOM   1290  OE2 GLU C   3      10.162   1.828  -6.272  1.00  0.00      C    O1-
ATOM   1291  H01 GLU C   3      11.763   3.486  -9.673  1.00  0.00      C    H  
ATOM   1292  H02 GLU C   3       9.725   2.175 -10.646  1.00  0.00      C    H  
ATOM   1293  H03 GLU C   3       8.797   3.104  -9.399  1.00  0.00      C    H  
ATOM   1294  H04 GLU C   3      11.257   1.802  -8.474  1.00  0.00      C    H  
ATOM   1295  H05 GLU C   3       9.519   5.194  -8.725  1.00  0.00      C    H  
ATOM   1296  H06 GLU C   3       9.959   0.676  -9.020  1.00  0.00      C    H  
ATOM   1297  N   PHE C   4      11.840   4.704 -11.843  1.00  0.00      C    N  
ATOM   1298  CA  PHE C   4      11.908   5.241 -13.197  1.00  0.00      C    C  
ATOM   1299  C   PHE C   4      12.324   4.161 -14.190  1.00  0.00      C    C  
ATOM   1300  O   PHE C   4      13.489   3.766 -14.243  1.00  0.00      C    O  
ATOM   1301  CB  PHE C   4      12.894   6.410 -13.255  1.00  0.00      C    C  
ATOM   1302  CG  PHE C   4      12.320   7.704 -12.752  1.00  0.00      C    C  
ATOM   1303  CD1 PHE C   4      12.285   7.981 -11.395  1.00  0.00      C    C  
ATOM   1304  CD2 PHE C   4      11.816   8.643 -13.637  1.00  0.00      C    C  
ATOM   1305  CE1 PHE C   4      11.756   9.170 -10.930  1.00  0.00      C    C  
ATOM   1306  CE2 PHE C   4      11.287   9.835 -13.178  1.00  0.00      C    C  
ATOM   1307  CZ  PHE C   4      11.258  10.099 -11.823  1.00  0.00      C    C  
ATOM   1308  H01 PHE C   4      10.915   5.598 -13.470  1.00  0.00      C    H  
ATOM   1309  H02 PHE C   4      13.151   6.560 -14.303  1.00  0.00      C    H  
ATOM   1310  H03 PHE C   4      13.764   6.159 -12.648  1.00  0.00      C    H  
ATOM   1311  H04 PHE C   4      12.679   7.253 -10.686  1.00  0.00      C    H  
ATOM   1312  H05 PHE C   4      11.837   8.440 -14.708  1.00  0.00      C    H  
ATOM   1313  H06 PHE C   4      11.732   9.375  -9.860  1.00  0.00      C    H  
ATOM   1314  H07 PHE C   4      12.696   4.555 -11.329  1.00  0.00      C    H  
ATOM   1315  H08 PHE C   4      10.893  10.565 -13.885  1.00  0.00      C    H  
ATOM   1316  H09 PHE C   4      10.843  11.039 -11.459  1.00  0.00      C    H  
ATOM   1317  N   ARG C   5      11.363   3.687 -14.976  1.00  0.00      C    N  
ATOM   1318  CA  ARG C   5      11.628   2.650 -15.967  1.00  0.00      C    C  
ATOM   1319  C   ARG C   5      11.683   3.243 -17.372  1.00  0.00      C    C  
ATOM   1320  O   ARG C   5      10.650   3.479 -17.999  1.00  0.00      C    O  
ATOM   1321  CB  ARG C   5      10.551   1.565 -15.902  1.00  0.00      C    C  
ATOM   1322  CG  ARG C   5      10.999   0.306 -15.179  1.00  0.00      C    C  
ATOM   1323  CD  ARG C   5      10.543   0.304 -13.728  1.00  0.00      C    C  
ATOM   1324  NE  ARG C   5       9.853  -0.932 -13.372  1.00  0.00      C    N  
ATOM   1325  CZ  ARG C   5       9.705  -1.358 -12.123  1.00  0.00      C    C  
ATOM   1326  NH1 ARG C   5      10.196  -0.650 -11.115  1.00  0.00      C    N1+
ATOM   1327  NH2 ARG C   5       9.064  -2.494 -11.879  1.00  0.00      C    N  
ATOM   1328  H01 ARG C   5      12.597   2.205 -15.740  1.00  0.00      C    H  
ATOM   1329  H02 ARG C   5      10.323   1.280 -16.929  1.00  0.00      C    H  
ATOM   1330  H03 ARG C   5       9.683   1.971 -15.383  1.00  0.00      C    H  
ATOM   1331  H04 ARG C   5      12.088   0.272 -15.195  1.00  0.00      C    H  
ATOM   1332  H05 ARG C   5      10.577  -0.563 -15.685  1.00  0.00      C    H  
ATOM   1333  H06 ARG C   5       9.844   1.129 -13.595  1.00  0.00      C    H  
ATOM   1334  H07 ARG C   5      11.415   0.419 -13.084  1.00  0.00      C    H  
ATOM   1335  H08 ARG C   5       9.467  -1.494 -14.117  1.00  0.00      C    H  
ATOM   1336  H09 ARG C   5      10.082  -0.976 -10.166  1.00  0.00      C    H  
ATOM   1337  H10 ARG C   5      10.426   4.054 -14.885  1.00  0.00      C    H  
ATOM   1338  H11 ARG C   5      10.684   0.215 -11.296  1.00  0.00      C    H  
ATOM   1339  H12 ARG C   5       8.688  -3.036 -12.644  1.00  0.00      C    H  
ATOM   1340  H13 ARG C   5       8.952  -2.817 -10.928  1.00  0.00      C    H  
ATOM   1341  N   HIS C   6      12.896   3.482 -17.861  1.00  0.00      C    N  
ATOM   1342  CA  HIS C   6      13.086   4.048 -19.192  1.00  0.00      C    C  
ATOM   1343  C   HIS C   6      13.989   3.155 -20.037  1.00  0.00      C    C  
ATOM   1344  O   HIS C   6      15.211   3.311 -20.035  1.00  0.00      C    O  
ATOM   1345  CB  HIS C   6      13.686   5.451 -19.092  1.00  0.00      C    C  
ATOM   1346  CG  HIS C   6      12.770   6.449 -18.453  1.00  0.00      C    C  
ATOM   1347  CD2 HIS C   6      12.679   6.873 -17.171  1.00  0.00      C    C  
ATOM   1348  ND1 HIS C   6      11.802   7.137 -19.153  1.00  0.00      C    N  
ATOM   1349  CE1 HIS C   6      11.155   7.943 -18.330  1.00  0.00      C    C  
ATOM   1350  NE2 HIS C   6      11.668   7.801 -17.121  1.00  0.00      C    N  
ATOM   1351  H01 HIS C   6      12.111   4.112 -19.676  1.00  0.00      C    H  
ATOM   1352  H02 HIS C   6      13.872   5.793 -20.110  1.00  0.00      C    H  
ATOM   1353  H03 HIS C   6      14.601   5.394 -18.502  1.00  0.00      C    H  
ATOM   1354  H04 HIS C   6      13.293   6.540 -16.334  1.00  0.00      C    H  
ATOM   1355  H05 HIS C   6      11.616   7.040 -20.141  1.00  0.00      C    H  
ATOM   1356  H06 HIS C   6      10.338   8.611 -18.602  1.00  0.00      C    H  
ATOM   1357  H07 HIS C   6      11.366   8.295 -16.294  1.00  0.00      C    H  
ATOM   1358  H14 HIS C   6      13.706   3.266 -17.297  1.00  0.00      C    H  
ATOM   1359  N   ASP C   7      13.381   2.219 -20.758  1.00  0.00      C    N  
ATOM   1360  CA  ASP C   7      14.130   1.301 -21.608  1.00  0.00      C    C  
ATOM   1361  C   ASP C   7      14.616   2.005 -22.872  1.00  0.00      C    C  
ATOM   1362  O   ASP C   7      14.084   1.785 -23.960  1.00  0.00      C    O  
ATOM   1363  CB  ASP C   7      13.264   0.097 -21.981  1.00  0.00      C    C  
ATOM   1364  CG  ASP C   7      12.795  -0.677 -20.765  1.00  0.00      C    C  
ATOM   1365  OD1 ASP C   7      11.768  -0.284 -20.171  1.00  0.00      C    O  
ATOM   1366  OD2 ASP C   7      13.453  -1.676 -20.407  1.00  0.00      C    O1-
ATOM   1367  H01 ASP C   7      15.000   0.954 -21.049  1.00  0.00      C    H  
ATOM   1368  H02 ASP C   7      13.872  -0.574 -22.587  1.00  0.00      C    H  
ATOM   1369  H03 ASP C   7      12.391   0.450 -22.530  1.00  0.00      C    H  
ATOM   1370  H08 ASP C   7      12.375   2.141 -20.716  1.00  0.00      C    H  
ATOM   1371  N   SER C   8      15.629   2.852 -22.719  1.00  0.00      C    N  
ATOM   1372  CA  SER C   8      16.183   3.592 -23.847  1.00  0.00      C    C  
ATOM   1373  C   SER C   8      17.599   4.069 -23.540  1.00  0.00      C    C  
ATOM   1374  O   SER C   8      18.521   3.861 -24.327  1.00  0.00      C    O  
ATOM   1375  CB  SER C   8      15.292   4.788 -24.187  1.00  0.00      C    C  
ATOM   1376  OG  SER C   8      14.552   5.211 -23.055  1.00  0.00      C    O  
ATOM   1377  H01 SER C   8      16.222   2.922 -24.706  1.00  0.00      C    H  
ATOM   1378  H02 SER C   8      14.591   4.487 -24.966  1.00  0.00      C    H  
ATOM   1379  H03 SER C   8      15.917   5.611 -24.533  1.00  0.00      C    H  
ATOM   1380  H04 SER C   8      16.025   2.986 -21.799  1.00  0.00      C    H  
ATOM   1381  H05 SER C   8      14.467   6.167 -23.067  1.00  0.00      C    H  
ATOM   1382  N   GLY C   9      17.763   4.712 -22.387  1.00  0.00      C    N  
ATOM   1383  CA  GLY C   9      19.069   5.210 -21.995  1.00  0.00      C    C  
ATOM   1384  C   GLY C   9      18.988   6.535 -21.263  1.00  0.00      C    C  
ATOM   1385  O   GLY C   9      18.019   6.801 -20.552  1.00  0.00      C    O  
ATOM   1386  H01 GLY C   9      19.650   5.368 -22.904  1.00  0.00      C    H  
ATOM   1387  H02 GLY C   9      19.542   4.477 -21.342  1.00  0.00      C    H  
ATOM   1388  H06 GLY C   9      16.970   4.855 -21.778  1.00  0.00      C    H  
ATOM   1389  N   TYR C  10      20.009   7.367 -21.435  1.00  0.00      C    N  
ATOM   1390  CA  TYR C  10      20.052   8.670 -20.782  1.00  0.00      C    C  
ATOM   1391  C   TYR C  10      20.920   9.646 -21.569  1.00  0.00      C    C  
ATOM   1392  O   TYR C  10      22.106   9.807 -21.284  1.00  0.00      C    O  
ATOM   1393  CB  TYR C  10      20.586   8.531 -19.355  1.00  0.00      C    C  
ATOM   1394  CG  TYR C  10      19.504   8.553 -18.299  1.00  0.00      C    C  
ATOM   1395  CD1 TYR C  10      18.703   9.673 -18.120  1.00  0.00      C    C  
ATOM   1396  CD2 TYR C  10      19.284   7.452 -17.480  1.00  0.00      C    C  
ATOM   1397  CE1 TYR C  10      17.714   9.697 -17.155  1.00  0.00      C    C  
ATOM   1398  CE2 TYR C  10      18.296   7.466 -16.514  1.00  0.00      C    C  
ATOM   1399  CZ  TYR C  10      17.514   8.592 -16.355  1.00  0.00      C    C  
ATOM   1400  OH  TYR C  10      16.530   8.612 -15.394  1.00  0.00      C    O  
ATOM   1401  H01 TYR C  10      19.036   9.064 -20.746  1.00  0.00      C    H  
ATOM   1402  H02 TYR C  10      21.230   9.390 -19.170  1.00  0.00      C    H  
ATOM   1403  H03 TYR C  10      20.775   7.090 -22.033  1.00  0.00      C    H  
ATOM   1404  H04 TYR C  10      21.124   7.586 -19.278  1.00  0.00      C    H  
ATOM   1405  H05 TYR C  10      18.857  10.548 -18.751  1.00  0.00      C    H  
ATOM   1406  H06 TYR C  10      19.901   6.562 -17.602  1.00  0.00      C    H  
ATOM   1407  H07 TYR C  10      17.095  10.585 -17.027  1.00  0.00      C    H  
ATOM   1408  H08 TYR C  10      18.135   6.593 -15.881  1.00  0.00      C    H  
ATOM   1409  H09 TYR C  10      16.364   9.518 -15.124  1.00  0.00      C    H  
ATOM   1410  N   GLU C  11      20.319  10.295 -22.561  1.00  0.00      C    N  
ATOM   1411  CA  GLU C  11      21.038  11.256 -23.390  1.00  0.00      C    C  
ATOM   1412  C   GLU C  11      20.105  11.892 -24.418  1.00  0.00      C    C  
ATOM   1413  O   GLU C  11      19.007  11.395 -24.667  1.00  0.00      C    O  
ATOM   1414  CB  GLU C  11      22.209  10.574 -24.101  1.00  0.00      C    C  
ATOM   1415  CG  GLU C  11      21.821   9.293 -24.821  1.00  0.00      C    C  
ATOM   1416  CD  GLU C  11      22.627   9.068 -26.086  1.00  0.00      C    C  
ATOM   1417  OE1 GLU C  11      23.828   9.409 -26.093  1.00  0.00      C    O  
ATOM   1418  OE2 GLU C  11      22.056   8.550 -27.068  1.00  0.00      C    O1-
ATOM   1419  H01 GLU C  11      21.425  12.041 -22.740  1.00  0.00      C    H  
ATOM   1420  H02 GLU C  11      22.934  10.302 -23.334  1.00  0.00      C    H  
ATOM   1421  H03 GLU C  11      22.621  11.270 -24.832  1.00  0.00      C    H  
ATOM   1422  H04 GLU C  11      20.773   9.381 -25.109  1.00  0.00      C    H  
ATOM   1423  H05 GLU C  11      21.983   8.451 -24.148  1.00  0.00      C    H  
ATOM   1424  H10 GLU C  11      19.342  10.119 -22.745  1.00  0.00      C    H  
ATOM   1425  N   VAL C  12      20.552  12.995 -25.010  1.00  0.00      C    N  
ATOM   1426  CA  VAL C  12      19.759  13.700 -26.010  1.00  0.00      C    C  
ATOM   1427  C   VAL C  12      18.436  14.180 -25.425  1.00  0.00      C    C  
ATOM   1428  O   VAL C  12      17.485  13.407 -25.295  1.00  0.00      C    O  
ATOM   1429  CB  VAL C  12      19.473  12.806 -27.232  1.00  0.00      C    C  
ATOM   1430  CG1 VAL C  12      18.800  13.608 -28.335  1.00  0.00      C    C  
ATOM   1431  CG2 VAL C  12      20.758  12.165 -27.735  1.00  0.00      C    C  
ATOM   1432  H01 VAL C  12      20.346  14.562 -26.328  1.00  0.00      C    H  
ATOM   1433  H02 VAL C  12      18.792  12.011 -26.928  1.00  0.00      C    H  
ATOM   1434  H03 VAL C  12      17.894  14.071 -27.945  1.00  0.00      C    H  
ATOM   1435  H04 VAL C  12      19.480  14.383 -28.688  1.00  0.00      C    H  
ATOM   1436  H05 VAL C  12      18.542  12.945 -29.161  1.00  0.00      C    H  
ATOM   1437  H06 VAL C  12      21.463  13.353 -24.761  1.00  0.00      C    H  
ATOM   1438  H07 VAL C  12      21.558  12.343 -27.016  1.00  0.00      C    H  
ATOM   1439  H08 VAL C  12      20.608  11.092 -27.852  1.00  0.00      C    H  
ATOM   1440  H09 VAL C  12      21.030  12.601 -28.696  1.00  0.00      C    H  
ATOM   1441  N   HIS C  13      18.380  15.460 -25.073  1.00  0.00      C    N  
ATOM   1442  CA  HIS C  13      17.172  16.045 -24.501  1.00  0.00      C    C  
ATOM   1443  C   HIS C  13      17.211  17.567 -24.589  1.00  0.00      C    C  
ATOM   1444  O   HIS C  13      18.233  18.153 -24.948  1.00  0.00      C    O  
ATOM   1445  CB  HIS C  13      17.009  15.610 -23.045  1.00  0.00      C    C  
ATOM   1446  CG  HIS C  13      18.004  16.238 -22.117  1.00  0.00      C    C  
ATOM   1447  CD2 HIS C  13      19.324  16.493 -22.276  1.00  0.00      C    C  
ATOM   1448  ND1 HIS C  13      17.678  16.683 -20.854  1.00  0.00      C    N  
ATOM   1449  CE1 HIS C  13      18.754  17.186 -20.276  1.00  0.00      C    C  
ATOM   1450  NE2 HIS C  13      19.767  17.082 -21.117  1.00  0.00      C    N  
ATOM   1451  H01 HIS C  13      16.318  15.688 -25.076  1.00  0.00      C    H  
ATOM   1452  H02 HIS C  13      17.177  14.533 -23.012  1.00  0.00      C    H  
ATOM   1453  H03 HIS C  13      16.007  15.883 -22.713  1.00  0.00      C    H  
ATOM   1454  H04 HIS C  13      19.923  16.272 -23.159  1.00  0.00      C    H  
ATOM   1455  H05 HIS C  13      16.760  16.632 -20.436  1.00  0.00      C    H  
ATOM   1456  H06 HIS C  13      18.798  17.614 -19.275  1.00  0.00      C    H  
ATOM   1457  H07 HIS C  13      20.713  17.386 -20.937  1.00  0.00      C    H  
ATOM   1458  H10 HIS C  13      19.194  16.043 -25.205  1.00  0.00      C    H  
ATOM   1459  N   HIS C  14      16.091  18.203 -24.259  1.00  0.00      C    N  
ATOM   1460  CA  HIS C  14      15.998  19.658 -24.300  1.00  0.00      C    C  
ATOM   1461  C   HIS C  14      15.957  20.159 -25.741  1.00  0.00      C    C  
ATOM   1462  O   HIS C  14      14.931  20.658 -26.205  1.00  0.00      C    O  
ATOM   1463  CB  HIS C  14      17.180  20.288 -23.563  1.00  0.00      C    C  
ATOM   1464  CG  HIS C  14      16.911  21.678 -23.077  1.00  0.00      C    C  
ATOM   1465  CD2 HIS C  14      17.551  22.432 -22.152  1.00  0.00      C    C  
ATOM   1466  ND1 HIS C  14      15.874  22.454 -23.551  1.00  0.00      C    N  
ATOM   1467  CE1 HIS C  14      15.888  23.625 -22.940  1.00  0.00      C    C  
ATOM   1468  NE2 HIS C  14      16.896  23.637 -22.086  1.00  0.00      C    N  
ATOM   1469  H01 HIS C  14      15.073  19.952 -23.804  1.00  0.00      C    H  
ATOM   1470  H02 HIS C  14      18.003  20.352 -24.275  1.00  0.00      C    H  
ATOM   1471  H03 HIS C  14      17.424  19.663 -22.704  1.00  0.00      C    H  
ATOM   1472  H04 HIS C  14      18.423  22.137 -21.569  1.00  0.00      C    H  
ATOM   1473  H05 HIS C  14      15.208  22.171 -24.255  1.00  0.00      C    H  
ATOM   1474  H06 HIS C  14      15.187  24.442 -23.111  1.00  0.00      C    H  
ATOM   1475  H07 HIS C  14      17.145  24.408 -21.482  1.00  0.00      C    H  
ATOM   1476  H08 HIS C  14      15.285  17.666 -23.973  1.00  0.00      C    H  
ATOM   1477  N   GLN C  15      17.077  20.023 -26.442  1.00  0.00      C    N  
ATOM   1478  CA  GLN C  15      17.168  20.463 -27.829  1.00  0.00      C    C  
ATOM   1479  C   GLN C  15      17.658  19.333 -28.728  1.00  0.00      C    C  
ATOM   1480  O   GLN C  15      18.791  18.869 -28.601  1.00  0.00      C    O  
ATOM   1481  CB  GLN C  15      18.108  21.665 -27.944  1.00  0.00      C    C  
ATOM   1482  CG  GLN C  15      18.322  22.135 -29.374  1.00  0.00      C    C  
ATOM   1483  CD  GLN C  15      19.745  21.923 -29.851  1.00  0.00      C    C  
ATOM   1484  NE2 GLN C  15      20.462  23.017 -30.082  1.00  0.00      C    N  
ATOM   1485  OE1 GLN C  15      20.197  20.789 -30.010  1.00  0.00      C    O  
ATOM   1486  H01 GLN C  15      16.171  20.757 -28.156  1.00  0.00      C    H  
ATOM   1487  H02 GLN C  15      19.079  21.349 -27.563  1.00  0.00      C    H  
ATOM   1488  H03 GLN C  15      17.686  22.489 -27.369  1.00  0.00      C    H  
ATOM   1489  H04 GLN C  15      18.121  23.206 -29.403  1.00  0.00      C    H  
ATOM   1490  H05 GLN C  15      17.648  21.582 -30.028  1.00  0.00      C    H  
ATOM   1491  H06 GLN C  15      21.417  22.937 -30.401  1.00  0.00      C    H  
ATOM   1492  H07 GLN C  15      20.052  23.929 -29.938  1.00  0.00      C    H  
ATOM   1493  H08 GLN C  15      17.885  19.605 -26.004  1.00  0.00      C    H  
ATOM   1494  N   LYS C  16      16.796  18.892 -29.638  1.00  0.00      C    N  
ATOM   1495  CA  LYS C  16      17.139  17.816 -30.560  1.00  0.00      C    C  
ATOM   1496  C   LYS C  16      17.201  18.328 -31.996  1.00  0.00      C    C  
ATOM   1497  O   LYS C  16      16.184  18.385 -32.690  1.00  0.00      C    O  
ATOM   1498  CB  LYS C  16      16.117  16.681 -30.456  1.00  0.00      C    C  
ATOM   1499  CG  LYS C  16      16.708  15.305 -30.708  1.00  0.00      C    C  
ATOM   1500  CD  LYS C  16      15.752  14.423 -31.493  1.00  0.00      C    C  
ATOM   1501  CE  LYS C  16      16.446  13.172 -32.011  1.00  0.00      C    C  
ATOM   1502  NZ  LYS C  16      15.520  12.309 -32.795  1.00  0.00      C    N1+
ATOM   1503  H01 LYS C  16      18.123  17.437 -30.285  1.00  0.00      C    H  
ATOM   1504  H02 LYS C  16      15.369  16.853 -31.230  1.00  0.00      C    H  
ATOM   1505  H03 LYS C  16      15.687  16.694 -29.454  1.00  0.00      C    H  
ATOM   1506  H04 LYS C  16      16.895  14.832 -29.744  1.00  0.00      C    H  
ATOM   1507  H05 LYS C  16      17.634  15.415 -31.272  1.00  0.00      C    H  
ATOM   1508  H06 LYS C  16      15.387  14.991 -32.349  1.00  0.00      C    H  
ATOM   1509  H07 LYS C  16      14.927  14.128 -30.844  1.00  0.00      C    H  
ATOM   1510  H08 LYS C  16      15.880  19.313 -29.692  1.00  0.00      C    H  
ATOM   1511  H09 LYS C  16      16.796  12.599 -31.152  1.00  0.00      C    H  
ATOM   1512  H10 LYS C  16      17.278  13.468 -32.649  1.00  0.00      C    H  
ATOM   1513  H11 LYS C  16      14.691  12.834 -33.032  1.00  0.00      C    H  
ATOM   1514  H12 LYS C  16      15.979  12.004 -33.642  1.00  0.00      C    H  
ATOM   1515  H13 LYS C  16      15.261  11.504 -32.243  1.00  0.00      C    H  
ATOM   1516  N   LEU C  17      18.398  18.699 -32.436  1.00  0.00      C    N  
ATOM   1517  CA  LEU C  17      18.592  19.205 -33.790  1.00  0.00      C    C  
ATOM   1518  C   LEU C  17      19.245  18.150 -34.678  1.00  0.00      C    C  
ATOM   1519  O   LEU C  17      20.454  17.929 -34.612  1.00  0.00      C    O  
ATOM   1520  CB  LEU C  17      19.453  20.469 -33.765  1.00  0.00      C    C  
ATOM   1521  CG  LEU C  17      18.696  21.797 -33.812  1.00  0.00      C    C  
ATOM   1522  CD1 LEU C  17      17.844  21.971 -32.565  1.00  0.00      C    C  
ATOM   1523  CD2 LEU C  17      19.667  22.959 -33.963  1.00  0.00      C    C  
ATOM   1524  H01 LEU C  17      17.613  19.447 -34.204  1.00  0.00      C    H  
ATOM   1525  H02 LEU C  17      20.047  20.437 -34.678  1.00  0.00      C    H  
ATOM   1526  H03 LEU C  17      20.043  20.453 -32.849  1.00  0.00      C    H  
ATOM   1527  H04 LEU C  17      18.036  21.786 -34.679  1.00  0.00      C    H  
ATOM   1528  H05 LEU C  17      16.862  21.529 -32.732  1.00  0.00      C    H  
ATOM   1529  H06 LEU C  17      18.327  21.476 -31.723  1.00  0.00      C    H  
ATOM   1530  H07 LEU C  17      17.731  23.033 -32.347  1.00  0.00      C    H  
ATOM   1531  H08 LEU C  17      20.590  22.603 -34.422  1.00  0.00      C    H  
ATOM   1532  H09 LEU C  17      19.220  23.727 -34.595  1.00  0.00      C    H  
ATOM   1533  H10 LEU C  17      19.888  23.378 -32.982  1.00  0.00      C    H  
ATOM   1534  H14 LEU C  17      19.194  18.629 -31.818  1.00  0.00      C    H  
ATOM   1535  N   VAL C  18      18.436  17.501 -35.510  1.00  0.00      C    N  
ATOM   1536  CA  VAL C  18      18.935  16.471 -36.413  1.00  0.00      C    C  
ATOM   1537  C   VAL C  18      17.958  16.224 -37.557  1.00  0.00      C    C  
ATOM   1538  O   VAL C  18      16.742  16.261 -37.368  1.00  0.00      C    O  
ATOM   1539  CB  VAL C  18      19.184  15.146 -35.670  1.00  0.00      C    C  
ATOM   1540  CG1 VAL C  18      17.961  14.750 -34.857  1.00  0.00      C    C  
ATOM   1541  CG2 VAL C  18      19.559  14.047 -36.653  1.00  0.00      C    C  
ATOM   1542  H01 VAL C  18      19.880  16.835 -36.817  1.00  0.00      C    H  
ATOM   1543  H02 VAL C  18      20.017  15.287 -34.982  1.00  0.00      C    H  
ATOM   1544  H03 VAL C  18      17.114  14.597 -35.526  1.00  0.00      C    H  
ATOM   1545  H04 VAL C  18      18.167  13.827 -34.316  1.00  0.00      C    H  
ATOM   1546  H05 VAL C  18      17.724  15.543 -34.147  1.00  0.00      C    H  
ATOM   1547  H06 VAL C  18      20.570  13.700 -36.440  1.00  0.00      C    H  
ATOM   1548  H07 VAL C  18      18.861  13.216 -36.553  1.00  0.00      C    H  
ATOM   1549  H08 VAL C  18      19.516  14.438 -37.670  1.00  0.00      C    H  
ATOM   1550  H11 VAL C  18      17.452  17.727 -35.517  1.00  0.00      C    H  
ATOM   1551  N   PHE C  19      18.497  15.970 -38.745  1.00  0.00      C    N  
ATOM   1552  CA  PHE C  19      17.673  15.716 -39.921  1.00  0.00      C    C  
ATOM   1553  C   PHE C  19      17.459  14.219 -40.121  1.00  0.00      C    C  
ATOM   1554  O   PHE C  19      18.286  13.402 -39.717  1.00  0.00      C    O  
ATOM   1555  CB  PHE C  19      18.325  16.321 -41.166  1.00  0.00      C    C  
ATOM   1556  CG  PHE C  19      17.428  17.267 -41.912  1.00  0.00      C    C  
ATOM   1557  CD1 PHE C  19      17.069  18.485 -41.357  1.00  0.00      C    C  
ATOM   1558  CD2 PHE C  19      16.945  16.940 -43.168  1.00  0.00      C    C  
ATOM   1559  CE1 PHE C  19      16.243  19.357 -42.041  1.00  0.00      C    C  
ATOM   1560  CE2 PHE C  19      16.119  17.808 -43.857  1.00  0.00      C    C  
ATOM   1561  CZ  PHE C  19      15.769  19.019 -43.293  1.00  0.00      C    C  
ATOM   1562  H01 PHE C  19      16.702  16.186 -39.763  1.00  0.00      C    H  
ATOM   1563  H02 PHE C  19      18.553  15.496 -41.841  1.00  0.00      C    H  
ATOM   1564  H03 PHE C  19      19.220  16.862 -40.859  1.00  0.00      C    H  
ATOM   1565  H04 PHE C  19      17.442  18.758 -40.370  1.00  0.00      C    H  
ATOM   1566  H05 PHE C  19      17.220  15.986 -43.619  1.00  0.00      C    H  
ATOM   1567  H06 PHE C  19      15.966  20.311 -41.592  1.00  0.00      C    H  
ATOM   1568  H07 PHE C  19      15.744  17.537 -44.844  1.00  0.00      C    H  
ATOM   1569  H08 PHE C  19      15.120  19.707 -43.835  1.00  0.00      C    H  
ATOM   1570  H09 PHE C  19      19.503  15.952 -38.836  1.00  0.00      C    H  
ATOM   1571  N   PHE C  20      16.341  13.867 -40.749  1.00  0.00      C    N  
ATOM   1572  CA  PHE C  20      16.016  12.468 -41.003  1.00  0.00      C    C  
ATOM   1573  C   PHE C  20      15.808  11.712 -39.694  1.00  0.00      C    C  
ATOM   1574  O   PHE C  20      15.806  12.305 -38.616  1.00  0.00      C    O  
ATOM   1575  CB  PHE C  20      17.127  11.803 -41.818  1.00  0.00      C    C  
ATOM   1576  CG  PHE C  20      17.686  12.684 -42.899  1.00  0.00      C    C  
ATOM   1577  CD1 PHE C  20      16.924  13.010 -44.009  1.00  0.00      C    C  
ATOM   1578  CD2 PHE C  20      18.974  13.185 -42.805  1.00  0.00      C    C  
ATOM   1579  CE1 PHE C  20      17.435  13.820 -45.005  1.00  0.00      C    C  
ATOM   1580  CE2 PHE C  20      19.491  13.996 -43.798  1.00  0.00      C    C  
ATOM   1581  CZ  PHE C  20      18.721  14.313 -44.900  1.00  0.00      C    C  
ATOM   1582  H01 PHE C  20      15.088  12.435 -41.573  1.00  0.00      C    H  
ATOM   1583  H02 PHE C  20      16.689  10.934 -42.308  1.00  0.00      C    H  
ATOM   1584  H03 PHE C  20      17.937  11.530 -41.141  1.00  0.00      C    H  
ATOM   1585  H04 PHE C  20      15.909  12.623 -44.098  1.00  0.00      C    H  
ATOM   1586  H05 PHE C  20      19.587  12.937 -41.938  1.00  0.00      C    H  
ATOM   1587  H06 PHE C  20      16.824  14.070 -45.872  1.00  0.00      C    H  
ATOM   1588  H07 PHE C  20      20.506  14.385 -43.711  1.00  0.00      C    H  
ATOM   1589  H08 PHE C  20      19.127  14.951 -45.685  1.00  0.00      C    H  
ATOM   1590  H09 PHE C  20      15.702  14.585 -41.057  1.00  0.00      C    H  
ATOM   1591  N   ALA C  21      15.633  10.399 -39.797  1.00  0.00      C    N  
ATOM   1592  CA  ALA C  21      15.425   9.560 -38.623  1.00  0.00      C    C  
ATOM   1593  C   ALA C  21      15.429   8.082 -38.996  1.00  0.00      C    C  
ATOM   1594  O   ALA C  21      16.073   7.268 -38.335  1.00  0.00      C    O  
ATOM   1595  CB  ALA C  21      14.119   9.930 -37.935  1.00  0.00      C    C  
ATOM   1596  H01 ALA C  21      16.249   9.735 -37.932  1.00  0.00      C    H  
ATOM   1597  H02 ALA C  21      13.326   9.269 -38.283  1.00  0.00      C    H  
ATOM   1598  H03 ALA C  21      14.233   9.823 -36.856  1.00  0.00      C    H  
ATOM   1599  H04 ALA C  21      13.862  10.962 -38.174  1.00  0.00      C    H  
ATOM   1600  H09 ALA C  21      15.644   9.971 -40.712  1.00  0.00      C    H  
ATOM   1601  N   GLU C  22      14.706   7.742 -40.059  1.00  0.00      C    N  
ATOM   1602  CA  GLU C  22      14.626   6.361 -40.518  1.00  0.00      C    C  
ATOM   1603  C   GLU C  22      15.283   6.203 -41.886  1.00  0.00      C    C  
ATOM   1604  O   GLU C  22      16.327   5.564 -42.016  1.00  0.00      C    O  
ATOM   1605  CB  GLU C  22      13.167   5.906 -40.584  1.00  0.00      C    C  
ATOM   1606  CG  GLU C  22      12.674   5.250 -39.305  1.00  0.00      C    C  
ATOM   1607  CD  GLU C  22      13.435   3.983 -38.969  1.00  0.00      C    C  
ATOM   1608  OE1 GLU C  22      14.245   3.537 -39.809  1.00  0.00      C    O  
ATOM   1609  OE2 GLU C  22      13.222   3.436 -37.867  1.00  0.00      C    O1-
ATOM   1610  H01 GLU C  22      15.162   5.736 -39.803  1.00  0.00      C    H  
ATOM   1611  H02 GLU C  22      13.103   5.156 -41.372  1.00  0.00      C    H  
ATOM   1612  H03 GLU C  22      12.543   6.776 -40.788  1.00  0.00      C    H  
ATOM   1613  H04 GLU C  22      11.629   4.977 -39.456  1.00  0.00      C    H  
ATOM   1614  H05 GLU C  22      14.200   8.458 -40.560  1.00  0.00      C    H  
ATOM   1615  H06 GLU C  22      12.790   5.956 -38.483  1.00  0.00      C    H  
ATOM   1616  N   ASP C  23      14.662   6.789 -42.904  1.00  0.00      C    N  
ATOM   1617  CA  ASP C  23      15.185   6.715 -44.264  1.00  0.00      C    C  
ATOM   1618  C   ASP C  23      14.294   7.487 -45.232  1.00  0.00      C    C  
ATOM   1619  O   ASP C  23      13.096   7.223 -45.335  1.00  0.00      C    O  
ATOM   1620  CB  ASP C  23      15.300   5.256 -44.710  1.00  0.00      C    C  
ATOM   1621  CG  ASP C  23      15.515   5.124 -46.205  1.00  0.00      C    C  
ATOM   1622  OD1 ASP C  23      16.473   5.735 -46.723  1.00  0.00      C    O  
ATOM   1623  OD2 ASP C  23      14.726   4.408 -46.856  1.00  0.00      C    O1-
ATOM   1624  H01 ASP C  23      16.176   7.168 -44.271  1.00  0.00      C    H  
ATOM   1625  H02 ASP C  23      14.362   4.759 -44.464  1.00  0.00      C    H  
ATOM   1626  H03 ASP C  23      16.142   4.796 -44.193  1.00  0.00      C    H  
ATOM   1627  H07 ASP C  23      13.807   7.298 -42.732  1.00  0.00      C    H  
ATOM   1628  N   VAL C  24      14.887   8.444 -45.939  1.00  0.00      C    N  
ATOM   1629  CA  VAL C  24      14.148   9.255 -46.899  1.00  0.00      C    C  
ATOM   1630  C   VAL C  24      14.548   8.914 -48.330  1.00  0.00      C    C  
ATOM   1631  O   VAL C  24      15.370   8.028 -48.562  1.00  0.00      C    O  
ATOM   1632  CB  VAL C  24      14.377  10.758 -46.657  1.00  0.00      C    C  
ATOM   1633  CG1 VAL C  24      13.614  11.224 -45.427  1.00  0.00      C    C  
ATOM   1634  CG2 VAL C  24      15.862  11.055 -46.518  1.00  0.00      C    C  
ATOM   1635  H01 VAL C  24      13.091   9.029 -46.757  1.00  0.00      C    H  
ATOM   1636  H02 VAL C  24      13.999  11.308 -47.519  1.00  0.00      C    H  
ATOM   1637  H03 VAL C  24      12.618  10.782 -45.429  1.00  0.00      C    H  
ATOM   1638  H04 VAL C  24      15.874   8.613 -45.808  1.00  0.00      C    H  
ATOM   1639  H05 VAL C  24      14.147  10.913 -44.529  1.00  0.00      C    H  
ATOM   1640  H06 VAL C  24      13.529  12.311 -45.442  1.00  0.00      C    H  
ATOM   1641  H07 VAL C  24      16.393  10.666 -47.387  1.00  0.00      C    H  
ATOM   1642  H08 VAL C  24      16.013  12.133 -46.454  1.00  0.00      C    H  
ATOM   1643  H09 VAL C  24      16.245  10.579 -45.615  1.00  0.00      C    H  
ATOM   1644  N   GLY C  25      13.961   9.625 -49.288  1.00  0.00      C    N  
ATOM   1645  CA  GLY C  25      14.270   9.383 -50.686  1.00  0.00      C    C  
ATOM   1646  C   GLY C  25      15.507  10.129 -51.143  1.00  0.00      C    C  
ATOM   1647  O   GLY C  25      16.539   9.519 -51.424  1.00  0.00      C    O  
ATOM   1648  H01 GLY C  25      13.429   9.742 -51.278  1.00  0.00      C    H  
ATOM   1649  H02 GLY C  25      14.432   8.315 -50.829  1.00  0.00      C    H  
ATOM   1650  H10 GLY C  25      13.293  10.341 -49.041  1.00  0.00      C    H  
ATOM   1651  N   SER C  26      15.404  11.452 -51.221  1.00  0.00      C    N  
ATOM   1652  CA  SER C  26      16.523  12.281 -51.654  1.00  0.00      C    C  
ATOM   1653  C   SER C  26      16.579  13.578 -50.852  1.00  0.00      C    C  
ATOM   1654  O   SER C  26      15.573  14.268 -50.695  1.00  0.00      C    O  
ATOM   1655  CB  SER C  26      16.404  12.596 -53.146  1.00  0.00      C    C  
ATOM   1656  OG  SER C  26      15.089  13.010 -53.477  1.00  0.00      C    O  
ATOM   1657  H01 SER C  26      17.444  11.725 -51.480  1.00  0.00      C    H  
ATOM   1658  H02 SER C  26      16.634  11.692 -53.710  1.00  0.00      C    H  
ATOM   1659  H03 SER C  26      14.530  11.894 -50.974  1.00  0.00      C    H  
ATOM   1660  H04 SER C  26      17.103  13.393 -53.399  1.00  0.00      C    H  
ATOM   1661  H05 SER C  26      14.758  12.476 -54.203  1.00  0.00      C    H  
ATOM   1662  N   ASN C  27      17.765  13.902 -50.346  1.00  0.00      C    N  
ATOM   1663  CA  ASN C  27      17.954  15.116 -49.559  1.00  0.00      C    C  
ATOM   1664  C   ASN C  27      18.502  16.246 -50.426  1.00  0.00      C    C  
ATOM   1665  O   ASN C  27      19.706  16.498 -50.449  1.00  0.00      C    O  
ATOM   1666  CB  ASN C  27      18.905  14.847 -48.391  1.00  0.00      C    C  
ATOM   1667  CG  ASN C  27      18.781  13.433 -47.857  1.00  0.00      C    C  
ATOM   1668  ND2 ASN C  27      19.899  12.866 -47.421  1.00  0.00      C    N  
ATOM   1669  OD1 ASN C  27      17.692  12.859 -47.838  1.00  0.00      C    O  
ATOM   1670  H01 ASN C  27      16.984  15.421 -49.167  1.00  0.00      C    H  
ATOM   1671  H02 ASN C  27      18.641  15.531 -47.584  1.00  0.00      C    H  
ATOM   1672  H03 ASN C  27      19.929  15.005 -48.729  1.00  0.00      C    H  
ATOM   1673  H04 ASN C  27      19.878  11.925 -47.054  1.00  0.00      C    H  
ATOM   1674  H05 ASN C  27      20.770  13.375 -47.456  1.00  0.00      C    H  
ATOM   1675  H06 ASN C  27      18.554  13.293 -50.510  1.00  0.00      C    H  
ATOM   1676  N   LYS C  28      17.608  16.924 -51.137  1.00  0.00      C    N  
ATOM   1677  CA  LYS C  28      17.999  18.029 -52.004  1.00  0.00      C    C  
ATOM   1678  C   LYS C  28      17.705  19.371 -51.342  1.00  0.00      C    C  
ATOM   1679  O   LYS C  28      16.855  20.130 -51.806  1.00  0.00      C    O  
ATOM   1680  CB  LYS C  28      17.265  17.938 -53.344  1.00  0.00      C    C  
ATOM   1681  CG  LYS C  28      17.748  18.945 -54.373  1.00  0.00      C    C  
ATOM   1682  CD  LYS C  28      19.214  18.734 -54.714  1.00  0.00      C    C  
ATOM   1683  CE  LYS C  28      19.399  18.377 -56.180  1.00  0.00      C    C  
ATOM   1684  NZ  LYS C  28      19.483  16.904 -56.386  1.00  0.00      C    N1+
ATOM   1685  H01 LYS C  28      19.072  17.958 -52.179  1.00  0.00      C    H  
ATOM   1686  H02 LYS C  28      16.216  18.160 -53.149  1.00  0.00      C    H  
ATOM   1687  H03 LYS C  28      17.408  16.936 -53.748  1.00  0.00      C    H  
ATOM   1688  H04 LYS C  28      17.636  19.944 -53.952  1.00  0.00      C    H  
ATOM   1689  H05 LYS C  28      17.154  18.838 -55.280  1.00  0.00      C    H  
ATOM   1690  H06 LYS C  28      16.633  16.668 -51.075  1.00  0.00      C    H  
ATOM   1691  H07 LYS C  28      19.590  17.907 -54.111  1.00  0.00      C    H  
ATOM   1692  H08 LYS C  28      19.764  19.651 -54.500  1.00  0.00      C    H  
ATOM   1693  H09 LYS C  28      20.335  18.820 -56.520  1.00  0.00      C    H  
ATOM   1694  H10 LYS C  28      18.553  18.765 -56.748  1.00  0.00      C    H  
ATOM   1695  H11 LYS C  28      20.375  16.568 -56.053  1.00  0.00      C    H  
ATOM   1696  H12 LYS C  28      18.741  16.449 -55.874  1.00  0.00      C    H  
ATOM   1697  H13 LYS C  28      19.391  16.695 -57.370  1.00  0.00      C    H  
ATOM   1698  N   GLY C  29      18.415  19.658 -50.255  1.00  0.00      C    N  
ATOM   1699  CA  GLY C  29      18.215  20.909 -49.547  1.00  0.00      C    C  
ATOM   1700  C   GLY C  29      17.890  20.701 -48.081  1.00  0.00      C    C  
ATOM   1701  O   GLY C  29      17.133  21.471 -47.491  1.00  0.00      C    O  
ATOM   1702  H01 GLY C  29      17.366  21.417 -50.005  1.00  0.00      C    H  
ATOM   1703  H02 GLY C  29      19.125  21.504 -49.623  1.00  0.00      C    H  
ATOM   1704  H14 GLY C  29      19.101  18.998 -49.918  1.00  0.00      C    H  
ATOM   1705  N   ALA C  30      18.463  19.656 -47.492  1.00  0.00      C    N  
ATOM   1706  CA  ALA C  30      18.230  19.349 -46.087  1.00  0.00      C    C  
ATOM   1707  C   ALA C  30      19.075  20.240 -45.183  1.00  0.00      C    C  
ATOM   1708  O   ALA C  30      20.293  20.075 -45.096  1.00  0.00      C    O  
ATOM   1709  CB  ALA C  30      18.525  17.883 -45.811  1.00  0.00      C    C  
ATOM   1710  H01 ALA C  30      17.180  19.544 -45.867  1.00  0.00      C    H  
ATOM   1711  H02 ALA C  30      19.445  17.801 -45.232  1.00  0.00      C    H  
ATOM   1712  H03 ALA C  30      19.075  19.060 -48.032  1.00  0.00      C    H  
ATOM   1713  H04 ALA C  30      17.701  17.446 -45.247  1.00  0.00      C    H  
ATOM   1714  H05 ALA C  30      18.642  17.351 -46.755  1.00  0.00      C    H  
ATOM   1715  N   ILE C  31      18.423  21.184 -44.513  1.00  0.00      C    N  
ATOM   1716  CA  ILE C  31      19.116  22.101 -43.616  1.00  0.00      C    C  
ATOM   1717  C   ILE C  31      18.343  22.285 -42.314  1.00  0.00      C    C  
ATOM   1718  O   ILE C  31      17.118  22.417 -42.321  1.00  0.00      C    O  
ATOM   1719  CB  ILE C  31      19.330  23.477 -44.272  1.00  0.00      C    C  
ATOM   1720  CG1 ILE C  31      18.015  24.258 -44.312  1.00  0.00      C    C  
ATOM   1721  CG2 ILE C  31      19.897  23.312 -45.675  1.00  0.00      C    C  
ATOM   1722  CD1 ILE C  31      17.849  25.222 -43.158  1.00  0.00      C    C  
ATOM   1723  H01 ILE C  31      20.088  21.657 -43.400  1.00  0.00      C    H  
ATOM   1724  H02 ILE C  31      20.047  24.040 -43.675  1.00  0.00      C    H  
ATOM   1725  H03 ILE C  31      17.208  23.529 -44.239  1.00  0.00      C    H  
ATOM   1726  H04 ILE C  31      17.977  24.824 -45.243  1.00  0.00      C    H  
ATOM   1727  H05 ILE C  31      20.918  22.934 -45.612  1.00  0.00      C    H  
ATOM   1728  H06 ILE C  31      17.423  21.268 -44.628  1.00  0.00      C    H  
ATOM   1729  H07 ILE C  31      19.283  22.606 -46.235  1.00  0.00      C    H  
ATOM   1730  H08 ILE C  31      19.898  24.276 -46.183  1.00  0.00      C    H  
ATOM   1731  H09 ILE C  31      16.803  25.245 -42.852  1.00  0.00      C    H  
ATOM   1732  H10 ILE C  31      18.465  24.896 -42.320  1.00  0.00      C    H  
ATOM   1733  H11 ILE C  31      18.158  26.220 -43.470  1.00  0.00      C    H  
ATOM   1734  N   ILE C  32      19.066  22.296 -41.200  1.00  0.00      C    N  
ATOM   1735  CA  ILE C  32      18.448  22.468 -39.891  1.00  0.00      C    C  
ATOM   1736  C   ILE C  32      19.340  23.288 -38.965  1.00  0.00      C    C  
ATOM   1737  O   ILE C  32      20.122  22.737 -38.191  1.00  0.00      C    O  
ATOM   1738  CB  ILE C  32      18.148  21.111 -39.227  1.00  0.00      C    C  
ATOM   1739  CG1 ILE C  32      17.637  21.319 -37.800  1.00  0.00      C    C  
ATOM   1740  CG2 ILE C  32      19.391  20.234 -39.229  1.00  0.00      C    C  
ATOM   1741  CD1 ILE C  32      16.962  20.098 -37.216  1.00  0.00      C    C  
ATOM   1742  H01 ILE C  32      17.510  22.999 -40.053  1.00  0.00      C    H  
ATOM   1743  H02 ILE C  32      17.371  20.606 -39.801  1.00  0.00      C    H  
ATOM   1744  H03 ILE C  32      16.888  22.110 -37.840  1.00  0.00      C    H  
ATOM   1745  H04 ILE C  32      18.483  21.583 -37.165  1.00  0.00      C    H  
ATOM   1746  H05 ILE C  32      20.201  20.751 -38.715  1.00  0.00      C    H  
ATOM   1747  H06 ILE C  32      19.176  19.297 -38.716  1.00  0.00      C    H  
ATOM   1748  H07 ILE C  32      19.688  20.026 -40.257  1.00  0.00      C    H  
ATOM   1749  H08 ILE C  32      15.981  19.972 -37.673  1.00  0.00      C    H  
ATOM   1750  H09 ILE C  32      17.571  19.216 -37.415  1.00  0.00      C    H  
ATOM   1751  H10 ILE C  32      16.847  20.226 -36.140  1.00  0.00      C    H  
ATOM   1752  H12 ILE C  32      20.068  22.183 -41.261  1.00  0.00      C    H  
ATOM   1753  N   GLY C  33      19.217  24.609 -39.049  1.00  0.00      C    N  
ATOM   1754  CA  GLY C  33      20.017  25.484 -38.212  1.00  0.00      C    C  
ATOM   1755  C   GLY C  33      19.312  26.787 -37.895  1.00  0.00      C    C  
ATOM   1756  O   GLY C  33      18.766  27.439 -38.786  1.00  0.00      C    O  
ATOM   1757  H01 GLY C  33      20.928  25.725 -38.760  1.00  0.00      C    H  
ATOM   1758  H02 GLY C  33      20.238  24.969 -37.277  1.00  0.00      C    H  
ATOM   1759  H11 GLY C  33      18.559  25.008 -39.703  1.00  0.00      C    H  
ATOM   1760  N   LEU C  34      19.321  27.169 -36.623  1.00  0.00      C    N  
ATOM   1761  CA  LEU C  34      18.675  28.403 -36.189  1.00  0.00      C    C  
ATOM   1762  C   LEU C  34      19.550  29.613 -36.499  1.00  0.00      C    C  
ATOM   1763  O   LEU C  34      20.765  29.579 -36.305  1.00  0.00      C    O  
ATOM   1764  CB  LEU C  34      18.376  28.346 -34.690  1.00  0.00      C    C  
ATOM   1765  CG  LEU C  34      16.905  28.477 -34.294  1.00  0.00      C    C  
ATOM   1766  CD1 LEU C  34      16.400  27.181 -33.680  1.00  0.00      C    C  
ATOM   1767  CD2 LEU C  34      16.715  29.637 -33.327  1.00  0.00      C    C  
ATOM   1768  H01 LEU C  34      17.738  28.505 -36.736  1.00  0.00      C    H  
ATOM   1769  H02 LEU C  34      18.874  29.214 -34.258  1.00  0.00      C    H  
ATOM   1770  H03 LEU C  34      19.787  26.590 -35.939  1.00  0.00      C    H  
ATOM   1771  H04 LEU C  34      18.740  27.390 -34.313  1.00  0.00      C    H  
ATOM   1772  H05 LEU C  34      16.323  28.680 -35.193  1.00  0.00      C    H  
ATOM   1773  H06 LEU C  34      15.410  26.954 -34.075  1.00  0.00      C    H  
ATOM   1774  H07 LEU C  34      17.084  26.370 -33.928  1.00  0.00      C    H  
ATOM   1775  H08 LEU C  34      16.342  27.290 -32.597  1.00  0.00      C    H  
ATOM   1776  H09 LEU C  34      15.684  29.649 -32.973  1.00  0.00      C    H  
ATOM   1777  H10 LEU C  34      17.389  29.518 -32.479  1.00  0.00      C    H  
ATOM   1778  H11 LEU C  34      16.934  30.575 -33.837  1.00  0.00      C    H  
ATOM   1779  N   MET C  35      18.924  30.682 -36.980  1.00  0.00      C    N  
ATOM   1780  CA  MET C  35      19.646  31.905 -37.313  1.00  0.00      C    C  
ATOM   1781  C   MET C  35      20.620  31.665 -38.462  1.00  0.00      C    C  
ATOM   1782  O   MET C  35      21.747  32.161 -38.448  1.00  0.00      C    O  
ATOM   1783  CB  MET C  35      20.402  32.426 -36.089  1.00  0.00      C    C  
ATOM   1784  CG  MET C  35      20.807  33.886 -36.201  1.00  0.00      C    C  
ATOM   1785  SD  MET C  35      22.596  34.113 -36.207  1.00  0.00      C    S  
ATOM   1786  CE  MET C  35      22.914  34.341 -34.459  1.00  0.00      C    C  
ATOM   1787  H01 MET C  35      18.918  32.653 -37.627  1.00  0.00      C    H  
ATOM   1788  H02 MET C  35      21.321  31.845 -36.009  1.00  0.00      C    H  
ATOM   1789  H03 MET C  35      19.763  32.311 -35.214  1.00  0.00      C    H  
ATOM   1790  H04 MET C  35      20.412  34.405 -35.328  1.00  0.00      C    H  
ATOM   1791  H05 MET C  35      20.400  34.291 -37.127  1.00  0.00      C    H  
ATOM   1792  H06 MET C  35      23.682  35.103 -34.326  1.00  0.00      C    H  
ATOM   1793  H07 MET C  35      21.998  34.659 -33.961  1.00  0.00      C    H  
ATOM   1794  H08 MET C  35      23.256  33.401 -34.026  1.00  0.00      C    H  
ATOM   1795  H12 MET C  35      17.924  30.647 -37.118  1.00  0.00      C    H  
ATOM   1796  N   VAL C  36      20.179  30.901 -39.456  1.00  0.00      C    N  
ATOM   1797  CA  VAL C  36      21.011  30.596 -40.614  1.00  0.00      C    C  
ATOM   1798  C   VAL C  36      20.621  31.453 -41.812  1.00  0.00      C    C  
ATOM   1799  O   VAL C  36      19.789  31.058 -42.627  1.00  0.00      C    O  
ATOM   1800  CB  VAL C  36      20.907  29.110 -41.004  1.00  0.00      C    C  
ATOM   1801  CG1 VAL C  36      21.735  28.825 -42.248  1.00  0.00      C    C  
ATOM   1802  CG2 VAL C  36      21.345  28.224 -39.848  1.00  0.00      C    C  
ATOM   1803  H01 VAL C  36      22.040  30.819 -40.332  1.00  0.00      C    H  
ATOM   1804  H02 VAL C  36      19.865  28.884 -41.231  1.00  0.00      C    H  
ATOM   1805  H03 VAL C  36      22.720  28.465 -41.953  1.00  0.00      C    H  
ATOM   1806  H04 VAL C  36      21.237  28.066 -42.851  1.00  0.00      C    H  
ATOM   1807  H05 VAL C  36      21.843  29.740 -42.831  1.00  0.00      C    H  
ATOM   1808  H06 VAL C  36      22.226  28.656 -39.374  1.00  0.00      C    H  
ATOM   1809  H07 VAL C  36      20.538  28.153 -39.118  1.00  0.00      C    H  
ATOM   1810  H08 VAL C  36      21.586  27.229 -40.223  1.00  0.00      C    H  
ATOM   1811  H09 VAL C  36      19.244  30.522 -39.408  1.00  0.00      C    H  
ATOM   1812  N   GLY C  37      21.230  32.631 -41.914  1.00  0.00      C    N  
ATOM   1813  CA  GLY C  37      20.934  33.527 -43.016  1.00  0.00      C    C  
ATOM   1814  C   GLY C  37      21.845  33.303 -44.207  1.00  0.00      C    C  
ATOM   1815  O   GLY C  37      22.948  33.844 -44.263  1.00  0.00      C    O  
ATOM   1816  H01 GLY C  37      21.093  34.547 -42.665  1.00  0.00      C    H  
ATOM   1817  H02 GLY C  37      19.902  33.368 -43.329  1.00  0.00      C    H  
ATOM   1818  H09 GLY C  37      21.907  32.905 -41.216  1.00  0.00      C    H  
ATOM   1819  N   GLY C  38      21.384  32.500 -45.161  1.00  0.00      C    N  
ATOM   1820  CA  GLY C  38      22.178  32.218 -46.342  1.00  0.00      C    C  
ATOM   1821  C   GLY C  38      22.303  30.732 -46.615  1.00  0.00      C    C  
ATOM   1822  O   GLY C  38      22.905  29.997 -45.831  1.00  0.00      C    O  
ATOM   1823  H01 GLY C  38      23.181  32.608 -46.168  1.00  0.00      C    H  
ATOM   1824  H02 GLY C  38      21.708  32.694 -47.202  1.00  0.00      C    H  
ATOM   1825  H03 GLY C  38      20.470  32.081 -45.062  1.00  0.00      C    H  
ATOM   1826  N   VAL C  39      21.732  30.287 -47.730  1.00  0.00      C    N  
ATOM   1827  CA  VAL C  39      21.782  28.879 -48.105  1.00  0.00      C    C  
ATOM   1828  C   VAL C  39      21.107  28.644 -49.451  1.00  0.00      C    C  
ATOM   1829  O   VAL C  39      19.939  28.984 -49.640  1.00  0.00      C    O  
ATOM   1830  CB  VAL C  39      21.106  27.991 -47.043  1.00  0.00      C    C  
ATOM   1831  CG1 VAL C  39      19.677  28.449 -46.795  1.00  0.00      C    C  
ATOM   1832  CG2 VAL C  39      21.141  26.531 -47.468  1.00  0.00      C    C  
ATOM   1833  H01 VAL C  39      22.835  28.609 -48.178  1.00  0.00      C    H  
ATOM   1834  H02 VAL C  39      21.660  28.086 -46.109  1.00  0.00      C    H  
ATOM   1835  H03 VAL C  39      21.252  30.940 -48.332  1.00  0.00      C    H  
ATOM   1836  H04 VAL C  39      19.017  27.582 -46.769  1.00  0.00      C    H  
ATOM   1837  H05 VAL C  39      19.624  28.974 -45.841  1.00  0.00      C    H  
ATOM   1838  H06 VAL C  39      19.365  29.118 -47.597  1.00  0.00      C    H  
ATOM   1839  H07 VAL C  39      22.177  26.206 -47.565  1.00  0.00      C    H  
ATOM   1840  H08 VAL C  39      20.639  25.921 -46.717  1.00  0.00      C    H  
ATOM   1841  H09 VAL C  39      20.634  26.419 -48.426  1.00  0.00      C    H  
ATOM   1842  N   VAL C  40      21.850  28.060 -50.386  1.00  0.00      C    N  
ATOM   1843  CA  VAL C  40      21.323  27.778 -51.716  1.00  0.00      C    C  
ATOM   1844  C   VAL C  40      21.536  26.316 -52.093  1.00  0.00      C    C  
ATOM   1845  O   VAL C  40      22.655  25.806 -52.032  1.00  0.00      C    O  
ATOM   1846  CB  VAL C  40      21.982  28.673 -52.782  1.00  0.00      C    C  
ATOM   1847  CG1 VAL C  40      21.422  28.361 -54.162  1.00  0.00      C    C  
ATOM   1848  CG2 VAL C  40      21.788  30.142 -52.438  1.00  0.00      C    C  
ATOM   1849  H01 VAL C  40      20.254  27.990 -51.685  1.00  0.00      C    H  
ATOM   1850  H02 VAL C  40      23.052  28.465 -52.795  1.00  0.00      C    H  
ATOM   1851  H03 VAL C  40      20.535  28.969 -54.340  1.00  0.00      C    H  
ATOM   1852  H04 VAL C  40      22.173  28.586 -54.919  1.00  0.00      C    H  
ATOM   1853  H05 VAL C  40      21.155  27.306 -54.216  1.00  0.00      C    H  
ATOM   1854  H06 VAL C  40      20.814  30.279 -51.967  1.00  0.00      C    H  
ATOM   1855  H07 VAL C  40      22.571  30.461 -51.751  1.00  0.00      C    H  
ATOM   1856  H08 VAL C  40      21.838  30.739 -53.349  1.00  0.00      C    H  
ATOM   1857  H10 VAL C  40      22.803  27.805 -50.170  1.00  0.00      C    H  
ATOM   1858  N   ILE C  41      20.456  25.648 -52.483  1.00  0.00      C    N  
ATOM   1859  CA  ILE C  41      20.525  24.245 -52.872  1.00  0.00      C    C  
ATOM   1860  C   ILE C  41      19.869  24.018 -54.230  1.00  0.00      C    C  
ATOM   1861  O   ILE C  41      18.742  24.451 -54.466  1.00  0.00      C    O  
ATOM   1862  CB  ILE C  41      19.847  23.338 -51.829  1.00  0.00      C    C  
ATOM   1863  CG1 ILE C  41      20.348  23.677 -50.423  1.00  0.00      C    C  
ATOM   1864  CG2 ILE C  41      20.107  21.874 -52.151  1.00  0.00      C    C  
ATOM   1865  CD1 ILE C  41      19.282  24.268 -49.528  1.00  0.00      C    C  
ATOM   1866  H01 ILE C  41      21.582  23.986 -52.934  1.00  0.00      C    H  
ATOM   1867  H02 ILE C  41      18.771  23.512 -51.863  1.00  0.00      C    H  
ATOM   1868  H03 ILE C  41      21.127  24.431 -50.534  1.00  0.00      C    H  
ATOM   1869  H04 ILE C  41      20.721  22.764 -49.960  1.00  0.00      C    H  
ATOM   1870  H05 ILE C  41      21.075  21.580 -51.746  1.00  0.00      C    H  
ATOM   1871  H06 ILE C  41      19.326  21.259 -51.705  1.00  0.00      C    H  
ATOM   1872  H07 ILE C  41      20.108  21.734 -53.232  1.00  0.00      C    H  
ATOM   1873  H08 ILE C  41      18.366  23.685 -49.622  1.00  0.00      C    H  
ATOM   1874  H09 ILE C  41      19.566  26.124 -52.511  1.00  0.00      C    H  
ATOM   1875  H10 ILE C  41      19.622  24.245 -48.493  1.00  0.00      C    H  
ATOM   1876  H11 ILE C  41      19.088  25.299 -49.824  1.00  0.00      C    H  
ATOM   1877  N   ALA C  42      20.583  23.334 -55.119  1.00  0.00      C    N  
ATOM   1878  CA  ALA C  42      20.069  23.046 -56.452  1.00  0.00      C    C  
ATOM   1879  C   ALA C  42      19.137  21.839 -56.431  1.00  0.00      C    C  
ATOM   1880  O   ALA C  42      19.190  21.022 -57.349  1.00  0.00      C    O  
ATOM   1881  CB  ALA C  42      21.218  22.811 -57.421  1.00  0.00      C    C  
ATOM   1882  H01 ALA C  42      19.496  23.910 -56.788  1.00  0.00      C    H  
ATOM   1883  H02 ALA C  42      18.432  21.702 -55.611  1.00  0.00      C    H  
ATOM   1884  H03 ALA C  42      22.105  22.508 -56.865  1.00  0.00      C    H  
ATOM   1885  H04 ALA C  42      20.945  22.025 -58.125  1.00  0.00      C    H  
ATOM   1886  H05 ALA C  42      21.428  23.731 -57.966  1.00  0.00      C    H  
ATOM   1887  H12 ALA C  42      21.504  23.006 -54.864  1.00  0.00      C    H  
TER   
END
