# Supplementary material for: Scaffold Searching of FDA and EMA-Approved Drugs Identifies Lead Candidates for Drug Repurposing in Alzheimer’s Disease
Source: Front Chem. 2021 Oct 22;9:736509. doi: 10.3389/fchem.2021.736509 (PMC8571023; doi:10.3389/fchem.2021.736509)
Supplement: Supplementary file 2 [file DataSheet2.zip › Supplementary data/conformers/10.pdb]

ATOM      1  N   ASP A   1      -2.683  -4.969  -3.420  1.00  0.00      A    N  
ATOM      2  CA  ASP A   1      -3.509  -3.942  -2.796  1.00  0.00      A    C  
ATOM      3  C   ASP A   1      -3.596  -2.702  -3.681  1.00  0.00      A    C  
ATOM      4  O   ASP A   1      -4.657  -2.383  -4.216  1.00  0.00      A    O  
ATOM      5  CB  ASP A   1      -2.944  -3.567  -1.425  1.00  0.00      A    C  
ATOM      6  CG  ASP A   1      -3.952  -2.829  -0.566  1.00  0.00      A    C  
ATOM      7  OD1 ASP A   1      -4.325  -1.694  -0.930  1.00  0.00      A    O  
ATOM      8  OD2 ASP A   1      -4.369  -3.387   0.470  1.00  0.00      A    O1-
ATOM      9  H01 ASP A   1      -3.149  -5.863  -3.354  1.00  0.00      A    H  
ATOM     10  H02 ASP A   1      -2.533  -4.737  -4.392  1.00  0.00      A    H  
ATOM     11  H03 ASP A   1      -4.513  -4.346  -2.669  1.00  0.00      A    H  
ATOM     12  H04 ASP A   1      -2.096  -2.902  -1.586  1.00  0.00      A    H  
ATOM     13  H05 ASP A   1      -2.644  -4.479  -0.908  1.00  0.00      A    H  
ATOM     14  N   ALA A   2      -2.473  -2.007  -3.829  1.00  0.00      A    N  
ATOM     15  CA  ALA A   2      -2.422  -0.803  -4.649  1.00  0.00      A    C  
ATOM     16  C   ALA A   2      -1.776  -1.087  -6.001  1.00  0.00      A    C  
ATOM     17  O   ALA A   2      -0.553  -1.169  -6.109  1.00  0.00      A    O  
ATOM     18  CB  ALA A   2      -1.667   0.299  -3.922  1.00  0.00      A    C  
ATOM     19  H01 ALA A   2      -3.445  -0.471  -4.827  1.00  0.00      A    H  
ATOM     20  H02 ALA A   2      -0.745   0.523  -4.459  1.00  0.00      A    H  
ATOM     21  H03 ALA A   2      -2.286   1.195  -3.875  1.00  0.00      A    H  
ATOM     22  H04 ALA A   2      -1.427  -0.030  -2.911  1.00  0.00      A    H  
ATOM     23  H06 ALA A   2      -1.634  -2.321  -3.362  1.00  0.00      A    H  
ATOM     24  N   GLU A   3      -2.605  -1.237  -7.029  1.00  0.00      A    N  
ATOM     25  CA  GLU A   3      -2.113  -1.514  -8.373  1.00  0.00      A    C  
ATOM     26  C   GLU A   3      -2.203  -0.269  -9.252  1.00  0.00      A    C  
ATOM     27  O   GLU A   3      -3.273   0.070  -9.759  1.00  0.00      A    O  
ATOM     28  CB  GLU A   3      -2.907  -2.657  -9.006  1.00  0.00      A    C  
ATOM     29  CG  GLU A   3      -2.174  -3.988  -8.994  1.00  0.00      A    C  
ATOM     30  CD  GLU A   3      -2.138  -4.647 -10.359  1.00  0.00      A    C  
ATOM     31  OE1 GLU A   3      -1.421  -4.136 -11.245  1.00  0.00      A    O  
ATOM     32  OE2 GLU A   3      -2.826  -5.673 -10.542  1.00  0.00      A    O1-
ATOM     33  H01 GLU A   3      -1.066  -1.809  -8.295  1.00  0.00      A    H  
ATOM     34  H02 GLU A   3      -3.070  -2.392 -10.051  1.00  0.00      A    H  
ATOM     35  H03 GLU A   3      -3.842  -2.773  -8.458  1.00  0.00      A    H  
ATOM     36  H04 GLU A   3      -2.712  -4.655  -8.320  1.00  0.00      A    H  
ATOM     37  H05 GLU A   3      -3.600  -1.157  -6.875  1.00  0.00      A    H  
ATOM     38  H06 GLU A   3      -1.150  -3.820  -8.660  1.00  0.00      A    H  
ATOM     39  N   PHE A   4      -1.073   0.407  -9.428  1.00  0.00      A    N  
ATOM     40  CA  PHE A   4      -1.023   1.614 -10.244  1.00  0.00      A    C  
ATOM     41  C   PHE A   4      -0.410   1.323 -11.611  1.00  0.00      A    C  
ATOM     42  O   PHE A   4       0.807   1.196 -11.743  1.00  0.00      A    O  
ATOM     43  CB  PHE A   4      -0.217   2.703  -9.533  1.00  0.00      A    C  
ATOM     44  CG  PHE A   4      -0.878   3.222  -8.288  1.00  0.00      A    C  
ATOM     45  CD1 PHE A   4      -1.900   4.153  -8.367  1.00  0.00      A    C  
ATOM     46  CD2 PHE A   4      -0.477   2.777  -7.038  1.00  0.00      A    C  
ATOM     47  CE1 PHE A   4      -2.509   4.632  -7.222  1.00  0.00      A    C  
ATOM     48  CE2 PHE A   4      -1.082   3.253  -5.890  1.00  0.00      A    C  
ATOM     49  CZ  PHE A   4      -2.101   4.181  -5.983  1.00  0.00      A    C  
ATOM     50  H01 PHE A   4      -2.045   1.965 -10.391  1.00  0.00      A    H  
ATOM     51  H02 PHE A   4      -0.133   3.542 -10.224  1.00  0.00      A    H  
ATOM     52  H03 PHE A   4       0.756   2.292  -9.262  1.00  0.00      A    H  
ATOM     53  H04 PHE A   4      -2.228   4.512  -9.343  1.00  0.00      A    H  
ATOM     54  H05 PHE A   4       0.325   2.043  -6.959  1.00  0.00      A    H  
ATOM     55  H06 PHE A   4      -3.311   5.366  -7.298  1.00  0.00      A    H  
ATOM     56  H07 PHE A   4      -0.227   0.076  -8.985  1.00  0.00      A    H  
ATOM     57  H08 PHE A   4      -0.756   2.897  -4.913  1.00  0.00      A    H  
ATOM     58  H09 PHE A   4      -2.582   4.556  -5.080  1.00  0.00      A    H  
ATOM     59  N   ARG A   5      -1.263   1.217 -12.624  1.00  0.00      A    N  
ATOM     60  CA  ARG A   5      -0.807   0.939 -13.981  1.00  0.00      A    C  
ATOM     61  C   ARG A   5      -0.834   2.203 -14.834  1.00  0.00      A    C  
ATOM     62  O   ARG A   5      -1.888   2.613 -15.322  1.00  0.00      A    O  
ATOM     63  CB  ARG A   5      -1.679  -0.142 -14.623  1.00  0.00      A    C  
ATOM     64  CG  ARG A   5      -1.710  -1.445 -13.841  1.00  0.00      A    C  
ATOM     65  CD  ARG A   5      -0.913  -2.534 -14.541  1.00  0.00      A    C  
ATOM     66  NE  ARG A   5      -1.465  -2.857 -15.854  1.00  0.00      A    N  
ATOM     67  CZ  ARG A   5      -1.045  -3.875 -16.597  1.00  0.00      A    C  
ATOM     68  NH1 ARG A   5      -0.075  -4.666 -16.158  1.00  0.00      A    N1+
ATOM     69  NH2 ARG A   5      -1.597  -4.105 -17.782  1.00  0.00      A    N  
ATOM     70  H01 ARG A   5       0.221   0.582 -13.926  1.00  0.00      A    H  
ATOM     71  H02 ARG A   5      -1.244  -0.365 -15.597  1.00  0.00      A    H  
ATOM     72  H03 ARG A   5      -2.698   0.238 -14.701  1.00  0.00      A    H  
ATOM     73  H04 ARG A   5      -2.746  -1.774 -13.767  1.00  0.00      A    H  
ATOM     74  H05 ARG A   5      -1.286  -1.275 -12.851  1.00  0.00      A    H  
ATOM     75  H06 ARG A   5      -0.959  -3.433 -13.926  1.00  0.00      A    H  
ATOM     76  H07 ARG A   5       0.115  -2.194 -14.665  1.00  0.00      A    H  
ATOM     77  H08 ARG A   5      -2.206  -2.275 -16.217  1.00  0.00      A    H  
ATOM     78  H09 ARG A   5       0.241  -5.440 -16.725  1.00  0.00      A    H  
ATOM     79  H10 ARG A   5      -2.251   1.332 -12.450  1.00  0.00      A    H  
ATOM     80  H11 ARG A   5       0.347  -4.495 -15.257  1.00  0.00      A    H  
ATOM     81  H12 ARG A   5      -2.336  -3.505 -18.120  1.00  0.00      A    H  
ATOM     82  H13 ARG A   5      -1.278  -4.880 -18.346  1.00  0.00      A    H  
ATOM     83  N   HIS A   6       0.331   2.818 -15.009  1.00  0.00      A    N  
ATOM     84  CA  HIS A   6       0.441   4.036 -15.804  1.00  0.00      A    C  
ATOM     85  C   HIS A   6       1.473   3.869 -16.915  1.00  0.00      A    C  
ATOM     86  O   HIS A   6       2.620   4.297 -16.780  1.00  0.00      A    O  
ATOM     87  CB  HIS A   6       0.821   5.219 -14.912  1.00  0.00      A    C  
ATOM     88  CG  HIS A   6      -0.274   5.646 -13.984  1.00  0.00      A    C  
ATOM     89  CD2 HIS A   6      -0.796   5.040 -12.892  1.00  0.00      A    C  
ATOM     90  ND1 HIS A   6      -0.969   6.828 -14.133  1.00  0.00      A    N  
ATOM     91  CE1 HIS A   6      -1.868   6.931 -13.171  1.00  0.00      A    C  
ATOM     92  NE2 HIS A   6      -1.784   5.859 -12.405  1.00  0.00      A    N  
ATOM     93  H01 HIS A   6      -0.529   4.231 -16.261  1.00  0.00      A    H  
ATOM     94  H02 HIS A   6       1.028   6.062 -15.571  1.00  0.00      A    H  
ATOM     95  H03 HIS A   6       1.689   4.937 -14.316  1.00  0.00      A    H  
ATOM     96  H04 HIS A   6      -0.489   4.080 -12.477  1.00  0.00      A    H  
ATOM     97  H05 HIS A   6      -0.815   7.508 -14.863  1.00  0.00      A    H  
ATOM     98  H06 HIS A   6      -2.562   7.760 -13.033  1.00  0.00      A    H  
ATOM     99  H07 HIS A   6      -2.354   5.672 -11.593  1.00  0.00      A    H  
ATOM    100  H14 HIS A   6       1.161   2.433 -14.581  1.00  0.00      A    H  
ATOM    101  N   ASP A   7       1.058   3.245 -18.012  1.00  0.00      A    N  
ATOM    102  CA  ASP A   7       1.947   3.022 -19.147  1.00  0.00      A    C  
ATOM    103  C   ASP A   7       1.916   4.210 -20.103  1.00  0.00      A    C  
ATOM    104  O   ASP A   7       2.935   4.574 -20.690  1.00  0.00      A    O  
ATOM    105  CB  ASP A   7       1.551   1.745 -19.888  1.00  0.00      A    C  
ATOM    106  CG  ASP A   7       0.079   1.719 -20.252  1.00  0.00      A    C  
ATOM    107  OD1 ASP A   7      -0.737   1.319 -19.396  1.00  0.00      A    O  
ATOM    108  OD2 ASP A   7      -0.256   2.100 -21.393  1.00  0.00      A    O1-
ATOM    109  H01 ASP A   7       2.962   2.912 -18.766  1.00  0.00      A    H  
ATOM    110  H02 ASP A   7       1.743   0.903 -19.223  1.00  0.00      A    H  
ATOM    111  H03 ASP A   7       2.140   1.674 -20.803  1.00  0.00      A    H  
ATOM    112  H08 ASP A   7       0.104   2.917 -18.061  1.00  0.00      A    H  
ATOM    113  N   SER A   8       0.740   4.811 -20.255  1.00  0.00      A    N  
ATOM    114  CA  SER A   8       0.575   5.955 -21.143  1.00  0.00      A    C  
ATOM    115  C   SER A   8       0.148   7.194 -20.361  1.00  0.00      A    C  
ATOM    116  O   SER A   8       0.943   8.106 -20.140  1.00  0.00      A    O  
ATOM    117  CB  SER A   8      -0.458   5.641 -22.227  1.00  0.00      A    C  
ATOM    118  OG  SER A   8      -0.009   4.598 -23.073  1.00  0.00      A    O  
ATOM    119  H01 SER A   8       1.536   6.159 -21.615  1.00  0.00      A    H  
ATOM    120  H02 SER A   8      -0.608   6.536 -22.831  1.00  0.00      A    H  
ATOM    121  H03 SER A   8      -1.392   5.339 -21.753  1.00  0.00      A    H  
ATOM    122  H04 SER A   8      -0.059   4.466 -19.742  1.00  0.00      A    H  
ATOM    123  H05 SER A   8       0.007   4.907 -23.982  1.00  0.00      A    H  
ATOM    124  N   GLY A   9      -1.115   7.217 -19.945  1.00  0.00      A    N  
ATOM    125  CA  GLY A   9      -1.627   8.347 -19.192  1.00  0.00      A    C  
ATOM    126  C   GLY A   9      -2.223   9.417 -20.085  1.00  0.00      A    C  
ATOM    127  O   GLY A   9      -3.352   9.282 -20.558  1.00  0.00      A    O  
ATOM    128  H01 GLY A   9      -0.790   8.793 -18.654  1.00  0.00      A    H  
ATOM    129  H02 GLY A   9      -2.398   7.992 -18.508  1.00  0.00      A    H  
ATOM    130  H06 GLY A   9      -1.724   6.440 -20.155  1.00  0.00      A    H  
ATOM    131  N   TYR A  10      -1.465  10.483 -20.316  1.00  0.00      A    N  
ATOM    132  CA  TYR A  10      -1.927  11.582 -21.155  1.00  0.00      A    C  
ATOM    133  C   TYR A  10      -0.755  12.262 -21.856  1.00  0.00      A    C  
ATOM    134  O   TYR A  10       0.375  11.779 -21.808  1.00  0.00      A    O  
ATOM    135  CB  TYR A  10      -2.697  12.603 -20.316  1.00  0.00      A    C  
ATOM    136  CG  TYR A  10      -3.845  12.004 -19.536  1.00  0.00      A    C  
ATOM    137  CD1 TYR A  10      -3.650  11.486 -18.261  1.00  0.00      A    C  
ATOM    138  CD2 TYR A  10      -5.125  11.954 -20.074  1.00  0.00      A    C  
ATOM    139  CE1 TYR A  10      -4.696  10.937 -17.545  1.00  0.00      A    C  
ATOM    140  CE2 TYR A  10      -6.178  11.409 -19.364  1.00  0.00      A    C  
ATOM    141  CZ  TYR A  10      -5.958  10.901 -18.101  1.00  0.00      A    C  
ATOM    142  OH  TYR A  10      -7.003  10.355 -17.391  1.00  0.00      A    O  
ATOM    143  H01 TYR A  10      -2.592  11.171 -21.915  1.00  0.00      A    H  
ATOM    144  H02 TYR A  10      -3.126  13.327 -21.009  1.00  0.00      A    H  
ATOM    145  H03 TYR A  10      -0.546  10.533 -19.900  1.00  0.00      A    H  
ATOM    146  H04 TYR A  10      -2.004  13.064 -19.612  1.00  0.00      A    H  
ATOM    147  H05 TYR A  10      -2.654  11.513 -17.818  1.00  0.00      A    H  
ATOM    148  H06 TYR A  10      -5.302  12.352 -21.073  1.00  0.00      A    H  
ATOM    149  H07 TYR A  10      -4.525  10.535 -16.547  1.00  0.00      A    H  
ATOM    150  H08 TYR A  10      -7.177  11.381 -19.800  1.00  0.00      A    H  
ATOM    151  H09 TYR A  10      -7.201  10.911 -16.634  1.00  0.00      A    H  
ATOM    152  N   GLU A  11      -1.035  13.388 -22.505  1.00  0.00      A    N  
ATOM    153  CA  GLU A  11      -0.004  14.136 -23.216  1.00  0.00      A    C  
ATOM    154  C   GLU A  11       0.813  14.989 -22.250  1.00  0.00      A    C  
ATOM    155  O   GLU A  11       0.666  14.882 -21.032  1.00  0.00      A    O  
ATOM    156  CB  GLU A  11      -0.636  15.024 -24.289  1.00  0.00      A    C  
ATOM    157  CG  GLU A  11      -1.552  16.099 -23.728  1.00  0.00      A    C  
ATOM    158  CD  GLU A  11      -2.857  16.210 -24.491  1.00  0.00      A    C  
ATOM    159  OE1 GLU A  11      -3.779  15.416 -24.208  1.00  0.00      A    O  
ATOM    160  OE2 GLU A  11      -2.958  17.090 -25.371  1.00  0.00      A    O1-
ATOM    161  H01 GLU A  11       0.664  13.420 -23.695  1.00  0.00      A    H  
ATOM    162  H02 GLU A  11      -1.249  14.378 -24.917  1.00  0.00      A    H  
ATOM    163  H03 GLU A  11       0.163  15.509 -24.850  1.00  0.00      A    H  
ATOM    164  H04 GLU A  11      -1.034  17.054 -23.820  1.00  0.00      A    H  
ATOM    165  H05 GLU A  11      -1.774  15.861 -22.688  1.00  0.00      A    H  
ATOM    166  H10 GLU A  11      -1.984  13.734 -22.506  1.00  0.00      A    H  
ATOM    167  N   VAL A  12       1.676  15.836 -22.802  1.00  0.00      A    N  
ATOM    168  CA  VAL A  12       2.516  16.709 -21.991  1.00  0.00      A    C  
ATOM    169  C   VAL A  12       2.945  17.943 -22.776  1.00  0.00      A    C  
ATOM    170  O   VAL A  12       3.075  17.901 -23.999  1.00  0.00      A    O  
ATOM    171  CB  VAL A  12       3.772  15.971 -21.490  1.00  0.00      A    C  
ATOM    172  CG1 VAL A  12       4.692  15.633 -22.653  1.00  0.00      A    C  
ATOM    173  CG2 VAL A  12       4.500  16.807 -20.448  1.00  0.00      A    C  
ATOM    174  H01 VAL A  12       1.918  17.017 -21.134  1.00  0.00      A    H  
ATOM    175  H02 VAL A  12       3.462  15.037 -21.021  1.00  0.00      A    H  
ATOM    176  H03 VAL A  12       5.657  15.303 -22.268  1.00  0.00      A    H  
ATOM    177  H04 VAL A  12       4.247  14.836 -23.249  1.00  0.00      A    H  
ATOM    178  H05 VAL A  12       4.832  16.517 -23.275  1.00  0.00      A    H  
ATOM    179  H06 VAL A  12       1.752  15.876 -23.808  1.00  0.00      A    H  
ATOM    180  H07 VAL A  12       5.409  17.221 -20.885  1.00  0.00      A    H  
ATOM    181  H08 VAL A  12       3.854  17.620 -20.117  1.00  0.00      A    H  
ATOM    182  H09 VAL A  12       4.761  16.180 -19.595  1.00  0.00      A    H  
ATOM    183  N   HIS A  13       3.164  19.044 -22.063  1.00  0.00      A    N  
ATOM    184  CA  HIS A  13       3.579  20.292 -22.693  1.00  0.00      A    C  
ATOM    185  C   HIS A  13       5.050  20.235 -23.094  1.00  0.00      A    C  
ATOM    186  O   HIS A  13       5.900  19.797 -22.318  1.00  0.00      A    O  
ATOM    187  CB  HIS A  13       3.343  21.469 -21.746  1.00  0.00      A    C  
ATOM    188  CG  HIS A  13       1.915  21.919 -21.694  1.00  0.00      A    C  
ATOM    189  CD2 HIS A  13       1.023  22.147 -22.686  1.00  0.00      A    C  
ATOM    190  ND1 HIS A  13       1.253  22.189 -20.515  1.00  0.00      A    N  
ATOM    191  CE1 HIS A  13       0.014  22.562 -20.784  1.00  0.00      A    C  
ATOM    192  NE2 HIS A  13      -0.151  22.546 -22.094  1.00  0.00      A    N  
ATOM    193  H01 HIS A  13       2.980  20.433 -23.593  1.00  0.00      A    H  
ATOM    194  H02 HIS A  13       3.929  22.307 -22.125  1.00  0.00      A    H  
ATOM    195  H03 HIS A  13       3.648  21.172 -20.743  1.00  0.00      A    H  
ATOM    196  H04 HIS A  13       1.202  22.035 -23.755  1.00  0.00      A    H  
ATOM    197  H05 HIS A  13       1.652  22.114 -19.590  1.00  0.00      A    H  
ATOM    198  H06 HIS A  13      -0.743  22.836 -20.049  1.00  0.00      A    H  
ATOM    199  H07 HIS A  13      -1.002  22.788 -22.582  1.00  0.00      A    H  
ATOM    200  H10 HIS A  13       3.040  19.015 -21.061  1.00  0.00      A    H  
ATOM    201  N   HIS A  14       5.344  20.680 -24.312  1.00  0.00      A    N  
ATOM    202  CA  HIS A  14       6.713  20.679 -24.816  1.00  0.00      A    C  
ATOM    203  C   HIS A  14       6.794  21.381 -26.168  1.00  0.00      A    C  
ATOM    204  O   HIS A  14       5.834  22.014 -26.607  1.00  0.00      A    O  
ATOM    205  CB  HIS A  14       7.232  19.246 -24.941  1.00  0.00      A    C  
ATOM    206  CG  HIS A  14       6.550  18.453 -26.013  1.00  0.00      A    C  
ATOM    207  CD2 HIS A  14       5.344  18.619 -26.606  1.00  0.00      A    C  
ATOM    208  ND1 HIS A  14       7.112  17.337 -26.597  1.00  0.00      A    N  
ATOM    209  CE1 HIS A  14       6.282  16.852 -27.503  1.00  0.00      A    C  
ATOM    210  NE2 HIS A  14       5.202  17.612 -27.528  1.00  0.00      A    N  
ATOM    211  H01 HIS A  14       7.336  21.222 -24.106  1.00  0.00      A    H  
ATOM    212  H02 HIS A  14       7.025  18.747 -23.994  1.00  0.00      A    H  
ATOM    213  H03 HIS A  14       8.298  19.283 -25.164  1.00  0.00      A    H  
ATOM    214  H04 HIS A  14       4.621  19.406 -26.391  1.00  0.00      A    H  
ATOM    215  H05 HIS A  14       8.017  16.951 -26.368  1.00  0.00      A    H  
ATOM    216  H06 HIS A  14       6.458  15.974 -28.124  1.00  0.00      A    H  
ATOM    217  H07 HIS A  14       4.401  17.474 -28.128  1.00  0.00      A    H  
ATOM    218  H08 HIS A  14       4.602  21.027 -24.902  1.00  0.00      A    H  
ATOM    219  N   GLN A  15       7.945  21.265 -26.822  1.00  0.00      A    N  
ATOM    220  CA  GLN A  15       8.151  21.891 -28.123  1.00  0.00      A    C  
ATOM    221  C   GLN A  15       8.557  20.856 -29.166  1.00  0.00      A    C  
ATOM    222  O   GLN A  15       9.648  20.289 -29.103  1.00  0.00      A    O  
ATOM    223  CB  GLN A  15       9.221  22.980 -28.025  1.00  0.00      A    C  
ATOM    224  CG  GLN A  15       9.048  24.095 -29.043  1.00  0.00      A    C  
ATOM    225  CD  GLN A  15       8.750  23.574 -30.435  1.00  0.00      A    C  
ATOM    226  NE2 GLN A  15       9.694  22.834 -31.005  1.00  0.00      A    N  
ATOM    227  OE1 GLN A  15       7.683  23.832 -30.992  1.00  0.00      A    O  
ATOM    228  H01 GLN A  15       7.209  22.344 -28.434  1.00  0.00      A    H  
ATOM    229  H02 GLN A  15      10.180  22.505 -28.231  1.00  0.00      A    H  
ATOM    230  H03 GLN A  15       9.181  23.415 -27.026  1.00  0.00      A    H  
ATOM    231  H04 GLN A  15       9.988  24.645 -29.091  1.00  0.00      A    H  
ATOM    232  H05 GLN A  15       8.224  24.734 -28.725  1.00  0.00      A    H  
ATOM    233  H06 GLN A  15       9.551  22.459 -31.932  1.00  0.00      A    H  
ATOM    234  H07 GLN A  15      10.555  22.646 -30.512  1.00  0.00      A    H  
ATOM    235  H08 GLN A  15       8.695  20.730 -26.408  1.00  0.00      A    H  
ATOM    236  N   LYS A  16       7.672  20.614 -30.127  1.00  0.00      A    N  
ATOM    237  CA  LYS A  16       7.937  19.647 -31.186  1.00  0.00      A    C  
ATOM    238  C   LYS A  16       7.911  20.319 -32.555  1.00  0.00      A    C  
ATOM    239  O   LYS A  16       6.903  20.906 -32.951  1.00  0.00      A    O  
ATOM    240  CB  LYS A  16       6.907  18.516 -31.142  1.00  0.00      A    C  
ATOM    241  CG  LYS A  16       7.522  17.141 -30.947  1.00  0.00      A    C  
ATOM    242  CD  LYS A  16       7.970  16.538 -32.268  1.00  0.00      A    C  
ATOM    243  CE  LYS A  16       8.178  15.036 -32.153  1.00  0.00      A    C  
ATOM    244  NZ  LYS A  16       7.703  14.316 -33.367  1.00  0.00      A    N1+
ATOM    245  H01 LYS A  16       8.931  19.231 -31.023  1.00  0.00      A    H  
ATOM    246  H02 LYS A  16       6.402  18.506 -32.108  1.00  0.00      A    H  
ATOM    247  H03 LYS A  16       6.220  18.707 -30.318  1.00  0.00      A    H  
ATOM    248  H04 LYS A  16       6.766  16.487 -30.512  1.00  0.00      A    H  
ATOM    249  H05 LYS A  16       8.385  17.229 -30.286  1.00  0.00      A    H  
ATOM    250  H06 LYS A  16       8.920  16.994 -32.547  1.00  0.00      A    H  
ATOM    251  H07 LYS A  16       7.209  16.734 -33.024  1.00  0.00      A    H  
ATOM    252  H08 LYS A  16       6.794  21.112 -30.124  1.00  0.00      A    H  
ATOM    253  H09 LYS A  16       7.600  14.679 -31.301  1.00  0.00      A    H  
ATOM    254  H10 LYS A  16       9.241  14.836 -32.017  1.00  0.00      A    H  
ATOM    255  H11 LYS A  16       6.883  14.778 -33.733  1.00  0.00      A    H  
ATOM    256  H12 LYS A  16       8.431  14.319 -34.067  1.00  0.00      A    H  
ATOM    257  H13 LYS A  16       7.472  13.363 -33.125  1.00  0.00      A    H  
ATOM    258  N   LEU A  17       9.024  20.229 -33.275  1.00  0.00      A    N  
ATOM    259  CA  LEU A  17       9.128  20.828 -34.601  1.00  0.00      A    C  
ATOM    260  C   LEU A  17       9.550  19.789 -35.635  1.00  0.00      A    C  
ATOM    261  O   LEU A  17      10.706  19.368 -35.673  1.00  0.00      A    O  
ATOM    262  CB  LEU A  17      10.131  21.983 -34.584  1.00  0.00      A    C  
ATOM    263  CG  LEU A  17       9.577  23.358 -34.959  1.00  0.00      A    C  
ATOM    264  CD1 LEU A  17       8.718  23.913 -33.834  1.00  0.00      A    C  
ATOM    265  CD2 LEU A  17      10.712  24.317 -35.290  1.00  0.00      A    C  
ATOM    266  H01 LEU A  17       8.146  21.212 -34.877  1.00  0.00      A    H  
ATOM    267  H02 LEU A  17      10.867  21.744 -35.352  1.00  0.00      A    H  
ATOM    268  H03 LEU A  17      10.544  22.052 -33.578  1.00  0.00      A    H  
ATOM    269  H04 LEU A  17       8.951  23.248 -35.844  1.00  0.00      A    H  
ATOM    270  H05 LEU A  17       7.740  23.432 -33.853  1.00  0.00      A    H  
ATOM    271  H06 LEU A  17       9.201  23.716 -32.877  1.00  0.00      A    H  
ATOM    272  H07 LEU A  17       8.596  24.988 -33.966  1.00  0.00      A    H  
ATOM    273  H08 LEU A  17      11.588  23.748 -35.603  1.00  0.00      A    H  
ATOM    274  H09 LEU A  17      10.403  24.981 -36.097  1.00  0.00      A    H  
ATOM    275  H10 LEU A  17      10.959  24.907 -34.407  1.00  0.00      A    H  
ATOM    276  H14 LEU A  17       9.818  19.734 -32.895  1.00  0.00      A    H  
ATOM    277  N   VAL A  18       8.605  19.381 -36.476  1.00  0.00      A    N  
ATOM    278  CA  VAL A  18       8.879  18.394 -37.514  1.00  0.00      A    C  
ATOM    279  C   VAL A  18       7.819  18.439 -38.609  1.00  0.00      A    C  
ATOM    280  O   VAL A  18       6.642  18.680 -38.339  1.00  0.00      A    O  
ATOM    281  CB  VAL A  18       8.938  16.969 -36.932  1.00  0.00      A    C  
ATOM    282  CG1 VAL A  18       7.678  16.664 -36.136  1.00  0.00      A    C  
ATOM    283  CG2 VAL A  18       9.138  15.948 -38.042  1.00  0.00      A    C  
ATOM    284  H01 VAL A  18       9.850  18.645 -37.941  1.00  0.00      A    H  
ATOM    285  H02 VAL A  18       9.790  16.907 -36.255  1.00  0.00      A    H  
ATOM    286  H03 VAL A  18       6.853  16.472 -36.822  1.00  0.00      A    H  
ATOM    287  H04 VAL A  18       7.844  15.784 -35.514  1.00  0.00      A    H  
ATOM    288  H05 VAL A  18       7.432  17.516 -35.503  1.00  0.00      A    H  
ATOM    289  H06 VAL A  18      10.171  15.601 -38.034  1.00  0.00      A    H  
ATOM    290  H07 VAL A  18       8.470  15.102 -37.883  1.00  0.00      A    H  
ATOM    291  H08 VAL A  18       8.918  16.409 -39.005  1.00  0.00      A    H  
ATOM    292  H11 VAL A  18       7.674  19.764 -36.394  1.00  0.00      A    H  
ATOM    293  N   PHE A  19       8.245  18.207 -39.846  1.00  0.00      A    N  
ATOM    294  CA  PHE A  19       7.332  18.222 -40.984  1.00  0.00      A    C  
ATOM    295  C   PHE A  19       6.858  16.811 -41.320  1.00  0.00      A    C  
ATOM    296  O   PHE A  19       7.496  15.825 -40.948  1.00  0.00      A    O  
ATOM    297  CB  PHE A  19       8.014  18.847 -42.203  1.00  0.00      A    C  
ATOM    298  CG  PHE A  19       7.226  19.965 -42.823  1.00  0.00      A    C  
ATOM    299  CD1 PHE A  19       6.897  21.090 -42.085  1.00  0.00      A    C  
ATOM    300  CD2 PHE A  19       6.815  19.891 -44.144  1.00  0.00      A    C  
ATOM    301  CE1 PHE A  19       6.171  22.120 -42.653  1.00  0.00      A    C  
ATOM    302  CE2 PHE A  19       6.089  20.918 -44.718  1.00  0.00      A    C  
ATOM    303  CZ  PHE A  19       5.768  22.034 -43.972  1.00  0.00      A    C  
ATOM    304  H01 PHE A  19       6.464  18.823 -40.714  1.00  0.00      A    H  
ATOM    305  H02 PHE A  19       8.105  18.064 -42.956  1.00  0.00      A    H  
ATOM    306  H03 PHE A  19       8.984  19.237 -41.894  1.00  0.00      A    H  
ATOM    307  H04 PHE A  19       7.214  21.164 -41.045  1.00  0.00      A    H  
ATOM    308  H05 PHE A  19       7.067  19.012 -44.738  1.00  0.00      A    H  
ATOM    309  H06 PHE A  19       5.917  22.999 -42.061  1.00  0.00      A    H  
ATOM    310  H07 PHE A  19       5.771  20.846 -45.758  1.00  0.00      A    H  
ATOM    311  H08 PHE A  19       5.198  22.846 -44.423  1.00  0.00      A    H  
ATOM    312  H09 PHE A  19       9.224  18.016 -40.002  1.00  0.00      A    H  
ATOM    313  N   PHE A  20       5.735  16.723 -42.024  1.00  0.00      A    N  
ATOM    314  CA  PHE A  20       5.173  15.433 -42.409  1.00  0.00      A    C  
ATOM    315  C   PHE A  20       4.836  14.598 -41.178  1.00  0.00      A    C  
ATOM    316  O   PHE A  20       5.113  14.998 -40.048  1.00  0.00      A    O  
ATOM    317  CB  PHE A  20       6.155  14.672 -43.303  1.00  0.00      A    C  
ATOM    318  CG  PHE A  20       6.900  15.555 -44.263  1.00  0.00      A    C  
ATOM    319  CD1 PHE A  20       6.254  16.114 -45.353  1.00  0.00      A    C  
ATOM    320  CD2 PHE A  20       8.246  15.824 -44.076  1.00  0.00      A    C  
ATOM    321  CE1 PHE A  20       6.936  16.927 -46.239  1.00  0.00      A    C  
ATOM    322  CE2 PHE A  20       8.933  16.636 -44.958  1.00  0.00      A    C  
ATOM    323  CZ  PHE A  20       8.278  17.188 -46.042  1.00  0.00      A    C  
ATOM    324  H01 PHE A  20       4.253  15.616 -42.965  1.00  0.00      A    H  
ATOM    325  H02 PHE A  20       5.569  13.973 -43.900  1.00  0.00      A    H  
ATOM    326  H03 PHE A  20       6.880  14.165 -42.666  1.00  0.00      A    H  
ATOM    327  H04 PHE A  20       5.195  15.911 -45.514  1.00  0.00      A    H  
ATOM    328  H05 PHE A  20       8.769  15.390 -43.224  1.00  0.00      A    H  
ATOM    329  H06 PHE A  20       6.415  17.362 -47.092  1.00  0.00      A    H  
ATOM    330  H07 PHE A  20       9.992  16.841 -44.799  1.00  0.00      A    H  
ATOM    331  H08 PHE A  20       8.819  17.828 -46.740  1.00  0.00      A    H  
ATOM    332  H09 PHE A  20       5.259  17.570 -42.299  1.00  0.00      A    H  
ATOM    333  N   ALA A  21       4.235  13.434 -41.406  1.00  0.00      A    N  
ATOM    334  CA  ALA A  21       3.860  12.541 -40.317  1.00  0.00      A    C  
ATOM    335  C   ALA A  21       3.349  11.208 -40.852  1.00  0.00      A    C  
ATOM    336  O   ALA A  21       3.599  10.157 -40.263  1.00  0.00      A    O  
ATOM    337  CB  ALA A  21       2.808  13.197 -39.435  1.00  0.00      A    C  
ATOM    338  H01 ALA A  21       4.749  12.345 -39.718  1.00  0.00      A    H  
ATOM    339  H02 ALA A  21       1.885  12.619 -39.480  1.00  0.00      A    H  
ATOM    340  H03 ALA A  21       3.165  13.230 -38.406  1.00  0.00      A    H  
ATOM    341  H04 ALA A  21       2.618  14.211 -39.787  1.00  0.00      A    H  
ATOM    342  H09 ALA A  21       4.033  13.162 -42.358  1.00  0.00      A    H  
ATOM    343  N   GLU A  22       2.633  11.259 -41.970  1.00  0.00      A    N  
ATOM    344  CA  GLU A  22       2.086  10.054 -42.582  1.00  0.00      A    C  
ATOM    345  C   GLU A  22       2.518   9.940 -44.041  1.00  0.00      A    C  
ATOM    346  O   GLU A  22       1.759   9.475 -44.891  1.00  0.00      A    O  
ATOM    347  CB  GLU A  22       0.558  10.057 -42.491  1.00  0.00      A    C  
ATOM    348  CG  GLU A  22      -0.061   8.673 -42.598  1.00  0.00      A    C  
ATOM    349  CD  GLU A  22      -0.192   7.987 -41.253  1.00  0.00      A    C  
ATOM    350  OE1 GLU A  22      -0.411   8.693 -40.246  1.00  0.00      A    O  
ATOM    351  OE2 GLU A  22      -0.077   6.745 -41.206  1.00  0.00      A    O1-
ATOM    352  H01 GLU A  22       2.474   9.193 -42.037  1.00  0.00      A    H  
ATOM    353  H02 GLU A  22       0.189  10.638 -43.336  1.00  0.00      A    H  
ATOM    354  H03 GLU A  22       0.270  10.491 -41.533  1.00  0.00      A    H  
ATOM    355  H04 GLU A  22       0.599   8.064 -43.216  1.00  0.00      A    H  
ATOM    356  H05 GLU A  22       2.464  12.154 -42.406  1.00  0.00      A    H  
ATOM    357  H06 GLU A  22      -1.053   8.767 -43.041  1.00  0.00      A    H  
ATOM    358  N   ASP A  23       3.744  10.369 -44.324  1.00  0.00      A    N  
ATOM    359  CA  ASP A  23       4.279  10.315 -45.679  1.00  0.00      A    C  
ATOM    360  C   ASP A  23       3.498  11.239 -46.609  1.00  0.00      A    C  
ATOM    361  O   ASP A  23       2.309  11.484 -46.403  1.00  0.00      A    O  
ATOM    362  CB  ASP A  23       4.237   8.881 -46.211  1.00  0.00      A    C  
ATOM    363  CG  ASP A  23       5.365   8.590 -47.181  1.00  0.00      A    C  
ATOM    364  OD1 ASP A  23       5.546   9.377 -48.133  1.00  0.00      A    O  
ATOM    365  OD2 ASP A  23       6.066   7.574 -46.988  1.00  0.00      A    O1-
ATOM    366  H01 ASP A  23       5.315  10.652 -45.647  1.00  0.00      A    H  
ATOM    367  H02 ASP A  23       3.297   8.754 -46.748  1.00  0.00      A    H  
ATOM    368  H03 ASP A  23       4.312   8.193 -45.369  1.00  0.00      A    H  
ATOM    369  H07 ASP A  23       4.319  10.742 -43.582  1.00  0.00      A    H  
ATOM    370  N   VAL A  24       4.175  11.750 -47.632  1.00  0.00      A    N  
ATOM    371  CA  VAL A  24       3.545  12.647 -48.594  1.00  0.00      A    C  
ATOM    372  C   VAL A  24       4.047  12.376 -50.008  1.00  0.00      A    C  
ATOM    373  O   VAL A  24       4.884  11.501 -50.224  1.00  0.00      A    O  
ATOM    374  CB  VAL A  24       3.809  14.123 -48.241  1.00  0.00      A    C  
ATOM    375  CG1 VAL A  24       2.897  14.572 -47.110  1.00  0.00      A    C  
ATOM    376  CG2 VAL A  24       5.270  14.329 -47.873  1.00  0.00      A    C  
ATOM    377  H01 VAL A  24       2.473  12.457 -48.550  1.00  0.00      A    H  
ATOM    378  H02 VAL A  24       3.589  14.734 -49.117  1.00  0.00      A    H  
ATOM    379  H03 VAL A  24       1.930  14.079 -47.206  1.00  0.00      A    H  
ATOM    380  H04 VAL A  24       5.150  11.511 -47.746  1.00  0.00      A    H  
ATOM    381  H05 VAL A  24       3.346  14.306 -46.153  1.00  0.00      A    H  
ATOM    382  H06 VAL A  24       2.760  15.652 -47.160  1.00  0.00      A    H  
ATOM    383  H07 VAL A  24       5.836  14.588 -48.768  1.00  0.00      A    H  
ATOM    384  H08 VAL A  24       5.352  15.137 -47.146  1.00  0.00      A    H  
ATOM    385  H09 VAL A  24       5.670  13.411 -47.443  1.00  0.00      A    H  
ATOM    386  N   GLY A  25       3.529  13.135 -50.969  1.00  0.00      A    N  
ATOM    387  CA  GLY A  25       3.936  12.962 -52.351  1.00  0.00      A    C  
ATOM    388  C   GLY A  25       5.253  13.648 -52.658  1.00  0.00      A    C  
ATOM    389  O   GLY A  25       6.275  12.989 -52.845  1.00  0.00      A    O  
ATOM    390  H01 GLY A  25       3.171  13.416 -52.981  1.00  0.00      A    H  
ATOM    391  H02 GLY A  25       4.040  11.896 -52.555  1.00  0.00      A    H  
ATOM    392  H10 GLY A  25       2.845  13.840 -50.734  1.00  0.00      A    H  
ATOM    393  N   SER A  26       5.228  14.976 -52.711  1.00  0.00      A    N  
ATOM    394  CA  SER A  26       6.428  15.752 -53.002  1.00  0.00      A    C  
ATOM    395  C   SER A  26       6.521  16.972 -52.091  1.00  0.00      A    C  
ATOM    396  O   SER A  26       5.554  17.716 -51.932  1.00  0.00      A    O  
ATOM    397  CB  SER A  26       6.432  16.194 -54.467  1.00  0.00      A    C  
ATOM    398  OG  SER A  26       7.626  15.794 -55.117  1.00  0.00      A    O  
ATOM    399  H01 SER A  26       7.295  15.117 -52.819  1.00  0.00      A    H  
ATOM    400  H02 SER A  26       6.367  17.282 -54.501  1.00  0.00      A    H  
ATOM    401  H03 SER A  26       4.357  15.459 -52.546  1.00  0.00      A    H  
ATOM    402  H04 SER A  26       5.580  15.745 -54.978  1.00  0.00      A    H  
ATOM    403  H05 SER A  26       7.853  16.436 -55.794  1.00  0.00      A    H  
ATOM    404  N   ASN A  27       7.692  17.171 -51.496  1.00  0.00      A    N  
ATOM    405  CA  ASN A  27       7.912  18.300 -50.599  1.00  0.00      A    C  
ATOM    406  C   ASN A  27       8.620  19.440 -51.325  1.00  0.00      A    C  
ATOM    407  O   ASN A  27       9.841  19.576 -51.250  1.00  0.00      A    O  
ATOM    408  CB  ASN A  27       8.737  17.863 -49.387  1.00  0.00      A    C  
ATOM    409  CG  ASN A  27       8.474  16.420 -48.999  1.00  0.00      A    C  
ATOM    410  ND2 ASN A  27       9.517  15.728 -48.556  1.00  0.00      A    N  
ATOM    411  OD1 ASN A  27       7.347  15.935 -49.096  1.00  0.00      A    O  
ATOM    412  H01 ASN A  27       6.940  18.656 -50.258  1.00  0.00      A    H  
ATOM    413  H02 ASN A  27       8.449  18.492 -48.544  1.00  0.00      A    H  
ATOM    414  H03 ASN A  27       9.795  17.975 -49.624  1.00  0.00      A    H  
ATOM    415  H04 ASN A  27       9.403  14.762 -48.282  1.00  0.00      A    H  
ATOM    416  H05 ASN A  27      10.424  16.167 -48.493  1.00  0.00      A    H  
ATOM    417  H06 ASN A  27       8.449  16.525 -51.669  1.00  0.00      A    H  
ATOM    418  N   LYS A  28       7.844  20.259 -52.027  1.00  0.00      A    N  
ATOM    419  CA  LYS A  28       8.394  21.390 -52.765  1.00  0.00      A    C  
ATOM    420  C   LYS A  28       8.202  22.690 -51.991  1.00  0.00      A    C  
ATOM    421  O   LYS A  28       7.452  23.570 -52.412  1.00  0.00      A    O  
ATOM    422  CB  LYS A  28       7.730  21.500 -54.140  1.00  0.00      A    C  
ATOM    423  CG  LYS A  28       8.432  22.466 -55.078  1.00  0.00      A    C  
ATOM    424  CD  LYS A  28       9.824  21.979 -55.442  1.00  0.00      A    C  
ATOM    425  CE  LYS A  28       9.773  20.655 -56.190  1.00  0.00      A    C  
ATOM    426  NZ  LYS A  28      10.537  20.711 -57.468  1.00  0.00      A    N1+
ATOM    427  H01 LYS A  28       9.463  21.220 -52.897  1.00  0.00      A    H  
ATOM    428  H02 LYS A  28       6.723  21.886 -53.979  1.00  0.00      A    H  
ATOM    429  H03 LYS A  28       7.725  20.512 -54.601  1.00  0.00      A    H  
ATOM    430  H04 LYS A  28       8.529  23.425 -54.570  1.00  0.00      A    H  
ATOM    431  H05 LYS A  28       7.842  22.567 -55.989  1.00  0.00      A    H  
ATOM    432  H06 LYS A  28       6.848  20.094 -52.050  1.00  0.00      A    H  
ATOM    433  H07 LYS A  28      10.386  21.830 -54.520  1.00  0.00      A    H  
ATOM    434  H08 LYS A  28      10.307  22.725 -56.073  1.00  0.00      A    H  
ATOM    435  H09 LYS A  28       8.731  20.441 -56.428  1.00  0.00      A    H  
ATOM    436  H10 LYS A  28      10.198  19.875 -55.558  1.00  0.00      A    H  
ATOM    437  H11 LYS A  28      11.459  20.325 -57.325  1.00  0.00      A    H  
ATOM    438  H12 LYS A  28      10.053  20.174 -58.174  1.00  0.00      A    H  
ATOM    439  H13 LYS A  28      10.618  21.671 -57.771  1.00  0.00      A    H  
ATOM    440  N   GLY A  29       8.887  22.805 -50.857  1.00  0.00      A    N  
ATOM    441  CA  GLY A  29       8.779  24.002 -50.043  1.00  0.00      A    C  
ATOM    442  C   GLY A  29       8.408  23.695 -48.606  1.00  0.00      A    C  
ATOM    443  O   GLY A  29       7.672  24.451 -47.973  1.00  0.00      A    O  
ATOM    444  H01 GLY A  29       7.986  24.619 -50.465  1.00  0.00      A    H  
ATOM    445  H02 GLY A  29       9.738  24.521 -50.054  1.00  0.00      A    H  
ATOM    446  H14 GLY A  29       9.489  22.051 -50.559  1.00  0.00      A    H  
ATOM    447  N   ALA A  30       8.916  22.580 -48.091  1.00  0.00      A    N  
ATOM    448  CA  ALA A  30       8.634  22.175 -46.720  1.00  0.00      A    C  
ATOM    449  C   ALA A  30       9.477  22.969 -45.727  1.00  0.00      A    C  
ATOM    450  O   ALA A  30      10.658  22.680 -45.532  1.00  0.00      A    O  
ATOM    451  CB  ALA A  30       8.880  20.683 -46.549  1.00  0.00      A    C  
ATOM    452  H01 ALA A  30       7.584  22.385 -46.515  1.00  0.00      A    H  
ATOM    453  H02 ALA A  30       9.800  20.529 -45.985  1.00  0.00      A    H  
ATOM    454  H03 ALA A  30       9.512  21.999 -48.664  1.00  0.00      A    H  
ATOM    455  H04 ALA A  30       8.045  20.236 -46.010  1.00  0.00      A    H  
ATOM    456  H05 ALA A  30       8.973  20.215 -47.529  1.00  0.00      A    H  
ATOM    457  N   ILE A  31       8.863  23.969 -45.104  1.00  0.00      A    N  
ATOM    458  CA  ILE A  31       9.558  24.804 -44.132  1.00  0.00      A    C  
ATOM    459  C   ILE A  31       8.753  24.933 -42.844  1.00  0.00      A    C  
ATOM    460  O   ILE A  31       7.542  25.151 -42.876  1.00  0.00      A    O  
ATOM    461  CB  ILE A  31       9.835  26.211 -44.695  1.00  0.00      A    C  
ATOM    462  CG1 ILE A  31       8.536  27.014 -44.782  1.00  0.00      A    C  
ATOM    463  CG2 ILE A  31      10.498  26.114 -46.060  1.00  0.00      A    C  
ATOM    464  CD1 ILE A  31       8.294  27.905 -43.584  1.00  0.00      A    C  
ATOM    465  H01 ILE A  31      10.508  24.315 -43.916  1.00  0.00      A    H  
ATOM    466  H02 ILE A  31      10.515  26.730 -44.019  1.00  0.00      A    H  
ATOM    467  H03 ILE A  31       7.718  26.295 -44.816  1.00  0.00      A    H  
ATOM    468  H04 ILE A  31       8.575  27.638 -45.675  1.00  0.00      A    H  
ATOM    469  H05 ILE A  31      11.509  25.724 -45.945  1.00  0.00      A    H  
ATOM    470  H06 ILE A  31       7.892  24.155 -45.309  1.00  0.00      A    H  
ATOM    471  H07 ILE A  31       9.921  25.445 -46.698  1.00  0.00      A    H  
ATOM    472  H08 ILE A  31      10.541  27.104 -46.515  1.00  0.00      A    H  
ATOM    473  H09 ILE A  31       7.257  27.807 -43.262  1.00  0.00      A    H  
ATOM    474  H10 ILE A  31       8.956  27.609 -42.770  1.00  0.00      A    H  
ATOM    475  H11 ILE A  31       8.493  28.942 -43.855  1.00  0.00      A    H  
ATOM    476  N   ILE A  32       9.434  24.799 -41.711  1.00  0.00      A    N  
ATOM    477  CA  ILE A  32       8.783  24.904 -40.411  1.00  0.00      A    C  
ATOM    478  C   ILE A  32       9.762  25.379 -39.343  1.00  0.00      A    C  
ATOM    479  O   ILE A  32       9.772  24.867 -38.224  1.00  0.00      A    O  
ATOM    480  CB  ILE A  32       8.178  23.557 -39.975  1.00  0.00      A    C  
ATOM    481  CG1 ILE A  32       7.248  23.756 -38.776  1.00  0.00      A    C  
ATOM    482  CG2 ILE A  32       9.281  22.565 -39.637  1.00  0.00      A    C  
ATOM    483  CD1 ILE A  32       6.420  22.534 -38.445  1.00  0.00      A    C  
ATOM    484  H01 ILE A  32       7.982  25.636 -40.517  1.00  0.00      A    H  
ATOM    485  H02 ILE A  32       7.594  23.153 -40.802  1.00  0.00      A    H  
ATOM    486  H03 ILE A  32       6.552  24.553 -39.039  1.00  0.00      A    H  
ATOM    487  H04 ILE A  32       7.855  24.009 -37.906  1.00  0.00      A    H  
ATOM    488  H05 ILE A  32      10.146  23.103 -39.250  1.00  0.00      A    H  
ATOM    489  H06 ILE A  32       8.922  21.865 -38.883  1.00  0.00      A    H  
ATOM    490  H07 ILE A  32       9.566  22.018 -40.536  1.00  0.00      A    H  
ATOM    491  H08 ILE A  32       5.465  22.591 -38.967  1.00  0.00      A    H  
ATOM    492  H09 ILE A  32       6.953  21.637 -38.760  1.00  0.00      A    H  
ATOM    493  H10 ILE A  32       6.244  22.494 -37.370  1.00  0.00      A    H  
ATOM    494  H12 ILE A  32      10.427  24.620 -41.751  1.00  0.00      A    H  
ATOM    495  N   GLY A  33      10.583  26.363 -39.695  1.00  0.00      A    N  
ATOM    496  CA  GLY A  33      11.553  26.893 -38.755  1.00  0.00      A    C  
ATOM    497  C   GLY A  33      10.917  27.777 -37.701  1.00  0.00      A    C  
ATOM    498  O   GLY A  33      10.054  27.331 -36.944  1.00  0.00      A    O  
ATOM    499  H01 GLY A  33      12.259  27.504 -39.317  1.00  0.00      A    H  
ATOM    500  H02 GLY A  33      12.052  26.060 -38.259  1.00  0.00      A    H  
ATOM    501  H11 GLY A  33      10.531  26.746 -40.628  1.00  0.00      A    H  
ATOM    502  N   LEU A  34      11.344  29.034 -37.650  1.00  0.00      A    N  
ATOM    503  CA  LEU A  34      10.811  29.984 -36.680  1.00  0.00      A    C  
ATOM    504  C   LEU A  34      11.384  31.379 -36.912  1.00  0.00      A    C  
ATOM    505  O   LEU A  34      12.572  31.615 -36.698  1.00  0.00      A    O  
ATOM    506  CB  LEU A  34      11.126  29.521 -35.257  1.00  0.00      A    C  
ATOM    507  CG  LEU A  34      10.152  29.978 -34.170  1.00  0.00      A    C  
ATOM    508  CD1 LEU A  34       9.007  28.988 -34.029  1.00  0.00      A    C  
ATOM    509  CD2 LEU A  34      10.876  30.152 -32.843  1.00  0.00      A    C  
ATOM    510  H01 LEU A  34       9.730  30.029 -36.810  1.00  0.00      A    H  
ATOM    511  H02 LEU A  34      12.082  29.980 -35.005  1.00  0.00      A    H  
ATOM    512  H03 LEU A  34      12.055  29.339 -38.299  1.00  0.00      A    H  
ATOM    513  H04 LEU A  34      11.140  28.431 -35.256  1.00  0.00      A    H  
ATOM    514  H05 LEU A  34       9.737  30.942 -34.463  1.00  0.00      A    H  
ATOM    515  H06 LEU A  34       8.144  29.350 -34.587  1.00  0.00      A    H  
ATOM    516  H07 LEU A  34       9.313  28.019 -34.423  1.00  0.00      A    H  
ATOM    517  H08 LEU A  34       8.742  28.886 -32.977  1.00  0.00      A    H  
ATOM    518  H09 LEU A  34      11.773  30.753 -32.995  1.00  0.00      A    H  
ATOM    519  H10 LEU A  34      10.219  30.655 -32.133  1.00  0.00      A    H  
ATOM    520  H11 LEU A  34      11.156  29.175 -32.450  1.00  0.00      A    H  
ATOM    521  N   MET A  35      10.530  32.299 -37.349  1.00  0.00      A    N  
ATOM    522  CA  MET A  35      10.951  33.671 -37.606  1.00  0.00      A    C  
ATOM    523  C   MET A  35      11.969  33.724 -38.741  1.00  0.00      A    C  
ATOM    524  O   MET A  35      12.891  34.540 -38.725  1.00  0.00      A    O  
ATOM    525  CB  MET A  35      11.549  34.289 -36.341  1.00  0.00      A    C  
ATOM    526  CG  MET A  35      11.013  35.678 -36.031  1.00  0.00      A    C  
ATOM    527  SD  MET A  35      12.187  36.983 -36.440  1.00  0.00      A    S  
ATOM    528  CE  MET A  35      13.316  36.869 -35.054  1.00  0.00      A    C  
ATOM    529  H01 MET A  35      10.073  34.244 -37.902  1.00  0.00      A    H  
ATOM    530  H02 MET A  35      12.621  34.390 -36.511  1.00  0.00      A    H  
ATOM    531  H03 MET A  35      11.324  33.636 -35.498  1.00  0.00      A    H  
ATOM    532  H04 MET A  35      10.827  35.727 -34.958  1.00  0.00      A    H  
ATOM    533  H05 MET A  35      10.100  35.837 -36.605  1.00  0.00      A    H  
ATOM    534  H06 MET A  35      14.192  37.487 -35.248  1.00  0.00      A    H  
ATOM    535  H07 MET A  35      12.818  37.219 -34.150  1.00  0.00      A    H  
ATOM    536  H08 MET A  35      13.626  35.832 -34.921  1.00  0.00      A    H  
ATOM    537  H12 MET A  35       9.566  32.041 -37.507  1.00  0.00      A    H  
ATOM    538  N   VAL A  36      11.796  32.848 -39.726  1.00  0.00      A    N  
ATOM    539  CA  VAL A  36      12.699  32.795 -40.869  1.00  0.00      A    C  
ATOM    540  C   VAL A  36      12.681  34.107 -41.645  1.00  0.00      A    C  
ATOM    541  O   VAL A  36      11.671  34.810 -41.673  1.00  0.00      A    O  
ATOM    542  CB  VAL A  36      12.331  31.643 -41.823  1.00  0.00      A    C  
ATOM    543  CG1 VAL A  36      13.399  31.473 -42.893  1.00  0.00      A    C  
ATOM    544  CG2 VAL A  36      12.135  30.350 -41.045  1.00  0.00      A    C  
ATOM    545  H01 VAL A  36      13.700  32.623 -40.473  1.00  0.00      A    H  
ATOM    546  H02 VAL A  36      11.391  31.890 -42.317  1.00  0.00      A    H  
ATOM    547  H03 VAL A  36      14.320  31.117 -42.432  1.00  0.00      A    H  
ATOM    548  H04 VAL A  36      13.060  30.749 -43.634  1.00  0.00      A    H  
ATOM    549  H05 VAL A  36      13.583  32.431 -43.379  1.00  0.00      A    H  
ATOM    550  H06 VAL A  36      11.125  29.976 -41.211  1.00  0.00      A    H  
ATOM    551  H07 VAL A  36      12.857  29.608 -41.385  1.00  0.00      A    H  
ATOM    552  H08 VAL A  36      12.282  30.539 -39.982  1.00  0.00      A    H  
ATOM    553  H09 VAL A  36      11.020  32.203 -39.681  1.00  0.00      A    H  
ATOM    554  N   GLY A  37      13.806  34.432 -42.276  1.00  0.00      A    N  
ATOM    555  CA  GLY A  37      13.897  35.659 -43.044  1.00  0.00      A    C  
ATOM    556  C   GLY A  37      13.831  35.414 -44.539  1.00  0.00      A    C  
ATOM    557  O   GLY A  37      14.855  35.406 -45.220  1.00  0.00      A    O  
ATOM    558  H01 GLY A  37      14.862  36.116 -42.826  1.00  0.00      A    H  
ATOM    559  H02 GLY A  37      13.072  36.312 -42.759  1.00  0.00      A    H  
ATOM    560  H09 GLY A  37      14.606  33.818 -42.220  1.00  0.00      A    H  
ATOM    561  N   GLY A  38      12.620  35.212 -45.050  1.00  0.00      A    N  
ATOM    562  CA  GLY A  38      12.447  34.966 -46.470  1.00  0.00      A    C  
ATOM    563  C   GLY A  38      12.773  33.536 -46.855  1.00  0.00      A    C  
ATOM    564  O   GLY A  38      13.501  32.845 -46.143  1.00  0.00      A    O  
ATOM    565  H01 GLY A  38      13.137  35.619 -47.006  1.00  0.00      A    H  
ATOM    566  H02 GLY A  38      11.411  35.173 -46.738  1.00  0.00      A    H  
ATOM    567  H03 GLY A  38      11.812  35.230 -44.444  1.00  0.00      A    H  
ATOM    568  N   VAL A  39      12.232  33.091 -47.984  1.00  0.00      A    N  
ATOM    569  CA  VAL A  39      12.469  31.734 -48.463  1.00  0.00      A    C  
ATOM    570  C   VAL A  39      11.778  31.494 -49.800  1.00  0.00      A    C  
ATOM    571  O   VAL A  39      10.564  31.658 -49.922  1.00  0.00      A    O  
ATOM    572  CB  VAL A  39      11.975  30.687 -47.447  1.00  0.00      A    C  
ATOM    573  CG1 VAL A  39      10.517  30.935 -47.090  1.00  0.00      A    C  
ATOM    574  CG2 VAL A  39      12.166  29.281 -47.996  1.00  0.00      A    C  
ATOM    575  H01 VAL A  39      13.546  31.627 -48.590  1.00  0.00      A    H  
ATOM    576  H02 VAL A  39      12.568  30.781 -46.537  1.00  0.00      A    H  
ATOM    577  H03 VAL A  39      11.642  33.708 -48.524  1.00  0.00      A    H  
ATOM    578  H04 VAL A  39       9.894  30.172 -47.557  1.00  0.00      A    H  
ATOM    579  H05 VAL A  39      10.395  30.890 -46.008  1.00  0.00      A    H  
ATOM    580  H06 VAL A  39      10.217  31.919 -47.450  1.00  0.00      A    H  
ATOM    581  H07 VAL A  39      13.157  28.917 -47.724  1.00  0.00      A    H  
ATOM    582  H08 VAL A  39      11.409  28.620 -47.575  1.00  0.00      A    H  
ATOM    583  H09 VAL A  39      12.071  29.298 -49.082  1.00  0.00      A    H  
ATOM    584  N   VAL A  40      12.559  31.104 -50.802  1.00  0.00      A    N  
ATOM    585  CA  VAL A  40      12.023  30.840 -52.132  1.00  0.00      A    C  
ATOM    586  C   VAL A  40      12.202  29.375 -52.515  1.00  0.00      A    C  
ATOM    587  O   VAL A  40      13.297  28.824 -52.404  1.00  0.00      A    O  
ATOM    588  CB  VAL A  40      12.699  31.724 -53.196  1.00  0.00      A    C  
ATOM    589  CG1 VAL A  40      12.110  31.449 -54.572  1.00  0.00      A    C  
ATOM    590  CG2 VAL A  40      12.560  33.195 -52.832  1.00  0.00      A    C  
ATOM    591  H01 VAL A  40      10.960  31.077 -52.097  1.00  0.00      A    H  
ATOM    592  H02 VAL A  40      13.761  31.479 -53.226  1.00  0.00      A    H  
ATOM    593  H03 VAL A  40      11.220  32.062 -54.715  1.00  0.00      A    H  
ATOM    594  H04 VAL A  40      12.845  31.694 -55.338  1.00  0.00      A    H  
ATOM    595  H05 VAL A  40      11.842  30.395 -54.649  1.00  0.00      A    H  
ATOM    596  H06 VAL A  40      11.578  33.368 -52.391  1.00  0.00      A    H  
ATOM    597  H07 VAL A  40      13.333  33.467 -52.113  1.00  0.00      A    H  
ATOM    598  H08 VAL A  40      12.667  33.804 -53.730  1.00  0.00      A    H  
ATOM    599  H10 VAL A  40      13.549  30.988 -50.638  1.00  0.00      A    H  
ATOM    600  N   ILE A  41      11.120  28.751 -52.968  1.00  0.00      A    N  
ATOM    601  CA  ILE A  41      11.158  27.351 -53.371  1.00  0.00      A    C  
ATOM    602  C   ILE A  41      10.530  27.156 -54.746  1.00  0.00      A    C  
ATOM    603  O   ILE A  41       9.453  27.682 -55.028  1.00  0.00      A    O  
ATOM    604  CB  ILE A  41      10.429  26.453 -52.354  1.00  0.00      A    C  
ATOM    605  CG1 ILE A  41      10.970  26.699 -50.944  1.00  0.00      A    C  
ATOM    606  CG2 ILE A  41      10.580  24.988 -52.737  1.00  0.00      A    C  
ATOM    607  CD1 ILE A  41       9.917  27.173 -49.967  1.00  0.00      A    C  
ATOM    608  H01 ILE A  41      12.209  27.063 -53.411  1.00  0.00      A    H  
ATOM    609  H02 ILE A  41       9.368  26.704 -52.365  1.00  0.00      A    H  
ATOM    610  H03 ILE A  41      11.715  27.491 -51.021  1.00  0.00      A    H  
ATOM    611  H04 ILE A  41      11.395  25.768 -50.569  1.00  0.00      A    H  
ATOM    612  H05 ILE A  41      11.558  24.628 -52.416  1.00  0.00      A    H  
ATOM    613  H06 ILE A  41       9.800  24.402 -52.250  1.00  0.00      A    H  
ATOM    614  H07 ILE A  41      10.492  24.884 -53.818  1.00  0.00      A    H  
ATOM    615  H08 ILE A  41       8.994  26.617 -50.131  1.00  0.00      A    H  
ATOM    616  H09 ILE A  41      10.250  29.259 -53.035  1.00  0.00      A    H  
ATOM    617  H10 ILE A  41      10.265  27.006 -48.948  1.00  0.00      A    H  
ATOM    618  H11 ILE A  41       9.732  28.236 -50.119  1.00  0.00      A    H  
ATOM    619  N   ALA A  42      11.209  26.396 -55.599  1.00  0.00      A    N  
ATOM    620  CA  ALA A  42      10.715  26.128 -56.944  1.00  0.00      A    C  
ATOM    621  C   ALA A  42       9.653  25.034 -56.931  1.00  0.00      A    C  
ATOM    622  O   ALA A  42       9.659  24.179 -57.816  1.00  0.00      A    O  
ATOM    623  CB  ALA A  42      11.865  25.739 -57.861  1.00  0.00      A    C  
ATOM    624  H01 ALA A  42      10.255  27.040 -57.324  1.00  0.00      A    H  
ATOM    625  H02 ALA A  42       8.897  25.010 -56.146  1.00  0.00      A    H  
ATOM    626  H03 ALA A  42      12.750  25.525 -57.262  1.00  0.00      A    H  
ATOM    627  H04 ALA A  42      11.591  24.852 -58.433  1.00  0.00      A    H  
ATOM    628  H05 ALA A  42      12.080  26.561 -58.544  1.00  0.00      A    H  
ATOM    629  H12 ALA A  42      12.089  25.994 -55.308  1.00  0.00      A    H  
TER   
ATOM    630  N   ASP B   1       2.204  -4.768  -1.847  1.00  0.00      B    N  
ATOM    631  CA  ASP B   1       1.365  -3.724  -1.271  1.00  0.00      B    C  
ATOM    632  C   ASP B   1       1.276  -2.522  -2.205  1.00  0.00      B    C  
ATOM    633  O   ASP B   1       0.217  -2.232  -2.761  1.00  0.00      B    O  
ATOM    634  CB  ASP B   1       1.916  -3.290   0.088  1.00  0.00      B    C  
ATOM    635  CG  ASP B   1       0.895  -2.526   0.909  1.00  0.00      B    C  
ATOM    636  OD1 ASP B   1       0.517  -1.410   0.497  1.00  0.00      B    O  
ATOM    637  OD2 ASP B   1       0.474  -3.046   1.964  1.00  0.00      B    O1-
ATOM    638  H01 ASP B   1       2.360  -4.573  -2.826  1.00  0.00      B    H  
ATOM    639  H02 ASP B   1       0.363  -4.131  -1.135  1.00  0.00      B    H  
ATOM    640  H03 ASP B   1       2.761  -2.625  -0.093  1.00  0.00      B    H  
ATOM    641  H04 ASP B   1       2.219  -4.178   0.643  1.00  0.00      B    H  
ATOM    642  H06 ASP B   1       1.744  -5.662  -1.750  1.00  0.00      B    H  
ATOM    643  N   ALA B   2       2.395  -1.824  -2.372  1.00  0.00      B    N  
ATOM    644  CA  ALA B   2       2.443  -0.654  -3.240  1.00  0.00      B    C  
ATOM    645  C   ALA B   2       3.102  -0.986  -4.574  1.00  0.00      B    C  
ATOM    646  O   ALA B   2       4.327  -1.062  -4.669  1.00  0.00      B    O  
ATOM    647  CB  ALA B   2       3.184   0.483  -2.551  1.00  0.00      B    C  
ATOM    648  H01 ALA B   2       1.419  -0.338  -3.440  1.00  0.00      B    H  
ATOM    649  H02 ALA B   2       4.108   0.693  -3.090  1.00  0.00      B    H  
ATOM    650  H03 ALA B   2       2.557   1.375  -2.545  1.00  0.00      B    H  
ATOM    651  H04 ALA B   2       3.419   0.196  -1.526  1.00  0.00      B    H  
ATOM    652  H05 ALA B   2       3.232  -2.111  -1.886  1.00  0.00      B    H  
ATOM    653  N   GLU B   3       2.282  -1.183  -5.601  1.00  0.00      B    N  
ATOM    654  CA  GLU B   3       2.788  -1.509  -6.930  1.00  0.00      B    C  
ATOM    655  C   GLU B   3       2.697  -0.301  -7.858  1.00  0.00      B    C  
ATOM    656  O   GLU B   3       1.629   0.011  -8.386  1.00  0.00      B    O  
ATOM    657  CB  GLU B   3       2.006  -2.682  -7.523  1.00  0.00      B    C  
ATOM    658  CG  GLU B   3       2.748  -4.006  -7.452  1.00  0.00      B    C  
ATOM    659  CD  GLU B   3       2.800  -4.719  -8.790  1.00  0.00      B    C  
ATOM    660  OE1 GLU B   3       3.521  -4.238  -9.689  1.00  0.00      B    O  
ATOM    661  OE2 GLU B   3       2.120  -5.755  -8.937  1.00  0.00      B    O1-
ATOM    662  H01 GLU B   3       3.836  -1.792  -6.833  1.00  0.00      B    H  
ATOM    663  H02 GLU B   3       1.849  -2.460  -8.579  1.00  0.00      B    H  
ATOM    664  H03 GLU B   3       1.068  -2.782  -6.977  1.00  0.00      B    H  
ATOM    665  H04 GLU B   3       2.209  -4.649  -6.757  1.00  0.00      B    H  
ATOM    666  H05 GLU B   3       1.285  -1.105  -5.458  1.00  0.00      B    H  
ATOM    667  H06 GLU B   3       3.768  -3.818  -7.116  1.00  0.00      B    H  
ATOM    668  N   PHE B   4       3.824   0.375  -8.052  1.00  0.00      B    N  
ATOM    669  CA  PHE B   4       3.872   1.550  -8.915  1.00  0.00      B    C  
ATOM    670  C   PHE B   4       4.497   1.208 -10.264  1.00  0.00      B    C  
ATOM    671  O   PHE B   4       5.716   1.083 -10.382  1.00  0.00      B    O  
ATOM    672  CB  PHE B   4       4.666   2.671  -8.242  1.00  0.00      B    C  
ATOM    673  CG  PHE B   4       3.993   3.234  -7.023  1.00  0.00      B    C  
ATOM    674  CD1 PHE B   4       2.966   4.155  -7.146  1.00  0.00      B    C  
ATOM    675  CD2 PHE B   4       4.388   2.842  -5.754  1.00  0.00      B    C  
ATOM    676  CE1 PHE B   4       2.345   4.675  -6.026  1.00  0.00      B    C  
ATOM    677  CE2 PHE B   4       3.771   3.358  -4.630  1.00  0.00      B    C  
ATOM    678  CZ  PHE B   4       2.748   4.276  -4.766  1.00  0.00      B    C  
ATOM    679  H01 PHE B   4       2.850   1.889  -9.083  1.00  0.00      B    H  
ATOM    680  H02 PHE B   4       4.750   3.482  -8.965  1.00  0.00      B    H  
ATOM    681  H03 PHE B   4       5.639   2.277  -7.949  1.00  0.00      B    H  
ATOM    682  H04 PHE B   4       2.644   4.473  -8.137  1.00  0.00      B    H  
ATOM    683  H05 PHE B   4       5.195   2.118  -5.641  1.00  0.00      B    H  
ATOM    684  H06 PHE B   4       1.538   5.399  -6.137  1.00  0.00      B    H  
ATOM    685  H07 PHE B   4       4.668   0.068  -7.591  1.00  0.00      B    H  
ATOM    686  H08 PHE B   4       4.091   3.041  -3.638  1.00  0.00      B    H  
ATOM    687  H09 PHE B   4       2.260   4.685  -3.881  1.00  0.00      B    H  
ATOM    688  N   ARG B   5       3.652   1.057 -11.279  1.00  0.00      B    N  
ATOM    689  CA  ARG B   5       4.120   0.728 -12.620  1.00  0.00      B    C  
ATOM    690  C   ARG B   5       4.092   1.958 -13.523  1.00  0.00      B    C  
ATOM    691  O   ARG B   5       3.040   2.342 -14.034  1.00  0.00      B    O  
ATOM    692  CB  ARG B   5       3.259  -0.382 -13.226  1.00  0.00      B    C  
ATOM    693  CG  ARG B   5       3.230  -1.653 -12.393  1.00  0.00      B    C  
ATOM    694  CD  ARG B   5       4.039  -2.764 -13.044  1.00  0.00      B    C  
ATOM    695  NE  ARG B   5       3.499  -3.142 -14.347  1.00  0.00      B    N  
ATOM    696  CZ  ARG B   5       3.930  -4.186 -15.047  1.00  0.00      B    C  
ATOM    697  NH1 ARG B   5       4.901  -4.952 -14.570  1.00  0.00      B    N1+
ATOM    698  NH2 ARG B   5       3.389  -4.466 -16.225  1.00  0.00      B    N  
ATOM    699  H01 ARG B   5       5.150   0.379 -12.542  1.00  0.00      B    H  
ATOM    700  H02 ARG B   5       3.702  -0.641 -14.188  1.00  0.00      B    H  
ATOM    701  H03 ARG B   5       2.239  -0.012 -13.326  1.00  0.00      B    H  
ATOM    702  H04 ARG B   5       2.195  -1.986 -12.313  1.00  0.00      B    H  
ATOM    703  H05 ARG B   5       3.646  -1.441 -11.408  1.00  0.00      B    H  
ATOM    704  H06 ARG B   5       3.994  -3.638 -12.394  1.00  0.00      B    H  
ATOM    705  H07 ARG B   5       5.066  -2.423 -13.173  1.00  0.00      B    H  
ATOM    706  H08 ARG B   5       2.757  -2.579 -14.738  1.00  0.00      B    H  
ATOM    707  H09 ARG B   5       5.227  -5.745 -15.104  1.00  0.00      B    H  
ATOM    708  H10 ARG B   5       2.662   1.173 -11.117  1.00  0.00      B    H  
ATOM    709  H11 ARG B   5       5.315  -4.742 -13.673  1.00  0.00      B    H  
ATOM    710  H12 ARG B   5       2.649  -3.885 -16.592  1.00  0.00      B    H  
ATOM    711  H13 ARG B   5       3.717  -5.260 -16.756  1.00  0.00      B    H  
ATOM    712  N   HIS B   6       5.255   2.572 -13.714  1.00  0.00      B    N  
ATOM    713  CA  HIS B   6       5.364   3.759 -14.556  1.00  0.00      B    C  
ATOM    714  C   HIS B   6       6.405   3.554 -15.652  1.00  0.00      B    C  
ATOM    715  O   HIS B   6       7.549   3.991 -15.525  1.00  0.00      B    O  
ATOM    716  CB  HIS B   6       5.732   4.978 -13.709  1.00  0.00      B    C  
ATOM    717  CG  HIS B   6       4.627   5.435 -12.806  1.00  0.00      B    C  
ATOM    718  CD2 HIS B   6       4.102   4.869 -11.694  1.00  0.00      B    C  
ATOM    719  ND1 HIS B   6       3.928   6.606 -13.006  1.00  0.00      B    N  
ATOM    720  CE1 HIS B   6       3.021   6.742 -12.054  1.00  0.00      B    C  
ATOM    721  NE2 HIS B   6       3.106   5.701 -11.246  1.00  0.00      B    N  
ATOM    722  H01 HIS B   6       4.396   3.931 -15.026  1.00  0.00      B    H  
ATOM    723  H02 HIS B   6       5.940   5.796 -14.399  1.00  0.00      B    H  
ATOM    724  H03 HIS B   6       6.597   4.724 -13.096  1.00  0.00      B    H  
ATOM    725  H04 HIS B   6       4.412   3.928 -11.239  1.00  0.00      B    H  
ATOM    726  H05 HIS B   6       4.084   7.258 -13.761  1.00  0.00      B    H  
ATOM    727  H06 HIS B   6       2.322   7.572 -11.953  1.00  0.00      B    H  
ATOM    728  H07 HIS B   6       2.531   5.543 -10.431  1.00  0.00      B    H  
ATOM    729  H14 HIS B   6       6.084   2.208 -13.266  1.00  0.00      B    H  
ATOM    730  N   ASP B   7       6.001   2.886 -16.727  1.00  0.00      B    N  
ATOM    731  CA  ASP B   7       6.899   2.623 -17.846  1.00  0.00      B    C  
ATOM    732  C   ASP B   7       7.562   3.911 -18.325  1.00  0.00      B    C  
ATOM    733  O   ASP B   7       8.742   4.146 -18.068  1.00  0.00      B    O  
ATOM    734  CB  ASP B   7       6.134   1.969 -18.998  1.00  0.00      B    C  
ATOM    735  CG  ASP B   7       6.505   0.511 -19.185  1.00  0.00      B    C  
ATOM    736  OD1 ASP B   7       7.697   0.177 -19.021  1.00  0.00      B    O  
ATOM    737  OD2 ASP B   7       5.604  -0.295 -19.498  1.00  0.00      B    O1-
ATOM    738  H01 ASP B   7       7.677   1.941 -17.503  1.00  0.00      B    H  
ATOM    739  H02 ASP B   7       6.397   2.498 -19.914  1.00  0.00      B    H  
ATOM    740  H03 ASP B   7       5.066   2.035 -18.792  1.00  0.00      B    H  
ATOM    741  H08 ASP B   7       5.049   2.552 -16.770  1.00  0.00      B    H  
ATOM    742  N   SER B   8       6.794   4.741 -19.023  1.00  0.00      B    N  
ATOM    743  CA  SER B   8       7.308   6.003 -19.543  1.00  0.00      B    C  
ATOM    744  C   SER B   8       6.218   6.769 -20.287  1.00  0.00      B    C  
ATOM    745  O   SER B   8       5.688   7.760 -19.787  1.00  0.00      B    O  
ATOM    746  CB  SER B   8       8.496   5.750 -20.473  1.00  0.00      B    C  
ATOM    747  OG  SER B   8       8.854   6.928 -21.176  1.00  0.00      B    O  
ATOM    748  H01 SER B   8       7.640   6.607 -18.699  1.00  0.00      B    H  
ATOM    749  H02 SER B   8       8.211   4.988 -21.198  1.00  0.00      B    H  
ATOM    750  H03 SER B   8       9.348   5.415 -19.881  1.00  0.00      B    H  
ATOM    751  H04 SER B   8       5.831   4.492 -19.198  1.00  0.00      B    H  
ATOM    752  H05 SER B   8       8.839   7.677 -20.575  1.00  0.00      B    H  
ATOM    753  N   GLY B   9       5.888   6.300 -21.487  1.00  0.00      B    N  
ATOM    754  CA  GLY B   9       4.864   6.951 -22.282  1.00  0.00      B    C  
ATOM    755  C   GLY B   9       5.289   7.153 -23.723  1.00  0.00      B    C  
ATOM    756  O   GLY B   9       5.745   6.218 -24.380  1.00  0.00      B    O  
ATOM    757  H01 GLY B   9       4.684   7.935 -21.849  1.00  0.00      B    H  
ATOM    758  H02 GLY B   9       3.964   6.336 -22.265  1.00  0.00      B    H  
ATOM    759  H06 GLY B   9       6.356   5.481 -21.849  1.00  0.00      B    H  
ATOM    760  N   TYR B  10       5.139   8.378 -24.216  1.00  0.00      B    N  
ATOM    761  CA  TYR B  10       5.507   8.699 -25.589  1.00  0.00      B    C  
ATOM    762  C   TYR B  10       5.839  10.181 -25.732  1.00  0.00      B    C  
ATOM    763  O   TYR B  10       5.393  10.840 -26.670  1.00  0.00      B    O  
ATOM    764  CB  TYR B  10       4.372   8.325 -26.545  1.00  0.00      B    C  
ATOM    765  CG  TYR B  10       4.274   6.841 -26.816  1.00  0.00      B    C  
ATOM    766  CD1 TYR B  10       5.377   6.120 -27.258  1.00  0.00      B    C  
ATOM    767  CD2 TYR B  10       3.078   6.158 -26.628  1.00  0.00      B    C  
ATOM    768  CE1 TYR B  10       5.291   4.765 -27.508  1.00  0.00      B    C  
ATOM    769  CE2 TYR B  10       2.984   4.802 -26.874  1.00  0.00      B    C  
ATOM    770  CZ  TYR B  10       4.093   4.110 -27.314  1.00  0.00      B    C  
ATOM    771  OH  TYR B  10       4.003   2.759 -27.561  1.00  0.00      B    O  
ATOM    772  H01 TYR B  10       6.394   8.120 -25.845  1.00  0.00      B    H  
ATOM    773  H02 TYR B  10       4.583   8.811 -27.498  1.00  0.00      B    H  
ATOM    774  H03 TYR B  10       4.761   9.104 -23.625  1.00  0.00      B    H  
ATOM    775  H04 TYR B  10       3.430   8.660 -26.110  1.00  0.00      B    H  
ATOM    776  H05 TYR B  10       6.326   6.633 -27.410  1.00  0.00      B    H  
ATOM    777  H06 TYR B  10       2.199   6.702 -26.281  1.00  0.00      B    H  
ATOM    778  H07 TYR B  10       6.165   4.216 -27.857  1.00  0.00      B    H  
ATOM    779  H08 TYR B  10       2.038   4.282 -26.721  1.00  0.00      B    H  
ATOM    780  H09 TYR B  10       3.864   2.291 -26.735  1.00  0.00      B    H  
ATOM    781  N   GLU B  11       6.626  10.698 -24.793  1.00  0.00      B    N  
ATOM    782  CA  GLU B  11       7.018  12.102 -24.814  1.00  0.00      B    C  
ATOM    783  C   GLU B  11       7.938  12.428 -23.641  1.00  0.00      B    C  
ATOM    784  O   GLU B  11       7.525  12.383 -22.482  1.00  0.00      B    O  
ATOM    785  CB  GLU B  11       5.780  13.001 -24.769  1.00  0.00      B    C  
ATOM    786  CG  GLU B  11       5.657  13.927 -25.968  1.00  0.00      B    C  
ATOM    787  CD  GLU B  11       4.243  13.995 -26.510  1.00  0.00      B    C  
ATOM    788  OE1 GLU B  11       3.369  14.559 -25.819  1.00  0.00      B    O  
ATOM    789  OE2 GLU B  11       4.009  13.483 -27.625  1.00  0.00      B    O1-
ATOM    790  H01 GLU B  11       7.560  12.287 -25.741  1.00  0.00      B    H  
ATOM    791  H02 GLU B  11       5.876  13.633 -23.886  1.00  0.00      B    H  
ATOM    792  H03 GLU B  11       4.894  12.367 -24.730  1.00  0.00      B    H  
ATOM    793  H04 GLU B  11       6.294  13.530 -26.758  1.00  0.00      B    H  
ATOM    794  H05 GLU B  11       5.966  14.929 -25.669  1.00  0.00      B    H  
ATOM    795  H10 GLU B  11       6.960  10.104 -24.048  1.00  0.00      B    H  
ATOM    796  N   VAL B  12       9.189  12.754 -23.951  1.00  0.00      B    N  
ATOM    797  CA  VAL B  12      10.169  13.088 -22.924  1.00  0.00      B    C  
ATOM    798  C   VAL B  12      11.228  14.042 -23.464  1.00  0.00      B    C  
ATOM    799  O   VAL B  12      12.382  13.660 -23.657  1.00  0.00      B    O  
ATOM    800  CB  VAL B  12      10.861  11.825 -22.378  1.00  0.00      B    C  
ATOM    801  CG1 VAL B  12       9.919  11.048 -21.471  1.00  0.00      B    C  
ATOM    802  CG2 VAL B  12      11.354  10.951 -23.522  1.00  0.00      B    C  
ATOM    803  H01 VAL B  12       9.626  13.575 -22.114  1.00  0.00      B    H  
ATOM    804  H02 VAL B  12      11.724  12.132 -21.787  1.00  0.00      B    H  
ATOM    805  H03 VAL B  12       8.967  10.898 -21.980  1.00  0.00      B    H  
ATOM    806  H04 VAL B  12      10.360  10.080 -21.232  1.00  0.00      B    H  
ATOM    807  H05 VAL B  12       9.754  11.609 -20.551  1.00  0.00      B    H  
ATOM    808  H06 VAL B  12       9.468  12.771 -24.922  1.00  0.00      B    H  
ATOM    809  H07 VAL B  12      12.368  10.612 -23.309  1.00  0.00      B    H  
ATOM    810  H08 VAL B  12      10.698  10.087 -23.629  1.00  0.00      B    H  
ATOM    811  H09 VAL B  12      11.351  11.527 -24.447  1.00  0.00      B    H  
ATOM    812  N   HIS B  13      10.828  15.286 -23.705  1.00  0.00      B    N  
ATOM    813  CA  HIS B  13      11.743  16.297 -24.222  1.00  0.00      B    C  
ATOM    814  C   HIS B  13      11.115  17.686 -24.152  1.00  0.00      B    C  
ATOM    815  O   HIS B  13       9.901  17.822 -23.995  1.00  0.00      B    O  
ATOM    816  CB  HIS B  13      12.133  15.973 -25.664  1.00  0.00      B    C  
ATOM    817  CG  HIS B  13      10.959  15.711 -26.557  1.00  0.00      B    C  
ATOM    818  CD2 HIS B  13      10.289  16.530 -27.402  1.00  0.00      B    C  
ATOM    819  ND1 HIS B  13      10.340  14.482 -26.647  1.00  0.00      B    N  
ATOM    820  CE1 HIS B  13       9.343  14.556 -27.510  1.00  0.00      B    C  
ATOM    821  NE2 HIS B  13       9.290  15.788 -27.981  1.00  0.00      B    N  
ATOM    822  H01 HIS B  13      12.639  16.291 -23.601  1.00  0.00      B    H  
ATOM    823  H02 HIS B  13      12.725  15.058 -25.637  1.00  0.00      B    H  
ATOM    824  H03 HIS B  13      12.693  16.816 -26.068  1.00  0.00      B    H  
ATOM    825  H04 HIS B  13      10.503  17.582 -27.588  1.00  0.00      B    H  
ATOM    826  H05 HIS B  13      10.607  13.655 -26.133  1.00  0.00      B    H  
ATOM    827  H06 HIS B  13       8.677  13.739 -27.786  1.00  0.00      B    H  
ATOM    828  H07 HIS B  13       8.622  16.129 -28.658  1.00  0.00      B    H  
ATOM    829  H10 HIS B  13       9.866  15.538 -23.526  1.00  0.00      B    H  
ATOM    830  N   HIS B  14      11.949  18.714 -24.269  1.00  0.00      B    N  
ATOM    831  CA  HIS B  14      11.475  20.093 -24.219  1.00  0.00      B    C  
ATOM    832  C   HIS B  14      11.540  20.740 -25.599  1.00  0.00      B    C  
ATOM    833  O   HIS B  14      10.559  21.314 -26.071  1.00  0.00      B    O  
ATOM    834  CB  HIS B  14      12.305  20.904 -23.224  1.00  0.00      B    C  
ATOM    835  CG  HIS B  14      11.936  20.656 -21.794  1.00  0.00      B    C  
ATOM    836  CD2 HIS B  14      10.935  21.165 -21.037  1.00  0.00      B    C  
ATOM    837  ND1 HIS B  14      12.634  19.794 -20.975  1.00  0.00      B    N  
ATOM    838  CE1 HIS B  14      12.077  19.781 -19.776  1.00  0.00      B    C  
ATOM    839  NE2 HIS B  14      11.045  20.605 -19.788  1.00  0.00      B    N  
ATOM    840  H01 HIS B  14      10.436  20.082 -23.890  1.00  0.00      B    H  
ATOM    841  H02 HIS B  14      12.108  21.957 -23.427  1.00  0.00      B    H  
ATOM    842  H03 HIS B  14      13.355  20.646 -23.359  1.00  0.00      B    H  
ATOM    843  H04 HIS B  14      10.182  21.885 -21.359  1.00  0.00      B    H  
ATOM    844  H05 HIS B  14      13.444  19.256 -21.248  1.00  0.00      B    H  
ATOM    845  H06 HIS B  14      12.412  19.191 -18.923  1.00  0.00      B    H  
ATOM    846  H07 HIS B  14      10.435  20.793 -19.005  1.00  0.00      B    H  
ATOM    847  H08 HIS B  14      12.935  18.536 -24.396  1.00  0.00      B    H  
ATOM    848  N   GLN B  15      12.700  20.642 -26.240  1.00  0.00      B    N  
ATOM    849  CA  GLN B  15      12.892  21.220 -27.565  1.00  0.00      B    C  
ATOM    850  C   GLN B  15      13.351  20.159 -28.560  1.00  0.00      B    C  
ATOM    851  O   GLN B  15      14.468  19.651 -28.470  1.00  0.00      B    O  
ATOM    852  CB  GLN B  15      13.913  22.357 -27.506  1.00  0.00      B    C  
ATOM    853  CG  GLN B  15      13.706  23.416 -28.577  1.00  0.00      B    C  
ATOM    854  CD  GLN B  15      13.451  22.820 -29.947  1.00  0.00      B    C  
ATOM    855  NE2 GLN B  15      14.434  22.097 -30.470  1.00  0.00      B    N  
ATOM    856  OE1 GLN B  15      12.382  23.006 -30.528  1.00  0.00      B    O  
ATOM    857  H01 GLN B  15      11.935  21.618 -27.902  1.00  0.00      B    H  
ATOM    858  H02 GLN B  15      14.894  21.915 -27.679  1.00  0.00      B    H  
ATOM    859  H03 GLN B  15      13.841  22.835 -26.529  1.00  0.00      B    H  
ATOM    860  H04 GLN B  15      14.621  24.004 -28.639  1.00  0.00      B    H  
ATOM    861  H05 GLN B  15      12.851  24.032 -28.299  1.00  0.00      B    H  
ATOM    862  H06 GLN B  15      14.321  21.674 -31.380  1.00  0.00      B    H  
ATOM    863  H07 GLN B  15      15.295  21.970 -29.958  1.00  0.00      B    H  
ATOM    864  H08 GLN B  15      13.467  20.155 -25.799  1.00  0.00      B    H  
ATOM    865  N   LYS B  16      12.481  19.829 -29.509  1.00  0.00      B    N  
ATOM    866  CA  LYS B  16      12.797  18.830 -30.522  1.00  0.00      B    C  
ATOM    867  C   LYS B  16      12.744  19.437 -31.921  1.00  0.00      B    C  
ATOM    868  O   LYS B  16      11.706  19.944 -32.349  1.00  0.00      B    O  
ATOM    869  CB  LYS B  16      11.823  17.653 -30.428  1.00  0.00      B    C  
ATOM    870  CG  LYS B  16      12.503  16.320 -30.170  1.00  0.00      B    C  
ATOM    871  CD  LYS B  16      12.984  15.680 -31.461  1.00  0.00      B    C  
ATOM    872  CE  LYS B  16      13.265  14.196 -31.278  1.00  0.00      B    C  
ATOM    873  NZ  LYS B  16      12.830  13.399 -32.458  1.00  0.00      B    N1+
ATOM    874  H01 LYS B  16      13.810  18.471 -30.339  1.00  0.00      B    H  
ATOM    875  H02 LYS B  16      11.323  17.575 -31.393  1.00  0.00      B    H  
ATOM    876  H03 LYS B  16      11.124  17.847 -29.614  1.00  0.00      B    H  
ATOM    877  H04 LYS B  16      11.778  15.651 -29.707  1.00  0.00      B    H  
ATOM    878  H05 LYS B  16      13.358  16.479 -29.513  1.00  0.00      B    H  
ATOM    879  H06 LYS B  16      13.912  16.169 -31.759  1.00  0.00      B    H  
ATOM    880  H07 LYS B  16      12.217  15.804 -32.226  1.00  0.00      B    H  
ATOM    881  H08 LYS B  16      11.578  20.282 -29.529  1.00  0.00      B    H  
ATOM    882  H09 LYS B  16      12.702  13.850 -30.411  1.00  0.00      B    H  
ATOM    883  H10 LYS B  16      14.336  14.055 -31.132  1.00  0.00      B    H  
ATOM    884  H11 LYS B  16      12.016  13.829 -32.872  1.00  0.00      B    H  
ATOM    885  H12 LYS B  16      13.576  13.368 -33.138  1.00  0.00      B    H  
ATOM    886  H13 LYS B  16      12.602  12.460 -32.165  1.00  0.00      B    H  
ATOM    887  N   LEU B  17      13.866  19.381 -32.628  1.00  0.00      B    N  
ATOM    888  CA  LEU B  17      13.947  19.924 -33.980  1.00  0.00      B    C  
ATOM    889  C   LEU B  17      14.448  18.869 -34.961  1.00  0.00      B    C  
ATOM    890  O   LEU B  17      15.632  18.530 -34.974  1.00  0.00      B    O  
ATOM    891  CB  LEU B  17      14.871  21.142 -34.006  1.00  0.00      B    C  
ATOM    892  CG  LEU B  17      14.227  22.464 -34.427  1.00  0.00      B    C  
ATOM    893  CD1 LEU B  17      13.339  23.002 -33.316  1.00  0.00      B    C  
ATOM    894  CD2 LEU B  17      15.295  23.482 -34.800  1.00  0.00      B    C  
ATOM    895  H01 LEU B  17      12.946  20.229 -34.284  1.00  0.00      B    H  
ATOM    896  H02 LEU B  17      15.621  20.925 -34.767  1.00  0.00      B    H  
ATOM    897  H03 LEU B  17      15.279  21.273 -33.004  1.00  0.00      B    H  
ATOM    898  H04 LEU B  17      13.606  22.281 -35.304  1.00  0.00      B    H  
ATOM    899  H05 LEU B  17      12.367  22.510 -33.358  1.00  0.00      B    H  
ATOM    900  H06 LEU B  17      13.804  22.804 -32.350  1.00  0.00      B    H  
ATOM    901  H07 LEU B  17      13.207  24.077 -33.443  1.00  0.00      B    H  
ATOM    902  H08 LEU B  17      16.197  22.961 -35.120  1.00  0.00      B    H  
ATOM    903  H09 LEU B  17      14.931  24.110 -35.613  1.00  0.00      B    H  
ATOM    904  H10 LEU B  17      15.523  24.104 -33.934  1.00  0.00      B    H  
ATOM    905  H14 LEU B  17      14.684  18.952 -32.220  1.00  0.00      B    H  
ATOM    906  N   VAL B  18      13.540  18.355 -35.785  1.00  0.00      B    N  
ATOM    907  CA  VAL B  18      13.891  17.342 -36.773  1.00  0.00      B    C  
ATOM    908  C   VAL B  18      12.844  17.268 -37.879  1.00  0.00      B    C  
ATOM    909  O   VAL B  18      11.648  17.420 -37.628  1.00  0.00      B    O  
ATOM    910  CB  VAL B  18      14.036  15.952 -36.124  1.00  0.00      B    C  
ATOM    911  CG1 VAL B  18      12.799  15.613 -35.306  1.00  0.00      B    C  
ATOM    912  CG2 VAL B  18      14.289  14.893 -37.186  1.00  0.00      B    C  
ATOM    913  H01 VAL B  18      14.849  17.636 -37.202  1.00  0.00      B    H  
ATOM    914  H02 VAL B  18      14.893  15.972 -35.451  1.00  0.00      B    H  
ATOM    915  H03 VAL B  18      11.960  15.428 -35.977  1.00  0.00      B    H  
ATOM    916  H04 VAL B  18      12.990  14.721 -34.710  1.00  0.00      B    H  
ATOM    917  H05 VAL B  18      12.559  16.447 -34.646  1.00  0.00      B    H  
ATOM    918  H06 VAL B  18      15.312  14.528 -37.098  1.00  0.00      B    H  
ATOM    919  H07 VAL B  18      13.595  14.064 -37.046  1.00  0.00      B    H  
ATOM    920  H08 VAL B  18      14.143  15.327 -38.175  1.00  0.00      B    H  
ATOM    921  H11 VAL B  18      12.584  18.674 -35.725  1.00  0.00      B    H  
ATOM    922  N   PHE B  19      13.302  17.032 -39.104  1.00  0.00      B    N  
ATOM    923  CA  PHE B  19      12.405  16.938 -40.250  1.00  0.00      B    C  
ATOM    924  C   PHE B  19      12.036  15.485 -40.534  1.00  0.00      B    C  
ATOM    925  O   PHE B  19      12.744  14.562 -40.130  1.00  0.00      B    O  
ATOM    926  CB  PHE B  19      13.057  17.561 -41.486  1.00  0.00      B    C  
ATOM    927  CG  PHE B  19      12.213  18.618 -42.140  1.00  0.00      B    C  
ATOM    928  CD1 PHE B  19      11.851  19.761 -41.446  1.00  0.00      B    C  
ATOM    929  CD2 PHE B  19      11.782  18.469 -43.448  1.00  0.00      B    C  
ATOM    930  CE1 PHE B  19      11.074  20.735 -42.044  1.00  0.00      B    C  
ATOM    931  CE2 PHE B  19      11.006  19.439 -44.052  1.00  0.00      B    C  
ATOM    932  CZ  PHE B  19      10.652  20.574 -43.350  1.00  0.00      B    C  
ATOM    933  H01 PHE B  19      11.493  17.486 -40.013  1.00  0.00      B    H  
ATOM    934  H02 PHE B  19      13.191  16.762 -42.215  1.00  0.00      B    H  
ATOM    935  H03 PHE B  19      14.004  18.010 -41.188  1.00  0.00      B    H  
ATOM    936  H04 PHE B  19      12.183  19.894 -40.416  1.00  0.00      B    H  
ATOM    937  H05 PHE B  19      12.059  17.575 -44.007  1.00  0.00      B    H  
ATOM    938  H06 PHE B  19      10.794  21.629 -41.486  1.00  0.00      B    H  
ATOM    939  H07 PHE B  19      10.673  19.309 -45.082  1.00  0.00      B    H  
ATOM    940  H08 PHE B  19      10.041  21.341 -43.825  1.00  0.00      B    H  
ATOM    941  H09 PHE B  19      14.295  16.915 -39.245  1.00  0.00      B    H  
ATOM    942  N   PHE B  20      10.922  15.289 -41.231  1.00  0.00      B    N  
ATOM    943  CA  PHE B  20      10.456  13.949 -41.568  1.00  0.00      B    C  
ATOM    944  C   PHE B  20      10.191  13.132 -40.307  1.00  0.00      B    C  
ATOM    945  O   PHE B  20      10.472  13.578 -39.195  1.00  0.00      B    O  
ATOM    946  CB  PHE B  20      11.487  13.234 -42.445  1.00  0.00      B    C  
ATOM    947  CG  PHE B  20      12.149  14.135 -43.448  1.00  0.00      B    C  
ATOM    948  CD1 PHE B  20      11.447  14.608 -44.544  1.00  0.00      B    C  
ATOM    949  CD2 PHE B  20      13.475  14.507 -43.294  1.00  0.00      B    C  
ATOM    950  CE1 PHE B  20      12.053  15.438 -45.468  1.00  0.00      B    C  
ATOM    951  CE2 PHE B  20      14.087  15.336 -44.215  1.00  0.00      B    C  
ATOM    952  CZ  PHE B  20      13.376  15.801 -45.304  1.00  0.00      B    C  
ATOM    953  H01 PHE B  20       9.521  14.044 -42.121  1.00  0.00      B    H  
ATOM    954  H02 PHE B  20      10.953  12.468 -43.007  1.00  0.00      B    H  
ATOM    955  H03 PHE B  20      12.257  12.812 -41.799  1.00  0.00      B    H  
ATOM    956  H04 PHE B  20      10.404  14.322 -44.680  1.00  0.00      B    H  
ATOM    957  H05 PHE B  20      14.041  14.142 -42.437  1.00  0.00      B    H  
ATOM    958  H06 PHE B  20      11.488  15.806 -46.325  1.00  0.00      B    H  
ATOM    959  H07 PHE B  20      15.130  15.623 -44.082  1.00  0.00      B    H  
ATOM    960  H08 PHE B  20      13.858  16.453 -46.033  1.00  0.00      B    H  
ATOM    961  H09 PHE B  20      10.384  16.088 -41.535  1.00  0.00      B    H  
ATOM    962  N   ALA B  21       9.645  11.934 -40.489  1.00  0.00      B    N  
ATOM    963  CA  ALA B  21       9.343  11.054 -39.367  1.00  0.00      B    C  
ATOM    964  C   ALA B  21       8.872   9.687 -39.853  1.00  0.00      B    C  
ATOM    965  O   ALA B  21       9.187   8.662 -39.250  1.00  0.00      B    O  
ATOM    966  CB  ALA B  21       8.291  11.688 -38.469  1.00  0.00      B    C  
ATOM    967  H01 ALA B  21      10.258  10.911 -38.792  1.00  0.00      B    H  
ATOM    968  H02 ALA B  21       7.368  11.112 -38.529  1.00  0.00      B    H  
ATOM    969  H03 ALA B  21       8.648  11.695 -37.439  1.00  0.00      B    H  
ATOM    970  H04 ALA B  21       8.102  12.711 -38.795  1.00  0.00      B    H  
ATOM    971  H09 ALA B  21       9.434  11.626 -41.427  1.00  0.00      B    H  
ATOM    972  N   GLU B  22       8.116   9.681 -40.947  1.00  0.00      B    N  
ATOM    973  CA  GLU B  22       7.601   8.439 -41.511  1.00  0.00      B    C  
ATOM    974  C   GLU B  22       7.974   8.316 -42.986  1.00  0.00      B    C  
ATOM    975  O   GLU B  22       7.203   7.793 -43.791  1.00  0.00      B    O  
ATOM    976  CB  GLU B  22       6.081   8.372 -41.351  1.00  0.00      B    C  
ATOM    977  CG  GLU B  22       5.525   6.958 -41.405  1.00  0.00      B    C  
ATOM    978  CD  GLU B  22       5.485   6.294 -40.042  1.00  0.00      B    C  
ATOM    979  OE1 GLU B  22       5.279   7.010 -39.040  1.00  0.00      B    O  
ATOM    980  OE2 GLU B  22       5.662   5.060 -39.978  1.00  0.00      B    O1-
ATOM    981  H01 GLU B  22       8.053   7.608 -40.969  1.00  0.00      B    H  
ATOM    982  H02 GLU B  22       5.647   8.918 -42.189  1.00  0.00      B    H  
ATOM    983  H03 GLU B  22       5.815   8.811 -40.389  1.00  0.00      B    H  
ATOM    984  H04 GLU B  22       6.186   6.368 -42.040  1.00  0.00      B    H  
ATOM    985  H05 GLU B  22       7.893  10.557 -41.398  1.00  0.00      B    H  
ATOM    986  H06 GLU B  22       4.512   6.996 -41.806  1.00  0.00      B    H  
ATOM    987  N   ASP B  23       9.160   8.803 -43.332  1.00  0.00      B    N  
ATOM    988  CA  ASP B  23       9.637   8.747 -44.709  1.00  0.00      B    C  
ATOM    989  C   ASP B  23       8.772   9.615 -45.619  1.00  0.00      B    C  
ATOM    990  O   ASP B  23       7.582   9.802 -45.367  1.00  0.00      B    O  
ATOM    991  CB  ASP B  23       9.640   7.303 -45.213  1.00  0.00      B    C  
ATOM    992  CG  ASP B  23      10.737   7.047 -46.228  1.00  0.00      B    C  
ATOM    993  OD1 ASP B  23      10.837   7.822 -47.201  1.00  0.00      B    O  
ATOM    994  OD2 ASP B  23      11.494   6.070 -46.049  1.00  0.00      B    O1-
ATOM    995  H01 ASP B  23      10.656   9.132 -44.730  1.00  0.00      B    H  
ATOM    996  H02 ASP B  23       8.684   7.121 -45.704  1.00  0.00      B    H  
ATOM    997  H03 ASP B  23       9.785   6.635 -44.364  1.00  0.00      B    H  
ATOM    998  H07 ASP B  23       9.746   9.222 -42.624  1.00  0.00      B    H  
ATOM    999  N   VAL B  24       9.379  10.142 -46.677  1.00  0.00      B    N  
ATOM   1000  CA  VAL B  24       8.664  10.990 -47.624  1.00  0.00      B    C  
ATOM   1001  C   VAL B  24       9.121  10.723 -49.054  1.00  0.00      B    C  
ATOM   1002  O   VAL B  24       9.988   9.883 -49.293  1.00  0.00      B    O  
ATOM   1003  CB  VAL B  24       8.865  12.483 -47.303  1.00  0.00      B    C  
ATOM   1004  CG1 VAL B  24       7.980  12.902 -46.139  1.00  0.00      B    C  
ATOM   1005  CG2 VAL B  24      10.328  12.771 -47.003  1.00  0.00      B    C  
ATOM   1006  H01 VAL B  24       7.606  10.745 -47.532  1.00  0.00      B    H  
ATOM   1007  H02 VAL B  24       8.576  13.067 -48.177  1.00  0.00      B    H  
ATOM   1008  H03 VAL B  24       7.006  12.421 -46.232  1.00  0.00      B    H  
ATOM   1009  H04 VAL B  24      10.359   9.951 -46.829  1.00  0.00      B    H  
ATOM   1010  H05 VAL B  24       8.445  12.600 -45.201  1.00  0.00      B    H  
ATOM   1011  H06 VAL B  24       7.853  13.984 -46.150  1.00  0.00      B    H  
ATOM   1012  H07 VAL B  24      10.896  12.772 -47.933  1.00  0.00      B    H  
ATOM   1013  H08 VAL B  24      10.416  13.746 -46.523  1.00  0.00      B    H  
ATOM   1014  H09 VAL B  24      10.722  12.002 -46.339  1.00  0.00      B    H  
ATOM   1015  N   GLY B  25       8.533  11.445 -50.003  1.00  0.00      B    N  
ATOM   1016  CA  GLY B  25       8.892  11.272 -51.398  1.00  0.00      B    C  
ATOM   1017  C   GLY B  25      10.170  12.002 -51.762  1.00  0.00      B    C  
ATOM   1018  O   GLY B  25      11.209  11.378 -51.977  1.00  0.00      B    O  
ATOM   1019  H01 GLY B  25       8.087  11.691 -52.002  1.00  0.00      B    H  
ATOM   1020  H02 GLY B  25       9.027  10.209 -51.596  1.00  0.00      B    H  
ATOM   1021  H10 GLY B  25       7.828  12.122 -49.750  1.00  0.00      B    H  
ATOM   1022  N   SER B  26      10.093  13.327 -51.833  1.00  0.00      B    N  
ATOM   1023  CA  SER B  26      11.251  14.142 -52.179  1.00  0.00      B    C  
ATOM   1024  C   SER B  26      11.316  15.392 -51.306  1.00  0.00      B    C  
ATOM   1025  O   SER B  26      10.326  16.105 -51.149  1.00  0.00      B    O  
ATOM   1026  CB  SER B  26      11.198  14.540 -53.655  1.00  0.00      B    C  
ATOM   1027  OG  SER B  26      12.391  14.171 -54.326  1.00  0.00      B    O  
ATOM   1028  H01 SER B  26      12.148  13.549 -52.002  1.00  0.00      B    H  
ATOM   1029  H02 SER B  26      11.086  15.622 -53.718  1.00  0.00      B    H  
ATOM   1030  H03 SER B  26       9.211  13.780 -51.643  1.00  0.00      B    H  
ATOM   1031  H04 SER B  26      10.353  14.041 -54.129  1.00  0.00      B    H  
ATOM   1032  H05 SER B  26      12.616  14.843 -54.973  1.00  0.00      B    H  
ATOM   1033  N   ASN B  27      12.491  15.650 -50.740  1.00  0.00      B    N  
ATOM   1034  CA  ASN B  27      12.686  16.813 -49.882  1.00  0.00      B    C  
ATOM   1035  C   ASN B  27      13.334  17.957 -50.655  1.00  0.00      B    C  
ATOM   1036  O   ASN B  27      14.551  18.141 -50.611  1.00  0.00      B    O  
ATOM   1037  CB  ASN B  27      13.552  16.443 -48.676  1.00  0.00      B    C  
ATOM   1038  CG  ASN B  27      13.365  14.999 -48.251  1.00  0.00      B    C  
ATOM   1039  ND2 ASN B  27      14.449  14.364 -47.822  1.00  0.00      B    N  
ATOM   1040  OD1 ASN B  27      12.259  14.462 -48.308  1.00  0.00      B    O  
ATOM   1041  H01 ASN B  27      11.708  17.143 -49.532  1.00  0.00      B    H  
ATOM   1042  H02 ASN B  27      13.249  17.076 -47.842  1.00  0.00      B    H  
ATOM   1043  H03 ASN B  27      14.599  16.600 -48.935  1.00  0.00      B    H  
ATOM   1044  H04 ASN B  27      14.386  13.401 -47.526  1.00  0.00      B    H  
ATOM   1045  H05 ASN B  27      15.337  14.844 -47.792  1.00  0.00      B    H  
ATOM   1046  H06 ASN B  27      13.267  15.026 -50.908  1.00  0.00      B    H  
ATOM   1047  N   LYS B  28      12.513  18.725 -51.364  1.00  0.00      B    N  
ATOM   1048  CA  LYS B  28      13.004  19.852 -52.147  1.00  0.00      B    C  
ATOM   1049  C   LYS B  28      12.760  21.169 -51.417  1.00  0.00      B    C  
ATOM   1050  O   LYS B  28      11.957  21.992 -51.854  1.00  0.00      B    O  
ATOM   1051  CB  LYS B  28      12.325  19.883 -53.518  1.00  0.00      B    C  
ATOM   1052  CG  LYS B  28      12.981  20.837 -54.501  1.00  0.00      B    C  
ATOM   1053  CD  LYS B  28      14.383  20.381 -54.869  1.00  0.00      B    C  
ATOM   1054  CE  LYS B  28      14.363  19.032 -55.571  1.00  0.00      B    C  
ATOM   1055  NZ  LYS B  28      15.106  19.067 -56.862  1.00  0.00      B    N1+
ATOM   1056  H01 LYS B  28      14.078  19.726 -52.284  1.00  0.00      B    H  
ATOM   1057  H02 LYS B  28      11.306  20.237 -53.361  1.00  0.00      B    H  
ATOM   1058  H03 LYS B  28      12.354  18.879 -53.940  1.00  0.00      B    H  
ATOM   1059  H04 LYS B  28      13.053  21.817 -54.029  1.00  0.00      B    H  
ATOM   1060  H05 LYS B  28      12.375  20.886 -55.406  1.00  0.00      B    H  
ATOM   1061  H06 LYS B  28      11.524  18.522 -51.360  1.00  0.00      B    H  
ATOM   1062  H07 LYS B  28      14.962  20.280 -53.951  1.00  0.00      B    H  
ATOM   1063  H08 LYS B  28      14.834  21.120 -55.532  1.00  0.00      B    H  
ATOM   1064  H09 LYS B  28      13.325  18.778 -55.786  1.00  0.00      B    H  
ATOM   1065  H10 LYS B  28      14.822  18.288 -54.920  1.00  0.00      B    H  
ATOM   1066  H11 LYS B  28      16.032  18.686 -56.728  1.00  0.00      B    H  
ATOM   1067  H12 LYS B  28      14.612  18.517 -57.550  1.00  0.00      B    H  
ATOM   1068  H13 LYS B  28      15.179  20.022 -57.183  1.00  0.00      B    H  
ATOM   1069  N   GLY B  29      13.458  21.362 -50.302  1.00  0.00      B    N  
ATOM   1070  CA  GLY B  29      13.303  22.581 -49.530  1.00  0.00      B    C  
ATOM   1071  C   GLY B  29      12.966  22.308 -48.078  1.00  0.00      B    C  
ATOM   1072  O   GLY B  29      12.220  23.064 -47.455  1.00  0.00      B    O  
ATOM   1073  H01 GLY B  29      12.476  23.144 -49.962  1.00  0.00      B    H  
ATOM   1074  H02 GLY B  29      14.235  23.144 -49.574  1.00  0.00      B    H  
ATOM   1075  H14 GLY B  29      14.104  20.652 -49.988  1.00  0.00      B    H  
ATOM   1076  N   ALA B  30      13.515  21.226 -47.537  1.00  0.00      B    N  
ATOM   1077  CA  ALA B  30      13.269  20.856 -46.149  1.00  0.00      B    C  
ATOM   1078  C   ALA B  30      14.121  21.690 -45.199  1.00  0.00      B    C  
ATOM   1079  O   ALA B  30      15.316  21.440 -45.040  1.00  0.00      B    O  
ATOM   1080  CB  ALA B  30      13.541  19.373 -45.942  1.00  0.00      B    C  
ATOM   1081  H01 ALA B  30      12.221  21.057 -45.926  1.00  0.00      B    H  
ATOM   1082  H02 ALA B  30      14.463  19.249 -45.373  1.00  0.00      B    H  
ATOM   1083  H03 ALA B  30      14.118  20.645 -48.102  1.00  0.00      B    H  
ATOM   1084  H04 ALA B  30      12.713  18.924 -45.393  1.00  0.00      B    H  
ATOM   1085  H05 ALA B  30      13.644  18.883 -46.910  1.00  0.00      B    H  
ATOM   1086  N   ILE B  31      13.499  22.682 -44.571  1.00  0.00      B    N  
ATOM   1087  CA  ILE B  31      14.201  23.553 -43.636  1.00  0.00      B    C  
ATOM   1088  C   ILE B  31      13.441  23.672 -42.319  1.00  0.00      B    C  
ATOM   1089  O   ILE B  31      12.221  23.842 -42.308  1.00  0.00      B    O  
ATOM   1090  CB  ILE B  31      14.409  24.960 -44.226  1.00  0.00      B    C  
ATOM   1091  CG1 ILE B  31      13.086  25.729 -44.246  1.00  0.00      B    C  
ATOM   1092  CG2 ILE B  31      14.995  24.867 -45.626  1.00  0.00      B    C  
ATOM   1093  CD1 ILE B  31      12.888  26.624 -43.043  1.00  0.00      B    C  
ATOM   1094  H01 ILE B  31      15.174  23.099 -43.451  1.00  0.00      B    H  
ATOM   1095  H02 ILE B  31      15.113  25.502 -43.595  1.00  0.00      B    H  
ATOM   1096  H03 ILE B  31      12.286  24.989 -44.229  1.00  0.00      B    H  
ATOM   1097  H04 ILE B  31      13.059  26.346 -45.144  1.00  0.00      B    H  
ATOM   1098  H05 ILE B  31      16.014  24.485 -45.568  1.00  0.00      B    H  
ATOM   1099  H06 ILE B  31      12.516  22.836 -44.746  1.00  0.00      B    H  
ATOM   1100  H07 ILE B  31      14.389  24.192 -46.230  1.00  0.00      B    H  
ATOM   1101  H08 ILE B  31      15.004  25.856 -46.083  1.00  0.00      B    H  
ATOM   1102  H09 ILE B  31      11.845  26.585 -42.729  1.00  0.00      B    H  
ATOM   1103  H10 ILE B  31      13.525  26.283 -42.227  1.00  0.00      B    H  
ATOM   1104  H11 ILE B  31      13.150  27.649 -43.305  1.00  0.00      B    H  
ATOM   1105  N   ILE B  32      14.170  23.584 -41.212  1.00  0.00      B    N  
ATOM   1106  CA  ILE B  32      13.564  23.686 -39.890  1.00  0.00      B    C  
ATOM   1107  C   ILE B  32      14.561  24.226 -38.869  1.00  0.00      B    C  
ATOM   1108  O   ILE B  32      14.627  23.748 -37.738  1.00  0.00      B    O  
ATOM   1109  CB  ILE B  32      13.039  22.322 -39.405  1.00  0.00      B    C  
ATOM   1110  CG1 ILE B  32      12.162  22.501 -38.164  1.00  0.00      B    C  
ATOM   1111  CG2 ILE B  32      14.198  21.382 -39.111  1.00  0.00      B    C  
ATOM   1112  CD1 ILE B  32      11.432  21.241 -37.753  1.00  0.00      B    C  
ATOM   1113  H01 ILE B  32      12.727  24.378 -39.979  1.00  0.00      B    H  
ATOM   1114  H02 ILE B  32      12.432  21.881 -40.195  1.00  0.00      B    H  
ATOM   1115  H03 ILE B  32      11.404  23.244 -38.412  1.00  0.00      B    H  
ATOM   1116  H04 ILE B  32      12.796  22.819 -37.336  1.00  0.00      B    H  
ATOM   1117  H05 ILE B  32      15.041  21.955 -38.726  1.00  0.00      B    H  
ATOM   1118  H06 ILE B  32      13.890  20.646 -38.368  1.00  0.00      B    H  
ATOM   1119  H07 ILE B  32      14.494  20.872 -40.027  1.00  0.00      B    H  
ATOM   1120  H08 ILE B  32      10.462  21.206 -38.249  1.00  0.00      B    H  
ATOM   1121  H09 ILE B  32      12.019  20.369 -38.043  1.00  0.00      B    H  
ATOM   1122  H10 ILE B  32      11.288  21.240 -36.673  1.00  0.00      B    H  
ATOM   1123  H12 ILE B  32      15.167  23.443 -41.288  1.00  0.00      B    H  
ATOM   1124  N   GLY B  33      15.334  25.228 -39.278  1.00  0.00      B    N  
ATOM   1125  CA  GLY B  33      16.316  25.818 -38.387  1.00  0.00      B    C  
ATOM   1126  C   GLY B  33      15.686  26.729 -37.352  1.00  0.00      B    C  
ATOM   1127  O   GLY B  33      14.842  26.298 -36.565  1.00  0.00      B    O  
ATOM   1128  H01 GLY B  33      16.992  26.422 -38.992  1.00  0.00      B    H  
ATOM   1129  H02 GLY B  33      16.848  25.018 -37.872  1.00  0.00      B    H  
ATOM   1130  H11 GLY B  33      15.237  25.582 -40.219  1.00  0.00      B    H  
ATOM   1131  N   LEU B  34      16.096  27.993 -37.351  1.00  0.00      B    N  
ATOM   1132  CA  LEU B  34      15.567  28.968 -36.403  1.00  0.00      B    C  
ATOM   1133  C   LEU B  34      16.119  30.361 -36.690  1.00  0.00      B    C  
ATOM   1134  O   LEU B  34      17.307  30.619 -36.500  1.00  0.00      B    O  
ATOM   1135  CB  LEU B  34      15.911  28.555 -34.971  1.00  0.00      B    C  
ATOM   1136  CG  LEU B  34      14.947  29.034 -33.885  1.00  0.00      B    C  
ATOM   1137  CD1 LEU B  34      13.821  28.030 -33.690  1.00  0.00      B    C  
ATOM   1138  CD2 LEU B  34      15.690  29.266 -32.577  1.00  0.00      B    C  
ATOM   1139  H01 LEU B  34      14.483  28.997 -36.515  1.00  0.00      B    H  
ATOM   1140  H02 LEU B  34      16.865  29.034 -34.749  1.00  0.00      B    H  
ATOM   1141  H03 LEU B  34      16.791  28.286 -38.023  1.00  0.00      B    H  
ATOM   1142  H04 LEU B  34      15.940  27.466 -34.935  1.00  0.00      B    H  
ATOM   1143  H05 LEU B  34      14.511  29.980 -34.205  1.00  0.00      B    H  
ATOM   1144  H06 LEU B  34      12.948  28.349 -34.259  1.00  0.00      B    H  
ATOM   1145  H07 LEU B  34      14.143  27.049 -34.040  1.00  0.00      B    H  
ATOM   1146  H08 LEU B  34      13.564  27.972 -32.632  1.00  0.00      B    H  
ATOM   1147  H09 LEU B  34      16.587  29.855 -32.769  1.00  0.00      B    H  
ATOM   1148  H10 LEU B  34      15.045  29.804 -31.882  1.00  0.00      B    H  
ATOM   1149  H11 LEU B  34      15.972  28.306 -32.143  1.00  0.00      B    H  
ATOM   1150  N   MET B  35      15.248  31.255 -37.146  1.00  0.00      B    N  
ATOM   1151  CA  MET B  35      15.649  32.622 -37.455  1.00  0.00      B    C  
ATOM   1152  C   MET B  35      16.655  32.648 -38.601  1.00  0.00      B    C  
ATOM   1153  O   MET B  35      17.565  33.477 -38.623  1.00  0.00      B    O  
ATOM   1154  CB  MET B  35      16.249  33.293 -36.218  1.00  0.00      B    C  
ATOM   1155  CG  MET B  35      15.698  34.684 -35.952  1.00  0.00      B    C  
ATOM   1156  SD  MET B  35      16.843  35.990 -36.437  1.00  0.00      B    S  
ATOM   1157  CE  MET B  35      18.004  35.945 -35.073  1.00  0.00      B    C  
ATOM   1158  H01 MET B  35      14.761  33.173 -37.763  1.00  0.00      B    H  
ATOM   1159  H02 MET B  35      17.318  33.403 -36.401  1.00  0.00      B    H  
ATOM   1160  H03 MET B  35      16.040  32.667 -35.350  1.00  0.00      B    H  
ATOM   1161  H04 MET B  35      15.533  34.773 -34.878  1.00  0.00      B    H  
ATOM   1162  H05 MET B  35      14.771  34.806 -36.513  1.00  0.00      B    H  
ATOM   1163  H06 MET B  35      18.875  36.554 -35.317  1.00  0.00      B    H  
ATOM   1164  H07 MET B  35      17.527  36.339 -34.176  1.00  0.00      B    H  
ATOM   1165  H08 MET B  35      18.318  34.916 -34.897  1.00  0.00      B    H  
ATOM   1166  H12 MET B  35      14.285  30.981 -37.282  1.00  0.00      B    H  
ATOM   1167  N   VAL B  36      16.486  31.735 -39.552  1.00  0.00      B    N  
ATOM   1168  CA  VAL B  36      17.379  31.654 -40.701  1.00  0.00      B    C  
ATOM   1169  C   VAL B  36      17.343  32.941 -41.518  1.00  0.00      B    C  
ATOM   1170  O   VAL B  36      16.331  33.639 -41.551  1.00  0.00      B    O  
ATOM   1171  CB  VAL B  36      17.013  30.469 -41.615  1.00  0.00      B    C  
ATOM   1172  CG1 VAL B  36      18.073  30.273 -42.687  1.00  0.00      B    C  
ATOM   1173  CG2 VAL B  36      16.831  29.201 -40.795  1.00  0.00      B    C  
ATOM   1174  H01 VAL B  36      18.385  31.504 -40.309  1.00  0.00      B    H  
ATOM   1175  H02 VAL B  36      16.068  30.693 -42.110  1.00  0.00      B    H  
ATOM   1176  H03 VAL B  36      18.997  29.926 -42.224  1.00  0.00      B    H  
ATOM   1177  H04 VAL B  36      17.728  29.533 -43.409  1.00  0.00      B    H  
ATOM   1178  H05 VAL B  36      18.255  31.220 -43.196  1.00  0.00      B    H  
ATOM   1179  H06 VAL B  36      15.815  28.828 -40.924  1.00  0.00      B    H  
ATOM   1180  H07 VAL B  36      17.540  28.445 -41.132  1.00  0.00      B    H  
ATOM   1181  H08 VAL B  36      17.006  29.420 -39.742  1.00  0.00      B    H  
ATOM   1182  H09 VAL B  36      15.720  31.081 -39.477  1.00  0.00      B    H  
ATOM   1183  N   GLY B  37      18.456  33.249 -42.177  1.00  0.00      B    N  
ATOM   1184  CA  GLY B  37      18.531  34.452 -42.985  1.00  0.00      B    C  
ATOM   1185  C   GLY B  37      18.429  34.161 -44.469  1.00  0.00      B    C  
ATOM   1186  O   GLY B  37      19.437  34.139 -45.174  1.00  0.00      B    O  
ATOM   1187  H01 GLY B  37      19.502  34.913 -42.804  1.00  0.00      B    H  
ATOM   1188  H02 GLY B  37      17.715  35.116 -42.701  1.00  0.00      B    H  
ATOM   1189  H09 GLY B  37      19.258  32.639 -42.114  1.00  0.00      B    H  
ATOM   1190  N   GLY B  38      17.209  33.934 -44.944  1.00  0.00      B    N  
ATOM   1191  CA  GLY B  38      17.002  33.644 -46.351  1.00  0.00      B    C  
ATOM   1192  C   GLY B  38      17.342  32.209 -46.703  1.00  0.00      B    C  
ATOM   1193  O   GLY B  38      18.100  31.551 -45.991  1.00  0.00      B    O  
ATOM   1194  H01 GLY B  38      17.665  34.292 -46.924  1.00  0.00      B    H  
ATOM   1195  H02 GLY B  38      15.956  33.827 -46.596  1.00  0.00      B    H  
ATOM   1196  H03 GLY B  38      16.416  33.964 -44.319  1.00  0.00      B    H  
ATOM   1197  N   VAL B  39      16.778  31.722 -47.804  1.00  0.00      B    N  
ATOM   1198  CA  VAL B  39      17.025  30.355 -48.249  1.00  0.00      B    C  
ATOM   1199  C   VAL B  39      16.303  30.065 -49.559  1.00  0.00      B    C  
ATOM   1200  O   VAL B  39      15.083  30.205 -49.653  1.00  0.00      B    O  
ATOM   1201  CB  VAL B  39      16.577  29.331 -47.190  1.00  0.00      B    C  
ATOM   1202  CG1 VAL B  39      15.126  29.567 -46.800  1.00  0.00      B    C  
ATOM   1203  CG2 VAL B  39      16.775  27.913 -47.704  1.00  0.00      B    C  
ATOM   1204  H01 VAL B  39      18.100  30.261 -48.402  1.00  0.00      B    H  
ATOM   1205  H02 VAL B  39      17.193  29.460 -46.300  1.00  0.00      B    H  
ATOM   1206  H03 VAL B  39      16.164  32.313 -48.346  1.00  0.00      B    H  
ATOM   1207  H04 VAL B  39      14.492  28.838 -47.304  1.00  0.00      B    H  
ATOM   1208  H05 VAL B  39      15.017  29.458 -45.721  1.00  0.00      B    H  
ATOM   1209  H06 VAL B  39      14.829  30.573 -47.096  1.00  0.00      B    H  
ATOM   1210  H07 VAL B  39      17.762  27.555 -47.410  1.00  0.00      B    H  
ATOM   1211  H08 VAL B  39      16.012  27.262 -47.278  1.00  0.00      B    H  
ATOM   1212  H09 VAL B  39      16.695  27.905 -48.791  1.00  0.00      B    H  
ATOM   1213  N   VAL B  40      17.064  29.660 -50.571  1.00  0.00      B    N  
ATOM   1214  CA  VAL B  40      16.496  29.347 -51.877  1.00  0.00      B    C  
ATOM   1215  C   VAL B  40      16.688  27.875 -52.222  1.00  0.00      B    C  
ATOM   1216  O   VAL B  40      17.794  27.343 -52.121  1.00  0.00      B    O  
ATOM   1217  CB  VAL B  40      17.130  30.210 -52.985  1.00  0.00      B    C  
ATOM   1218  CG1 VAL B  40      16.509  29.886 -54.335  1.00  0.00      B    C  
ATOM   1219  CG2 VAL B  40      16.979  31.688 -52.661  1.00  0.00      B    C  
ATOM   1220  H01 VAL B  40      15.430  29.567 -51.820  1.00  0.00      B    H  
ATOM   1221  H02 VAL B  40      18.194  29.980 -53.037  1.00  0.00      B    H  
ATOM   1222  H03 VAL B  40      15.615  30.492 -54.478  1.00  0.00      B    H  
ATOM   1223  H04 VAL B  40      17.225  30.104 -55.127  1.00  0.00      B    H  
ATOM   1224  H05 VAL B  40      16.241  28.830 -54.368  1.00  0.00      B    H  
ATOM   1225  H06 VAL B  40      16.005  31.862 -52.204  1.00  0.00      B    H  
ATOM   1226  H07 VAL B  40      17.764  31.991 -51.968  1.00  0.00      B    H  
ATOM   1227  H08 VAL B  40      17.059  32.272 -53.578  1.00  0.00      B    H  
ATOM   1228  H10 VAL B  40      18.060  29.567 -50.432  1.00  0.00      B    H  
ATOM   1229  N   ILE B  41      15.605  27.222 -52.630  1.00  0.00      B    N  
ATOM   1230  CA  ILE B  41      15.655  25.811 -52.991  1.00  0.00      B    C  
ATOM   1231  C   ILE B  41      15.004  25.568 -54.349  1.00  0.00      B    C  
ATOM   1232  O   ILE B  41      13.915  26.070 -54.625  1.00  0.00      B    O  
ATOM   1233  CB  ILE B  41      14.956  24.934 -51.935  1.00  0.00      B    C  
ATOM   1234  CG1 ILE B  41      15.519  25.229 -50.543  1.00  0.00      B    C  
ATOM   1235  CG2 ILE B  41      15.120  23.461 -52.277  1.00  0.00      B    C  
ATOM   1236  CD1 ILE B  41      14.478  25.725 -49.564  1.00  0.00      B    C  
ATOM   1237  H01 ILE B  41      16.708  25.535 -53.041  1.00  0.00      B    H  
ATOM   1238  H02 ILE B  41      13.892  25.170 -51.934  1.00  0.00      B    H  
ATOM   1239  H03 ILE B  41      16.256  26.024 -50.657  1.00  0.00      B    H  
ATOM   1240  H04 ILE B  41      15.958  24.314 -50.146  1.00  0.00      B    H  
ATOM   1241  H05 ILE B  41      16.091  23.113 -51.925  1.00  0.00      B    H  
ATOM   1242  H06 ILE B  41      14.331  22.885 -51.793  1.00  0.00      B    H  
ATOM   1243  H07 ILE B  41      15.057  23.329 -53.357  1.00  0.00      B    H  
ATOM   1244  H08 ILE B  41      13.551  25.170 -49.708  1.00  0.00      B    H  
ATOM   1245  H09 ILE B  41      14.726  27.716 -52.691  1.00  0.00      B    H  
ATOM   1246  H10 ILE B  41      14.836  25.575 -48.545  1.00  0.00      B    H  
ATOM   1247  H11 ILE B  41      14.296  26.786 -49.733  1.00  0.00      B    H  
ATOM   1248  N   ALA B  42      15.678  24.793 -55.192  1.00  0.00      B    N  
ATOM   1249  CA  ALA B  42      15.164  24.480 -56.519  1.00  0.00      B    C  
ATOM   1250  C   ALA B  42      14.119  23.371 -56.455  1.00  0.00      B    C  
ATOM   1251  O   ALA B  42      14.121  22.491 -57.315  1.00  0.00      B    O  
ATOM   1252  CB  ALA B  42      16.303  24.081 -57.446  1.00  0.00      B    C  
ATOM   1253  H01 ALA B  42      14.684  25.374 -56.916  1.00  0.00      B    H  
ATOM   1254  H02 ALA B  42      13.378  23.358 -55.656  1.00  0.00      B    H  
ATOM   1255  H03 ALA B  42      17.193  23.866 -56.855  1.00  0.00      B    H  
ATOM   1256  H04 ALA B  42      16.019  23.193 -58.011  1.00  0.00      B    H  
ATOM   1257  H05 ALA B  42      16.514  24.898 -58.135  1.00  0.00      B    H  
ATOM   1258  H12 ALA B  42      16.568  24.412 -54.906  1.00  0.00      B    H  
TER   
ATOM   1259  N   ASP C   1       7.168  -4.523  -0.544  1.00  0.00      C    N  
ATOM   1260  CA  ASP C   1       6.330  -3.458  -0.005  1.00  0.00      C    C  
ATOM   1261  C   ASP C   1       6.247  -2.287  -0.978  1.00  0.00      C    C  
ATOM   1262  O   ASP C   1       5.191  -2.013  -1.547  1.00  0.00      C    O  
ATOM   1263  CB  ASP C   1       6.878  -2.981   1.341  1.00  0.00      C    C  
ATOM   1264  CG  ASP C   1       5.858  -2.189   2.134  1.00  0.00      C    C  
ATOM   1265  OD1 ASP C   1       5.484  -1.085   1.684  1.00  0.00      C    O  
ATOM   1266  OD2 ASP C   1       5.432  -2.673   3.203  1.00  0.00      C    O1-
ATOM   1267  H01 ASP C   1       7.326  -4.362  -1.528  1.00  0.00      C    H  
ATOM   1268  H02 ASP C   1       5.326  -3.857   0.141  1.00  0.00      C    H  
ATOM   1269  H03 ASP C   1       7.724  -2.324   1.140  1.00  0.00      C    H  
ATOM   1270  H04 ASP C   1       7.178  -3.851   1.926  1.00  0.00      C    H  
ATOM   1271  H06 ASP C   1       6.706  -5.412  -0.418  1.00  0.00      C    H  
ATOM   1272  N   ALA C   2       7.369  -1.598  -1.164  1.00  0.00      C    N  
ATOM   1273  CA  ALA C   2       7.423  -0.457  -2.069  1.00  0.00      C    C  
ATOM   1274  C   ALA C   2       8.086  -0.834  -3.390  1.00  0.00      C    C  
ATOM   1275  O   ALA C   2       9.310  -0.917  -3.478  1.00  0.00      C    O  
ATOM   1276  CB  ALA C   2       8.165   0.700  -1.416  1.00  0.00      C    C  
ATOM   1277  H01 ALA C   2       6.400  -0.145  -2.282  1.00  0.00      C    H  
ATOM   1278  H02 ALA C   2       9.091   0.890  -1.959  1.00  0.00      C    H  
ATOM   1279  H03 ALA C   2       7.540   1.593  -1.440  1.00  0.00      C    H  
ATOM   1280  H04 ALA C   2       8.397   0.446  -0.382  1.00  0.00      C    H  
ATOM   1281  H05 ALA C   2       8.204  -1.872  -0.666  1.00  0.00      C    H  
ATOM   1282  N   GLU C   3       7.268  -1.062  -4.413  1.00  0.00      C    N  
ATOM   1283  CA  GLU C   3       7.776  -1.432  -5.728  1.00  0.00      C    C  
ATOM   1284  C   GLU C   3       7.690  -0.255  -6.696  1.00  0.00      C    C  
ATOM   1285  O   GLU C   3       6.625   0.042  -7.236  1.00  0.00      C    O  
ATOM   1286  CB  GLU C   3       6.994  -2.623  -6.286  1.00  0.00      C    C  
ATOM   1287  CG  GLU C   3       7.733  -3.946  -6.169  1.00  0.00      C    C  
ATOM   1288  CD  GLU C   3       7.787  -4.702  -7.482  1.00  0.00      C    C  
ATOM   1289  OE1 GLU C   3       8.512  -4.253  -8.394  1.00  0.00      C    O  
ATOM   1290  OE2 GLU C   3       7.106  -5.742  -7.597  1.00  0.00      C    O1-
ATOM   1291  H01 GLU C   3       8.823  -1.714  -5.618  1.00  0.00      C    H  
ATOM   1292  H02 GLU C   3       6.842  -2.435  -7.349  1.00  0.00      C    H  
ATOM   1293  H03 GLU C   3       6.053  -2.704  -5.741  1.00  0.00      C    H  
ATOM   1294  H04 GLU C   3       7.190  -4.565  -5.454  1.00  0.00      C    H  
ATOM   1295  H05 GLU C   3       6.271  -0.977  -4.276  1.00  0.00      C    H  
ATOM   1296  H06 GLU C   3       8.752  -3.749  -5.837  1.00  0.00      C    H  
ATOM   1297  N   PHE C   4       8.820   0.411  -6.910  1.00  0.00      C    N  
ATOM   1298  CA  PHE C   4       8.873   1.557  -7.810  1.00  0.00      C    C  
ATOM   1299  C   PHE C   4       9.499   1.169  -9.147  1.00  0.00      C    C  
ATOM   1300  O   PHE C   4      10.718   1.038  -9.259  1.00  0.00      C    O  
ATOM   1301  CB  PHE C   4       9.669   2.697  -7.173  1.00  0.00      C    C  
ATOM   1302  CG  PHE C   4       8.995   3.302  -5.974  1.00  0.00      C    C  
ATOM   1303  CD1 PHE C   4       7.970   4.221  -6.130  1.00  0.00      C    C  
ATOM   1304  CD2 PHE C   4       9.387   2.952  -4.693  1.00  0.00      C    C  
ATOM   1305  CE1 PHE C   4       7.349   4.780  -5.029  1.00  0.00      C    C  
ATOM   1306  CE2 PHE C   4       8.769   3.507  -3.588  1.00  0.00      C    C  
ATOM   1307  CZ  PHE C   4       7.748   4.421  -3.756  1.00  0.00      C    C  
ATOM   1308  H01 PHE C   4       7.852   1.893  -7.990  1.00  0.00      C    H  
ATOM   1309  H02 PHE C   4       9.757   3.484  -7.922  1.00  0.00      C    H  
ATOM   1310  H03 PHE C   4      10.640   2.310  -6.865  1.00  0.00      C    H  
ATOM   1311  H04 PHE C   4       7.650   4.506  -7.132  1.00  0.00      C    H  
ATOM   1312  H05 PHE C   4      10.192   2.231  -4.554  1.00  0.00      C    H  
ATOM   1313  H06 PHE C   4       6.545   5.503  -5.165  1.00  0.00      C    H  
ATOM   1314  H07 PHE C   4       9.663   0.116  -6.438  1.00  0.00      C    H  
ATOM   1315  H08 PHE C   4       9.088   3.223  -2.585  1.00  0.00      C    H  
ATOM   1316  H09 PHE C   4       7.258   4.858  -2.886  1.00  0.00      C    H  
ATOM   1317  N   ARG C   5       8.655   0.987 -10.158  1.00  0.00      C    N  
ATOM   1318  CA  ARG C   5       9.125   0.613 -11.486  1.00  0.00      C    C  
ATOM   1319  C   ARG C   5       9.100   1.812 -12.430  1.00  0.00      C    C  
ATOM   1320  O   ARG C   5       8.048   2.180 -12.955  1.00  0.00      C    O  
ATOM   1321  CB  ARG C   5       8.263  -0.516 -12.055  1.00  0.00      C    C  
ATOM   1322  CG  ARG C   5       8.231  -1.758 -11.180  1.00  0.00      C    C  
ATOM   1323  CD  ARG C   5       9.038  -2.892 -11.793  1.00  0.00      C    C  
ATOM   1324  NE  ARG C   5       8.500  -3.312 -13.083  1.00  0.00      C    N  
ATOM   1325  CZ  ARG C   5       8.930  -4.380 -13.747  1.00  0.00      C    C  
ATOM   1326  NH1 ARG C   5       9.899  -5.132 -13.242  1.00  0.00      C    N1+
ATOM   1327  NH2 ARG C   5       8.391  -4.698 -14.916  1.00  0.00      C    N  
ATOM   1328  H01 ARG C   5      10.154   0.266 -11.396  1.00  0.00      C    H  
ATOM   1329  H02 ARG C   5       8.707  -0.808 -13.007  1.00  0.00      C    H  
ATOM   1330  H03 ARG C   5       7.243  -0.148 -12.169  1.00  0.00      C    H  
ATOM   1331  H04 ARG C   5       7.195  -2.086 -11.089  1.00  0.00      C    H  
ATOM   1332  H05 ARG C   5       8.647  -1.514 -10.202  1.00  0.00      C    H  
ATOM   1333  H06 ARG C   5       8.989  -3.744 -11.115  1.00  0.00      C    H  
ATOM   1334  H07 ARG C   5      10.066  -2.558 -11.932  1.00  0.00      C    H  
ATOM   1335  H08 ARG C   5       7.760  -2.761 -13.494  1.00  0.00      C    H  
ATOM   1336  H09 ARG C   5      10.224  -5.943 -13.748  1.00  0.00      C    H  
ATOM   1337  H10 ARG C   5       7.665   1.111 -10.002  1.00  0.00      C    H  
ATOM   1338  H11 ARG C   5      10.312  -4.893 -12.352  1.00  0.00      C    H  
ATOM   1339  H12 ARG C   5       7.653  -4.128 -15.303  1.00  0.00      C    H  
ATOM   1340  H13 ARG C   5       8.719  -5.510 -15.419  1.00  0.00      C    H  
ATOM   1341  N   HIS C   6      10.264   2.417 -12.640  1.00  0.00      C    N  
ATOM   1342  CA  HIS C   6      10.376   3.575 -13.520  1.00  0.00      C    C  
ATOM   1343  C   HIS C   6      11.419   3.332 -14.607  1.00  0.00      C    C  
ATOM   1344  O   HIS C   6      12.563   3.772 -14.493  1.00  0.00      C    O  
ATOM   1345  CB  HIS C   6      10.743   4.821 -12.714  1.00  0.00      C    C  
ATOM   1346  CG  HIS C   6       9.638   5.310 -11.830  1.00  0.00      C    C  
ATOM   1347  CD2 HIS C   6       9.110   4.783 -10.700  1.00  0.00      C    C  
ATOM   1348  ND1 HIS C   6       8.941   6.475 -12.070  1.00  0.00      C    N  
ATOM   1349  CE1 HIS C   6       8.032   6.644 -11.126  1.00  0.00      C    C  
ATOM   1350  NE2 HIS C   6       8.114   5.631 -10.283  1.00  0.00      C    N  
ATOM   1351  H01 HIS C   6       9.409   3.733 -13.998  1.00  0.00      C    H  
ATOM   1352  H02 HIS C   6      10.953   5.615 -13.431  1.00  0.00      C    H  
ATOM   1353  H03 HIS C   6      11.606   4.587 -12.091  1.00  0.00      C    H  
ATOM   1354  H04 HIS C   6       9.418   3.858 -10.212  1.00  0.00      C    H  
ATOM   1355  H05 HIS C   6       9.100   7.101 -12.846  1.00  0.00      C    H  
ATOM   1356  H06 HIS C   6       7.333   7.478 -11.055  1.00  0.00      C    H  
ATOM   1357  H07 HIS C   6       7.537   5.501  -9.464  1.00  0.00      C    H  
ATOM   1358  H14 HIS C   6      11.092   2.067 -12.179  1.00  0.00      C    H  
ATOM   1359  N   ASP C   7      11.016   2.628 -15.660  1.00  0.00      C    N  
ATOM   1360  CA  ASP C   7      11.915   2.327 -16.767  1.00  0.00      C    C  
ATOM   1361  C   ASP C   7      12.059   3.531 -17.693  1.00  0.00      C    C  
ATOM   1362  O   ASP C   7      11.751   3.452 -18.882  1.00  0.00      C    O  
ATOM   1363  CB  ASP C   7      11.401   1.121 -17.555  1.00  0.00      C    C  
ATOM   1364  CG  ASP C   7      12.518   0.360 -18.243  1.00  0.00      C    C  
ATOM   1365  OD1 ASP C   7      13.214  -0.419 -17.560  1.00  0.00      C    O  
ATOM   1366  OD2 ASP C   7      12.697   0.546 -19.466  1.00  0.00      C    O1-
ATOM   1367  H01 ASP C   7      12.895   2.090 -16.353  1.00  0.00      C    H  
ATOM   1368  H02 ASP C   7      10.728   1.492 -18.328  1.00  0.00      C    H  
ATOM   1369  H03 ASP C   7      10.888   0.447 -16.869  1.00  0.00      C    H  
ATOM   1370  H08 ASP C   7      10.064   2.294 -15.694  1.00  0.00      C    H  
ATOM   1371  N   SER C   8      12.529   4.644 -17.139  1.00  0.00      C    N  
ATOM   1372  CA  SER C   8      12.710   5.866 -17.914  1.00  0.00      C    C  
ATOM   1373  C   SER C   8      14.187   6.112 -18.204  1.00  0.00      C    C  
ATOM   1374  O   SER C   8      15.041   5.930 -17.337  1.00  0.00      C    O  
ATOM   1375  CB  SER C   8      12.120   7.062 -17.164  1.00  0.00      C    C  
ATOM   1376  OG  SER C   8      11.115   6.649 -16.255  1.00  0.00      C    O  
ATOM   1377  H01 SER C   8      12.187   5.746 -18.863  1.00  0.00      C    H  
ATOM   1378  H02 SER C   8      11.672   7.739 -17.891  1.00  0.00      C    H  
ATOM   1379  H03 SER C   8      12.915   7.565 -16.613  1.00  0.00      C    H  
ATOM   1380  H04 SER C   8      12.767   4.643 -16.157  1.00  0.00      C    H  
ATOM   1381  H05 SER C   8      10.944   7.353 -15.625  1.00  0.00      C    H  
ATOM   1382  N   GLY C   9      14.481   6.526 -19.433  1.00  0.00      C    N  
ATOM   1383  CA  GLY C   9      15.855   6.790 -19.818  1.00  0.00      C    C  
ATOM   1384  C   GLY C   9      16.449   7.971 -19.075  1.00  0.00      C    C  
ATOM   1385  O   GLY C   9      15.995   9.104 -19.232  1.00  0.00      C    O  
ATOM   1386  H01 GLY C   9      15.861   7.031 -20.881  1.00  0.00      C    H  
ATOM   1387  H02 GLY C   9      16.455   5.905 -19.606  1.00  0.00      C    H  
ATOM   1388  H06 GLY C   9      13.740   6.658 -20.106  1.00  0.00      C    H  
ATOM   1389  N   TYR C  10      17.466   7.705 -18.262  1.00  0.00      C    N  
ATOM   1390  CA  TYR C  10      18.119   8.754 -17.489  1.00  0.00      C    C  
ATOM   1391  C   TYR C  10      18.542   9.912 -18.389  1.00  0.00      C    C  
ATOM   1392  O   TYR C  10      18.646   9.760 -19.605  1.00  0.00      C    O  
ATOM   1393  CB  TYR C  10      19.338   8.192 -16.756  1.00  0.00      C    C  
ATOM   1394  CG  TYR C  10      19.044   6.936 -15.966  1.00  0.00      C    C  
ATOM   1395  CD1 TYR C  10      18.261   6.980 -14.820  1.00  0.00      C    C  
ATOM   1396  CD2 TYR C  10      19.549   5.706 -16.368  1.00  0.00      C    C  
ATOM   1397  CE1 TYR C  10      17.990   5.836 -14.095  1.00  0.00      C    C  
ATOM   1398  CE2 TYR C  10      19.282   4.556 -15.650  1.00  0.00      C    C  
ATOM   1399  CZ  TYR C  10      18.503   4.626 -14.514  1.00  0.00      C    C  
ATOM   1400  OH  TYR C  10      18.234   3.484 -13.796  1.00  0.00      C    O  
ATOM   1401  H01 TYR C  10      17.404   9.129 -16.757  1.00  0.00      C    H  
ATOM   1402  H02 TYR C  10      19.659   8.950 -16.042  1.00  0.00      C    H  
ATOM   1403  H03 TYR C  10      17.794   6.754 -18.178  1.00  0.00      C    H  
ATOM   1404  H04 TYR C  10      20.109   7.964 -17.492  1.00  0.00      C    H  
ATOM   1405  H05 TYR C  10      17.853   7.934 -14.487  1.00  0.00      C    H  
ATOM   1406  H06 TYR C  10      20.166   5.647 -17.265  1.00  0.00      C    H  
ATOM   1407  H07 TYR C  10      17.374   5.889 -13.197  1.00  0.00      C    H  
ATOM   1408  H08 TYR C  10      19.685   3.598 -15.980  1.00  0.00      C    H  
ATOM   1409  H09 TYR C  10      18.288   3.676 -12.857  1.00  0.00      C    H  
ATOM   1410  N   GLU C  11      18.785  11.068 -17.779  1.00  0.00      C    N  
ATOM   1411  CA  GLU C  11      19.197  12.252 -18.525  1.00  0.00      C    C  
ATOM   1412  C   GLU C  11      18.119  12.669 -19.522  1.00  0.00      C    C  
ATOM   1413  O   GLU C  11      18.003  12.094 -20.605  1.00  0.00      C    O  
ATOM   1414  CB  GLU C  11      20.512  11.987 -19.260  1.00  0.00      C    C  
ATOM   1415  CG  GLU C  11      21.353  13.234 -19.473  1.00  0.00      C    C  
ATOM   1416  CD  GLU C  11      22.840  12.962 -19.358  1.00  0.00      C    C  
ATOM   1417  OE1 GLU C  11      23.365  12.184 -20.182  1.00  0.00      C    O  
ATOM   1418  OE2 GLU C  11      23.479  13.527 -18.446  1.00  0.00      C    O1-
ATOM   1419  H01 GLU C  11      19.344  13.065 -17.814  1.00  0.00      C    H  
ATOM   1420  H02 GLU C  11      20.254  11.604 -20.247  1.00  0.00      C    H  
ATOM   1421  H03 GLU C  11      21.095  11.273 -18.678  1.00  0.00      C    H  
ATOM   1422  H04 GLU C  11      21.087  13.948 -18.693  1.00  0.00      C    H  
ATOM   1423  H05 GLU C  11      21.146  13.630 -20.467  1.00  0.00      C    H  
ATOM   1424  H10 GLU C  11      18.682  11.128 -16.776  1.00  0.00      C    H  
ATOM   1425  N   VAL C  12      17.331  13.672 -19.148  1.00  0.00      C    N  
ATOM   1426  CA  VAL C  12      16.263  14.167 -20.008  1.00  0.00      C    C  
ATOM   1427  C   VAL C  12      16.808  15.120 -21.067  1.00  0.00      C    C  
ATOM   1428  O   VAL C  12      17.636  15.983 -20.774  1.00  0.00      C    O  
ATOM   1429  CB  VAL C  12      15.176  14.891 -19.192  1.00  0.00      C    C  
ATOM   1430  CG1 VAL C  12      14.085  15.423 -20.110  1.00  0.00      C    C  
ATOM   1431  CG2 VAL C  12      14.591  13.960 -18.141  1.00  0.00      C    C  
ATOM   1432  H01 VAL C  12      15.822  13.299 -20.497  1.00  0.00      C    H  
ATOM   1433  H02 VAL C  12      15.633  15.738 -18.681  1.00  0.00      C    H  
ATOM   1434  H03 VAL C  12      13.239  15.759 -19.511  1.00  0.00      C    H  
ATOM   1435  H04 VAL C  12      14.474  16.260 -20.690  1.00  0.00      C    H  
ATOM   1436  H05 VAL C  12      13.760  14.632 -20.786  1.00  0.00      C    H  
ATOM   1437  H06 VAL C  12      17.476  14.102 -18.246  1.00  0.00      C    H  
ATOM   1438  H07 VAL C  12      13.586  13.662 -18.439  1.00  0.00      C    H  
ATOM   1439  H08 VAL C  12      15.219  13.074 -18.049  1.00  0.00      C    H  
ATOM   1440  H09 VAL C  12      14.547  14.476 -17.182  1.00  0.00      C    H  
ATOM   1441  N   HIS C  13      16.336  14.959 -22.299  1.00  0.00      C    N  
ATOM   1442  CA  HIS C  13      16.774  15.806 -23.402  1.00  0.00      C    C  
ATOM   1443  C   HIS C  13      16.089  17.168 -23.347  1.00  0.00      C    C  
ATOM   1444  O   HIS C  13      14.917  17.270 -22.984  1.00  0.00      C    O  
ATOM   1445  CB  HIS C  13      16.481  15.128 -24.741  1.00  0.00      C    C  
ATOM   1446  CG  HIS C  13      17.351  13.940 -25.014  1.00  0.00      C    C  
ATOM   1447  CD2 HIS C  13      17.044  12.627 -25.138  1.00  0.00      C    C  
ATOM   1448  ND1 HIS C  13      18.715  14.031 -25.193  1.00  0.00      C    N  
ATOM   1449  CE1 HIS C  13      19.209  12.827 -25.416  1.00  0.00      C    C  
ATOM   1450  NE2 HIS C  13      18.216  11.957 -25.387  1.00  0.00      C    N  
ATOM   1451  H01 HIS C  13      17.849  15.956 -23.307  1.00  0.00      C    H  
ATOM   1452  H02 HIS C  13      16.686  15.860 -25.522  1.00  0.00      C    H  
ATOM   1453  H03 HIS C  13      15.441  14.802 -24.743  1.00  0.00      C    H  
ATOM   1454  H04 HIS C  13      16.051  12.185 -25.055  1.00  0.00      C    H  
ATOM   1455  H05 HIS C  13      19.253  14.885 -25.159  1.00  0.00      C    H  
ATOM   1456  H06 HIS C  13      20.258  12.591 -25.594  1.00  0.00      C    H  
ATOM   1457  H07 HIS C  13      18.304  10.960 -25.526  1.00  0.00      C    H  
ATOM   1458  H10 HIS C  13      15.657  14.232 -22.475  1.00  0.00      C    H  
ATOM   1459  N   HIS C  14      16.828  18.212 -23.709  1.00  0.00      C    N  
ATOM   1460  CA  HIS C  14      16.292  19.568 -23.700  1.00  0.00      C    C  
ATOM   1461  C   HIS C  14      16.351  20.185 -25.094  1.00  0.00      C    C  
ATOM   1462  O   HIS C  14      15.368  20.746 -25.577  1.00  0.00      C    O  
ATOM   1463  CB  HIS C  14      17.066  20.439 -22.711  1.00  0.00      C    C  
ATOM   1464  CG  HIS C  14      16.314  21.656 -22.267  1.00  0.00      C    C  
ATOM   1465  CD2 HIS C  14      16.523  22.969 -22.523  1.00  0.00      C    C  
ATOM   1466  ND1 HIS C  14      15.198  21.598 -21.459  1.00  0.00      C    N  
ATOM   1467  CE1 HIS C  14      14.753  22.822 -21.238  1.00  0.00      C    C  
ATOM   1468  NE2 HIS C  14      15.540  23.672 -21.872  1.00  0.00      C    N  
ATOM   1469  H01 HIS C  14      15.249  19.517 -23.388  1.00  0.00      C    H  
ATOM   1470  H02 HIS C  14      17.962  20.787 -23.225  1.00  0.00      C    H  
ATOM   1471  H03 HIS C  14      17.301  19.838 -21.832  1.00  0.00      C    H  
ATOM   1472  H04 HIS C  14      17.323  23.389 -23.133  1.00  0.00      C    H  
ATOM   1473  H05 HIS C  14      14.785  20.752 -21.093  1.00  0.00      C    H  
ATOM   1474  H06 HIS C  14      13.884  23.086 -20.635  1.00  0.00      C    H  
ATOM   1475  H07 HIS C  14      15.436  24.677 -21.877  1.00  0.00      C    H  
ATOM   1476  H08 HIS C  14      17.784  18.062 -23.997  1.00  0.00      C    H  
ATOM   1477  N   GLN C  15      17.511  20.078 -25.734  1.00  0.00      C    N  
ATOM   1478  CA  GLN C  15      17.699  20.626 -27.072  1.00  0.00      C    C  
ATOM   1479  C   GLN C  15      18.168  19.547 -28.043  1.00  0.00      C    C  
ATOM   1480  O   GLN C  15      19.289  19.049 -27.939  1.00  0.00      C    O  
ATOM   1481  CB  GLN C  15      18.710  21.774 -27.039  1.00  0.00      C    C  
ATOM   1482  CG  GLN C  15      18.486  22.814 -28.125  1.00  0.00      C    C  
ATOM   1483  CD  GLN C  15      18.219  22.193 -29.482  1.00  0.00      C    C  
ATOM   1484  NE2 GLN C  15      19.200  21.465 -30.003  1.00  0.00      C    N  
ATOM   1485  OE1 GLN C  15      17.143  22.366 -30.056  1.00  0.00      C    O  
ATOM   1486  H01 GLN C  15      16.738  21.007 -27.418  1.00  0.00      C    H  
ATOM   1487  H02 GLN C  15      19.694  21.338 -27.213  1.00  0.00      C    H  
ATOM   1488  H03 GLN C  15      18.641  22.267 -26.069  1.00  0.00      C    H  
ATOM   1489  H04 GLN C  15      19.397  23.406 -28.207  1.00  0.00      C    H  
ATOM   1490  H05 GLN C  15      17.631  23.430 -27.848  1.00  0.00      C    H  
ATOM   1491  H06 GLN C  15      19.079  21.027 -30.905  1.00  0.00      C    H  
ATOM   1492  H07 GLN C  15      20.067  21.350 -29.497  1.00  0.00      C    H  
ATOM   1493  H08 GLN C  15      18.281  19.606 -25.282  1.00  0.00      C    H  
ATOM   1494  N   LYS C  16      17.303  19.190 -28.986  1.00  0.00      C    N  
ATOM   1495  CA  LYS C  16      17.627  18.170 -29.976  1.00  0.00      C    C  
ATOM   1496  C   LYS C  16      17.565  18.744 -31.388  1.00  0.00      C    C  
ATOM   1497  O   LYS C  16      16.516  19.211 -31.834  1.00  0.00      C    O  
ATOM   1498  CB  LYS C  16      16.666  16.986 -29.852  1.00  0.00      C    C  
ATOM   1499  CG  LYS C  16      17.361  15.666 -29.565  1.00  0.00      C    C  
ATOM   1500  CD  LYS C  16      17.847  15.002 -30.842  1.00  0.00      C    C  
ATOM   1501  CE  LYS C  16      18.143  13.526 -30.625  1.00  0.00      C    C  
ATOM   1502  NZ  LYS C  16      17.715  12.698 -31.786  1.00  0.00      C    N1+
ATOM   1503  H01 LYS C  16      18.644  17.825 -29.787  1.00  0.00      C    H  
ATOM   1504  H02 LYS C  16      16.164  16.880 -30.814  1.00  0.00      C    H  
ATOM   1505  H03 LYS C  16      15.967  17.192 -29.041  1.00  0.00      C    H  
ATOM   1506  H04 LYS C  16      16.644  15.000 -29.086  1.00  0.00      C    H  
ATOM   1507  H05 LYS C  16      18.215  15.849 -28.913  1.00  0.00      C    H  
ATOM   1508  H06 LYS C  16      18.769  15.493 -31.153  1.00  0.00      C    H  
ATOM   1509  H07 LYS C  16      17.078  15.101 -31.608  1.00  0.00      C    H  
ATOM   1510  H08 LYS C  16      16.398  19.637 -29.018  1.00  0.00      C    H  
ATOM   1511  H09 LYS C  16      17.584  13.195 -29.750  1.00  0.00      C    H  
ATOM   1512  H10 LYS C  16      19.215  13.399 -30.477  1.00  0.00      C    H  
ATOM   1513  H11 LYS C  16      16.901  13.115 -32.214  1.00  0.00      C    H  
ATOM   1514  H12 LYS C  16      18.464  12.652 -32.462  1.00  0.00      C    H  
ATOM   1515  H13 LYS C  16      17.489  11.766 -31.470  1.00  0.00      C    H  
ATOM   1516  N   LEU C  17      18.694  18.704 -32.087  1.00  0.00      C    N  
ATOM   1517  CA  LEU C  17      18.767  19.219 -33.451  1.00  0.00      C    C  
ATOM   1518  C   LEU C  17      19.360  18.178 -34.395  1.00  0.00      C    C  
ATOM   1519  O   LEU C  17      20.564  17.925 -34.380  1.00  0.00      C    O  
ATOM   1520  CB  LEU C  17      19.608  20.496 -33.490  1.00  0.00      C    C  
ATOM   1521  CG  LEU C  17      18.880  21.766 -33.933  1.00  0.00      C    C  
ATOM   1522  CD1 LEU C  17      17.956  22.263 -32.832  1.00  0.00      C    C  
ATOM   1523  CD2 LEU C  17      19.879  22.846 -34.320  1.00  0.00      C    C  
ATOM   1524  H01 LEU C  17      17.754  19.447 -33.782  1.00  0.00      C    H  
ATOM   1525  H02 LEU C  17      20.375  20.319 -34.244  1.00  0.00      C    H  
ATOM   1526  H03 LEU C  17      20.000  20.668 -32.488  1.00  0.00      C    H  
ATOM   1527  H04 LEU C  17      18.275  21.528 -34.808  1.00  0.00      C    H  
ATOM   1528  H05 LEU C  17      16.992  21.760 -32.913  1.00  0.00      C    H  
ATOM   1529  H06 LEU C  17      18.398  22.045 -31.860  1.00  0.00      C    H  
ATOM   1530  H07 LEU C  17      17.814  23.339 -32.934  1.00  0.00      C    H  
ATOM   1531  H08 LEU C  17      20.802  22.380 -34.663  1.00  0.00      C    H  
ATOM   1532  H09 LEU C  17      19.462  23.458 -35.120  1.00  0.00      C    H  
ATOM   1533  H10 LEU C  17      20.090  23.474 -33.454  1.00  0.00      C    H  
ATOM   1534  H14 LEU C  17      19.522  18.308 -31.665  1.00  0.00      C    H  
ATOM   1535  N   VAL C  18      18.505  17.577 -35.217  1.00  0.00      C    N  
ATOM   1536  CA  VAL C  18      18.943  16.566 -36.170  1.00  0.00      C    C  
ATOM   1537  C   VAL C  18      17.912  16.368 -37.275  1.00  0.00      C    C  
ATOM   1538  O   VAL C  18      16.706  16.436 -37.033  1.00  0.00      C    O  
ATOM   1539  CB  VAL C  18      19.202  15.215 -35.477  1.00  0.00      C    C  
ATOM   1540  CG1 VAL C  18      17.985  14.787 -34.670  1.00  0.00      C    C  
ATOM   1541  CG2 VAL C  18      19.574  14.153 -36.500  1.00  0.00      C    C  
ATOM   1542  H01 VAL C  18      19.874  16.926 -36.607  1.00  0.00      C    H  
ATOM   1543  H02 VAL C  18      20.040  15.334 -34.791  1.00  0.00      C    H  
ATOM   1544  H03 VAL C  18      17.135  14.652 -35.339  1.00  0.00      C    H  
ATOM   1545  H04 VAL C  18      18.198  13.847 -34.160  1.00  0.00      C    H  
ATOM   1546  H05 VAL C  18      17.748  15.555 -33.933  1.00  0.00      C    H  
ATOM   1547  H06 VAL C  18      20.587  13.801 -36.306  1.00  0.00      C    H  
ATOM   1548  H07 VAL C  18      18.879  13.317 -36.425  1.00  0.00      C    H  
ATOM   1549  H08 VAL C  18      19.524  14.579 -37.502  1.00  0.00      C    H  
ATOM   1550  H11 VAL C  18      17.527  17.828 -35.180  1.00  0.00      C    H  
ATOM   1551  N   PHE C  19      18.393  16.122 -38.489  1.00  0.00      C    N  
ATOM   1552  CA  PHE C  19      17.512  15.914 -39.633  1.00  0.00      C    C  
ATOM   1553  C   PHE C  19      17.259  14.427 -39.861  1.00  0.00      C    C  
ATOM   1554  O   PHE C  19      18.035  13.578 -39.420  1.00  0.00      C    O  
ATOM   1555  CB  PHE C  19      18.119  16.539 -40.891  1.00  0.00      C    C  
ATOM   1556  CG  PHE C  19      17.209  17.522 -41.570  1.00  0.00      C    C  
ATOM   1557  CD1 PHE C  19      16.806  18.677 -40.919  1.00  0.00      C    C  
ATOM   1558  CD2 PHE C  19      16.759  17.292 -42.860  1.00  0.00      C    C  
ATOM   1559  CE1 PHE C  19      15.968  19.582 -41.542  1.00  0.00      C    C  
ATOM   1560  CE2 PHE C  19      15.921  18.195 -43.488  1.00  0.00      C    C  
ATOM   1561  CZ  PHE C  19      15.527  19.342 -42.829  1.00  0.00      C    C  
ATOM   1562  H01 PHE C  19      16.559  16.398 -39.419  1.00  0.00      C    H  
ATOM   1563  H02 PHE C  19      18.299  15.728 -41.597  1.00  0.00      C    H  
ATOM   1564  H03 PHE C  19      19.038  17.054 -40.612  1.00  0.00      C    H  
ATOM   1565  H04 PHE C  19      17.154  18.874 -39.905  1.00  0.00      C    H  
ATOM   1566  H05 PHE C  19      17.069  16.389 -43.386  1.00  0.00      C    H  
ATOM   1567  H06 PHE C  19      15.655  20.485 -41.018  1.00  0.00      C    H  
ATOM   1568  H07 PHE C  19      15.572  18.001 -44.502  1.00  0.00      C    H  
ATOM   1569  H08 PHE C  19      14.869  20.057 -43.323  1.00  0.00      C    H  
ATOM   1570  H09 PHE C  19      19.393  16.078 -38.623  1.00  0.00      C    H  
ATOM   1571  N   PHE C  20      16.167  14.118 -40.553  1.00  0.00      C    N  
ATOM   1572  CA  PHE C  20      15.810  12.733 -40.839  1.00  0.00      C    C  
ATOM   1573  C   PHE C  20      15.607  11.946 -39.548  1.00  0.00      C    C  
ATOM   1574  O   PHE C  20      15.868  12.447 -38.455  1.00  0.00      C    O  
ATOM   1575  CB  PHE C  20      16.895  12.069 -41.690  1.00  0.00      C    C  
ATOM   1576  CG  PHE C  20      17.482  12.980 -42.730  1.00  0.00      C    C  
ATOM   1577  CD1 PHE C  20      16.733  13.373 -43.827  1.00  0.00      C    C  
ATOM   1578  CD2 PHE C  20      18.782  13.442 -42.611  1.00  0.00      C    C  
ATOM   1579  CE1 PHE C  20      17.270  14.211 -44.786  1.00  0.00      C    C  
ATOM   1580  CE2 PHE C  20      19.324  14.281 -43.566  1.00  0.00      C    C  
ATOM   1581  CZ  PHE C  20      18.568  14.665 -44.656  1.00  0.00      C    C  
ATOM   1582  H01 PHE C  20      14.872  12.733 -41.395  1.00  0.00      C    H  
ATOM   1583  H02 PHE C  20      16.425  11.240 -42.219  1.00  0.00      C    H  
ATOM   1584  H03 PHE C  20      17.696  11.736 -41.030  1.00  0.00      C    H  
ATOM   1585  H04 PHE C  20      15.708  13.017 -43.935  1.00  0.00      C    H  
ATOM   1586  H05 PHE C  20      19.385  13.140 -41.754  1.00  0.00      C    H  
ATOM   1587  H06 PHE C  20      16.670  14.513 -45.644  1.00  0.00      C    H  
ATOM   1588  H07 PHE C  20      20.348  14.640 -43.459  1.00  0.00      C    H  
ATOM   1589  H08 PHE C  20      18.994  15.325 -45.412  1.00  0.00      C    H  
ATOM   1590  H09 PHE C  20      15.570  14.860 -40.889  1.00  0.00      C    H  
ATOM   1591  N   ALA C  21      15.139  10.709 -39.683  1.00  0.00      C    N  
ATOM   1592  CA  ALA C  21      14.902   9.852 -38.529  1.00  0.00      C    C  
ATOM   1593  C   ALA C  21      14.495   8.447 -38.962  1.00  0.00      C    C  
ATOM   1594  O   ALA C  21      14.881   7.459 -38.339  1.00  0.00      C    O  
ATOM   1595  CB  ALA C  21      13.835  10.459 -37.630  1.00  0.00      C    C  
ATOM   1596  H01 ALA C  21      15.833   9.775 -37.968  1.00  0.00      C    H  
ATOM   1597  H02 ALA C  21      12.917   9.878 -37.714  1.00  0.00      C    H  
ATOM   1598  H03 ALA C  21      14.180  10.446 -36.596  1.00  0.00      C    H  
ATOM   1599  H04 ALA C  21      13.643  11.487 -37.936  1.00  0.00      C    H  
ATOM   1600  H09 ALA C  21      14.943  10.355 -40.608  1.00  0.00      C    H  
ATOM   1601  N   GLU C  22      13.713   8.367 -40.034  1.00  0.00      C    N  
ATOM   1602  CA  GLU C  22      13.253   7.083 -40.549  1.00  0.00      C    C  
ATOM   1603  C   GLU C  22      13.577   6.945 -42.034  1.00  0.00      C    C  
ATOM   1604  O   GLU C  22      12.808   6.359 -42.796  1.00  0.00      C    O  
ATOM   1605  CB  GLU C  22      11.746   6.930 -40.329  1.00  0.00      C    C  
ATOM   1606  CG  GLU C  22      11.275   5.486 -40.328  1.00  0.00      C    C  
ATOM   1607  CD  GLU C  22      11.327   4.856 -38.949  1.00  0.00      C    C  
ATOM   1608  OE1 GLU C  22      11.115   5.584 -37.957  1.00  0.00      C    O  
ATOM   1609  OE2 GLU C  22      11.579   3.636 -38.863  1.00  0.00      C    O1-
ATOM   1610  H01 GLU C  22      13.774   6.295 -40.006  1.00  0.00      C    H  
ATOM   1611  H02 GLU C  22      11.250   7.427 -41.162  1.00  0.00      C    H  
ATOM   1612  H03 GLU C  22      11.490   7.377 -39.368  1.00  0.00      C    H  
ATOM   1613  H04 GLU C  22      11.946   4.920 -40.975  1.00  0.00      C    H  
ATOM   1614  H05 GLU C  22      13.431   9.216 -40.503  1.00  0.00      C    H  
ATOM   1615  H06 GLU C  22      10.247   5.453 -40.689  1.00  0.00      C    H  
ATOM   1616  N   ASP C  23      14.721   7.487 -42.437  1.00  0.00      C    N  
ATOM   1617  CA  ASP C  23      15.149   7.424 -43.829  1.00  0.00      C    C  
ATOM   1618  C   ASP C  23      14.208   8.226 -44.724  1.00  0.00      C    C  
ATOM   1619  O   ASP C  23      13.019   8.357 -44.432  1.00  0.00      C    O  
ATOM   1620  CB  ASP C  23      15.207   5.971 -44.302  1.00  0.00      C    C  
ATOM   1621  CG  ASP C  23      16.277   5.746 -45.352  1.00  0.00      C    C  
ATOM   1622  OD1 ASP C  23      16.301   6.503 -46.345  1.00  0.00      C    O  
ATOM   1623  OD2 ASP C  23      17.089   4.813 -45.182  1.00  0.00      C    O1-
ATOM   1624  H01 ASP C  23      16.146   7.860 -43.897  1.00  0.00      C    H  
ATOM   1625  H02 ASP C  23      14.244   5.730 -44.753  1.00  0.00      C    H  
ATOM   1626  H03 ASP C  23      15.417   5.331 -43.445  1.00  0.00      C    H  
ATOM   1627  H07 ASP C  23      15.309   7.954 -41.762  1.00  0.00      C    H  
ATOM   1628  N   VAL C  24      14.748   8.761 -45.814  1.00  0.00      C    N  
ATOM   1629  CA  VAL C  24      13.957   9.549 -46.751  1.00  0.00      C    C  
ATOM   1630  C   VAL C  24      14.375   9.274 -48.191  1.00  0.00      C    C  
ATOM   1631  O   VAL C  24      15.276   8.475 -48.445  1.00  0.00      C    O  
ATOM   1632  CB  VAL C  24      14.092  11.058 -46.469  1.00  0.00      C    C  
ATOM   1633  CG1 VAL C  24      13.221  11.460 -45.288  1.00  0.00      C    C  
ATOM   1634  CG2 VAL C  24      15.547  11.425 -46.219  1.00  0.00      C    C  
ATOM   1635  H01 VAL C  24      12.917   9.252 -46.614  1.00  0.00      C    H  
ATOM   1636  H02 VAL C  24      13.749  11.607 -47.346  1.00  0.00      C    H  
ATOM   1637  H03 VAL C  24      12.244  10.986 -45.380  1.00  0.00      C    H  
ATOM   1638  H04 VAL C  24      15.731   8.618 -45.998  1.00  0.00      C    H  
ATOM   1639  H05 VAL C  24      13.695  11.139 -44.360  1.00  0.00      C    H  
ATOM   1640  H06 VAL C  24      13.099  12.543 -45.278  1.00  0.00      C    H  
ATOM   1641  H07 VAL C  24      16.135  11.206 -47.111  1.00  0.00      C    H  
ATOM   1642  H08 VAL C  24      15.620  12.488 -45.988  1.00  0.00      C    H  
ATOM   1643  H09 VAL C  24      15.930  10.844 -45.380  1.00  0.00      C    H  
ATOM   1644  N   GLY C  25      13.714   9.941 -49.132  1.00  0.00      C    N  
ATOM   1645  CA  GLY C  25      14.031   9.755 -50.535  1.00  0.00      C    C  
ATOM   1646  C   GLY C  25      15.252  10.545 -50.964  1.00  0.00      C    C  
ATOM   1647  O   GLY C  25      16.315   9.975 -51.206  1.00  0.00      C    O  
ATOM   1648  H01 GLY C  25      13.182  10.115 -51.117  1.00  0.00      C    H  
ATOM   1649  H02 GLY C  25      14.218   8.696 -50.714  1.00  0.00      C    H  
ATOM   1650  H10 GLY C  25      12.982  10.585 -48.867  1.00  0.00      C    H  
ATOM   1651  N   SER C  26      15.098  11.862 -51.060  1.00  0.00      C    N  
ATOM   1652  CA  SER C  26      16.195  12.731 -51.468  1.00  0.00      C    C  
ATOM   1653  C   SER C  26      16.220  14.005 -50.630  1.00  0.00      C    C  
ATOM   1654  O   SER C  26      15.197  14.666 -50.454  1.00  0.00      C    O  
ATOM   1655  CB  SER C  26      16.069  13.086 -52.951  1.00  0.00      C    C  
ATOM   1656  OG  SER C  26      17.256  12.767 -53.655  1.00  0.00      C    O  
ATOM   1657  H01 SER C  26      17.129  12.193 -51.308  1.00  0.00      C    H  
ATOM   1658  H02 SER C  26      15.894  14.159 -53.036  1.00  0.00      C    H  
ATOM   1659  H03 SER C  26      14.200  12.270 -50.845  1.00  0.00      C    H  
ATOM   1660  H04 SER C  26      15.238  12.528 -53.382  1.00  0.00      C    H  
ATOM   1661  H05 SER C  26      17.477  13.485 -54.252  1.00  0.00      C    H  
ATOM   1662  N   ASN C  27      17.397  14.344 -50.113  1.00  0.00      C    N  
ATOM   1663  CA  ASN C  27      17.556  15.539 -49.292  1.00  0.00      C    C  
ATOM   1664  C   ASN C  27      18.115  16.695 -50.116  1.00  0.00      C    C  
ATOM   1665  O   ASN C  27      19.319  16.954 -50.106  1.00  0.00      C    O  
ATOM   1666  CB  ASN C  27      18.478  15.249 -48.107  1.00  0.00      C    C  
ATOM   1667  CG  ASN C  27      18.381  13.810 -47.636  1.00  0.00      C    C  
ATOM   1668  ND2 ASN C  27      19.511  13.242 -47.232  1.00  0.00      C    N  
ATOM   1669  OD1 ASN C  27      17.302  13.217 -47.636  1.00  0.00      C    O  
ATOM   1670  H01 ASN C  27      16.573  15.826 -48.917  1.00  0.00      C    H  
ATOM   1671  H02 ASN C  27      18.168  15.890 -47.281  1.00  0.00      C    H  
ATOM   1672  H03 ASN C  27      19.507  15.452 -48.405  1.00  0.00      C    H  
ATOM   1673  H04 ASN C  27      19.508  12.286 -46.908  1.00  0.00      C    H  
ATOM   1674  H05 ASN C  27      20.374  13.766 -47.249  1.00  0.00      C    H  
ATOM   1675  H06 ASN C  27      18.201  13.760 -50.293  1.00  0.00      C    H  
ATOM   1676  N   LYS C  28      17.233  17.387 -50.828  1.00  0.00      C    N  
ATOM   1677  CA  LYS C  28      17.637  18.517 -51.657  1.00  0.00      C    C  
ATOM   1678  C   LYS C  28      17.333  19.839 -50.959  1.00  0.00      C    C  
ATOM   1679  O   LYS C  28      16.467  20.597 -51.394  1.00  0.00      C    O  
ATOM   1680  CB  LYS C  28      16.921  18.466 -53.009  1.00  0.00      C    C  
ATOM   1681  CG  LYS C  28      17.502  19.417 -54.041  1.00  0.00      C    C  
ATOM   1682  CD  LYS C  28      18.918  19.024 -54.427  1.00  0.00      C    C  
ATOM   1683  CE  LYS C  28      18.957  17.650 -55.079  1.00  0.00      C    C  
ATOM   1684  NZ  LYS C  28      19.666  17.676 -56.388  1.00  0.00      C    N1+
ATOM   1685  H01 LYS C  28      18.713  18.450 -51.820  1.00  0.00      C    H  
ATOM   1686  H02 LYS C  28      15.890  18.774 -52.836  1.00  0.00      C    H  
ATOM   1687  H03 LYS C  28      16.990  17.450 -53.398  1.00  0.00      C    H  
ATOM   1688  H04 LYS C  28      17.532  20.416 -53.606  1.00  0.00      C    H  
ATOM   1689  H05 LYS C  28      16.874  19.401 -54.932  1.00  0.00      C    H  
ATOM   1690  H06 LYS C  28      16.258  17.124 -50.795  1.00  0.00      C    H  
ATOM   1691  H07 LYS C  28      19.522  18.989 -53.520  1.00  0.00      C    H  
ATOM   1692  H08 LYS C  28      19.312  19.760 -55.127  1.00  0.00      C    H  
ATOM   1693  H09 LYS C  28      17.930  17.332 -55.258  1.00  0.00      C    H  
ATOM   1694  H10 LYS C  28      19.471  16.958 -54.413  1.00  0.00      C    H  
ATOM   1695  H11 LYS C  28      20.596  17.299 -56.274  1.00  0.00      C    H  
ATOM   1696  H12 LYS C  28      19.157  17.118 -57.058  1.00  0.00      C    H  
ATOM   1697  H13 LYS C  28      19.727  18.628 -56.719  1.00  0.00      C    H  
ATOM   1698  N   GLY C  29      18.054  20.110 -49.875  1.00  0.00      C    N  
ATOM   1699  CA  GLY C  29      17.847  21.342 -49.135  1.00  0.00      C    C  
ATOM   1700  C   GLY C  29      17.566  21.096 -47.666  1.00  0.00      C    C  
ATOM   1701  O   GLY C  29      16.813  21.840 -47.039  1.00  0.00      C    O  
ATOM   1702  H01 GLY C  29      16.976  21.841 -49.560  1.00  0.00      C    H  
ATOM   1703  H02 GLY C  29      18.742  21.958 -49.222  1.00  0.00      C    H  
ATOM   1704  H14 GLY C  29      18.753  19.452 -49.563  1.00  0.00      C    H  
ATOM   1705  N   ALA C  30      18.172  20.048 -47.117  1.00  0.00      C    N  
ATOM   1706  CA  ALA C  30      17.983  19.707 -45.712  1.00  0.00      C    C  
ATOM   1707  C   ALA C  30      18.839  20.591 -44.812  1.00  0.00      C    C  
ATOM   1708  O   ALA C  30      20.050  20.392 -44.702  1.00  0.00      C    O  
ATOM   1709  CB  ALA C  30      18.308  18.239 -45.478  1.00  0.00      C    C  
ATOM   1710  H01 ALA C  30      16.937  19.882 -45.458  1.00  0.00      C    H  
ATOM   1711  H02 ALA C  30      19.237  18.159 -44.913  1.00  0.00      C    H  
ATOM   1712  H03 ALA C  30      18.778  19.474 -47.686  1.00  0.00      C    H  
ATOM   1713  H04 ALA C  30      17.500  17.773 -44.915  1.00  0.00      C    H  
ATOM   1714  H05 ALA C  30      18.422  17.734 -46.437  1.00  0.00      C    H  
ATOM   1715  N   ILE C  31      18.204  21.566 -44.172  1.00  0.00      C    N  
ATOM   1716  CA  ILE C  31      18.909  22.480 -43.281  1.00  0.00      C    C  
ATOM   1717  C   ILE C  31      18.200  22.593 -41.936  1.00  0.00      C    C  
ATOM   1718  O   ILE C  31      16.975  22.706 -41.876  1.00  0.00      C    O  
ATOM   1719  CB  ILE C  31      19.036  23.884 -43.901  1.00  0.00      C    C  
ATOM   1720  CG1 ILE C  31      17.686  24.603 -43.870  1.00  0.00      C    C  
ATOM   1721  CG2 ILE C  31      19.558  23.788 -45.327  1.00  0.00      C    C  
ATOM   1722  CD1 ILE C  31      17.513  25.511 -42.672  1.00  0.00      C    C  
ATOM   1723  H01 ILE C  31      19.906  22.067 -43.130  1.00  0.00      C    H  
ATOM   1724  H02 ILE C  31      19.748  24.462 -43.312  1.00  0.00      C    H  
ATOM   1725  H03 ILE C  31      16.915  23.835 -43.804  1.00  0.00      C    H  
ATOM   1726  H04 ILE C  31      17.593  25.203 -44.775  1.00  0.00      C    H  
ATOM   1727  H05 ILE C  31      20.583  23.416 -45.314  1.00  0.00      C    H  
ATOM   1728  H06 ILE C  31      17.209  21.677 -44.306  1.00  0.00      C    H  
ATOM   1729  H07 ILE C  31      18.931  23.104 -45.899  1.00  0.00      C    H  
ATOM   1730  H08 ILE C  31      19.536  24.775 -45.790  1.00  0.00      C    H  
ATOM   1731  H09 ILE C  31      16.466  25.516 -42.368  1.00  0.00      C    H  
ATOM   1732  H10 ILE C  31      18.128  25.148 -41.848  1.00  0.00      C    H  
ATOM   1733  H11 ILE C  31      17.819  26.524 -42.936  1.00  0.00      C    H  
ATOM   1734  N   ILE C  32      18.977  22.563 -40.859  1.00  0.00      C    N  
ATOM   1735  CA  ILE C  32      18.424  22.665 -39.515  1.00  0.00      C    C  
ATOM   1736  C   ILE C  32      19.440  23.259 -38.545  1.00  0.00      C    C  
ATOM   1737  O   ILE C  32      19.561  22.813 -37.405  1.00  0.00      C    O  
ATOM   1738  CB  ILE C  32      17.970  21.291 -38.987  1.00  0.00      C    C  
ATOM   1739  CG1 ILE C  32      17.133  21.459 -37.717  1.00  0.00      C    C  
ATOM   1740  CG2 ILE C  32      19.175  20.402 -38.719  1.00  0.00      C    C  
ATOM   1741  CD1 ILE C  32      16.473  20.179 -37.254  1.00  0.00      C    C  
ATOM   1742  H01 ILE C  32      17.559  23.325 -39.580  1.00  0.00      C    H  
ATOM   1743  H02 ILE C  32      17.352  20.813 -39.747  1.00  0.00      C    H  
ATOM   1744  H03 ILE C  32      16.335  22.164 -37.951  1.00  0.00      C    H  
ATOM   1745  H04 ILE C  32      17.783  21.820 -36.920  1.00  0.00      C    H  
ATOM   1746  H05 ILE C  32      19.997  21.010 -38.340  1.00  0.00      C    H  
ATOM   1747  H06 ILE C  32      18.912  19.646 -37.979  1.00  0.00      C    H  
ATOM   1748  H07 ILE C  32      19.481  19.914 -39.645  1.00  0.00      C    H  
ATOM   1749  H08 ILE C  32      15.495  20.084 -37.726  1.00  0.00      C    H  
ATOM   1750  H09 ILE C  32      17.094  19.328 -37.532  1.00  0.00      C    H  
ATOM   1751  H10 ILE C  32      16.352  20.203 -36.171  1.00  0.00      C    H  
ATOM   1752  H12 ILE C  32      19.976  22.467 -40.975  1.00  0.00      C    H  
ATOM   1753  N   GLY C  33      20.169  24.271 -39.007  1.00  0.00      C    N  
ATOM   1754  CA  GLY C  33      21.165  24.912 -38.167  1.00  0.00      C    C  
ATOM   1755  C   GLY C  33      20.547  25.836 -37.137  1.00  0.00      C    C  
ATOM   1756  O   GLY C  33      19.731  25.409 -36.319  1.00  0.00      C    O  
ATOM   1757  H01 GLY C  33      21.804  25.515 -38.812  1.00  0.00      C    H  
ATOM   1758  H02 GLY C  33      21.735  24.141 -37.649  1.00  0.00      C    H  
ATOM   1759  H11 GLY C  33      20.028  24.597 -39.952  1.00  0.00      C    H  
ATOM   1760  N   LEU C  34      20.936  27.106 -37.175  1.00  0.00      C    N  
ATOM   1761  CA  LEU C  34      20.415  28.094 -36.237  1.00  0.00      C    C  
ATOM   1762  C   LEU C  34      20.945  29.487 -36.563  1.00  0.00      C    C  
ATOM   1763  O   LEU C  34      22.130  29.767 -36.389  1.00  0.00      C    O  
ATOM   1764  CB  LEU C  34      20.794  27.714 -34.804  1.00  0.00      C    C  
ATOM   1765  CG  LEU C  34      19.852  28.210 -33.707  1.00  0.00      C    C  
ATOM   1766  CD1 LEU C  34      18.734  27.207 -33.470  1.00  0.00      C    C  
ATOM   1767  CD2 LEU C  34      20.622  28.468 -32.419  1.00  0.00      C    C  
ATOM   1768  H01 LEU C  34      19.329  28.108 -36.328  1.00  0.00      C    H  
ATOM   1769  H02 LEU C  34      21.749  28.203 -34.614  1.00  0.00      C    H  
ATOM   1770  H03 LEU C  34      21.609  27.394 -37.871  1.00  0.00      C    H  
ATOM   1771  H04 LEU C  34      20.831  26.626 -34.746  1.00  0.00      C    H  
ATOM   1772  H05 LEU C  34      19.406  29.149 -34.035  1.00  0.00      C    H  
ATOM   1773  H06 LEU C  34      17.856  27.499 -34.047  1.00  0.00      C    H  
ATOM   1774  H07 LEU C  34      19.061  26.216 -33.785  1.00  0.00      C    H  
ATOM   1775  H08 LEU C  34      18.481  27.187 -32.410  1.00  0.00      C    H  
ATOM   1776  H09 LEU C  34      21.519  29.046 -32.642  1.00  0.00      C    H  
ATOM   1777  H10 LEU C  34      19.994  29.026 -31.725  1.00  0.00      C    H  
ATOM   1778  H11 LEU C  34      20.906  27.517 -31.968  1.00  0.00      C    H  
ATOM   1779  N   MET C  35      20.057  30.356 -37.035  1.00  0.00      C    N  
ATOM   1780  CA  MET C  35      20.435  31.721 -37.382  1.00  0.00      C    C  
ATOM   1781  C   MET C  35      21.433  31.732 -38.536  1.00  0.00      C    C  
ATOM   1782  O   MET C  35      22.326  32.578 -38.589  1.00  0.00      C    O  
ATOM   1783  CB  MET C  35      21.035  32.431 -36.167  1.00  0.00      C    C  
ATOM   1784  CG  MET C  35      20.463  33.820 -35.932  1.00  0.00      C    C  
ATOM   1785  SD  MET C  35      21.604  35.132 -36.410  1.00  0.00      C    S  
ATOM   1786  CE  MET C  35      22.738  35.116 -35.024  1.00  0.00      C    C  
ATOM   1787  H01 MET C  35      19.536  32.252 -37.697  1.00  0.00      C    H  
ATOM   1788  H02 MET C  35      22.101  32.552 -36.361  1.00  0.00      C    H  
ATOM   1789  H03 MET C  35      20.843  31.824 -35.282  1.00  0.00      C    H  
ATOM   1790  H04 MET C  35      20.274  33.922 -34.863  1.00  0.00      C    H  
ATOM   1791  H05 MET C  35      19.547  33.924 -36.514  1.00  0.00      C    H  
ATOM   1792  H06 MET C  35      23.613  35.720 -35.264  1.00  0.00      C    H  
ATOM   1793  H07 MET C  35      22.243  35.528 -34.144  1.00  0.00      C    H  
ATOM   1794  H08 MET C  35      23.049  34.091 -34.820  1.00  0.00      C    H  
ATOM   1795  H12 MET C  35      19.098  30.064 -37.156  1.00  0.00      C    H  
ATOM   1796  N   VAL C  36      21.275  30.788 -39.458  1.00  0.00      C    N  
ATOM   1797  CA  VAL C  36      22.161  30.690 -40.611  1.00  0.00      C    C  
ATOM   1798  C   VAL C  36      22.096  31.952 -41.464  1.00  0.00      C    C  
ATOM   1799  O   VAL C  36      21.075  32.638 -41.499  1.00  0.00      C    O  
ATOM   1800  CB  VAL C  36      21.810  29.473 -41.488  1.00  0.00      C    C  
ATOM   1801  CG1 VAL C  36      22.868  29.264 -42.561  1.00  0.00      C    C  
ATOM   1802  CG2 VAL C  36      21.654  28.226 -40.630  1.00  0.00      C    C  
ATOM   1803  H01 VAL C  36      23.172  30.569 -40.222  1.00  0.00      C    H  
ATOM   1804  H02 VAL C  36      20.859  29.666 -41.984  1.00  0.00      C    H  
ATOM   1805  H03 VAL C  36      23.793  28.921 -42.097  1.00  0.00      C    H  
ATOM   1806  H04 VAL C  36      22.521  28.516 -43.273  1.00  0.00      C    H  
ATOM   1807  H05 VAL C  36      23.050  30.205 -43.081  1.00  0.00      C    H  
ATOM   1808  H06 VAL C  36      20.629  27.862 -40.703  1.00  0.00      C    H  
ATOM   1809  H07 VAL C  36      22.339  27.454 -40.981  1.00  0.00      C    H  
ATOM   1810  H08 VAL C  36      21.880  28.468 -39.592  1.00  0.00      C    H  
ATOM   1811  H09 VAL C  36      20.522  30.122 -39.357  1.00  0.00      C    H  
ATOM   1812  N   GLY C  37      23.194  32.254 -42.151  1.00  0.00      C    N  
ATOM   1813  CA  GLY C  37      23.240  33.434 -42.995  1.00  0.00      C    C  
ATOM   1814  C   GLY C  37      23.121  33.098 -44.468  1.00  0.00      C    C  
ATOM   1815  O   GLY C  37      24.118  33.064 -45.187  1.00  0.00      C    O  
ATOM   1816  H01 GLY C  37      24.207  33.913 -42.842  1.00  0.00      C    H  
ATOM   1817  H02 GLY C  37      22.418  34.095 -42.719  1.00  0.00      C    H  
ATOM   1818  H09 GLY C  37      24.005  31.656 -42.085  1.00  0.00      C    H  
ATOM   1819  N   GLY C  38      21.895  32.847 -44.919  1.00  0.00      C    N  
ATOM   1820  CA  GLY C  38      21.672  32.514 -46.314  1.00  0.00      C    C  
ATOM   1821  C   GLY C  38      22.005  31.068 -46.625  1.00  0.00      C    C  
ATOM   1822  O   GLY C  38      22.767  30.429 -45.899  1.00  0.00      C    O  
ATOM   1823  H01 GLY C  38      22.330  33.142 -46.914  1.00  0.00      C    H  
ATOM   1824  H02 GLY C  38      20.624  32.691 -46.553  1.00  0.00      C    H  
ATOM   1825  H03 GLY C  38      21.111  32.889 -44.284  1.00  0.00      C    H  
ATOM   1826  N   VAL C  39      21.431  30.550 -47.706  1.00  0.00      C    N  
ATOM   1827  CA  VAL C  39      21.671  29.170 -48.112  1.00  0.00      C    C  
ATOM   1828  C   VAL C  39      20.936  28.842 -49.406  1.00  0.00      C    C  
ATOM   1829  O   VAL C  39      19.716  28.983 -49.493  1.00  0.00      C    O  
ATOM   1830  CB  VAL C  39      21.229  28.179 -47.018  1.00  0.00      C    C  
ATOM   1831  CG1 VAL C  39      19.782  28.429 -46.624  1.00  0.00      C    C  
ATOM   1832  CG2 VAL C  39      21.422  26.745 -47.490  1.00  0.00      C    C  
ATOM   1833  H01 VAL C  39      22.744  29.069 -48.272  1.00  0.00      C    H  
ATOM   1834  H02 VAL C  39      21.852  28.335 -46.137  1.00  0.00      C    H  
ATOM   1835  H03 VAL C  39      20.813  31.126 -48.260  1.00  0.00      C    H  
ATOM   1836  H04 VAL C  39      19.142  27.689 -47.104  1.00  0.00      C    H  
ATOM   1837  H05 VAL C  39      19.680  28.349 -45.542  1.00  0.00      C    H  
ATOM   1838  H06 VAL C  39      19.485  29.428 -46.944  1.00  0.00      C    H  
ATOM   1839  H07 VAL C  39      22.405  26.390 -47.180  1.00  0.00      C    H  
ATOM   1840  H08 VAL C  39      20.653  26.110 -47.050  1.00  0.00      C    H  
ATOM   1841  H09 VAL C  39      21.348  26.707 -48.577  1.00  0.00      C    H  
ATOM   1842  N   VAL C  40      21.687  28.403 -50.412  1.00  0.00      C    N  
ATOM   1843  CA  VAL C  40      21.107  28.053 -51.703  1.00  0.00      C    C  
ATOM   1844  C   VAL C  40      21.280  26.568 -51.999  1.00  0.00      C    C  
ATOM   1845  O   VAL C  40      22.379  26.025 -51.880  1.00  0.00      C    O  
ATOM   1846  CB  VAL C  40      21.742  28.870 -52.844  1.00  0.00      C    C  
ATOM   1847  CG1 VAL C  40      21.109  28.507 -54.178  1.00  0.00      C    C  
ATOM   1848  CG2 VAL C  40      21.609  30.360 -52.569  1.00  0.00      C    C  
ATOM   1849  H01 VAL C  40      20.044  28.288 -51.646  1.00  0.00      C    H  
ATOM   1850  H02 VAL C  40      22.803  28.626 -52.895  1.00  0.00      C    H  
ATOM   1851  H03 VAL C  40      20.213  29.109 -54.330  1.00  0.00      C    H  
ATOM   1852  H04 VAL C  40      21.818  28.703 -54.982  1.00  0.00      C    H  
ATOM   1853  H05 VAL C  40      20.841  27.450 -54.178  1.00  0.00      C    H  
ATOM   1854  H06 VAL C  40      20.640  30.559 -52.112  1.00  0.00      C    H  
ATOM   1855  H07 VAL C  40      22.402  30.677 -51.891  1.00  0.00      C    H  
ATOM   1856  H08 VAL C  40      21.689  30.911 -53.506  1.00  0.00      C    H  
ATOM   1857  H10 VAL C  40      22.684  28.310 -50.278  1.00  0.00      C    H  
ATOM   1858  N   ILE C  41      20.189  25.916 -52.385  1.00  0.00      C    N  
ATOM   1859  CA  ILE C  41      20.220  24.493 -52.700  1.00  0.00      C    C  
ATOM   1860  C   ILE C  41      19.558  24.212 -54.044  1.00  0.00      C    C  
ATOM   1861  O   ILE C  41      18.473  24.716 -54.330  1.00  0.00      C    O  
ATOM   1862  CB  ILE C  41      19.519  23.660 -51.611  1.00  0.00      C    C  
ATOM   1863  CG1 ILE C  41      20.093  23.995 -50.233  1.00  0.00      C    C  
ATOM   1864  CG2 ILE C  41      19.665  22.174 -51.905  1.00  0.00      C    C  
ATOM   1865  CD1 ILE C  41      19.063  24.534 -49.264  1.00  0.00      C    C  
ATOM   1866  H01 ILE C  41      21.270  24.204 -52.748  1.00  0.00      C    H  
ATOM   1867  H02 ILE C  41      18.458  23.908 -51.611  1.00  0.00      C    H  
ATOM   1868  H03 ILE C  41      20.837  24.778 -50.378  1.00  0.00      C    H  
ATOM   1869  H04 ILE C  41      20.525  23.089 -49.809  1.00  0.00      C    H  
ATOM   1870  H05 ILE C  41      20.631  21.825 -51.541  1.00  0.00      C    H  
ATOM   1871  H06 ILE C  41      18.868  21.624 -51.404  1.00  0.00      C    H  
ATOM   1872  H07 ILE C  41      19.601  22.008 -52.980  1.00  0.00      C    H  
ATOM   1873  H08 ILE C  41      18.132  23.978 -49.377  1.00  0.00      C    H  
ATOM   1874  H09 ILE C  41      19.316  26.419 -52.462  1.00  0.00      C    H  
ATOM   1875  H10 ILE C  41      19.430  24.423 -48.244  1.00  0.00      C    H  
ATOM   1876  H11 ILE C  41      18.883  25.589 -49.473  1.00  0.00      C    H  
ATOM   1877  N   ALA C  42      20.219  23.403 -54.866  1.00  0.00      C    N  
ATOM   1878  CA  ALA C  42      19.693  23.052 -56.179  1.00  0.00      C    C  
ATOM   1879  C   ALA C  42      18.635  21.959 -56.072  1.00  0.00      C    C  
ATOM   1880  O   ALA C  42      18.622  21.051 -56.902  1.00  0.00      C    O  
ATOM   1881  CB  ALA C  42      20.822  22.609 -57.098  1.00  0.00      C    C  
ATOM   1882  H01 ALA C  42      19.220  23.938 -56.603  1.00  0.00      C    H  
ATOM   1883  H02 ALA C  42      17.898  21.982 -55.269  1.00  0.00      C    H  
ATOM   1884  H03 ALA C  42      21.716  22.413 -56.506  1.00  0.00      C    H  
ATOM   1885  H04 ALA C  42      20.528  21.700 -57.623  1.00  0.00      C    H  
ATOM   1886  H05 ALA C  42      21.032  23.396 -57.822  1.00  0.00      C    H  
ATOM   1887  H12 ALA C  42      21.108  23.022 -54.573  1.00  0.00      C    H  
TER   
END
