# Supplementary material for: Scaffold Searching of FDA and EMA-Approved Drugs Identifies Lead Candidates for Drug Repurposing in Alzheimer’s Disease
Source: Front Chem. 2021 Oct 22;9:736509. doi: 10.3389/fchem.2021.736509 (PMC8571023; doi:10.3389/fchem.2021.736509)
Supplement: Supplementary file 2 [file DataSheet2.zip › Supplementary data/conformers/2.pdb]

ATOM      1  N   ASP A   1       1.587   4.523   3.226  1.00  0.00      A    N  
ATOM      2  CA  ASP A   1       2.327   4.352   1.981  1.00  0.00      A    C  
ATOM      3  C   ASP A   1       2.349   5.650   1.180  1.00  0.00      A    C  
ATOM      4  O   ASP A   1       1.315   6.286   0.981  1.00  0.00      A    O  
ATOM      5  CB  ASP A   1       1.706   3.232   1.145  1.00  0.00      A    C  
ATOM      6  CG  ASP A   1       2.673   2.671   0.120  1.00  0.00      A    C  
ATOM      7  OD1 ASP A   1       3.336   3.473  -0.571  1.00  0.00      A    O  
ATOM      8  OD2 ASP A   1       2.766   1.431   0.009  1.00  0.00      A    O1-
ATOM      9  H01 ASP A   1       2.075   4.053   3.975  1.00  0.00      A    H  
ATOM     10  H02 ASP A   1       1.509   5.507   3.439  1.00  0.00      A    H  
ATOM     11  H03 ASP A   1       3.353   4.083   2.230  1.00  0.00      A    H  
ATOM     12  H04 ASP A   1       0.857   3.652   0.605  1.00  0.00      A    H  
ATOM     13  H05 ASP A   1       1.396   2.427   1.812  1.00  0.00      A    H  
ATOM     14  N   ALA A   2       3.536   6.036   0.722  1.00  0.00      A    N  
ATOM     15  CA  ALA A   2       3.693   7.257  -0.058  1.00  0.00      A    C  
ATOM     16  C   ALA A   2       3.930   6.941  -1.531  1.00  0.00      A    C  
ATOM     17  O   ALA A   2       5.041   6.596  -1.930  1.00  0.00      A    O  
ATOM     18  CB  ALA A   2       4.837   8.093   0.495  1.00  0.00      A    C  
ATOM     19  H01 ALA A   2       2.769   7.829   0.020  1.00  0.00      A    H  
ATOM     20  H02 ALA A   2       5.676   8.066  -0.201  1.00  0.00      A    H  
ATOM     21  H03 ALA A   2       4.506   9.123   0.624  1.00  0.00      A    H  
ATOM     22  H04 ALA A   2       5.151   7.689   1.457  1.00  0.00      A    H  
ATOM     23  H06 ALA A   2       4.348   5.469   0.919  1.00  0.00      A    H  
ATOM     24  N   GLU A   3       2.877   7.060  -2.334  1.00  0.00      A    N  
ATOM     25  CA  GLU A   3       2.972   6.784  -3.763  1.00  0.00      A    C  
ATOM     26  C   GLU A   3       2.961   8.080  -4.569  1.00  0.00      A    C  
ATOM     27  O   GLU A   3       1.913   8.696  -4.761  1.00  0.00      A    O  
ATOM     28  CB  GLU A   3       1.817   5.884  -4.209  1.00  0.00      A    C  
ATOM     29  CG  GLU A   3       2.273   4.584  -4.850  1.00  0.00      A    C  
ATOM     30  CD  GLU A   3       2.244   3.416  -3.883  1.00  0.00      A    C  
ATOM     31  OE1 GLU A   3       1.151   2.851  -3.669  1.00  0.00      A    O  
ATOM     32  OE2 GLU A   3       3.314   3.067  -3.342  1.00  0.00      A    O1-
ATOM     33  H01 GLU A   3       3.916   6.270  -3.946  1.00  0.00      A    H  
ATOM     34  H02 GLU A   3       1.256   6.434  -4.965  1.00  0.00      A    H  
ATOM     35  H03 GLU A   3       1.209   5.644  -3.337  1.00  0.00      A    H  
ATOM     36  H04 GLU A   3       3.305   4.720  -5.173  1.00  0.00      A    H  
ATOM     37  H05 GLU A   3       1.990   7.348  -1.945  1.00  0.00      A    H  
ATOM     38  H06 GLU A   3       1.616   4.359  -5.690  1.00  0.00      A    H  
ATOM     39  N   PHE A   4       4.136   8.489  -5.036  1.00  0.00      A    N  
ATOM     40  CA  PHE A   4       4.264   9.712  -5.820  1.00  0.00      A    C  
ATOM     41  C   PHE A   4       4.545   9.392  -7.285  1.00  0.00      A    C  
ATOM     42  O   PHE A   4       5.672   9.066  -7.655  1.00  0.00      A    O  
ATOM     43  CB  PHE A   4       5.381  10.591  -5.254  1.00  0.00      A    C  
ATOM     44  CG  PHE A   4       4.906  11.578  -4.227  1.00  0.00      A    C  
ATOM     45  CD1 PHE A   4       4.273  11.147  -3.073  1.00  0.00      A    C  
ATOM     46  CD2 PHE A   4       5.093  12.938  -4.416  1.00  0.00      A    C  
ATOM     47  CE1 PHE A   4       3.834  12.054  -2.127  1.00  0.00      A    C  
ATOM     48  CE2 PHE A   4       4.657  13.850  -3.473  1.00  0.00      A    C  
ATOM     49  CZ  PHE A   4       4.027  13.407  -2.327  1.00  0.00      A    C  
ATOM     50  H01 PHE A   4       3.320  10.253  -5.760  1.00  0.00      A    H  
ATOM     51  H02 PHE A   4       5.788  11.166  -6.086  1.00  0.00      A    H  
ATOM     52  H03 PHE A   4       6.129   9.945  -4.793  1.00  0.00      A    H  
ATOM     53  H04 PHE A   4       4.119  10.080  -2.909  1.00  0.00      A    H  
ATOM     54  H05 PHE A   4       5.590  13.293  -5.319  1.00  0.00      A    H  
ATOM     55  H06 PHE A   4       3.336  11.702  -1.224  1.00  0.00      A    H  
ATOM     56  H07 PHE A   4       4.961   7.939  -4.843  1.00  0.00      A    H  
ATOM     57  H08 PHE A   4       4.810  14.917  -3.634  1.00  0.00      A    H  
ATOM     58  H09 PHE A   4       3.683  14.124  -1.581  1.00  0.00      A    H  
ATOM     59  N   ARG A   5       3.510   9.489  -8.114  1.00  0.00      A    N  
ATOM     60  CA  ARG A   5       3.644   9.208  -9.539  1.00  0.00      A    C  
ATOM     61  C   ARG A   5       3.612  10.499 -10.352  1.00  0.00      A    C  
ATOM     62  O   ARG A   5       2.548  11.076 -10.579  1.00  0.00      A    O  
ATOM     63  CB  ARG A   5       2.527   8.272 -10.003  1.00  0.00      A    C  
ATOM     64  CG  ARG A   5       2.583   6.894  -9.365  1.00  0.00      A    C  
ATOM     65  CD  ARG A   5       3.589   5.995 -10.066  1.00  0.00      A    C  
ATOM     66  NE  ARG A   5       2.963   4.797 -10.616  1.00  0.00      A    N  
ATOM     67  CZ  ARG A   5       2.669   3.722  -9.892  1.00  0.00      A    C  
ATOM     68  NH1 ARG A   5       2.944   3.697  -8.596  1.00  0.00      A    N1+
ATOM     69  NH2 ARG A   5       2.099   2.670 -10.466  1.00  0.00      A    N  
ATOM     70  H01 ARG A   5       4.606   8.721  -9.700  1.00  0.00      A    H  
ATOM     71  H02 ARG A   5       2.653   8.132 -11.077  1.00  0.00      A    H  
ATOM     72  H03 ARG A   5       1.569   8.729  -9.755  1.00  0.00      A    H  
ATOM     73  H04 ARG A   5       1.597   6.437  -9.453  1.00  0.00      A    H  
ATOM     74  H05 ARG A   5       2.870   6.999  -8.319  1.00  0.00      A    H  
ATOM     75  H06 ARG A   5       4.328   5.680  -9.330  1.00  0.00      A    H  
ATOM     76  H07 ARG A   5       4.055   6.553 -10.878  1.00  0.00      A    H  
ATOM     77  H08 ARG A   5       2.741   4.784 -11.601  1.00  0.00      A    H  
ATOM     78  H09 ARG A   5       2.720   2.879  -8.048  1.00  0.00      A    H  
ATOM     79  H10 ARG A   5       2.610   9.764  -7.748  1.00  0.00      A    H  
ATOM     80  H11 ARG A   5       3.378   4.496  -8.156  1.00  0.00      A    H  
ATOM     81  H12 ARG A   5       1.888   2.686 -11.454  1.00  0.00      A    H  
ATOM     82  H13 ARG A   5       1.876   1.853  -9.915  1.00  0.00      A    H  
ATOM     83  N   HIS A   6       4.785  10.947 -10.789  1.00  0.00      A    N  
ATOM     84  CA  HIS A   6       4.892  12.169 -11.577  1.00  0.00      A    C  
ATOM     85  C   HIS A   6       4.896  11.855 -13.070  1.00  0.00      A    C  
ATOM     86  O   HIS A   6       5.954  11.766 -13.692  1.00  0.00      A    O  
ATOM     87  CB  HIS A   6       6.161  12.934 -11.202  1.00  0.00      A    C  
ATOM     88  CG  HIS A   6       5.971  13.888 -10.062  1.00  0.00      A    C  
ATOM     89  CD2 HIS A   6       5.761  13.662  -8.744  1.00  0.00      A    C  
ATOM     90  ND1 HIS A   6       5.984  15.258 -10.217  1.00  0.00      A    N  
ATOM     91  CE1 HIS A   6       5.792  15.833  -9.044  1.00  0.00      A    C  
ATOM     92  NE2 HIS A   6       5.653  14.887  -8.133  1.00  0.00      A    N  
ATOM     93  H01 HIS A   6       4.024  12.790 -11.357  1.00  0.00      A    H  
ATOM     94  H02 HIS A   6       6.445  13.527 -12.071  1.00  0.00      A    H  
ATOM     95  H03 HIS A   6       6.930  12.213 -10.924  1.00  0.00      A    H  
ATOM     96  H04 HIS A   6       5.691  12.689  -8.258  1.00  0.00      A    H  
ATOM     97  H05 HIS A   6       6.119  15.746 -11.091  1.00  0.00      A    H  
ATOM     98  H06 HIS A   6       5.755  16.907  -8.859  1.00  0.00      A    H  
ATOM     99  H07 HIS A   6       5.493  15.040  -7.147  1.00  0.00      A    H  
ATOM    100  H14 HIS A   6       5.623  10.428 -10.570  1.00  0.00      A    H  
ATOM    101  N   ASP A   7       3.707  11.686 -13.637  1.00  0.00      A    N  
ATOM    102  CA  ASP A   7       3.573  11.382 -15.057  1.00  0.00      A    C  
ATOM    103  C   ASP A   7       3.313  12.650 -15.863  1.00  0.00      A    C  
ATOM    104  O   ASP A   7       2.561  12.636 -16.837  1.00  0.00      A    O  
ATOM    105  CB  ASP A   7       2.440  10.379 -15.281  1.00  0.00      A    C  
ATOM    106  CG  ASP A   7       2.610   9.119 -14.455  1.00  0.00      A    C  
ATOM    107  OD1 ASP A   7       3.745   8.853 -14.007  1.00  0.00      A    O  
ATOM    108  OD2 ASP A   7       1.609   8.399 -14.258  1.00  0.00      A    O1-
ATOM    109  H01 ASP A   7       4.510  10.942 -15.399  1.00  0.00      A    H  
ATOM    110  H02 ASP A   7       2.455  10.091 -16.332  1.00  0.00      A    H  
ATOM    111  H03 ASP A   7       1.496  10.851 -15.010  1.00  0.00      A    H  
ATOM    112  H08 ASP A   7       2.875  11.770 -13.071  1.00  0.00      A    H  
ATOM    113  N   SER A   8       3.940  13.747 -15.450  1.00  0.00      A    N  
ATOM    114  CA  SER A   8       3.773  15.026 -16.130  1.00  0.00      A    C  
ATOM    115  C   SER A   8       2.295  15.380 -16.264  1.00  0.00      A    C  
ATOM    116  O   SER A   8       1.432  14.726 -15.680  1.00  0.00      A    O  
ATOM    117  CB  SER A   8       4.426  14.981 -17.513  1.00  0.00      A    C  
ATOM    118  OG  SER A   8       5.599  14.186 -17.497  1.00  0.00      A    O  
ATOM    119  H01 SER A   8       4.260  15.795 -15.531  1.00  0.00      A    H  
ATOM    120  H02 SER A   8       4.700  15.996 -17.800  1.00  0.00      A    H  
ATOM    121  H03 SER A   8       3.719  14.560 -18.228  1.00  0.00      A    H  
ATOM    122  H04 SER A   8       4.547  13.693 -14.645  1.00  0.00      A    H  
ATOM    123  H05 SER A   8       5.865  13.989 -18.398  1.00  0.00      A    H  
ATOM    124  N   GLY A   9       2.011  16.423 -17.039  1.00  0.00      A    N  
ATOM    125  CA  GLY A   9       0.637  16.848 -17.236  1.00  0.00      A    C  
ATOM    126  C   GLY A   9      -0.054  16.078 -18.343  1.00  0.00      A    C  
ATOM    127  O   GLY A   9       0.016  14.850 -18.393  1.00  0.00      A    O  
ATOM    128  H01 GLY A   9       0.653  17.899 -17.524  1.00  0.00      A    H  
ATOM    129  H02 GLY A   9       0.087  16.697 -16.307  1.00  0.00      A    H  
ATOM    130  H06 GLY A   9       2.759  16.925 -17.495  1.00  0.00      A    H  
ATOM    131  N   TYR A  10      -0.726  16.800 -19.233  1.00  0.00      A    N  
ATOM    132  CA  TYR A  10      -1.437  16.176 -20.343  1.00  0.00      A    C  
ATOM    133  C   TYR A  10      -1.557  17.137 -21.522  1.00  0.00      A    C  
ATOM    134  O   TYR A  10      -1.299  16.766 -22.667  1.00  0.00      A    O  
ATOM    135  CB  TYR A  10      -2.829  15.725 -19.896  1.00  0.00      A    C  
ATOM    136  CG  TYR A  10      -2.809  14.534 -18.965  1.00  0.00      A    C  
ATOM    137  CD1 TYR A  10      -2.572  13.253 -19.449  1.00  0.00      A    C  
ATOM    138  CD2 TYR A  10      -3.028  14.688 -17.602  1.00  0.00      A    C  
ATOM    139  CE1 TYR A  10      -2.554  12.162 -18.603  1.00  0.00      A    C  
ATOM    140  CE2 TYR A  10      -3.010  13.603 -16.748  1.00  0.00      A    C  
ATOM    141  CZ  TYR A  10      -2.773  12.341 -17.253  1.00  0.00      A    C  
ATOM    142  OH  TYR A  10      -2.755  11.257 -16.406  1.00  0.00      A    O  
ATOM    143  H01 TYR A  10      -0.865  15.305 -20.663  1.00  0.00      A    H  
ATOM    144  H02 TYR A  10      -3.369  15.421 -20.792  1.00  0.00      A    H  
ATOM    145  H03 TYR A  10      -0.745  17.805 -19.139  1.00  0.00      A    H  
ATOM    146  H04 TYR A  10      -3.313  16.556 -19.383  1.00  0.00      A    H  
ATOM    147  H05 TYR A  10      -2.397  13.107 -20.515  1.00  0.00      A    H  
ATOM    148  H06 TYR A  10      -3.217  15.683 -17.199  1.00  0.00      A    H  
ATOM    149  H07 TYR A  10      -2.368  11.164 -19.000  1.00  0.00      A    H  
ATOM    150  H08 TYR A  10      -3.182  13.743 -15.681  1.00  0.00      A    H  
ATOM    151  H09 TYR A  10      -1.923  10.788 -16.503  1.00  0.00      A    H  
ATOM    152  N   GLU A  11      -1.948  18.374 -21.232  1.00  0.00      A    N  
ATOM    153  CA  GLU A  11      -2.102  19.388 -22.268  1.00  0.00      A    C  
ATOM    154  C   GLU A  11      -0.836  19.499 -23.114  1.00  0.00      A    C  
ATOM    155  O   GLU A  11       0.250  19.119 -22.678  1.00  0.00      A    O  
ATOM    156  CB  GLU A  11      -2.429  20.745 -21.640  1.00  0.00      A    C  
ATOM    157  CG  GLU A  11      -3.702  21.375 -22.180  1.00  0.00      A    C  
ATOM    158  CD  GLU A  11      -4.819  21.403 -21.155  1.00  0.00      A    C  
ATOM    159  OE1 GLU A  11      -5.564  20.406 -21.060  1.00  0.00      A    O  
ATOM    160  OE2 GLU A  11      -4.947  22.424 -20.446  1.00  0.00      A    O1-
ATOM    161  H01 GLU A  11      -2.926  19.087 -22.915  1.00  0.00      A    H  
ATOM    162  H02 GLU A  11      -1.609  21.418 -21.890  1.00  0.00      A    H  
ATOM    163  H03 GLU A  11      -2.540  20.610 -20.564  1.00  0.00      A    H  
ATOM    164  H04 GLU A  11      -4.040  20.768 -23.020  1.00  0.00      A    H  
ATOM    165  H05 GLU A  11      -3.483  22.398 -22.487  1.00  0.00      A    H  
ATOM    166  H10 GLU A  11      -2.143  18.617 -20.271  1.00  0.00      A    H  
ATOM    167  N   VAL A  12      -0.986  20.021 -24.327  1.00  0.00      A    N  
ATOM    168  CA  VAL A  12       0.144  20.182 -25.235  1.00  0.00      A    C  
ATOM    169  C   VAL A  12       1.174  21.149 -24.663  1.00  0.00      A    C  
ATOM    170  O   VAL A  12       0.827  22.106 -23.970  1.00  0.00      A    O  
ATOM    171  CB  VAL A  12      -0.313  20.692 -26.614  1.00  0.00      A    C  
ATOM    172  CG1 VAL A  12       0.863  20.758 -27.576  1.00  0.00      A    C  
ATOM    173  CG2 VAL A  12      -1.418  19.807 -27.170  1.00  0.00      A    C  
ATOM    174  H01 VAL A  12       0.599  19.199 -25.352  1.00  0.00      A    H  
ATOM    175  H02 VAL A  12      -0.711  21.700 -26.495  1.00  0.00      A    H  
ATOM    176  H03 VAL A  12       1.738  20.305 -27.110  1.00  0.00      A    H  
ATOM    177  H04 VAL A  12       0.617  20.216 -28.489  1.00  0.00      A    H  
ATOM    178  H05 VAL A  12       1.078  21.799 -27.817  1.00  0.00      A    H  
ATOM    179  H06 VAL A  12      -1.905  20.313 -24.627  1.00  0.00      A    H  
ATOM    180  H07 VAL A  12      -2.275  20.424 -27.441  1.00  0.00      A    H  
ATOM    181  H08 VAL A  12      -1.054  19.283 -28.054  1.00  0.00      A    H  
ATOM    182  H09 VAL A  12      -1.718  19.081 -26.414  1.00  0.00      A    H  
ATOM    183  N   HIS A  13       2.445  20.893 -24.958  1.00  0.00      A    N  
ATOM    184  CA  HIS A  13       3.528  21.742 -24.474  1.00  0.00      A    C  
ATOM    185  C   HIS A  13       4.830  21.432 -25.206  1.00  0.00      A    C  
ATOM    186  O   HIS A  13       4.840  20.693 -26.191  1.00  0.00      A    O  
ATOM    187  CB  HIS A  13       3.718  21.553 -22.968  1.00  0.00      A    C  
ATOM    188  CG  HIS A  13       3.694  22.837 -22.196  1.00  0.00      A    C  
ATOM    189  CD2 HIS A  13       2.658  23.616 -21.807  1.00  0.00      A    C  
ATOM    190  ND1 HIS A  13       4.834  23.459 -21.734  1.00  0.00      A    N  
ATOM    191  CE1 HIS A  13       4.501  24.564 -21.092  1.00  0.00      A    C  
ATOM    192  NE2 HIS A  13       3.186  24.683 -21.123  1.00  0.00      A    N  
ATOM    193  H01 HIS A  13       3.259  22.780 -24.671  1.00  0.00      A    H  
ATOM    194  H02 HIS A  13       4.704  21.111 -22.823  1.00  0.00      A    H  
ATOM    195  H03 HIS A  13       2.919  20.912 -22.597  1.00  0.00      A    H  
ATOM    196  H04 HIS A  13       1.601  23.431 -22.001  1.00  0.00      A    H  
ATOM    197  H05 HIS A  13       5.777  23.122 -21.866  1.00  0.00      A    H  
ATOM    198  H06 HIS A  13       5.193  25.259 -20.617  1.00  0.00      A    H  
ATOM    199  H07 HIS A  13       2.655  25.437 -20.710  1.00  0.00      A    H  
ATOM    200  H10 HIS A  13       2.666  20.091 -25.531  1.00  0.00      A    H  
ATOM    201  N   HIS A  14       5.928  22.002 -24.718  1.00  0.00      A    N  
ATOM    202  CA  HIS A  14       7.236  21.786 -25.327  1.00  0.00      A    C  
ATOM    203  C   HIS A  14       7.268  22.330 -26.752  1.00  0.00      A    C  
ATOM    204  O   HIS A  14       6.225  22.590 -27.350  1.00  0.00      A    O  
ATOM    205  CB  HIS A  14       7.581  20.297 -25.328  1.00  0.00      A    C  
ATOM    206  CG  HIS A  14       7.335  19.623 -24.014  1.00  0.00      A    C  
ATOM    207  CD2 HIS A  14       7.904  19.814 -22.800  1.00  0.00      A    C  
ATOM    208  ND1 HIS A  14       6.405  18.619 -23.845  1.00  0.00      A    N  
ATOM    209  CE1 HIS A  14       6.412  18.222 -22.585  1.00  0.00      A    C  
ATOM    210  NE2 HIS A  14       7.313  18.931 -21.930  1.00  0.00      A    N  
ATOM    211  H01 HIS A  14       7.978  22.322 -24.736  1.00  0.00      A    H  
ATOM    212  H02 HIS A  14       8.649  20.217 -25.533  1.00  0.00      A    H  
ATOM    213  H03 HIS A  14       6.976  19.803 -26.088  1.00  0.00      A    H  
ATOM    214  H04 HIS A  14       8.686  20.534 -22.558  1.00  0.00      A    H  
ATOM    215  H05 HIS A  14       5.811  18.245 -24.571  1.00  0.00      A    H  
ATOM    216  H06 HIS A  14       5.781  17.442 -22.159  1.00  0.00      A    H  
ATOM    217  H07 HIS A  14       7.532  18.839 -20.948  1.00  0.00      A    H  
ATOM    218  H08 HIS A  14       5.855  22.599 -23.906  1.00  0.00      A    H  
ATOM    219  N   GLN A  15       8.472  22.499 -27.288  1.00  0.00      A    N  
ATOM    220  CA  GLN A  15       8.640  23.013 -28.643  1.00  0.00      A    C  
ATOM    221  C   GLN A  15       8.970  21.886 -29.616  1.00  0.00      A    C  
ATOM    222  O   GLN A  15      10.100  21.398 -29.657  1.00  0.00      A    O  
ATOM    223  CB  GLN A  15       9.743  24.072 -28.676  1.00  0.00      A    C  
ATOM    224  CG  GLN A  15       9.465  25.269 -27.782  1.00  0.00      A    C  
ATOM    225  CD  GLN A  15      10.031  25.100 -26.386  1.00  0.00      A    C  
ATOM    226  NE2 GLN A  15       9.665  26.004 -25.485  1.00  0.00      A    N  
ATOM    227  OE1 GLN A  15      10.790  24.167 -26.121  1.00  0.00      A    O  
ATOM    228  H01 GLN A  15       7.699  23.469 -28.951  1.00  0.00      A    H  
ATOM    229  H02 GLN A  15       9.798  24.444 -29.699  1.00  0.00      A    H  
ATOM    230  H03 GLN A  15      10.676  23.609 -28.353  1.00  0.00      A    H  
ATOM    231  H04 GLN A  15       8.383  25.366 -27.689  1.00  0.00      A    H  
ATOM    232  H05 GLN A  15       9.911  26.155 -28.235  1.00  0.00      A    H  
ATOM    233  H06 GLN A  15      10.011  25.942 -24.538  1.00  0.00      A    H  
ATOM    234  H07 GLN A  15       9.040  26.753 -25.746  1.00  0.00      A    H  
ATOM    235  H08 GLN A  15       9.291  22.266 -26.744  1.00  0.00      A    H  
ATOM    236  N   LYS A  16       7.977  21.475 -30.397  1.00  0.00      A    N  
ATOM    237  CA  LYS A  16       8.162  20.406 -31.371  1.00  0.00      A    C  
ATOM    238  C   LYS A  16       8.086  20.948 -32.795  1.00  0.00      A    C  
ATOM    239  O   LYS A  16       7.030  21.396 -33.244  1.00  0.00      A    O  
ATOM    240  CB  LYS A  16       7.104  19.318 -31.172  1.00  0.00      A    C  
ATOM    241  CG  LYS A  16       7.113  18.709 -29.780  1.00  0.00      A    C  
ATOM    242  CD  LYS A  16       6.083  17.600 -29.650  1.00  0.00      A    C  
ATOM    243  CE  LYS A  16       6.696  16.235 -29.921  1.00  0.00      A    C  
ATOM    244  NZ  LYS A  16       6.718  15.916 -31.375  1.00  0.00      A    N1+
ATOM    245  H01 LYS A  16       9.151  19.975 -31.217  1.00  0.00      A    H  
ATOM    246  H02 LYS A  16       7.334  18.516 -31.873  1.00  0.00      A    H  
ATOM    247  H03 LYS A  16       6.122  19.755 -31.352  1.00  0.00      A    H  
ATOM    248  H04 LYS A  16       6.864  19.492 -29.063  1.00  0.00      A    H  
ATOM    249  H05 LYS A  16       8.103  18.299 -29.578  1.00  0.00      A    H  
ATOM    250  H06 LYS A  16       5.298  17.774 -30.386  1.00  0.00      A    H  
ATOM    251  H07 LYS A  16       5.675  17.611 -28.639  1.00  0.00      A    H  
ATOM    252  H08 LYS A  16       7.071  21.914 -30.314  1.00  0.00      A    H  
ATOM    253  H09 LYS A  16       6.085  15.485 -29.420  1.00  0.00      A    H  
ATOM    254  H10 LYS A  16       7.718  16.225 -29.542  1.00  0.00      A    H  
ATOM    255  H11 LYS A  16       7.419  16.481 -31.833  1.00  0.00      A    H  
ATOM    256  H12 LYS A  16       6.938  14.939 -31.502  1.00  0.00      A    H  
ATOM    257  H13 LYS A  16       5.813  16.113 -31.777  1.00  0.00      A    H  
ATOM    258  N   LEU A  17       9.211  20.904 -33.500  1.00  0.00      A    N  
ATOM    259  CA  LEU A  17       9.271  21.390 -34.875  1.00  0.00      A    C  
ATOM    260  C   LEU A  17       9.591  20.253 -35.840  1.00  0.00      A    C  
ATOM    261  O   LEU A  17      10.754  19.898 -36.034  1.00  0.00      A    O  
ATOM    262  CB  LEU A  17      10.324  22.493 -35.001  1.00  0.00      A    C  
ATOM    263  CG  LEU A  17       9.805  23.929 -34.914  1.00  0.00      A    C  
ATOM    264  CD1 LEU A  17       8.940  24.110 -33.676  1.00  0.00      A    C  
ATOM    265  CD2 LEU A  17      10.964  24.915 -34.905  1.00  0.00      A    C  
ATOM    266  H01 LEU A  17       8.294  21.798 -35.134  1.00  0.00      A    H  
ATOM    267  H02 LEU A  17      10.737  22.391 -36.004  1.00  0.00      A    H  
ATOM    268  H03 LEU A  17      11.053  22.352 -34.203  1.00  0.00      A    H  
ATOM    269  H04 LEU A  17       9.192  24.127 -35.793  1.00  0.00      A    H  
ATOM    270  H05 LEU A  17       7.961  23.664 -33.849  1.00  0.00      A    H  
ATOM    271  H06 LEU A  17       9.415  23.622 -32.825  1.00  0.00      A    H  
ATOM    272  H07 LEU A  17       8.823  25.173 -33.466  1.00  0.00      A    H  
ATOM    273  H08 LEU A  17      11.817  24.477 -35.423  1.00  0.00      A    H  
ATOM    274  H09 LEU A  17      10.665  25.833 -35.411  1.00  0.00      A    H  
ATOM    275  H10 LEU A  17      11.242  25.141 -33.875  1.00  0.00      A    H  
ATOM    276  H14 LEU A  17      10.045  20.525 -33.074  1.00  0.00      A    H  
ATOM    277  N   VAL A  18       8.551  19.688 -36.446  1.00  0.00      A    N  
ATOM    278  CA  VAL A  18       8.722  18.594 -37.394  1.00  0.00      A    C  
ATOM    279  C   VAL A  18       7.909  18.834 -38.662  1.00  0.00      A    C  
ATOM    280  O   VAL A  18       7.342  19.910 -38.854  1.00  0.00      A    O  
ATOM    281  CB  VAL A  18       8.303  17.246 -36.777  1.00  0.00      A    C  
ATOM    282  CG1 VAL A  18       8.989  17.037 -35.436  1.00  0.00      A    C  
ATOM    283  CG2 VAL A  18       6.791  17.175 -36.629  1.00  0.00      A    C  
ATOM    284  H01 VAL A  18       9.782  18.556 -37.646  1.00  0.00      A    H  
ATOM    285  H02 VAL A  18       8.617  16.446 -37.447  1.00  0.00      A    H  
ATOM    286  H03 VAL A  18       9.886  17.654 -35.387  1.00  0.00      A    H  
ATOM    287  H04 VAL A  18       8.310  17.320 -34.632  1.00  0.00      A    H  
ATOM    288  H05 VAL A  18       9.264  15.988 -35.327  1.00  0.00      A    H  
ATOM    289  H06 VAL A  18       6.321  17.421 -37.581  1.00  0.00      A    H  
ATOM    290  H07 VAL A  18       6.501  16.167 -36.331  1.00  0.00      A    H  
ATOM    291  H08 VAL A  18       6.466  17.886 -35.870  1.00  0.00      A    H  
ATOM    292  H11 VAL A  18       7.620  20.025 -36.245  1.00  0.00      A    H  
ATOM    293  N   PHE A  19       7.857  17.825 -39.525  1.00  0.00      A    N  
ATOM    294  CA  PHE A  19       7.114  17.926 -40.776  1.00  0.00      A    C  
ATOM    295  C   PHE A  19       6.615  16.555 -41.224  1.00  0.00      A    C  
ATOM    296  O   PHE A  19       5.421  16.361 -41.454  1.00  0.00      A    O  
ATOM    297  CB  PHE A  19       7.992  18.544 -41.866  1.00  0.00      A    C  
ATOM    298  CG  PHE A  19       7.286  19.587 -42.684  1.00  0.00      A    C  
ATOM    299  CD1 PHE A  19       7.082  20.861 -42.180  1.00  0.00      A    C  
ATOM    300  CD2 PHE A  19       6.826  19.293 -43.958  1.00  0.00      A    C  
ATOM    301  CE1 PHE A  19       6.433  21.823 -42.931  1.00  0.00      A    C  
ATOM    302  CE2 PHE A  19       6.177  20.251 -44.713  1.00  0.00      A    C  
ATOM    303  CZ  PHE A  19       5.979  21.517 -44.199  1.00  0.00      A    C  
ATOM    304  H01 PHE A  19       6.251  18.569 -40.607  1.00  0.00      A    H  
ATOM    305  H02 PHE A  19       8.273  17.740 -42.546  1.00  0.00      A    H  
ATOM    306  H03 PHE A  19       8.859  19.005 -41.392  1.00  0.00      A    H  
ATOM    307  H04 PHE A  19       7.437  21.108 -41.180  1.00  0.00      A    H  
ATOM    308  H05 PHE A  19       6.978  18.295 -44.369  1.00  0.00      A    H  
ATOM    309  H06 PHE A  19       6.280  22.822 -42.523  1.00  0.00      A    H  
ATOM    310  H07 PHE A  19       5.821  20.007 -45.714  1.00  0.00      A    H  
ATOM    311  H08 PHE A  19       5.466  22.273 -44.793  1.00  0.00      A    H  
ATOM    312  H09 PHE A  19       8.344  16.967 -39.309  1.00  0.00      A    H  
ATOM    313  N   PHE A  20       7.539  15.608 -41.348  1.00  0.00      A    N  
ATOM    314  CA  PHE A  20       7.194  14.255 -41.770  1.00  0.00      A    C  
ATOM    315  C   PHE A  20       7.395  13.261 -40.630  1.00  0.00      A    C  
ATOM    316  O   PHE A  20       8.388  13.323 -39.906  1.00  0.00      A    O  
ATOM    317  CB  PHE A  20       8.041  13.844 -42.976  1.00  0.00      A    C  
ATOM    318  CG  PHE A  20       8.083  14.881 -44.062  1.00  0.00      A    C  
ATOM    319  CD1 PHE A  20       6.973  15.113 -44.859  1.00  0.00      A    C  
ATOM    320  CD2 PHE A  20       9.231  15.623 -44.286  1.00  0.00      A    C  
ATOM    321  CE1 PHE A  20       7.007  16.067 -45.859  1.00  0.00      A    C  
ATOM    322  CE2 PHE A  20       9.271  16.578 -45.284  1.00  0.00      A    C  
ATOM    323  CZ  PHE A  20       8.158  16.800 -46.072  1.00  0.00      A    C  
ATOM    324  H01 PHE A  20       6.142  14.246 -42.053  1.00  0.00      A    H  
ATOM    325  H02 PHE A  20       7.579  12.953 -43.402  1.00  0.00      A    H  
ATOM    326  H03 PHE A  20       9.060  13.659 -42.636  1.00  0.00      A    H  
ATOM    327  H04 PHE A  20       6.063  14.536 -44.695  1.00  0.00      A    H  
ATOM    328  H05 PHE A  20      10.113  15.452 -43.668  1.00  0.00      A    H  
ATOM    329  H06 PHE A  20       6.127  16.240 -46.478  1.00  0.00      A    H  
ATOM    330  H07 PHE A  20      10.180  17.156 -45.449  1.00  0.00      A    H  
ATOM    331  H08 PHE A  20       8.188  17.552 -46.860  1.00  0.00      A    H  
ATOM    332  H09 PHE A  20       8.503  15.830 -41.145  1.00  0.00      A    H  
ATOM    333  N   ALA A  21       6.444  12.345 -40.478  1.00  0.00      A    N  
ATOM    334  CA  ALA A  21       6.517  11.337 -39.427  1.00  0.00      A    C  
ATOM    335  C   ALA A  21       5.794  10.060 -39.842  1.00  0.00      A    C  
ATOM    336  O   ALA A  21       5.217   9.364 -39.008  1.00  0.00      A    O  
ATOM    337  CB  ALA A  21       5.930  11.880 -38.133  1.00  0.00      A    C  
ATOM    338  H01 ALA A  21       7.567  11.094 -39.263  1.00  0.00      A    H  
ATOM    339  H02 ALA A  21       4.913  11.506 -38.011  1.00  0.00      A    H  
ATOM    340  H03 ALA A  21       6.540  11.553 -37.291  1.00  0.00      A    H  
ATOM    341  H04 ALA A  21       5.914  12.969 -38.170  1.00  0.00      A    H  
ATOM    342  H09 ALA A  21       5.652  12.347 -41.105  1.00  0.00      A    H  
ATOM    343  N   GLU A  22       5.831   9.758 -41.136  1.00  0.00      A    N  
ATOM    344  CA  GLU A  22       5.178   8.564 -41.661  1.00  0.00      A    C  
ATOM    345  C   GLU A  22       5.370   8.458 -43.171  1.00  0.00      A    C  
ATOM    346  O   GLU A  22       6.161   9.194 -43.760  1.00  0.00      A    O  
ATOM    347  CB  GLU A  22       3.686   8.583 -41.325  1.00  0.00      A    C  
ATOM    348  CG  GLU A  22       3.173   7.271 -40.755  1.00  0.00      A    C  
ATOM    349  CD  GLU A  22       3.217   7.237 -39.240  1.00  0.00      A    C  
ATOM    350  OE1 GLU A  22       2.419   7.961 -38.607  1.00  0.00      A    O  
ATOM    351  OE2 GLU A  22       4.048   6.487 -38.686  1.00  0.00      A    O1-
ATOM    352  H01 GLU A  22       5.637   7.694 -41.192  1.00  0.00      A    H  
ATOM    353  H02 GLU A  22       3.151   8.756 -42.259  1.00  0.00      A    H  
ATOM    354  H03 GLU A  22       3.507   9.371 -40.593  1.00  0.00      A    H  
ATOM    355  H04 GLU A  22       3.822   6.476 -41.122  1.00  0.00      A    H  
ATOM    356  H05 GLU A  22       6.323  10.370 -41.771  1.00  0.00      A    H  
ATOM    357  H06 GLU A  22       2.142   7.129 -41.078  1.00  0.00      A    H  
ATOM    358  N   ASP A  23       4.641   7.536 -43.790  1.00  0.00      A    N  
ATOM    359  CA  ASP A  23       4.729   7.333 -45.232  1.00  0.00      A    C  
ATOM    360  C   ASP A  23       4.306   8.590 -45.985  1.00  0.00      A    C  
ATOM    361  O   ASP A  23       3.120   8.811 -46.228  1.00  0.00      A    O  
ATOM    362  CB  ASP A  23       3.856   6.151 -45.656  1.00  0.00      A    C  
ATOM    363  CG  ASP A  23       4.526   4.815 -45.400  1.00  0.00      A    C  
ATOM    364  OD1 ASP A  23       4.395   4.293 -44.273  1.00  0.00      A    O  
ATOM    365  OD2 ASP A  23       5.181   4.292 -46.326  1.00  0.00      A    O1-
ATOM    366  H01 ASP A  23       5.768   7.115 -45.481  1.00  0.00      A    H  
ATOM    367  H02 ASP A  23       3.683   6.235 -46.729  1.00  0.00      A    H  
ATOM    368  H03 ASP A  23       2.921   6.187 -45.097  1.00  0.00      A    H  
ATOM    369  H07 ASP A  23       4.010   6.962 -43.249  1.00  0.00      A    H  
ATOM    370  N   VAL A  24       5.285   9.412 -46.351  1.00  0.00      A    N  
ATOM    371  CA  VAL A  24       5.014  10.648 -47.076  1.00  0.00      A    C  
ATOM    372  C   VAL A  24       5.447  10.536 -48.533  1.00  0.00      A    C  
ATOM    373  O   VAL A  24       6.404   9.833 -48.855  1.00  0.00      A    O  
ATOM    374  CB  VAL A  24       5.732  11.847 -46.429  1.00  0.00      A    C  
ATOM    375  CG1 VAL A  24       7.240  11.658 -46.482  1.00  0.00      A    C  
ATOM    376  CG2 VAL A  24       5.324  13.144 -47.113  1.00  0.00      A    C  
ATOM    377  H01 VAL A  24       3.937  10.812 -47.031  1.00  0.00      A    H  
ATOM    378  H02 VAL A  24       5.434  11.906 -45.382  1.00  0.00      A    H  
ATOM    379  H03 VAL A  24       7.719  12.378 -45.819  1.00  0.00      A    H  
ATOM    380  H04 VAL A  24       6.239   9.175 -46.121  1.00  0.00      A    H  
ATOM    381  H05 VAL A  24       7.492  10.647 -46.162  1.00  0.00      A    H  
ATOM    382  H06 VAL A  24       7.591  11.814 -47.502  1.00  0.00      A    H  
ATOM    383  H07 VAL A  24       4.419  13.532 -46.645  1.00  0.00      A    H  
ATOM    384  H08 VAL A  24       6.126  13.876 -47.014  1.00  0.00      A    H  
ATOM    385  H09 VAL A  24       5.133  12.954 -48.169  1.00  0.00      A    H  
ATOM    386  N   GLY A  25       4.735  11.235 -49.413  1.00  0.00      A    N  
ATOM    387  CA  GLY A  25       5.062  11.201 -50.826  1.00  0.00      A    C  
ATOM    388  C   GLY A  25       6.314  11.991 -51.151  1.00  0.00      A    C  
ATOM    389  O   GLY A  25       7.417  11.606 -50.765  1.00  0.00      A    O  
ATOM    390  H01 GLY A  25       4.233  11.656 -51.369  1.00  0.00      A    H  
ATOM    391  H02 GLY A  25       5.215  10.164 -51.125  1.00  0.00      A    H  
ATOM    392  H10 GLY A  25       3.958  11.796 -49.094  1.00  0.00      A    H  
ATOM    393  N   SER A  26       6.143  13.099 -51.866  1.00  0.00      A    N  
ATOM    394  CA  SER A  26       7.269  13.943 -52.248  1.00  0.00      A    C  
ATOM    395  C   SER A  26       7.280  15.235 -51.436  1.00  0.00      A    C  
ATOM    396  O   SER A  26       6.232  15.821 -51.169  1.00  0.00      A    O  
ATOM    397  CB  SER A  26       7.208  14.266 -53.742  1.00  0.00      A    C  
ATOM    398  OG  SER A  26       5.899  14.077 -54.251  1.00  0.00      A    O  
ATOM    399  H01 SER A  26       8.188  13.396 -52.039  1.00  0.00      A    H  
ATOM    400  H02 SER A  26       7.885  13.594 -54.269  1.00  0.00      A    H  
ATOM    401  H03 SER A  26       5.211  13.362 -52.151  1.00  0.00      A    H  
ATOM    402  H04 SER A  26       7.504  15.304 -53.895  1.00  0.00      A    H  
ATOM    403  H05 SER A  26       5.559  13.229 -53.955  1.00  0.00      A    H  
ATOM    404  N   ASN A  27       8.473  15.672 -51.047  1.00  0.00      A    N  
ATOM    405  CA  ASN A  27       8.622  16.894 -50.266  1.00  0.00      A    C  
ATOM    406  C   ASN A  27       8.913  18.087 -51.171  1.00  0.00      A    C  
ATOM    407  O   ASN A  27      10.055  18.313 -51.572  1.00  0.00      A    O  
ATOM    408  CB  ASN A  27       9.744  16.734 -49.238  1.00  0.00      A    C  
ATOM    409  CG  ASN A  27       9.825  15.324 -48.686  1.00  0.00      A    C  
ATOM    410  ND2 ASN A  27       8.679  14.771 -48.305  1.00  0.00      A    N  
ATOM    411  OD1 ASN A  27      10.905  14.739 -48.602  1.00  0.00      A    O  
ATOM    412  H01 ASN A  27       7.683  17.078 -49.744  1.00  0.00      A    H  
ATOM    413  H02 ASN A  27       9.530  17.405 -48.406  1.00  0.00      A    H  
ATOM    414  H03 ASN A  27      10.693  16.980 -49.714  1.00  0.00      A    H  
ATOM    415  H04 ASN A  27       8.671  13.834 -47.929  1.00  0.00      A    H  
ATOM    416  H05 ASN A  27       7.816  15.288 -48.391  1.00  0.00      A    H  
ATOM    417  H06 ASN A  27       9.297  15.145 -51.299  1.00  0.00      A    H  
ATOM    418  N   LYS A  28       7.872  18.849 -51.490  1.00  0.00      A    N  
ATOM    419  CA  LYS A  28       8.015  20.020 -52.347  1.00  0.00      A    C  
ATOM    420  C   LYS A  28       7.496  21.273 -51.647  1.00  0.00      A    C  
ATOM    421  O   LYS A  28       6.295  21.420 -51.426  1.00  0.00      A    O  
ATOM    422  CB  LYS A  28       7.262  19.810 -53.662  1.00  0.00      A    C  
ATOM    423  CG  LYS A  28       7.713  20.739 -54.776  1.00  0.00      A    C  
ATOM    424  CD  LYS A  28       8.894  20.163 -55.539  1.00  0.00      A    C  
ATOM    425  CE  LYS A  28       8.492  19.722 -56.938  1.00  0.00      A    C  
ATOM    426  NZ  LYS A  28       7.949  18.335 -56.948  1.00  0.00      A    N1+
ATOM    427  H01 LYS A  28       9.075  20.156 -52.560  1.00  0.00      A    H  
ATOM    428  H02 LYS A  28       6.212  20.030 -53.468  1.00  0.00      A    H  
ATOM    429  H03 LYS A  28       7.415  18.781 -53.987  1.00  0.00      A    H  
ATOM    430  H04 LYS A  28       8.024  21.683 -54.328  1.00  0.00      A    H  
ATOM    431  H05 LYS A  28       6.884  20.892 -55.468  1.00  0.00      A    H  
ATOM    432  H06 LYS A  28       6.959  18.611 -51.130  1.00  0.00      A    H  
ATOM    433  H07 LYS A  28       9.258  19.290 -54.997  1.00  0.00      A    H  
ATOM    434  H08 LYS A  28       9.671  20.923 -55.616  1.00  0.00      A    H  
ATOM    435  H09 LYS A  28       9.382  19.741 -57.567  1.00  0.00      A    H  
ATOM    436  H10 LYS A  28       7.730  20.402 -57.317  1.00  0.00      A    H  
ATOM    437  H11 LYS A  28       7.059  18.326 -57.425  1.00  0.00      A    H  
ATOM    438  H12 LYS A  28       8.594  17.724 -57.429  1.00  0.00      A    H  
ATOM    439  H13 LYS A  28       7.825  18.014 -55.998  1.00  0.00      A    H  
ATOM    440  N   GLY A  29       8.411  22.173 -51.300  1.00  0.00      A    N  
ATOM    441  CA  GLY A  29       8.026  23.402 -50.630  1.00  0.00      A    C  
ATOM    442  C   GLY A  29       7.732  23.192 -49.158  1.00  0.00      A    C  
ATOM    443  O   GLY A  29       6.744  23.707 -48.636  1.00  0.00      A    O  
ATOM    444  H01 GLY A  29       7.113  23.764 -51.102  1.00  0.00      A    H  
ATOM    445  H02 GLY A  29       8.838  24.123 -50.726  1.00  0.00      A    H  
ATOM    446  H14 GLY A  29       9.385  22.000 -51.505  1.00  0.00      A    H  
ATOM    447  N   ALA A  30       8.591  22.430 -48.488  1.00  0.00      A    N  
ATOM    448  CA  ALA A  30       8.418  22.153 -47.067  1.00  0.00      A    C  
ATOM    449  C   ALA A  30       9.214  23.136 -46.215  1.00  0.00      A    C  
ATOM    450  O   ALA A  30      10.444  23.094 -46.188  1.00  0.00      A    O  
ATOM    451  CB  ALA A  30       8.833  20.724 -46.754  1.00  0.00      A    C  
ATOM    452  H01 ALA A  30       7.362  22.275 -46.824  1.00  0.00      A    H  
ATOM    453  H02 ALA A  30       9.769  20.732 -46.195  1.00  0.00      A    H  
ATOM    454  H03 ALA A  30       9.382  22.034 -48.975  1.00  0.00      A    H  
ATOM    455  H04 ALA A  30       8.058  20.243 -46.157  1.00  0.00      A    H  
ATOM    456  H05 ALA A  30       8.971  20.173 -47.684  1.00  0.00      A    H  
ATOM    457  N   ILE A  31       8.504  24.020 -45.522  1.00  0.00      A    N  
ATOM    458  CA  ILE A  31       9.146  25.014 -44.669  1.00  0.00      A    C  
ATOM    459  C   ILE A  31       8.469  25.086 -43.305  1.00  0.00      A    C  
ATOM    460  O   ILE A  31       7.243  25.168 -43.213  1.00  0.00      A    O  
ATOM    461  CB  ILE A  31       9.122  26.411 -45.317  1.00  0.00      A    C  
ATOM    462  CG1 ILE A  31       7.690  26.947 -45.373  1.00  0.00      A    C  
ATOM    463  CG2 ILE A  31       9.730  26.359 -46.711  1.00  0.00      A    C  
ATOM    464  CD1 ILE A  31       7.347  27.876 -44.230  1.00  0.00      A    C  
ATOM    465  H01 ILE A  31      10.182  24.700 -44.541  1.00  0.00      A    H  
ATOM    466  H02 ILE A  31       9.719  27.089 -44.707  1.00  0.00      A    H  
ATOM    467  H03 ILE A  31       7.024  26.088 -45.297  1.00  0.00      A    H  
ATOM    468  H04 ILE A  31       7.561  27.489 -46.310  1.00  0.00      A    H  
ATOM    469  H05 ILE A  31      10.747  25.973 -46.649  1.00  0.00      A    H  
ATOM    470  H06 ILE A  31       7.496  24.003 -45.587  1.00  0.00      A    H  
ATOM    471  H07 ILE A  31       9.131  25.705 -47.345  1.00  0.00      A    H  
ATOM    472  H08 ILE A  31       9.748  27.362 -47.138  1.00  0.00      A    H  
ATOM    473  H09 ILE A  31       6.322  27.692 -43.908  1.00  0.00      A    H  
ATOM    474  H10 ILE A  31       8.027  27.695 -43.397  1.00  0.00      A    H  
ATOM    475  H11 ILE A  31       7.443  28.910 -44.560  1.00  0.00      A    H  
ATOM    476  N   ILE A  32       9.274  25.057 -42.249  1.00  0.00      A    N  
ATOM    477  CA  ILE A  32       8.752  25.122 -40.889  1.00  0.00      A    C  
ATOM    478  C   ILE A  32       9.752  25.786 -39.948  1.00  0.00      A    C  
ATOM    479  O   ILE A  32      10.576  25.115 -39.327  1.00  0.00      A    O  
ATOM    480  CB  ILE A  32       8.409  23.721 -40.350  1.00  0.00      A    C  
ATOM    481  CG1 ILE A  32       8.077  23.792 -38.858  1.00  0.00      A    C  
ATOM    482  CG2 ILE A  32       9.564  22.761 -40.596  1.00  0.00      A    C  
ATOM    483  CD1 ILE A  32       7.073  22.752 -38.412  1.00  0.00      A    C  
ATOM    484  H01 ILE A  32       7.841  25.720 -40.929  1.00  0.00      A    H  
ATOM    485  H02 ILE A  32       7.533  23.348 -40.881  1.00  0.00      A    H  
ATOM    486  H03 ILE A  32       7.628  24.769 -38.676  1.00  0.00      A    H  
ATOM    487  H04 ILE A  32       8.997  23.649 -38.292  1.00  0.00      A    H  
ATOM    488  H05 ILE A  32      10.427  23.073 -40.008  1.00  0.00      A    H  
ATOM    489  H06 ILE A  32       9.269  21.754 -40.301  1.00  0.00      A    H  
ATOM    490  H07 ILE A  32       9.825  22.769 -41.654  1.00  0.00      A    H  
ATOM    491  H08 ILE A  32       6.152  22.868 -38.984  1.00  0.00      A    H  
ATOM    492  H09 ILE A  32       7.482  21.756 -38.581  1.00  0.00      A    H  
ATOM    493  H10 ILE A  32       6.860  22.883 -37.351  1.00  0.00      A    H  
ATOM    494  H12 ILE A  32      10.272  24.988 -42.391  1.00  0.00      A    H  
ATOM    495  N   GLY A  33       9.673  27.109 -39.846  1.00  0.00      A    N  
ATOM    496  CA  GLY A  33      10.575  27.842 -38.978  1.00  0.00      A    C  
ATOM    497  C   GLY A  33       9.996  29.168 -38.526  1.00  0.00      A    C  
ATOM    498  O   GLY A  33       9.563  29.977 -39.348  1.00  0.00      A    O  
ATOM    499  H01 GLY A  33      11.482  28.053 -39.545  1.00  0.00      A    H  
ATOM    500  H02 GLY A  33      10.786  27.234 -38.098  1.00  0.00      A    H  
ATOM    501  H11 GLY A  33       8.977  27.610 -40.379  1.00  0.00      A    H  
ATOM    502  N   LEU A  34       9.986  29.392 -37.217  1.00  0.00      A    N  
ATOM    503  CA  LEU A  34       9.453  30.629 -36.656  1.00  0.00      A    C  
ATOM    504  C   LEU A  34      10.257  31.834 -37.134  1.00  0.00      A    C  
ATOM    505  O   LEU A  34      11.488  31.814 -37.125  1.00  0.00      A    O  
ATOM    506  CB  LEU A  34       9.467  30.567 -35.128  1.00  0.00      A    C  
ATOM    507  CG  LEU A  34       8.106  30.392 -34.451  1.00  0.00      A    C  
ATOM    508  CD1 LEU A  34       7.459  29.086 -34.885  1.00  0.00      A    C  
ATOM    509  CD2 LEU A  34       8.253  30.440 -32.938  1.00  0.00      A    C  
ATOM    510  H01 LEU A  34       8.425  30.741 -37.000  1.00  0.00      A    H  
ATOM    511  H02 LEU A  34       9.836  31.538 -34.798  1.00  0.00      A    H  
ATOM    512  H03 LEU A  34      10.357  28.688 -36.594  1.00  0.00      A    H  
ATOM    513  H04 LEU A  34      10.097  29.728 -34.833  1.00  0.00      A    H  
ATOM    514  H05 LEU A  34       7.460  31.214 -34.759  1.00  0.00      A    H  
ATOM    515  H06 LEU A  34       6.517  29.298 -35.391  1.00  0.00      A    H  
ATOM    516  H07 LEU A  34       8.126  28.558 -35.566  1.00  0.00      A    H  
ATOM    517  H08 LEU A  34       7.268  28.466 -34.009  1.00  0.00      A    H  
ATOM    518  H09 LEU A  34       8.839  31.316 -32.658  1.00  0.00      A    H  
ATOM    519  H10 LEU A  34       7.267  30.501 -32.478  1.00  0.00      A    H  
ATOM    520  H11 LEU A  34       8.760  29.539 -32.593  1.00  0.00      A    H  
ATOM    521  N   MET A  35       9.553  32.882 -37.550  1.00  0.00      A    N  
ATOM    522  CA  MET A  35      10.202  34.097 -38.028  1.00  0.00      A    C  
ATOM    523  C   MET A  35      11.059  33.808 -39.257  1.00  0.00      A    C  
ATOM    524  O   MET A  35      12.240  33.481 -39.140  1.00  0.00      A    O  
ATOM    525  CB  MET A  35      11.065  34.709 -36.923  1.00  0.00      A    C  
ATOM    526  CG  MET A  35      11.657  36.059 -37.292  1.00  0.00      A    C  
ATOM    527  SD  MET A  35      12.997  36.554 -36.192  1.00  0.00      A    S  
ATOM    528  CE  MET A  35      12.677  38.310 -36.037  1.00  0.00      A    C  
ATOM    529  H01 MET A  35       9.425  34.808 -38.307  1.00  0.00      A    H  
ATOM    530  H02 MET A  35      11.900  34.029 -36.756  1.00  0.00      A    H  
ATOM    531  H03 MET A  35      10.449  34.834 -36.033  1.00  0.00      A    H  
ATOM    532  H04 MET A  35      10.865  36.802 -37.201  1.00  0.00      A    H  
ATOM    533  H05 MET A  35      12.042  36.005 -38.310  1.00  0.00      A    H  
ATOM    534  H06 MET A  35      11.723  38.462 -35.532  1.00  0.00      A    H  
ATOM    535  H07 MET A  35      13.473  38.775 -35.456  1.00  0.00      A    H  
ATOM    536  H08 MET A  35      12.639  38.762 -37.028  1.00  0.00      A    H  
ATOM    537  H12 MET A  35       8.544  32.836 -37.535  1.00  0.00      A    H  
ATOM    538  N   VAL A  36      10.456  33.930 -40.436  1.00  0.00      A    N  
ATOM    539  CA  VAL A  36      11.164  33.682 -41.686  1.00  0.00      A    C  
ATOM    540  C   VAL A  36      10.608  34.546 -42.812  1.00  0.00      A    C  
ATOM    541  O   VAL A  36       9.405  34.795 -42.882  1.00  0.00      A    O  
ATOM    542  CB  VAL A  36      11.075  32.201 -42.097  1.00  0.00      A    C  
ATOM    543  CG1 VAL A  36      11.767  31.975 -43.433  1.00  0.00      A    C  
ATOM    544  CG2 VAL A  36      11.676  31.312 -41.019  1.00  0.00      A    C  
ATOM    545  H01 VAL A  36      12.209  33.941 -41.515  1.00  0.00      A    H  
ATOM    546  H02 VAL A  36      10.024  31.936 -42.210  1.00  0.00      A    H  
ATOM    547  H03 VAL A  36      12.774  31.595 -43.260  1.00  0.00      A    H  
ATOM    548  H04 VAL A  36      11.201  31.250 -44.018  1.00  0.00      A    H  
ATOM    549  H05 VAL A  36      11.823  32.917 -43.978  1.00  0.00      A    H  
ATOM    550  H06 VAL A  36      12.585  31.774 -40.633  1.00  0.00      A    H  
ATOM    551  H07 VAL A  36      10.959  31.189 -40.207  1.00  0.00      A    H  
ATOM    552  H08 VAL A  36      11.916  30.337 -41.443  1.00  0.00      A    H  
ATOM    553  H09 VAL A  36       9.484  34.201 -40.466  1.00  0.00      A    H  
ATOM    554  N   GLY A  37      11.493  35.000 -43.695  1.00  0.00      A    N  
ATOM    555  CA  GLY A  37      11.072  35.831 -44.807  1.00  0.00      A    C  
ATOM    556  C   GLY A  37      10.258  35.063 -45.829  1.00  0.00      A    C  
ATOM    557  O   GLY A  37       9.281  34.400 -45.484  1.00  0.00      A    O  
ATOM    558  H01 GLY A  37      11.970  36.197 -45.306  1.00  0.00      A    H  
ATOM    559  H02 GLY A  37      10.467  36.651 -44.422  1.00  0.00      A    H  
ATOM    560  H09 GLY A  37      12.469  34.763 -43.590  1.00  0.00      A    H  
ATOM    561  N   GLY A  38      10.661  35.152 -47.093  1.00  0.00      A    N  
ATOM    562  CA  GLY A  38       9.950  34.457 -48.150  1.00  0.00      A    C  
ATOM    563  C   GLY A  38      10.588  33.127 -48.500  1.00  0.00      A    C  
ATOM    564  O   GLY A  38      11.648  32.782 -47.978  1.00  0.00      A    O  
ATOM    565  H01 GLY A  38       9.983  35.085 -49.040  1.00  0.00      A    H  
ATOM    566  H02 GLY A  38       8.925  34.279 -47.825  1.00  0.00      A    H  
ATOM    567  H03 GLY A  38      11.472  35.710 -47.320  1.00  0.00      A    H  
ATOM    568  N   VAL A  39       9.940  32.377 -49.386  1.00  0.00      A    N  
ATOM    569  CA  VAL A  39      10.450  31.077 -49.805  1.00  0.00      A    C  
ATOM    570  C   VAL A  39      10.060  30.772 -51.246  1.00  0.00      A    C  
ATOM    571  O   VAL A  39       8.957  31.099 -51.685  1.00  0.00      A    O  
ATOM    572  CB  VAL A  39       9.929  29.949 -48.894  1.00  0.00      A    C  
ATOM    573  CG1 VAL A  39      10.270  30.237 -47.439  1.00  0.00      A    C  
ATOM    574  CG2 VAL A  39       8.429  29.770 -49.073  1.00  0.00      A    C  
ATOM    575  H01 VAL A  39      11.536  31.124 -49.728  1.00  0.00      A    H  
ATOM    576  H02 VAL A  39      10.420  29.019 -49.180  1.00  0.00      A    H  
ATOM    577  H03 VAL A  39       9.073  32.716 -49.778  1.00  0.00      A    H  
ATOM    578  H04 VAL A  39      11.087  30.957 -47.394  1.00  0.00      A    H  
ATOM    579  H05 VAL A  39       9.395  30.648 -46.935  1.00  0.00      A    H  
ATOM    580  H06 VAL A  39      10.573  29.313 -46.946  1.00  0.00      A    H  
ATOM    581  H07 VAL A  39       7.940  30.744 -49.035  1.00  0.00      A    H  
ATOM    582  H08 VAL A  39       8.231  29.303 -50.038  1.00  0.00      A    H  
ATOM    583  H09 VAL A  39       8.040  29.137 -48.275  1.00  0.00      A    H  
ATOM    584  N   VAL A  40      10.971  30.141 -51.980  1.00  0.00      A    N  
ATOM    585  CA  VAL A  40      10.722  29.790 -53.373  1.00  0.00      A    C  
ATOM    586  C   VAL A  40      11.233  28.388 -53.686  1.00  0.00      A    C  
ATOM    587  O   VAL A  40      12.440  28.145 -53.695  1.00  0.00      A    O  
ATOM    588  CB  VAL A  40      11.388  30.794 -54.333  1.00  0.00      A    C  
ATOM    589  CG1 VAL A  40      10.984  30.506 -55.771  1.00  0.00      A    C  
ATOM    590  CG2 VAL A  40      11.030  32.220 -53.944  1.00  0.00      A    C  
ATOM    591  H01 VAL A  40       9.642  29.821 -53.519  1.00  0.00      A    H  
ATOM    592  H02 VAL A  40      12.470  30.682 -54.256  1.00  0.00      A    H  
ATOM    593  H03 VAL A  40      10.136  31.135 -56.043  1.00  0.00      A    H  
ATOM    594  H04 VAL A  40      11.822  30.720 -56.434  1.00  0.00      A    H  
ATOM    595  H05 VAL A  40      10.703  29.457 -55.867  1.00  0.00      A    H  
ATOM    596  H06 VAL A  40      10.051  32.231 -53.466  1.00  0.00      A    H  
ATOM    597  H07 VAL A  40      11.777  32.606 -53.250  1.00  0.00      A    H  
ATOM    598  H08 VAL A  40      11.005  32.845 -54.837  1.00  0.00      A    H  
ATOM    599  H10 VAL A  40      11.858  29.899 -51.562  1.00  0.00      A    H  
ATOM    600  N   ILE A  41      10.307  27.470 -53.943  1.00  0.00      A    N  
ATOM    601  CA  ILE A  41      10.665  26.093 -54.258  1.00  0.00      A    C  
ATOM    602  C   ILE A  41       9.956  25.617 -55.521  1.00  0.00      A    C  
ATOM    603  O   ILE A  41       8.745  25.780 -55.665  1.00  0.00      A    O  
ATOM    604  CB  ILE A  41      10.317  25.141 -53.098  1.00  0.00      A    C  
ATOM    605  CG1 ILE A  41      10.784  25.733 -51.767  1.00  0.00      A    C  
ATOM    606  CG2 ILE A  41      10.945  23.775 -53.327  1.00  0.00      A    C  
ATOM    607  CD1 ILE A  41      12.267  26.029 -51.724  1.00  0.00      A    C  
ATOM    608  H01 ILE A  41      11.743  26.076 -54.420  1.00  0.00      A    H  
ATOM    609  H02 ILE A  41       9.235  25.019 -53.060  1.00  0.00      A    H  
ATOM    610  H03 ILE A  41      10.584  24.987 -50.998  1.00  0.00      A    H  
ATOM    611  H04 ILE A  41      10.241  26.662 -51.593  1.00  0.00      A    H  
ATOM    612  H05 ILE A  41      11.915  23.734 -52.832  1.00  0.00      A    H  
ATOM    613  H06 ILE A  41      10.295  23.002 -52.916  1.00  0.00      A    H  
ATOM    614  H07 ILE A  41      11.076  23.609 -54.396  1.00  0.00      A    H  
ATOM    615  H08 ILE A  41      12.793  25.342 -52.386  1.00  0.00      A    H  
ATOM    616  H09 ILE A  41       9.332  27.733 -53.919  1.00  0.00      A    H  
ATOM    617  H10 ILE A  41      12.443  27.054 -52.050  1.00  0.00      A    H  
ATOM    618  H11 ILE A  41      12.634  25.903 -50.705  1.00  0.00      A    H  
ATOM    619  N   ALA A  42      10.720  25.026 -56.434  1.00  0.00      A    N  
ATOM    620  CA  ALA A  42      10.165  24.522 -57.684  1.00  0.00      A    C  
ATOM    621  C   ALA A  42       9.493  23.168 -57.481  1.00  0.00      A    C  
ATOM    622  O   ALA A  42      10.067  22.148 -57.863  1.00  0.00      A    O  
ATOM    623  CB  ALA A  42      11.254  24.419 -58.742  1.00  0.00      A    C  
ATOM    624  H01 ALA A  42       9.407  25.227 -58.026  1.00  0.00      A    H  
ATOM    625  H02 ALA A  42       8.515  23.104 -57.003  1.00  0.00      A    H  
ATOM    626  H03 ALA A  42      12.168  24.038 -58.286  1.00  0.00      A    H  
ATOM    627  H04 ALA A  42      10.932  23.739 -59.531  1.00  0.00      A    H  
ATOM    628  H05 ALA A  42      11.444  25.405 -59.166  1.00  0.00      A    H  
ATOM    629  H12 ALA A  42      11.709  24.924 -56.257  1.00  0.00      A    H  
TER   
ATOM    630  N   ASP B   1       6.534   3.280   3.143  1.00  0.00      B    N  
ATOM    631  CA  ASP B   1       7.282   3.125   1.900  1.00  0.00      B    C  
ATOM    632  C   ASP B   1       7.297   4.429   1.109  1.00  0.00      B    C  
ATOM    633  O   ASP B   1       6.258   5.058   0.910  1.00  0.00      B    O  
ATOM    634  CB  ASP B   1       6.676   2.006   1.052  1.00  0.00      B    C  
ATOM    635  CG  ASP B   1       7.653   1.462   0.028  1.00  0.00      B    C  
ATOM    636  OD1 ASP B   1       8.313   2.275  -0.653  1.00  0.00      B    O  
ATOM    637  OD2 ASP B   1       7.758   0.224  -0.092  1.00  0.00      B    O1-
ATOM    638  H01 ASP B   1       6.453   4.261   3.368  1.00  0.00      B    H  
ATOM    639  H02 ASP B   1       8.309   2.863   2.153  1.00  0.00      B    H  
ATOM    640  H03 ASP B   1       5.826   2.423   0.511  1.00  0.00      B    H  
ATOM    641  H04 ASP B   1       6.370   1.193   1.711  1.00  0.00      B    H  
ATOM    642  H06 ASP B   1       7.018   2.802   3.890  1.00  0.00      B    H  
ATOM    643  N   ALA B   2       8.482   4.830   0.661  1.00  0.00      B    N  
ATOM    644  CA  ALA B   2       8.632   6.058  -0.109  1.00  0.00      B    C  
ATOM    645  C   ALA B   2       8.881   5.756  -1.583  1.00  0.00      B    C  
ATOM    646  O   ALA B   2       9.998   5.424  -1.977  1.00  0.00      B    O  
ATOM    647  CB  ALA B   2       9.766   6.901   0.457  1.00  0.00      B    C  
ATOM    648  H01 ALA B   2       7.702   6.621  -0.032  1.00  0.00      B    H  
ATOM    649  H02 ALA B   2      10.609   6.886  -0.234  1.00  0.00      B    H  
ATOM    650  H03 ALA B   2       9.425   7.927   0.591  1.00  0.00      B    H  
ATOM    651  H04 ALA B   2      10.078   6.493   1.418  1.00  0.00      B    H  
ATOM    652  H05 ALA B   2       9.299   4.270   0.859  1.00  0.00      B    H  
ATOM    653  N   GLU B   3       7.832   5.871  -2.391  1.00  0.00      B    N  
ATOM    654  CA  GLU B   3       7.938   5.608  -3.821  1.00  0.00      B    C  
ATOM    655  C   GLU B   3       7.919   6.909  -4.617  1.00  0.00      B    C  
ATOM    656  O   GLU B   3       6.866   7.517  -4.811  1.00  0.00      B    O  
ATOM    657  CB  GLU B   3       6.795   4.700  -4.281  1.00  0.00      B    C  
ATOM    658  CG  GLU B   3       7.266   3.409  -4.929  1.00  0.00      B    C  
ATOM    659  CD  GLU B   3       7.243   2.233  -3.972  1.00  0.00      B    C  
ATOM    660  OE1 GLU B   3       6.154   1.656  -3.768  1.00  0.00      B    O  
ATOM    661  OE2 GLU B   3       8.312   1.890  -3.427  1.00  0.00      B    O1-
ATOM    662  H01 GLU B   3       8.888   5.105  -4.002  1.00  0.00      B    H  
ATOM    663  H02 GLU B   3       6.235   5.250  -5.037  1.00  0.00      B    H  
ATOM    664  H03 GLU B   3       6.184   4.448  -3.414  1.00  0.00      B    H  
ATOM    665  H04 GLU B   3       8.299   3.557  -5.245  1.00  0.00      B    H  
ATOM    666  H05 GLU B   3       6.940   6.147  -2.005  1.00  0.00      B    H  
ATOM    667  H06 GLU B   3       6.616   3.185  -5.774  1.00  0.00      B    H  
ATOM    668  N   PHE B   4       9.093   7.333  -5.075  1.00  0.00      B    N  
ATOM    669  CA  PHE B   4       9.213   8.563  -5.848  1.00  0.00      B    C  
ATOM    670  C   PHE B   4       9.506   8.258  -7.314  1.00  0.00      B    C  
ATOM    671  O   PHE B   4      10.639   7.945  -7.680  1.00  0.00      B    O  
ATOM    672  CB  PHE B   4      10.319   9.448  -5.269  1.00  0.00      B    C  
ATOM    673  CG  PHE B   4       9.828  10.423  -4.238  1.00  0.00      B    C  
ATOM    674  CD1 PHE B   4       9.192   9.977  -3.090  1.00  0.00      B    C  
ATOM    675  CD2 PHE B   4      10.004  11.786  -4.415  1.00  0.00      B    C  
ATOM    676  CE1 PHE B   4       8.739  10.872  -2.140  1.00  0.00      B    C  
ATOM    677  CE2 PHE B   4       9.553  12.686  -3.468  1.00  0.00      B    C  
ATOM    678  CZ  PHE B   4       8.920  12.229  -2.328  1.00  0.00      B    C  
ATOM    679  H01 PHE B   4       8.263   9.094  -5.788  1.00  0.00      B    H  
ATOM    680  H02 PHE B   4      10.726  10.032  -6.094  1.00  0.00      B    H  
ATOM    681  H03 PHE B   4      11.070   8.806  -4.808  1.00  0.00      B    H  
ATOM    682  H04 PHE B   4       9.048   8.908  -2.935  1.00  0.00      B    H  
ATOM    683  H05 PHE B   4      10.504  12.153  -5.312  1.00  0.00      B    H  
ATOM    684  H06 PHE B   4       8.239  10.508  -1.243  1.00  0.00      B    H  
ATOM    685  H07 PHE B   4       9.922   6.789  -4.883  1.00  0.00      B    H  
ATOM    686  H08 PHE B   4       9.697  13.756  -3.620  1.00  0.00      B    H  
ATOM    687  H09 PHE B   4       8.564  12.937  -1.579  1.00  0.00      B    H  
ATOM    688  N   ARG B   5       8.476   8.350  -8.149  1.00  0.00      B    N  
ATOM    689  CA  ARG B   5       8.621   8.082  -9.574  1.00  0.00      B    C  
ATOM    690  C   ARG B   5       8.581   9.379 -10.378  1.00  0.00      B    C  
ATOM    691  O   ARG B   5       7.513   9.947 -10.607  1.00  0.00      B    O  
ATOM    692  CB  ARG B   5       7.516   7.139 -10.053  1.00  0.00      B    C  
ATOM    693  CG  ARG B   5       7.581   5.757  -9.424  1.00  0.00      B    C  
ATOM    694  CD  ARG B   5       8.601   4.873 -10.126  1.00  0.00      B    C  
ATOM    695  NE  ARG B   5       7.989   3.673 -10.690  1.00  0.00      B    N  
ATOM    696  CZ  ARG B   5       7.702   2.590  -9.976  1.00  0.00      B    C  
ATOM    697  NH1 ARG B   5       7.969   2.557  -8.678  1.00  0.00      B    N1+
ATOM    698  NH2 ARG B   5       7.146   1.537 -10.561  1.00  0.00      B    N  
ATOM    699  H01 ARG B   5       9.589   7.606  -9.732  1.00  0.00      B    H  
ATOM    700  H02 ARG B   5       7.651   7.008 -11.127  1.00  0.00      B    H  
ATOM    701  H03 ARG B   5       6.552   7.585  -9.809  1.00  0.00      B    H  
ATOM    702  H04 ARG B   5       6.600   5.291  -9.521  1.00  0.00      B    H  
ATOM    703  H05 ARG B   5       7.860   5.857  -8.375  1.00  0.00      B    H  
ATOM    704  H06 ARG B   5       9.339   4.559  -9.388  1.00  0.00      B    H  
ATOM    705  H07 ARG B   5       9.067   5.442 -10.930  1.00  0.00      B    H  
ATOM    706  H08 ARG B   5       7.772   3.666 -11.676  1.00  0.00      B    H  
ATOM    707  H09 ARG B   5       7.749   1.732  -8.138  1.00  0.00      B    H  
ATOM    708  H10 ARG B   5       7.570   8.612  -7.787  1.00  0.00      B    H  
ATOM    709  H11 ARG B   5       8.392   3.357  -8.229  1.00  0.00      B    H  
ATOM    710  H12 ARG B   5       6.941   1.558 -11.550  1.00  0.00      B    H  
ATOM    711  H13 ARG B   5       6.928   0.714 -10.018  1.00  0.00      B    H  
ATOM    712  N   HIS B   6       9.753   9.842 -10.803  1.00  0.00      B    N  
ATOM    713  CA  HIS B   6       9.852  11.071 -11.582  1.00  0.00      B    C  
ATOM    714  C   HIS B   6       9.868  10.768 -13.077  1.00  0.00      B    C  
ATOM    715  O   HIS B   6      10.931  10.694 -13.694  1.00  0.00      B    O  
ATOM    716  CB  HIS B   6      11.112  11.845 -11.193  1.00  0.00      B    C  
ATOM    717  CG  HIS B   6      10.906  12.788 -10.048  1.00  0.00      B    C  
ATOM    718  CD2 HIS B   6      10.691  12.550  -8.733  1.00  0.00      B    C  
ATOM    719  ND1 HIS B   6      10.906  14.159 -10.192  1.00  0.00      B    N  
ATOM    720  CE1 HIS B   6      10.701  14.724  -9.015  1.00  0.00      B    C  
ATOM    721  NE2 HIS B   6      10.567  13.769  -8.113  1.00  0.00      B    N  
ATOM    722  H01 HIS B   6       8.976  11.682 -11.363  1.00  0.00      B    H  
ATOM    723  H02 HIS B   6      11.396  12.447 -12.056  1.00  0.00      B    H  
ATOM    724  H03 HIS B   6      11.886  11.129 -10.916  1.00  0.00      B    H  
ATOM    725  H04 HIS B   6      10.628  11.572  -8.255  1.00  0.00      B    H  
ATOM    726  H05 HIS B   6      11.042  14.655 -11.062  1.00  0.00      B    H  
ATOM    727  H06 HIS B   6      10.651  15.796  -8.822  1.00  0.00      B    H  
ATOM    728  H07 HIS B   6      10.400  13.912  -7.127  1.00  0.00      B    H  
ATOM    729  H14 HIS B   6      10.595   9.330 -10.581  1.00  0.00      B    H  
ATOM    730  N   ASP B   7       8.684  10.592 -13.653  1.00  0.00      B    N  
ATOM    731  CA  ASP B   7       8.562  10.297 -15.076  1.00  0.00      B    C  
ATOM    732  C   ASP B   7       9.214   8.960 -15.411  1.00  0.00      B    C  
ATOM    733  O   ASP B   7      10.082   8.882 -16.281  1.00  0.00      B    O  
ATOM    734  CB  ASP B   7       9.199  11.412 -15.906  1.00  0.00      B    C  
ATOM    735  CG  ASP B   7       8.749  12.792 -15.466  1.00  0.00      B    C  
ATOM    736  OD1 ASP B   7       7.536  13.075 -15.551  1.00  0.00      B    O  
ATOM    737  OD2 ASP B   7       9.610  13.588 -15.037  1.00  0.00      B    O1-
ATOM    738  H01 ASP B   7       7.501  10.235 -15.320  1.00  0.00      B    H  
ATOM    739  H02 ASP B   7       8.885  11.275 -16.941  1.00  0.00      B    H  
ATOM    740  H03 ASP B   7      10.282  11.348 -15.806  1.00  0.00      B    H  
ATOM    741  H08 ASP B   7       7.848  10.664 -13.092  1.00  0.00      B    H  
ATOM    742  N   SER B   8       8.791   7.910 -14.715  1.00  0.00      B    N  
ATOM    743  CA  SER B   8       9.337   6.576 -14.935  1.00  0.00      B    C  
ATOM    744  C   SER B   8       8.806   5.979 -16.235  1.00  0.00      B    C  
ATOM    745  O   SER B   8       7.936   5.110 -16.223  1.00  0.00      B    O  
ATOM    746  CB  SER B   8       8.990   5.659 -13.761  1.00  0.00      B    C  
ATOM    747  OG  SER B   8       7.588   5.578 -13.574  1.00  0.00      B    O  
ATOM    748  H01 SER B   8      10.421   6.663 -15.011  1.00  0.00      B    H  
ATOM    749  H02 SER B   8       9.436   6.072 -12.856  1.00  0.00      B    H  
ATOM    750  H03 SER B   8       9.382   4.661 -13.960  1.00  0.00      B    H  
ATOM    751  H04 SER B   8       8.073   8.039 -14.016  1.00  0.00      B    H  
ATOM    752  H05 SER B   8       7.306   6.262 -12.962  1.00  0.00      B    H  
ATOM    753  N   GLY B   9       9.339   6.454 -17.358  1.00  0.00      B    N  
ATOM    754  CA  GLY B   9       8.907   5.957 -18.651  1.00  0.00      B    C  
ATOM    755  C   GLY B   9       8.969   7.020 -19.730  1.00  0.00      B    C  
ATOM    756  O   GLY B   9       8.736   8.199 -19.464  1.00  0.00      B    O  
ATOM    757  H01 GLY B   9       7.868   5.642 -18.555  1.00  0.00      B    H  
ATOM    758  H02 GLY B   9       9.551   5.126 -18.940  1.00  0.00      B    H  
ATOM    759  H06 GLY B   9      10.052   7.168 -17.310  1.00  0.00      B    H  
ATOM    760  N   TYR B  10       9.285   6.603 -20.951  1.00  0.00      B    N  
ATOM    761  CA  TYR B  10       9.381   7.528 -22.074  1.00  0.00      B    C  
ATOM    762  C   TYR B  10      10.399   8.628 -21.788  1.00  0.00      B    C  
ATOM    763  O   TYR B  10      11.051   8.628 -20.744  1.00  0.00      B    O  
ATOM    764  CB  TYR B  10       8.014   8.148 -22.370  1.00  0.00      B    C  
ATOM    765  CG  TYR B  10       6.906   7.129 -22.513  1.00  0.00      B    C  
ATOM    766  CD1 TYR B  10       7.066   6.007 -23.318  1.00  0.00      B    C  
ATOM    767  CD2 TYR B  10       5.698   7.288 -21.845  1.00  0.00      B    C  
ATOM    768  CE1 TYR B  10       6.056   5.074 -23.452  1.00  0.00      B    C  
ATOM    769  CE2 TYR B  10       4.683   6.359 -21.972  1.00  0.00      B    C  
ATOM    770  CZ  TYR B  10       4.867   5.255 -22.777  1.00  0.00      B    C  
ATOM    771  OH  TYR B  10       3.858   4.328 -22.907  1.00  0.00      B    O  
ATOM    772  H01 TYR B  10       9.715   6.966 -22.947  1.00  0.00      B    H  
ATOM    773  H02 TYR B  10       8.098   8.665 -23.326  1.00  0.00      B    H  
ATOM    774  H03 TYR B  10       9.463   5.621 -21.105  1.00  0.00      B    H  
ATOM    775  H04 TYR B  10       7.758   8.825 -21.555  1.00  0.00      B    H  
ATOM    776  H05 TYR B  10       8.005   5.861 -23.853  1.00  0.00      B    H  
ATOM    777  H06 TYR B  10       5.548   8.161 -21.210  1.00  0.00      B    H  
ATOM    778  H07 TYR B  10       6.198   4.200 -24.088  1.00  0.00      B    H  
ATOM    779  H08 TYR B  10       3.742   6.498 -21.439  1.00  0.00      B    H  
ATOM    780  H09 TYR B  10       3.615   3.995 -22.040  1.00  0.00      B    H  
ATOM    781  N   GLU B  11      10.528   9.564 -22.723  1.00  0.00      B    N  
ATOM    782  CA  GLU B  11      11.466  10.669 -22.572  1.00  0.00      B    C  
ATOM    783  C   GLU B  11      10.821  11.990 -22.981  1.00  0.00      B    C  
ATOM    784  O   GLU B  11      10.004  12.037 -23.900  1.00  0.00      B    O  
ATOM    785  CB  GLU B  11      12.721  10.421 -23.412  1.00  0.00      B    C  
ATOM    786  CG  GLU B  11      14.015  10.560 -22.628  1.00  0.00      B    C  
ATOM    787  CD  GLU B  11      15.206   9.968 -23.358  1.00  0.00      B    C  
ATOM    788  OE1 GLU B  11      15.376   8.732 -23.311  1.00  0.00      B    O  
ATOM    789  OE2 GLU B  11      15.967  10.741 -23.976  1.00  0.00      B    O1-
ATOM    790  H01 GLU B  11      11.747  10.731 -21.521  1.00  0.00      B    H  
ATOM    791  H02 GLU B  11      12.738  11.181 -24.193  1.00  0.00      B    H  
ATOM    792  H03 GLU B  11      12.670   9.411 -23.818  1.00  0.00      B    H  
ATOM    793  H04 GLU B  11      13.895  10.012 -21.694  1.00  0.00      B    H  
ATOM    794  H05 GLU B  11      14.204  11.619 -22.450  1.00  0.00      B    H  
ATOM    795  H10 GLU B  11       9.962   9.508 -23.558  1.00  0.00      B    H  
ATOM    796  N   VAL B  12      11.194  13.063 -22.290  1.00  0.00      B    N  
ATOM    797  CA  VAL B  12      10.653  14.385 -22.580  1.00  0.00      B    C  
ATOM    798  C   VAL B  12      11.727  15.307 -23.146  1.00  0.00      B    C  
ATOM    799  O   VAL B  12      12.880  15.274 -22.715  1.00  0.00      B    O  
ATOM    800  CB  VAL B  12      10.049  15.033 -21.320  1.00  0.00      B    C  
ATOM    801  CG1 VAL B  12      11.117  15.225 -20.253  1.00  0.00      B    C  
ATOM    802  CG2 VAL B  12       9.387  16.358 -21.667  1.00  0.00      B    C  
ATOM    803  H01 VAL B  12       9.867  14.249 -23.323  1.00  0.00      B    H  
ATOM    804  H02 VAL B  12       9.286  14.365 -20.920  1.00  0.00      B    H  
ATOM    805  H03 VAL B  12      11.967  15.757 -20.682  1.00  0.00      B    H  
ATOM    806  H04 VAL B  12      10.706  15.805 -19.427  1.00  0.00      B    H  
ATOM    807  H05 VAL B  12      11.445  14.252 -19.887  1.00  0.00      B    H  
ATOM    808  H06 VAL B  12      11.869  12.959 -21.546  1.00  0.00      B    H  
ATOM    809  H07 VAL B  12       8.444  16.444 -21.128  1.00  0.00      B    H  
ATOM    810  H08 VAL B  12      10.045  17.179 -21.381  1.00  0.00      B    H  
ATOM    811  H09 VAL B  12       9.197  16.400 -22.739  1.00  0.00      B    H  
ATOM    812  N   HIS B  13      11.341  16.130 -24.117  1.00  0.00      B    N  
ATOM    813  CA  HIS B  13      12.272  17.062 -24.743  1.00  0.00      B    C  
ATOM    814  C   HIS B  13      11.729  18.487 -24.693  1.00  0.00      B    C  
ATOM    815  O   HIS B  13      10.634  18.728 -24.183  1.00  0.00      B    O  
ATOM    816  CB  HIS B  13      12.537  16.655 -26.192  1.00  0.00      B    C  
ATOM    817  CG  HIS B  13      13.256  15.348 -26.326  1.00  0.00      B    C  
ATOM    818  CD2 HIS B  13      12.810  14.127 -26.702  1.00  0.00      B    C  
ATOM    819  ND1 HIS B  13      14.600  15.198 -26.055  1.00  0.00      B    N  
ATOM    820  CE1 HIS B  13      14.950  13.941 -26.261  1.00  0.00      B    C  
ATOM    821  NE2 HIS B  13      13.882  13.270 -26.653  1.00  0.00      B    N  
ATOM    822  H01 HIS B  13      13.209  17.029 -24.188  1.00  0.00      B    H  
ATOM    823  H02 HIS B  13      13.181  17.420 -26.626  1.00  0.00      B    H  
ATOM    824  H03 HIS B  13      11.581  16.578 -26.709  1.00  0.00      B    H  
ATOM    825  H04 HIS B  13      11.790  13.871 -26.990  1.00  0.00      B    H  
ATOM    826  H05 HIS B  13      15.220  15.934 -25.747  1.00  0.00      B    H  
ATOM    827  H06 HIS B  13      15.950  13.528 -26.130  1.00  0.00      B    H  
ATOM    828  H07 HIS B  13      13.858  12.286 -26.880  1.00  0.00      B    H  
ATOM    829  H10 HIS B  13      10.380  16.109 -24.428  1.00  0.00      B    H  
ATOM    830  N   HIS B  14      12.501  19.429 -25.226  1.00  0.00      B    N  
ATOM    831  CA  HIS B  14      12.097  20.830 -25.242  1.00  0.00      B    C  
ATOM    832  C   HIS B  14      12.125  21.387 -26.662  1.00  0.00      B    C  
ATOM    833  O   HIS B  14      11.079  21.637 -27.261  1.00  0.00      B    O  
ATOM    834  CB  HIS B  14      13.013  21.657 -24.339  1.00  0.00      B    C  
ATOM    835  CG  HIS B  14      12.662  21.567 -22.886  1.00  0.00      B    C  
ATOM    836  CD2 HIS B  14      12.508  20.493 -22.078  1.00  0.00      B    C  
ATOM    837  ND1 HIS B  14      12.423  22.674 -22.100  1.00  0.00      B    N  
ATOM    838  CE1 HIS B  14      12.139  22.285 -20.870  1.00  0.00      B    C  
ATOM    839  NE2 HIS B  14      12.184  20.965 -20.830  1.00  0.00      B    N  
ATOM    840  H01 HIS B  14      11.076  20.893 -24.866  1.00  0.00      B    H  
ATOM    841  H02 HIS B  14      12.894  22.700 -24.632  1.00  0.00      B    H  
ATOM    842  H03 HIS B  14      14.036  21.305 -24.470  1.00  0.00      B    H  
ATOM    843  H04 HIS B  14      12.620  19.447 -22.364  1.00  0.00      B    H  
ATOM    844  H05 HIS B  14      12.459  23.633 -22.415  1.00  0.00      B    H  
ATOM    845  H06 HIS B  14      11.907  22.941 -20.031  1.00  0.00      B    H  
ATOM    846  H07 HIS B  14      12.009  20.396 -20.014  1.00  0.00      B    H  
ATOM    847  H08 HIS B  14      13.389  19.168 -25.630  1.00  0.00      B    H  
ATOM    848  N   GLN B  15      13.328  21.580 -27.194  1.00  0.00      B    N  
ATOM    849  CA  GLN B  15      13.490  22.109 -28.543  1.00  0.00      B    C  
ATOM    850  C   GLN B  15      13.840  20.996 -29.525  1.00  0.00      B    C  
ATOM    851  O   GLN B  15      14.978  20.528 -29.571  1.00  0.00      B    O  
ATOM    852  CB  GLN B  15      14.578  23.184 -28.564  1.00  0.00      B    C  
ATOM    853  CG  GLN B  15      14.278  24.371 -27.662  1.00  0.00      B    C  
ATOM    854  CD  GLN B  15      14.841  24.199 -26.265  1.00  0.00      B    C  
ATOM    855  NE2 GLN B  15      14.458  25.090 -25.358  1.00  0.00      B    N  
ATOM    856  OE1 GLN B  15      15.613  23.275 -26.004  1.00  0.00      B    O  
ATOM    857  H01 GLN B  15      12.543  22.554 -28.848  1.00  0.00      B    H  
ATOM    858  H02 GLN B  15      14.632  23.564 -29.584  1.00  0.00      B    H  
ATOM    859  H03 GLN B  15      15.516  22.733 -28.240  1.00  0.00      B    H  
ATOM    860  H04 GLN B  15      13.195  24.452 -27.573  1.00  0.00      B    H  
ATOM    861  H05 GLN B  15      14.712  25.267 -28.106  1.00  0.00      B    H  
ATOM    862  H06 GLN B  15      14.801  25.026 -24.410  1.00  0.00      B    H  
ATOM    863  H07 GLN B  15      13.823  25.832 -25.616  1.00  0.00      B    H  
ATOM    864  H08 GLN B  15      14.149  21.355 -26.651  1.00  0.00      B    H  
ATOM    865  N   LYS B  16      12.854  20.576 -30.311  1.00  0.00      B    N  
ATOM    866  CA  LYS B  16      13.057  19.519 -31.295  1.00  0.00      B    C  
ATOM    867  C   LYS B  16      12.976  20.072 -32.713  1.00  0.00      B    C  
ATOM    868  O   LYS B  16      11.913  20.499 -33.165  1.00  0.00      B    O  
ATOM    869  CB  LYS B  16      12.015  18.414 -31.107  1.00  0.00      B    C  
ATOM    870  CG  LYS B  16      12.030  17.792 -29.722  1.00  0.00      B    C  
ATOM    871  CD  LYS B  16      11.016  16.666 -29.604  1.00  0.00      B    C  
ATOM    872  CE  LYS B  16      11.650  15.313 -29.886  1.00  0.00      B    C  
ATOM    873  NZ  LYS B  16      11.680  15.007 -31.343  1.00  0.00      B    N1+
ATOM    874  H01 LYS B  16      14.053  19.102 -31.144  1.00  0.00      B    H  
ATOM    875  H02 LYS B  16      12.259  17.622 -31.815  1.00  0.00      B    H  
ATOM    876  H03 LYS B  16      11.027  18.838 -31.284  1.00  0.00      B    H  
ATOM    877  H04 LYS B  16      11.768  18.564 -28.999  1.00  0.00      B    H  
ATOM    878  H05 LYS B  16      13.025  17.395 -29.522  1.00  0.00      B    H  
ATOM    879  H06 LYS B  16      10.230  16.835 -30.340  1.00  0.00      B    H  
ATOM    880  H07 LYS B  16      10.606  16.662 -28.594  1.00  0.00      B    H  
ATOM    881  H08 LYS B  16      11.941  21.000 -30.225  1.00  0.00      B    H  
ATOM    882  H09 LYS B  16      11.049  14.549 -29.393  1.00  0.00      B    H  
ATOM    883  H10 LYS B  16      12.671  15.315 -29.504  1.00  0.00      B    H  
ATOM    884  H11 LYS B  16      12.443  15.508 -31.776  1.00  0.00      B    H  
ATOM    885  H12 LYS B  16      11.811  14.014 -31.476  1.00  0.00      B    H  
ATOM    886  H13 LYS B  16      10.808  15.292 -31.765  1.00  0.00      B    H  
ATOM    887  N   LEU B  17      14.106  20.061 -33.413  1.00  0.00      B    N  
ATOM    888  CA  LEU B  17      14.163  20.561 -34.782  1.00  0.00      B    C  
ATOM    889  C   LEU B  17      14.528  19.444 -35.755  1.00  0.00      B    C  
ATOM    890  O   LEU B  17      15.703  19.130 -35.943  1.00  0.00      B    O  
ATOM    891  CB  LEU B  17      15.180  21.699 -34.889  1.00  0.00      B    C  
ATOM    892  CG  LEU B  17      14.615  23.116 -34.791  1.00  0.00      B    C  
ATOM    893  CD1 LEU B  17      13.738  23.257 -33.557  1.00  0.00      B    C  
ATOM    894  CD2 LEU B  17      15.741  24.139 -34.767  1.00  0.00      B    C  
ATOM    895  H01 LEU B  17      13.175  20.939 -35.046  1.00  0.00      B    H  
ATOM    896  H02 LEU B  17      15.603  21.621 -35.891  1.00  0.00      B    H  
ATOM    897  H03 LEU B  17      15.907  21.573 -34.087  1.00  0.00      B    H  
ATOM    898  H04 LEU B  17      14.000  23.303 -35.672  1.00  0.00      B    H  
ATOM    899  H05 LEU B  17      12.761  22.815 -33.754  1.00  0.00      B    H  
ATOM    900  H06 LEU B  17      14.206  22.743 -32.717  1.00  0.00      B    H  
ATOM    901  H07 LEU B  17      13.617  24.313 -33.315  1.00  0.00      B    H  
ATOM    902  H08 LEU B  17      16.607  23.737 -35.292  1.00  0.00      B    H  
ATOM    903  H09 LEU B  17      15.411  25.054 -35.258  1.00  0.00      B    H  
ATOM    904  H10 LEU B  17      16.012  24.358 -33.734  1.00  0.00      B    H  
ATOM    905  H14 LEU B  17      14.946  19.697 -32.986  1.00  0.00      B    H  
ATOM    906  N   VAL B  18      13.512  18.849 -36.373  1.00  0.00      B    N  
ATOM    907  CA  VAL B  18      13.726  17.769 -37.329  1.00  0.00      B    C  
ATOM    908  C   VAL B  18      12.912  17.991 -38.599  1.00  0.00      B    C  
ATOM    909  O   VAL B  18      12.310  19.048 -38.787  1.00  0.00      B    O  
ATOM    910  CB  VAL B  18      13.353  16.403 -36.725  1.00  0.00      B    C  
ATOM    911  CG1 VAL B  18      14.036  16.208 -35.380  1.00  0.00      B    C  
ATOM    912  CG2 VAL B  18      11.843  16.275 -36.588  1.00  0.00      B    C  
ATOM    913  H01 VAL B  18      14.788  17.770 -37.576  1.00  0.00      B    H  
ATOM    914  H02 VAL B  18      13.702  15.621 -37.399  1.00  0.00      B    H  
ATOM    915  H03 VAL B  18      14.933  16.826 -35.336  1.00  0.00      B    H  
ATOM    916  H04 VAL B  18      13.355  16.499 -34.580  1.00  0.00      B    H  
ATOM    917  H05 VAL B  18      14.311  15.160 -35.260  1.00  0.00      B    H  
ATOM    918  H06 VAL B  18      11.362  16.694 -37.472  1.00  0.00      B    H  
ATOM    919  H07 VAL B  18      11.574  15.223 -36.493  1.00  0.00      B    H  
ATOM    920  H08 VAL B  18      11.511  16.817 -35.703  1.00  0.00      B    H  
ATOM    921  H11 VAL B  18      12.569  19.153 -36.175  1.00  0.00      B    H  
ATOM    922  N   PHE B  19      12.898  16.986 -39.469  1.00  0.00      B    N  
ATOM    923  CA  PHE B  19      12.158  17.071 -40.722  1.00  0.00      B    C  
ATOM    924  C   PHE B  19      11.707  15.688 -41.182  1.00  0.00      B    C  
ATOM    925  O   PHE B  19      10.520  15.455 -41.413  1.00  0.00      B    O  
ATOM    926  CB  PHE B  19      13.020  17.724 -41.805  1.00  0.00      B    C  
ATOM    927  CG  PHE B  19      12.286  18.752 -42.617  1.00  0.00      B    C  
ATOM    928  CD1 PHE B  19      12.045  20.016 -42.105  1.00  0.00      B    C  
ATOM    929  CD2 PHE B  19      11.836  18.453 -43.893  1.00  0.00      B    C  
ATOM    930  CE1 PHE B  19      11.369  20.964 -42.850  1.00  0.00      B    C  
ATOM    931  CE2 PHE B  19      11.160  19.397 -44.643  1.00  0.00      B    C  
ATOM    932  CZ  PHE B  19      10.926  20.654 -44.121  1.00  0.00      B    C  
ATOM    933  H01 PHE B  19      11.274  17.685 -40.551  1.00  0.00      B    H  
ATOM    934  H02 PHE B  19      13.326  16.934 -42.490  1.00  0.00      B    H  
ATOM    935  H03 PHE B  19      13.871  18.206 -41.325  1.00  0.00      B    H  
ATOM    936  H04 PHE B  19      12.393  20.266 -41.103  1.00  0.00      B    H  
ATOM    937  H05 PHE B  19      12.017  17.462 -44.310  1.00  0.00      B    H  
ATOM    938  H06 PHE B  19      11.186  21.955 -42.435  1.00  0.00      B    H  
ATOM    939  H07 PHE B  19      10.812  19.149 -45.646  1.00  0.00      B    H  
ATOM    940  H08 PHE B  19      10.393  21.400 -44.711  1.00  0.00      B    H  
ATOM    941  H09 PHE B  19      13.413  16.143 -39.257  1.00  0.00      B    H  
ATOM    942  N   PHE B  20      12.662  14.773 -41.312  1.00  0.00      B    N  
ATOM    943  CA  PHE B  20      12.364  13.413 -41.745  1.00  0.00      B    C  
ATOM    944  C   PHE B  20      12.593  12.418 -40.611  1.00  0.00      B    C  
ATOM    945  O   PHE B  20      13.582  12.507 -39.883  1.00  0.00      B    O  
ATOM    946  CB  PHE B  20      13.228  13.038 -42.950  1.00  0.00      B    C  
ATOM    947  CG  PHE B  20      13.234  14.080 -44.032  1.00  0.00      B    C  
ATOM    948  CD1 PHE B  20      12.114  14.283 -44.822  1.00  0.00      B    C  
ATOM    949  CD2 PHE B  20      14.359  14.856 -44.258  1.00  0.00      B    C  
ATOM    950  CE1 PHE B  20      12.116  15.242 -45.818  1.00  0.00      B    C  
ATOM    951  CE2 PHE B  20      14.366  15.817 -45.252  1.00  0.00      B    C  
ATOM    952  CZ  PHE B  20      13.244  16.009 -46.034  1.00  0.00      B    C  
ATOM    953  H01 PHE B  20      11.314  13.372 -42.033  1.00  0.00      B    H  
ATOM    954  H02 PHE B  20      12.801  12.132 -43.381  1.00  0.00      B    H  
ATOM    955  H03 PHE B  20      14.252  12.889 -42.608  1.00  0.00      B    H  
ATOM    956  H04 PHE B  20      11.221  13.680 -44.656  1.00  0.00      B    H  
ATOM    957  H05 PHE B  20      15.248  14.707 -43.646  1.00  0.00      B    H  
ATOM    958  H06 PHE B  20      11.228  15.393 -46.432  1.00  0.00      B    H  
ATOM    959  H07 PHE B  20      15.257  16.423 -45.418  1.00  0.00      B    H  
ATOM    960  H08 PHE B  20      13.249  16.764 -46.820  1.00  0.00      B    H  
ATOM    961  H09 PHE B  20      13.618  15.026 -41.106  1.00  0.00      B    H  
ATOM    962  N   ALA B  21      11.672  11.471 -40.467  1.00  0.00      B    N  
ATOM    963  CA  ALA B  21      11.774  10.459 -39.423  1.00  0.00      B    C  
ATOM    964  C   ALA B  21      11.094   9.162 -39.848  1.00  0.00      B    C  
ATOM    965  O   ALA B  21      10.541   8.440 -39.019  1.00  0.00      B    O  
ATOM    966  CB  ALA B  21      11.167  10.975 -38.126  1.00  0.00      B    C  
ATOM    967  H01 ALA B  21      12.831  10.248 -39.258  1.00  0.00      B    H  
ATOM    968  H02 ALA B  21      10.152  10.591 -38.023  1.00  0.00      B    H  
ATOM    969  H03 ALA B  21      11.770  10.638 -37.283  1.00  0.00      B    H  
ATOM    970  H04 ALA B  21      11.143  12.065 -38.144  1.00  0.00      B    H  
ATOM    971  H09 ALA B  21      10.882  11.452 -41.096  1.00  0.00      B    H  
ATOM    972  N   GLU B  22      11.138   8.873 -41.145  1.00  0.00      B    N  
ATOM    973  CA  GLU B  22      10.523   7.663 -41.679  1.00  0.00      B    C  
ATOM    974  C   GLU B  22      10.713   7.578 -43.191  1.00  0.00      B    C  
ATOM    975  O   GLU B  22      11.478   8.346 -43.775  1.00  0.00      B    O  
ATOM    976  CB  GLU B  22       9.032   7.629 -41.338  1.00  0.00      B    C  
ATOM    977  CG  GLU B  22       8.566   6.295 -40.779  1.00  0.00      B    C  
ATOM    978  CD  GLU B  22       8.617   6.248 -39.264  1.00  0.00      B    C  
ATOM    979  OE1 GLU B  22       7.798   6.938 -38.622  1.00  0.00      B    O  
ATOM    980  OE2 GLU B  22       9.475   5.522 -38.721  1.00  0.00      B    O1-
ATOM    981  H01 GLU B  22      11.013   6.804 -41.220  1.00  0.00      B    H  
ATOM    982  H02 GLU B  22       8.488   7.793 -42.268  1.00  0.00      B    H  
ATOM    983  H03 GLU B  22       8.829   8.403 -40.598  1.00  0.00      B    H  
ATOM    984  H04 GLU B  22       9.240   5.526 -41.156  1.00  0.00      B    H  
ATOM    985  H05 GLU B  22      11.608   9.506 -41.776  1.00  0.00      B    H  
ATOM    986  H06 GLU B  22       7.539   6.121 -41.100  1.00  0.00      B    H  
ATOM    987  N   ASP B  23      10.012   6.640 -43.817  1.00  0.00      B    N  
ATOM    988  CA  ASP B  23      10.102   6.454 -45.261  1.00  0.00      B    C  
ATOM    989  C   ASP B  23       9.636   7.704 -46.000  1.00  0.00      B    C  
ATOM    990  O   ASP B  23       8.442   7.889 -46.236  1.00  0.00      B    O  
ATOM    991  CB  ASP B  23       9.266   5.248 -45.694  1.00  0.00      B    C  
ATOM    992  CG  ASP B  23       9.980   3.932 -45.454  1.00  0.00      B    C  
ATOM    993  OD1 ASP B  23       9.871   3.395 -44.332  1.00  0.00      B    O  
ATOM    994  OD2 ASP B  23      10.648   3.440 -46.387  1.00  0.00      B    O1-
ATOM    995  H01 ASP B  23      11.146   6.272 -45.515  1.00  0.00      B    H  
ATOM    996  H02 ASP B  23       9.086   5.337 -46.765  1.00  0.00      B    H  
ATOM    997  H03 ASP B  23       8.333   5.248 -45.131  1.00  0.00      B    H  
ATOM    998  H07 ASP B  23       9.402   6.041 -43.280  1.00  0.00      B    H  
ATOM    999  N   VAL B  24      10.586   8.560 -46.362  1.00  0.00      B    N  
ATOM   1000  CA  VAL B  24      10.273   9.793 -47.074  1.00  0.00      B    C  
ATOM   1001  C   VAL B  24      10.703   9.709 -48.534  1.00  0.00      B    C  
ATOM   1002  O   VAL B  24      11.684   9.045 -48.866  1.00  0.00      B    O  
ATOM   1003  CB  VAL B  24      10.956  11.009 -46.419  1.00  0.00      B    C  
ATOM   1004  CG1 VAL B  24      12.469  10.867 -46.477  1.00  0.00      B    C  
ATOM   1005  CG2 VAL B  24      10.507  12.298 -47.091  1.00  0.00      B    C  
ATOM   1006  H01 VAL B  24       9.192   9.921 -47.023  1.00  0.00      B    H  
ATOM   1007  H02 VAL B  24      10.659  11.050 -45.371  1.00  0.00      B    H  
ATOM   1008  H03 VAL B  24      12.926  11.558 -45.768  1.00  0.00      B    H  
ATOM   1009  H04 VAL B  24      11.549   8.351 -46.138  1.00  0.00      B    H  
ATOM   1010  H05 VAL B  24      12.749   9.845 -46.220  1.00  0.00      B    H  
ATOM   1011  H06 VAL B  24      12.818  11.097 -47.484  1.00  0.00      B    H  
ATOM   1012  H07 VAL B  24       9.594  12.656 -46.615  1.00  0.00      B    H  
ATOM   1013  H08 VAL B  24      11.288  13.052 -46.991  1.00  0.00      B    H  
ATOM   1014  H09 VAL B  24      10.316  12.110 -48.147  1.00  0.00      B    H  
ATOM   1015  N   GLY B  25       9.960  10.387 -49.404  1.00  0.00      B    N  
ATOM   1016  CA  GLY B  25      10.280  10.376 -50.820  1.00  0.00      B    C  
ATOM   1017  C   GLY B  25      11.497  11.220 -51.146  1.00  0.00      B    C  
ATOM   1018  O   GLY B  25      12.618  10.877 -50.769  1.00  0.00      B    O  
ATOM   1019  H01 GLY B  25       9.430  10.800 -51.355  1.00  0.00      B    H  
ATOM   1020  H02 GLY B  25      10.474   9.348 -51.128  1.00  0.00      B    H  
ATOM   1021  H10 GLY B  25       9.164  10.915 -49.076  1.00  0.00      B    H  
ATOM   1022  N   SER B  26      11.277  12.326 -51.850  1.00  0.00      B    N  
ATOM   1023  CA  SER B  26      12.366  13.218 -52.231  1.00  0.00      B    C  
ATOM   1024  C   SER B  26      12.326  14.505 -51.412  1.00  0.00      B    C  
ATOM   1025  O   SER B  26      11.257  15.054 -51.151  1.00  0.00      B    O  
ATOM   1026  CB  SER B  26      12.285  13.546 -53.723  1.00  0.00      B    C  
ATOM   1027  OG  SER B  26      10.983  13.306 -54.228  1.00  0.00      B    O  
ATOM   1028  H01 SER B  26      13.308  12.709 -52.029  1.00  0.00      B    H  
ATOM   1029  H02 SER B  26      12.987  12.905 -54.257  1.00  0.00      B    H  
ATOM   1030  H03 SER B  26      10.333  12.554 -52.128  1.00  0.00      B    H  
ATOM   1031  H04 SER B  26      12.537  14.596 -53.872  1.00  0.00      B    H  
ATOM   1032  H05 SER B  26      10.647  12.482 -53.868  1.00  0.00      B    H  
ATOM   1033  N   ASN B  27      13.500  14.980 -51.011  1.00  0.00      B    N  
ATOM   1034  CA  ASN B  27      13.601  16.202 -50.221  1.00  0.00      B    C  
ATOM   1035  C   ASN B  27      13.861  17.409 -51.117  1.00  0.00      B    C  
ATOM   1036  O   ASN B  27      14.996  17.664 -51.520  1.00  0.00      B    O  
ATOM   1037  CB  ASN B  27      14.718  16.072 -49.184  1.00  0.00      B    C  
ATOM   1038  CG  ASN B  27      14.852  14.659 -48.652  1.00  0.00      B    C  
ATOM   1039  ND2 ASN B  27      13.727  14.052 -48.294  1.00  0.00      B    N  
ATOM   1040  OD1 ASN B  27      15.955  14.119 -48.564  1.00  0.00      B    O  
ATOM   1041  H01 ASN B  27      12.652  16.352 -49.706  1.00  0.00      B    H  
ATOM   1042  H02 ASN B  27      14.468  16.720 -48.344  1.00  0.00      B    H  
ATOM   1043  H03 ASN B  27      15.661  16.364 -49.646  1.00  0.00      B    H  
ATOM   1044  H04 ASN B  27      13.755  13.109 -47.932  1.00  0.00      B    H  
ATOM   1045  H05 ASN B  27      12.843  14.533 -48.383  1.00  0.00      B    H  
ATOM   1046  H06 ASN B  27      14.343  14.483 -51.259  1.00  0.00      B    H  
ATOM   1047  N   LYS B  28      12.802  18.149 -51.425  1.00  0.00      B    N  
ATOM   1048  CA  LYS B  28      12.914  19.331 -52.272  1.00  0.00      B    C  
ATOM   1049  C   LYS B  28      12.353  20.561 -51.565  1.00  0.00      B    C  
ATOM   1050  O   LYS B  28      11.147  20.669 -51.348  1.00  0.00      B    O  
ATOM   1051  CB  LYS B  28      12.175  19.108 -53.594  1.00  0.00      B    C  
ATOM   1052  CG  LYS B  28      12.605  20.059 -54.698  1.00  0.00      B    C  
ATOM   1053  CD  LYS B  28      13.807  19.524 -55.458  1.00  0.00      B    C  
ATOM   1054  CE  LYS B  28      13.426  19.082 -56.863  1.00  0.00      B    C  
ATOM   1055  NZ  LYS B  28      12.925  17.680 -56.887  1.00  0.00      B    N1+
ATOM   1056  H01 LYS B  28      13.971  19.502 -52.478  1.00  0.00      B    H  
ATOM   1057  H02 LYS B  28      11.118  19.295 -53.405  1.00  0.00      B    H  
ATOM   1058  H03 LYS B  28      12.361  18.087 -53.926  1.00  0.00      B    H  
ATOM   1059  H04 LYS B  28      12.885  21.008 -54.241  1.00  0.00      B    H  
ATOM   1060  H05 LYS B  28      11.776  20.193 -55.393  1.00  0.00      B    H  
ATOM   1061  H06 LYS B  28      11.896  17.887 -51.064  1.00  0.00      B    H  
ATOM   1062  H07 LYS B  28      14.194  18.658 -54.920  1.00  0.00      B    H  
ATOM   1063  H08 LYS B  28      14.562  20.307 -55.525  1.00  0.00      B    H  
ATOM   1064  H09 LYS B  28      14.319  19.132 -57.487  1.00  0.00      B    H  
ATOM   1065  H10 LYS B  28      12.646  19.742 -57.242  1.00  0.00      B    H  
ATOM   1066  H11 LYS B  28      12.036  17.649 -57.365  1.00  0.00      B    H  
ATOM   1067  H12 LYS B  28      13.589  17.093 -57.372  1.00  0.00      B    H  
ATOM   1068  H13 LYS B  28      12.809  17.347 -55.941  1.00  0.00      B    H  
ATOM   1069  N   GLY B  29      13.238  21.488 -51.210  1.00  0.00      B    N  
ATOM   1070  CA  GLY B  29      12.812  22.699 -50.533  1.00  0.00      B    C  
ATOM   1071  C   GLY B  29      12.511  22.468 -49.066  1.00  0.00      B    C  
ATOM   1072  O   GLY B  29      11.505  22.952 -48.548  1.00  0.00      B    O  
ATOM   1073  H01 GLY B  29      11.893  23.039 -51.010  1.00  0.00      B    H  
ATOM   1074  H02 GLY B  29      13.604  23.443 -50.615  1.00  0.00      B    H  
ATOM   1075  H14 GLY B  29      14.217  21.348 -51.414  1.00  0.00      B    H  
ATOM   1076  N   ALA B  30      13.384  21.725 -48.394  1.00  0.00      B    N  
ATOM   1077  CA  ALA B  30      13.207  21.431 -46.978  1.00  0.00      B    C  
ATOM   1078  C   ALA B  30      14.010  22.395 -46.112  1.00  0.00      B    C  
ATOM   1079  O   ALA B  30      15.239  22.332 -46.073  1.00  0.00      B    O  
ATOM   1080  CB  ALA B  30      13.609  19.993 -46.683  1.00  0.00      B    C  
ATOM   1081  H01 ALA B  30      12.152  21.559 -46.735  1.00  0.00      B    H  
ATOM   1082  H02 ALA B  30      14.545  19.985 -46.124  1.00  0.00      B    H  
ATOM   1083  H03 ALA B  30      14.190  21.355 -48.877  1.00  0.00      B    H  
ATOM   1084  H04 ALA B  30      12.830  19.511 -46.093  1.00  0.00      B    H  
ATOM   1085  H05 ALA B  30      13.742  19.453 -47.620  1.00  0.00      B    H  
ATOM   1086  N   ILE B  31      13.309  23.287 -45.420  1.00  0.00      B    N  
ATOM   1087  CA  ILE B  31      13.958  24.264 -44.555  1.00  0.00      B    C  
ATOM   1088  C   ILE B  31      13.270  24.337 -43.195  1.00  0.00      B    C  
ATOM   1089  O   ILE B  31      12.046  24.436 -43.113  1.00  0.00      B    O  
ATOM   1090  CB  ILE B  31      13.961  25.666 -45.192  1.00  0.00      B    C  
ATOM   1091  CG1 ILE B  31      12.540  26.231 -45.241  1.00  0.00      B    C  
ATOM   1092  CG2 ILE B  31      14.564  25.612 -46.588  1.00  0.00      B    C  
ATOM   1093  CD1 ILE B  31      12.216  27.153 -44.086  1.00  0.00      B    C  
ATOM   1094  H01 ILE B  31      14.988  23.932 -44.422  1.00  0.00      B    H  
ATOM   1095  H02 ILE B  31      14.573  26.327 -44.578  1.00  0.00      B    H  
ATOM   1096  H03 ILE B  31      11.857  25.384 -45.176  1.00  0.00      B    H  
ATOM   1097  H04 ILE B  31      12.421  26.787 -46.171  1.00  0.00      B    H  
ATOM   1098  H05 ILE B  31      15.582  25.226 -46.529  1.00  0.00      B    H  
ATOM   1099  H06 ILE B  31      12.302  23.288 -45.495  1.00  0.00      B    H  
ATOM   1100  H07 ILE B  31      13.964  24.956 -47.219  1.00  0.00      B    H  
ATOM   1101  H08 ILE B  31      14.580  26.614 -47.016  1.00  0.00      B    H  
ATOM   1102  H09 ILE B  31      11.189  26.982 -43.763  1.00  0.00      B    H  
ATOM   1103  H10 ILE B  31      12.895  26.952 -43.258  1.00  0.00      B    H  
ATOM   1104  H11 ILE B  31      12.328  28.189 -44.405  1.00  0.00      B    H  
ATOM   1105  N   ILE B  32      14.066  24.288 -42.133  1.00  0.00      B    N  
ATOM   1106  CA  ILE B  32      13.535  24.352 -40.777  1.00  0.00      B    C  
ATOM   1107  C   ILE B  32      14.531  25.006 -39.826  1.00  0.00      B    C  
ATOM   1108  O   ILE B  32      15.349  24.329 -39.205  1.00  0.00      B    O  
ATOM   1109  CB  ILE B  32      13.178  22.951 -40.246  1.00  0.00      B    C  
ATOM   1110  CG1 ILE B  32      12.837  23.019 -38.756  1.00  0.00      B    C  
ATOM   1111  CG2 ILE B  32      14.328  21.985 -40.488  1.00  0.00      B    C  
ATOM   1112  CD1 ILE B  32      11.833  21.976 -38.318  1.00  0.00      B    C  
ATOM   1113  H01 ILE B  32      12.629  24.957 -40.821  1.00  0.00      B    H  
ATOM   1114  H02 ILE B  32      12.303  22.586 -40.784  1.00  0.00      B    H  
ATOM   1115  H03 ILE B  32      12.385  23.994 -38.575  1.00  0.00      B    H  
ATOM   1116  H04 ILE B  32      13.754  22.877 -38.185  1.00  0.00      B    H  
ATOM   1117  H05 ILE B  32      15.193  22.296 -39.902  1.00  0.00      B    H  
ATOM   1118  H06 ILE B  32      14.029  20.981 -40.188  1.00  0.00      B    H  
ATOM   1119  H07 ILE B  32      14.588  21.986 -41.547  1.00  0.00      B    H  
ATOM   1120  H08 ILE B  32      10.913  22.096 -38.889  1.00  0.00      B    H  
ATOM   1121  H09 ILE B  32      12.242  20.981 -38.494  1.00  0.00      B    H  
ATOM   1122  H10 ILE B  32      11.620  22.100 -37.256  1.00  0.00      B    H  
ATOM   1123  H12 ILE B  32      15.063  24.204 -42.268  1.00  0.00      B    H  
ATOM   1124  N   GLY B  33      14.456  26.329 -39.716  1.00  0.00      B    N  
ATOM   1125  CA  GLY B  33      15.355  27.053 -38.837  1.00  0.00      B    C  
ATOM   1126  C   GLY B  33      14.774  28.374 -38.374  1.00  0.00      B    C  
ATOM   1127  O   GLY B  33      14.344  29.192 -39.188  1.00  0.00      B    O  
ATOM   1128  H01 GLY B  33      16.264  27.269 -39.398  1.00  0.00      B    H  
ATOM   1129  H02 GLY B  33      15.563  26.436 -37.963  1.00  0.00      B    H  
ATOM   1130  H11 GLY B  33      13.765  26.836 -40.251  1.00  0.00      B    H  
ATOM   1131  N   LEU B  34      14.760  28.585 -37.062  1.00  0.00      B    N  
ATOM   1132  CA  LEU B  34      14.225  29.816 -36.490  1.00  0.00      B    C  
ATOM   1133  C   LEU B  34      15.033  31.025 -36.951  1.00  0.00      B    C  
ATOM   1134  O   LEU B  34      16.263  31.005 -36.935  1.00  0.00      B    O  
ATOM   1135  CB  LEU B  34      14.231  29.736 -34.963  1.00  0.00      B    C  
ATOM   1136  CG  LEU B  34      12.867  29.550 -34.296  1.00  0.00      B    C  
ATOM   1137  CD1 LEU B  34      12.225  28.248 -34.749  1.00  0.00      B    C  
ATOM   1138  CD2 LEU B  34      13.007  29.580 -32.781  1.00  0.00      B    C  
ATOM   1139  H01 LEU B  34      13.198  29.934 -36.837  1.00  0.00      B    H  
ATOM   1140  H02 LEU B  34      14.596  30.704 -34.620  1.00  0.00      B    H  
ATOM   1141  H03 LEU B  34      15.129  27.875 -36.445  1.00  0.00      B    H  
ATOM   1142  H04 LEU B  34      14.861  28.895 -34.675  1.00  0.00      B    H  
ATOM   1143  H05 LEU B  34      12.220  30.374 -34.597  1.00  0.00      B    H  
ATOM   1144  H06 LEU B  34      11.284  28.464 -35.255  1.00  0.00      B    H  
ATOM   1145  H07 LEU B  34      12.896  27.731 -35.435  1.00  0.00      B    H  
ATOM   1146  H08 LEU B  34      12.033  27.616 -33.882  1.00  0.00      B    H  
ATOM   1147  H09 LEU B  34      13.574  30.463 -32.486  1.00  0.00      B    H  
ATOM   1148  H10 LEU B  34      12.018  29.615 -32.325  1.00  0.00      B    H  
ATOM   1149  H11 LEU B  34      13.531  28.685 -32.446  1.00  0.00      B    H  
ATOM   1150  N   MET B  35      14.331  32.078 -37.359  1.00  0.00      B    N  
ATOM   1151  CA  MET B  35      14.983  33.298 -37.821  1.00  0.00      B    C  
ATOM   1152  C   MET B  35      15.850  33.021 -39.045  1.00  0.00      B    C  
ATOM   1153  O   MET B  35      17.031  32.695 -38.921  1.00  0.00      B    O  
ATOM   1154  CB  MET B  35      15.837  33.900 -36.703  1.00  0.00      B    C  
ATOM   1155  CG  MET B  35      16.438  35.250 -37.057  1.00  0.00      B    C  
ATOM   1156  SD  MET B  35      17.768  35.733 -35.940  1.00  0.00      B    S  
ATOM   1157  CE  MET B  35      17.456  37.490 -35.781  1.00  0.00      B    C  
ATOM   1158  H01 MET B  35      14.207  34.011 -38.101  1.00  0.00      B    H  
ATOM   1159  H02 MET B  35      16.668  33.215 -36.532  1.00  0.00      B    H  
ATOM   1160  H03 MET B  35      15.212  34.021 -35.818  1.00  0.00      B    H  
ATOM   1161  H04 MET B  35      15.648  35.995 -36.970  1.00  0.00      B    H  
ATOM   1162  H05 MET B  35      16.834  35.201 -38.071  1.00  0.00      B    H  
ATOM   1163  H06 MET B  35      16.502  37.645 -35.277  1.00  0.00      B    H  
ATOM   1164  H07 MET B  35      18.254  37.950 -35.198  1.00  0.00      B    H  
ATOM   1165  H08 MET B  35      17.421  37.944 -36.771  1.00  0.00      B    H  
ATOM   1166  H12 MET B  35      13.322  32.032 -37.349  1.00  0.00      B    H  
ATOM   1167  N   VAL B  36      15.256  33.152 -40.227  1.00  0.00      B    N  
ATOM   1168  CA  VAL B  36      15.975  32.917 -41.474  1.00  0.00      B    C  
ATOM   1169  C   VAL B  36      15.429  33.792 -42.596  1.00  0.00      B    C  
ATOM   1170  O   VAL B  36      14.227  34.043 -42.673  1.00  0.00      B    O  
ATOM   1171  CB  VAL B  36      15.889  31.440 -41.901  1.00  0.00      B    C  
ATOM   1172  CG1 VAL B  36      16.593  31.227 -43.232  1.00  0.00      B    C  
ATOM   1173  CG2 VAL B  36      16.479  30.539 -40.826  1.00  0.00      B    C  
ATOM   1174  H01 VAL B  36      17.018  33.175 -41.292  1.00  0.00      B    H  
ATOM   1175  H02 VAL B  36      14.839  31.177 -42.027  1.00  0.00      B    H  
ATOM   1176  H03 VAL B  36      17.599  30.846 -43.054  1.00  0.00      B    H  
ATOM   1177  H04 VAL B  36      16.033  30.507 -43.829  1.00  0.00      B    H  
ATOM   1178  H05 VAL B  36      16.654  32.175 -43.767  1.00  0.00      B    H  
ATOM   1179  H06 VAL B  36      17.387  30.993 -40.430  1.00  0.00      B    H  
ATOM   1180  H07 VAL B  36      15.756  30.412 -40.020  1.00  0.00      B    H  
ATOM   1181  H08 VAL B  36      16.718  29.567 -41.257  1.00  0.00      B    H  
ATOM   1182  H09 VAL B  36      14.283  33.421 -40.262  1.00  0.00      B    H  
ATOM   1183  N   GLY B  37      16.321  34.254 -43.467  1.00  0.00      B    N  
ATOM   1184  CA  GLY B  37      15.910  35.096 -44.575  1.00  0.00      B    C  
ATOM   1185  C   GLY B  37      15.091  34.342 -45.604  1.00  0.00      B    C  
ATOM   1186  O   GLY B  37      14.110  33.683 -45.264  1.00  0.00      B    O  
ATOM   1187  H01 GLY B  37      16.812  35.456 -45.069  1.00  0.00      B    H  
ATOM   1188  H02 GLY B  37      15.311  35.920 -44.186  1.00  0.00      B    H  
ATOM   1189  H09 GLY B  37      17.296  34.016 -43.356  1.00  0.00      B    H  
ATOM   1190  N   GLY B  38      15.495  34.440 -46.867  1.00  0.00      B    N  
ATOM   1191  CA  GLY B  38      14.780  33.758 -47.929  1.00  0.00      B    C  
ATOM   1192  C   GLY B  38      15.414  32.432 -48.297  1.00  0.00      B    C  
ATOM   1193  O   GLY B  38      16.479  32.082 -47.787  1.00  0.00      B    O  
ATOM   1194  H01 GLY B  38      14.812  34.396 -48.812  1.00  0.00      B    H  
ATOM   1195  H02 GLY B  38      13.756  33.578 -47.602  1.00  0.00      B    H  
ATOM   1196  H03 GLY B  38      16.309  34.995 -47.089  1.00  0.00      B    H  
ATOM   1197  N   VAL B  39      14.759  31.689 -49.183  1.00  0.00      B    N  
ATOM   1198  CA  VAL B  39      15.265  30.393 -49.618  1.00  0.00      B    C  
ATOM   1199  C   VAL B  39      14.864  30.102 -51.060  1.00  0.00      B    C  
ATOM   1200  O   VAL B  39      13.756  30.427 -51.485  1.00  0.00      B    O  
ATOM   1201  CB  VAL B  39      14.749  29.257 -48.714  1.00  0.00      B    C  
ATOM   1202  CG1 VAL B  39      15.100  29.531 -47.260  1.00  0.00      B    C  
ATOM   1203  CG2 VAL B  39      13.248  29.080 -48.886  1.00  0.00      B    C  
ATOM   1204  H01 VAL B  39      16.352  30.438 -49.548  1.00  0.00      B    H  
ATOM   1205  H02 VAL B  39      15.237  28.329 -49.011  1.00  0.00      B    H  
ATOM   1206  H03 VAL B  39      13.889  32.031 -49.565  1.00  0.00      B    H  
ATOM   1207  H04 VAL B  39      15.922  30.245 -47.214  1.00  0.00      B    H  
ATOM   1208  H05 VAL B  39      14.231  29.944 -46.748  1.00  0.00      B    H  
ATOM   1209  H06 VAL B  39      15.400  28.601 -46.777  1.00  0.00      B    H  
ATOM   1210  H07 VAL B  39      12.762  30.056 -48.861  1.00  0.00      B    H  
ATOM   1211  H08 VAL B  39      13.046  28.599 -49.843  1.00  0.00      B    H  
ATOM   1212  H09 VAL B  39      12.860  28.460 -48.078  1.00  0.00      B    H  
ATOM   1213  N   VAL B  40      15.774  29.486 -51.809  1.00  0.00      B    N  
ATOM   1214  CA  VAL B  40      15.515  29.149 -53.203  1.00  0.00      B    C  
ATOM   1215  C   VAL B  40      16.026  27.752 -53.535  1.00  0.00      B    C  
ATOM   1216  O   VAL B  40      17.233  27.509 -53.553  1.00  0.00      B    O  
ATOM   1217  CB  VAL B  40      16.173  30.164 -54.157  1.00  0.00      B    C  
ATOM   1218  CG1 VAL B  40      15.760  29.892 -55.595  1.00  0.00      B    C  
ATOM   1219  CG2 VAL B  40      15.816  31.586 -53.751  1.00  0.00      B    C  
ATOM   1220  H01 VAL B  40      14.434  29.179 -53.340  1.00  0.00      B    H  
ATOM   1221  H02 VAL B  40      17.255  30.052 -54.088  1.00  0.00      B    H  
ATOM   1222  H03 VAL B  40      14.909  30.523 -55.854  1.00  0.00      B    H  
ATOM   1223  H04 VAL B  40      16.593  30.116 -56.261  1.00  0.00      B    H  
ATOM   1224  H05 VAL B  40      15.480  28.844 -55.701  1.00  0.00      B    H  
ATOM   1225  H06 VAL B  40      14.835  31.592 -53.275  1.00  0.00      B    H  
ATOM   1226  H07 VAL B  40      16.562  31.963 -53.051  1.00  0.00      B    H  
ATOM   1227  H08 VAL B  40      15.794  32.222 -54.636  1.00  0.00      B    H  
ATOM   1228  H10 VAL B  40      16.667  29.246 -51.402  1.00  0.00      B    H  
ATOM   1229  N   ILE B  41      15.100  26.836 -53.798  1.00  0.00      B    N  
ATOM   1230  CA  ILE B  41      15.456  25.463 -54.131  1.00  0.00      B    C  
ATOM   1231  C   ILE B  41      14.750  25.004 -55.402  1.00  0.00      B    C  
ATOM   1232  O   ILE B  41      13.540  25.172 -55.547  1.00  0.00      B    O  
ATOM   1233  CB  ILE B  41      15.104  24.496 -52.984  1.00  0.00      B    C  
ATOM   1234  CG1 ILE B  41      15.569  25.070 -51.644  1.00  0.00      B    C  
ATOM   1235  CG2 ILE B  41      15.733  23.133 -53.230  1.00  0.00      B    C  
ATOM   1236  CD1 ILE B  41      17.052  25.363 -51.593  1.00  0.00      B    C  
ATOM   1237  H01 ILE B  41      16.534  25.447 -54.291  1.00  0.00      B    H  
ATOM   1238  H02 ILE B  41      14.021  24.374 -52.949  1.00  0.00      B    H  
ATOM   1239  H03 ILE B  41      15.366  24.314 -50.885  1.00  0.00      B    H  
ATOM   1240  H04 ILE B  41      15.027  25.998 -51.459  1.00  0.00      B    H  
ATOM   1241  H05 ILE B  41      16.704  23.087 -52.737  1.00  0.00      B    H  
ATOM   1242  H06 ILE B  41      15.085  22.355 -52.827  1.00  0.00      B    H  
ATOM   1243  H07 ILE B  41      15.863  22.980 -54.301  1.00  0.00      B    H  
ATOM   1244  H08 ILE B  41      17.576  24.701 -52.282  1.00  0.00      B    H  
ATOM   1245  H09 ILE B  41      14.125  27.098 -53.766  1.00  0.00      B    H  
ATOM   1246  H10 ILE B  41      17.228  26.399 -51.881  1.00  0.00      B    H  
ATOM   1247  H11 ILE B  41      17.421  25.199 -50.581  1.00  0.00      B    H  
ATOM   1248  N   ALA B  42      15.515  24.423 -56.321  1.00  0.00      B    N  
ATOM   1249  CA  ALA B  42      14.963  23.937 -57.578  1.00  0.00      B    C  
ATOM   1250  C   ALA B  42      14.288  22.582 -57.394  1.00  0.00      B    C  
ATOM   1251  O   ALA B  42      14.859  21.566 -57.787  1.00  0.00      B    O  
ATOM   1252  CB  ALA B  42      16.055  23.845 -58.634  1.00  0.00      B    C  
ATOM   1253  H01 ALA B  42      14.208  24.648 -57.913  1.00  0.00      B    H  
ATOM   1254  H02 ALA B  42      13.309  22.515 -56.919  1.00  0.00      B    H  
ATOM   1255  H03 ALA B  42      16.968  23.460 -58.179  1.00  0.00      B    H  
ATOM   1256  H04 ALA B  42      15.735  23.173 -59.431  1.00  0.00      B    H  
ATOM   1257  H05 ALA B  42      16.246  24.835 -59.048  1.00  0.00      B    H  
ATOM   1258  H12 ALA B  42      16.503  24.316 -56.143  1.00  0.00      B    H  
TER   
ATOM   1259  N   ASP C   1      11.497   2.054   3.017  1.00  0.00      C    N  
ATOM   1260  CA  ASP C   1      12.264   1.927   1.783  1.00  0.00      C    C  
ATOM   1261  C   ASP C   1      12.255   3.236   1.001  1.00  0.00      C    C  
ATOM   1262  O   ASP C   1      11.203   3.840   0.793  1.00  0.00      C    O  
ATOM   1263  CB  ASP C   1      11.697   0.798   0.919  1.00  0.00      C    C  
ATOM   1264  CG  ASP C   1      12.700   0.287  -0.096  1.00  0.00      C    C  
ATOM   1265  OD1 ASP C   1      13.348   1.121  -0.763  1.00  0.00      C    O  
ATOM   1266  OD2 ASP C   1      12.839  -0.948  -0.222  1.00  0.00      C    O1-
ATOM   1267  H01 ASP C   1      11.410   3.030   3.261  1.00  0.00      C    H  
ATOM   1268  H02 ASP C   1      13.295   1.690   2.047  1.00  0.00      C    H  
ATOM   1269  H03 ASP C   1      10.844   1.197   0.371  1.00  0.00      C    H  
ATOM   1270  H04 ASP C   1      11.404  -0.027   1.568  1.00  0.00      C    H  
ATOM   1271  H06 ASP C   1      11.971   1.562   3.761  1.00  0.00      C    H  
ATOM   1272  N   ALA C   2      13.435   3.670   0.570  1.00  0.00      C    N  
ATOM   1273  CA  ALA C   2      13.563   4.907  -0.190  1.00  0.00      C    C  
ATOM   1274  C   ALA C   2      13.837   4.621  -1.663  1.00  0.00      C    C  
ATOM   1275  O   ALA C   2      14.967   4.321  -2.046  1.00  0.00      C    O  
ATOM   1276  CB  ALA C   2      14.669   5.774   0.395  1.00  0.00      C    C  
ATOM   1277  H01 ALA C   2      12.618   5.446  -0.121  1.00  0.00      C    H  
ATOM   1278  H02 ALA C   2      15.522   5.780  -0.283  1.00  0.00      C    H  
ATOM   1279  H03 ALA C   2      14.303   6.792   0.526  1.00  0.00      C    H  
ATOM   1280  H04 ALA C   2      14.975   5.371   1.360  1.00  0.00      C    H  
ATOM   1281  H05 ALA C   2      14.263   3.129   0.774  1.00  0.00      C    H  
ATOM   1282  N   GLU C   3      12.794   4.716  -2.482  1.00  0.00      C    N  
ATOM   1283  CA  GLU C   3      12.924   4.465  -3.913  1.00  0.00      C    C  
ATOM   1284  C   GLU C   3      12.883   5.772  -4.700  1.00  0.00      C    C  
ATOM   1285  O   GLU C   3      11.817   6.354  -4.903  1.00  0.00      C    O  
ATOM   1286  CB  GLU C   3      11.809   3.533  -4.393  1.00  0.00      C    C  
ATOM   1287  CG  GLU C   3      12.320   2.259  -5.044  1.00  0.00      C    C  
ATOM   1288  CD  GLU C   3      12.315   1.076  -4.095  1.00  0.00      C    C  
ATOM   1289  OE1 GLU C   3      11.238   0.471  -3.909  1.00  0.00      C    O  
ATOM   1290  OE2 GLU C   3      13.386   0.755  -3.540  1.00  0.00      C    O1-
ATOM   1291  H01 GLU C   3      13.888   3.986  -4.086  1.00  0.00      C    H  
ATOM   1292  H02 GLU C   3      11.244   4.075  -5.151  1.00  0.00      C    H  
ATOM   1293  H03 GLU C   3      11.194   3.260  -3.535  1.00  0.00      C    H  
ATOM   1294  H04 GLU C   3      13.352   2.435  -5.347  1.00  0.00      C    H  
ATOM   1295  H05 GLU C   3      11.891   4.968  -2.105  1.00  0.00      C    H  
ATOM   1296  H06 GLU C   3      11.686   2.024  -5.899  1.00  0.00      C    H  
ATOM   1297  N   PHE C   4      14.051   6.228  -5.140  1.00  0.00      C    N  
ATOM   1298  CA  PHE C   4      14.150   7.466  -5.904  1.00  0.00      C    C  
ATOM   1299  C   PHE C   4      14.468   7.179  -7.368  1.00  0.00      C    C  
ATOM   1300  O   PHE C   4      15.613   6.897  -7.722  1.00  0.00      C    O  
ATOM   1301  CB  PHE C   4      15.226   8.374  -5.305  1.00  0.00      C    C  
ATOM   1302  CG  PHE C   4      14.698   9.330  -4.273  1.00  0.00      C    C  
ATOM   1303  CD1 PHE C   4      14.060   8.859  -3.137  1.00  0.00      C    C  
ATOM   1304  CD2 PHE C   4      14.841  10.698  -4.439  1.00  0.00      C    C  
ATOM   1305  CE1 PHE C   4      13.573   9.736  -2.186  1.00  0.00      C    C  
ATOM   1306  CE2 PHE C   4      14.357  11.579  -3.491  1.00  0.00      C    C  
ATOM   1307  CZ  PHE C   4      13.722  11.098  -2.363  1.00  0.00      C    C  
ATOM   1308  H01 PHE C   4      13.186   7.973  -5.853  1.00  0.00      C    H  
ATOM   1309  H02 PHE C   4      15.629   8.974  -6.121  1.00  0.00      C    H  
ATOM   1310  H03 PHE C   4      15.986   7.748  -4.839  1.00  0.00      C    H  
ATOM   1311  H04 PHE C   4      13.941   7.785  -2.992  1.00  0.00      C    H  
ATOM   1312  H05 PHE C   4      15.341  11.084  -5.327  1.00  0.00      C    H  
ATOM   1313  H06 PHE C   4      13.072   9.353  -1.297  1.00  0.00      C    H  
ATOM   1314  H07 PHE C   4      14.891   5.704  -4.940  1.00  0.00      C    H  
ATOM   1315  H08 PHE C   4      14.476  12.653  -3.633  1.00  0.00      C    H  
ATOM   1316  H09 PHE C   4      13.339  11.791  -1.614  1.00  0.00      C    H  
ATOM   1317  N   ARG C   5      13.446   7.251  -8.215  1.00  0.00      C    N  
ATOM   1318  CA  ARG C   5      13.615   6.997  -9.640  1.00  0.00      C    C  
ATOM   1319  C   ARG C   5      13.552   8.298 -10.436  1.00  0.00      C    C  
ATOM   1320  O   ARG C   5      12.473   8.841 -10.673  1.00  0.00      C    O  
ATOM   1321  CB  ARG C   5      12.539   6.030 -10.139  1.00  0.00      C    C  
ATOM   1322  CG  ARG C   5      12.631   4.645  -9.519  1.00  0.00      C    C  
ATOM   1323  CD  ARG C   5      13.681   3.793 -10.214  1.00  0.00      C    C  
ATOM   1324  NE  ARG C   5      13.107   2.581 -10.793  1.00  0.00      C    N  
ATOM   1325  CZ  ARG C   5      12.838   1.486 -10.090  1.00  0.00      C    C  
ATOM   1326  NH1 ARG C   5      13.090   1.451  -8.789  1.00  0.00      C    N1+
ATOM   1327  NH2 ARG C   5      12.316   0.424 -10.689  1.00  0.00      C    N  
ATOM   1328  H01 ARG C   5      14.596   6.547  -9.789  1.00  0.00      C    H  
ATOM   1329  H02 ARG C   5      12.690   5.910 -11.212  1.00  0.00      C    H  
ATOM   1330  H03 ARG C   5      11.561   6.450  -9.903  1.00  0.00      C    H  
ATOM   1331  H04 ARG C   5      11.664   4.155  -9.631  1.00  0.00      C    H  
ATOM   1332  H05 ARG C   5      12.894   4.744  -8.466  1.00  0.00      C    H  
ATOM   1333  H06 ARG C   5      14.418   3.493  -9.469  1.00  0.00      C    H  
ATOM   1334  H07 ARG C   5      14.141   4.380 -11.009  1.00  0.00      C    H  
ATOM   1335  H08 ARG C   5      12.903   2.575 -11.782  1.00  0.00      C    H  
ATOM   1336  H09 ARG C   5      12.885   0.617  -8.257  1.00  0.00      C    H  
ATOM   1337  H10 ARG C   5      12.530   7.488  -7.862  1.00  0.00      C    H  
ATOM   1338  H11 ARG C   5      13.487   2.258  -8.330  1.00  0.00      C    H  
ATOM   1339  H12 ARG C   5      12.123   0.447 -11.680  1.00  0.00      C    H  
ATOM   1340  H13 ARG C   5      12.112  -0.408 -10.154  1.00  0.00      C    H  
ATOM   1341  N   HIS C   6      14.717   8.792 -10.844  1.00  0.00      C    N  
ATOM   1342  CA  HIS C   6      14.795  10.029 -11.613  1.00  0.00      C    C  
ATOM   1343  C   HIS C   6      14.836   9.737 -13.110  1.00  0.00      C    C  
ATOM   1344  O   HIS C   6      15.908   9.694 -13.714  1.00  0.00      C    O  
ATOM   1345  CB  HIS C   6      16.030  10.832 -11.204  1.00  0.00      C    C  
ATOM   1346  CG  HIS C   6      15.787  11.762 -10.055  1.00  0.00      C    C  
ATOM   1347  CD2 HIS C   6      15.561  11.509  -8.744  1.00  0.00      C    C  
ATOM   1348  ND1 HIS C   6      15.754  13.133 -10.190  1.00  0.00      C    N  
ATOM   1349  CE1 HIS C   6      15.521  13.685  -9.012  1.00  0.00      C    C  
ATOM   1350  NE2 HIS C   6      15.400  12.721  -8.118  1.00  0.00      C    N  
ATOM   1351  H01 HIS C   6      13.902  10.617 -11.400  1.00  0.00      C    H  
ATOM   1352  H02 HIS C   6      16.309  11.447 -12.060  1.00  0.00      C    H  
ATOM   1353  H03 HIS C   6      16.818  10.134 -10.922  1.00  0.00      C    H  
ATOM   1354  H04 HIS C   6      15.515  10.527  -8.273  1.00  0.00      C    H  
ATOM   1355  H05 HIS C   6      15.887  13.638 -11.055  1.00  0.00      C    H  
ATOM   1356  H06 HIS C   6      15.442  14.754  -8.813  1.00  0.00      C    H  
ATOM   1357  H07 HIS C   6      15.218  12.853  -7.133  1.00  0.00      C    H  
ATOM   1358  H14 HIS C   6      15.568   8.299 -10.616  1.00  0.00      C    H  
ATOM   1359  N   ASP C   7      13.664   9.536 -13.701  1.00  0.00      C    N  
ATOM   1360  CA  ASP C   7      13.566   9.248 -15.127  1.00  0.00      C    C  
ATOM   1361  C   ASP C   7      12.991  10.440 -15.884  1.00  0.00      C    C  
ATOM   1362  O   ASP C   7      12.210  10.275 -16.822  1.00  0.00      C    O  
ATOM   1363  CB  ASP C   7      12.697   8.011 -15.361  1.00  0.00      C    C  
ATOM   1364  CG  ASP C   7      13.384   6.730 -14.930  1.00  0.00      C    C  
ATOM   1365  OD1 ASP C   7      14.591   6.781 -14.618  1.00  0.00      C    O  
ATOM   1366  OD2 ASP C   7      12.713   5.677 -14.906  1.00  0.00      C    O1-
ATOM   1367  H01 ASP C   7      14.570   9.053 -15.503  1.00  0.00      C    H  
ATOM   1368  H02 ASP C   7      12.504   7.939 -16.431  1.00  0.00      C    H  
ATOM   1369  H03 ASP C   7      11.772   8.120 -14.795  1.00  0.00      C    H  
ATOM   1370  H08 ASP C   7      12.820   9.584 -13.149  1.00  0.00      C    H  
ATOM   1371  N   SER C   8      13.381  11.642 -15.471  1.00  0.00      C    N  
ATOM   1372  CA  SER C   8      12.900  12.863 -16.107  1.00  0.00      C    C  
ATOM   1373  C   SER C   8      13.488  13.014 -17.506  1.00  0.00      C    C  
ATOM   1374  O   SER C   8      12.802  13.431 -18.438  1.00  0.00      C    O  
ATOM   1375  CB  SER C   8      13.259  14.082 -15.255  1.00  0.00      C    C  
ATOM   1376  OG  SER C   8      12.422  15.183 -15.563  1.00  0.00      C    O  
ATOM   1377  H01 SER C   8      11.815  12.796 -16.193  1.00  0.00      C    H  
ATOM   1378  H02 SER C   8      14.291  14.361 -15.468  1.00  0.00      C    H  
ATOM   1379  H03 SER C   8      13.142  13.828 -14.202  1.00  0.00      C    H  
ATOM   1380  H04 SER C   8      14.027  11.711 -14.697  1.00  0.00      C    H  
ATOM   1381  H05 SER C   8      12.211  15.173 -16.499  1.00  0.00      C    H  
ATOM   1382  N   GLY C   9      14.766  12.673 -17.644  1.00  0.00      C    N  
ATOM   1383  CA  GLY C   9      15.427  12.778 -18.932  1.00  0.00      C    C  
ATOM   1384  C   GLY C   9      16.889  12.383 -18.868  1.00  0.00      C    C  
ATOM   1385  O   GLY C   9      17.761  13.233 -18.689  1.00  0.00      C    O  
ATOM   1386  H01 GLY C   9      15.379  13.821 -19.244  1.00  0.00      C    H  
ATOM   1387  H02 GLY C   9      14.918  12.125 -19.641  1.00  0.00      C    H  
ATOM   1388  H06 GLY C   9      15.282  12.337 -16.844  1.00  0.00      C    H  
ATOM   1389  N   TYR C  10      17.157  11.090 -19.012  1.00  0.00      C    N  
ATOM   1390  CA  TYR C  10      18.524  10.583 -18.965  1.00  0.00      C    C  
ATOM   1391  C   TYR C  10      19.375  11.210 -20.064  1.00  0.00      C    C  
ATOM   1392  O   TYR C  10      20.345  11.915 -19.787  1.00  0.00      C    O  
ATOM   1393  CB  TYR C  10      18.530   9.060 -19.105  1.00  0.00      C    C  
ATOM   1394  CG  TYR C  10      18.325   8.330 -17.796  1.00  0.00      C    C  
ATOM   1395  CD1 TYR C  10      19.140   8.586 -16.701  1.00  0.00      C    C  
ATOM   1396  CD2 TYR C  10      17.316   7.386 -17.656  1.00  0.00      C    C  
ATOM   1397  CE1 TYR C  10      18.957   7.921 -15.504  1.00  0.00      C    C  
ATOM   1398  CE2 TYR C  10      17.124   6.718 -16.462  1.00  0.00      C    C  
ATOM   1399  CZ  TYR C  10      17.947   6.988 -15.389  1.00  0.00      C    C  
ATOM   1400  OH  TYR C  10      17.760   6.325 -14.198  1.00  0.00      C    O  
ATOM   1401  H01 TYR C  10      18.953  10.854 -18.000  1.00  0.00      C    H  
ATOM   1402  H02 TYR C  10      19.515   8.778 -19.477  1.00  0.00      C    H  
ATOM   1403  H03 TYR C  10      16.396  10.442 -19.158  1.00  0.00      C    H  
ATOM   1404  H04 TYR C  10      17.731   8.773 -19.789  1.00  0.00      C    H  
ATOM   1405  H05 TYR C  10      19.937   9.324 -16.787  1.00  0.00      C    H  
ATOM   1406  H06 TYR C  10      16.665   7.168 -18.502  1.00  0.00      C    H  
ATOM   1407  H07 TYR C  10      19.607   8.132 -14.655  1.00  0.00      C    H  
ATOM   1408  H08 TYR C  10      16.326   5.981 -16.369  1.00  0.00      C    H  
ATOM   1409  H09 TYR C  10      17.987   6.906 -13.469  1.00  0.00      C    H  
ATOM   1410  N   GLU C  11      19.004  10.948 -21.313  1.00  0.00      C    N  
ATOM   1411  CA  GLU C  11      19.734  11.486 -22.455  1.00  0.00      C    C  
ATOM   1412  C   GLU C  11      19.440  12.972 -22.638  1.00  0.00      C    C  
ATOM   1413  O   GLU C  11      18.600  13.355 -23.453  1.00  0.00      C    O  
ATOM   1414  CB  GLU C  11      19.366  10.722 -23.729  1.00  0.00      C    C  
ATOM   1415  CG  GLU C  11      19.893   9.297 -23.758  1.00  0.00      C    C  
ATOM   1416  CD  GLU C  11      21.166   9.162 -24.571  1.00  0.00      C    C  
ATOM   1417  OE1 GLU C  11      21.282   9.844 -25.610  1.00  0.00      C    O  
ATOM   1418  OE2 GLU C  11      22.047   8.374 -24.166  1.00  0.00      C    O1-
ATOM   1419  H01 GLU C  11      20.800  11.365 -22.262  1.00  0.00      C    H  
ATOM   1420  H02 GLU C  11      19.828  11.250 -24.563  1.00  0.00      C    H  
ATOM   1421  H03 GLU C  11      18.280  10.690 -23.811  1.00  0.00      C    H  
ATOM   1422  H04 GLU C  11      19.133   8.674 -24.230  1.00  0.00      C    H  
ATOM   1423  H05 GLU C  11      20.096   8.978 -22.736  1.00  0.00      C    H  
ATOM   1424  H10 GLU C  11      18.197  10.362 -21.475  1.00  0.00      C    H  
ATOM   1425  N   VAL C  12      20.136  13.805 -21.872  1.00  0.00      C    N  
ATOM   1426  CA  VAL C  12      19.951  15.249 -21.948  1.00  0.00      C    C  
ATOM   1427  C   VAL C  12      20.134  15.752 -23.376  1.00  0.00      C    C  
ATOM   1428  O   VAL C  12      21.229  15.684 -23.934  1.00  0.00      C    O  
ATOM   1429  CB  VAL C  12      20.936  15.991 -21.024  1.00  0.00      C    C  
ATOM   1430  CG1 VAL C  12      20.542  15.809 -19.567  1.00  0.00      C    C  
ATOM   1431  CG2 VAL C  12      22.358  15.508 -21.265  1.00  0.00      C    C  
ATOM   1432  H01 VAL C  12      18.932  15.455 -21.621  1.00  0.00      C    H  
ATOM   1433  H02 VAL C  12      20.894  17.055 -21.256  1.00  0.00      C    H  
ATOM   1434  H03 VAL C  12      19.508  15.468 -19.511  1.00  0.00      C    H  
ATOM   1435  H04 VAL C  12      21.194  15.069 -19.103  1.00  0.00      C    H  
ATOM   1436  H05 VAL C  12      20.639  16.759 -19.042  1.00  0.00      C    H  
ATOM   1437  H06 VAL C  12      20.810  13.428 -21.221  1.00  0.00      C    H  
ATOM   1438  H07 VAL C  12      23.023  15.957 -20.528  1.00  0.00      C    H  
ATOM   1439  H08 VAL C  12      22.394  14.423 -21.173  1.00  0.00      C    H  
ATOM   1440  H09 VAL C  12      22.676  15.799 -22.266  1.00  0.00      C    H  
ATOM   1441  N   HIS C  13      19.053  16.258 -23.962  1.00  0.00      C    N  
ATOM   1442  CA  HIS C  13      19.094  16.774 -25.325  1.00  0.00      C    C  
ATOM   1443  C   HIS C  13      18.725  18.254 -25.357  1.00  0.00      C    C  
ATOM   1444  O   HIS C  13      19.583  19.114 -25.563  1.00  0.00      C    O  
ATOM   1445  CB  HIS C  13      18.143  15.980 -26.222  1.00  0.00      C    C  
ATOM   1446  CG  HIS C  13      18.829  14.931 -27.042  1.00  0.00      C    C  
ATOM   1447  CD2 HIS C  13      18.663  13.588 -27.079  1.00  0.00      C    C  
ATOM   1448  ND1 HIS C  13      19.819  15.219 -27.957  1.00  0.00      C    N  
ATOM   1449  CE1 HIS C  13      20.232  14.099 -28.523  1.00  0.00      C    C  
ATOM   1450  NE2 HIS C  13      19.547  13.095 -28.008  1.00  0.00      C    N  
ATOM   1451  H01 HIS C  13      20.112  16.663 -25.699  1.00  0.00      C    H  
ATOM   1452  H02 HIS C  13      17.695  16.688 -26.919  1.00  0.00      C    H  
ATOM   1453  H03 HIS C  13      17.399  15.494 -25.591  1.00  0.00      C    H  
ATOM   1454  H04 HIS C  13      17.960  13.006 -26.483  1.00  0.00      C    H  
ATOM   1455  H05 HIS C  13      20.173  16.142 -28.163  1.00  0.00      C    H  
ATOM   1456  H06 HIS C  13      21.007  14.018 -29.286  1.00  0.00      C    H  
ATOM   1457  H07 HIS C  13      19.655  12.122 -28.257  1.00  0.00      C    H  
ATOM   1458  H10 HIS C  13      18.182  16.286 -23.451  1.00  0.00      C    H  
ATOM   1459  N   HIS C  14      17.444  18.545 -25.154  1.00  0.00      C    N  
ATOM   1460  CA  HIS C  14      16.962  19.922 -25.159  1.00  0.00      C    C  
ATOM   1461  C   HIS C  14      16.975  20.496 -26.573  1.00  0.00      C    C  
ATOM   1462  O   HIS C  14      15.923  20.720 -27.170  1.00  0.00      C    O  
ATOM   1463  CB  HIS C  14      17.820  20.788 -24.237  1.00  0.00      C    C  
ATOM   1464  CG  HIS C  14      18.180  20.116 -22.948  1.00  0.00      C    C  
ATOM   1465  CD2 HIS C  14      19.386  19.796 -22.423  1.00  0.00      C    C  
ATOM   1466  ND1 HIS C  14      17.240  19.690 -22.033  1.00  0.00      C    N  
ATOM   1467  CE1 HIS C  14      17.852  19.139 -21.000  1.00  0.00      C    C  
ATOM   1468  NE2 HIS C  14      19.155  19.190 -21.212  1.00  0.00      C    N  
ATOM   1469  H01 HIS C  14      15.935  19.923 -24.794  1.00  0.00      C    H  
ATOM   1470  H02 HIS C  14      17.229  21.668 -23.984  1.00  0.00      C    H  
ATOM   1471  H03 HIS C  14      18.740  21.044 -24.762  1.00  0.00      C    H  
ATOM   1472  H04 HIS C  14      20.359  19.984 -22.877  1.00  0.00      C    H  
ATOM   1473  H05 HIS C  14      16.240  19.785 -22.137  1.00  0.00      C    H  
ATOM   1474  H06 HIS C  14      17.365  18.715 -20.122  1.00  0.00      C    H  
ATOM   1475  H07 HIS C  14      19.866  18.840 -20.585  1.00  0.00      C    H  
ATOM   1476  H08 HIS C  14      16.788  17.794 -24.992  1.00  0.00      C    H  
ATOM   1477  N   GLN C  15      18.172  20.731 -27.100  1.00  0.00      C    N  
ATOM   1478  CA  GLN C  15      18.320  21.280 -28.443  1.00  0.00      C    C  
ATOM   1479  C   GLN C  15      18.707  20.191 -29.437  1.00  0.00      C    C  
ATOM   1480  O   GLN C  15      19.860  19.760 -29.485  1.00  0.00      C    O  
ATOM   1481  CB  GLN C  15      19.372  22.391 -28.449  1.00  0.00      C    C  
ATOM   1482  CG  GLN C  15      19.032  23.556 -27.535  1.00  0.00      C    C  
ATOM   1483  CD  GLN C  15      19.598  23.387 -26.138  1.00  0.00      C    C  
ATOM   1484  NE2 GLN C  15      19.185  24.255 -25.223  1.00  0.00      C    N  
ATOM   1485  OE1 GLN C  15      20.397  22.485 -25.885  1.00  0.00      C    O  
ATOM   1486  H01 GLN C  15      17.360  21.697 -28.746  1.00  0.00      C    H  
ATOM   1487  H02 GLN C  15      19.415  22.784 -29.465  1.00  0.00      C    H  
ATOM   1488  H03 GLN C  15      20.324  21.967 -28.128  1.00  0.00      C    H  
ATOM   1489  H04 GLN C  15      17.946  23.600 -27.448  1.00  0.00      C    H  
ATOM   1490  H05 GLN C  15      19.438  24.470 -27.968  1.00  0.00      C    H  
ATOM   1491  H06 GLN C  15      19.528  24.191 -24.275  1.00  0.00      C    H  
ATOM   1492  H07 GLN C  15      18.528  24.980 -25.474  1.00  0.00      C    H  
ATOM   1493  H08 GLN C  15      18.999  20.525 -26.558  1.00  0.00      C    H  
ATOM   1494  N   LYS C  16      17.737  19.748 -30.230  1.00  0.00      C    N  
ATOM   1495  CA  LYS C  16      17.975  18.709 -31.225  1.00  0.00      C    C  
ATOM   1496  C   LYS C  16      17.877  19.275 -32.637  1.00  0.00      C    C  
ATOM   1497  O   LYS C  16      16.799  19.671 -33.085  1.00  0.00      C    O  
ATOM   1498  CB  LYS C  16      16.971  17.567 -31.050  1.00  0.00      C    C  
ATOM   1499  CG  LYS C  16      17.007  16.931 -29.672  1.00  0.00      C    C  
ATOM   1500  CD  LYS C  16      16.032  15.771 -29.567  1.00  0.00      C    C  
ATOM   1501  CE  LYS C  16      16.711  14.442 -29.865  1.00  0.00      C    C  
ATOM   1502  NZ  LYS C  16      16.751  14.155 -31.325  1.00  0.00      C    N1+
ATOM   1503  H01 LYS C  16      18.984  18.323 -31.077  1.00  0.00      C    H  
ATOM   1504  H02 LYS C  16      17.242  16.791 -31.766  1.00  0.00      C    H  
ATOM   1505  H03 LYS C  16      15.969  17.959 -31.223  1.00  0.00      C    H  
ATOM   1506  H04 LYS C  16      16.719  17.686 -28.940  1.00  0.00      C    H  
ATOM   1507  H05 LYS C  16      18.015  16.566 -29.476  1.00  0.00      C    H  
ATOM   1508  H06 LYS C  16      15.241  15.922 -30.301  1.00  0.00      C    H  
ATOM   1509  H07 LYS C  16      15.623  15.742 -28.557  1.00  0.00      C    H  
ATOM   1510  H08 LYS C  16      16.811  20.141 -30.141  1.00  0.00      C    H  
ATOM   1511  H09 LYS C  16      16.136  13.653 -29.381  1.00  0.00      C    H  
ATOM   1512  H10 LYS C  16      17.731  14.473 -29.483  1.00  0.00      C    H  
ATOM   1513  H11 LYS C  16      17.575  14.577 -31.728  1.00  0.00      C    H  
ATOM   1514  H12 LYS C  16      16.779  13.156 -31.472  1.00  0.00      C    H  
ATOM   1515  H13 LYS C  16      15.927  14.538 -31.767  1.00  0.00      C    H  
ATOM   1516  N   LEU C  17      19.006  19.311 -33.336  1.00  0.00      C    N  
ATOM   1517  CA  LEU C  17      19.046  19.827 -34.700  1.00  0.00      C    C  
ATOM   1518  C   LEU C  17      19.452  18.735 -35.684  1.00  0.00      C    C  
ATOM   1519  O   LEU C  17      20.638  18.467 -35.876  1.00  0.00      C    O  
ATOM   1520  CB  LEU C  17      20.023  21.001 -34.792  1.00  0.00      C    C  
ATOM   1521  CG  LEU C  17      19.408  22.397 -34.678  1.00  0.00      C    C  
ATOM   1522  CD1 LEU C  17      18.531  22.493 -33.439  1.00  0.00      C    C  
ATOM   1523  CD2 LEU C  17      20.497  23.459 -34.647  1.00  0.00      C    C  
ATOM   1524  H01 LEU C  17      18.046  20.172 -34.962  1.00  0.00      C    H  
ATOM   1525  H02 LEU C  17      20.450  20.950 -35.794  1.00  0.00      C    H  
ATOM   1526  H03 LEU C  17      20.753  20.891 -33.990  1.00  0.00      C    H  
ATOM   1527  H04 LEU C  17      18.784  22.572 -35.555  1.00  0.00      C    H  
ATOM   1528  H05 LEU C  17      17.554  22.059 -33.652  1.00  0.00      C    H  
ATOM   1529  H06 LEU C  17      18.999  21.949 -32.619  1.00  0.00      C    H  
ATOM   1530  H07 LEU C  17      18.410  23.539 -33.159  1.00  0.00      C    H  
ATOM   1531  H08 LEU C  17      21.377  23.091 -35.174  1.00  0.00      C    H  
ATOM   1532  H09 LEU C  17      20.135  24.365 -35.133  1.00  0.00      C    H  
ATOM   1533  H10 LEU C  17      20.760  23.681 -33.613  1.00  0.00      C    H  
ATOM   1534  H14 LEU C  17      19.858  18.973 -32.912  1.00  0.00      C    H  
ATOM   1535  N   VAL C  18      18.459  18.109 -36.307  1.00  0.00      C    N  
ATOM   1536  CA  VAL C  18      18.712  17.048 -37.275  1.00  0.00      C    C  
ATOM   1537  C   VAL C  18      17.885  17.249 -38.539  1.00  0.00      C    C  
ATOM   1538  O   VAL C  18      17.237  18.281 -38.713  1.00  0.00      C    O  
ATOM   1539  CB  VAL C  18      18.395  15.661 -36.683  1.00  0.00      C    C  
ATOM   1540  CG1 VAL C  18      19.100  15.477 -35.347  1.00  0.00      C    C  
ATOM   1541  CG2 VAL C  18      16.893  15.477 -36.532  1.00  0.00      C    C  
ATOM   1542  H01 VAL C  18      19.772  17.095 -37.526  1.00  0.00      C    H  
ATOM   1543  H02 VAL C  18      18.764  14.899 -37.370  1.00  0.00      C    H  
ATOM   1544  H03 VAL C  18      19.998  16.095 -35.322  1.00  0.00      C    H  
ATOM   1545  H04 VAL C  18      18.432  15.775 -34.539  1.00  0.00      C    H  
ATOM   1546  H05 VAL C  18      19.377  14.430 -35.223  1.00  0.00      C    H  
ATOM   1547  H06 VAL C  18      16.384  15.938 -37.379  1.00  0.00      C    H  
ATOM   1548  H07 VAL C  18      16.658  14.413 -36.503  1.00  0.00      C    H  
ATOM   1549  H08 VAL C  18      16.560  15.949 -35.608  1.00  0.00      C    H  
ATOM   1550  H11 VAL C  18      17.506  18.375 -36.105  1.00  0.00      C    H  
ATOM   1551  N   PHE C  19      17.911  16.255 -39.421  1.00  0.00      C    N  
ATOM   1552  CA  PHE C  19      17.163  16.322 -40.672  1.00  0.00      C    C  
ATOM   1553  C   PHE C  19      16.775  14.926 -41.149  1.00  0.00      C    C  
ATOM   1554  O   PHE C  19      15.600  14.644 -41.389  1.00  0.00      C    O  
ATOM   1555  CB  PHE C  19      17.991  17.029 -41.747  1.00  0.00      C    C  
ATOM   1556  CG  PHE C  19      17.207  18.035 -42.541  1.00  0.00      C    C  
ATOM   1557  CD1 PHE C  19      16.906  19.277 -42.007  1.00  0.00      C    C  
ATOM   1558  CD2 PHE C  19      16.772  17.738 -43.823  1.00  0.00      C    C  
ATOM   1559  CE1 PHE C  19      16.186  20.205 -42.735  1.00  0.00      C    C  
ATOM   1560  CE2 PHE C  19      16.052  18.662 -44.556  1.00  0.00      C    C  
ATOM   1561  CZ  PHE C  19      15.757  19.896 -44.011  1.00  0.00      C    C  
ATOM   1562  H01 PHE C  19      16.251  16.891 -40.492  1.00  0.00      C    H  
ATOM   1563  H02 PHE C  19      18.331  16.264 -42.445  1.00  0.00      C    H  
ATOM   1564  H03 PHE C  19      18.821  17.542 -41.262  1.00  0.00      C    H  
ATOM   1565  H04 PHE C  19      17.241  19.526 -41.000  1.00  0.00      C    H  
ATOM   1566  H05 PHE C  19      17.000  16.765 -44.258  1.00  0.00      C    H  
ATOM   1567  H06 PHE C  19      15.957  21.179 -42.303  1.00  0.00      C    H  
ATOM   1568  H07 PHE C  19      15.717  18.417 -45.564  1.00  0.00      C    H  
ATOM   1569  H08 PHE C  19      15.187  20.625 -44.587  1.00  0.00      C    H  
ATOM   1570  H09 PHE C  19      18.462  15.433 -39.220  1.00  0.00      C    H  
ATOM   1571  N   PHE C  20      17.769  14.055 -41.285  1.00  0.00      C    N  
ATOM   1572  CA  PHE C  20      17.533  12.689 -41.735  1.00  0.00      C    C  
ATOM   1573  C   PHE C  20      17.801  11.692 -40.611  1.00  0.00      C    C  
ATOM   1574  O   PHE C  20      18.784  11.814 -39.880  1.00  0.00      C    O  
ATOM   1575  CB  PHE C  20      18.418  12.366 -42.940  1.00  0.00      C    C  
ATOM   1576  CG  PHE C  20      18.400  13.431 -43.999  1.00  0.00      C    C  
ATOM   1577  CD1 PHE C  20      17.287  13.607 -44.805  1.00  0.00      C    C  
ATOM   1578  CD2 PHE C  20      19.498  14.255 -44.190  1.00  0.00      C    C  
ATOM   1579  CE1 PHE C  20      17.267  14.586 -45.780  1.00  0.00      C    C  
ATOM   1580  CE2 PHE C  20      19.483  15.236 -45.163  1.00  0.00      C    C  
ATOM   1581  CZ  PHE C  20      18.367  15.401 -45.960  1.00  0.00      C    C  
ATOM   1582  H01 PHE C  20      16.487  12.606 -42.029  1.00  0.00      C    H  
ATOM   1583  H02 PHE C  20      18.023  11.457 -43.393  1.00  0.00      C    H  
ATOM   1584  H03 PHE C  20      19.444  12.241 -42.592  1.00  0.00      C    H  
ATOM   1585  H04 PHE C  20      16.416  12.965 -44.668  1.00  0.00      C    H  
ATOM   1586  H05 PHE C  20      20.383  14.128 -43.566  1.00  0.00      C    H  
ATOM   1587  H06 PHE C  20      16.384  14.715 -46.406  1.00  0.00      C    H  
ATOM   1588  H07 PHE C  20      20.352  15.880 -45.302  1.00  0.00      C    H  
ATOM   1589  H08 PHE C  20      18.355  16.173 -46.729  1.00  0.00      C    H  
ATOM   1590  H09 PHE C  20      18.712  14.347 -41.071  1.00  0.00      C    H  
ATOM   1591  N   ALA C  21      16.920  10.706 -40.480  1.00  0.00      C    N  
ATOM   1592  CA  ALA C  21      17.061   9.687 -39.447  1.00  0.00      C    C  
ATOM   1593  C   ALA C  21      16.431   8.370 -39.885  1.00  0.00      C    C  
ATOM   1594  O   ALA C  21      15.909   7.618 -39.063  1.00  0.00      C    O  
ATOM   1595  CB  ALA C  21      16.437  10.166 -38.144  1.00  0.00      C    C  
ATOM   1596  H01 ALA C  21      18.125   9.514 -39.285  1.00  0.00      C    H  
ATOM   1597  H02 ALA C  21      15.423   9.774 -38.062  1.00  0.00      C    H  
ATOM   1598  H03 ALA C  21      17.033   9.811 -37.303  1.00  0.00      C    H  
ATOM   1599  H04 ALA C  21      16.407  11.256 -38.134  1.00  0.00      C    H  
ATOM   1600  H09 ALA C  21      16.133  10.661 -41.112  1.00  0.00      C    H  
ATOM   1601  N   GLU C  22      16.482   8.098 -41.185  1.00  0.00      C    N  
ATOM   1602  CA  GLU C  22      15.914   6.871 -41.732  1.00  0.00      C    C  
ATOM   1603  C   GLU C  22      16.100   6.813 -43.245  1.00  0.00      C    C  
ATOM   1604  O   GLU C  22      16.830   7.618 -43.823  1.00  0.00      C    O  
ATOM   1605  CB  GLU C  22      14.427   6.773 -41.385  1.00  0.00      C    C  
ATOM   1606  CG  GLU C  22      14.017   5.415 -40.841  1.00  0.00      C    C  
ATOM   1607  CD  GLU C  22      14.076   5.351 -39.327  1.00  0.00      C    C  
ATOM   1608  OE1 GLU C  22      13.234   6.001 -38.673  1.00  0.00      C    O  
ATOM   1609  OE2 GLU C  22      14.965   4.653 -38.796  1.00  0.00      C    O1-
ATOM   1610  H01 GLU C  22      16.440   6.027 -41.287  1.00  0.00      C    H  
ATOM   1611  H02 GLU C  22      13.872   6.927 -42.311  1.00  0.00      C    H  
ATOM   1612  H03 GLU C  22      14.197   7.529 -40.634  1.00  0.00      C    H  
ATOM   1613  H04 GLU C  22      14.720   4.678 -41.230  1.00  0.00      C    H  
ATOM   1614  H05 GLU C  22      16.925   8.757 -41.809  1.00  0.00      C    H  
ATOM   1615  H06 GLU C  22      12.996   5.204 -41.160  1.00  0.00      C    H  
ATOM   1616  N   ASP C  23      15.435   5.853 -43.880  1.00  0.00      C    N  
ATOM   1617  CA  ASP C  23      15.526   5.689 -45.326  1.00  0.00      C    C  
ATOM   1618  C   ASP C  23      15.003   6.927 -46.048  1.00  0.00      C    C  
ATOM   1619  O   ASP C  23      13.801   7.064 -46.276  1.00  0.00      C    O  
ATOM   1620  CB  ASP C  23      14.740   4.454 -45.771  1.00  0.00      C    C  
ATOM   1621  CG  ASP C  23      15.510   3.167 -45.549  1.00  0.00      C    C  
ATOM   1622  OD1 ASP C  23      15.430   2.612 -44.433  1.00  0.00      C    O  
ATOM   1623  OD2 ASP C  23      16.194   2.715 -46.492  1.00  0.00      C    O1-
ATOM   1624  H01 ASP C  23      16.576   5.556 -45.586  1.00  0.00      C    H  
ATOM   1625  H02 ASP C  23      14.552   4.548 -46.841  1.00  0.00      C    H  
ATOM   1626  H03 ASP C  23      13.810   4.408 -45.205  1.00  0.00      C    H  
ATOM   1627  H07 ASP C  23      14.853   5.222 -43.348  1.00  0.00      C    H  
ATOM   1628  N   VAL C  24      15.914   7.827 -46.404  1.00  0.00      C    N  
ATOM   1629  CA  VAL C  24      15.544   9.054 -47.100  1.00  0.00      C    C  
ATOM   1630  C   VAL C  24      15.968   9.004 -48.563  1.00  0.00      C    C  
ATOM   1631  O   VAL C  24      16.973   8.384 -48.909  1.00  0.00      C    O  
ATOM   1632  CB  VAL C  24      16.179  10.289 -46.434  1.00  0.00      C    C  
ATOM   1633  CG1 VAL C  24      17.697  10.213 -46.505  1.00  0.00      C    C  
ATOM   1634  CG2 VAL C  24      15.670  11.566 -47.086  1.00  0.00      C    C  
ATOM   1635  H01 VAL C  24      14.459   9.137 -47.042  1.00  0.00      C    H  
ATOM   1636  H02 VAL C  24      15.889  10.303 -45.383  1.00  0.00      C    H  
ATOM   1637  H03 VAL C  24      18.128  10.783 -45.682  1.00  0.00      C    H  
ATOM   1638  H04 VAL C  24      16.886   7.657 -46.187  1.00  0.00      C    H  
ATOM   1639  H05 VAL C  24      18.013   9.173 -46.430  1.00  0.00      C    H  
ATOM   1640  H06 VAL C  24      18.038  10.629 -47.453  1.00  0.00      C    H  
ATOM   1641  H07 VAL C  24      14.748  11.881 -46.597  1.00  0.00      C    H  
ATOM   1642  H08 VAL C  24      16.420  12.350 -46.985  1.00  0.00      C    H  
ATOM   1643  H09 VAL C  24      15.475  11.382 -48.143  1.00  0.00      C    H  
ATOM   1644  N   GLY C  25      15.195   9.664 -49.421  1.00  0.00      C    N  
ATOM   1645  CA  GLY C  25      15.507   9.683 -50.838  1.00  0.00      C    C  
ATOM   1646  C   GLY C  25      16.688  10.576 -51.160  1.00  0.00      C    C  
ATOM   1647  O   GLY C  25      17.823  10.271 -50.794  1.00  0.00      C    O  
ATOM   1648  H01 GLY C  25      14.638  10.081 -51.363  1.00  0.00      C    H  
ATOM   1649  H02 GLY C  25      15.738   8.667 -51.159  1.00  0.00      C    H  
ATOM   1650  H10 GLY C  25      14.382  10.158 -49.082  1.00  0.00      C    H  
ATOM   1651  N   SER C  26      16.422  11.682 -51.848  1.00  0.00      C    N  
ATOM   1652  CA  SER C  26      17.473  12.620 -52.224  1.00  0.00      C    C  
ATOM   1653  C   SER C  26      17.385  13.897 -51.394  1.00  0.00      C    C  
ATOM   1654  O   SER C  26      16.295  14.398 -51.120  1.00  0.00      C    O  
ATOM   1655  CB  SER C  26      17.375  12.958 -53.713  1.00  0.00      C    C  
ATOM   1656  OG  SER C  26      16.082  12.671 -54.217  1.00  0.00      C    O  
ATOM   1657  H01 SER C  26      18.435  12.147 -52.028  1.00  0.00      C    H  
ATOM   1658  H02 SER C  26      18.100  12.350 -54.254  1.00  0.00      C    H  
ATOM   1659  H03 SER C  26      15.468  11.877 -52.117  1.00  0.00      C    H  
ATOM   1660  H04 SER C  26      17.585  14.018 -53.853  1.00  0.00      C    H  
ATOM   1661  H05 SER C  26      15.749  11.869 -53.808  1.00  0.00      C    H  
ATOM   1662  N   ASN C  27      18.541  14.417 -50.995  1.00  0.00      C    N  
ATOM   1663  CA  ASN C  27      18.596  15.636 -50.195  1.00  0.00      C    C  
ATOM   1664  C   ASN C  27      18.802  16.860 -51.082  1.00  0.00      C    C  
ATOM   1665  O   ASN C  27      19.924  17.165 -51.488  1.00  0.00      C    O  
ATOM   1666  CB  ASN C  27      19.722  15.543 -49.164  1.00  0.00      C    C  
ATOM   1667  CG  ASN C  27      19.909  14.134 -48.637  1.00  0.00      C    C  
ATOM   1668  ND2 ASN C  27      18.807  13.486 -48.276  1.00  0.00      C    N  
ATOM   1669  OD1 ASN C  27      21.031  13.633 -48.555  1.00  0.00      C    O  
ATOM   1670  H01 ASN C  27      17.644  15.743 -49.675  1.00  0.00      C    H  
ATOM   1671  H02 ASN C  27      19.453  16.180 -48.321  1.00  0.00      C    H  
ATOM   1672  H03 ASN C  27      20.652  15.869 -49.630  1.00  0.00      C    H  
ATOM   1673  H04 ASN C  27      18.870  12.544 -47.917  1.00  0.00      C    H  
ATOM   1674  H05 ASN C  27      17.906  13.935 -48.360  1.00  0.00      C    H  
ATOM   1675  H06 ASN C  27      19.403  13.957 -51.252  1.00  0.00      C    H  
ATOM   1676  N   LYS C  28      17.712  17.559 -51.379  1.00  0.00      C    N  
ATOM   1677  CA  LYS C  28      17.772  18.752 -52.215  1.00  0.00      C    C  
ATOM   1678  C   LYS C  28      17.166  19.952 -51.496  1.00  0.00      C    C  
ATOM   1679  O   LYS C  28      15.957  20.012 -51.276  1.00  0.00      C    O  
ATOM   1680  CB  LYS C  28      17.036  18.511 -53.536  1.00  0.00      C    C  
ATOM   1681  CG  LYS C  28      17.422  19.487 -54.634  1.00  0.00      C    C  
ATOM   1682  CD  LYS C  28      18.641  19.007 -55.404  1.00  0.00      C    C  
ATOM   1683  CE  LYS C  28      18.272  18.562 -56.810  1.00  0.00      C    C  
ATOM   1684  NZ  LYS C  28      17.827  17.141 -56.844  1.00  0.00      C    N1+
ATOM   1685  H01 LYS C  28      18.820  18.967 -52.423  1.00  0.00      C    H  
ATOM   1686  H02 LYS C  28      15.973  18.654 -53.340  1.00  0.00      C    H  
ATOM   1687  H03 LYS C  28      17.261  17.501 -53.877  1.00  0.00      C    H  
ATOM   1688  H04 LYS C  28      17.666  20.443 -54.171  1.00  0.00      C    H  
ATOM   1689  H05 LYS C  28      16.585  19.593 -55.325  1.00  0.00      C    H  
ATOM   1690  H06 LYS C  28      16.819  17.256 -51.017  1.00  0.00      C    H  
ATOM   1691  H07 LYS C  28      19.065  18.153 -54.875  1.00  0.00      C    H  
ATOM   1692  H08 LYS C  28      19.364  19.820 -55.467  1.00  0.00      C    H  
ATOM   1693  H09 LYS C  28      19.159  18.653 -57.437  1.00  0.00      C    H  
ATOM   1694  H10 LYS C  28      17.464  19.194 -57.180  1.00  0.00      C    H  
ATOM   1695  H11 LYS C  28      16.941  17.078 -57.325  1.00  0.00      C    H  
ATOM   1696  H12 LYS C  28      18.514  16.584 -57.331  1.00  0.00      C    H  
ATOM   1697  H13 LYS C  28      17.723  16.798 -55.900  1.00  0.00      C    H  
ATOM   1698  N   GLY C  29      18.015  20.909 -51.132  1.00  0.00      C    N  
ATOM   1699  CA  GLY C  29      17.544  22.096 -50.441  1.00  0.00      C    C  
ATOM   1700  C   GLY C  29      17.249  21.836 -48.978  1.00  0.00      C    C  
ATOM   1701  O   GLY C  29      16.236  22.296 -48.451  1.00  0.00      C    O  
ATOM   1702  H01 GLY C  29      16.614  22.409 -50.916  1.00  0.00      C    H  
ATOM   1703  H02 GLY C  29      18.309  22.869 -50.512  1.00  0.00      C    H  
ATOM   1704  H14 GLY C  29      18.999  20.809 -51.339  1.00  0.00      C    H  
ATOM   1705  N   ALA C  30      18.134  21.096 -48.319  1.00  0.00      C    N  
ATOM   1706  CA  ALA C  30      17.964  20.776 -46.907  1.00  0.00      C    C  
ATOM   1707  C   ALA C  30      18.777  21.720 -46.028  1.00  0.00      C    C  
ATOM   1708  O   ALA C  30      20.005  21.644 -45.989  1.00  0.00      C    O  
ATOM   1709  CB  ALA C  30      18.360  19.331 -46.641  1.00  0.00      C    C  
ATOM   1710  H01 ALA C  30      16.911  20.904 -46.656  1.00  0.00      C    H  
ATOM   1711  H02 ALA C  30      19.297  19.308 -46.084  1.00  0.00      C    H  
ATOM   1712  H03 ALA C  30      18.945  20.746 -48.809  1.00  0.00      C    H  
ATOM   1713  H04 ALA C  30      17.580  18.841 -46.058  1.00  0.00      C    H  
ATOM   1714  H05 ALA C  30      18.489  18.809 -47.589  1.00  0.00      C    H  
ATOM   1715  N   ILE C  31      18.084  22.610 -45.325  1.00  0.00      C    N  
ATOM   1716  CA  ILE C  31      18.743  23.568 -44.446  1.00  0.00      C    C  
ATOM   1717  C   ILE C  31      18.056  23.629 -43.086  1.00  0.00      C    C  
ATOM   1718  O   ILE C  31      16.831  23.719 -43.001  1.00  0.00      C    O  
ATOM   1719  CB  ILE C  31      18.759  24.979 -45.064  1.00  0.00      C    C  
ATOM   1720  CG1 ILE C  31      17.345  25.560 -45.099  1.00  0.00      C    C  
ATOM   1721  CG2 ILE C  31      19.357  24.938 -46.462  1.00  0.00      C    C  
ATOM   1722  CD1 ILE C  31      17.037  26.473 -43.933  1.00  0.00      C    C  
ATOM   1723  H01 ILE C  31      19.769  23.224 -44.317  1.00  0.00      C    H  
ATOM   1724  H02 ILE C  31      19.381  25.625 -44.444  1.00  0.00      C    H  
ATOM   1725  H03 ILE C  31      16.653  24.720 -45.039  1.00  0.00      C    H  
ATOM   1726  H04 ILE C  31      17.227  26.127 -46.022  1.00  0.00      C    H  
ATOM   1727  H05 ILE C  31      20.375  24.553 -46.410  1.00  0.00      C    H  
ATOM   1728  H06 ILE C  31      17.077  22.623 -45.402  1.00  0.00      C    H  
ATOM   1729  H07 ILE C  31      18.755  24.287 -47.096  1.00  0.00      C    H  
ATOM   1730  H08 ILE C  31      19.371  25.944 -46.882  1.00  0.00      C    H  
ATOM   1731  H09 ILE C  31      16.008  26.314 -43.609  1.00  0.00      C    H  
ATOM   1732  H10 ILE C  31      17.715  26.252 -43.109  1.00  0.00      C    H  
ATOM   1733  H11 ILE C  31      17.164  27.511 -44.240  1.00  0.00      C    H  
ATOM   1734  N   ILE C  32      18.854  23.581 -42.024  1.00  0.00      C    N  
ATOM   1735  CA  ILE C  32      18.323  23.634 -40.668  1.00  0.00      C    C  
ATOM   1736  C   ILE C  32      19.318  24.285 -39.713  1.00  0.00      C    C  
ATOM   1737  O   ILE C  32      20.137  23.606 -39.095  1.00  0.00      C    O  
ATOM   1738  CB  ILE C  32      17.972  22.228 -40.145  1.00  0.00      C    C  
ATOM   1739  CG1 ILE C  32      17.621  22.286 -38.657  1.00  0.00      C    C  
ATOM   1740  CG2 ILE C  32      19.129  21.270 -40.385  1.00  0.00      C    C  
ATOM   1741  CD1 ILE C  32      16.613  21.241 -38.233  1.00  0.00      C    C  
ATOM   1742  H01 ILE C  32      17.415  24.235 -40.708  1.00  0.00      C    H  
ATOM   1743  H02 ILE C  32      17.102  21.860 -40.690  1.00  0.00      C    H  
ATOM   1744  H03 ILE C  32      17.169  23.260 -38.473  1.00  0.00      C    H  
ATOM   1745  H04 ILE C  32      18.534  22.139 -38.081  1.00  0.00      C    H  
ATOM   1746  H05 ILE C  32      19.991  21.587 -39.797  1.00  0.00      C    H  
ATOM   1747  H06 ILE C  32      18.836  20.264 -40.085  1.00  0.00      C    H  
ATOM   1748  H07 ILE C  32      19.391  21.273 -41.443  1.00  0.00      C    H  
ATOM   1749  H08 ILE C  32      15.694  21.370 -38.805  1.00  0.00      C    H  
ATOM   1750  H09 ILE C  32      17.019  20.247 -38.419  1.00  0.00      C    H  
ATOM   1751  H10 ILE C  32      16.398  21.353 -37.170  1.00  0.00      C    H  
ATOM   1752  H12 ILE C  32      19.852  23.506 -42.160  1.00  0.00      C    H  
ATOM   1753  N   GLY C  33      19.240  25.607 -39.596  1.00  0.00      C    N  
ATOM   1754  CA  GLY C  33      20.138  26.328 -38.713  1.00  0.00      C    C  
ATOM   1755  C   GLY C  33      19.553  27.644 -38.239  1.00  0.00      C    C  
ATOM   1756  O   GLY C  33      19.121  28.467 -39.048  1.00  0.00      C    O  
ATOM   1757  H01 GLY C  33      21.045  26.552 -39.274  1.00  0.00      C    H  
ATOM   1758  H02 GLY C  33      20.349  25.705 -37.844  1.00  0.00      C    H  
ATOM   1759  H11 GLY C  33      18.548  26.115 -40.128  1.00  0.00      C    H  
ATOM   1760  N   LEU C  34      19.537  27.844 -36.926  1.00  0.00      C    N  
ATOM   1761  CA  LEU C  34      18.999  29.070 -36.346  1.00  0.00      C    C  
ATOM   1762  C   LEU C  34      19.805  30.284 -36.794  1.00  0.00      C    C  
ATOM   1763  O   LEU C  34      21.036  30.267 -36.772  1.00  0.00      C    O  
ATOM   1764  CB  LEU C  34      19.000  28.977 -34.819  1.00  0.00      C    C  
ATOM   1765  CG  LEU C  34      17.636  28.775 -34.158  1.00  0.00      C    C  
ATOM   1766  CD1 LEU C  34      17.007  27.470 -34.620  1.00  0.00      C    C  
ATOM   1767  CD2 LEU C  34      17.770  28.797 -32.642  1.00  0.00      C    C  
ATOM   1768  H01 LEU C  34      17.974  29.190 -36.696  1.00  0.00      C    H  
ATOM   1769  H02 LEU C  34      19.356  29.945 -34.467  1.00  0.00      C    H  
ATOM   1770  H03 LEU C  34      19.906  27.130 -36.314  1.00  0.00      C    H  
ATOM   1771  H04 LEU C  34      19.636  28.138 -34.536  1.00  0.00      C    H  
ATOM   1772  H05 LEU C  34      16.983  29.595 -34.457  1.00  0.00      C    H  
ATOM   1773  H06 LEU C  34      16.067  27.681 -35.129  1.00  0.00      C    H  
ATOM   1774  H07 LEU C  34      17.685  26.962 -35.306  1.00  0.00      C    H  
ATOM   1775  H08 LEU C  34      16.817  26.832 -33.757  1.00  0.00      C    H  
ATOM   1776  H09 LEU C  34      18.319  29.689 -32.339  1.00  0.00      C    H  
ATOM   1777  H10 LEU C  34      16.779  28.810 -32.189  1.00  0.00      C    H  
ATOM   1778  H11 LEU C  34      18.309  27.909 -32.311  1.00  0.00      C    H  
ATOM   1779  N   MET C  35      19.103  31.338 -37.197  1.00  0.00      C    N  
ATOM   1780  CA  MET C  35      19.754  32.563 -37.646  1.00  0.00      C    C  
ATOM   1781  C   MET C  35      20.627  32.298 -38.869  1.00  0.00      C    C  
ATOM   1782  O   MET C  35      21.808  31.974 -38.743  1.00  0.00      C    O  
ATOM   1783  CB  MET C  35      20.602  33.159 -36.520  1.00  0.00      C    C  
ATOM   1784  CG  MET C  35      21.199  34.514 -36.861  1.00  0.00      C    C  
ATOM   1785  SD  MET C  35      22.523  34.993 -35.734  1.00  0.00      C    S  
ATOM   1786  CE  MET C  35      22.204  36.747 -35.562  1.00  0.00      C    C  
ATOM   1787  H01 MET C  35      18.978  33.276 -37.923  1.00  0.00      C    H  
ATOM   1788  H02 MET C  35      21.435  32.476 -36.351  1.00  0.00      C    H  
ATOM   1789  H03 MET C  35      19.974  33.271 -35.636  1.00  0.00      C    H  
ATOM   1790  H04 MET C  35      20.405  35.256 -36.771  1.00  0.00      C    H  
ATOM   1791  H05 MET C  35      21.599  34.475 -37.874  1.00  0.00      C    H  
ATOM   1792  H06 MET C  35      21.249  36.894 -35.058  1.00  0.00      C    H  
ATOM   1793  H07 MET C  35      22.999  37.205 -34.974  1.00  0.00      C    H  
ATOM   1794  H08 MET C  35      22.169  37.209 -36.549  1.00  0.00      C    H  
ATOM   1795  H12 MET C  35      18.094  31.289 -37.192  1.00  0.00      C    H  
ATOM   1796  N   VAL C  36      20.037  32.437 -40.053  1.00  0.00      C    N  
ATOM   1797  CA  VAL C  36      20.761  32.213 -41.298  1.00  0.00      C    C  
ATOM   1798  C   VAL C  36      20.218  33.096 -42.416  1.00  0.00      C    C  
ATOM   1799  O   VAL C  36      19.016  33.349 -42.493  1.00  0.00      C    O  
ATOM   1800  CB  VAL C  36      20.680  30.739 -41.737  1.00  0.00      C    C  
ATOM   1801  CG1 VAL C  36      21.392  30.537 -43.066  1.00  0.00      C    C  
ATOM   1802  CG2 VAL C  36      21.265  29.831 -40.666  1.00  0.00      C    C  
ATOM   1803  H01 VAL C  36      21.803  32.471 -41.109  1.00  0.00      C    H  
ATOM   1804  H02 VAL C  36      19.631  30.476 -41.871  1.00  0.00      C    H  
ATOM   1805  H03 VAL C  36      22.397  30.155 -42.885  1.00  0.00      C    H  
ATOM   1806  H04 VAL C  36      20.836  29.822 -43.672  1.00  0.00      C    H  
ATOM   1807  H05 VAL C  36      21.455  31.489 -43.593  1.00  0.00      C    H  
ATOM   1808  H06 VAL C  36      22.173  30.281 -40.265  1.00  0.00      C    H  
ATOM   1809  H07 VAL C  36      20.540  29.701 -39.863  1.00  0.00      C    H  
ATOM   1810  H08 VAL C  36      21.503  28.861 -41.102  1.00  0.00      C    H  
ATOM   1811  H09 VAL C  36      19.064  32.704 -40.090  1.00  0.00      C    H  
ATOM   1812  N   GLY C  37      21.112  33.562 -43.283  1.00  0.00      C    N  
ATOM   1813  CA  GLY C  37      20.703  34.411 -44.386  1.00  0.00      C    C  
ATOM   1814  C   GLY C  37      19.883  33.665 -45.420  1.00  0.00      C    C  
ATOM   1815  O   GLY C  37      18.904  33.000 -45.084  1.00  0.00      C    O  
ATOM   1816  H01 GLY C  37      21.606  34.772 -44.878  1.00  0.00      C    H  
ATOM   1817  H02 GLY C  37      20.106  35.233 -43.992  1.00  0.00      C    H  
ATOM   1818  H09 GLY C  37      22.087  33.322 -43.172  1.00  0.00      C    H  
ATOM   1819  N   GLY C  38      20.284  33.775 -46.683  1.00  0.00      C    N  
ATOM   1820  CA  GLY C  38      19.567  33.102 -47.750  1.00  0.00      C    C  
ATOM   1821  C   GLY C  38      20.211  31.786 -48.140  1.00  0.00      C    C  
ATOM   1822  O   GLY C  38      21.284  31.441 -47.646  1.00  0.00      C    O  
ATOM   1823  H01 GLY C  38      19.586  33.753 -48.624  1.00  0.00      C    H  
ATOM   1824  H02 GLY C  38      18.547  32.908 -47.419  1.00  0.00      C    H  
ATOM   1825  H03 GLY C  38      21.097  34.333 -46.902  1.00  0.00      C    H  
ATOM   1826  N   VAL C  39      19.553  31.047 -49.028  1.00  0.00      C    N  
ATOM   1827  CA  VAL C  39      20.067  29.761 -49.484  1.00  0.00      C    C  
ATOM   1828  C   VAL C  39      19.648  29.480 -50.922  1.00  0.00      C    C  
ATOM   1829  O   VAL C  39      18.531  29.801 -51.329  1.00  0.00      C    O  
ATOM   1830  CB  VAL C  39      19.577  28.611 -48.584  1.00  0.00      C    C  
ATOM   1831  CG1 VAL C  39      19.949  28.872 -47.133  1.00  0.00      C    C  
ATOM   1832  CG2 VAL C  39      18.075  28.421 -48.733  1.00  0.00      C    C  
ATOM   1833  H01 VAL C  39      21.154  29.817 -49.430  1.00  0.00      C    H  
ATOM   1834  H02 VAL C  39      20.069  27.691 -48.899  1.00  0.00      C    H  
ATOM   1835  H03 VAL C  39      18.675  31.385 -49.396  1.00  0.00      C    H  
ATOM   1836  H04 VAL C  39      20.781  29.575 -47.093  1.00  0.00      C    H  
ATOM   1837  H05 VAL C  39      19.092  29.293 -46.608  1.00  0.00      C    H  
ATOM   1838  H06 VAL C  39      20.242  27.936 -46.658  1.00  0.00      C    H  
ATOM   1839  H07 VAL C  39      17.590  29.395 -48.790  1.00  0.00      C    H  
ATOM   1840  H08 VAL C  39      17.868  27.859 -49.644  1.00  0.00      C    H  
ATOM   1841  H09 VAL C  39      17.690  27.874 -47.872  1.00  0.00      C    H  
ATOM   1842  N   VAL C  40      20.552  28.879 -51.689  1.00  0.00      C    N  
ATOM   1843  CA  VAL C  40      20.277  28.553 -53.083  1.00  0.00      C    C  
ATOM   1844  C   VAL C  40      20.797  27.164 -53.436  1.00  0.00      C    C  
ATOM   1845  O   VAL C  40      22.006  26.934 -53.474  1.00  0.00      C    O  
ATOM   1846  CB  VAL C  40      20.911  29.584 -54.037  1.00  0.00      C    C  
ATOM   1847  CG1 VAL C  40      20.479  29.320 -55.471  1.00  0.00      C    C  
ATOM   1848  CG2 VAL C  40      20.544  30.998 -53.612  1.00  0.00      C    C  
ATOM   1849  H01 VAL C  40      19.194  28.574 -53.205  1.00  0.00      C    H  
ATOM   1850  H02 VAL C  40      21.995  29.484 -53.985  1.00  0.00      C    H  
ATOM   1851  H03 VAL C  40      19.622  29.949 -55.713  1.00  0.00      C    H  
ATOM   1852  H04 VAL C  40      21.302  29.552 -56.147  1.00  0.00      C    H  
ATOM   1853  H05 VAL C  40      20.202  28.271 -55.580  1.00  0.00      C    H  
ATOM   1854  H06 VAL C  40      19.562  30.991 -53.139  1.00  0.00      C    H  
ATOM   1855  H07 VAL C  40      21.285  31.369 -52.904  1.00  0.00      C    H  
ATOM   1856  H08 VAL C  40      20.521  31.647 -54.488  1.00  0.00      C    H  
ATOM   1857  H10 VAL C  40      21.452  28.642 -51.296  1.00  0.00      C    H  
ATOM   1858  N   ILE C  41      19.876  26.241 -53.693  1.00  0.00      C    N  
ATOM   1859  CA  ILE C  41      20.242  24.875 -54.045  1.00  0.00      C    C  
ATOM   1860  C   ILE C  41      19.512  24.417 -55.303  1.00  0.00      C    C  
ATOM   1861  O   ILE C  41      18.297  24.569 -55.418  1.00  0.00      C    O  
ATOM   1862  CB  ILE C  41      19.929  23.896 -52.898  1.00  0.00      C    C  
ATOM   1863  CG1 ILE C  41      20.420  24.464 -51.565  1.00  0.00      C    C  
ATOM   1864  CG2 ILE C  41      20.565  22.541 -53.169  1.00  0.00      C    C  
ATOM   1865  CD1 ILE C  41      21.902  24.766 -51.547  1.00  0.00      C    C  
ATOM   1866  H01 ILE C  41      21.316  24.873 -54.231  1.00  0.00      C    H  
ATOM   1867  H02 ILE C  41      18.849  23.763 -52.839  1.00  0.00      C    H  
ATOM   1868  H03 ILE C  41      20.239  23.703 -50.806  1.00  0.00      C    H  
ATOM   1869  H04 ILE C  41      19.877  25.387 -51.361  1.00  0.00      C    H  
ATOM   1870  H05 ILE C  41      21.537  22.492 -52.678  1.00  0.00      C    H  
ATOM   1871  H06 ILE C  41      19.921  21.752 -52.780  1.00  0.00      C    H  
ATOM   1872  H07 ILE C  41      20.694  22.408 -54.243  1.00  0.00      C    H  
ATOM   1873  H08 ILE C  41      22.433  24.009 -52.124  1.00  0.00      C    H  
ATOM   1874  H09 ILE C  41      18.899  26.492 -53.643  1.00  0.00      C    H  
ATOM   1875  H10 ILE C  41      22.079  25.748 -51.986  1.00  0.00      C    H  
ATOM   1876  H11 ILE C  41      22.263  24.757 -50.518  1.00  0.00      C    H  
ATOM   1877  N   ALA C  42      20.263  23.853 -56.243  1.00  0.00      C    N  
ATOM   1878  CA  ALA C  42      19.688  23.368 -57.492  1.00  0.00      C    C  
ATOM   1879  C   ALA C  42      19.034  22.004 -57.302  1.00  0.00      C    C  
ATOM   1880  O   ALA C  42      19.609  20.998 -57.715  1.00  0.00      C    O  
ATOM   1881  CB  ALA C  42      20.756  23.298 -58.573  1.00  0.00      C    C  
ATOM   1882  H01 ALA C  42      18.916  24.071 -57.805  1.00  0.00      C    H  
ATOM   1883  H02 ALA C  42      18.067  21.921 -56.805  1.00  0.00      C    H  
ATOM   1884  H03 ALA C  42      21.678  22.902 -58.147  1.00  0.00      C    H  
ATOM   1885  H04 ALA C  42      20.418  22.644 -59.377  1.00  0.00      C    H  
ATOM   1886  H05 ALA C  42      20.939  24.297 -58.969  1.00  0.00      C    H  
ATOM   1887  H12 ALA C  42      21.257  23.758 -56.088  1.00  0.00      C    H  
TER   
END
