# Supplementary material for: Scaffold Searching of FDA and EMA-Approved Drugs Identifies Lead Candidates for Drug Repurposing in Alzheimer’s Disease
Source: Front Chem. 2021 Oct 22;9:736509. doi: 10.3389/fchem.2021.736509 (PMC8571023; doi:10.3389/fchem.2021.736509)
Supplement: Supplementary file 2 [file DataSheet2.zip › Supplementary data/conformers/3.pdb]

ATOM      1  N   ASP A   1      -2.730   2.173   2.491  1.00  0.00      A    N  
ATOM      2  CA  ASP A   1      -3.863   3.053   2.749  1.00  0.00      A    C  
ATOM      3  C   ASP A   1      -3.948   4.153   1.695  1.00  0.00      A    C  
ATOM      4  O   ASP A   1      -5.013   4.407   1.134  1.00  0.00      A    O  
ATOM      5  CB  ASP A   1      -3.748   3.673   4.143  1.00  0.00      A    C  
ATOM      6  CG  ASP A   1      -3.515   2.633   5.221  1.00  0.00      A    C  
ATOM      7  OD1 ASP A   1      -4.087   1.528   5.114  1.00  0.00      A    O  
ATOM      8  OD2 ASP A   1      -2.759   2.924   6.172  1.00  0.00      A    O1-
ATOM      9  H01 ASP A   1      -2.978   1.224   2.733  1.00  0.00      A    H  
ATOM     10  H02 ASP A   1      -2.484   2.218   1.512  1.00  0.00      A    H  
ATOM     11  H03 ASP A   1      -4.774   2.456   2.699  1.00  0.00      A    H  
ATOM     12  H04 ASP A   1      -4.691   4.173   4.363  1.00  0.00      A    H  
ATOM     13  H05 ASP A   1      -2.914   4.375   4.147  1.00  0.00      A    H  
ATOM     14  N   ALA A   2      -2.819   4.803   1.433  1.00  0.00      A    N  
ATOM     15  CA  ALA A   2      -2.766   5.874   0.446  1.00  0.00      A    C  
ATOM     16  C   ALA A   2      -2.128   5.393  -0.853  1.00  0.00      A    C  
ATOM     17  O   ALA A   2      -0.905   5.298  -0.956  1.00  0.00      A    O  
ATOM     18  CB  ALA A   2      -2.000   7.066   1.002  1.00  0.00      A    C  
ATOM     19  H01 ALA A   2      -3.788   6.182   0.226  1.00  0.00      A    H  
ATOM     20  H02 ALA A   2      -1.072   7.192   0.445  1.00  0.00      A    H  
ATOM     21  H03 ALA A   2      -2.607   7.966   0.905  1.00  0.00      A    H  
ATOM     22  H04 ALA A   2      -1.771   6.893   2.054  1.00  0.00      A    H  
ATOM     23  H06 ALA A   2      -1.977   4.549   1.930  1.00  0.00      A    H  
ATOM     24  N   GLU A   3      -2.964   5.090  -1.840  1.00  0.00      A    N  
ATOM     25  CA  GLU A   3      -2.481   4.617  -3.132  1.00  0.00      A    C  
ATOM     26  C   GLU A   3      -2.534   5.731  -4.174  1.00  0.00      A    C  
ATOM     27  O   GLU A   3      -3.590   6.019  -4.738  1.00  0.00      A    O  
ATOM     28  CB  GLU A   3      -3.309   3.421  -3.605  1.00  0.00      A    C  
ATOM     29  CG  GLU A   3      -3.526   2.368  -2.532  1.00  0.00      A    C  
ATOM     30  CD  GLU A   3      -4.105   1.081  -3.086  1.00  0.00      A    C  
ATOM     31  OE1 GLU A   3      -3.920   0.817  -4.292  1.00  0.00      A    O  
ATOM     32  OE2 GLU A   3      -4.743   0.337  -2.312  1.00  0.00      A    O1-
ATOM     33  H01 GLU A   3      -1.443   4.306  -3.011  1.00  0.00      A    H  
ATOM     34  H02 GLU A   3      -2.750   2.945  -4.411  1.00  0.00      A    H  
ATOM     35  H03 GLU A   3      -4.283   3.784  -3.934  1.00  0.00      A    H  
ATOM     36  H04 GLU A   3      -4.242   2.770  -1.816  1.00  0.00      A    H  
ATOM     37  H05 GLU A   3      -3.958   5.190  -1.692  1.00  0.00      A    H  
ATOM     38  H06 GLU A   3      -2.568   2.146  -2.061  1.00  0.00      A    H  
ATOM     39  N   PHE A   4      -1.387   6.354  -4.425  1.00  0.00      A    N  
ATOM     40  CA  PHE A   4      -1.303   7.437  -5.397  1.00  0.00      A    C  
ATOM     41  C   PHE A   4      -0.645   6.959  -6.688  1.00  0.00      A    C  
ATOM     42  O   PHE A   4       0.576   6.818  -6.760  1.00  0.00      A    O  
ATOM     43  CB  PHE A   4      -0.515   8.613  -4.816  1.00  0.00      A    C  
ATOM     44  CG  PHE A   4      -1.316   9.464  -3.872  1.00  0.00      A    C  
ATOM     45  CD1 PHE A   4      -1.821   8.931  -2.697  1.00  0.00      A    C  
ATOM     46  CD2 PHE A   4      -1.565  10.796  -4.161  1.00  0.00      A    C  
ATOM     47  CE1 PHE A   4      -2.560   9.712  -1.828  1.00  0.00      A    C  
ATOM     48  CE2 PHE A   4      -2.303  11.582  -3.295  1.00  0.00      A    C  
ATOM     49  CZ  PHE A   4      -2.800  11.039  -2.127  1.00  0.00      A    C  
ATOM     50  H01 PHE A   4      -2.317   7.765  -5.626  1.00  0.00      A    H  
ATOM     51  H02 PHE A   4      -0.225   9.249  -5.653  1.00  0.00      A    H  
ATOM     52  H03 PHE A   4       0.348   8.219  -4.279  1.00  0.00      A    H  
ATOM     53  H04 PHE A   4      -1.634   7.885  -2.455  1.00  0.00      A    H  
ATOM     54  H05 PHE A   4      -1.175  11.229  -5.082  1.00  0.00      A    H  
ATOM     55  H06 PHE A   4      -2.953   9.281  -0.907  1.00  0.00      A    H  
ATOM     56  H07 PHE A   4      -0.553   6.070  -3.930  1.00  0.00      A    H  
ATOM     57  H08 PHE A   4      -2.492  12.629  -3.534  1.00  0.00      A    H  
ATOM     58  H09 PHE A   4      -3.381  11.656  -1.442  1.00  0.00      A    H  
ATOM     59  N   ARG A   5      -1.463   6.711  -7.706  1.00  0.00      A    N  
ATOM     60  CA  ARG A   5      -0.962   6.246  -8.994  1.00  0.00      A    C  
ATOM     61  C   ARG A   5      -0.973   7.375 -10.020  1.00  0.00      A    C  
ATOM     62  O   ARG A   5      -2.024   7.738 -10.549  1.00  0.00      A    O  
ATOM     63  CB  ARG A   5      -1.805   5.075  -9.500  1.00  0.00      A    C  
ATOM     64  CG  ARG A   5      -1.980   3.963  -8.478  1.00  0.00      A    C  
ATOM     65  CD  ARG A   5      -3.449   3.666  -8.224  1.00  0.00      A    C  
ATOM     66  NE  ARG A   5      -3.644   2.357  -7.605  1.00  0.00      A    N  
ATOM     67  CZ  ARG A   5      -3.585   1.212  -8.274  1.00  0.00      A    C  
ATOM     68  NH1 ARG A   5      -3.338   1.213  -9.577  1.00  0.00      A    N1+
ATOM     69  NH2 ARG A   5      -3.773   0.061  -7.640  1.00  0.00      A    N  
ATOM     70  H01 ARG A   5       0.066   5.912  -8.857  1.00  0.00      A    H  
ATOM     71  H02 ARG A   5      -1.276   4.646 -10.351  1.00  0.00      A    H  
ATOM     72  H03 ARG A   5      -2.791   5.452  -9.772  1.00  0.00      A    H  
ATOM     73  H04 ARG A   5      -1.530   4.287  -7.540  1.00  0.00      A    H  
ATOM     74  H05 ARG A   5      -1.494   3.060  -8.849  1.00  0.00      A    H  
ATOM     75  H06 ARG A   5      -3.963   3.663  -9.185  1.00  0.00      A    H  
ATOM     76  H07 ARG A   5      -3.855   4.432  -7.563  1.00  0.00      A    H  
ATOM     77  H08 ARG A   5      -3.834   2.321  -6.614  1.00  0.00      A    H  
ATOM     78  H09 ARG A   5      -3.294   0.340 -10.083  1.00  0.00      A    H  
ATOM     79  H10 ARG A   5      -2.456   6.848  -7.584  1.00  0.00      A    H  
ATOM     80  H11 ARG A   5      -3.194   2.087 -10.063  1.00  0.00      A    H  
ATOM     81  H12 ARG A   5      -3.961   0.056  -6.648  1.00  0.00      A    H  
ATOM     82  H13 ARG A   5      -3.728  -0.810  -8.150  1.00  0.00      A    H  
ATOM     83  N   HIS A   6       0.204   7.927 -10.297  1.00  0.00      A    N  
ATOM     84  CA  HIS A   6       0.331   9.015 -11.260  1.00  0.00      A    C  
ATOM     85  C   HIS A   6       1.503   8.771 -12.205  1.00  0.00      A    C  
ATOM     86  O   HIS A   6       2.552   9.404 -12.086  1.00  0.00      A    O  
ATOM     87  CB  HIS A   6       0.515  10.348 -10.534  1.00  0.00      A    C  
ATOM     88  CG  HIS A   6      -0.596  10.672  -9.585  1.00  0.00      A    C  
ATOM     89  CD2 HIS A   6      -1.003  10.052  -8.452  1.00  0.00      A    C  
ATOM     90  ND1 HIS A   6      -1.440  11.750  -9.753  1.00  0.00      A    N  
ATOM     91  CE1 HIS A   6      -2.315  11.780  -8.764  1.00  0.00      A    C  
ATOM     92  NE2 HIS A   6      -2.072  10.759  -7.962  1.00  0.00      A    N  
ATOM     93  H01 HIS A   6      -0.585   9.054 -11.849  1.00  0.00      A    H  
ATOM     94  H02 HIS A   6       0.522  11.128 -11.295  1.00  0.00      A    H  
ATOM     95  H03 HIS A   6       1.448  10.309  -9.972  1.00  0.00      A    H  
ATOM     96  H04 HIS A   6      -0.563   9.157  -8.011  1.00  0.00      A    H  
ATOM     97  H05 HIS A   6      -1.396  12.413 -10.514  1.00  0.00      A    H  
ATOM     98  H06 HIS A   6      -3.103  12.521  -8.632  1.00  0.00      A    H  
ATOM     99  H07 HIS A   6      -2.589  10.535  -7.124  1.00  0.00      A    H  
ATOM    100  H14 HIS A   6       1.031   7.585  -9.829  1.00  0.00      A    H  
ATOM    101  N   ASP A   7       1.318   7.848 -13.143  1.00  0.00      A    N  
ATOM    102  CA  ASP A   7       2.361   7.520 -14.109  1.00  0.00      A    C  
ATOM    103  C   ASP A   7       2.112   8.226 -15.438  1.00  0.00      A    C  
ATOM    104  O   ASP A   7       2.371   7.670 -16.505  1.00  0.00      A    O  
ATOM    105  CB  ASP A   7       2.427   6.007 -14.325  1.00  0.00      A    C  
ATOM    106  CG  ASP A   7       2.482   5.237 -13.020  1.00  0.00      A    C  
ATOM    107  OD1 ASP A   7       1.406   4.899 -12.485  1.00  0.00      A    O  
ATOM    108  OD2 ASP A   7       3.602   4.974 -12.533  1.00  0.00      A    O1-
ATOM    109  H01 ASP A   7       3.315   7.864 -13.709  1.00  0.00      A    H  
ATOM    110  H02 ASP A   7       3.342   5.791 -14.876  1.00  0.00      A    H  
ATOM    111  H03 ASP A   7       1.543   5.693 -14.880  1.00  0.00      A    H  
ATOM    112  H08 ASP A   7       0.434   7.362 -13.188  1.00  0.00      A    H  
ATOM    113  N   SER A   8       1.606   9.453 -15.365  1.00  0.00      A    N  
ATOM    114  CA  SER A   8       1.318  10.233 -16.562  1.00  0.00      A    C  
ATOM    115  C   SER A   8       2.397  11.285 -16.799  1.00  0.00      A    C  
ATOM    116  O   SER A   8       2.686  12.102 -15.925  1.00  0.00      A    O  
ATOM    117  CB  SER A   8      -0.050  10.908 -16.440  1.00  0.00      A    C  
ATOM    118  OG  SER A   8      -0.974  10.070 -15.767  1.00  0.00      A    O  
ATOM    119  H01 SER A   8       1.305   9.553 -17.414  1.00  0.00      A    H  
ATOM    120  H02 SER A   8      -0.429  11.106 -17.443  1.00  0.00      A    H  
ATOM    121  H03 SER A   8       0.060  11.838 -15.883  1.00  0.00      A    H  
ATOM    122  H04 SER A   8       1.416   9.855 -14.458  1.00  0.00      A    H  
ATOM    123  H05 SER A   8      -1.142  10.418 -14.888  1.00  0.00      A    H  
ATOM    124  N   GLY A   9       2.991  11.257 -17.988  1.00  0.00      A    N  
ATOM    125  CA  GLY A   9       4.033  12.212 -18.320  1.00  0.00      A    C  
ATOM    126  C   GLY A   9       5.251  11.552 -18.935  1.00  0.00      A    C  
ATOM    127  O   GLY A   9       6.384  11.953 -18.668  1.00  0.00      A    O  
ATOM    128  H01 GLY A   9       4.349  12.692 -17.394  1.00  0.00      A    H  
ATOM    129  H02 GLY A   9       3.632  12.936 -19.029  1.00  0.00      A    H  
ATOM    130  H06 GLY A   9       2.714  10.563 -18.668  1.00  0.00      A    H  
ATOM    131  N   TYR A  10       5.018  10.536 -19.758  1.00  0.00      A    N  
ATOM    132  CA  TYR A  10       6.105   9.816 -20.410  1.00  0.00      A    C  
ATOM    133  C   TYR A  10       6.286  10.287 -21.849  1.00  0.00      A    C  
ATOM    134  O   TYR A  10       7.401  10.565 -22.287  1.00  0.00      A    O  
ATOM    135  CB  TYR A  10       5.835   8.310 -20.384  1.00  0.00      A    C  
ATOM    136  CG  TYR A  10       6.881   7.520 -19.631  1.00  0.00      A    C  
ATOM    137  CD1 TYR A  10       8.129   7.273 -20.190  1.00  0.00      A    C  
ATOM    138  CD2 TYR A  10       6.622   7.020 -18.361  1.00  0.00      A    C  
ATOM    139  CE1 TYR A  10       9.088   6.551 -19.506  1.00  0.00      A    C  
ATOM    140  CE2 TYR A  10       7.575   6.298 -17.669  1.00  0.00      A    C  
ATOM    141  CZ  TYR A  10       8.806   6.066 -18.245  1.00  0.00      A    C  
ATOM    142  OH  TYR A  10       9.758   5.346 -17.560  1.00  0.00      A    O  
ATOM    143  H01 TYR A  10       7.024  10.023 -19.862  1.00  0.00      A    H  
ATOM    144  H02 TYR A  10       5.856   7.964 -21.417  1.00  0.00      A    H  
ATOM    145  H03 TYR A  10       4.064  10.255 -19.937  1.00  0.00      A    H  
ATOM    146  H04 TYR A  10       4.868   8.141 -19.911  1.00  0.00      A    H  
ATOM    147  H05 TYR A  10       8.355   7.655 -21.185  1.00  0.00      A    H  
ATOM    148  H06 TYR A  10       5.650   7.201 -17.903  1.00  0.00      A    H  
ATOM    149  H07 TYR A  10      10.062   6.366 -19.960  1.00  0.00      A    H  
ATOM    150  H08 TYR A  10       7.355   5.914 -16.673  1.00  0.00      A    H  
ATOM    151  H09 TYR A  10      10.023   4.586 -18.083  1.00  0.00      A    H  
ATOM    152  N   GLU A  11       5.178  10.374 -22.580  1.00  0.00      A    N  
ATOM    153  CA  GLU A  11       5.213  10.812 -23.970  1.00  0.00      A    C  
ATOM    154  C   GLU A  11       4.580  12.192 -24.123  1.00  0.00      A    C  
ATOM    155  O   GLU A  11       4.280  12.862 -23.135  1.00  0.00      A    O  
ATOM    156  CB  GLU A  11       4.487   9.804 -24.864  1.00  0.00      A    C  
ATOM    157  CG  GLU A  11       5.195   9.539 -26.182  1.00  0.00      A    C  
ATOM    158  CD  GLU A  11       4.967   8.129 -26.692  1.00  0.00      A    C  
ATOM    159  OE1 GLU A  11       5.693   7.213 -26.252  1.00  0.00      A    O  
ATOM    160  OE2 GLU A  11       4.062   7.942 -27.533  1.00  0.00      A    O1-
ATOM    161  H01 GLU A  11       6.257  10.875 -24.278  1.00  0.00      A    H  
ATOM    162  H02 GLU A  11       3.514  10.233 -25.105  1.00  0.00      A    H  
ATOM    163  H03 GLU A  11       4.401   8.862 -24.323  1.00  0.00      A    H  
ATOM    164  H04 GLU A  11       6.265   9.660 -26.012  1.00  0.00      A    H  
ATOM    165  H05 GLU A  11       4.825  10.244 -26.926  1.00  0.00      A    H  
ATOM    166  H10 GLU A  11       4.291  10.131 -22.162  1.00  0.00      A    H  
ATOM    167  N   VAL A  12       4.381  12.611 -25.368  1.00  0.00      A    N  
ATOM    168  CA  VAL A  12       3.783  13.910 -25.652  1.00  0.00      A    C  
ATOM    169  C   VAL A  12       4.650  15.043 -25.113  1.00  0.00      A    C  
ATOM    170  O   VAL A  12       4.611  15.357 -23.923  1.00  0.00      A    O  
ATOM    171  CB  VAL A  12       2.373  14.024 -25.044  1.00  0.00      A    C  
ATOM    172  CG1 VAL A  12       1.723  15.340 -25.444  1.00  0.00      A    C  
ATOM    173  CG2 VAL A  12       1.512  12.844 -25.470  1.00  0.00      A    C  
ATOM    174  H01 VAL A  12       3.711  13.995 -26.736  1.00  0.00      A    H  
ATOM    175  H02 VAL A  12       2.463  14.006 -23.958  1.00  0.00      A    H  
ATOM    176  H03 VAL A  12       0.782  15.458 -24.907  1.00  0.00      A    H  
ATOM    177  H04 VAL A  12       2.389  16.166 -25.194  1.00  0.00      A    H  
ATOM    178  H05 VAL A  12       1.531  15.340 -26.517  1.00  0.00      A    H  
ATOM    179  H06 VAL A  12       4.651  12.015 -26.137  1.00  0.00      A    H  
ATOM    180  H07 VAL A  12       0.587  13.212 -25.915  1.00  0.00      A    H  
ATOM    181  H08 VAL A  12       2.053  12.244 -26.201  1.00  0.00      A    H  
ATOM    182  H09 VAL A  12       1.277  12.232 -24.599  1.00  0.00      A    H  
ATOM    183  N   HIS A  13       5.432  15.654 -25.997  1.00  0.00      A    N  
ATOM    184  CA  HIS A  13       6.308  16.754 -25.610  1.00  0.00      A    C  
ATOM    185  C   HIS A  13       5.603  18.096 -25.779  1.00  0.00      A    C  
ATOM    186  O   HIS A  13       4.428  18.150 -26.145  1.00  0.00      A    O  
ATOM    187  CB  HIS A  13       7.590  16.730 -26.444  1.00  0.00      A    C  
ATOM    188  CG  HIS A  13       8.215  15.373 -26.543  1.00  0.00      A    C  
ATOM    189  CD2 HIS A  13       8.156  14.308 -25.709  1.00  0.00      A    C  
ATOM    190  ND1 HIS A  13       9.013  14.987 -27.600  1.00  0.00      A    N  
ATOM    191  CE1 HIS A  13       9.417  13.743 -27.412  1.00  0.00      A    C  
ATOM    192  NE2 HIS A  13       8.911  13.308 -26.272  1.00  0.00      A    N  
ATOM    193  H01 HIS A  13       6.565  16.629 -24.558  1.00  0.00      A    H  
ATOM    194  H02 HIS A  13       8.309  17.377 -25.943  1.00  0.00      A    H  
ATOM    195  H03 HIS A  13       7.354  17.076 -27.450  1.00  0.00      A    H  
ATOM    196  H04 HIS A  13       7.611  14.254 -24.767  1.00  0.00      A    H  
ATOM    197  H05 HIS A  13       9.251  15.565 -28.393  1.00  0.00      A    H  
ATOM    198  H06 HIS A  13      10.059  13.173 -28.084  1.00  0.00      A    H  
ATOM    199  H07 HIS A  13       9.056  12.389 -25.878  1.00  0.00      A    H  
ATOM    200  H10 HIS A  13       5.419  15.349 -26.960  1.00  0.00      A    H  
ATOM    201  N   HIS A  14       6.326  19.178 -25.507  1.00  0.00      A    N  
ATOM    202  CA  HIS A  14       5.769  20.520 -25.629  1.00  0.00      A    C  
ATOM    203  C   HIS A  14       5.849  21.014 -27.071  1.00  0.00      A    C  
ATOM    204  O   HIS A  14       4.836  21.103 -27.763  1.00  0.00      A    O  
ATOM    205  CB  HIS A  14       6.508  21.488 -24.705  1.00  0.00      A    C  
ATOM    206  CG  HIS A  14       5.908  21.585 -23.336  1.00  0.00      A    C  
ATOM    207  CD2 HIS A  14       5.246  20.668 -22.592  1.00  0.00      A    C  
ATOM    208  ND1 HIS A  14       5.952  22.734 -22.575  1.00  0.00      A    N  
ATOM    209  CE1 HIS A  14       5.344  22.520 -21.422  1.00  0.00      A    C  
ATOM    210  NE2 HIS A  14       4.906  21.274 -21.407  1.00  0.00      A    N  
ATOM    211  H01 HIS A  14       4.720  20.478 -25.336  1.00  0.00      A    H  
ATOM    212  H02 HIS A  14       6.437  22.478 -25.156  1.00  0.00      A    H  
ATOM    213  H03 HIS A  14       7.540  21.152 -24.607  1.00  0.00      A    H  
ATOM    214  H04 HIS A  14       5.024  19.640 -22.880  1.00  0.00      A    H  
ATOM    215  H05 HIS A  14       6.382  23.604 -22.855  1.00  0.00      A    H  
ATOM    216  H06 HIS A  14       5.224  23.248 -20.620  1.00  0.00      A    H  
ATOM    217  H07 HIS A  14       4.403  20.838 -20.648  1.00  0.00      A    H  
ATOM    218  H08 HIS A  14       7.285  19.068 -25.209  1.00  0.00      A    H  
ATOM    219  N   GLN A  15       7.061  21.333 -27.515  1.00  0.00      A    N  
ATOM    220  CA  GLN A  15       7.272  21.819 -28.873  1.00  0.00      A    C  
ATOM    221  C   GLN A  15       7.707  20.685 -29.795  1.00  0.00      A    C  
ATOM    222  O   GLN A  15       8.789  20.120 -29.635  1.00  0.00      A    O  
ATOM    223  CB  GLN A  15       8.322  22.931 -28.882  1.00  0.00      A    C  
ATOM    224  CG  GLN A  15       7.990  24.089 -27.956  1.00  0.00      A    C  
ATOM    225  CD  GLN A  15       8.889  24.138 -26.736  1.00  0.00      A    C  
ATOM    226  NE2 GLN A  15       9.808  25.096 -26.716  1.00  0.00      A    N  
ATOM    227  OE1 GLN A  15       8.759  23.323 -25.822  1.00  0.00      A    O  
ATOM    228  H01 GLN A  15       6.327  22.219 -29.240  1.00  0.00      A    H  
ATOM    229  H02 GLN A  15       8.354  23.332 -29.895  1.00  0.00      A    H  
ATOM    230  H03 GLN A  15       9.277  22.506 -28.574  1.00  0.00      A    H  
ATOM    231  H04 GLN A  15       6.967  23.948 -27.606  1.00  0.00      A    H  
ATOM    232  H05 GLN A  15       8.100  25.022 -28.509  1.00  0.00      A    H  
ATOM    233  H06 GLN A  15      10.436  25.177 -25.929  1.00  0.00      A    H  
ATOM    234  H07 GLN A  15       9.880  25.743 -27.488  1.00  0.00      A    H  
ATOM    235  H08 GLN A  15       7.854  21.236 -26.897  1.00  0.00      A    H  
ATOM    236  N   LYS A  16       6.857  20.355 -30.762  1.00  0.00      A    N  
ATOM    237  CA  LYS A  16       7.153  19.289 -31.711  1.00  0.00      A    C  
ATOM    238  C   LYS A  16       7.284  19.842 -33.127  1.00  0.00      A    C  
ATOM    239  O   LYS A  16       6.286  20.039 -33.822  1.00  0.00      A    O  
ATOM    240  CB  LYS A  16       6.057  18.221 -31.668  1.00  0.00      A    C  
ATOM    241  CG  LYS A  16       6.546  16.868 -31.182  1.00  0.00      A    C  
ATOM    242  CD  LYS A  16       7.041  16.007 -32.332  1.00  0.00      A    C  
ATOM    243  CE  LYS A  16       7.736  14.751 -31.830  1.00  0.00      A    C  
ATOM    244  NZ  LYS A  16       7.258  13.532 -32.539  1.00  0.00      A    N1+
ATOM    245  H01 LYS A  16       8.103  18.837 -31.427  1.00  0.00      A    H  
ATOM    246  H02 LYS A  16       5.703  18.085 -32.690  1.00  0.00      A    H  
ATOM    247  H03 LYS A  16       5.267  18.563 -30.999  1.00  0.00      A    H  
ATOM    248  H04 LYS A  16       5.711  16.354 -30.706  1.00  0.00      A    H  
ATOM    249  H05 LYS A  16       7.362  17.019 -30.475  1.00  0.00      A    H  
ATOM    250  H06 LYS A  16       7.761  16.588 -32.908  1.00  0.00      A    H  
ATOM    251  H07 LYS A  16       6.191  15.719 -32.951  1.00  0.00      A    H  
ATOM    252  H08 LYS A  16       5.983  20.856 -30.841  1.00  0.00      A    H  
ATOM    253  H09 LYS A  16       7.506  14.638 -30.771  1.00  0.00      A    H  
ATOM    254  H10 LYS A  16       8.809  14.854 -31.989  1.00  0.00      A    H  
ATOM    255  H11 LYS A  16       6.407  13.746 -33.038  1.00  0.00      A    H  
ATOM    256  H12 LYS A  16       7.963  13.224 -33.193  1.00  0.00      A    H  
ATOM    257  H13 LYS A  16       7.079  12.800 -31.867  1.00  0.00      A    H  
ATOM    258  N   LEU A  17       8.519  20.088 -33.549  1.00  0.00      A    N  
ATOM    259  CA  LEU A  17       8.780  20.617 -34.883  1.00  0.00      A    C  
ATOM    260  C   LEU A  17       9.276  19.517 -35.817  1.00  0.00      A    C  
ATOM    261  O   LEU A  17      10.422  19.076 -35.721  1.00  0.00      A    O  
ATOM    262  CB  LEU A  17       9.811  21.745 -34.813  1.00  0.00      A    C  
ATOM    263  CG  LEU A  17       9.259  23.139 -34.513  1.00  0.00      A    C  
ATOM    264  CD1 LEU A  17       8.423  23.121 -33.243  1.00  0.00      A    C  
ATOM    265  CD2 LEU A  17      10.393  24.147 -34.393  1.00  0.00      A    C  
ATOM    266  H01 LEU A  17       7.845  21.012 -35.280  1.00  0.00      A    H  
ATOM    267  H02 LEU A  17      10.245  21.809 -35.811  1.00  0.00      A    H  
ATOM    268  H03 LEU A  17      10.528  21.494 -34.032  1.00  0.00      A    H  
ATOM    269  H04 LEU A  17       8.617  23.440 -35.341  1.00  0.00      A    H  
ATOM    270  H05 LEU A  17       7.438  22.710 -33.463  1.00  0.00      A    H  
ATOM    271  H06 LEU A  17       8.915  22.502 -32.492  1.00  0.00      A    H  
ATOM    272  H07 LEU A  17       8.316  24.137 -32.864  1.00  0.00      A    H  
ATOM    273  H08 LEU A  17      11.253  23.795 -34.963  1.00  0.00      A    H  
ATOM    274  H09 LEU A  17      10.067  25.110 -34.785  1.00  0.00      A    H  
ATOM    275  H10 LEU A  17      10.673  24.257 -33.345  1.00  0.00      A    H  
ATOM    276  H14 LEU A  17       9.297  19.904 -32.931  1.00  0.00      A    H  
ATOM    277  N   VAL A  18       8.406  19.079 -36.722  1.00  0.00      A    N  
ATOM    278  CA  VAL A  18       8.757  18.034 -37.676  1.00  0.00      A    C  
ATOM    279  C   VAL A  18       7.815  18.046 -38.875  1.00  0.00      A    C  
ATOM    280  O   VAL A  18       6.600  18.171 -38.723  1.00  0.00      A    O  
ATOM    281  CB  VAL A  18       8.718  16.641 -37.021  1.00  0.00      A    C  
ATOM    282  CG1 VAL A  18       7.413  16.442 -36.265  1.00  0.00      A    C  
ATOM    283  CG2 VAL A  18       8.907  15.554 -38.069  1.00  0.00      A    C  
ATOM    284  H01 VAL A  18       9.773  18.241 -38.013  1.00  0.00      A    H  
ATOM    285  H02 VAL A  18       9.538  16.572 -36.306  1.00  0.00      A    H  
ATOM    286  H03 VAL A  18       6.619  16.198 -36.970  1.00  0.00      A    H  
ATOM    287  H04 VAL A  18       7.527  15.627 -35.551  1.00  0.00      A    H  
ATOM    288  H05 VAL A  18       7.157  17.358 -35.733  1.00  0.00      A    H  
ATOM    289  H06 VAL A  18       9.938  15.202 -38.045  1.00  0.00      A    H  
ATOM    290  H07 VAL A  18       8.235  14.723 -37.856  1.00  0.00      A    H  
ATOM    291  H08 VAL A  18       8.685  15.958 -39.057  1.00  0.00      A    H  
ATOM    292  H11 VAL A  18       7.479  19.480 -36.749  1.00  0.00      A    H  
ATOM    293  N   PHE A  19       8.385  17.916 -40.069  1.00  0.00      A    N  
ATOM    294  CA  PHE A  19       7.596  17.913 -41.296  1.00  0.00      A    C  
ATOM    295  C   PHE A  19       7.206  16.490 -41.687  1.00  0.00      A    C  
ATOM    296  O   PHE A  19       7.924  15.534 -41.394  1.00  0.00      A    O  
ATOM    297  CB  PHE A  19       8.381  18.569 -42.433  1.00  0.00      A    C  
ATOM    298  CG  PHE A  19       7.664  19.727 -43.066  1.00  0.00      A    C  
ATOM    299  CD1 PHE A  19       7.398  20.876 -42.338  1.00  0.00      A    C  
ATOM    300  CD2 PHE A  19       7.255  19.668 -44.388  1.00  0.00      A    C  
ATOM    301  CE1 PHE A  19       6.737  21.943 -42.917  1.00  0.00      A    C  
ATOM    302  CE2 PHE A  19       6.595  20.731 -44.973  1.00  0.00      A    C  
ATOM    303  CZ  PHE A  19       6.336  21.871 -44.237  1.00  0.00      A    C  
ATOM    304  H01 PHE A  19       6.686  18.484 -41.115  1.00  0.00      A    H  
ATOM    305  H02 PHE A  19       8.515  17.813 -43.207  1.00  0.00      A    H  
ATOM    306  H03 PHE A  19       9.331  18.926 -42.036  1.00  0.00      A    H  
ATOM    307  H04 PHE A  19       7.714  20.939 -41.297  1.00  0.00      A    H  
ATOM    308  H05 PHE A  19       7.457  18.771 -44.974  1.00  0.00      A    H  
ATOM    309  H06 PHE A  19       6.532  22.840 -42.333  1.00  0.00      A    H  
ATOM    310  H07 PHE A  19       6.279  20.670 -46.014  1.00  0.00      A    H  
ATOM    311  H08 PHE A  19       5.816  22.712 -44.697  1.00  0.00      A    H  
ATOM    312  H09 PHE A  19       9.388  17.817 -40.128  1.00  0.00      A    H  
ATOM    313  N   PHE A  20       6.062  16.359 -42.350  1.00  0.00      A    N  
ATOM    314  CA  PHE A  20       5.574  15.054 -42.781  1.00  0.00      A    C  
ATOM    315  C   PHE A  20       5.203  14.188 -41.580  1.00  0.00      A    C  
ATOM    316  O   PHE A  20       6.042  13.901 -40.726  1.00  0.00      A    O  
ATOM    317  CB  PHE A  20       6.632  14.344 -43.629  1.00  0.00      A    C  
ATOM    318  CG  PHE A  20       7.371  15.264 -44.558  1.00  0.00      A    C  
ATOM    319  CD1 PHE A  20       6.727  15.844 -45.639  1.00  0.00      A    C  
ATOM    320  CD2 PHE A  20       8.711  15.549 -44.350  1.00  0.00      A    C  
ATOM    321  CE1 PHE A  20       7.405  16.691 -46.495  1.00  0.00      A    C  
ATOM    322  CE2 PHE A  20       9.394  16.396 -45.203  1.00  0.00      A    C  
ATOM    323  CZ  PHE A  20       8.740  16.967 -46.277  1.00  0.00      A    C  
ATOM    324  H01 PHE A  20       4.680  15.210 -43.384  1.00  0.00      A    H  
ATOM    325  H02 PHE A  20       6.110  13.615 -44.248  1.00  0.00      A    H  
ATOM    326  H03 PHE A  20       7.354  13.875 -42.960  1.00  0.00      A    H  
ATOM    327  H04 PHE A  20       5.673  15.630 -45.816  1.00  0.00      A    H  
ATOM    328  H05 PHE A  20       9.232  15.100 -43.504  1.00  0.00      A    H  
ATOM    329  H06 PHE A  20       6.886  17.141 -47.342  1.00  0.00      A    H  
ATOM    330  H07 PHE A  20      10.448  16.613 -45.028  1.00  0.00      A    H  
ATOM    331  H08 PHE A  20       9.277  17.634 -46.951  1.00  0.00      A    H  
ATOM    332  H09 PHE A  20       5.517  17.183 -42.561  1.00  0.00      A    H  
ATOM    333  N   ALA A  21       3.941  13.776 -41.523  1.00  0.00      A    N  
ATOM    334  CA  ALA A  21       3.459  12.942 -40.429  1.00  0.00      A    C  
ATOM    335  C   ALA A  21       3.138  11.532 -40.913  1.00  0.00      A    C  
ATOM    336  O   ALA A  21       3.318  10.559 -40.182  1.00  0.00      A    O  
ATOM    337  CB  ALA A  21       2.234  13.573 -39.784  1.00  0.00      A    C  
ATOM    338  H01 ALA A  21       4.251  12.870 -39.684  1.00  0.00      A    H  
ATOM    339  H02 ALA A  21       1.391  12.885 -39.856  1.00  0.00      A    H  
ATOM    340  H03 ALA A  21       2.442  13.783 -38.735  1.00  0.00      A    H  
ATOM    341  H04 ALA A  21       1.989  14.502 -40.299  1.00  0.00      A    H  
ATOM    342  H09 ALA A  21       3.300  14.047 -42.255  1.00  0.00      A    H  
ATOM    343  N   GLU A  22       2.660  11.431 -42.149  1.00  0.00      A    N  
ATOM    344  CA  GLU A  22       2.312  10.139 -42.730  1.00  0.00      A    C  
ATOM    345  C   GLU A  22       3.197   9.827 -43.933  1.00  0.00      A    C  
ATOM    346  O   GLU A  22       4.075   8.967 -43.866  1.00  0.00      A    O  
ATOM    347  CB  GLU A  22       0.840  10.123 -43.147  1.00  0.00      A    C  
ATOM    348  CG  GLU A  22      -0.022   9.201 -42.301  1.00  0.00      A    C  
ATOM    349  CD  GLU A  22       0.219   9.379 -40.814  1.00  0.00      A    C  
ATOM    350  OE1 GLU A  22      -0.202  10.420 -40.267  1.00  0.00      A    O  
ATOM    351  OE2 GLU A  22       0.826   8.479 -40.199  1.00  0.00      A    O1-
ATOM    352  H01 GLU A  22       2.476   9.372 -41.973  1.00  0.00      A    H  
ATOM    353  H02 GLU A  22       0.802   9.747 -44.169  1.00  0.00      A    H  
ATOM    354  H03 GLU A  22       0.447  11.136 -43.064  1.00  0.00      A    H  
ATOM    355  H04 GLU A  22       0.242   8.175 -42.558  1.00  0.00      A    H  
ATOM    356  H05 GLU A  22       2.535  12.269 -42.699  1.00  0.00      A    H  
ATOM    357  H06 GLU A  22      -1.071   9.410 -42.513  1.00  0.00      A    H  
ATOM    358  N   ASP A  23       2.959  10.532 -45.034  1.00  0.00      A    N  
ATOM    359  CA  ASP A  23       3.733  10.332 -46.253  1.00  0.00      A    C  
ATOM    360  C   ASP A  23       3.260  11.271 -47.358  1.00  0.00      A    C  
ATOM    361  O   ASP A  23       2.059  11.464 -47.551  1.00  0.00      A    O  
ATOM    362  CB  ASP A  23       3.624   8.880 -46.719  1.00  0.00      A    C  
ATOM    363  CG  ASP A  23       4.054   8.701 -48.162  1.00  0.00      A    C  
ATOM    364  OD1 ASP A  23       5.091   9.280 -48.548  1.00  0.00      A    O  
ATOM    365  OD2 ASP A  23       3.354   7.982 -48.905  1.00  0.00      A    O1-
ATOM    366  H01 ASP A  23       4.776  10.557 -46.032  1.00  0.00      A    H  
ATOM    367  H02 ASP A  23       2.577   8.586 -46.646  1.00  0.00      A    H  
ATOM    368  H03 ASP A  23       4.258   8.260 -46.085  1.00  0.00      A    H  
ATOM    369  H07 ASP A  23       2.223  11.224 -45.026  1.00  0.00      A    H  
ATOM    370  N   VAL A  24       4.211  11.854 -48.081  1.00  0.00      A    N  
ATOM    371  CA  VAL A  24       3.891  12.773 -49.167  1.00  0.00      A    C  
ATOM    372  C   VAL A  24       4.597  12.367 -50.456  1.00  0.00      A    C  
ATOM    373  O   VAL A  24       5.309  11.364 -50.497  1.00  0.00      A    O  
ATOM    374  CB  VAL A  24       4.285  14.219 -48.812  1.00  0.00      A    C  
ATOM    375  CG1 VAL A  24       3.281  14.823 -47.842  1.00  0.00      A    C  
ATOM    376  CG2 VAL A  24       5.690  14.261 -48.232  1.00  0.00      A    C  
ATOM    377  H01 VAL A  24       2.812  12.724 -49.316  1.00  0.00      A    H  
ATOM    378  H02 VAL A  24       4.276  14.814 -49.725  1.00  0.00      A    H  
ATOM    379  H03 VAL A  24       2.341  14.275 -47.904  1.00  0.00      A    H  
ATOM    380  H04 VAL A  24       5.179  11.656 -47.873  1.00  0.00      A    H  
ATOM    381  H05 VAL A  24       3.672  14.758 -46.827  1.00  0.00      A    H  
ATOM    382  H06 VAL A  24       3.109  15.868 -48.100  1.00  0.00      A    H  
ATOM    383  H07 VAL A  24       6.335  14.849 -48.885  1.00  0.00      A    H  
ATOM    384  H08 VAL A  24       5.662  14.718 -47.243  1.00  0.00      A    H  
ATOM    385  H09 VAL A  24       6.082  13.247 -48.153  1.00  0.00      A    H  
ATOM    386  N   GLY A  25       4.396  13.155 -51.508  1.00  0.00      A    N  
ATOM    387  CA  GLY A  25       5.020  12.862 -52.784  1.00  0.00      A    C  
ATOM    388  C   GLY A  25       6.327  13.606 -52.975  1.00  0.00      A    C  
ATOM    389  O   GLY A  25       7.404  13.020 -52.868  1.00  0.00      A    O  
ATOM    390  H01 GLY A  25       4.337  13.186 -53.569  1.00  0.00      A    H  
ATOM    391  H02 GLY A  25       5.215  11.791 -52.841  1.00  0.00      A    H  
ATOM    392  H10 GLY A  25       3.802  13.967 -51.417  1.00  0.00      A    H  
ATOM    393  N   SER A  26       6.232  14.901 -53.261  1.00  0.00      A    N  
ATOM    394  CA  SER A  26       7.416  15.725 -53.473  1.00  0.00      A    C  
ATOM    395  C   SER A  26       7.432  16.910 -52.512  1.00  0.00      A    C  
ATOM    396  O   SER A  26       6.461  17.660 -52.418  1.00  0.00      A    O  
ATOM    397  CB  SER A  26       7.464  16.225 -54.918  1.00  0.00      A    C  
ATOM    398  OG  SER A  26       8.026  15.248 -55.778  1.00  0.00      A    O  
ATOM    399  H01 SER A  26       8.295  15.110 -53.280  1.00  0.00      A    H  
ATOM    400  H02 SER A  26       8.088  17.118 -54.954  1.00  0.00      A    H  
ATOM    401  H03 SER A  26       5.318  15.324 -53.333  1.00  0.00      A    H  
ATOM    402  H04 SER A  26       6.451  16.453 -55.250  1.00  0.00      A    H  
ATOM    403  H05 SER A  26       8.081  15.599 -56.670  1.00  0.00      A    H  
ATOM    404  N   ASN A  27       8.543  17.072 -51.801  1.00  0.00      A    N  
ATOM    405  CA  ASN A  27       8.687  18.166 -50.847  1.00  0.00      A    C  
ATOM    406  C   ASN A  27       9.326  19.384 -51.507  1.00  0.00      A    C  
ATOM    407  O   ASN A  27      10.549  19.521 -51.530  1.00  0.00      A    O  
ATOM    408  CB  ASN A  27       9.530  17.719 -49.650  1.00  0.00      A    C  
ATOM    409  CG  ASN A  27       9.380  16.238 -49.359  1.00  0.00      A    C  
ATOM    410  ND2 ASN A  27       8.139  15.771 -49.290  1.00  0.00      A    N  
ATOM    411  OD1 ASN A  27      10.369  15.523 -49.198  1.00  0.00      A    O  
ATOM    412  H01 ASN A  27       7.692  18.444 -50.499  1.00  0.00      A    H  
ATOM    413  H02 ASN A  27       9.181  18.267 -48.775  1.00  0.00      A    H  
ATOM    414  H03 ASN A  27      10.578  17.931 -49.860  1.00  0.00      A    H  
ATOM    415  H04 ASN A  27       7.978  14.792 -49.099  1.00  0.00      A    H  
ATOM    416  H05 ASN A  27       7.356  16.394 -49.429  1.00  0.00      A    H  
ATOM    417  H06 ASN A  27       9.306  16.422 -51.924  1.00  0.00      A    H  
ATOM    418  N   LYS A  28       8.489  20.267 -52.042  1.00  0.00      A    N  
ATOM    419  CA  LYS A  28       8.970  21.475 -52.701  1.00  0.00      A    C  
ATOM    420  C   LYS A  28       8.679  22.710 -51.855  1.00  0.00      A    C  
ATOM    421  O   LYS A  28       7.638  23.348 -52.009  1.00  0.00      A    O  
ATOM    422  CB  LYS A  28       8.320  21.622 -54.079  1.00  0.00      A    C  
ATOM    423  CG  LYS A  28       8.991  22.662 -54.960  1.00  0.00      A    C  
ATOM    424  CD  LYS A  28      10.381  22.221 -55.384  1.00  0.00      A    C  
ATOM    425  CE  LYS A  28      10.378  21.646 -56.792  1.00  0.00      A    C  
ATOM    426  NZ  LYS A  28      11.720  21.737 -57.431  1.00  0.00      A    N1+
ATOM    427  H01 LYS A  28      10.050  21.387 -52.823  1.00  0.00      A    H  
ATOM    428  H02 LYS A  28       7.295  21.956 -53.915  1.00  0.00      A    H  
ATOM    429  H03 LYS A  28       8.365  20.658 -54.587  1.00  0.00      A    H  
ATOM    430  H04 LYS A  28       9.086  23.585 -54.387  1.00  0.00      A    H  
ATOM    431  H05 LYS A  28       8.382  22.819 -55.850  1.00  0.00      A    H  
ATOM    432  H06 LYS A  28       7.495  20.097 -51.991  1.00  0.00      A    H  
ATOM    433  H07 LYS A  28      10.717  21.443 -54.698  1.00  0.00      A    H  
ATOM    434  H08 LYS A  28      11.051  23.080 -55.353  1.00  0.00      A    H  
ATOM    435  H09 LYS A  28       9.678  22.227 -57.393  1.00  0.00      A    H  
ATOM    436  H10 LYS A  28      10.079  20.599 -56.745  1.00  0.00      A    H  
ATOM    437  H11 LYS A  28      12.404  21.283 -56.843  1.00  0.00      A    H  
ATOM    438  H12 LYS A  28      11.696  21.281 -58.332  1.00  0.00      A    H  
ATOM    439  H13 LYS A  28      11.971  22.708 -57.551  1.00  0.00      A    H  
ATOM    440  N   GLY A  29       9.605  23.041 -50.960  1.00  0.00      A    N  
ATOM    441  CA  GLY A  29       9.428  24.199 -50.104  1.00  0.00      A    C  
ATOM    442  C   GLY A  29       8.994  23.822 -48.701  1.00  0.00      A    C  
ATOM    443  O   GLY A  29       8.245  24.556 -48.058  1.00  0.00      A    O  
ATOM    444  H01 GLY A  29       8.642  24.816 -50.539  1.00  0.00      A    H  
ATOM    445  H02 GLY A  29      10.373  24.739 -50.045  1.00  0.00      A    H  
ATOM    446  H14 GLY A  29      10.441  22.480 -50.875  1.00  0.00      A    H  
ATOM    447  N   ALA A  30       9.465  22.674 -48.227  1.00  0.00      A    N  
ATOM    448  CA  ALA A  30       9.121  22.201 -46.891  1.00  0.00      A    C  
ATOM    449  C   ALA A  30       9.949  22.913 -45.827  1.00  0.00      A    C  
ATOM    450  O   ALA A  30      11.141  22.649 -45.674  1.00  0.00      A    O  
ATOM    451  CB  ALA A  30       9.320  20.695 -46.797  1.00  0.00      A    C  
ATOM    452  H01 ALA A  30       8.071  22.430 -46.710  1.00  0.00      A    H  
ATOM    453  H02 ALA A  30      10.238  20.484 -46.249  1.00  0.00      A    H  
ATOM    454  H03 ALA A  30      10.076  22.115 -48.806  1.00  0.00      A    H  
ATOM    455  H04 ALA A  30       8.475  20.248 -46.274  1.00  0.00      A    H  
ATOM    456  H05 ALA A  30       9.391  20.274 -47.800  1.00  0.00      A    H  
ATOM    457  N   ILE A  31       9.308  23.818 -45.094  1.00  0.00      A    N  
ATOM    458  CA  ILE A  31       9.986  24.568 -44.044  1.00  0.00      A    C  
ATOM    459  C   ILE A  31       9.134  24.638 -42.781  1.00  0.00      A    C  
ATOM    460  O   ILE A  31       7.925  24.861 -42.847  1.00  0.00      A    O  
ATOM    461  CB  ILE A  31      10.323  25.999 -44.502  1.00  0.00      A    C  
ATOM    462  CG1 ILE A  31       9.055  26.854 -44.553  1.00  0.00      A    C  
ATOM    463  CG2 ILE A  31      11.006  25.973 -45.861  1.00  0.00      A    C  
ATOM    464  CD1 ILE A  31       8.828  27.675 -43.303  1.00  0.00      A    C  
ATOM    465  H01 ILE A  31      10.913  24.038 -43.826  1.00  0.00      A    H  
ATOM    466  H02 ILE A  31      11.009  26.443 -43.781  1.00  0.00      A    H  
ATOM    467  H03 ILE A  31       8.212  26.170 -44.643  1.00  0.00      A    H  
ATOM    468  H04 ILE A  31       9.130  27.532 -45.403  1.00  0.00      A    H  
ATOM    469  H05 ILE A  31      12.015  25.576 -45.752  1.00  0.00      A    H  
ATOM    470  H06 ILE A  31       8.328  23.990 -45.269  1.00  0.00      A    H  
ATOM    471  H07 ILE A  31      10.438  25.339 -46.542  1.00  0.00      A    H  
ATOM    472  H08 ILE A  31      11.056  26.985 -46.263  1.00  0.00      A    H  
ATOM    473  H09 ILE A  31       7.787  27.585 -42.994  1.00  0.00      A    H  
ATOM    474  H10 ILE A  31       9.476  27.311 -42.506  1.00  0.00      A    H  
ATOM    475  H11 ILE A  31       9.056  28.721 -43.508  1.00  0.00      A    H  
ATOM    476  N   ILE A  32       9.773  24.447 -41.632  1.00  0.00      A    N  
ATOM    477  CA  ILE A  32       9.074  24.491 -40.353  1.00  0.00      A    C  
ATOM    478  C   ILE A  32       9.955  25.094 -39.265  1.00  0.00      A    C  
ATOM    479  O   ILE A  32      10.634  24.376 -38.533  1.00  0.00      A    O  
ATOM    480  CB  ILE A  32       8.620  23.087 -39.911  1.00  0.00      A    C  
ATOM    481  CG1 ILE A  32       8.030  23.139 -38.500  1.00  0.00      A    C  
ATOM    482  CG2 ILE A  32       9.785  22.111 -39.969  1.00  0.00      A    C  
ATOM    483  CD1 ILE A  32       7.165  21.945 -38.163  1.00  0.00      A    C  
ATOM    484  H01 ILE A  32       8.195  25.120 -40.495  1.00  0.00      A    H  
ATOM    485  H02 ILE A  32       7.846  22.739 -40.595  1.00  0.00      A    H  
ATOM    486  H03 ILE A  32       7.391  24.021 -38.452  1.00  0.00      A    H  
ATOM    487  H04 ILE A  32       8.850  23.185 -37.784  1.00  0.00      A    H  
ATOM    488  H05 ILE A  32      10.637  22.531 -39.435  1.00  0.00      A    H  
ATOM    489  H06 ILE A  32       9.494  21.169 -39.504  1.00  0.00      A    H  
ATOM    490  H07 ILE A  32      10.060  21.934 -41.009  1.00  0.00      A    H  
ATOM    491  H08 ILE A  32       6.216  22.024 -38.693  1.00  0.00      A    H  
ATOM    492  H09 ILE A  32       7.674  21.030 -38.465  1.00  0.00      A    H  
ATOM    493  H10 ILE A  32       6.980  21.921 -37.089  1.00  0.00      A    H  
ATOM    494  H12 ILE A  32      10.767  24.267 -41.645  1.00  0.00      A    H  
ATOM    495  N   GLY A  33       9.938  26.420 -39.164  1.00  0.00      A    N  
ATOM    496  CA  GLY A  33      10.739  27.098 -38.162  1.00  0.00      A    C  
ATOM    497  C   GLY A  33       9.917  28.037 -37.301  1.00  0.00      A    C  
ATOM    498  O   GLY A  33       8.986  27.610 -36.617  1.00  0.00      A    O  
ATOM    499  H01 GLY A  33      11.486  27.696 -38.684  1.00  0.00      A    H  
ATOM    500  H02 GLY A  33      11.204  26.350 -37.520  1.00  0.00      A    H  
ATOM    501  H11 GLY A  33       9.361  26.961 -39.792  1.00  0.00      A    H  
ATOM    502  N   LEU A  34      10.262  29.320 -37.333  1.00  0.00      A    N  
ATOM    503  CA  LEU A  34       9.550  30.323 -36.549  1.00  0.00      A    C  
ATOM    504  C   LEU A  34      10.125  31.714 -36.794  1.00  0.00      A    C  
ATOM    505  O   LEU A  34      11.268  31.996 -36.435  1.00  0.00      A    O  
ATOM    506  CB  LEU A  34       9.626  29.982 -35.059  1.00  0.00      A    C  
ATOM    507  CG  LEU A  34       8.333  30.164 -34.263  1.00  0.00      A    C  
ATOM    508  CD1 LEU A  34       7.511  28.885 -34.279  1.00  0.00      A    C  
ATOM    509  CD2 LEU A  34       8.643  30.582 -32.832  1.00  0.00      A    C  
ATOM    510  H01 LEU A  34       8.506  30.321 -36.863  1.00  0.00      A    H  
ATOM    511  H02 LEU A  34      10.336  30.690 -34.632  1.00  0.00      A    H  
ATOM    512  H03 LEU A  34      11.036  29.608 -37.914  1.00  0.00      A    H  
ATOM    513  H04 LEU A  34       9.929  28.939 -34.970  1.00  0.00      A    H  
ATOM    514  H05 LEU A  34       7.747  30.954 -34.734  1.00  0.00      A    H  
ATOM    515  H06 LEU A  34       6.566  29.067 -34.791  1.00  0.00      A    H  
ATOM    516  H07 LEU A  34       8.063  28.104 -34.803  1.00  0.00      A    H  
ATOM    517  H08 LEU A  34       7.313  28.567 -33.255  1.00  0.00      A    H  
ATOM    518  H09 LEU A  34       9.445  31.321 -32.835  1.00  0.00      A    H  
ATOM    519  H10 LEU A  34       7.752  31.016 -32.378  1.00  0.00      A    H  
ATOM    520  H11 LEU A  34       8.956  29.710 -32.258  1.00  0.00      A    H  
ATOM    521  N   MET A  35       9.323  32.581 -37.405  1.00  0.00      A    N  
ATOM    522  CA  MET A  35       9.752  33.944 -37.694  1.00  0.00      A    C  
ATOM    523  C   MET A  35      10.922  33.950 -38.673  1.00  0.00      A    C  
ATOM    524  O   MET A  35      11.805  34.804 -38.595  1.00  0.00      A    O  
ATOM    525  CB  MET A  35      10.148  34.662 -36.403  1.00  0.00      A    C  
ATOM    526  CG  MET A  35      10.234  36.172 -36.549  1.00  0.00      A    C  
ATOM    527  SD  MET A  35      11.445  36.910 -35.435  1.00  0.00      A    S  
ATOM    528  CE  MET A  35      11.339  38.633 -35.912  1.00  0.00      A    C  
ATOM    529  H01 MET A  35       8.915  34.472 -38.152  1.00  0.00      A    H  
ATOM    530  H02 MET A  35      11.144  34.310 -36.134  1.00  0.00      A    H  
ATOM    531  H03 MET A  35       9.407  34.431 -35.638  1.00  0.00      A    H  
ATOM    532  H04 MET A  35       9.258  36.584 -36.294  1.00  0.00      A    H  
ATOM    533  H05 MET A  35      10.514  36.409 -37.576  1.00  0.00      A    H  
ATOM    534  H06 MET A  35      10.571  39.127 -35.317  1.00  0.00      A    H  
ATOM    535  H07 MET A  35      12.300  39.118 -35.739  1.00  0.00      A    H  
ATOM    536  H08 MET A  35      11.081  38.703 -36.969  1.00  0.00      A    H  
ATOM    537  H12 MET A  35       8.395  32.288 -37.675  1.00  0.00      A    H  
ATOM    538  N   VAL A  36      10.922  32.992 -39.594  1.00  0.00      A    N  
ATOM    539  CA  VAL A  36      11.983  32.887 -40.588  1.00  0.00      A    C  
ATOM    540  C   VAL A  36      11.989  34.098 -41.515  1.00  0.00      A    C  
ATOM    541  O   VAL A  36      10.947  34.508 -42.024  1.00  0.00      A    O  
ATOM    542  CB  VAL A  36      11.837  31.608 -41.433  1.00  0.00      A    C  
ATOM    543  CG1 VAL A  36      12.919  31.546 -42.501  1.00  0.00      A    C  
ATOM    544  CG2 VAL A  36      11.882  30.375 -40.544  1.00  0.00      A    C  
ATOM    545  H01 VAL A  36      12.925  32.846 -40.042  1.00  0.00      A    H  
ATOM    546  H02 VAL A  36      10.869  31.632 -41.933  1.00  0.00      A    H  
ATOM    547  H03 VAL A  36      13.836  31.148 -42.066  1.00  0.00      A    H  
ATOM    548  H04 VAL A  36      12.592  30.897 -43.314  1.00  0.00      A    H  
ATOM    549  H05 VAL A  36      13.106  32.548 -42.888  1.00  0.00      A    H  
ATOM    550  H06 VAL A  36      12.185  30.664 -39.538  1.00  0.00      A    H  
ATOM    551  H07 VAL A  36      10.894  29.916 -40.508  1.00  0.00      A    H  
ATOM    552  H08 VAL A  36      12.600  29.661 -40.948  1.00  0.00      A    H  
ATOM    553  H09 VAL A  36      10.168  32.320 -39.606  1.00  0.00      A    H  
ATOM    554  N   GLY A  37      13.172  34.666 -41.731  1.00  0.00      A    N  
ATOM    555  CA  GLY A  37      13.291  35.824 -42.597  1.00  0.00      A    C  
ATOM    556  C   GLY A  37      12.890  35.522 -44.028  1.00  0.00      A    C  
ATOM    557  O   GLY A  37      11.704  35.427 -44.340  1.00  0.00      A    O  
ATOM    558  H01 GLY A  37      14.338  36.127 -42.603  1.00  0.00      A    H  
ATOM    559  H02 GLY A  37      12.648  36.616 -42.213  1.00  0.00      A    H  
ATOM    560  H09 GLY A  37      13.996  34.287 -41.287  1.00  0.00      A    H  
ATOM    561  N   GLY A  38      13.882  35.372 -44.900  1.00  0.00      A    N  
ATOM    562  CA  GLY A  38      13.605  35.084 -46.295  1.00  0.00      A    C  
ATOM    563  C   GLY A  38      13.700  33.604 -46.611  1.00  0.00      A    C  
ATOM    564  O   GLY A  38      14.257  32.830 -45.832  1.00  0.00      A    O  
ATOM    565  H01 GLY A  38      14.355  35.600 -46.895  1.00  0.00      A    H  
ATOM    566  H02 GLY A  38      12.598  35.429 -46.531  1.00  0.00      A    H  
ATOM    567  H03 GLY A  38      14.839  35.459 -44.588  1.00  0.00      A    H  
ATOM    568  N   VAL A  39      13.155  33.209 -47.757  1.00  0.00      A    N  
ATOM    569  CA  VAL A  39      13.180  31.812 -48.174  1.00  0.00      A    C  
ATOM    570  C   VAL A  39      12.545  31.637 -49.549  1.00  0.00      A    C  
ATOM    571  O   VAL A  39      11.378  31.973 -49.753  1.00  0.00      A    O  
ATOM    572  CB  VAL A  39      12.446  30.911 -47.163  1.00  0.00      A    C  
ATOM    573  CG1 VAL A  39      11.031  31.417 -46.926  1.00  0.00      A    C  
ATOM    574  CG2 VAL A  39      12.430  29.469 -47.648  1.00  0.00      A    C  
ATOM    575  H01 VAL A  39      14.228  31.515 -48.221  1.00  0.00      A    H  
ATOM    576  H02 VAL A  39      12.983  30.946 -46.215  1.00  0.00      A    H  
ATOM    577  H03 VAL A  39      12.713  33.893 -48.354  1.00  0.00      A    H  
ATOM    578  H04 VAL A  39      10.354  30.568 -46.828  1.00  0.00      A    H  
ATOM    579  H05 VAL A  39      11.005  32.010 -46.012  1.00  0.00      A    H  
ATOM    580  H06 VAL A  39      10.719  32.034 -47.769  1.00  0.00      A    H  
ATOM    581  H07 VAL A  39      12.342  29.453 -48.734  1.00  0.00      A    H  
ATOM    582  H08 VAL A  39      13.355  28.975 -47.351  1.00  0.00      A    H  
ATOM    583  H09 VAL A  39      11.581  28.946 -47.208  1.00  0.00      A    H  
ATOM    584  N   VAL A  40      13.321  31.108 -50.490  1.00  0.00      A    N  
ATOM    585  CA  VAL A  40      12.834  30.887 -51.846  1.00  0.00      A    C  
ATOM    586  C   VAL A  40      13.018  29.433 -52.265  1.00  0.00      A    C  
ATOM    587  O   VAL A  40      14.102  28.867 -52.120  1.00  0.00      A    O  
ATOM    588  CB  VAL A  40      13.557  31.796 -52.857  1.00  0.00      A    C  
ATOM    589  CG1 VAL A  40      12.961  31.630 -54.247  1.00  0.00      A    C  
ATOM    590  CG2 VAL A  40      13.489  33.249 -52.410  1.00  0.00      A    C  
ATOM    591  H01 VAL A  40      11.772  31.131 -51.845  1.00  0.00      A    H  
ATOM    592  H02 VAL A  40      14.605  31.500 -52.899  1.00  0.00      A    H  
ATOM    593  H03 VAL A  40      12.071  32.253 -54.337  1.00  0.00      A    H  
ATOM    594  H04 VAL A  40      13.693  31.933 -54.995  1.00  0.00      A    H  
ATOM    595  H05 VAL A  40      12.690  30.586 -54.405  1.00  0.00      A    H  
ATOM    596  H06 VAL A  40      12.464  33.495 -52.131  1.00  0.00      A    H  
ATOM    597  H07 VAL A  40      14.144  33.397 -51.551  1.00  0.00      A    H  
ATOM    598  H08 VAL A  40      13.808  33.896 -53.227  1.00  0.00      A    H  
ATOM    599  H10 VAL A  40      14.271  30.853 -50.260  1.00  0.00      A    H  
ATOM    600  N   ILE A  41      11.953  28.834 -52.787  1.00  0.00      A    N  
ATOM    601  CA  ILE A  41      11.997  27.445 -53.229  1.00  0.00      A    C  
ATOM    602  C   ILE A  41      11.350  27.284 -54.600  1.00  0.00      A    C  
ATOM    603  O   ILE A  41      10.214  27.706 -54.815  1.00  0.00      A    O  
ATOM    604  CB  ILE A  41      11.291  26.513 -52.227  1.00  0.00      A    C  
ATOM    605  CG1 ILE A  41      11.847  26.726 -50.818  1.00  0.00      A    C  
ATOM    606  CG2 ILE A  41      11.452  25.061 -52.652  1.00  0.00      A    C  
ATOM    607  CD1 ILE A  41      10.851  27.344 -49.862  1.00  0.00      A    C  
ATOM    608  H01 ILE A  41      13.049  27.167 -53.292  1.00  0.00      A    H  
ATOM    609  H02 ILE A  41      10.228  26.753 -52.217  1.00  0.00      A    H  
ATOM    610  H03 ILE A  41      12.681  27.422 -50.905  1.00  0.00      A    H  
ATOM    611  H04 ILE A  41      12.155  25.760 -50.419  1.00  0.00      A    H  
ATOM    612  H05 ILE A  41      12.433  24.700 -52.344  1.00  0.00      A    H  
ATOM    613  H06 ILE A  41      10.678  24.456 -52.180  1.00  0.00      A    H  
ATOM    614  H07 ILE A  41      11.361  24.987 -53.736  1.00  0.00      A    H  
ATOM    615  H08 ILE A  41       9.911  26.795 -49.913  1.00  0.00      A    H  
ATOM    616  H09 ILE A  41      11.092  29.353 -52.880  1.00  0.00      A    H  
ATOM    617  H10 ILE A  41      11.244  27.297 -48.846  1.00  0.00      A    H  
ATOM    618  H11 ILE A  41      10.679  28.384 -50.138  1.00  0.00      A    H  
ATOM    619  N   ALA A  42      12.081  26.669 -55.524  1.00  0.00      A    N  
ATOM    620  CA  ALA A  42      11.577  26.448 -56.874  1.00  0.00      A    C  
ATOM    621  C   ALA A  42      10.643  25.243 -56.921  1.00  0.00      A    C  
ATOM    622  O   ALA A  42      10.701  24.473 -57.878  1.00  0.00      A    O  
ATOM    623  CB  ALA A  42      12.733  26.259 -57.845  1.00  0.00      A    C  
ATOM    624  H01 ALA A  42      11.007  27.329 -57.171  1.00  0.00      A    H  
ATOM    625  H02 ALA A  42       9.931  25.066 -56.114  1.00  0.00      A    H  
ATOM    626  H03 ALA A  42      13.617  25.934 -57.297  1.00  0.00      A    H  
ATOM    627  H04 ALA A  42      12.467  25.505 -58.585  1.00  0.00      A    H  
ATOM    628  H05 ALA A  42      12.944  27.203 -58.347  1.00  0.00      A    H  
ATOM    629  H12 ALA A  42      13.008  26.347 -55.285  1.00  0.00      A    H  
TER   
ATOM    630  N   ASP B   1       2.256   2.552   3.895  1.00  0.00      B    N  
ATOM    631  CA  ASP B   1       1.089   3.403   4.097  1.00  0.00      B    C  
ATOM    632  C   ASP B   1       0.980   4.447   2.991  1.00  0.00      B    C  
ATOM    633  O   ASP B   1      -0.086   4.635   2.405  1.00  0.00      B    O  
ATOM    634  CB  ASP B   1       1.165   4.092   5.461  1.00  0.00      B    C  
ATOM    635  CG  ASP B   1       1.420   3.114   6.590  1.00  0.00      B    C  
ATOM    636  OD1 ASP B   1       0.889   1.985   6.530  1.00  0.00      B    O  
ATOM    637  OD2 ASP B   1       2.152   3.477   7.534  1.00  0.00      B    O1-
ATOM    638  H01 ASP B   1       2.513   2.559   2.918  1.00  0.00      B    H  
ATOM    639  H02 ASP B   1       0.200   2.773   4.065  1.00  0.00      B    H  
ATOM    640  H03 ASP B   1       0.202   4.568   5.646  1.00  0.00      B    H  
ATOM    641  H04 ASP B   1       1.974   4.822   5.440  1.00  0.00      B    H  
ATOM    642  H06 ASP B   1       2.038   1.608   4.180  1.00  0.00      B    H  
ATOM    643  N   ALA B   2       2.088   5.124   2.711  1.00  0.00      B    N  
ATOM    644  CA  ALA B   2       2.117   6.148   1.674  1.00  0.00      B    C  
ATOM    645  C   ALA B   2       2.789   5.630   0.408  1.00  0.00      B    C  
ATOM    646  O   ALA B   2       4.016   5.575   0.324  1.00  0.00      B    O  
ATOM    647  CB  ALA B   2       2.831   7.393   2.182  1.00  0.00      B    C  
ATOM    648  H01 ALA B   2       1.088   6.408   1.426  1.00  0.00      B    H  
ATOM    649  H02 ALA B   2       3.765   7.524   1.635  1.00  0.00      B    H  
ATOM    650  H03 ALA B   2       2.195   8.265   2.028  1.00  0.00      B    H  
ATOM    651  H04 ALA B   2       3.045   7.281   3.245  1.00  0.00      B    H  
ATOM    652  H05 ALA B   2       2.931   4.924   3.230  1.00  0.00      B    H  
ATOM    653  N   GLU B   3       1.978   5.249  -0.574  1.00  0.00      B    N  
ATOM    654  CA  GLU B   3       2.496   4.734  -1.836  1.00  0.00      B    C  
ATOM    655  C   GLU B   3       2.416   5.793  -2.931  1.00  0.00      B    C  
ATOM    656  O   GLU B   3       1.357   6.014  -3.520  1.00  0.00      B    O  
ATOM    657  CB  GLU B   3       1.719   3.486  -2.260  1.00  0.00      B    C  
ATOM    658  CG  GLU B   3       1.527   2.478  -1.139  1.00  0.00      B    C  
ATOM    659  CD  GLU B   3       1.003   1.145  -1.637  1.00  0.00      B    C  
ATOM    660  OE1 GLU B   3       1.214   0.831  -2.827  1.00  0.00      B    O  
ATOM    661  OE2 GLU B   3       0.383   0.415  -0.835  1.00  0.00      B    O1-
ATOM    662  H01 GLU B   3       3.543   4.469  -1.688  1.00  0.00      B    H  
ATOM    663  H02 GLU B   3       2.305   2.993  -3.035  1.00  0.00      B    H  
ATOM    664  H03 GLU B   3       0.737   3.796  -2.618  1.00  0.00      B    H  
ATOM    665  H04 GLU B   3       0.787   2.887  -0.451  1.00  0.00      B    H  
ATOM    666  H05 GLU B   3       0.979   5.318  -0.443  1.00  0.00      B    H  
ATOM    667  H06 GLU B   3       2.486   2.315  -0.647  1.00  0.00      B    H  
ATOM    668  N   PHE B   4       3.542   6.446  -3.198  1.00  0.00      B    N  
ATOM    669  CA  PHE B   4       3.599   7.484  -4.221  1.00  0.00      B    C  
ATOM    670  C   PHE B   4       4.291   6.969  -5.480  1.00  0.00      B    C  
ATOM    671  O   PHE B   4       5.517   6.869  -5.532  1.00  0.00      B    O  
ATOM    672  CB  PHE B   4       4.336   8.714  -3.688  1.00  0.00      B    C  
ATOM    673  CG  PHE B   4       3.492   9.579  -2.797  1.00  0.00      B    C  
ATOM    674  CD1 PHE B   4       2.992   9.086  -1.602  1.00  0.00      B    C  
ATOM    675  CD2 PHE B   4       3.199  10.886  -3.152  1.00  0.00      B    C  
ATOM    676  CE1 PHE B   4       2.214   9.879  -0.781  1.00  0.00      B    C  
ATOM    677  CE2 PHE B   4       2.422  11.684  -2.334  1.00  0.00      B    C  
ATOM    678  CZ  PHE B   4       1.930  11.181  -1.146  1.00  0.00      B    C  
ATOM    679  H01 PHE B   4       2.577   7.763  -4.477  1.00  0.00      B    H  
ATOM    680  H02 PHE B   4       4.615   9.319  -4.551  1.00  0.00      B    H  
ATOM    681  H03 PHE B   4       5.204   8.378  -3.122  1.00  0.00      B    H  
ATOM    682  H04 PHE B   4       3.215   8.061  -1.307  1.00  0.00      B    H  
ATOM    683  H05 PHE B   4       3.586  11.290  -4.088  1.00  0.00      B    H  
ATOM    684  H06 PHE B   4       1.824   9.478   0.155  1.00  0.00      B    H  
ATOM    685  H07 PHE B   4       4.379   6.218  -2.680  1.00  0.00      B    H  
ATOM    686  H08 PHE B   4       2.198  12.710  -2.626  1.00  0.00      B    H  
ATOM    687  H09 PHE B   4       1.319  11.809  -0.498  1.00  0.00      B    H  
ATOM    688  N   ARG B   5       3.495   6.642  -6.493  1.00  0.00      B    N  
ATOM    689  CA  ARG B   5       4.029   6.135  -7.752  1.00  0.00      B    C  
ATOM    690  C   ARG B   5       3.989   7.212  -8.832  1.00  0.00      B    C  
ATOM    691  O   ARG B   5       2.932   7.509  -9.389  1.00  0.00      B    O  
ATOM    692  CB  ARG B   5       3.237   4.909  -8.209  1.00  0.00      B    C  
ATOM    693  CG  ARG B   5       3.091   3.842  -7.136  1.00  0.00      B    C  
ATOM    694  CD  ARG B   5       1.631   3.502  -6.884  1.00  0.00      B    C  
ATOM    695  NE  ARG B   5       1.478   2.219  -6.203  1.00  0.00      B    N  
ATOM    696  CZ  ARG B   5       1.587   1.045  -6.815  1.00  0.00      B    C  
ATOM    697  NH1 ARG B   5       1.850   0.992  -8.114  1.00  0.00      B    N1+
ATOM    698  NH2 ARG B   5       1.435  -0.080  -6.128  1.00  0.00      B    N  
ATOM    699  H01 ARG B   5       5.068   5.848  -7.588  1.00  0.00      B    H  
ATOM    700  H02 ARG B   5       3.793   4.459  -9.032  1.00  0.00      B    H  
ATOM    701  H03 ARG B   5       2.241   5.234  -8.510  1.00  0.00      B    H  
ATOM    702  H04 ARG B   5       3.517   4.228  -6.210  1.00  0.00      B    H  
ATOM    703  H05 ARG B   5       3.615   2.942  -7.457  1.00  0.00      B    H  
ATOM    704  H06 ARG B   5       1.130   3.432  -7.850  1.00  0.00      B    H  
ATOM    705  H07 ARG B   5       1.188   4.284  -6.267  1.00  0.00      B    H  
ATOM    706  H08 ARG B   5       1.278   2.225  -5.213  1.00  0.00      B    H  
ATOM    707  H09 ARG B   5       1.933   0.098  -8.576  1.00  0.00      B    H  
ATOM    708  H10 ARG B   5       2.496   6.747  -6.388  1.00  0.00      B    H  
ATOM    709  H11 ARG B   5       1.967   1.846  -8.641  1.00  0.00      B    H  
ATOM    710  H12 ARG B   5       1.235  -0.044  -5.139  1.00  0.00      B    H  
ATOM    711  H13 ARG B   5       1.519  -0.972  -6.595  1.00  0.00      B    H  
ATOM    712  N   HIS B   6       5.149   7.794  -9.123  1.00  0.00      B    N  
ATOM    713  CA  HIS B   6       5.247   8.837 -10.137  1.00  0.00      B    C  
ATOM    714  C   HIS B   6       6.438   8.591 -11.057  1.00  0.00      B    C  
ATOM    715  O   HIS B   6       7.462   9.268 -10.959  1.00  0.00      B    O  
ATOM    716  CB  HIS B   6       5.374  10.210  -9.476  1.00  0.00      B    C  
ATOM    717  CG  HIS B   6       4.240  10.538  -8.554  1.00  0.00      B    C  
ATOM    718  CD2 HIS B   6       3.843   9.958  -7.397  1.00  0.00      B    C  
ATOM    719  ND1 HIS B   6       3.360  11.575  -8.783  1.00  0.00      B    N  
ATOM    720  CE1 HIS B   6       2.472  11.620  -7.806  1.00  0.00      B    C  
ATOM    721  NE2 HIS B   6       2.743  10.649  -6.952  1.00  0.00      B    N  
ATOM    722  H01 HIS B   6       4.337   8.813 -10.736  1.00  0.00      B    H  
ATOM    723  H02 HIS B   6       5.361  10.952 -10.275  1.00  0.00      B    H  
ATOM    724  H03 HIS B   6       6.302  10.234  -8.904  1.00  0.00      B    H  
ATOM    725  H04 HIS B   6       4.310   9.102  -6.910  1.00  0.00      B    H  
ATOM    726  H05 HIS B   6       3.390  12.202  -9.574  1.00  0.00      B    H  
ATOM    727  H06 HIS B   6       1.655  12.336  -7.719  1.00  0.00      B    H  
ATOM    728  H07 HIS B   6       2.225  10.448  -6.109  1.00  0.00      B    H  
ATOM    729  H14 HIS B   6       5.982   7.506  -8.630  1.00  0.00      B    H  
ATOM    730  N   ASP B   7       6.298   7.617 -11.950  1.00  0.00      B    N  
ATOM    731  CA  ASP B   7       7.363   7.281 -12.888  1.00  0.00      B    C  
ATOM    732  C   ASP B   7       7.842   8.523 -13.634  1.00  0.00      B    C  
ATOM    733  O   ASP B   7       9.035   8.829 -13.649  1.00  0.00      B    O  
ATOM    734  CB  ASP B   7       6.880   6.227 -13.886  1.00  0.00      B    C  
ATOM    735  CG  ASP B   7       6.681   4.869 -13.242  1.00  0.00      B    C  
ATOM    736  OD1 ASP B   7       6.567   4.813 -12.000  1.00  0.00      B    O  
ATOM    737  OD2 ASP B   7       6.639   3.863 -13.980  1.00  0.00      B    O1-
ATOM    738  H01 ASP B   7       8.199   6.875 -12.319  1.00  0.00      B    H  
ATOM    739  H02 ASP B   7       7.646   6.121 -14.654  1.00  0.00      B    H  
ATOM    740  H03 ASP B   7       5.932   6.556 -14.312  1.00  0.00      B    H  
ATOM    741  H08 ASP B   7       5.433   7.097 -11.980  1.00  0.00      B    H  
ATOM    742  N   SER B   8       6.905   9.234 -14.252  1.00  0.00      B    N  
ATOM    743  CA  SER B   8       7.232  10.440 -15.004  1.00  0.00      B    C  
ATOM    744  C   SER B   8       6.178  11.521 -14.783  1.00  0.00      B    C  
ATOM    745  O   SER B   8       5.236  11.654 -15.562  1.00  0.00      B    O  
ATOM    746  CB  SER B   8       7.346  10.121 -16.496  1.00  0.00      B    C  
ATOM    747  OG  SER B   8       8.221   9.029 -16.718  1.00  0.00      B    O  
ATOM    748  H01 SER B   8       8.191  10.813 -14.645  1.00  0.00      B    H  
ATOM    749  H02 SER B   8       7.747  10.996 -17.007  1.00  0.00      B    H  
ATOM    750  H03 SER B   8       6.358   9.872 -16.884  1.00  0.00      B    H  
ATOM    751  H04 SER B   8       5.943   8.932 -14.200  1.00  0.00      B    H  
ATOM    752  H05 SER B   8       8.405   8.952 -17.657  1.00  0.00      B    H  
ATOM    753  N   GLY B   9       6.346  12.292 -13.713  1.00  0.00      B    N  
ATOM    754  CA  GLY B   9       5.403  13.352 -13.406  1.00  0.00      B    C  
ATOM    755  C   GLY B   9       5.348  14.410 -14.490  1.00  0.00      B    C  
ATOM    756  O   GLY B   9       4.271  14.752 -14.980  1.00  0.00      B    O  
ATOM    757  H01 GLY B   9       5.735  13.836 -12.487  1.00  0.00      B    H  
ATOM    758  H02 GLY B   9       4.411  12.916 -13.291  1.00  0.00      B    H  
ATOM    759  H06 GLY B   9       7.139  12.138 -13.107  1.00  0.00      B    H  
ATOM    760  N   TYR B  10       6.511  14.932 -14.864  1.00  0.00      B    N  
ATOM    761  CA  TYR B  10       6.591  15.962 -15.893  1.00  0.00      B    C  
ATOM    762  C   TYR B  10       6.938  15.352 -17.248  1.00  0.00      B    C  
ATOM    763  O   TYR B  10       7.732  14.416 -17.334  1.00  0.00      B    O  
ATOM    764  CB  TYR B  10       7.634  17.013 -15.513  1.00  0.00      B    C  
ATOM    765  CG  TYR B  10       9.059  16.519 -15.619  1.00  0.00      B    C  
ATOM    766  CD1 TYR B  10       9.626  15.750 -14.611  1.00  0.00      B    C  
ATOM    767  CD2 TYR B  10       9.838  16.821 -16.730  1.00  0.00      B    C  
ATOM    768  CE1 TYR B  10      10.928  15.296 -14.704  1.00  0.00      B    C  
ATOM    769  CE2 TYR B  10      11.141  16.371 -16.832  1.00  0.00      B    C  
ATOM    770  CZ  TYR B  10      11.681  15.609 -15.817  1.00  0.00      B    C  
ATOM    771  OH  TYR B  10      12.977  15.159 -15.914  1.00  0.00      B    O  
ATOM    772  H01 TYR B  10       5.614  16.440 -15.969  1.00  0.00      B    H  
ATOM    773  H02 TYR B  10       7.462  17.269 -14.468  1.00  0.00      B    H  
ATOM    774  H03 TYR B  10       7.361  14.607 -14.425  1.00  0.00      B    H  
ATOM    775  H04 TYR B  10       7.516  17.871 -16.175  1.00  0.00      B    H  
ATOM    776  H05 TYR B  10       9.034  15.500 -13.731  1.00  0.00      B    H  
ATOM    777  H06 TYR B  10       9.414  17.423 -17.534  1.00  0.00      B    H  
ATOM    778  H07 TYR B  10      11.357  14.694 -13.903  1.00  0.00      B    H  
ATOM    779  H08 TYR B  10      11.739  16.617 -17.710  1.00  0.00      B    H  
ATOM    780  H09 TYR B  10      13.270  15.220 -16.826  1.00  0.00      B    H  
ATOM    781  N   GLU B  11       6.336  15.890 -18.304  1.00  0.00      B    N  
ATOM    782  CA  GLU B  11       6.581  15.399 -19.655  1.00  0.00      B    C  
ATOM    783  C   GLU B  11       8.076  15.375 -19.962  1.00  0.00      B    C  
ATOM    784  O   GLU B  11       8.848  16.156 -19.406  1.00  0.00      B    O  
ATOM    785  CB  GLU B  11       5.853  16.272 -20.679  1.00  0.00      B    C  
ATOM    786  CG  GLU B  11       6.205  17.747 -20.580  1.00  0.00      B    C  
ATOM    787  CD  GLU B  11       5.094  18.571 -19.957  1.00  0.00      B    C  
ATOM    788  OE1 GLU B  11       3.974  18.568 -20.508  1.00  0.00      B    O  
ATOM    789  OE2 GLU B  11       5.346  19.218 -18.919  1.00  0.00      B    O1-
ATOM    790  H01 GLU B  11       6.198  14.381 -19.719  1.00  0.00      B    H  
ATOM    791  H02 GLU B  11       4.786  16.184 -20.473  1.00  0.00      B    H  
ATOM    792  H03 GLU B  11       6.112  15.921 -21.678  1.00  0.00      B    H  
ATOM    793  H04 GLU B  11       6.362  18.117 -21.593  1.00  0.00      B    H  
ATOM    794  H05 GLU B  11       7.103  17.852 -19.971  1.00  0.00      B    H  
ATOM    795  H10 GLU B  11       5.694  16.657 -18.167  1.00  0.00      B    H  
ATOM    796  N   VAL B  12       8.477  14.472 -20.852  1.00  0.00      B    N  
ATOM    797  CA  VAL B  12       9.878  14.345 -21.234  1.00  0.00      B    C  
ATOM    798  C   VAL B  12      10.196  15.208 -22.450  1.00  0.00      B    C  
ATOM    799  O   VAL B  12       9.337  15.444 -23.300  1.00  0.00      B    O  
ATOM    800  CB  VAL B  12      10.244  12.882 -21.547  1.00  0.00      B    C  
ATOM    801  CG1 VAL B  12      11.744  12.740 -21.755  1.00  0.00      B    C  
ATOM    802  CG2 VAL B  12       9.762  11.963 -20.435  1.00  0.00      B    C  
ATOM    803  H01 VAL B  12      10.470  14.686 -20.385  1.00  0.00      B    H  
ATOM    804  H02 VAL B  12       9.744  12.590 -22.471  1.00  0.00      B    H  
ATOM    805  H03 VAL B  12      12.264  12.991 -20.831  1.00  0.00      B    H  
ATOM    806  H04 VAL B  12      11.977  11.712 -22.034  1.00  0.00      B    H  
ATOM    807  H05 VAL B  12      12.067  13.415 -22.548  1.00  0.00      B    H  
ATOM    808  H06 VAL B  12       7.794  13.859 -21.274  1.00  0.00      B    H  
ATOM    809  H07 VAL B  12       8.749  11.627 -20.656  1.00  0.00      B    H  
ATOM    810  H08 VAL B  12      10.423  11.099 -20.364  1.00  0.00      B    H  
ATOM    811  H09 VAL B  12       9.767  12.504 -19.488  1.00  0.00      B    H  
ATOM    812  N   HIS B  13      11.437  15.678 -22.527  1.00  0.00      B    N  
ATOM    813  CA  HIS B  13      11.870  16.516 -23.640  1.00  0.00      B    C  
ATOM    814  C   HIS B  13      11.016  17.777 -23.735  1.00  0.00      B    C  
ATOM    815  O   HIS B  13      10.141  18.010 -22.901  1.00  0.00      B    O  
ATOM    816  CB  HIS B  13      11.796  15.735 -24.952  1.00  0.00      B    C  
ATOM    817  CG  HIS B  13      12.724  14.560 -25.004  1.00  0.00      B    C  
ATOM    818  CD2 HIS B  13      13.780  14.231 -24.224  1.00  0.00      B    C  
ATOM    819  ND1 HIS B  13      12.618  13.559 -25.946  1.00  0.00      B    N  
ATOM    820  CE1 HIS B  13      13.569  12.664 -25.742  1.00  0.00      B    C  
ATOM    821  NE2 HIS B  13      14.287  13.049 -24.703  1.00  0.00      B    N  
ATOM    822  H01 HIS B  13      12.904  16.812 -23.460  1.00  0.00      B    H  
ATOM    823  H02 HIS B  13      12.099  16.417 -25.747  1.00  0.00      B    H  
ATOM    824  H03 HIS B  13      10.775  15.375 -25.082  1.00  0.00      B    H  
ATOM    825  H04 HIS B  13      14.158  14.799 -23.374  1.00  0.00      B    H  
ATOM    826  H05 HIS B  13      11.923  13.516 -26.677  1.00  0.00      B    H  
ATOM    827  H06 HIS B  13      13.733  11.762 -26.331  1.00  0.00      B    H  
ATOM    828  H07 HIS B  13      15.081  12.554 -24.322  1.00  0.00      B    H  
ATOM    829  H10 HIS B  13      12.096  15.449 -21.797  1.00  0.00      B    H  
ATOM    830  N   HIS B  14      11.278  18.587 -24.756  1.00  0.00      B    N  
ATOM    831  CA  HIS B  14      10.533  19.824 -24.960  1.00  0.00      B    C  
ATOM    832  C   HIS B  14      10.564  20.241 -26.427  1.00  0.00      B    C  
ATOM    833  O   HIS B  14       9.539  20.227 -27.108  1.00  0.00      B    O  
ATOM    834  CB  HIS B  14      11.109  20.940 -24.088  1.00  0.00      B    C  
ATOM    835  CG  HIS B  14      10.356  21.152 -22.811  1.00  0.00      B    C  
ATOM    836  CD2 HIS B  14       9.224  21.849 -22.556  1.00  0.00      B    C  
ATOM    837  ND1 HIS B  14      10.754  20.614 -21.605  1.00  0.00      B    N  
ATOM    838  CE1 HIS B  14       9.898  20.970 -20.664  1.00  0.00      B    C  
ATOM    839  NE2 HIS B  14       8.960  21.720 -21.214  1.00  0.00      B    N  
ATOM    840  H01 HIS B  14       9.497  19.647 -24.673  1.00  0.00      B    H  
ATOM    841  H02 HIS B  14      11.033  21.864 -24.661  1.00  0.00      B    H  
ATOM    842  H03 HIS B  14      12.141  20.689 -23.843  1.00  0.00      B    H  
ATOM    843  H04 HIS B  14       8.632  22.408 -23.280  1.00  0.00      B    H  
ATOM    844  H05 HIS B  14      11.572  20.038 -21.464  1.00  0.00      B    H  
ATOM    845  H06 HIS B  14       9.956  20.692 -19.612  1.00  0.00      B    H  
ATOM    846  H07 HIS B  14       8.176  22.132 -20.727  1.00  0.00      B    H  
ATOM    847  H08 HIS B  14      12.011  18.340 -25.406  1.00  0.00      B    H  
ATOM    848  N   GLN B  15      11.747  20.612 -26.907  1.00  0.00      B    N  
ATOM    849  CA  GLN B  15      11.910  21.035 -28.293  1.00  0.00      B    C  
ATOM    850  C   GLN B  15      12.409  19.883 -29.159  1.00  0.00      B    C  
ATOM    851  O   GLN B  15      13.527  19.397 -28.981  1.00  0.00      B    O  
ATOM    852  CB  GLN B  15      12.884  22.212 -28.379  1.00  0.00      B    C  
ATOM    853  CG  GLN B  15      12.485  23.396 -27.513  1.00  0.00      B    C  
ATOM    854  CD  GLN B  15      13.393  23.573 -26.312  1.00  0.00      B    C  
ATOM    855  NE2 GLN B  15      14.245  24.590 -26.358  1.00  0.00      B    N  
ATOM    856  OE1 GLN B  15      13.329  22.803 -25.352  1.00  0.00      B    O  
ATOM    857  H01 GLN B  15      10.936  21.351 -28.666  1.00  0.00      B    H  
ATOM    858  H02 GLN B  15      12.879  22.556 -29.413  1.00  0.00      B    H  
ATOM    859  H03 GLN B  15      13.869  21.869 -28.062  1.00  0.00      B    H  
ATOM    860  H04 GLN B  15      11.478  23.207 -27.140  1.00  0.00      B    H  
ATOM    861  H05 GLN B  15      12.526  24.301 -28.118  1.00  0.00      B    H  
ATOM    862  H06 GLN B  15      14.874  24.757 -25.586  1.00  0.00      B    H  
ATOM    863  H07 GLN B  15      14.264  25.197 -27.165  1.00  0.00      B    H  
ATOM    864  H08 GLN B  15      12.552  20.601 -26.297  1.00  0.00      B    H  
ATOM    865  N   LYS B  16      11.574  19.448 -30.096  1.00  0.00      B    N  
ATOM    866  CA  LYS B  16      11.929  18.353 -30.990  1.00  0.00      B    C  
ATOM    867  C   LYS B  16      12.016  18.836 -32.434  1.00  0.00      B    C  
ATOM    868  O   LYS B  16      11.004  18.927 -33.131  1.00  0.00      B    O  
ATOM    869  CB  LYS B  16      10.903  17.223 -30.880  1.00  0.00      B    C  
ATOM    870  CG  LYS B  16      11.478  15.930 -30.328  1.00  0.00      B    C  
ATOM    871  CD  LYS B  16      12.018  15.042 -31.436  1.00  0.00      B    C  
ATOM    872  CE  LYS B  16      12.793  13.860 -30.875  1.00  0.00      B    C  
ATOM    873  NZ  LYS B  16      12.388  12.577 -31.514  1.00  0.00      B    N1+
ATOM    874  H01 LYS B  16      12.907  17.977 -30.691  1.00  0.00      B    H  
ATOM    875  H02 LYS B  16      10.553  17.011 -31.890  1.00  0.00      B    H  
ATOM    876  H03 LYS B  16      10.098  17.551 -30.223  1.00  0.00      B    H  
ATOM    877  H04 LYS B  16      10.679  15.392 -29.818  1.00  0.00      B    H  
ATOM    878  H05 LYS B  16      12.287  16.168 -29.638  1.00  0.00      B    H  
ATOM    879  H06 LYS B  16      12.696  15.635 -32.049  1.00  0.00      B    H  
ATOM    880  H07 LYS B  16      11.184  14.669 -32.031  1.00  0.00      B    H  
ATOM    881  H08 LYS B  16      10.670  19.887 -30.191  1.00  0.00      B    H  
ATOM    882  H09 LYS B  16      12.576  13.789 -29.809  1.00  0.00      B    H  
ATOM    883  H10 LYS B  16      13.857  14.021 -31.049  1.00  0.00      B    H  
ATOM    884  H11 LYS B  16      11.542  12.719 -32.047  1.00  0.00      B    H  
ATOM    885  H12 LYS B  16      13.124  12.259 -32.129  1.00  0.00      B    H  
ATOM    886  H13 LYS B  16      12.222  11.882 -30.800  1.00  0.00      B    H  
ATOM    887  N   LEU B  17      13.229  19.144 -32.879  1.00  0.00      B    N  
ATOM    888  CA  LEU B  17      13.448  19.617 -34.241  1.00  0.00      B    C  
ATOM    889  C   LEU B  17      14.025  18.509 -35.116  1.00  0.00      B    C  
ATOM    890  O   LEU B  17      15.201  18.163 -35.003  1.00  0.00      B    O  
ATOM    891  CB  LEU B  17      14.389  20.823 -34.239  1.00  0.00      B    C  
ATOM    892  CG  LEU B  17      13.734  22.185 -34.011  1.00  0.00      B    C  
ATOM    893  CD1 LEU B  17      12.902  22.171 -32.738  1.00  0.00      B    C  
ATOM    894  CD2 LEU B  17      14.788  23.281 -33.950  1.00  0.00      B    C  
ATOM    895  H01 LEU B  17      12.485  19.917 -34.654  1.00  0.00      B    H  
ATOM    896  H02 LEU B  17      14.813  20.866 -35.242  1.00  0.00      B    H  
ATOM    897  H03 LEU B  17      15.126  20.670 -33.450  1.00  0.00      B    H  
ATOM    898  H04 LEU B  17      13.071  22.393 -34.851  1.00  0.00      B    H  
ATOM    899  H05 LEU B  17      11.916  21.760 -32.954  1.00  0.00      B    H  
ATOM    900  H06 LEU B  17      13.396  21.554 -31.987  1.00  0.00      B    H  
ATOM    901  H07 LEU B  17      12.796  23.188 -32.361  1.00  0.00      B    H  
ATOM    902  H08 LEU B  17      15.679  22.957 -34.487  1.00  0.00      B    H  
ATOM    903  H09 LEU B  17      14.397  24.188 -34.410  1.00  0.00      B    H  
ATOM    904  H10 LEU B  17      15.044  23.482 -32.910  1.00  0.00      B    H  
ATOM    905  H14 LEU B  17      14.020  19.048 -32.258  1.00  0.00      B    H  
ATOM    906  N   VAL B  18      13.190  17.956 -35.991  1.00  0.00      B    N  
ATOM    907  CA  VAL B  18      13.618  16.890 -36.888  1.00  0.00      B    C  
ATOM    908  C   VAL B  18      12.698  16.788 -38.099  1.00  0.00      B    C  
ATOM    909  O   VAL B  18      11.474  16.830 -37.968  1.00  0.00      B    O  
ATOM    910  CB  VAL B  18      13.651  15.529 -36.167  1.00  0.00      B    C  
ATOM    911  CG1 VAL B  18      12.352  15.293 -35.412  1.00  0.00      B    C  
ATOM    912  CG2 VAL B  18      13.912  14.407 -37.159  1.00  0.00      B    C  
ATOM    913  H01 VAL B  18      14.625  17.142 -37.220  1.00  0.00      B    H  
ATOM    914  H02 VAL B  18      14.466  15.540 -35.444  1.00  0.00      B    H  
ATOM    915  H03 VAL B  18      11.554  15.077 -36.122  1.00  0.00      B    H  
ATOM    916  H04 VAL B  18      12.473  14.448 -34.734  1.00  0.00      B    H  
ATOM    917  H05 VAL B  18      12.097  16.185 -34.839  1.00  0.00      B    H  
ATOM    918  H06 VAL B  18      14.930  14.039 -37.031  1.00  0.00      B    H  
ATOM    919  H07 VAL B  18      13.208  13.594 -36.982  1.00  0.00      B    H  
ATOM    920  H08 VAL B  18      13.787  14.783 -38.175  1.00  0.00      B    H  
ATOM    921  H11 VAL B  18      12.235  18.283 -36.035  1.00  0.00      B    H  
ATOM    922  N   PHE B  19      13.295  16.654 -39.279  1.00  0.00      B    N  
ATOM    923  CA  PHE B  19      12.529  16.547 -40.515  1.00  0.00      B    C  
ATOM    924  C   PHE B  19      12.221  15.088 -40.840  1.00  0.00      B    C  
ATOM    925  O   PHE B  19      12.989  14.189 -40.497  1.00  0.00      B    O  
ATOM    926  CB  PHE B  19      13.297  17.188 -41.673  1.00  0.00      B    C  
ATOM    927  CG  PHE B  19      12.537  18.285 -42.362  1.00  0.00      B    C  
ATOM    928  CD1 PHE B  19      12.251  19.469 -41.701  1.00  0.00      B    C  
ATOM    929  CD2 PHE B  19      12.109  18.133 -43.671  1.00  0.00      B    C  
ATOM    930  CE1 PHE B  19      11.551  20.479 -42.333  1.00  0.00      B    C  
ATOM    931  CE2 PHE B  19      11.409  19.140 -44.308  1.00  0.00      B    C  
ATOM    932  CZ  PHE B  19      11.131  20.316 -43.638  1.00  0.00      B    C  
ATOM    933  H01 PHE B  19      11.586  17.077 -40.376  1.00  0.00      B    H  
ATOM    934  H02 PHE B  19      13.472  16.407 -42.412  1.00  0.00      B    H  
ATOM    935  H03 PHE B  19      14.226  17.603 -41.283  1.00  0.00      B    H  
ATOM    936  H04 PHE B  19      12.582  19.605 -40.671  1.00  0.00      B    H  
ATOM    937  H05 PHE B  19      12.327  17.208 -44.205  1.00  0.00      B    H  
ATOM    938  H06 PHE B  19      11.330  21.404 -41.801  1.00  0.00      B    H  
ATOM    939  H07 PHE B  19      11.077  19.007 -45.338  1.00  0.00      B    H  
ATOM    940  H08 PHE B  19      10.581  21.113 -44.139  1.00  0.00      B    H  
ATOM    941  H09 PHE B  19      14.304  16.626 -39.320  1.00  0.00      B    H  
ATOM    942  N   PHE B  20      11.092  14.861 -41.503  1.00  0.00      B    N  
ATOM    943  CA  PHE B  20      10.681  13.512 -41.873  1.00  0.00      B    C  
ATOM    944  C   PHE B  20      10.357  12.683 -40.633  1.00  0.00      B    C  
ATOM    945  O   PHE B  20      11.215  12.465 -39.778  1.00  0.00      B    O  
ATOM    946  CB  PHE B  20      11.780  12.826 -42.686  1.00  0.00      B    C  
ATOM    947  CG  PHE B  20      12.461  13.741 -43.664  1.00  0.00      B    C  
ATOM    948  CD1 PHE B  20      11.774  14.245 -44.756  1.00  0.00      B    C  
ATOM    949  CD2 PHE B  20      13.790  14.095 -43.491  1.00  0.00      B    C  
ATOM    950  CE1 PHE B  20      12.398  15.088 -45.657  1.00  0.00      B    C  
ATOM    951  CE2 PHE B  20      14.419  14.937 -44.388  1.00  0.00      B    C  
ATOM    952  CZ  PHE B  20      13.722  15.433 -45.473  1.00  0.00      B    C  
ATOM    953  H01 PHE B  20       9.781  13.588 -42.483  1.00  0.00      B    H  
ATOM    954  H02 PHE B  20      11.304  12.035 -43.265  1.00  0.00      B    H  
ATOM    955  H03 PHE B  20      12.529  12.438 -41.996  1.00  0.00      B    H  
ATOM    956  H04 PHE B  20      10.729  13.974 -44.907  1.00  0.00      B    H  
ATOM    957  H05 PHE B  20      14.345  13.705 -42.638  1.00  0.00      B    H  
ATOM    958  H06 PHE B  20      11.845  15.480 -46.511  1.00  0.00      B    H  
ATOM    959  H07 PHE B  20      15.464  15.210 -44.240  1.00  0.00      B    H  
ATOM    960  H08 PHE B  20      14.217  16.096 -46.183  1.00  0.00      B    H  
ATOM    961  H09 PHE B  20      10.504  15.642 -41.757  1.00  0.00      B    H  
ATOM    962  N   ALA B  21       9.113  12.224 -40.543  1.00  0.00      B    N  
ATOM    963  CA  ALA B  21       8.676  11.418 -39.410  1.00  0.00      B    C  
ATOM    964  C   ALA B  21       8.407   9.978 -39.833  1.00  0.00      B    C  
ATOM    965  O   ALA B  21       8.637   9.044 -39.065  1.00  0.00      B    O  
ATOM    966  CB  ALA B  21       7.433  12.026 -38.778  1.00  0.00      B    C  
ATOM    967  H01 ALA B  21       9.477  11.408 -38.671  1.00  0.00      B    H  
ATOM    968  H02 ALA B  21       6.601  11.328 -38.870  1.00  0.00      B    H  
ATOM    969  H03 ALA B  21       7.622  12.228 -37.724  1.00  0.00      B    H  
ATOM    970  H04 ALA B  21       7.184  12.957 -39.288  1.00  0.00      B    H  
ATOM    971  H09 ALA B  21       8.454  12.439 -41.278  1.00  0.00      B    H  
ATOM    972  N   GLU B  22       7.917   9.806 -41.057  1.00  0.00      B    N  
ATOM    973  CA  GLU B  22       7.615   8.479 -41.579  1.00  0.00      B    C  
ATOM    974  C   GLU B  22       8.475   8.166 -42.801  1.00  0.00      B    C  
ATOM    975  O   GLU B  22       9.384   7.339 -42.738  1.00  0.00      B    O  
ATOM    976  CB  GLU B  22       6.133   8.375 -41.944  1.00  0.00      B    C  
ATOM    977  CG  GLU B  22       5.346   7.445 -41.037  1.00  0.00      B    C  
ATOM    978  CD  GLU B  22       5.625   7.690 -39.567  1.00  0.00      B    C  
ATOM    979  OE1 GLU B  22       5.172   8.729 -39.043  1.00  0.00      B    O  
ATOM    980  OE2 GLU B  22       6.296   6.843 -38.941  1.00  0.00      B    O1-
ATOM    981  H01 GLU B  22       7.842   7.750 -40.801  1.00  0.00      B    H  
ATOM    982  H02 GLU B  22       6.081   7.959 -42.950  1.00  0.00      B    H  
ATOM    983  H03 GLU B  22       5.692   9.370 -41.884  1.00  0.00      B    H  
ATOM    984  H04 GLU B  22       5.653   6.424 -41.265  1.00  0.00      B    H  
ATOM    985  H05 GLU B  22       7.750  10.614 -41.639  1.00  0.00      B    H  
ATOM    986  H06 GLU B  22       4.282   7.595 -41.221  1.00  0.00      B    H  
ATOM    987  N   ASP B  23       8.179   8.834 -43.911  1.00  0.00      B    N  
ATOM    988  CA  ASP B  23       8.924   8.628 -45.147  1.00  0.00      B    C  
ATOM    989  C   ASP B  23       8.386   9.522 -46.260  1.00  0.00      B    C  
ATOM    990  O   ASP B  23       7.175   9.671 -46.421  1.00  0.00      B    O  
ATOM    991  CB  ASP B  23       8.851   7.161 -45.574  1.00  0.00      B    C  
ATOM    992  CG  ASP B  23       9.245   6.960 -47.024  1.00  0.00      B    C  
ATOM    993  OD1 ASP B  23      10.249   7.564 -47.455  1.00  0.00      B    O  
ATOM    994  OD2 ASP B  23       8.548   6.199 -47.729  1.00  0.00      B    O1-
ATOM    995  H01 ASP B  23       9.965   8.893 -44.963  1.00  0.00      B    H  
ATOM    996  H02 ASP B  23       7.817   6.834 -45.463  1.00  0.00      B    H  
ATOM    997  H03 ASP B  23       9.523   6.579 -44.944  1.00  0.00      B    H  
ATOM    998  H07 ASP B  23       7.420   9.500 -43.898  1.00  0.00      B    H  
ATOM    999  N   VAL B  24       9.295  10.117 -47.026  1.00  0.00      B    N  
ATOM   1000  CA  VAL B  24       8.913  10.997 -48.124  1.00  0.00      B    C  
ATOM   1001  C   VAL B  24       9.598  10.585 -49.422  1.00  0.00      B    C  
ATOM   1002  O   VAL B  24      10.347   9.610 -49.459  1.00  0.00      B    O  
ATOM   1003  CB  VAL B  24       9.262  12.465 -47.815  1.00  0.00      B    C  
ATOM   1004  CG1 VAL B  24       8.261  13.056 -46.834  1.00  0.00      B    C  
ATOM   1005  CG2 VAL B  24      10.679  12.572 -47.273  1.00  0.00      B    C  
ATOM   1006  H01 VAL B  24       7.833  10.906 -48.242  1.00  0.00      B    H  
ATOM   1007  H02 VAL B  24       9.208  13.037 -48.741  1.00  0.00      B    H  
ATOM   1008  H03 VAL B  24       7.320  12.510 -46.903  1.00  0.00      B    H  
ATOM   1009  H04 VAL B  24      10.275   9.955 -46.843  1.00  0.00      B    H  
ATOM   1010  H05 VAL B  24       8.654  12.975 -45.820  1.00  0.00      B    H  
ATOM   1011  H06 VAL B  24       8.090  14.105 -47.076  1.00  0.00      B    H  
ATOM   1012  H07 VAL B  24      11.309  13.079 -48.003  1.00  0.00      B    H  
ATOM   1013  H08 VAL B  24      10.671  13.141 -46.343  1.00  0.00      B    H  
ATOM   1014  H09 VAL B  24      11.073  11.573 -47.085  1.00  0.00      B    H  
ATOM   1015  N   GLY B  25       9.337  11.337 -50.487  1.00  0.00      B    N  
ATOM   1016  CA  GLY B  25       9.937  11.035 -51.774  1.00  0.00      B    C  
ATOM   1017  C   GLY B  25      11.209  11.823 -52.020  1.00  0.00      B    C  
ATOM   1018  O   GLY B  25      12.310  11.281 -51.925  1.00  0.00      B    O  
ATOM   1019  H01 GLY B  25       9.220  11.313 -52.547  1.00  0.00      B    H  
ATOM   1020  H02 GLY B  25      10.171   9.971 -51.810  1.00  0.00      B    H  
ATOM   1021  H10 GLY B  25       8.714  12.127 -50.400  1.00  0.00      B    H  
ATOM   1022  N   SER B  26      11.057  13.105 -52.338  1.00  0.00      B    N  
ATOM   1023  CA  SER B  26      12.203  13.967 -52.603  1.00  0.00      B    C  
ATOM   1024  C   SER B  26      12.187  15.188 -51.689  1.00  0.00      B    C  
ATOM   1025  O   SER B  26      11.192  15.907 -51.614  1.00  0.00      B    O  
ATOM   1026  CB  SER B  26      12.205  14.411 -54.067  1.00  0.00      B    C  
ATOM   1027  OG  SER B  26      12.791  13.424 -54.899  1.00  0.00      B    O  
ATOM   1028  H01 SER B  26      13.110  13.397 -52.402  1.00  0.00      B    H  
ATOM   1029  H02 SER B  26      12.791  15.326 -54.150  1.00  0.00      B    H  
ATOM   1030  H03 SER B  26      10.126  13.491 -52.397  1.00  0.00      B    H  
ATOM   1031  H04 SER B  26      11.178  14.585 -54.388  1.00  0.00      B    H  
ATOM   1032  H05 SER B  26      12.856  13.759 -55.796  1.00  0.00      B    H  
ATOM   1033  N   ASN B  27      13.298  15.415 -50.997  1.00  0.00      B    N  
ATOM   1034  CA  ASN B  27      13.413  16.549 -50.087  1.00  0.00      B    C  
ATOM   1035  C   ASN B  27      14.004  17.762 -50.800  1.00  0.00      B    C  
ATOM   1036  O   ASN B  27      15.222  17.938 -50.844  1.00  0.00      B    O  
ATOM   1037  CB  ASN B  27      14.283  16.178 -48.883  1.00  0.00      B    C  
ATOM   1038  CG  ASN B  27      14.210  14.700 -48.551  1.00  0.00      B    C  
ATOM   1039  ND2 ASN B  27      12.994  14.172 -48.467  1.00  0.00      B    N  
ATOM   1040  OD1 ASN B  27      15.234  14.041 -48.373  1.00  0.00      B    O  
ATOM   1041  H01 ASN B  27      12.412  16.806 -49.739  1.00  0.00      B    H  
ATOM   1042  H02 ASN B  27      13.910  16.731 -48.021  1.00  0.00      B    H  
ATOM   1043  H03 ASN B  27      15.318  16.437 -49.105  1.00  0.00      B    H  
ATOM   1044  H04 ASN B  27      12.883  13.192 -48.249  1.00  0.00      B    H  
ATOM   1045  H05 ASN B  27      12.181  14.750 -48.621  1.00  0.00      B    H  
ATOM   1046  H06 ASN B  27      14.082  14.787 -51.104  1.00  0.00      B    H  
ATOM   1047  N   LYS B  28      13.133  18.595 -51.358  1.00  0.00      B    N  
ATOM   1048  CA  LYS B  28      13.566  19.793 -52.068  1.00  0.00      B    C  
ATOM   1049  C   LYS B  28      13.235  21.049 -51.269  1.00  0.00      B    C  
ATOM   1050  O   LYS B  28      12.168  21.639 -51.436  1.00  0.00      B    O  
ATOM   1051  CB  LYS B  28      12.902  19.862 -53.445  1.00  0.00      B    C  
ATOM   1052  CG  LYS B  28      13.533  20.885 -54.374  1.00  0.00      B    C  
ATOM   1053  CD  LYS B  28      14.933  20.469 -54.793  1.00  0.00      B    C  
ATOM   1054  CE  LYS B  28      14.936  19.837 -56.176  1.00  0.00      B    C  
ATOM   1055  NZ  LYS B  28      16.269  19.943 -56.832  1.00  0.00      B    N1+
ATOM   1056  H01 LYS B  28      14.647  19.739 -52.195  1.00  0.00      B    H  
ATOM   1057  H02 LYS B  28      11.868  20.170 -53.286  1.00  0.00      B    H  
ATOM   1058  H03 LYS B  28      12.974  18.880 -53.913  1.00  0.00      B    H  
ATOM   1059  H04 LYS B  28      13.604  21.833 -53.840  1.00  0.00      B    H  
ATOM   1060  H05 LYS B  28      12.912  20.987 -55.264  1.00  0.00      B    H  
ATOM   1061  H06 LYS B  28      12.146  18.394 -51.289  1.00  0.00      B    H  
ATOM   1062  H07 LYS B  28      15.298  19.731 -54.079  1.00  0.00      B    H  
ATOM   1063  H08 LYS B  28      15.576  21.349 -54.803  1.00  0.00      B    H  
ATOM   1064  H09 LYS B  28      14.213  20.371 -56.793  1.00  0.00      B    H  
ATOM   1065  H10 LYS B  28      14.671  18.784 -56.084  1.00  0.00      B    H  
ATOM   1066  H11 LYS B  28      16.962  19.477 -56.263  1.00  0.00      B    H  
ATOM   1067  H12 LYS B  28      16.233  19.506 -57.742  1.00  0.00      B    H  
ATOM   1068  H13 LYS B  28      16.518  20.916 -56.935  1.00  0.00      B    H  
ATOM   1069  N   GLY B  29      14.157  21.453 -50.400  1.00  0.00      B    N  
ATOM   1070  CA  GLY B  29      13.944  22.638 -49.590  1.00  0.00      B    C  
ATOM   1071  C   GLY B  29      13.529  22.302 -48.171  1.00  0.00      B    C  
ATOM   1072  O   GLY B  29      12.768  23.042 -47.548  1.00  0.00      B    O  
ATOM   1073  H01 GLY B  29      13.136  23.210 -50.045  1.00  0.00      B    H  
ATOM   1074  H02 GLY B  29      14.870  23.212 -49.558  1.00  0.00      B    H  
ATOM   1075  H14 GLY B  29      15.015  20.929 -50.303  1.00  0.00      B    H  
ATOM   1076  N   ALA B  30      14.029  21.183 -47.659  1.00  0.00      B    N  
ATOM   1077  CA  ALA B  30      13.706  20.751 -46.305  1.00  0.00      B    C  
ATOM   1078  C   ALA B  30      14.533  21.512 -45.274  1.00  0.00      B    C  
ATOM   1079  O   ALA B  30      15.733  21.278 -45.131  1.00  0.00      B    O  
ATOM   1080  CB  ALA B  30      13.930  19.253 -46.161  1.00  0.00      B    C  
ATOM   1081  H01 ALA B  30      12.654  20.969 -46.122  1.00  0.00      B    H  
ATOM   1082  H02 ALA B  30      14.848  19.076 -45.601  1.00  0.00      B    H  
ATOM   1083  H03 ALA B  30      14.648  20.618 -48.222  1.00  0.00      B    H  
ATOM   1084  H04 ALA B  30      13.089  18.809 -45.629  1.00  0.00      B    H  
ATOM   1085  H05 ALA B  30      14.015  18.801 -47.149  1.00  0.00      B    H  
ATOM   1086  N   ILE B  31      13.883  22.425 -44.559  1.00  0.00      B    N  
ATOM   1087  CA  ILE B  31      14.559  23.220 -43.541  1.00  0.00      B    C  
ATOM   1088  C   ILE B  31      13.726  23.303 -42.266  1.00  0.00      B    C  
ATOM   1089  O   ILE B  31      12.509  23.486 -42.319  1.00  0.00      B    O  
ATOM   1090  CB  ILE B  31      14.852  24.646 -44.044  1.00  0.00      B    C  
ATOM   1091  CG1 ILE B  31      13.568  25.477 -44.063  1.00  0.00      B    C  
ATOM   1092  CG2 ILE B  31      15.482  24.600 -45.428  1.00  0.00      B    C  
ATOM   1093  CD1 ILE B  31      13.376  26.323 -42.824  1.00  0.00      B    C  
ATOM   1094  H01 ILE B  31      15.502  22.719 -43.324  1.00  0.00      B    H  
ATOM   1095  H02 ILE B  31      15.558  25.119 -43.361  1.00  0.00      B    H  
ATOM   1096  H03 ILE B  31      12.734  24.776 -44.103  1.00  0.00      B    H  
ATOM   1097  H04 ILE B  31      13.596  26.136 -44.930  1.00  0.00      B    H  
ATOM   1098  H05 ILE B  31      16.497  24.210 -45.352  1.00  0.00      B    H  
ATOM   1099  H06 ILE B  31      12.898  22.571 -44.725  1.00  0.00      B    H  
ATOM   1100  H07 ILE B  31      14.892  23.951 -46.075  1.00  0.00      B    H  
ATOM   1101  H08 ILE B  31      15.510  25.605 -45.849  1.00  0.00      B    H  
ATOM   1102  H09 ILE B  31      12.330  26.287 -42.519  1.00  0.00      B    H  
ATOM   1103  H10 ILE B  31      14.002  25.937 -42.019  1.00  0.00      B    H  
ATOM   1104  H11 ILE B  31      13.656  27.354 -43.040  1.00  0.00      B    H  
ATOM   1105  N   ILE B  32      14.390  23.171 -41.123  1.00  0.00      B    N  
ATOM   1106  CA  ILE B  32      13.711  23.234 -39.834  1.00  0.00      B    C  
ATOM   1107  C   ILE B  32      14.591  23.900 -38.782  1.00  0.00      B    C  
ATOM   1108  O   ILE B  32      15.297  23.227 -38.032  1.00  0.00      B    O  
ATOM   1109  CB  ILE B  32      13.310  21.832 -39.339  1.00  0.00      B    C  
ATOM   1110  CG1 ILE B  32      12.733  21.913 -37.924  1.00  0.00      B    C  
ATOM   1111  CG2 ILE B  32      14.508  20.895 -39.377  1.00  0.00      B    C  
ATOM   1112  CD1 ILE B  32      11.921  20.698 -37.533  1.00  0.00      B    C  
ATOM   1113  H01 ILE B  32      12.810  23.829 -39.981  1.00  0.00      B    H  
ATOM   1114  H02 ILE B  32      12.541  21.434 -40.002  1.00  0.00      B    H  
ATOM   1115  H03 ILE B  32      12.059  22.769 -37.901  1.00  0.00      B    H  
ATOM   1116  H04 ILE B  32      13.558  22.019 -37.220  1.00  0.00      B    H  
ATOM   1117  H05 ILE B  32      15.344  21.353 -38.848  1.00  0.00      B    H  
ATOM   1118  H06 ILE B  32      14.248  19.952 -38.896  1.00  0.00      B    H  
ATOM   1119  H07 ILE B  32      14.792  20.709 -40.413  1.00  0.00      B    H  
ATOM   1120  H08 ILE B  32      10.961  20.721 -38.050  1.00  0.00      B    H  
ATOM   1121  H09 ILE B  32      12.462  19.794 -37.813  1.00  0.00      B    H  
ATOM   1122  H10 ILE B  32      11.753  20.704 -36.456  1.00  0.00      B    H  
ATOM   1123  H12 ILE B  32      15.389  23.023 -41.147  1.00  0.00      B    H  
ATOM   1124  N   GLY B  33      14.543  25.228 -38.732  1.00  0.00      B    N  
ATOM   1125  CA  GLY B  33      15.339  25.963 -37.766  1.00  0.00      B    C  
ATOM   1126  C   GLY B  33      14.508  26.928 -36.944  1.00  0.00      B    C  
ATOM   1127  O   GLY B  33      13.579  26.519 -36.245  1.00  0.00      B    O  
ATOM   1128  H01 GLY B  33      16.074  26.547 -38.319  1.00  0.00      B    H  
ATOM   1129  H02 GLY B  33      15.818  25.252 -37.093  1.00  0.00      B    H  
ATOM   1130  H11 GLY B  33      13.946  25.731 -39.373  1.00  0.00      B    H  
ATOM   1131  N   LEU B  34      14.841  28.211 -37.024  1.00  0.00      B    N  
ATOM   1132  CA  LEU B  34      14.120  29.237 -36.279  1.00  0.00      B    C  
ATOM   1133  C   LEU B  34      14.686  30.623 -36.573  1.00  0.00      B    C  
ATOM   1134  O   LEU B  34      15.826  30.926 -36.220  1.00  0.00      B    O  
ATOM   1135  CB  LEU B  34      14.192  28.952 -34.778  1.00  0.00      B    C  
ATOM   1136  CG  LEU B  34      12.899  29.163 -33.991  1.00  0.00      B    C  
ATOM   1137  CD1 LEU B  34      12.079  27.882 -33.957  1.00  0.00      B    C  
ATOM   1138  CD2 LEU B  34      13.205  29.641 -32.579  1.00  0.00      B    C  
ATOM   1139  H01 LEU B  34      13.077  29.216 -36.597  1.00  0.00      B    H  
ATOM   1140  H02 LEU B  34      14.901  29.676 -34.376  1.00  0.00      B    H  
ATOM   1141  H03 LEU B  34      15.613  28.483 -37.616  1.00  0.00      B    H  
ATOM   1142  H04 LEU B  34      14.495  27.913 -34.650  1.00  0.00      B    H  
ATOM   1143  H05 LEU B  34      12.312  29.932 -34.494  1.00  0.00      B    H  
ATOM   1144  H06 LEU B  34      11.132  28.044 -34.472  1.00  0.00      B    H  
ATOM   1145  H07 LEU B  34      12.631  27.084 -34.453  1.00  0.00      B    H  
ATOM   1146  H08 LEU B  34      11.885  27.601 -32.922  1.00  0.00      B    H  
ATOM   1147  H09 LEU B  34      14.006  30.380 -32.612  1.00  0.00      B    H  
ATOM   1148  H10 LEU B  34      12.312  30.093 -32.146  1.00  0.00      B    H  
ATOM   1149  H11 LEU B  34      13.517  28.794 -31.968  1.00  0.00      B    H  
ATOM   1150  N   MET B  35      13.882  31.460 -37.219  1.00  0.00      B    N  
ATOM   1151  CA  MET B  35      14.303  32.815 -37.557  1.00  0.00      B    C  
ATOM   1152  C   MET B  35      15.473  32.793 -38.536  1.00  0.00      B    C  
ATOM   1153  O   MET B  35      16.346  33.660 -38.493  1.00  0.00      B    O  
ATOM   1154  CB  MET B  35      14.695  33.581 -36.292  1.00  0.00      B    C  
ATOM   1155  CG  MET B  35      14.772  35.085 -36.492  1.00  0.00      B    C  
ATOM   1156  SD  MET B  35      15.980  35.869 -35.406  1.00  0.00      B    S  
ATOM   1157  CE  MET B  35      15.865  37.573 -35.946  1.00  0.00      B    C  
ATOM   1158  H01 MET B  35      13.463  33.321 -38.034  1.00  0.00      B    H  
ATOM   1159  H02 MET B  35      15.693  33.244 -36.011  1.00  0.00      B    H  
ATOM   1160  H03 MET B  35      13.955  33.373 -35.519  1.00  0.00      B    H  
ATOM   1161  H04 MET B  35      13.793  35.500 -36.251  1.00  0.00      B    H  
ATOM   1162  H05 MET B  35      15.049  35.286 -37.527  1.00  0.00      B    H  
ATOM   1163  H06 MET B  35      15.102  38.088 -35.362  1.00  0.00      B    H  
ATOM   1164  H07 MET B  35      16.826  38.066 -35.802  1.00  0.00      B    H  
ATOM   1165  H08 MET B  35      15.595  37.603 -37.002  1.00  0.00      B    H  
ATOM   1166  H12 MET B  35      12.957  31.151 -37.482  1.00  0.00      B    H  
ATOM   1167  N   VAL B  36      15.484  31.798 -39.416  1.00  0.00      B    N  
ATOM   1168  CA  VAL B  36      16.546  31.664 -40.406  1.00  0.00      B    C  
ATOM   1169  C   VAL B  36      16.542  32.838 -41.378  1.00  0.00      B    C  
ATOM   1170  O   VAL B  36      15.496  33.225 -41.896  1.00  0.00      B    O  
ATOM   1171  CB  VAL B  36      16.410  30.352 -41.201  1.00  0.00      B    C  
ATOM   1172  CG1 VAL B  36      17.491  30.259 -42.267  1.00  0.00      B    C  
ATOM   1173  CG2 VAL B  36      16.466  29.154 -40.266  1.00  0.00      B    C  
ATOM   1174  H01 VAL B  36      17.489  31.652 -39.859  1.00  0.00      B    H  
ATOM   1175  H02 VAL B  36      15.441  30.349 -41.700  1.00  0.00      B    H  
ATOM   1176  H03 VAL B  36      18.408  29.873 -41.821  1.00  0.00      B    H  
ATOM   1177  H04 VAL B  36      17.163  29.587 -43.060  1.00  0.00      B    H  
ATOM   1178  H05 VAL B  36      17.678  31.249 -42.683  1.00  0.00      B    H  
ATOM   1179  H06 VAL B  36      16.851  29.469 -39.296  1.00  0.00      B    H  
ATOM   1180  H07 VAL B  36      15.465  28.742 -40.142  1.00  0.00      B    H  
ATOM   1181  H08 VAL B  36      17.123  28.393 -40.688  1.00  0.00      B    H  
ATOM   1182  H09 VAL B  36      14.738  31.117 -39.399  1.00  0.00      B    H  
ATOM   1183  N   GLY B  37      17.722  33.402 -41.621  1.00  0.00      B    N  
ATOM   1184  CA  GLY B  37      17.833  34.526 -42.531  1.00  0.00      B    C  
ATOM   1185  C   GLY B  37      17.424  34.170 -43.946  1.00  0.00      B    C  
ATOM   1186  O   GLY B  37      16.236  34.051 -44.246  1.00  0.00      B    O  
ATOM   1187  H01 GLY B  37      18.880  34.830 -42.556  1.00  0.00      B    H  
ATOM   1188  H02 GLY B  37      17.191  35.331 -42.173  1.00  0.00      B    H  
ATOM   1189  H09 GLY B  37      18.550  33.044 -41.167  1.00  0.00      B    H  
ATOM   1190  N   GLY B  38      18.410  33.999 -44.821  1.00  0.00      B    N  
ATOM   1191  CA  GLY B  38      18.126  33.657 -46.203  1.00  0.00      B    C  
ATOM   1192  C   GLY B  38      18.250  32.170 -46.469  1.00  0.00      B    C  
ATOM   1193  O   GLY B  38      18.838  31.436 -45.675  1.00  0.00      B    O  
ATOM   1194  H01 GLY B  38      18.859  34.168 -46.828  1.00  0.00      B    H  
ATOM   1195  H02 GLY B  38      17.110  33.972 -46.440  1.00  0.00      B    H  
ATOM   1196  H03 GLY B  38      19.368  34.108 -44.521  1.00  0.00      B    H  
ATOM   1197  N   VAL B  39      17.693  31.723 -47.590  1.00  0.00      B    N  
ATOM   1198  CA  VAL B  39      17.743  30.313 -47.960  1.00  0.00      B    C  
ATOM   1199  C   VAL B  39      17.077  30.075 -49.311  1.00  0.00      B    C  
ATOM   1200  O   VAL B  39      15.898  30.374 -49.495  1.00  0.00      B    O  
ATOM   1201  CB  VAL B  39      17.057  29.431 -46.900  1.00  0.00      B    C  
ATOM   1202  CG1 VAL B  39      15.635  29.908 -46.646  1.00  0.00      B    C  
ATOM   1203  CG2 VAL B  39      17.070  27.972 -47.332  1.00  0.00      B    C  
ATOM   1204  H01 VAL B  39      18.796  30.040 -48.024  1.00  0.00      B    H  
ATOM   1205  H02 VAL B  39      17.614  29.515 -45.967  1.00  0.00      B    H  
ATOM   1206  H03 VAL B  39      17.223  32.376 -48.201  1.00  0.00      B    H  
ATOM   1207  H04 VAL B  39      14.966  29.049 -46.605  1.00  0.00      B    H  
ATOM   1208  H05 VAL B  39      15.595  30.444 -45.698  1.00  0.00      B    H  
ATOM   1209  H06 VAL B  39      15.324  30.572 -47.453  1.00  0.00      B    H  
ATOM   1210  H07 VAL B  39      17.982  27.768 -47.892  1.00  0.00      B    H  
ATOM   1211  H08 VAL B  39      17.034  27.331 -46.451  1.00  0.00      B    H  
ATOM   1212  H09 VAL B  39      16.204  27.772 -47.963  1.00  0.00      B    H  
ATOM   1213  N   VAL B  40      17.842  29.534 -50.254  1.00  0.00      B    N  
ATOM   1214  CA  VAL B  40      17.327  29.254 -51.588  1.00  0.00      B    C  
ATOM   1215  C   VAL B  40      17.533  27.790 -51.961  1.00  0.00      B    C  
ATOM   1216  O   VAL B  40      18.631  27.251 -51.818  1.00  0.00      B    O  
ATOM   1217  CB  VAL B  40      18.004  30.142 -52.649  1.00  0.00      B    C  
ATOM   1218  CG1 VAL B  40      17.378  29.912 -54.016  1.00  0.00      B    C  
ATOM   1219  CG2 VAL B  40      17.915  31.608 -52.252  1.00  0.00      B    C  
ATOM   1220  H01 VAL B  40      16.260  29.474 -51.567  1.00  0.00      B    H  
ATOM   1221  H02 VAL B  40      19.058  29.869 -52.708  1.00  0.00      B    H  
ATOM   1222  H03 VAL B  40      16.484  30.528 -54.114  1.00  0.00      B    H  
ATOM   1223  H04 VAL B  40      18.092  30.183 -54.794  1.00  0.00      B    H  
ATOM   1224  H05 VAL B  40      17.107  28.861 -54.120  1.00  0.00      B    H  
ATOM   1225  H06 VAL B  40      16.911  31.825 -51.887  1.00  0.00      B    H  
ATOM   1226  H07 VAL B  40      18.640  31.817 -51.465  1.00  0.00      B    H  
ATOM   1227  H08 VAL B  40      18.129  32.233 -53.119  1.00  0.00      B    H  
ATOM   1228  H10 VAL B  40      18.804  29.312 -50.041  1.00  0.00      B    H  
ATOM   1229  N   ILE B  41      16.471  27.152 -52.439  1.00  0.00      B    N  
ATOM   1230  CA  ILE B  41      16.535  25.750 -52.833  1.00  0.00      B    C  
ATOM   1231  C   ILE B  41      15.871  25.529 -54.188  1.00  0.00      B    C  
ATOM   1232  O   ILE B  41      14.723  25.920 -54.399  1.00  0.00      B    O  
ATOM   1233  CB  ILE B  41      15.863  24.840 -51.789  1.00  0.00      B    C  
ATOM   1234  CG1 ILE B  41      16.436  25.113 -50.397  1.00  0.00      B    C  
ATOM   1235  CG2 ILE B  41      16.046  23.377 -52.165  1.00  0.00      B    C  
ATOM   1236  CD1 ILE B  41      15.442  25.746 -49.448  1.00  0.00      B    C  
ATOM   1237  H01 ILE B  41      17.591  25.490 -52.902  1.00  0.00      B    H  
ATOM   1238  H02 ILE B  41      14.796  25.060 -51.771  1.00  0.00      B    H  
ATOM   1239  H03 ILE B  41      17.255  25.821 -50.521  1.00  0.00      B    H  
ATOM   1240  H04 ILE B  41      16.769  24.168 -49.969  1.00  0.00      B    H  
ATOM   1241  H05 ILE B  41      17.020  23.032 -51.817  1.00  0.00      B    H  
ATOM   1242  H06 ILE B  41      15.262  22.781 -51.698  1.00  0.00      B    H  
ATOM   1243  H07 ILE B  41      15.989  23.270 -53.248  1.00  0.00      B    H  
ATOM   1244  H08 ILE B  41      14.501  25.197 -49.489  1.00  0.00      B    H  
ATOM   1245  H09 ILE B  41      15.597  27.650 -52.532  1.00  0.00      B    H  
ATOM   1246  H10 ILE B  41      15.837  25.714 -48.433  1.00  0.00      B    H  
ATOM   1247  H11 ILE B  41      15.270  26.782 -49.739  1.00  0.00      B    H  
ATOM   1248  N   ALA B  42      16.599  24.897 -55.102  1.00  0.00      B    N  
ATOM   1249  CA  ALA B  42      16.079  24.619 -56.435  1.00  0.00      B    C  
ATOM   1250  C   ALA B  42      15.170  23.395 -56.426  1.00  0.00      B    C  
ATOM   1251  O   ALA B  42      15.229  22.595 -57.358  1.00  0.00      B    O  
ATOM   1252  CB  ALA B  42      17.224  24.422 -57.418  1.00  0.00      B    C  
ATOM   1253  H01 ALA B  42      15.486  25.477 -56.752  1.00  0.00      B    H  
ATOM   1254  H02 ALA B  42      14.475  23.231 -55.602  1.00  0.00      B    H  
ATOM   1255  H03 ALA B  42      18.114  24.097 -56.878  1.00  0.00      B    H  
ATOM   1256  H04 ALA B  42      16.948  23.664 -58.151  1.00  0.00      B    H  
ATOM   1257  H05 ALA B  42      17.432  25.363 -57.928  1.00  0.00      B    H  
ATOM   1258  H12 ALA B  42      17.536  24.602 -54.867  1.00  0.00      B    H  
TER   
ATOM   1259  N   ASP C   1       7.261   2.988   5.118  1.00  0.00      C    N  
ATOM   1260  CA  ASP C   1       6.080   3.827   5.282  1.00  0.00      C    C  
ATOM   1261  C   ASP C   1       5.959   4.826   4.136  1.00  0.00      C    C  
ATOM   1262  O   ASP C   1       4.893   4.974   3.539  1.00  0.00      C    O  
ATOM   1263  CB  ASP C   1       6.137   4.569   6.618  1.00  0.00      C    C  
ATOM   1264  CG  ASP C   1       6.402   3.640   7.786  1.00  0.00      C    C  
ATOM   1265  OD1 ASP C   1       5.889   2.501   7.767  1.00  0.00      C    O  
ATOM   1266  OD2 ASP C   1       7.124   4.051   8.719  1.00  0.00      C    O1-
ATOM   1267  H01 ASP C   1       7.524   2.962   4.143  1.00  0.00      C    H  
ATOM   1268  H02 ASP C   1       5.202   3.181   5.271  1.00  0.00      C    H  
ATOM   1269  H03 ASP C   1       5.165   5.036   6.780  1.00  0.00      C    H  
ATOM   1270  H04 ASP C   1       6.934   5.311   6.573  1.00  0.00      C    H  
ATOM   1271  H06 ASP C   1       7.056   2.052   5.437  1.00  0.00      C    H  
ATOM   1272  N   ALA C   2       7.058   5.509   3.835  1.00  0.00      C    N  
ATOM   1273  CA  ALA C   2       7.076   6.494   2.760  1.00  0.00      C    C  
ATOM   1274  C   ALA C   2       7.762   5.937   1.517  1.00  0.00      C    C  
ATOM   1275  O   ALA C   2       8.990   5.899   1.441  1.00  0.00      C    O  
ATOM   1276  CB  ALA C   2       7.768   7.768   3.222  1.00  0.00      C    C  
ATOM   1277  H01 ALA C   2       6.044   6.729   2.499  1.00  0.00      C    H  
ATOM   1278  H02 ALA C   2       8.705   7.889   2.678  1.00  0.00      C    H  
ATOM   1279  H03 ALA C   2       7.122   8.624   3.027  1.00  0.00      C    H  
ATOM   1280  H04 ALA C   2       7.974   7.703   4.290  1.00  0.00      C    H  
ATOM   1281  H05 ALA C   2       7.902   5.342   4.364  1.00  0.00      C    H  
ATOM   1282  N   GLU C   3       6.962   5.506   0.547  1.00  0.00      C    N  
ATOM   1283  CA  GLU C   3       7.494   4.951  -0.691  1.00  0.00      C    C  
ATOM   1284  C   GLU C   3       7.403   5.966  -1.827  1.00  0.00      C    C  
ATOM   1285  O   GLU C   3       6.344   6.147  -2.428  1.00  0.00      C    O  
ATOM   1286  CB  GLU C   3       6.738   3.675  -1.070  1.00  0.00      C    C  
ATOM   1287  CG  GLU C   3       6.556   2.708   0.087  1.00  0.00      C    C  
ATOM   1288  CD  GLU C   3       6.056   1.349  -0.361  1.00  0.00      C    C  
ATOM   1289  OE1 GLU C   3       6.278   0.993  -1.537  1.00  0.00      C    O  
ATOM   1290  OE2 GLU C   3       5.443   0.641   0.465  1.00  0.00      C    O1-
ATOM   1291  H01 GLU C   3       8.544   4.708  -0.528  1.00  0.00      C    H  
ATOM   1292  H02 GLU C   3       7.336   3.162  -1.823  1.00  0.00      C    H  
ATOM   1293  H03 GLU C   3       5.753   3.956  -1.443  1.00  0.00      C    H  
ATOM   1294  H04 GLU C   3       5.806   3.131   0.755  1.00  0.00      C    H  
ATOM   1295  H05 GLU C   3       5.961   5.565   0.671  1.00  0.00      C    H  
ATOM   1296  H06 GLU C   3       7.515   2.580   0.589  1.00  0.00      C    H  
ATOM   1297  N   PHE C   4       8.520   6.626  -2.114  1.00  0.00      C    N  
ATOM   1298  CA  PHE C   4       8.567   7.624  -3.175  1.00  0.00      C    C  
ATOM   1299  C   PHE C   4       9.273   7.073  -4.410  1.00  0.00      C    C  
ATOM   1300  O   PHE C   4      10.501   6.991  -4.451  1.00  0.00      C    O  
ATOM   1301  CB  PHE C   4       9.281   8.886  -2.687  1.00  0.00      C    C  
ATOM   1302  CG  PHE C   4       8.417   9.771  -1.833  1.00  0.00      C    C  
ATOM   1303  CD1 PHE C   4       7.919   9.315  -0.623  1.00  0.00      C    C  
ATOM   1304  CD2 PHE C   4       8.105  11.058  -2.240  1.00  0.00      C    C  
ATOM   1305  CE1 PHE C   4       7.124  10.127   0.164  1.00  0.00      C    C  
ATOM   1306  CE2 PHE C   4       7.311  11.874  -1.457  1.00  0.00      C    C  
ATOM   1307  CZ  PHE C   4       6.820  11.408  -0.253  1.00  0.00      C    C  
ATOM   1308  H01 PHE C   4       7.542   7.877  -3.446  1.00  0.00      C    H  
ATOM   1309  H02 PHE C   4       9.554   9.462  -3.571  1.00  0.00      C    H  
ATOM   1310  H03 PHE C   4      10.152   8.587  -2.104  1.00  0.00      C    H  
ATOM   1311  H04 PHE C   4       8.157   8.305  -0.288  1.00  0.00      C    H  
ATOM   1312  H05 PHE C   4       8.490  11.431  -3.189  1.00  0.00      C    H  
ATOM   1313  H06 PHE C   4       6.737   9.756   1.113  1.00  0.00      C    H  
ATOM   1314  H07 PHE C   4       9.357   6.431  -1.584  1.00  0.00      C    H  
ATOM   1315  H08 PHE C   4       7.072  12.884  -1.789  1.00  0.00      C    H  
ATOM   1316  H09 PHE C   4       6.194  12.050   0.367  1.00  0.00      C    H  
ATOM   1317  N   ARG C   5       8.489   6.696  -5.414  1.00  0.00      C    N  
ATOM   1318  CA  ARG C   5       9.038   6.150  -6.650  1.00  0.00      C    C  
ATOM   1319  C   ARG C   5       8.990   7.185  -7.770  1.00  0.00      C    C  
ATOM   1320  O   ARG C   5       7.932   7.446  -8.344  1.00  0.00      C    O  
ATOM   1321  CB  ARG C   5       8.267   4.896  -7.066  1.00  0.00      C    C  
ATOM   1322  CG  ARG C   5       8.130   3.868  -5.955  1.00  0.00      C    C  
ATOM   1323  CD  ARG C   5       6.673   3.516  -5.698  1.00  0.00      C    C  
ATOM   1324  NE  ARG C   5       6.535   2.256  -4.972  1.00  0.00      C    N  
ATOM   1325  CZ  ARG C   5       6.666   1.063  -5.539  1.00  0.00      C    C  
ATOM   1326  NH1 ARG C   5       6.938   0.967  -6.834  1.00  0.00      C    N1+
ATOM   1327  NH2 ARG C   5       6.525  -0.038  -4.812  1.00  0.00      C    N  
ATOM   1328  H01 ARG C   5      10.079   5.884  -6.469  1.00  0.00      C    H  
ATOM   1329  H02 ARG C   5       8.834   4.424  -7.868  1.00  0.00      C    H  
ATOM   1330  H03 ARG C   5       7.268   5.195  -7.385  1.00  0.00      C    H  
ATOM   1331  H04 ARG C   5       8.545   4.295  -5.042  1.00  0.00      C    H  
ATOM   1332  H05 ARG C   5       8.669   2.964  -6.239  1.00  0.00      C    H  
ATOM   1333  H06 ARG C   5       6.178   3.405  -6.663  1.00  0.00      C    H  
ATOM   1334  H07 ARG C   5       6.216   4.313  -5.112  1.00  0.00      C    H  
ATOM   1335  H08 ARG C   5       6.329   2.295  -3.984  1.00  0.00      C    H  
ATOM   1336  H09 ARG C   5       7.037   0.058  -7.263  1.00  0.00      C    H  
ATOM   1337  H10 ARG C   5       7.488   6.790  -5.319  1.00  0.00      C    H  
ATOM   1338  H11 ARG C   5       7.046   1.803  -7.391  1.00  0.00      C    H  
ATOM   1339  H12 ARG C   5       6.318   0.031  -3.826  1.00  0.00      C    H  
ATOM   1340  H13 ARG C   5       6.625  -0.945  -5.245  1.00  0.00      C    H  
ATOM   1341  N   HIS C   6      10.143   7.773  -8.076  1.00  0.00      C    N  
ATOM   1342  CA  HIS C   6      10.232   8.779  -9.127  1.00  0.00      C    C  
ATOM   1343  C   HIS C   6      11.433   8.516 -10.030  1.00  0.00      C    C  
ATOM   1344  O   HIS C   6      12.446   9.212  -9.951  1.00  0.00      C    O  
ATOM   1345  CB  HIS C   6      10.335  10.177  -8.517  1.00  0.00      C    C  
ATOM   1346  CG  HIS C   6       9.190  10.523  -7.615  1.00  0.00      C    C  
ATOM   1347  CD2 HIS C   6       8.794   9.981  -6.440  1.00  0.00      C    C  
ATOM   1348  ND1 HIS C   6       8.296  11.537  -7.888  1.00  0.00      C    N  
ATOM   1349  CE1 HIS C   6       7.401  11.605  -6.919  1.00  0.00      C    C  
ATOM   1350  NE2 HIS C   6       7.680  10.671  -6.028  1.00  0.00      C    N  
ATOM   1351  H01 HIS C   6       9.326   8.720  -9.730  1.00  0.00      C    H  
ATOM   1352  H02 HIS C   6      10.318  10.888  -9.343  1.00  0.00      C    H  
ATOM   1353  H03 HIS C   6      11.258  10.235  -7.941  1.00  0.00      C    H  
ATOM   1354  H04 HIS C   6       9.270   9.151  -5.918  1.00  0.00      C    H  
ATOM   1355  H05 HIS C   6       8.322  12.134  -8.702  1.00  0.00      C    H  
ATOM   1356  H06 HIS C   6       6.573  12.312  -6.864  1.00  0.00      C    H  
ATOM   1357  H07 HIS C   6       7.159  10.493  -5.181  1.00  0.00      C    H  
ATOM   1358  H14 HIS C   6      10.977   7.516  -7.568  1.00  0.00      C    H  
ATOM   1359  N   ASP C   7      11.314   7.508 -10.887  1.00  0.00      C    N  
ATOM   1360  CA  ASP C   7      12.390   7.154 -11.806  1.00  0.00      C    C  
ATOM   1361  C   ASP C   7      12.818   8.361 -12.634  1.00  0.00      C    C  
ATOM   1362  O   ASP C   7      13.955   8.822 -12.536  1.00  0.00      C    O  
ATOM   1363  CB  ASP C   7      11.947   6.017 -12.729  1.00  0.00      C    C  
ATOM   1364  CG  ASP C   7      12.388   4.657 -12.225  1.00  0.00      C    C  
ATOM   1365  OD1 ASP C   7      13.596   4.354 -12.315  1.00  0.00      C    O  
ATOM   1366  OD2 ASP C   7      11.524   3.895 -11.742  1.00  0.00      C    O1-
ATOM   1367  H01 ASP C   7      13.244   6.821 -11.216  1.00  0.00      C    H  
ATOM   1368  H02 ASP C   7      12.414   6.178 -13.701  1.00  0.00      C    H  
ATOM   1369  H03 ASP C   7      10.859   6.028 -12.802  1.00  0.00      C    H  
ATOM   1370  H08 ASP C   7      10.457   6.973 -10.903  1.00  0.00      C    H  
ATOM   1371  N   SER C   8      11.899   8.869 -13.450  1.00  0.00      C    N  
ATOM   1372  CA  SER C   8      12.183  10.020 -14.299  1.00  0.00      C    C  
ATOM   1373  C   SER C   8      13.442   9.786 -15.127  1.00  0.00      C    C  
ATOM   1374  O   SER C   8      13.978   8.679 -15.164  1.00  0.00      C    O  
ATOM   1375  CB  SER C   8      12.345  11.280 -13.447  1.00  0.00      C    C  
ATOM   1376  OG  SER C   8      12.017  12.442 -14.189  1.00  0.00      C    O  
ATOM   1377  H01 SER C   8      11.342  10.156 -14.979  1.00  0.00      C    H  
ATOM   1378  H02 SER C   8      13.386  11.353 -13.131  1.00  0.00      C    H  
ATOM   1379  H03 SER C   8      11.687  11.212 -12.581  1.00  0.00      C    H  
ATOM   1380  H04 SER C   8      10.982   8.447 -13.482  1.00  0.00      C    H  
ATOM   1381  H05 SER C   8      11.834  12.200 -15.100  1.00  0.00      C    H  
ATOM   1382  N   GLY C   9      13.910  10.839 -15.792  1.00  0.00      C    N  
ATOM   1383  CA  GLY C   9      15.102  10.729 -16.611  1.00  0.00      C    C  
ATOM   1384  C   GLY C   9      16.105  11.830 -16.327  1.00  0.00      C    C  
ATOM   1385  O   GLY C   9      16.019  12.919 -16.896  1.00  0.00      C    O  
ATOM   1386  H01 GLY C   9      14.797  10.820 -17.653  1.00  0.00      C    H  
ATOM   1387  H02 GLY C   9      15.574   9.766 -16.415  1.00  0.00      C    H  
ATOM   1388  H06 GLY C   9      13.430  11.725 -15.726  1.00  0.00      C    H  
ATOM   1389  N   TYR C  10      17.056  11.548 -15.445  1.00  0.00      C    N  
ATOM   1390  CA  TYR C  10      18.076  12.525 -15.083  1.00  0.00      C    C  
ATOM   1391  C   TYR C  10      19.011  12.797 -16.258  1.00  0.00      C    C  
ATOM   1392  O   TYR C  10      19.264  11.918 -17.080  1.00  0.00      C    O  
ATOM   1393  CB  TYR C  10      18.882  12.031 -13.880  1.00  0.00      C    C  
ATOM   1394  CG  TYR C  10      18.034  11.738 -12.663  1.00  0.00      C    C  
ATOM   1395  CD1 TYR C  10      17.691  12.747 -11.771  1.00  0.00      C    C  
ATOM   1396  CD2 TYR C  10      17.576  10.452 -12.405  1.00  0.00      C    C  
ATOM   1397  CE1 TYR C  10      16.918  12.484 -10.658  1.00  0.00      C    C  
ATOM   1398  CE2 TYR C  10      16.800  10.180 -11.294  1.00  0.00      C    C  
ATOM   1399  CZ  TYR C  10      16.474  11.199 -10.423  1.00  0.00      C    C  
ATOM   1400  OH  TYR C  10      15.703  10.932  -9.316  1.00  0.00      C    O  
ATOM   1401  H01 TYR C  10      17.574  13.455 -14.818  1.00  0.00      C    H  
ATOM   1402  H02 TYR C  10      19.569  12.831 -13.605  1.00  0.00      C    H  
ATOM   1403  H03 TYR C  10      17.074  10.635 -15.014  1.00  0.00      C    H  
ATOM   1404  H04 TYR C  10      19.404  11.118 -14.165  1.00  0.00      C    H  
ATOM   1405  H05 TYR C  10      18.038  13.764 -11.953  1.00  0.00      C    H  
ATOM   1406  H06 TYR C  10      17.833   9.644 -13.090  1.00  0.00      C    H  
ATOM   1407  H07 TYR C  10      16.660  13.287  -9.968  1.00  0.00      C    H  
ATOM   1408  H08 TYR C  10      16.447   9.166 -11.107  1.00  0.00      C    H  
ATOM   1409  H09 TYR C  10      15.600  11.733  -8.796  1.00  0.00      C    H  
ATOM   1410  N   GLU C  11      19.521  14.023 -16.328  1.00  0.00      C    N  
ATOM   1411  CA  GLU C  11      20.427  14.412 -17.402  1.00  0.00      C    C  
ATOM   1412  C   GLU C  11      19.745  14.288 -18.762  1.00  0.00      C    C  
ATOM   1413  O   GLU C  11      20.359  13.865 -19.741  1.00  0.00      C    O  
ATOM   1414  CB  GLU C  11      21.690  13.548 -17.372  1.00  0.00      C    C  
ATOM   1415  CG  GLU C  11      22.355  13.489 -16.007  1.00  0.00      C    C  
ATOM   1416  CD  GLU C  11      23.624  12.659 -16.012  1.00  0.00      C    C  
ATOM   1417  OE1 GLU C  11      24.479  12.886 -16.893  1.00  0.00      C    O  
ATOM   1418  OE2 GLU C  11      23.761  11.782 -15.133  1.00  0.00      C    O1-
ATOM   1419  H01 GLU C  11      20.705  15.455 -17.248  1.00  0.00      C    H  
ATOM   1420  H02 GLU C  11      22.405  14.005 -18.056  1.00  0.00      C    H  
ATOM   1421  H03 GLU C  11      21.422  12.534 -17.669  1.00  0.00      C    H  
ATOM   1422  H04 GLU C  11      21.654  13.016 -15.319  1.00  0.00      C    H  
ATOM   1423  H05 GLU C  11      22.602  14.504 -15.694  1.00  0.00      C    H  
ATOM   1424  H10 GLU C  11      19.275  14.701 -15.621  1.00  0.00      C    H  
ATOM   1425  N   VAL C  12      18.470  14.660 -18.813  1.00  0.00      C    N  
ATOM   1426  CA  VAL C  12      17.703  14.592 -20.052  1.00  0.00      C    C  
ATOM   1427  C   VAL C  12      17.795  15.901 -20.828  1.00  0.00      C    C  
ATOM   1428  O   VAL C  12      17.800  16.983 -20.242  1.00  0.00      C    O  
ATOM   1429  CB  VAL C  12      16.222  14.272 -19.778  1.00  0.00      C    C  
ATOM   1430  CG1 VAL C  12      15.613  15.314 -18.851  1.00  0.00      C    C  
ATOM   1431  CG2 VAL C  12      15.445  14.189 -21.083  1.00  0.00      C    C  
ATOM   1432  H01 VAL C  12      18.136  13.789 -20.649  1.00  0.00      C    H  
ATOM   1433  H02 VAL C  12      16.163  13.302 -19.284  1.00  0.00      C    H  
ATOM   1434  H03 VAL C  12      14.611  14.999 -18.559  1.00  0.00      C    H  
ATOM   1435  H04 VAL C  12      16.234  15.417 -17.961  1.00  0.00      C    H  
ATOM   1436  H05 VAL C  12      15.556  16.272 -19.368  1.00  0.00      C    H  
ATOM   1437  H06 VAL C  12      18.021  14.998 -17.974  1.00  0.00      C    H  
ATOM   1438  H07 VAL C  12      14.549  14.805 -21.011  1.00  0.00      C    H  
ATOM   1439  H08 VAL C  12      16.068  14.549 -21.901  1.00  0.00      C    H  
ATOM   1440  H09 VAL C  12      15.160  13.154 -21.271  1.00  0.00      C    H  
ATOM   1441  N   HIS C  13      17.866  15.794 -22.151  1.00  0.00      C    N  
ATOM   1442  CA  HIS C  13      17.956  16.970 -23.009  1.00  0.00      C    C  
ATOM   1443  C   HIS C  13      16.568  17.510 -23.338  1.00  0.00      C    C  
ATOM   1444  O   HIS C  13      15.556  16.876 -23.036  1.00  0.00      C    O  
ATOM   1445  CB  HIS C  13      18.703  16.630 -24.299  1.00  0.00      C    C  
ATOM   1446  CG  HIS C  13      18.120  15.466 -25.040  1.00  0.00      C    C  
ATOM   1447  CD2 HIS C  13      18.583  14.206 -25.214  1.00  0.00      C    C  
ATOM   1448  ND1 HIS C  13      16.917  15.527 -25.711  1.00  0.00      C    N  
ATOM   1449  CE1 HIS C  13      16.664  14.355 -26.264  1.00  0.00      C    C  
ATOM   1450  NE2 HIS C  13      17.660  13.536 -25.978  1.00  0.00      C    N  
ATOM   1451  H01 HIS C  13      18.508  17.741 -22.471  1.00  0.00      C    H  
ATOM   1452  H02 HIS C  13      19.719  16.353 -24.017  1.00  0.00      C    H  
ATOM   1453  H03 HIS C  13      18.679  17.502 -24.952  1.00  0.00      C    H  
ATOM   1454  H04 HIS C  13      19.515  13.799 -24.821  1.00  0.00      C    H  
ATOM   1455  H05 HIS C  13      16.322  16.341 -25.770  1.00  0.00      C    H  
ATOM   1456  H06 HIS C  13      15.783  14.106 -26.856  1.00  0.00      C    H  
ATOM   1457  H07 HIS C  13      17.731  12.573 -26.274  1.00  0.00      C    H  
ATOM   1458  H10 HIS C  13      17.857  14.876 -22.572  1.00  0.00      C    H  
ATOM   1459  N   HIS C  14      16.527  18.685 -23.958  1.00  0.00      C    N  
ATOM   1460  CA  HIS C  14      15.262  19.311 -24.328  1.00  0.00      C    C  
ATOM   1461  C   HIS C  14      15.241  19.656 -25.814  1.00  0.00      C    C  
ATOM   1462  O   HIS C  14      14.211  19.526 -26.475  1.00  0.00      C    O  
ATOM   1463  CB  HIS C  14      15.030  20.572 -23.495  1.00  0.00      C    C  
ATOM   1464  CG  HIS C  14      14.666  20.291 -22.070  1.00  0.00      C    C  
ATOM   1465  CD2 HIS C  14      14.777  21.058 -20.960  1.00  0.00      C    C  
ATOM   1466  ND1 HIS C  14      14.118  19.096 -21.655  1.00  0.00      C    N  
ATOM   1467  CE1 HIS C  14      13.905  19.141 -20.352  1.00  0.00      C    C  
ATOM   1468  NE2 HIS C  14      14.297  20.320 -19.906  1.00  0.00      C    N  
ATOM   1469  H01 HIS C  14      14.460  18.600 -24.127  1.00  0.00      C    H  
ATOM   1470  H02 HIS C  14      14.187  21.099 -23.942  1.00  0.00      C    H  
ATOM   1471  H03 HIS C  14      15.943  21.167 -23.507  1.00  0.00      C    H  
ATOM   1472  H04 HIS C  14      15.173  22.072 -20.912  1.00  0.00      C    H  
ATOM   1473  H05 HIS C  14      13.912  18.309 -22.254  1.00  0.00      C    H  
ATOM   1474  H06 HIS C  14      13.478  18.341 -19.748  1.00  0.00      C    H  
ATOM   1475  H07 HIS C  14      14.251  20.629 -18.946  1.00  0.00      C    H  
ATOM   1476  H08 HIS C  14      17.393  19.156 -24.178  1.00  0.00      C    H  
ATOM   1477  N   GLN C  15      16.383  20.097 -26.330  1.00  0.00      C    N  
ATOM   1478  CA  GLN C  15      16.494  20.463 -27.737  1.00  0.00      C    C  
ATOM   1479  C   GLN C  15      17.073  19.312 -28.554  1.00  0.00      C    C  
ATOM   1480  O   GLN C  15      18.227  18.925 -28.370  1.00  0.00      C    O  
ATOM   1481  CB  GLN C  15      17.369  21.707 -27.896  1.00  0.00      C    C  
ATOM   1482  CG  GLN C  15      16.888  22.896 -27.079  1.00  0.00      C    C  
ATOM   1483  CD  GLN C  15      17.795  23.202 -25.904  1.00  0.00      C    C  
ATOM   1484  NE2 GLN C  15      18.564  24.279 -26.013  1.00  0.00      C    N  
ATOM   1485  OE1 GLN C  15      17.806  22.478 -24.908  1.00  0.00      C    O  
ATOM   1486  H01 GLN C  15      15.493  20.682 -28.109  1.00  0.00      C    H  
ATOM   1487  H02 GLN C  15      17.322  21.999 -28.945  1.00  0.00      C    H  
ATOM   1488  H03 GLN C  15      18.383  21.459 -27.582  1.00  0.00      C    H  
ATOM   1489  H04 GLN C  15      15.905  22.646 -26.680  1.00  0.00      C    H  
ATOM   1490  H05 GLN C  15      16.847  23.772 -27.727  1.00  0.00      C    H  
ATOM   1491  H06 GLN C  15      19.189  24.532 -25.261  1.00  0.00      C    H  
ATOM   1492  H07 GLN C  15      18.524  24.846 -26.848  1.00  0.00      C    H  
ATOM   1493  H08 GLN C  15      17.194  20.181 -25.733  1.00  0.00      C    H  
ATOM   1494  N   LYS C  16      16.264  18.769 -29.458  1.00  0.00      C    N  
ATOM   1495  CA  LYS C  16      16.696  17.663 -30.305  1.00  0.00      C    C  
ATOM   1496  C   LYS C  16      16.734  18.083 -31.771  1.00  0.00      C    C  
ATOM   1497  O   LYS C  16      15.715  18.051 -32.463  1.00  0.00      C    O  
ATOM   1498  CB  LYS C  16      15.760  16.465 -30.130  1.00  0.00      C    C  
ATOM   1499  CG  LYS C  16      16.436  15.248 -29.525  1.00  0.00      C    C  
ATOM   1500  CD  LYS C  16      17.035  14.352 -30.596  1.00  0.00      C    C  
ATOM   1501  CE  LYS C  16      17.902  13.260 -29.989  1.00  0.00      C    C  
ATOM   1502  NZ  LYS C  16      17.592  11.921 -30.564  1.00  0.00      C    N1+
ATOM   1503  H01 LYS C  16      17.703  17.377 -30.002  1.00  0.00      C    H  
ATOM   1504  H02 LYS C  16      15.419  16.179 -31.125  1.00  0.00      C    H  
ATOM   1505  H03 LYS C  16      14.937  16.762 -29.479  1.00  0.00      C    H  
ATOM   1506  H04 LYS C  16      15.684  14.675 -28.982  1.00  0.00      C    H  
ATOM   1507  H05 LYS C  16      17.230  15.579 -28.855  1.00  0.00      C    H  
ATOM   1508  H06 LYS C  16      17.662  14.966 -31.243  1.00  0.00      C    H  
ATOM   1509  H07 LYS C  16      16.228  13.889 -31.164  1.00  0.00      C    H  
ATOM   1510  H08 LYS C  16      15.327  19.131 -29.561  1.00  0.00      C    H  
ATOM   1511  H09 LYS C  16      17.699  13.223 -28.919  1.00  0.00      C    H  
ATOM   1512  H10 LYS C  16      18.949  13.493 -30.181  1.00  0.00      C    H  
ATOM   1513  H11 LYS C  16      16.761  11.985 -31.135  1.00  0.00      C    H  
ATOM   1514  H12 LYS C  16      18.367  11.610 -31.132  1.00  0.00      C    H  
ATOM   1515  H13 LYS C  16      17.436  11.261 -29.816  1.00  0.00      C    H  
ATOM   1516  N   LEU C  17      17.913  18.475 -32.239  1.00  0.00      C    N  
ATOM   1517  CA  LEU C  17      18.084  18.900 -33.624  1.00  0.00      C    C  
ATOM   1518  C   LEU C  17      18.767  17.812 -34.447  1.00  0.00      C    C  
ATOM   1519  O   LEU C  17      19.969  17.581 -34.314  1.00  0.00      C    O  
ATOM   1520  CB  LEU C  17      18.902  20.191 -33.685  1.00  0.00      C    C  
ATOM   1521  CG  LEU C  17      18.117  21.492 -33.517  1.00  0.00      C    C  
ATOM   1522  CD1 LEU C  17      17.297  21.459 -32.236  1.00  0.00      C    C  
ATOM   1523  CD2 LEU C  17      19.058  22.687 -33.520  1.00  0.00      C    C  
ATOM   1524  H01 LEU C  17      17.096  19.083 -34.047  1.00  0.00      C    H  
ATOM   1525  H02 LEU C  17      19.317  20.227 -34.692  1.00  0.00      C    H  
ATOM   1526  H03 LEU C  17      19.652  20.149 -32.895  1.00  0.00      C    H  
ATOM   1527  H04 LEU C  17      17.433  21.592 -34.359  1.00  0.00      C    H  
ATOM   1528  H05 LEU C  17      16.309  21.051 -32.448  1.00  0.00      C    H  
ATOM   1529  H06 LEU C  17      17.798  20.831 -31.499  1.00  0.00      C    H  
ATOM   1530  H07 LEU C  17      17.195  22.471 -31.843  1.00  0.00      C    H  
ATOM   1531  H08 LEU C  17      19.982  22.420 -34.032  1.00  0.00      C    H  
ATOM   1532  H09 LEU C  17      18.585  23.522 -34.037  1.00  0.00      C    H  
ATOM   1533  H10 LEU C  17      19.283  22.976 -32.493  1.00  0.00      C    H  
ATOM   1534  H14 LEU C  17      18.712  18.479 -31.621  1.00  0.00      C    H  
ATOM   1535  N   VAL C  18      17.993  17.147 -35.298  1.00  0.00      C    N  
ATOM   1536  CA  VAL C  18      18.523  16.086 -36.146  1.00  0.00      C    C  
ATOM   1537  C   VAL C  18      17.627  15.850 -37.356  1.00  0.00      C    C  
ATOM   1538  O   VAL C  18      16.403  15.796 -37.236  1.00  0.00      C    O  
ATOM   1539  CB  VAL C  18      18.672  14.766 -35.365  1.00  0.00      C    C  
ATOM   1540  CG1 VAL C  18      17.382  14.432 -34.631  1.00  0.00      C    C  
ATOM   1541  CG2 VAL C  18      19.070  13.636 -36.302  1.00  0.00      C    C  
ATOM   1542  H01 VAL C  18      19.506  16.412 -36.485  1.00  0.00      C    H  
ATOM   1543  H02 VAL C  18      19.462  14.889 -34.624  1.00  0.00      C    H  
ATOM   1544  H03 VAL C  18      16.578  14.295 -35.354  1.00  0.00      C    H  
ATOM   1545  H04 VAL C  18      17.516  13.514 -34.059  1.00  0.00      C    H  
ATOM   1546  H05 VAL C  18      17.126  15.248 -33.955  1.00  0.00      C    H  
ATOM   1547  H06 VAL C  18      20.078  13.300 -36.058  1.00  0.00      C    H  
ATOM   1548  H07 VAL C  18      18.373  12.806 -36.187  1.00  0.00      C    H  
ATOM   1549  H08 VAL C  18      19.046  13.992 -37.332  1.00  0.00      C    H  
ATOM   1550  H11 VAL C  18      17.013  17.382 -35.359  1.00  0.00      C    H  
ATOM   1551  N   PHE C  19      18.246  15.708 -38.524  1.00  0.00      C    N  
ATOM   1552  CA  PHE C  19      17.504  15.477 -39.759  1.00  0.00      C    C  
ATOM   1553  C   PHE C  19      17.321  13.984 -40.012  1.00  0.00      C    C  
ATOM   1554  O   PHE C  19      18.152  13.168 -39.612  1.00  0.00      C    O  
ATOM   1555  CB  PHE C  19      18.229  16.122 -40.942  1.00  0.00      C    C  
ATOM   1556  CG  PHE C  19      17.390  17.119 -41.688  1.00  0.00      C    C  
ATOM   1557  CD1 PHE C  19      17.015  18.312 -41.091  1.00  0.00      C    C  
ATOM   1558  CD2 PHE C  19      16.978  16.865 -42.986  1.00  0.00      C    C  
ATOM   1559  CE1 PHE C  19      16.242  19.232 -41.775  1.00  0.00      C    C  
ATOM   1560  CE2 PHE C  19      16.205  17.780 -43.675  1.00  0.00      C    C  
ATOM   1561  CZ  PHE C  19      15.838  18.966 -43.069  1.00  0.00      C    C  
ATOM   1562  H01 PHE C  19      16.519  15.933 -39.653  1.00  0.00      C    H  
ATOM   1563  H02 PHE C  19      18.474  15.323 -41.642  1.00  0.00      C    H  
ATOM   1564  H03 PHE C  19      19.118  16.630 -40.567  1.00  0.00      C    H  
ATOM   1565  H04 PHE C  19      17.333  18.528 -40.071  1.00  0.00      C    H  
ATOM   1566  H05 PHE C  19      17.267  15.932 -43.470  1.00  0.00      C    H  
ATOM   1567  H06 PHE C  19      15.952  20.166 -41.294  1.00  0.00      C    H  
ATOM   1568  H07 PHE C  19      15.885  17.566 -44.695  1.00  0.00      C    H  
ATOM   1569  H08 PHE C  19      15.231  19.691 -43.611  1.00  0.00      C    H  
ATOM   1570  H09 PHE C  19      19.254  15.761 -38.557  1.00  0.00      C    H  
ATOM   1571  N   PHE C  20      16.226  13.633 -40.679  1.00  0.00      C    N  
ATOM   1572  CA  PHE C  20      15.932  12.238 -40.985  1.00  0.00      C    C  
ATOM   1573  C   PHE C  20      15.657  11.448 -39.709  1.00  0.00      C    C  
ATOM   1574  O   PHE C  20      16.524  11.321 -38.846  1.00  0.00      C    O  
ATOM   1575  CB  PHE C  20      17.096  11.605 -41.750  1.00  0.00      C    C  
ATOM   1576  CG  PHE C  20      17.717  12.522 -42.764  1.00  0.00      C    C  
ATOM   1577  CD1 PHE C  20      17.010  12.912 -43.890  1.00  0.00      C    C  
ATOM   1578  CD2 PHE C  20      19.008  12.994 -42.592  1.00  0.00      C    C  
ATOM   1579  CE1 PHE C  20      17.578  13.757 -44.825  1.00  0.00      C    C  
ATOM   1580  CE2 PHE C  20      19.581  13.839 -43.523  1.00  0.00      C    C  
ATOM   1581  CZ  PHE C  20      18.866  14.220 -44.642  1.00  0.00      C    C  
ATOM   1582  H01 PHE C  20      15.039  12.209 -41.609  1.00  0.00      C    H  
ATOM   1583  H02 PHE C  20      16.694  10.751 -42.295  1.00  0.00      C    H  
ATOM   1584  H03 PHE C  20      17.863  11.313 -41.033  1.00  0.00      C    H  
ATOM   1585  H04 PHE C  20      15.994  12.548 -44.040  1.00  0.00      C    H  
ATOM   1586  H05 PHE C  20      19.578  12.695 -41.712  1.00  0.00      C    H  
ATOM   1587  H06 PHE C  20      17.010  14.057 -45.705  1.00  0.00      C    H  
ATOM   1588  H07 PHE C  20      20.597  14.205 -43.375  1.00  0.00      C    H  
ATOM   1589  H08 PHE C  20      19.317  14.885 -45.379  1.00  0.00      C    H  
ATOM   1590  H09 PHE C  20      15.582  14.350 -40.981  1.00  0.00      C    H  
ATOM   1591  N   ALA C  21      14.443  10.918 -39.599  1.00  0.00      C    N  
ATOM   1592  CA  ALA C  21      14.053  10.139 -38.430  1.00  0.00      C    C  
ATOM   1593  C   ALA C  21      13.842   8.673 -38.793  1.00  0.00      C    C  
ATOM   1594  O   ALA C  21      14.134   7.780 -37.998  1.00  0.00      C    O  
ATOM   1595  CB  ALA C  21      12.790  10.717 -37.808  1.00  0.00      C    C  
ATOM   1596  H01 ALA C  21      14.862  10.194 -37.701  1.00  0.00      C    H  
ATOM   1597  H02 ALA C  21      11.970  10.009 -37.928  1.00  0.00      C    H  
ATOM   1598  H03 ALA C  21      12.958  10.901 -36.747  1.00  0.00      C    H  
ATOM   1599  H04 ALA C  21      12.536  11.654 -38.304  1.00  0.00      C    H  
ATOM   1600  H09 ALA C  21      13.775  11.058 -40.343  1.00  0.00      C    H  
ATOM   1601  N   GLU C  22      13.334   8.433 -39.997  1.00  0.00      C    N  
ATOM   1602  CA  GLU C  22      13.084   7.074 -40.463  1.00  0.00      C    C  
ATOM   1603  C   GLU C  22      13.915   6.763 -41.705  1.00  0.00      C    C  
ATOM   1604  O   GLU C  22      14.863   5.979 -41.649  1.00  0.00      C    O  
ATOM   1605  CB  GLU C  22      11.597   6.882 -40.771  1.00  0.00      C    C  
ATOM   1606  CG  GLU C  22      10.892   5.946 -39.805  1.00  0.00      C    C  
ATOM   1607  CD  GLU C  22      11.209   6.256 -38.355  1.00  0.00      C    C  
ATOM   1608  OE1 GLU C  22      10.721   7.288 -37.849  1.00  0.00      C    O  
ATOM   1609  OE2 GLU C  22      11.946   5.467 -37.726  1.00  0.00      C    O1-
ATOM   1610  H01 GLU C  22      13.376   6.386 -39.669  1.00  0.00      C    H  
ATOM   1611  H02 GLU C  22      11.532   6.429 -41.760  1.00  0.00      C    H  
ATOM   1612  H03 GLU C  22      11.107   7.855 -40.729  1.00  0.00      C    H  
ATOM   1613  H04 GLU C  22      11.244   4.935 -40.010  1.00  0.00      C    H  
ATOM   1614  H05 GLU C  22      13.116   9.210 -40.604  1.00  0.00      C    H  
ATOM   1615  H06 GLU C  22       9.816   6.035 -39.954  1.00  0.00      C    H  
ATOM   1616  N   ASP C  23      13.553   7.382 -42.823  1.00  0.00      C    N  
ATOM   1617  CA  ASP C  23      14.265   7.173 -44.078  1.00  0.00      C    C  
ATOM   1618  C   ASP C  23      13.655   8.012 -45.196  1.00  0.00      C    C  
ATOM   1619  O   ASP C  23      12.434   8.106 -45.320  1.00  0.00      C    O  
ATOM   1620  CB  ASP C  23      14.239   5.693 -44.463  1.00  0.00      C    C  
ATOM   1621  CG  ASP C  23      14.593   5.467 -45.919  1.00  0.00      C    C  
ATOM   1622  OD1 ASP C  23      15.557   6.099 -46.400  1.00  0.00      C    O  
ATOM   1623  OD2 ASP C  23      13.906   4.659 -46.579  1.00  0.00      C    O1-
ATOM   1624  H01 ASP C  23      15.299   7.486 -43.936  1.00  0.00      C    H  
ATOM   1625  H02 ASP C  23      13.224   5.328 -44.308  1.00  0.00      C    H  
ATOM   1626  H03 ASP C  23      14.955   5.156 -43.841  1.00  0.00      C    H  
ATOM   1627  H07 ASP C  23      12.765   8.013 -42.803  1.00  0.00      C    H  
ATOM   1628  N   VAL C  24      14.513   8.623 -46.007  1.00  0.00      C    N  
ATOM   1629  CA  VAL C  24      14.059   9.455 -47.114  1.00  0.00      C    C  
ATOM   1630  C   VAL C  24      14.718   9.036 -48.423  1.00  0.00      C    C  
ATOM   1631  O   VAL C  24      15.507   8.092 -48.459  1.00  0.00      C    O  
ATOM   1632  CB  VAL C  24      14.357  10.944 -46.856  1.00  0.00      C    C  
ATOM   1633  CG1 VAL C  24      13.355  11.526 -45.870  1.00  0.00      C    C  
ATOM   1634  CG2 VAL C  24      15.780  11.123 -46.351  1.00  0.00      C    C  
ATOM   1635  H01 VAL C  24      12.981   9.316 -47.193  1.00  0.00      C    H  
ATOM   1636  H02 VAL C  24      14.260  11.484 -47.798  1.00  0.00      C    H  
ATOM   1637  H03 VAL C  24      12.414  10.981 -45.945  1.00  0.00      C    H  
ATOM   1638  H04 VAL C  24      15.504   8.508 -45.852  1.00  0.00      C    H  
ATOM   1639  H05 VAL C  24      13.747  11.436 -44.857  1.00  0.00      C    H  
ATOM   1640  H06 VAL C  24      13.185  12.577 -46.102  1.00  0.00      C    H  
ATOM   1641  H07 VAL C  24      16.403  11.517 -47.154  1.00  0.00      C    H  
ATOM   1642  H08 VAL C  24      15.784  11.820 -45.513  1.00  0.00      C    H  
ATOM   1643  H09 VAL C  24      16.174  10.160 -46.025  1.00  0.00      C    H  
ATOM   1644  N   GLY C  25      14.389   9.744 -49.499  1.00  0.00      C    N  
ATOM   1645  CA  GLY C  25      14.958   9.430 -50.797  1.00  0.00      C    C  
ATOM   1646  C   GLY C  25      16.183  10.266 -51.110  1.00  0.00      C    C  
ATOM   1647  O   GLY C  25      17.311   9.776 -51.043  1.00  0.00      C    O  
ATOM   1648  H01 GLY C  25      14.204   9.652 -51.552  1.00  0.00      C    H  
ATOM   1649  H02 GLY C  25      15.239   8.377 -50.811  1.00  0.00      C    H  
ATOM   1650  H10 GLY C  25      13.736  10.509 -49.412  1.00  0.00      C    H  
ATOM   1651  N   SER C  26      15.963  11.531 -51.454  1.00  0.00      C    N  
ATOM   1652  CA  SER C  26      17.058  12.435 -51.785  1.00  0.00      C    C  
ATOM   1653  C   SER C  26      17.017  13.681 -50.906  1.00  0.00      C    C  
ATOM   1654  O   SER C  26      15.994  14.358 -50.816  1.00  0.00      C    O  
ATOM   1655  CB  SER C  26      16.990  12.835 -53.260  1.00  0.00      C    C  
ATOM   1656  OG  SER C  26      17.592  11.851 -54.083  1.00  0.00      C    O  
ATOM   1657  H01 SER C  26      17.997  11.912 -51.601  1.00  0.00      C    H  
ATOM   1658  H02 SER C  26      17.530  13.773 -53.390  1.00  0.00      C    H  
ATOM   1659  H03 SER C  26      15.014  11.874 -51.487  1.00  0.00      C    H  
ATOM   1660  H04 SER C  26      15.946  12.953 -53.550  1.00  0.00      C    H  
ATOM   1661  H05 SER C  26      17.663  12.184 -54.981  1.00  0.00      C    H  
ATOM   1662  N   ASN C  27      18.140  13.979 -50.259  1.00  0.00      C    N  
ATOM   1663  CA  ASN C  27      18.233  15.143 -49.386  1.00  0.00      C    C  
ATOM   1664  C   ASN C  27      18.744  16.359 -50.154  1.00  0.00      C    C  
ATOM   1665  O   ASN C  27      19.949  16.596 -50.233  1.00  0.00      C    O  
ATOM   1666  CB  ASN C  27      19.158  14.847 -48.204  1.00  0.00      C    C  
ATOM   1667  CG  ASN C  27      19.164  13.378 -47.828  1.00  0.00      C    C  
ATOM   1668  ND2 ASN C  27      17.978  12.802 -47.674  1.00  0.00      C    N  
ATOM   1669  OD1 ASN C  27      20.223  12.768 -47.678  1.00  0.00      C    O  
ATOM   1670  H01 ASN C  27      17.234  15.366 -49.010  1.00  0.00      C    H  
ATOM   1671  H02 ASN C  27      18.789  15.408 -47.345  1.00  0.00      C    H  
ATOM   1672  H03 ASN C  27      20.172  15.145 -48.469  1.00  0.00      C    H  
ATOM   1673  H04 ASN C  27      17.920  11.825 -47.424  1.00  0.00      C    H  
ATOM   1674  H05 ASN C  27      17.134  13.340 -47.807  1.00  0.00      C    H  
ATOM   1675  H06 ASN C  27      18.948  13.384 -50.375  1.00  0.00      C    H  
ATOM   1676  N   LYS C  28      17.818  17.127 -50.718  1.00  0.00      C    N  
ATOM   1677  CA  LYS C  28      18.172  18.320 -51.478  1.00  0.00      C    C  
ATOM   1678  C   LYS C  28      17.785  19.584 -50.717  1.00  0.00      C    C  
ATOM   1679  O   LYS C  28      16.683  20.105 -50.880  1.00  0.00      C    O  
ATOM   1680  CB  LYS C  28      17.483  18.302 -52.844  1.00  0.00      C    C  
ATOM   1681  CG  LYS C  28      18.044  19.321 -53.821  1.00  0.00      C    C  
ATOM   1682  CD  LYS C  28      19.457  18.964 -54.250  1.00  0.00      C    C  
ATOM   1683  CE  LYS C  28      19.471  18.280 -55.608  1.00  0.00      C    C  
ATOM   1684  NZ  LYS C  28      20.787  18.428 -56.290  1.00  0.00      C    N1+
ATOM   1685  H01 LYS C  28      19.252  18.321 -51.623  1.00  0.00      C    H  
ATOM   1686  H02 LYS C  28      16.437  18.561 -52.678  1.00  0.00      C    H  
ATOM   1687  H03 LYS C  28      17.600  17.308 -53.277  1.00  0.00      C    H  
ATOM   1688  H04 LYS C  28      18.073  20.290 -53.323  1.00  0.00      C    H  
ATOM   1689  H05 LYS C  28      17.404  19.357 -54.703  1.00  0.00      C    H  
ATOM   1690  H06 LYS C  28      16.844  16.878 -50.618  1.00  0.00      C    H  
ATOM   1691  H07 LYS C  28      19.873  18.274 -53.516  1.00  0.00      C    H  
ATOM   1692  H08 LYS C  28      20.052  19.876 -54.306  1.00  0.00      C    H  
ATOM   1693  H09 LYS C  28      18.712  18.752 -56.232  1.00  0.00      C    H  
ATOM   1694  H10 LYS C  28      19.261  17.219 -55.471  1.00  0.00      C    H  
ATOM   1695  H11 LYS C  28      21.494  17.932 -55.767  1.00  0.00      C    H  
ATOM   1696  H12 LYS C  28      20.729  18.045 -57.223  1.00  0.00      C    H  
ATOM   1697  H13 LYS C  28      21.031  19.407 -56.343  1.00  0.00      C    H  
ATOM   1698  N   GLY C  29      18.701  20.074 -49.887  1.00  0.00      C    N  
ATOM   1699  CA  GLY C  29      18.437  21.274 -49.116  1.00  0.00      C    C  
ATOM   1700  C   GLY C  29      18.064  20.969 -47.679  1.00  0.00      C    C  
ATOM   1701  O   GLY C  29      17.287  21.699 -47.064  1.00  0.00      C    O  
ATOM   1702  H01 GLY C  29      17.591  21.785 -49.577  1.00  0.00      C    H  
ATOM   1703  H02 GLY C  29      19.331  21.898 -49.121  1.00  0.00      C    H  
ATOM   1704  H14 GLY C  29      19.591  19.605 -49.792  1.00  0.00      C    H  
ATOM   1705  N   ALA C  30      18.618  19.887 -47.142  1.00  0.00      C    N  
ATOM   1706  CA  ALA C  30      18.340  19.487 -45.768  1.00  0.00      C    C  
ATOM   1707  C   ALA C  30      19.163  20.306 -44.780  1.00  0.00      C    C  
ATOM   1708  O   ALA C  30      20.376  20.126 -44.669  1.00  0.00      C    O  
ATOM   1709  CB  ALA C  30      18.616  18.002 -45.585  1.00  0.00      C    C  
ATOM   1710  H01 ALA C  30      17.286  19.677 -45.567  1.00  0.00      C    H  
ATOM   1711  H02 ALA C  30      19.541  17.871 -45.023  1.00  0.00      C    H  
ATOM   1712  H03 ALA C  30      19.247  19.328 -47.700  1.00  0.00      C    H  
ATOM   1713  H04 ALA C  30      17.792  17.543 -45.039  1.00  0.00      C    H  
ATOM   1714  H05 ALA C  30      18.715  17.527 -46.561  1.00  0.00      C    H  
ATOM   1715  N   ILE C  31      18.497  21.208 -44.067  1.00  0.00      C    N  
ATOM   1716  CA  ILE C  31      19.167  22.054 -43.088  1.00  0.00      C    C  
ATOM   1717  C   ILE C  31      18.360  22.150 -41.798  1.00  0.00      C    C  
ATOM   1718  O   ILE C  31      17.136  22.281 -41.829  1.00  0.00      C    O  
ATOM   1719  CB  ILE C  31      19.404  23.473 -43.639  1.00  0.00      C    C  
ATOM   1720  CG1 ILE C  31      18.095  24.265 -43.647  1.00  0.00      C    C  
ATOM   1721  CG2 ILE C  31      19.997  23.406 -45.039  1.00  0.00      C    C  
ATOM   1722  CD1 ILE C  31      17.912  25.142 -42.427  1.00  0.00      C    C  
ATOM   1723  H01 ILE C  31      20.130  21.589 -42.877  1.00  0.00      C    H  
ATOM   1724  H02 ILE C  31      20.114  23.985 -42.989  1.00  0.00      C    H  
ATOM   1725  H03 ILE C  31      17.282  23.539 -43.645  1.00  0.00      C    H  
ATOM   1726  H04 ILE C  31      18.080  24.899 -44.534  1.00  0.00      C    H  
ATOM   1727  H05 ILE C  31      21.016  23.022 -44.983  1.00  0.00      C    H  
ATOM   1728  H06 ILE C  31      17.502  21.310 -44.207  1.00  0.00      C    H  
ATOM   1729  H07 ILE C  31      19.393  22.743 -45.659  1.00  0.00      C    H  
ATOM   1730  H08 ILE C  31      20.009  24.404 -45.477  1.00  0.00      C    H  
ATOM   1731  H09 ILE C  31      16.866  25.125 -42.122  1.00  0.00      C    H  
ATOM   1732  H10 ILE C  31      18.533  24.768 -41.613  1.00  0.00      C    H  
ATOM   1733  H11 ILE C  31      18.204  26.165 -42.667  1.00  0.00      C    H  
ATOM   1734  N   ILE C  32      19.053  22.085 -40.667  1.00  0.00      C    N  
ATOM   1735  CA  ILE C  32      18.400  22.168 -39.366  1.00  0.00      C    C  
ATOM   1736  C   ILE C  32      19.284  22.887 -38.352  1.00  0.00      C    C  
ATOM   1737  O   ILE C  32      20.017  22.254 -37.593  1.00  0.00      C    O  
ATOM   1738  CB  ILE C  32      18.048  20.770 -38.823  1.00  0.00      C    C  
ATOM   1739  CG1 ILE C  32      17.509  20.874 -37.395  1.00  0.00      C    C  
ATOM   1740  CG2 ILE C  32      19.267  19.861 -38.870  1.00  0.00      C    C  
ATOM   1741  CD1 ILE C  32      16.727  19.657 -36.954  1.00  0.00      C    C  
ATOM   1742  H01 ILE C  32      17.481  22.735 -39.510  1.00  0.00      C    H  
ATOM   1743  H02 ILE C  32      17.272  20.337 -39.453  1.00  0.00      C    H  
ATOM   1744  H03 ILE C  32      16.823  21.720 -37.373  1.00  0.00      C    H  
ATOM   1745  H04 ILE C  32      18.352  21.008 -36.717  1.00  0.00      C    H  
ATOM   1746  H05 ILE C  32      20.092  20.333 -38.336  1.00  0.00      C    H  
ATOM   1747  H06 ILE C  32      19.028  18.907 -38.399  1.00  0.00      C    H  
ATOM   1748  H07 ILE C  32      19.556  19.693 -39.908  1.00  0.00      C    H  
ATOM   1749  H08 ILE C  32      15.762  19.643 -37.460  1.00  0.00      C    H  
ATOM   1750  H09 ILE C  32      17.283  18.755 -37.209  1.00  0.00      C    H  
ATOM   1751  H10 ILE C  32      16.571  19.696 -35.876  1.00  0.00      C    H  
ATOM   1752  H12 ILE C  32      20.056  21.975 -40.709  1.00  0.00      C    H  
ATOM   1753  N   GLY C  33      19.207  24.214 -38.344  1.00  0.00      C    N  
ATOM   1754  CA  GLY C  33      20.003  24.998 -37.418  1.00  0.00      C    C  
ATOM   1755  C   GLY C  33      19.168  25.983 -36.625  1.00  0.00      C    C  
ATOM   1756  O   GLY C  33      18.250  25.591 -35.904  1.00  0.00      C    O  
ATOM   1757  H01 GLY C  33      20.723  25.570 -38.003  1.00  0.00      C    H  
ATOM   1758  H02 GLY C  33      20.500  24.321 -36.723  1.00  0.00      C    H  
ATOM   1759  H11 GLY C  33      18.587  24.682 -38.990  1.00  0.00      C    H  
ATOM   1760  N   LEU C  34      19.486  27.266 -36.756  1.00  0.00      C    N  
ATOM   1761  CA  LEU C  34      18.759  28.311 -36.044  1.00  0.00      C    C  
ATOM   1762  C   LEU C  34      19.313  29.690 -36.387  1.00  0.00      C    C  
ATOM   1763  O   LEU C  34      20.447  30.019 -36.038  1.00  0.00      C    O  
ATOM   1764  CB  LEU C  34      18.840  28.078 -34.534  1.00  0.00      C    C  
ATOM   1765  CG  LEU C  34      17.549  28.312 -33.749  1.00  0.00      C    C  
ATOM   1766  CD1 LEU C  34      16.735  27.030 -33.667  1.00  0.00      C    C  
ATOM   1767  CD2 LEU C  34      17.861  28.838 -32.355  1.00  0.00      C    C  
ATOM   1768  H01 LEU C  34      17.716  28.271 -36.356  1.00  0.00      C    H  
ATOM   1769  H02 LEU C  34      19.548  28.818 -34.161  1.00  0.00      C    H  
ATOM   1770  H03 LEU C  34      20.250  27.524 -37.364  1.00  0.00      C    H  
ATOM   1771  H04 LEU C  34      19.147  27.045 -34.371  1.00  0.00      C    H  
ATOM   1772  H05 LEU C  34      16.957  29.061 -34.274  1.00  0.00      C    H  
ATOM   1773  H06 LEU C  34      15.786  27.169 -34.184  1.00  0.00      C    H  
ATOM   1774  H07 LEU C  34      17.288  26.217 -34.137  1.00  0.00      C    H  
ATOM   1775  H08 LEU C  34      16.546  26.785 -32.622  1.00  0.00      C    H  
ATOM   1776  H09 LEU C  34      18.667  29.569 -32.415  1.00  0.00      C    H  
ATOM   1777  H10 LEU C  34      16.972  29.312 -31.937  1.00  0.00      C    H  
ATOM   1778  H11 LEU C  34      18.168  28.011 -31.714  1.00  0.00      C    H  
ATOM   1779  N   MET C  35      18.505  30.493 -37.071  1.00  0.00      C    N  
ATOM   1780  CA  MET C  35      18.913  31.839 -37.458  1.00  0.00      C    C  
ATOM   1781  C   MET C  35      20.092  31.792 -38.426  1.00  0.00      C    C  
ATOM   1782  O   MET C  35      20.962  32.663 -38.403  1.00  0.00      C    O  
ATOM   1783  CB  MET C  35      19.286  32.658 -36.221  1.00  0.00      C    C  
ATOM   1784  CG  MET C  35      19.343  34.155 -36.478  1.00  0.00      C    C  
ATOM   1785  SD  MET C  35      20.531  34.997 -35.414  1.00  0.00      C    S  
ATOM   1786  CE  MET C  35      20.395  36.677 -36.019  1.00  0.00      C    C  
ATOM   1787  H01 MET C  35      18.072  32.317 -37.960  1.00  0.00      C    H  
ATOM   1788  H02 MET C  35      20.287  32.347 -35.921  1.00  0.00      C    H  
ATOM   1789  H03 MET C  35      18.544  32.469 -35.445  1.00  0.00      C    H  
ATOM   1790  H04 MET C  35      18.357  34.565 -36.260  1.00  0.00      C    H  
ATOM   1791  H05 MET C  35      19.626  34.321 -37.518  1.00  0.00      C    H  
ATOM   1792  H06 MET C  35      19.620  37.202 -35.461  1.00  0.00      C    H  
ATOM   1793  H07 MET C  35      21.348  37.190 -35.887  1.00  0.00      C    H  
ATOM   1794  H08 MET C  35      20.133  36.663 -37.077  1.00  0.00      C    H  
ATOM   1795  H12 MET C  35      17.586  30.163 -37.329  1.00  0.00      C    H  
ATOM   1796  N   VAL C  36      20.114  30.769 -39.275  1.00  0.00      C    N  
ATOM   1797  CA  VAL C  36      21.186  30.610 -40.251  1.00  0.00      C    C  
ATOM   1798  C   VAL C  36      21.182  31.749 -41.263  1.00  0.00      C    C  
ATOM   1799  O   VAL C  36      20.135  32.118 -41.794  1.00  0.00      C    O  
ATOM   1800  CB  VAL C  36      21.066  29.270 -41.002  1.00  0.00      C    C  
ATOM   1801  CG1 VAL C  36      22.160  29.146 -42.051  1.00  0.00      C    C  
ATOM   1802  CG2 VAL C  36      21.118  28.105 -40.024  1.00  0.00      C    C  
ATOM   1803  H01 VAL C  36      22.124  30.625 -39.696  1.00  0.00      C    H  
ATOM   1804  H02 VAL C  36      20.103  29.244 -41.512  1.00  0.00      C    H  
ATOM   1805  H03 VAL C  36      23.071  28.775 -41.582  1.00  0.00      C    H  
ATOM   1806  H04 VAL C  36      21.842  28.450 -42.828  1.00  0.00      C    H  
ATOM   1807  H05 VAL C  36      22.352  30.123 -42.494  1.00  0.00      C    H  
ATOM   1808  H06 VAL C  36      21.445  28.465 -39.048  1.00  0.00      C    H  
ATOM   1809  H07 VAL C  36      20.126  27.661 -39.933  1.00  0.00      C    H  
ATOM   1810  H08 VAL C  36      21.820  27.355 -40.388  1.00  0.00      C    H  
ATOM   1811  H09 VAL C  36      19.371  30.086 -39.243  1.00  0.00      C    H  
ATOM   1812  N   GLY C  37      22.361  32.304 -41.527  1.00  0.00      C    N  
ATOM   1813  CA  GLY C  37      22.471  33.397 -42.476  1.00  0.00      C    C  
ATOM   1814  C   GLY C  37      22.055  32.992 -43.876  1.00  0.00      C    C  
ATOM   1815  O   GLY C  37      20.866  32.866 -44.166  1.00  0.00      C    O  
ATOM   1816  H01 GLY C  37      23.518  33.698 -42.515  1.00  0.00      C    H  
ATOM   1817  H02 GLY C  37      21.833  34.215 -42.144  1.00  0.00      C    H  
ATOM   1818  H09 GLY C  37      23.189  31.961 -41.062  1.00  0.00      C    H  
ATOM   1819  N   GLY C  38      23.037  32.791 -44.749  1.00  0.00      C    N  
ATOM   1820  CA  GLY C  38      22.746  32.403 -46.117  1.00  0.00      C    C  
ATOM   1821  C   GLY C  38      22.867  30.907 -46.334  1.00  0.00      C    C  
ATOM   1822  O   GLY C  38      23.459  30.200 -45.518  1.00  0.00      C    O  
ATOM   1823  H01 GLY C  38      23.476  32.891 -46.762  1.00  0.00      C    H  
ATOM   1824  H02 GLY C  38      21.729  32.711 -46.360  1.00  0.00      C    H  
ATOM   1825  H03 GLY C  38      23.997  32.910 -44.457  1.00  0.00      C    H  
ATOM   1826  N   VAL C  39      22.303  30.423 -47.436  1.00  0.00      C    N  
ATOM   1827  CA  VAL C  39      22.349  29.002 -47.757  1.00  0.00      C    C  
ATOM   1828  C   VAL C  39      21.674  28.718 -49.095  1.00  0.00      C    C  
ATOM   1829  O   VAL C  39      20.493  29.010 -49.280  1.00  0.00      C    O  
ATOM   1830  CB  VAL C  39      21.672  28.156 -46.663  1.00  0.00      C    C  
ATOM   1831  CG1 VAL C  39      20.252  28.643 -46.414  1.00  0.00      C    C  
ATOM   1832  CG2 VAL C  39      21.680  26.684 -47.046  1.00  0.00      C    C  
ATOM   1833  H01 VAL C  39      23.402  28.726 -47.819  1.00  0.00      C    H  
ATOM   1834  H02 VAL C  39      22.237  28.270 -45.738  1.00  0.00      C    H  
ATOM   1835  H03 VAL C  39      21.831  31.055 -48.066  1.00  0.00      C    H  
ATOM   1836  H04 VAL C  39      19.580  27.787 -46.354  1.00  0.00      C    H  
ATOM   1837  H05 VAL C  39      20.217  29.198 -45.477  1.00  0.00      C    H  
ATOM   1838  H06 VAL C  39      19.941  29.292 -47.233  1.00  0.00      C    H  
ATOM   1839  H07 VAL C  39      22.509  26.491 -47.726  1.00  0.00      C    H  
ATOM   1840  H08 VAL C  39      21.797  26.075 -46.149  1.00  0.00      C    H  
ATOM   1841  H09 VAL C  39      20.741  26.431 -47.538  1.00  0.00      C    H  
ATOM   1842  N   VAL C  40      22.433  28.147 -50.025  1.00  0.00      C    N  
ATOM   1843  CA  VAL C  40      21.908  27.821 -51.345  1.00  0.00      C    C  
ATOM   1844  C   VAL C  40      22.113  26.346 -51.671  1.00  0.00      C    C  
ATOM   1845  O   VAL C  40      23.213  25.815 -51.519  1.00  0.00      C    O  
ATOM   1846  CB  VAL C  40      22.574  28.675 -52.440  1.00  0.00      C    C  
ATOM   1847  CG1 VAL C  40      21.938  28.399 -53.794  1.00  0.00      C    C  
ATOM   1848  CG2 VAL C  40      22.485  30.153 -52.091  1.00  0.00      C    C  
ATOM   1849  H01 VAL C  40      20.840  28.039 -51.323  1.00  0.00      C    H  
ATOM   1850  H02 VAL C  40      23.628  28.402 -52.498  1.00  0.00      C    H  
ATOM   1851  H03 VAL C  40      21.043  29.011 -53.906  1.00  0.00      C    H  
ATOM   1852  H04 VAL C  40      22.646  28.644 -54.585  1.00  0.00      C    H  
ATOM   1853  H05 VAL C  40      21.668  27.345 -53.861  1.00  0.00      C    H  
ATOM   1854  H06 VAL C  40      21.489  30.376 -51.707  1.00  0.00      C    H  
ATOM   1855  H07 VAL C  40      23.229  30.393 -51.331  1.00  0.00      C    H  
ATOM   1856  H08 VAL C  40      22.671  30.750 -52.984  1.00  0.00      C    H  
ATOM   1857  H10 VAL C  40      23.397  27.934 -49.812  1.00  0.00      C    H  
ATOM   1858  N   ILE C  41      21.048  25.691 -52.119  1.00  0.00      C    N  
ATOM   1859  CA  ILE C  41      21.112  24.277 -52.467  1.00  0.00      C    C  
ATOM   1860  C   ILE C  41      20.432  24.009 -53.805  1.00  0.00      C    C  
ATOM   1861  O   ILE C  41      19.281  24.389 -54.015  1.00  0.00      C    O  
ATOM   1862  CB  ILE C  41      20.455  23.400 -51.385  1.00  0.00      C    C  
ATOM   1863  CG1 ILE C  41      21.044  23.721 -50.010  1.00  0.00      C    C  
ATOM   1864  CG2 ILE C  41      20.638  21.926 -51.714  1.00  0.00      C    C  
ATOM   1865  CD1 ILE C  41      20.061  24.384 -49.071  1.00  0.00      C    C  
ATOM   1866  H01 ILE C  41      22.168  24.018 -52.540  1.00  0.00      C    H  
ATOM   1867  H02 ILE C  41      19.387  23.617 -51.362  1.00  0.00      C    H  
ATOM   1868  H03 ILE C  41      21.860  24.426 -50.168  1.00  0.00      C    H  
ATOM   1869  H04 ILE C  41      21.384  22.791 -49.554  1.00  0.00      C    H  
ATOM   1870  H05 ILE C  41      21.606  21.589 -51.344  1.00  0.00      C    H  
ATOM   1871  H06 ILE C  41      19.847  21.346 -51.239  1.00  0.00      C    H  
ATOM   1872  H07 ILE C  41      20.593  21.786 -52.794  1.00  0.00      C    H  
ATOM   1873  H08 ILE C  41      19.118  23.838 -49.089  1.00  0.00      C    H  
ATOM   1874  H09 ILE C  41      20.173  26.185 -52.221  1.00  0.00      C    H  
ATOM   1875  H10 ILE C  41      20.464  24.378 -48.058  1.00  0.00      C    H  
ATOM   1876  H11 ILE C  41      19.891  25.413 -49.389  1.00  0.00      C    H  
ATOM   1877  N   ALA C  42      21.152  23.350 -54.707  1.00  0.00      C    N  
ATOM   1878  CA  ALA C  42      20.616  23.027 -56.024  1.00  0.00      C    C  
ATOM   1879  C   ALA C  42      19.712  21.801 -55.963  1.00  0.00      C    C  
ATOM   1880  O   ALA C  42      19.763  20.970 -56.869  1.00  0.00      C    O  
ATOM   1881  CB  ALA C  42      21.750  22.800 -57.013  1.00  0.00      C    C  
ATOM   1882  H01 ALA C  42      20.016  23.872 -56.363  1.00  0.00      C    H  
ATOM   1883  H02 ALA C  42      19.028  21.662 -55.126  1.00  0.00      C    H  
ATOM   1884  H03 ALA C  42      22.644  22.487 -56.474  1.00  0.00      C    H  
ATOM   1885  H04 ALA C  42      21.464  22.024 -57.723  1.00  0.00      C    H  
ATOM   1886  H05 ALA C  42      21.955  23.726 -57.550  1.00  0.00      C    H  
ATOM   1887  H12 ALA C  42      22.093  23.066 -54.475  1.00  0.00      C    H  
TER   
END
