# Supplementary material for: Scaffold Searching of FDA and EMA-Approved Drugs Identifies Lead Candidates for Drug Repurposing in Alzheimer’s Disease
Source: Front Chem. 2021 Oct 22;9:736509. doi: 10.3389/fchem.2021.736509 (PMC8571023; doi:10.3389/fchem.2021.736509)
Supplement: Supplementary file 2 [file DataSheet2.zip › Supplementary data/conformers/4.pdb]

ATOM      1  N   ASP A   1       3.446  10.944   8.660  1.00  0.00      A    N  
ATOM      2  CA  ASP A   1       4.718  11.139   7.974  1.00  0.00      A    C  
ATOM      3  C   ASP A   1       4.512  11.842   6.636  1.00  0.00      A    C  
ATOM      4  O   ASP A   1       3.380  12.036   6.193  1.00  0.00      A    O  
ATOM      5  CB  ASP A   1       5.416   9.796   7.756  1.00  0.00      A    C  
ATOM      6  CG  ASP A   1       5.809   9.129   9.060  1.00  0.00      A    C  
ATOM      7  OD1 ASP A   1       5.893   9.837  10.086  1.00  0.00      A    O  
ATOM      8  OD2 ASP A   1       6.032   7.901   9.055  1.00  0.00      A    O1-
ATOM      9  H01 ASP A   1       3.527  10.173   9.308  1.00  0.00      A    H  
ATOM     10  H02 ASP A   1       3.203  11.784   9.164  1.00  0.00      A    H  
ATOM     11  H03 ASP A   1       5.348  11.769   8.602  1.00  0.00      A    H  
ATOM     12  H04 ASP A   1       6.329   9.985   7.192  1.00  0.00      A    H  
ATOM     13  H05 ASP A   1       4.741   9.134   7.213  1.00  0.00      A    H  
ATOM     14  N   ALA A   2       5.614  12.221   5.996  1.00  0.00      A    N  
ATOM     15  CA  ALA A   2       5.553  12.901   4.708  1.00  0.00      A    C  
ATOM     16  C   ALA A   2       5.855  11.939   3.565  1.00  0.00      A    C  
ATOM     17  O   ALA A   2       7.010  11.584   3.329  1.00  0.00      A    O  
ATOM     18  CB  ALA A   2       6.524  14.073   4.685  1.00  0.00      A    C  
ATOM     19  H01 ALA A   2       4.540  13.279   4.571  1.00  0.00      A    H  
ATOM     20  H02 ALA A   2       7.442  13.774   4.179  1.00  0.00      A    H  
ATOM     21  H03 ALA A   2       6.072  14.909   4.152  1.00  0.00      A    H  
ATOM     22  H04 ALA A   2       6.754  14.375   5.707  1.00  0.00      A    H  
ATOM     23  H06 ALA A   2       6.515  12.033   6.412  1.00  0.00      A    H  
ATOM     24  N   GLU A   3       4.810  11.520   2.859  1.00  0.00      A    N  
ATOM     25  CA  GLU A   3       4.964  10.596   1.741  1.00  0.00      A    C  
ATOM     26  C   GLU A   3       4.773  11.317   0.409  1.00  0.00      A    C  
ATOM     27  O   GLU A   3       3.645  11.546  -0.029  1.00  0.00      A    O  
ATOM     28  CB  GLU A   3       3.964   9.445   1.859  1.00  0.00      A    C  
ATOM     29  CG  GLU A   3       4.405   8.179   1.143  1.00  0.00      A    C  
ATOM     30  CD  GLU A   3       5.020   7.162   2.085  1.00  0.00      A    C  
ATOM     31  OE1 GLU A   3       6.247   7.223   2.306  1.00  0.00      A    O  
ATOM     32  OE2 GLU A   3       4.272   6.304   2.600  1.00  0.00      A    O1-
ATOM     33  H01 GLU A   3       5.976  10.192   1.774  1.00  0.00      A    H  
ATOM     34  H02 GLU A   3       3.040   9.775   1.384  1.00  0.00      A    H  
ATOM     35  H03 GLU A   3       3.827   9.214   2.915  1.00  0.00      A    H  
ATOM     36  H04 GLU A   3       5.167   8.459   0.416  1.00  0.00      A    H  
ATOM     37  H05 GLU A   3       3.887  11.849   3.102  1.00  0.00      A    H  
ATOM     38  H06 GLU A   3       3.537   7.729   0.661  1.00  0.00      A    H  
ATOM     39  N   PHE A   4       5.882  11.673  -0.229  1.00  0.00      A    N  
ATOM     40  CA  PHE A   4       5.837  12.369  -1.510  1.00  0.00      A    C  
ATOM     41  C   PHE A   4       6.126  11.410  -2.661  1.00  0.00      A    C  
ATOM     42  O   PHE A   4       7.275  11.041  -2.903  1.00  0.00      A    O  
ATOM     43  CB  PHE A   4       6.846  13.520  -1.525  1.00  0.00      A    C  
ATOM     44  CG  PHE A   4       6.268  14.830  -1.073  1.00  0.00      A    C  
ATOM     45  CD1 PHE A   4       5.544  15.622  -1.949  1.00  0.00      A    C  
ATOM     46  CD2 PHE A   4       6.448  15.270   0.229  1.00  0.00      A    C  
ATOM     47  CE1 PHE A   4       5.010  16.829  -1.537  1.00  0.00      A    C  
ATOM     48  CE2 PHE A   4       5.916  16.475   0.647  1.00  0.00      A    C  
ATOM     49  CZ  PHE A   4       5.198  17.256  -0.237  1.00  0.00      A    C  
ATOM     50  H01 PHE A   4       4.833  12.773  -1.640  1.00  0.00      A    H  
ATOM     51  H02 PHE A   4       7.166  13.651  -2.559  1.00  0.00      A    H  
ATOM     52  H03 PHE A   4       7.674  13.262  -0.865  1.00  0.00      A    H  
ATOM     53  H04 PHE A   4       5.393  15.289  -2.976  1.00  0.00      A    H  
ATOM     54  H05 PHE A   4       7.015  14.659   0.931  1.00  0.00      A    H  
ATOM     55  H06 PHE A   4       4.442  17.442  -2.237  1.00  0.00      A    H  
ATOM     56  H07 PHE A   4       6.778  11.457   0.183  1.00  0.00      A    H  
ATOM     57  H08 PHE A   4       6.063  16.809   1.674  1.00  0.00      A    H  
ATOM     58  H09 PHE A   4       4.780  18.208   0.091  1.00  0.00      A    H  
ATOM     59  N   ARG A   5       5.074  11.010  -3.367  1.00  0.00      A    N  
ATOM     60  CA  ARG A   5       5.213  10.092  -4.492  1.00  0.00      A    C  
ATOM     61  C   ARG A   5       5.055  10.829  -5.818  1.00  0.00      A    C  
ATOM     62  O   ARG A   5       3.938  11.090  -6.266  1.00  0.00      A    O  
ATOM     63  CB  ARG A   5       4.178   8.970  -4.393  1.00  0.00      A    C  
ATOM     64  CG  ARG A   5       4.738   7.672  -3.834  1.00  0.00      A    C  
ATOM     65  CD  ARG A   5       4.745   6.571  -4.883  1.00  0.00      A    C  
ATOM     66  NE  ARG A   5       3.660   5.615  -4.680  1.00  0.00      A    N  
ATOM     67  CZ  ARG A   5       3.423   4.589  -5.489  1.00  0.00      A    C  
ATOM     68  NH1 ARG A   5       4.192   4.387  -6.551  1.00  0.00      A    N1+
ATOM     69  NH2 ARG A   5       2.417   3.761  -5.238  1.00  0.00      A    N  
ATOM     70  H01 ARG A   5       6.213   9.659  -4.454  1.00  0.00      A    H  
ATOM     71  H02 ARG A   5       3.837   8.760  -5.407  1.00  0.00      A    H  
ATOM     72  H03 ARG A   5       3.368   9.304  -3.745  1.00  0.00      A    H  
ATOM     73  H04 ARG A   5       4.102   7.353  -3.008  1.00  0.00      A    H  
ATOM     74  H05 ARG A   5       5.759   7.844  -3.493  1.00  0.00      A    H  
ATOM     75  H06 ARG A   5       5.689   6.032  -4.798  1.00  0.00      A    H  
ATOM     76  H07 ARG A   5       4.637   7.023  -5.869  1.00  0.00      A    H  
ATOM     77  H08 ARG A   5       3.056   5.741  -3.880  1.00  0.00      A    H  
ATOM     78  H09 ARG A   5       4.010   3.606  -7.165  1.00  0.00      A    H  
ATOM     79  H10 ARG A   5       4.156  11.350  -3.119  1.00  0.00      A    H  
ATOM     80  H11 ARG A   5       4.959   5.014  -6.746  1.00  0.00      A    H  
ATOM     81  H12 ARG A   5       1.829   3.911  -4.430  1.00  0.00      A    H  
ATOM     82  H13 ARG A   5       2.239   2.981  -5.855  1.00  0.00      A    H  
ATOM     83  N   HIS A   6       6.180  11.163  -6.442  1.00  0.00      A    N  
ATOM     84  CA  HIS A   6       6.167  11.871  -7.717  1.00  0.00      A    C  
ATOM     85  C   HIS A   6       6.656  10.968  -8.845  1.00  0.00      A    C  
ATOM     86  O   HIS A   6       7.830  11.002  -9.216  1.00  0.00      A    O  
ATOM     87  CB  HIS A   6       7.038  13.125  -7.638  1.00  0.00      A    C  
ATOM     88  CG  HIS A   6       6.381  14.266  -6.924  1.00  0.00      A    C  
ATOM     89  CD2 HIS A   6       5.953  14.382  -5.645  1.00  0.00      A    C  
ATOM     90  ND1 HIS A   6       6.095  15.470  -7.533  1.00  0.00      A    N  
ATOM     91  CE1 HIS A   6       5.520  16.277  -6.659  1.00  0.00      A    C  
ATOM     92  NE2 HIS A   6       5.422  15.641  -5.506  1.00  0.00      A    N  
ATOM     93  H01 HIS A   6       5.139  12.165  -7.930  1.00  0.00      A    H  
ATOM     94  H02 HIS A   6       7.222  13.452  -8.661  1.00  0.00      A    H  
ATOM     95  H03 HIS A   6       7.959  12.873  -7.113  1.00  0.00      A    H  
ATOM     96  H04 HIS A   6       6.018  13.618  -4.870  1.00  0.00      A    H  
ATOM     97  H05 HIS A   6       6.294  15.699  -8.496  1.00  0.00      A    H  
ATOM     98  H06 HIS A   6       5.184  17.295  -6.856  1.00  0.00      A    H  
ATOM     99  H07 HIS A   6       5.022  16.019  -4.659  1.00  0.00      A    H  
ATOM    100  H14 HIS A   6       7.066  10.920  -6.023  1.00  0.00      A    H  
ATOM    101  N   ASP A   7       5.751  10.160  -9.385  1.00  0.00      A    N  
ATOM    102  CA  ASP A   7       6.090   9.247 -10.470  1.00  0.00      A    C  
ATOM    103  C   ASP A   7       5.765   9.869 -11.825  1.00  0.00      A    C  
ATOM    104  O   ASP A   7       6.513   9.706 -12.789  1.00  0.00      A    O  
ATOM    105  CB  ASP A   7       5.337   7.926 -10.309  1.00  0.00      A    C  
ATOM    106  CG  ASP A   7       5.850   7.107  -9.141  1.00  0.00      A    C  
ATOM    107  OD1 ASP A   7       5.429   7.377  -7.997  1.00  0.00      A    O  
ATOM    108  OD2 ASP A   7       6.673   6.196  -9.371  1.00  0.00      A    O1-
ATOM    109  H01 ASP A   7       7.162   9.053 -10.426  1.00  0.00      A    H  
ATOM    110  H02 ASP A   7       5.492   7.343 -11.217  1.00  0.00      A    H  
ATOM    111  H03 ASP A   7       4.281   8.142 -10.149  1.00  0.00      A    H  
ATOM    112  H08 ASP A   7       4.804  10.178  -9.035  1.00  0.00      A    H  
ATOM    113  N   SER A   8       4.646  10.582 -11.890  1.00  0.00      A    N  
ATOM    114  CA  SER A   8       4.219  11.225 -13.127  1.00  0.00      A    C  
ATOM    115  C   SER A   8       4.572  12.709 -13.118  1.00  0.00      A    C  
ATOM    116  O   SER A   8       5.256  13.191 -12.215  1.00  0.00      A    O  
ATOM    117  CB  SER A   8       2.713  11.049 -13.326  1.00  0.00      A    C  
ATOM    118  OG  SER A   8       2.414  10.676 -14.660  1.00  0.00      A    O  
ATOM    119  H01 SER A   8       4.745  10.749 -13.954  1.00  0.00      A    H  
ATOM    120  H02 SER A   8       2.223  12.000 -13.115  1.00  0.00      A    H  
ATOM    121  H03 SER A   8       2.352  10.274 -12.650  1.00  0.00      A    H  
ATOM    122  H04 SER A   8       4.077  10.681 -11.062  1.00  0.00      A    H  
ATOM    123  H05 SER A   8       2.148   9.754 -14.683  1.00  0.00      A    H  
ATOM    124  N   GLY A   9       4.101  13.430 -14.131  1.00  0.00      A    N  
ATOM    125  CA  GLY A   9       4.376  14.852 -14.222  1.00  0.00      A    C  
ATOM    126  C   GLY A   9       3.128  15.696 -14.060  1.00  0.00      A    C  
ATOM    127  O   GLY A   9       3.162  16.753 -13.430  1.00  0.00      A    O  
ATOM    128  H01 GLY A   9       4.781  15.048 -15.215  1.00  0.00      A    H  
ATOM    129  H02 GLY A   9       5.086  15.122 -13.440  1.00  0.00      A    H  
ATOM    130  H06 GLY A   9       3.545  12.983 -14.846  1.00  0.00      A    H  
ATOM    131  N   TYR A  10       2.022  15.230 -14.630  1.00  0.00      A    N  
ATOM    132  CA  TYR A  10       0.758  15.951 -14.549  1.00  0.00      A    C  
ATOM    133  C   TYR A  10       0.873  17.328 -15.196  1.00  0.00      A    C  
ATOM    134  O   TYR A  10       0.625  18.349 -14.556  1.00  0.00      A    O  
ATOM    135  CB  TYR A  10       0.322  16.096 -13.090  1.00  0.00      A    C  
ATOM    136  CG  TYR A  10       0.240  14.781 -12.349  1.00  0.00      A    C  
ATOM    137  CD1 TYR A  10      -0.367  13.673 -12.926  1.00  0.00      A    C  
ATOM    138  CD2 TYR A  10       0.771  14.647 -11.071  1.00  0.00      A    C  
ATOM    139  CE1 TYR A  10      -0.445  12.469 -12.252  1.00  0.00      A    C  
ATOM    140  CE2 TYR A  10       0.699  13.447 -10.391  1.00  0.00      A    C  
ATOM    141  CZ  TYR A  10       0.090  12.361 -10.985  1.00  0.00      A    C  
ATOM    142  OH  TYR A  10       0.015  11.164 -10.310  1.00  0.00      A    O  
ATOM    143  H01 TYR A  10       0.007  15.377 -15.091  1.00  0.00      A    H  
ATOM    144  H02 TYR A  10      -0.682  16.521 -13.098  1.00  0.00      A    H  
ATOM    145  H03 TYR A  10       2.058  14.354 -15.132  1.00  0.00      A    H  
ATOM    146  H04 TYR A  10       1.039  16.737 -12.577  1.00  0.00      A    H  
ATOM    147  H05 TYR A  10      -0.789  13.754 -13.928  1.00  0.00      A    H  
ATOM    148  H06 TYR A  10       1.252  15.503 -10.598  1.00  0.00      A    H  
ATOM    149  H07 TYR A  10      -0.926  11.610 -12.719  1.00  0.00      A    H  
ATOM    150  H08 TYR A  10       1.121  13.358  -9.390  1.00  0.00      A    H  
ATOM    151  H09 TYR A  10       0.356  11.276  -9.420  1.00  0.00      A    H  
ATOM    152  N   GLU A  11       1.252  17.346 -16.470  1.00  0.00      A    N  
ATOM    153  CA  GLU A  11       1.401  18.596 -17.205  1.00  0.00      A    C  
ATOM    154  C   GLU A  11       1.731  18.330 -18.671  1.00  0.00      A    C  
ATOM    155  O   GLU A  11       2.451  17.385 -18.995  1.00  0.00      A    O  
ATOM    156  CB  GLU A  11       2.496  19.458 -16.572  1.00  0.00      A    C  
ATOM    157  CG  GLU A  11       2.726  20.776 -17.293  1.00  0.00      A    C  
ATOM    158  CD  GLU A  11       3.397  21.812 -16.413  1.00  0.00      A    C  
ATOM    159  OE1 GLU A  11       4.466  21.505 -15.846  1.00  0.00      A    O  
ATOM    160  OE2 GLU A  11       2.853  22.930 -16.291  1.00  0.00      A    O1-
ATOM    161  H01 GLU A  11       0.453  19.132 -17.156  1.00  0.00      A    H  
ATOM    162  H02 GLU A  11       3.425  18.892 -16.637  1.00  0.00      A    H  
ATOM    163  H03 GLU A  11       2.214  19.673 -15.541  1.00  0.00      A    H  
ATOM    164  H04 GLU A  11       1.751  21.169 -17.581  1.00  0.00      A    H  
ATOM    165  H05 GLU A  11       3.358  20.594 -18.162  1.00  0.00      A    H  
ATOM    166  H10 GLU A  11       1.441  16.472 -16.940  1.00  0.00      A    H  
ATOM    167  N   VAL A  12       1.200  19.171 -19.553  1.00  0.00      A    N  
ATOM    168  CA  VAL A  12       1.438  19.028 -20.985  1.00  0.00      A    C  
ATOM    169  C   VAL A  12       2.202  20.226 -21.537  1.00  0.00      A    C  
ATOM    170  O   VAL A  12       1.748  21.366 -21.435  1.00  0.00      A    O  
ATOM    171  CB  VAL A  12       0.117  18.873 -21.761  1.00  0.00      A    C  
ATOM    172  CG1 VAL A  12      -0.820  20.032 -21.456  1.00  0.00      A    C  
ATOM    173  CG2 VAL A  12       0.385  18.772 -23.255  1.00  0.00      A    C  
ATOM    174  H01 VAL A  12       2.036  18.127 -21.118  1.00  0.00      A    H  
ATOM    175  H02 VAL A  12      -0.367  17.951 -21.439  1.00  0.00      A    H  
ATOM    176  H03 VAL A  12      -1.756  19.645 -21.053  1.00  0.00      A    H  
ATOM    177  H04 VAL A  12      -0.355  20.693 -20.724  1.00  0.00      A    H  
ATOM    178  H05 VAL A  12      -1.022  20.588 -22.372  1.00  0.00      A    H  
ATOM    179  H06 VAL A  12       0.618  19.927 -19.224  1.00  0.00      A    H  
ATOM    180  H07 VAL A  12       1.431  18.512 -23.419  1.00  0.00      A    H  
ATOM    181  H08 VAL A  12      -0.252  18.001 -23.688  1.00  0.00      A    H  
ATOM    182  H09 VAL A  12       0.170  19.730 -23.729  1.00  0.00      A    H  
ATOM    183  N   HIS A  13       3.365  19.960 -22.123  1.00  0.00      A    N  
ATOM    184  CA  HIS A  13       4.193  21.017 -22.694  1.00  0.00      A    C  
ATOM    185  C   HIS A  13       5.444  20.435 -23.345  1.00  0.00      A    C  
ATOM    186  O   HIS A  13       6.378  20.021 -22.659  1.00  0.00      A    O  
ATOM    187  CB  HIS A  13       4.587  22.024 -21.613  1.00  0.00      A    C  
ATOM    188  CG  HIS A  13       5.591  23.035 -22.075  1.00  0.00      A    C  
ATOM    189  CD2 HIS A  13       6.795  23.385 -21.564  1.00  0.00      A    C  
ATOM    190  ND1 HIS A  13       5.406  23.825 -23.190  1.00  0.00      A    N  
ATOM    191  CE1 HIS A  13       6.453  24.615 -23.346  1.00  0.00      A    C  
ATOM    192  NE2 HIS A  13       7.310  24.368 -22.372  1.00  0.00      A    N  
ATOM    193  H01 HIS A  13       3.611  21.528 -23.461  1.00  0.00      A    H  
ATOM    194  H02 HIS A  13       5.050  21.460 -20.803  1.00  0.00      A    H  
ATOM    195  H03 HIS A  13       3.690  22.551 -21.288  1.00  0.00      A    H  
ATOM    196  H04 HIS A  13       7.267  22.964 -20.676  1.00  0.00      A    H  
ATOM    197  H05 HIS A  13       4.596  23.803 -23.793  1.00  0.00      A    H  
ATOM    198  H06 HIS A  13       6.587  25.346 -24.143  1.00  0.00      A    H  
ATOM    199  H07 HIS A  13       8.200  24.828 -22.243  1.00  0.00      A    H  
ATOM    200  H10 HIS A  13       3.683  19.003 -22.174  1.00  0.00      A    H  
ATOM    201  N   HIS A  14       5.454  20.408 -24.674  1.00  0.00      A    N  
ATOM    202  CA  HIS A  14       6.591  19.877 -25.419  1.00  0.00      A    C  
ATOM    203  C   HIS A  14       6.817  20.669 -26.703  1.00  0.00      A    C  
ATOM    204  O   HIS A  14       5.866  21.141 -27.326  1.00  0.00      A    O  
ATOM    205  CB  HIS A  14       6.367  18.401 -25.749  1.00  0.00      A    C  
ATOM    206  CG  HIS A  14       5.046  18.126 -26.400  1.00  0.00      A    C  
ATOM    207  CD2 HIS A  14       4.643  18.280 -27.683  1.00  0.00      A    C  
ATOM    208  ND1 HIS A  14       3.956  17.635 -25.714  1.00  0.00      A    N  
ATOM    209  CE1 HIS A  14       2.940  17.495 -26.547  1.00  0.00      A    C  
ATOM    210  NE2 HIS A  14       3.331  17.881 -27.748  1.00  0.00      A    N  
ATOM    211  H01 HIS A  14       7.479  19.971 -24.794  1.00  0.00      A    H  
ATOM    212  H02 HIS A  14       6.377  17.857 -24.804  1.00  0.00      A    H  
ATOM    213  H03 HIS A  14       7.159  18.074 -26.423  1.00  0.00      A    H  
ATOM    214  H04 HIS A  14       5.248  18.652 -28.510  1.00  0.00      A    H  
ATOM    215  H05 HIS A  14       3.937  17.416 -24.728  1.00  0.00      A    H  
ATOM    216  H06 HIS A  14       1.948  17.124 -26.287  1.00  0.00      A    H  
ATOM    217  H07 HIS A  14       2.758  17.882 -28.580  1.00  0.00      A    H  
ATOM    218  H08 HIS A  14       4.656  20.763 -25.180  1.00  0.00      A    H  
ATOM    219  N   GLN A  15       8.080  20.810 -27.091  1.00  0.00      A    N  
ATOM    220  CA  GLN A  15       8.430  21.546 -28.301  1.00  0.00      A    C  
ATOM    221  C   GLN A  15       8.883  20.596 -29.404  1.00  0.00      A    C  
ATOM    222  O   GLN A  15      10.037  20.167 -29.433  1.00  0.00      A    O  
ATOM    223  CB  GLN A  15       9.531  22.564 -28.002  1.00  0.00      A    C  
ATOM    224  CG  GLN A  15       9.515  23.768 -28.931  1.00  0.00      A    C  
ATOM    225  CD  GLN A  15       9.397  23.377 -30.391  1.00  0.00      A    C  
ATOM    226  NE2 GLN A  15      10.528  23.333 -31.085  1.00  0.00      A    N  
ATOM    227  OE1 GLN A  15       8.301  23.118 -30.889  1.00  0.00      A    O  
ATOM    228  H01 GLN A  15       7.541  22.074 -28.646  1.00  0.00      A    H  
ATOM    229  H02 GLN A  15      10.484  22.057 -28.152  1.00  0.00      A    H  
ATOM    230  H03 GLN A  15       9.407  22.916 -26.978  1.00  0.00      A    H  
ATOM    231  H04 GLN A  15      10.462  24.293 -28.806  1.00  0.00      A    H  
ATOM    232  H05 GLN A  15       8.667  24.401 -28.669  1.00  0.00      A    H  
ATOM    233  H06 GLN A  15      10.511  23.079 -32.062  1.00  0.00      A    H  
ATOM    234  H07 GLN A  15      11.405  23.554 -30.636  1.00  0.00      A    H  
ATOM    235  H08 GLN A  15       8.815  20.398 -26.535  1.00  0.00      A    H  
ATOM    236  N   LYS A  16       7.969  20.271 -30.311  1.00  0.00      A    N  
ATOM    237  CA  LYS A  16       8.274  19.372 -31.418  1.00  0.00      A    C  
ATOM    238  C   LYS A  16       8.025  20.056 -32.759  1.00  0.00      A    C  
ATOM    239  O   LYS A  16       6.891  20.405 -33.088  1.00  0.00      A    O  
ATOM    240  CB  LYS A  16       7.429  18.100 -31.318  1.00  0.00      A    C  
ATOM    241  CG  LYS A  16       5.943  18.369 -31.149  1.00  0.00      A    C  
ATOM    242  CD  LYS A  16       5.194  17.115 -30.731  1.00  0.00      A    C  
ATOM    243  CE  LYS A  16       4.965  16.183 -31.911  1.00  0.00      A    C  
ATOM    244  NZ  LYS A  16       3.522  16.075 -32.262  1.00  0.00      A    N1+
ATOM    245  H01 LYS A  16       9.329  19.105 -31.356  1.00  0.00      A    H  
ATOM    246  H02 LYS A  16       7.760  17.566 -30.428  1.00  0.00      A    H  
ATOM    247  H03 LYS A  16       7.573  17.517 -32.228  1.00  0.00      A    H  
ATOM    248  H04 LYS A  16       5.545  18.701 -32.108  1.00  0.00      A    H  
ATOM    249  H05 LYS A  16       5.806  19.135 -30.386  1.00  0.00      A    H  
ATOM    250  H06 LYS A  16       4.222  17.413 -30.337  1.00  0.00      A    H  
ATOM    251  H07 LYS A  16       5.775  16.591 -29.972  1.00  0.00      A    H  
ATOM    252  H08 LYS A  16       7.039  20.656 -30.232  1.00  0.00      A    H  
ATOM    253  H09 LYS A  16       5.319  15.191 -31.631  1.00  0.00      A    H  
ATOM    254  H10 LYS A  16       5.511  16.565 -32.774  1.00  0.00      A    H  
ATOM    255  H11 LYS A  16       3.018  16.850 -31.854  1.00  0.00      A    H  
ATOM    256  H12 LYS A  16       3.417  16.097 -33.266  1.00  0.00      A    H  
ATOM    257  H13 LYS A  16       3.152  15.207 -31.903  1.00  0.00      A    H  
ATOM    258  N   LEU A  17       9.091  20.243 -33.529  1.00  0.00      A    N  
ATOM    259  CA  LEU A  17       8.988  20.884 -34.835  1.00  0.00      A    C  
ATOM    260  C   LEU A  17       9.299  19.895 -35.954  1.00  0.00      A    C  
ATOM    261  O   LEU A  17      10.454  19.522 -36.164  1.00  0.00      A    O  
ATOM    262  CB  LEU A  17       9.941  22.078 -34.916  1.00  0.00      A    C  
ATOM    263  CG  LEU A  17       9.284  23.457 -34.990  1.00  0.00      A    C  
ATOM    264  CD1 LEU A  17       8.483  23.735 -33.727  1.00  0.00      A    C  
ATOM    265  CD2 LEU A  17      10.334  24.537 -35.206  1.00  0.00      A    C  
ATOM    266  H01 LEU A  17       7.964  21.235 -34.959  1.00  0.00      A    H  
ATOM    267  H02 LEU A  17      10.481  21.959 -35.856  1.00  0.00      A    H  
ATOM    268  H03 LEU A  17      10.577  22.058 -34.031  1.00  0.00      A    H  
ATOM    269  H04 LEU A  17       8.601  23.468 -35.839  1.00  0.00      A    H  
ATOM    270  H05 LEU A  17       7.492  23.292 -33.821  1.00  0.00      A    H  
ATOM    271  H06 LEU A  17       8.995  23.300 -32.868  1.00  0.00      A    H  
ATOM    272  H07 LEU A  17       8.387  24.812 -33.586  1.00  0.00      A    H  
ATOM    273  H08 LEU A  17      11.237  24.088 -35.620  1.00  0.00      A    H  
ATOM    274  H09 LEU A  17       9.950  25.285 -35.900  1.00  0.00      A    H  
ATOM    275  H10 LEU A  17      10.569  25.011 -34.253  1.00  0.00      A    H  
ATOM    276  H14 LEU A  17       9.995  19.934 -33.202  1.00  0.00      A    H  
ATOM    277  N   VAL A  18       8.262  19.473 -36.670  1.00  0.00      A    N  
ATOM    278  CA  VAL A  18       8.424  18.529 -37.769  1.00  0.00      A    C  
ATOM    279  C   VAL A  18       7.532  18.900 -38.948  1.00  0.00      A    C  
ATOM    280  O   VAL A  18       6.822  19.905 -38.912  1.00  0.00      A    O  
ATOM    281  CB  VAL A  18       8.100  17.090 -37.326  1.00  0.00      A    C  
ATOM    282  CG1 VAL A  18       8.827  16.753 -36.034  1.00  0.00      A    C  
ATOM    283  CG2 VAL A  18       6.598  16.909 -37.165  1.00  0.00      A    C  
ATOM    284  H01 VAL A  18       9.468  18.579 -38.078  1.00  0.00      A    H  
ATOM    285  H02 VAL A  18       8.445  16.403 -38.099  1.00  0.00      A    H  
ATOM    286  H03 VAL A  18       9.727  17.363 -35.954  1.00  0.00      A    H  
ATOM    287  H04 VAL A  18       8.174  16.957 -35.185  1.00  0.00      A    H  
ATOM    288  H05 VAL A  18       9.103  15.698 -36.036  1.00  0.00      A    H  
ATOM    289  H06 VAL A  18       6.086  17.341 -38.025  1.00  0.00      A    H  
ATOM    290  H07 VAL A  18       6.364  15.846 -37.100  1.00  0.00      A    H  
ATOM    291  H08 VAL A  18       6.266  17.411 -36.256  1.00  0.00      A    H  
ATOM    292  H11 VAL A  18       7.338  19.815 -36.447  1.00  0.00      A    H  
ATOM    293  N   PHE A  19       7.572  18.081 -39.994  1.00  0.00      A    N  
ATOM    294  CA  PHE A  19       6.767  18.323 -41.186  1.00  0.00      A    C  
ATOM    295  C   PHE A  19       6.042  17.052 -41.619  1.00  0.00      A    C  
ATOM    296  O   PHE A  19       4.896  17.099 -42.066  1.00  0.00      A    O  
ATOM    297  CB  PHE A  19       7.648  18.836 -42.327  1.00  0.00      A    C  
ATOM    298  CG  PHE A  19       7.035  19.973 -43.092  1.00  0.00      A    C  
ATOM    299  CD1 PHE A  19       6.836  21.205 -42.489  1.00  0.00      A    C  
ATOM    300  CD2 PHE A  19       6.657  19.811 -44.416  1.00  0.00      A    C  
ATOM    301  CE1 PHE A  19       6.272  22.253 -43.191  1.00  0.00      A    C  
ATOM    302  CE2 PHE A  19       6.092  20.856 -45.123  1.00  0.00      A    C  
ATOM    303  CZ  PHE A  19       5.900  22.078 -44.510  1.00  0.00      A    C  
ATOM    304  H01 PHE A  19       6.022  19.081 -40.944  1.00  0.00      A    H  
ATOM    305  H02 PHE A  19       7.777  18.011 -43.028  1.00  0.00      A    H  
ATOM    306  H03 PHE A  19       8.596  19.173 -41.907  1.00  0.00      A    H  
ATOM    307  H04 PHE A  19       7.128  21.349 -41.449  1.00  0.00      A    H  
ATOM    308  H05 PHE A  19       6.807  18.849 -44.905  1.00  0.00      A    H  
ATOM    309  H06 PHE A  19       6.121  23.217 -42.705  1.00  0.00      A    H  
ATOM    310  H07 PHE A  19       5.798  20.715 -46.163  1.00  0.00      A    H  
ATOM    311  H08 PHE A  19       5.456  22.904 -45.066  1.00  0.00      A    H  
ATOM    312  H09 PHE A  19       8.175  17.271 -39.963  1.00  0.00      A    H  
ATOM    313  N   PHE A  20       6.720  15.916 -41.485  1.00  0.00      A    N  
ATOM    314  CA  PHE A  20       6.142  14.632 -41.864  1.00  0.00      A    C  
ATOM    315  C   PHE A  20       7.066  13.483 -41.471  1.00  0.00      A    C  
ATOM    316  O   PHE A  20       8.252  13.687 -41.210  1.00  0.00      A    O  
ATOM    317  CB  PHE A  20       5.875  14.594 -43.370  1.00  0.00      A    C  
ATOM    318  CG  PHE A  20       7.040  15.054 -44.198  1.00  0.00      A    C  
ATOM    319  CD1 PHE A  20       8.124  14.218 -44.417  1.00  0.00      A    C  
ATOM    320  CD2 PHE A  20       7.052  16.321 -44.757  1.00  0.00      A    C  
ATOM    321  CE1 PHE A  20       9.198  14.639 -45.178  1.00  0.00      A    C  
ATOM    322  CE2 PHE A  20       8.124  16.748 -45.519  1.00  0.00      A    C  
ATOM    323  CZ  PHE A  20       9.197  15.905 -45.731  1.00  0.00      A    C  
ATOM    324  H01 PHE A  20       5.198  14.515 -41.331  1.00  0.00      A    H  
ATOM    325  H02 PHE A  20       5.052  15.281 -43.566  1.00  0.00      A    H  
ATOM    326  H03 PHE A  20       5.634  13.569 -43.652  1.00  0.00      A    H  
ATOM    327  H04 PHE A  20       8.129  13.218 -43.984  1.00  0.00      A    H  
ATOM    328  H05 PHE A  20       6.207  16.989 -44.594  1.00  0.00      A    H  
ATOM    329  H06 PHE A  20      10.045  13.973 -45.342  1.00  0.00      A    H  
ATOM    330  H07 PHE A  20       8.122  17.748 -45.952  1.00  0.00      A    H  
ATOM    331  H08 PHE A  20      10.042  16.238 -46.334  1.00  0.00      A    H  
ATOM    332  H09 PHE A  20       7.658  15.943 -41.112  1.00  0.00      A    H  
ATOM    333  N   ALA A  21       6.514  12.275 -41.430  1.00  0.00      A    N  
ATOM    334  CA  ALA A  21       7.288  11.093 -41.071  1.00  0.00      A    C  
ATOM    335  C   ALA A  21       6.432   9.833 -41.146  1.00  0.00      A    C  
ATOM    336  O   ALA A  21       6.127   9.218 -40.125  1.00  0.00      A    O  
ATOM    337  CB  ALA A  21       7.877  11.251 -39.677  1.00  0.00      A    C  
ATOM    338  H01 ALA A  21       8.103  10.991 -41.788  1.00  0.00      A    H  
ATOM    339  H02 ALA A  21       8.765  11.881 -39.728  1.00  0.00      A    H  
ATOM    340  H03 ALA A  21       7.140  11.714 -39.021  1.00  0.00      A    H  
ATOM    341  H04 ALA A  21       8.149  10.272 -39.284  1.00  0.00      A    H  
ATOM    342  H09 ALA A  21       5.534  12.173 -41.653  1.00  0.00      A    H  
ATOM    343  N   GLU A  22       6.048   9.455 -42.361  1.00  0.00      A    N  
ATOM    344  CA  GLU A  22       5.226   8.269 -42.568  1.00  0.00      A    C  
ATOM    345  C   GLU A  22       5.271   7.823 -44.027  1.00  0.00      A    C  
ATOM    346  O   GLU A  22       5.912   6.827 -44.363  1.00  0.00      A    O  
ATOM    347  CB  GLU A  22       3.780   8.545 -42.152  1.00  0.00      A    C  
ATOM    348  CG  GLU A  22       3.372   7.843 -40.867  1.00  0.00      A    C  
ATOM    349  CD  GLU A  22       3.341   6.334 -41.011  1.00  0.00      A    C  
ATOM    350  OE1 GLU A  22       2.395   5.818 -41.643  1.00  0.00      A    O  
ATOM    351  OE2 GLU A  22       4.262   5.669 -40.492  1.00  0.00      A    O1-
ATOM    352  H01 GLU A  22       5.628   7.467 -41.949  1.00  0.00      A    H  
ATOM    353  H02 GLU A  22       3.140   8.157 -42.945  1.00  0.00      A    H  
ATOM    354  H03 GLU A  22       3.660   9.619 -42.012  1.00  0.00      A    H  
ATOM    355  H04 GLU A  22       2.363   8.171 -40.618  1.00  0.00      A    H  
ATOM    356  H05 GLU A  22       6.333  10.003 -43.160  1.00  0.00      A    H  
ATOM    357  H06 GLU A  22       4.084   8.105 -40.084  1.00  0.00      A    H  
ATOM    358  N   ASP A  23       4.586   8.567 -44.888  1.00  0.00      A    N  
ATOM    359  CA  ASP A  23       4.547   8.249 -46.310  1.00  0.00      A    C  
ATOM    360  C   ASP A  23       4.319   9.508 -47.142  1.00  0.00      A    C  
ATOM    361  O   ASP A  23       3.380   9.579 -47.935  1.00  0.00      A    O  
ATOM    362  CB  ASP A  23       3.445   7.227 -46.597  1.00  0.00      A    C  
ATOM    363  CG  ASP A  23       3.805   5.837 -46.111  1.00  0.00      A    C  
ATOM    364  OD1 ASP A  23       4.489   5.105 -46.858  1.00  0.00      A    O  
ATOM    365  OD2 ASP A  23       3.404   5.480 -44.984  1.00  0.00      A    O1-
ATOM    366  H01 ASP A  23       5.510   7.820 -46.587  1.00  0.00      A    H  
ATOM    367  H02 ASP A  23       3.312   7.177 -47.678  1.00  0.00      A    H  
ATOM    368  H03 ASP A  23       2.531   7.547 -46.097  1.00  0.00      A    H  
ATOM    369  H07 ASP A  23       4.080   9.373 -44.549  1.00  0.00      A    H  
ATOM    370  N   VAL A  24       5.184  10.499 -46.955  1.00  0.00      A    N  
ATOM    371  CA  VAL A  24       5.078  11.755 -47.687  1.00  0.00      A    C  
ATOM    372  C   VAL A  24       5.317  11.544 -49.178  1.00  0.00      A    C  
ATOM    373  O   VAL A  24       6.122  10.703 -49.575  1.00  0.00      A    O  
ATOM    374  CB  VAL A  24       6.080  12.799 -47.160  1.00  0.00      A    C  
ATOM    375  CG1 VAL A  24       7.504  12.273 -47.266  1.00  0.00      A    C  
ATOM    376  CG2 VAL A  24       5.930  14.111 -47.916  1.00  0.00      A    C  
ATOM    377  H01 VAL A  24       4.065  12.126 -47.533  1.00  0.00      A    H  
ATOM    378  H02 VAL A  24       5.864  12.986 -46.108  1.00  0.00      A    H  
ATOM    379  H03 VAL A  24       8.162  12.880 -46.644  1.00  0.00      A    H  
ATOM    380  H04 VAL A  24       5.934  10.379 -46.289  1.00  0.00      A    H  
ATOM    381  H05 VAL A  24       7.536  11.238 -46.926  1.00  0.00      A    H  
ATOM    382  H06 VAL A  24       7.835  12.325 -48.303  1.00  0.00      A    H  
ATOM    383  H07 VAL A  24       5.169  14.724 -47.432  1.00  0.00      A    H  
ATOM    384  H08 VAL A  24       6.881  14.644 -47.912  1.00  0.00      A    H  
ATOM    385  H09 VAL A  24       5.631  13.906 -48.944  1.00  0.00      A    H  
ATOM    386  N   GLY A  25       4.611  12.315 -50.000  1.00  0.00      A    N  
ATOM    387  CA  GLY A  25       4.761  12.197 -51.439  1.00  0.00      A    C  
ATOM    388  C   GLY A  25       5.972  12.947 -51.958  1.00  0.00      A    C  
ATOM    389  O   GLY A  25       7.055  12.377 -52.087  1.00  0.00      A    O  
ATOM    390  H01 GLY A  25       3.876  12.635 -51.902  1.00  0.00      A    H  
ATOM    391  H02 GLY A  25       4.865  11.143 -51.695  1.00  0.00      A    H  
ATOM    392  H10 GLY A  25       3.963  12.990 -49.619  1.00  0.00      A    H  
ATOM    393  N   SER A  26       5.788  14.229 -52.259  1.00  0.00      A    N  
ATOM    394  CA  SER A  26       6.873  15.056 -52.774  1.00  0.00      A    C  
ATOM    395  C   SER A  26       6.956  16.377 -52.014  1.00  0.00      A    C  
ATOM    396  O   SER A  26       5.963  17.090 -51.878  1.00  0.00      A    O  
ATOM    397  CB  SER A  26       6.674  15.325 -54.267  1.00  0.00      A    C  
ATOM    398  OG  SER A  26       6.935  14.162 -55.033  1.00  0.00      A    O  
ATOM    399  H01 SER A  26       7.808  14.515 -52.632  1.00  0.00      A    H  
ATOM    400  H02 SER A  26       7.370  16.106 -54.574  1.00  0.00      A    H  
ATOM    401  H03 SER A  26       4.875  14.640 -52.128  1.00  0.00      A    H  
ATOM    402  H04 SER A  26       5.645  15.642 -54.439  1.00  0.00      A    H  
ATOM    403  H05 SER A  26       6.866  14.371 -55.967  1.00  0.00      A    H  
ATOM    404  N   ASN A  27       8.148  16.695 -51.522  1.00  0.00      A    N  
ATOM    405  CA  ASN A  27       8.362  17.930 -50.775  1.00  0.00      A    C  
ATOM    406  C   ASN A  27       8.890  19.033 -51.687  1.00  0.00      A    C  
ATOM    407  O   ASN A  27      10.096  19.266 -51.765  1.00  0.00      A    O  
ATOM    408  CB  ASN A  27       9.342  17.691 -49.625  1.00  0.00      A    C  
ATOM    409  CG  ASN A  27       9.025  16.429 -48.847  1.00  0.00      A    C  
ATOM    410  ND2 ASN A  27      10.009  15.545 -48.727  1.00  0.00      A    N  
ATOM    411  OD1 ASN A  27       7.909  16.250 -48.360  1.00  0.00      A    O  
ATOM    412  H01 ASN A  27       7.403  18.249 -50.366  1.00  0.00      A    H  
ATOM    413  H02 ASN A  27       9.259  18.533 -48.938  1.00  0.00      A    H  
ATOM    414  H03 ASN A  27      10.349  17.607 -50.034  1.00  0.00      A    H  
ATOM    415  H04 ASN A  27       9.856  14.685 -48.220  1.00  0.00      A    H  
ATOM    416  H05 ASN A  27      10.910  15.733 -49.143  1.00  0.00      A    H  
ATOM    417  H06 ASN A  27       8.925  16.067 -51.668  1.00  0.00      A    H  
ATOM    418  N   LYS A  28       7.977  19.711 -52.376  1.00  0.00      A    N  
ATOM    419  CA  LYS A  28       8.348  20.791 -53.282  1.00  0.00      A    C  
ATOM    420  C   LYS A  28       8.119  22.151 -52.630  1.00  0.00      A    C  
ATOM    421  O   LYS A  28       7.364  22.976 -53.141  1.00  0.00      A    O  
ATOM    422  CB  LYS A  28       7.544  20.694 -54.580  1.00  0.00      A    C  
ATOM    423  CG  LYS A  28       8.043  21.622 -55.675  1.00  0.00      A    C  
ATOM    424  CD  LYS A  28       9.496  21.346 -56.021  1.00  0.00      A    C  
ATOM    425  CE  LYS A  28       9.675  21.086 -57.509  1.00  0.00      A    C  
ATOM    426  NZ  LYS A  28       9.854  19.637 -57.802  1.00  0.00      A    N1+
ATOM    427  H01 LYS A  28       9.409  20.692 -53.511  1.00  0.00      A    H  
ATOM    428  H02 LYS A  28       6.523  20.995 -54.347  1.00  0.00      A    H  
ATOM    429  H03 LYS A  28       7.599  19.668 -54.945  1.00  0.00      A    H  
ATOM    430  H04 LYS A  28       7.967  22.648 -55.314  1.00  0.00      A    H  
ATOM    431  H05 LYS A  28       7.433  21.479 -56.567  1.00  0.00      A    H  
ATOM    432  H06 LYS A  28       7.002  19.472 -52.269  1.00  0.00      A    H  
ATOM    433  H07 LYS A  28       9.813  20.456 -55.478  1.00  0.00      A    H  
ATOM    434  H08 LYS A  28      10.099  22.209 -55.736  1.00  0.00      A    H  
ATOM    435  H09 LYS A  28      10.572  21.610 -57.838  1.00  0.00      A    H  
ATOM    436  H10 LYS A  28       8.794  21.447 -58.039  1.00  0.00      A    H  
ATOM    437  H11 LYS A  28      10.748  19.330 -57.447  1.00  0.00      A    H  
ATOM    438  H12 LYS A  28       9.117  19.109 -57.357  1.00  0.00      A    H  
ATOM    439  H13 LYS A  28       9.820  19.488 -58.800  1.00  0.00      A    H  
ATOM    440  N   GLY A  29       8.778  22.378 -51.497  1.00  0.00      A    N  
ATOM    441  CA  GLY A  29       8.634  23.639 -50.795  1.00  0.00      A    C  
ATOM    442  C   GLY A  29       8.253  23.453 -49.340  1.00  0.00      A    C  
ATOM    443  O   GLY A  29       7.515  24.260 -48.776  1.00  0.00      A    O  
ATOM    444  H01 GLY A  29       7.832  24.197 -51.278  1.00  0.00      A    H  
ATOM    445  H02 GLY A  29       9.581  24.177 -50.843  1.00  0.00      A    H  
ATOM    446  H14 GLY A  29       9.386  21.664 -51.121  1.00  0.00      A    H  
ATOM    447  N   ALA A  30       8.755  22.384 -48.731  1.00  0.00      A    N  
ATOM    448  CA  ALA A  30       8.463  22.094 -47.332  1.00  0.00      A    C  
ATOM    449  C   ALA A  30       9.306  22.962 -46.404  1.00  0.00      A    C  
ATOM    450  O   ALA A  30      10.530  22.833 -46.360  1.00  0.00      A    O  
ATOM    451  CB  ALA A  30       8.700  20.619 -47.039  1.00  0.00      A    C  
ATOM    452  H01 ALA A  30       7.414  22.326 -47.149  1.00  0.00      A    H  
ATOM    453  H02 ALA A  30       9.604  20.509 -46.440  1.00  0.00      A    H  
ATOM    454  H03 ALA A  30       9.353  21.757 -49.250  1.00  0.00      A    H  
ATOM    455  H04 ALA A  30       7.849  20.216 -46.489  1.00  0.00      A    H  
ATOM    456  H05 ALA A  30       8.818  20.076 -47.977  1.00  0.00      A    H  
ATOM    457  N   ILE A  31       8.643  23.845 -45.664  1.00  0.00      A    N  
ATOM    458  CA  ILE A  31       9.332  24.733 -44.737  1.00  0.00      A    C  
ATOM    459  C   ILE A  31       8.543  24.895 -43.442  1.00  0.00      A    C  
ATOM    460  O   ILE A  31       7.326  25.079 -43.464  1.00  0.00      A    O  
ATOM    461  CB  ILE A  31       9.568  26.123 -45.358  1.00  0.00      A    C  
ATOM    462  CG1 ILE A  31       8.253  26.901 -45.434  1.00  0.00      A    C  
ATOM    463  CG2 ILE A  31      10.189  25.986 -46.740  1.00  0.00      A    C  
ATOM    464  CD1 ILE A  31       8.034  27.833 -44.262  1.00  0.00      A    C  
ATOM    465  H01 ILE A  31      10.296  24.274 -44.518  1.00  0.00      A    H  
ATOM    466  H02 ILE A  31      10.260  26.676 -44.723  1.00  0.00      A    H  
ATOM    467  H03 ILE A  31       7.446  26.168 -45.416  1.00  0.00      A    H  
ATOM    468  H04 ILE A  31       8.253  27.492 -46.350  1.00  0.00      A    H  
ATOM    469  H05 ILE A  31      11.205  25.602 -46.645  1.00  0.00      A    H  
ATOM    470  H06 ILE A  31       7.638  23.902 -45.746  1.00  0.00      A    H  
ATOM    471  H07 ILE A  31       9.595  25.296 -47.339  1.00  0.00      A    H  
ATOM    472  H08 ILE A  31      10.214  26.961 -47.226  1.00  0.00      A    H  
ATOM    473  H09 ILE A  31       6.996  27.769 -43.937  1.00  0.00      A    H  
ATOM    474  H10 ILE A  31       8.690  27.545 -43.440  1.00  0.00      A    H  
ATOM    475  H11 ILE A  31       8.257  28.856 -44.564  1.00  0.00      A    H  
ATOM    476  N   ILE A  32       9.245  24.827 -42.316  1.00  0.00      A    N  
ATOM    477  CA  ILE A  32       8.610  24.968 -41.011  1.00  0.00      A    C  
ATOM    478  C   ILE A  32       9.561  25.608 -40.004  1.00  0.00      A    C  
ATOM    479  O   ILE A  32      10.223  24.914 -39.233  1.00  0.00      A    O  
ATOM    480  CB  ILE A  32       8.139  23.608 -40.464  1.00  0.00      A    C  
ATOM    481  CG1 ILE A  32       7.652  23.756 -39.021  1.00  0.00      A    C  
ATOM    482  CG2 ILE A  32       9.262  22.586 -40.547  1.00  0.00      A    C  
ATOM    483  CD1 ILE A  32       6.573  22.765 -38.643  1.00  0.00      A    C  
ATOM    484  H01 ILE A  32       7.743  25.614 -41.150  1.00  0.00      A    H  
ATOM    485  H02 ILE A  32       7.308  23.255 -41.074  1.00  0.00      A    H  
ATOM    486  H03 ILE A  32       7.218  24.752 -38.930  1.00  0.00      A    H  
ATOM    487  H04 ILE A  32       8.502  23.613 -38.353  1.00  0.00      A    H  
ATOM    488  H05 ILE A  32      10.133  22.960 -40.008  1.00  0.00      A    H  
ATOM    489  H06 ILE A  32       8.934  21.648 -40.100  1.00  0.00      A    H  
ATOM    490  H07 ILE A  32       9.525  22.419 -41.591  1.00  0.00      A    H  
ATOM    491  H08 ILE A  32       5.678  22.960 -39.234  1.00  0.00      A    H  
ATOM    492  H09 ILE A  32       6.924  21.752 -38.839  1.00  0.00      A    H  
ATOM    493  H10 ILE A  32       6.338  22.870 -37.584  1.00  0.00      A    H  
ATOM    494  H12 ILE A  32      10.242  24.674 -42.365  1.00  0.00      A    H  
ATOM    495  N   GLY A  33       9.621  26.936 -40.016  1.00  0.00      A    N  
ATOM    496  CA  GLY A  33      10.492  27.647 -39.098  1.00  0.00      A    C  
ATOM    497  C   GLY A  33       9.799  28.819 -38.433  1.00  0.00      A    C  
ATOM    498  O   GLY A  33       8.983  29.502 -39.054  1.00  0.00      A    O  
ATOM    499  H01 GLY A  33      11.330  28.040 -39.673  1.00  0.00      A    H  
ATOM    500  H02 GLY A  33      10.828  26.955 -38.326  1.00  0.00      A    H  
ATOM    501  H11 GLY A  33       9.054  27.456 -40.671  1.00  0.00      A    H  
ATOM    502  N   LEU A  34      10.122  29.054 -37.166  1.00  0.00      A    N  
ATOM    503  CA  LEU A  34       9.524  30.152 -36.414  1.00  0.00      A    C  
ATOM    504  C   LEU A  34      10.178  31.481 -36.778  1.00  0.00      A    C  
ATOM    505  O   LEU A  34      11.393  31.637 -36.666  1.00  0.00      A    O  
ATOM    506  CB  LEU A  34       9.657  29.899 -34.912  1.00  0.00      A    C  
ATOM    507  CG  LEU A  34       8.405  30.160 -34.074  1.00  0.00      A    C  
ATOM    508  CD1 LEU A  34       7.591  28.885 -33.919  1.00  0.00      A    C  
ATOM    509  CD2 LEU A  34       8.782  30.723 -32.711  1.00  0.00      A    C  
ATOM    510  H01 LEU A  34       8.467  30.205 -36.675  1.00  0.00      A    H  
ATOM    511  H02 LEU A  34      10.400  30.614 -34.559  1.00  0.00      A    H  
ATOM    512  H03 LEU A  34      10.799  28.457 -36.712  1.00  0.00      A    H  
ATOM    513  H04 LEU A  34       9.941  28.856 -34.773  1.00  0.00      A    H  
ATOM    514  H05 LEU A  34       7.792  30.898 -34.592  1.00  0.00      A    H  
ATOM    515  H06 LEU A  34       6.639  28.997 -34.438  1.00  0.00      A    H  
ATOM    516  H07 LEU A  34       8.142  28.047 -34.347  1.00  0.00      A    H  
ATOM    517  H08 LEU A  34       7.407  28.697 -32.861  1.00  0.00      A    H  
ATOM    518  H09 LEU A  34       9.623  31.408 -32.821  1.00  0.00      A    H  
ATOM    519  H10 LEU A  34       7.931  31.258 -32.290  1.00  0.00      A    H  
ATOM    520  H11 LEU A  34       9.064  29.907 -32.046  1.00  0.00      A    H  
ATOM    521  N   MET A  35       9.362  32.437 -37.211  1.00  0.00      A    N  
ATOM    522  CA  MET A  35       9.862  33.754 -37.588  1.00  0.00      A    C  
ATOM    523  C   MET A  35      10.780  33.661 -38.802  1.00  0.00      A    C  
ATOM    524  O   MET A  35      11.893  34.187 -38.793  1.00  0.00      A    O  
ATOM    525  CB  MET A  35      10.609  34.394 -36.416  1.00  0.00      A    C  
ATOM    526  CG  MET A  35      10.610  35.913 -36.453  1.00  0.00      A    C  
ATOM    527  SD  MET A  35      12.258  36.602 -36.697  1.00  0.00      A    S  
ATOM    528  CE  MET A  35      12.807  36.777 -35.001  1.00  0.00      A    C  
ATOM    529  H01 MET A  35       9.007  34.378 -37.849  1.00  0.00      A    H  
ATOM    530  H02 MET A  35      11.648  34.072 -36.485  1.00  0.00      A    H  
ATOM    531  H03 MET A  35      10.137  34.071 -35.488  1.00  0.00      A    H  
ATOM    532  H04 MET A  35      10.246  36.266 -35.488  1.00  0.00      A    H  
ATOM    533  H05 MET A  35       9.969  36.243 -37.270  1.00  0.00      A    H  
ATOM    534  H06 MET A  35      13.671  37.440 -34.966  1.00  0.00      A    H  
ATOM    535  H07 MET A  35      12.002  37.198 -34.399  1.00  0.00      A    H  
ATOM    536  H08 MET A  35      13.084  35.800 -34.605  1.00  0.00      A    H  
ATOM    537  H12 MET A  35       8.373  32.247 -37.280  1.00  0.00      A    H  
ATOM    538  N   VAL A  36      10.307  32.988 -39.846  1.00  0.00      A    N  
ATOM    539  CA  VAL A  36      11.085  32.826 -41.069  1.00  0.00      A    C  
ATOM    540  C   VAL A  36      10.791  33.947 -42.059  1.00  0.00      A    C  
ATOM    541  O   VAL A  36       9.656  34.409 -42.171  1.00  0.00      A    O  
ATOM    542  CB  VAL A  36      10.798  31.471 -41.742  1.00  0.00      A    C  
ATOM    543  CG1 VAL A  36      11.575  31.347 -43.044  1.00  0.00      A    C  
ATOM    544  CG2 VAL A  36      11.134  30.326 -40.799  1.00  0.00      A    C  
ATOM    545  H01 VAL A  36      12.136  32.864 -40.783  1.00  0.00      A    H  
ATOM    546  H02 VAL A  36       9.735  31.418 -41.975  1.00  0.00      A    H  
ATOM    547  H03 VAL A  36      12.570  30.955 -42.836  1.00  0.00      A    H  
ATOM    548  H04 VAL A  36      11.051  30.669 -43.717  1.00  0.00      A    H  
ATOM    549  H05 VAL A  36      11.662  32.328 -43.511  1.00  0.00      A    H  
ATOM    550  H06 VAL A  36      12.004  30.594 -40.199  1.00  0.00      A    H  
ATOM    551  H07 VAL A  36      10.285  30.134 -40.142  1.00  0.00      A    H  
ATOM    552  H08 VAL A  36      11.355  29.430 -41.379  1.00  0.00      A    H  
ATOM    553  H09 VAL A  36       9.385  32.578 -39.791  1.00  0.00      A    H  
ATOM    554  N   GLY A  37      11.822  34.379 -42.779  1.00  0.00      A    N  
ATOM    555  CA  GLY A  37      11.653  35.443 -43.752  1.00  0.00      A    C  
ATOM    556  C   GLY A  37      11.047  34.949 -45.051  1.00  0.00      A    C  
ATOM    557  O   GLY A  37      10.138  34.120 -45.045  1.00  0.00      A    O  
ATOM    558  H01 GLY A  37      12.640  35.845 -43.979  1.00  0.00      A    H  
ATOM    559  H02 GLY A  37      10.999  36.205 -43.328  1.00  0.00      A    H  
ATOM    560  H09 GLY A  37      12.733  33.962 -42.648  1.00  0.00      A    H  
ATOM    561  N   GLY A  38      11.551  35.461 -46.170  1.00  0.00      A    N  
ATOM    562  CA  GLY A  38      11.040  35.057 -47.467  1.00  0.00      A    C  
ATOM    563  C   GLY A  38      11.448  33.644 -47.837  1.00  0.00      A    C  
ATOM    564  O   GLY A  38      12.214  33.003 -47.117  1.00  0.00      A    O  
ATOM    565  H01 GLY A  38      11.462  35.730 -48.213  1.00  0.00      A    H  
ATOM    566  H02 GLY A  38       9.952  35.114 -47.448  1.00  0.00      A    H  
ATOM    567  H03 GLY A  38      12.298  36.139 -46.117  1.00  0.00      A    H  
ATOM    568  N   VAL A  39      10.935  33.157 -48.962  1.00  0.00      A    N  
ATOM    569  CA  VAL A  39      11.250  31.811 -49.425  1.00  0.00      A    C  
ATOM    570  C   VAL A  39      10.569  31.515 -50.757  1.00  0.00      A    C  
ATOM    571  O   VAL A  39       9.357  31.678 -50.896  1.00  0.00      A    O  
ATOM    572  CB  VAL A  39      10.824  30.748 -48.395  1.00  0.00      A    C  
ATOM    573  CG1 VAL A  39       9.361  30.925 -48.020  1.00  0.00      A    C  
ATOM    574  CG2 VAL A  39      11.079  29.350 -48.937  1.00  0.00      A    C  
ATOM    575  H01 VAL A  39      12.331  31.766 -49.555  1.00  0.00      A    H  
ATOM    576  H02 VAL A  39      11.423  30.878 -47.494  1.00  0.00      A    H  
ATOM    577  H03 VAL A  39      10.312  33.733 -49.509  1.00  0.00      A    H  
ATOM    578  H04 VAL A  39       8.748  30.261 -48.629  1.00  0.00      A    H  
ATOM    579  H05 VAL A  39       9.223  30.682 -46.966  1.00  0.00      A    H  
ATOM    580  H06 VAL A  39       9.062  31.958 -48.197  1.00  0.00      A    H  
ATOM    581  H07 VAL A  39      12.066  29.012 -48.620  1.00  0.00      A    H  
ATOM    582  H08 VAL A  39      10.321  28.667 -48.553  1.00  0.00      A    H  
ATOM    583  H09 VAL A  39      11.035  29.368 -50.026  1.00  0.00      A    H  
ATOM    584  N   VAL A  40      11.357  31.078 -51.734  1.00  0.00      A    N  
ATOM    585  CA  VAL A  40      10.830  30.757 -53.055  1.00  0.00      A    C  
ATOM    586  C   VAL A  40      11.137  29.312 -53.433  1.00  0.00      A    C  
ATOM    587  O   VAL A  40      12.278  28.861 -53.325  1.00  0.00      A    O  
ATOM    588  CB  VAL A  40      11.408  31.692 -54.133  1.00  0.00      A    C  
ATOM    589  CG1 VAL A  40      10.812  31.372 -55.495  1.00  0.00      A    C  
ATOM    590  CG2 VAL A  40      11.162  33.147 -53.763  1.00  0.00      A    C  
ATOM    591  H01 VAL A  40       9.750  30.895 -53.007  1.00  0.00      A    H  
ATOM    592  H02 VAL A  40      12.485  31.531 -54.188  1.00  0.00      A    H  
ATOM    593  H03 VAL A  40       9.920  31.979 -55.652  1.00  0.00      A    H  
ATOM    594  H04 VAL A  40      11.543  31.593 -56.273  1.00  0.00      A    H  
ATOM    595  H05 VAL A  40      10.544  30.316 -55.536  1.00  0.00      A    H  
ATOM    596  H06 VAL A  40      10.186  33.240 -53.286  1.00  0.00      A    H  
ATOM    597  H07 VAL A  40      11.937  33.483 -53.074  1.00  0.00      A    H  
ATOM    598  H08 VAL A  40      11.185  33.760 -54.664  1.00  0.00      A    H  
ATOM    599  H10 VAL A  40      12.345  30.966 -51.557  1.00  0.00      A    H  
ATOM    600  N   ILE A  41      10.113  28.592 -53.878  1.00  0.00      A    N  
ATOM    601  CA  ILE A  41      10.274  27.198 -54.274  1.00  0.00      A    C  
ATOM    602  C   ILE A  41       9.615  26.930 -55.622  1.00  0.00      A    C  
ATOM    603  O   ILE A  41       8.498  27.379 -55.878  1.00  0.00      A    O  
ATOM    604  CB  ILE A  41       9.678  26.242 -53.224  1.00  0.00      A    C  
ATOM    605  CG1 ILE A  41      10.308  26.497 -51.853  1.00  0.00      A    C  
ATOM    606  CG2 ILE A  41       9.885  24.796 -53.647  1.00  0.00      A    C  
ATOM    607  CD1 ILE A  41       9.300  26.848 -50.781  1.00  0.00      A    C  
ATOM    608  H01 ILE A  41      11.345  27.014 -54.354  1.00  0.00      A    H  
ATOM    609  H02 ILE A  41       8.607  26.429 -53.151  1.00  0.00      A    H  
ATOM    610  H03 ILE A  41      10.973  27.354 -51.961  1.00  0.00      A    H  
ATOM    611  H04 ILE A  41      10.841  25.598 -51.545  1.00  0.00      A    H  
ATOM    612  H05 ILE A  41      10.863  24.455 -53.306  1.00  0.00      A    H  
ATOM    613  H06 ILE A  41       9.108  24.173 -53.204  1.00  0.00      A    H  
ATOM    614  H07 ILE A  41       9.834  24.724 -54.733  1.00  0.00      A    H  
ATOM    615  H08 ILE A  41       8.360  26.335 -50.985  1.00  0.00      A    H  
ATOM    616  H09 ILE A  41       9.201  29.021 -53.944  1.00  0.00      A    H  
ATOM    617  H10 ILE A  41       9.680  26.536 -49.808  1.00  0.00      A    H  
ATOM    618  H11 ILE A  41       9.132  27.925 -50.778  1.00  0.00      A    H  
ATOM    619  N   ALA A  42      10.313  26.194 -56.480  1.00  0.00      A    N  
ATOM    620  CA  ALA A  42       9.794  25.862 -57.801  1.00  0.00      A    C  
ATOM    621  C   ALA A  42       8.808  24.702 -57.728  1.00  0.00      A    C  
ATOM    622  O   ALA A  42       8.855  23.817 -58.581  1.00  0.00      A    O  
ATOM    623  CB  ALA A  42      10.937  25.528 -58.749  1.00  0.00      A    C  
ATOM    624  H01 ALA A  42       9.262  26.733 -58.184  1.00  0.00      A    H  
ATOM    625  H02 ALA A  42       8.069  24.657 -56.928  1.00  0.00      A    H  
ATOM    626  H03 ALA A  42      11.826  25.277 -58.171  1.00  0.00      A    H  
ATOM    627  H04 ALA A  42      10.657  24.678 -59.371  1.00  0.00      A    H  
ATOM    628  H05 ALA A  42      11.148  26.389 -59.383  1.00  0.00      A    H  
ATOM    629  H12 ALA A  42      11.226  25.856 -56.210  1.00  0.00      A    H  
TER   
ATOM    630  N   ASP B   1       8.505  10.841   9.303  1.00  0.00      B    N  
ATOM    631  CA  ASP B   1       9.774  11.039   8.611  1.00  0.00      B    C  
ATOM    632  C   ASP B   1       9.556  11.711   7.259  1.00  0.00      B    C  
ATOM    633  O   ASP B   1       8.422  11.881   6.815  1.00  0.00      B    O  
ATOM    634  CB  ASP B   1      10.489   9.700   8.420  1.00  0.00      B    C  
ATOM    635  CG  ASP B   1      10.893   9.067   9.737  1.00  0.00      B    C  
ATOM    636  OD1 ASP B   1      10.969   9.796  10.747  1.00  0.00      B    O  
ATOM    637  OD2 ASP B   1      11.132   7.841   9.757  1.00  0.00      B    O1-
ATOM    638  H01 ASP B   1       8.263  11.680   9.810  1.00  0.00      B    H  
ATOM    639  H02 ASP B   1      10.397  11.690   9.224  1.00  0.00      B    H  
ATOM    640  H03 ASP B   1      11.398   9.888   7.849  1.00  0.00      B    H  
ATOM    641  H04 ASP B   1       9.821   9.018   7.893  1.00  0.00      B    H  
ATOM    642  H06 ASP B   1       8.590  10.070   9.950  1.00  0.00      B    H  
ATOM    643  N   ALA B   2      10.652  12.091   6.610  1.00  0.00      B    N  
ATOM    644  CA  ALA B   2      10.581  12.744   5.309  1.00  0.00      B    C  
ATOM    645  C   ALA B   2      10.894  11.762   4.185  1.00  0.00      B    C  
ATOM    646  O   ALA B   2      12.053  11.418   3.954  1.00  0.00      B    O  
ATOM    647  CB  ALA B   2      11.536  13.928   5.259  1.00  0.00      B    C  
ATOM    648  H01 ALA B   2       9.563  13.107   5.167  1.00  0.00      B    H  
ATOM    649  H02 ALA B   2      12.459  13.629   4.762  1.00  0.00      B    H  
ATOM    650  H03 ALA B   2      11.074  14.745   4.705  1.00  0.00      B    H  
ATOM    651  H04 ALA B   2      11.761  14.257   6.273  1.00  0.00      B    H  
ATOM    652  H05 ALA B   2      11.556  11.923   7.029  1.00  0.00      B    H  
ATOM    653  N   GLU B   3       9.853  11.314   3.489  1.00  0.00      B    N  
ATOM    654  CA  GLU B   3      10.018  10.370   2.390  1.00  0.00      B    C  
ATOM    655  C   GLU B   3       9.815  11.061   1.045  1.00  0.00      B    C  
ATOM    656  O   GLU B   3       8.684  11.265   0.604  1.00  0.00      B    O  
ATOM    657  CB  GLU B   3       9.033   9.209   2.534  1.00  0.00      B    C  
ATOM    658  CG  GLU B   3       9.490   7.934   1.845  1.00  0.00      B    C  
ATOM    659  CD  GLU B   3      10.120   6.944   2.806  1.00  0.00      B    C  
ATOM    660  OE1 GLU B   3      11.346   7.026   3.024  1.00  0.00      B    O  
ATOM    661  OE2 GLU B   3       9.384   6.088   3.340  1.00  0.00      B    O1-
ATOM    662  H01 GLU B   3      11.035   9.980   2.429  1.00  0.00      B    H  
ATOM    663  H02 GLU B   3       8.105   9.517   2.053  1.00  0.00      B    H  
ATOM    664  H03 GLU B   3       8.900   8.999   3.595  1.00  0.00      B    H  
ATOM    665  H04 GLU B   3      10.248   8.209   1.112  1.00  0.00      B    H  
ATOM    666  H05 GLU B   3       8.926  11.635   3.727  1.00  0.00      B    H  
ATOM    667  H06 GLU B   3       8.627   7.463   1.373  1.00  0.00      B    H  
ATOM    668  N   PHE B   4      10.919  11.418   0.397  1.00  0.00      B    N  
ATOM    669  CA  PHE B   4      10.863  12.087  -0.898  1.00  0.00      B    C  
ATOM    670  C   PHE B   4      11.163  11.109  -2.029  1.00  0.00      B    C  
ATOM    671  O   PHE B   4      12.317  10.751  -2.265  1.00  0.00      B    O  
ATOM    672  CB  PHE B   4      11.856  13.251  -0.938  1.00  0.00      B    C  
ATOM    673  CG  PHE B   4      11.261  14.562  -0.512  1.00  0.00      B    C  
ATOM    674  CD1 PHE B   4      10.526  15.327  -1.403  1.00  0.00      B    C  
ATOM    675  CD2 PHE B   4      11.437  15.031   0.780  1.00  0.00      B    C  
ATOM    676  CE1 PHE B   4       9.976  16.534  -1.015  1.00  0.00      B    C  
ATOM    677  CE2 PHE B   4      10.889  16.237   1.175  1.00  0.00      B    C  
ATOM    678  CZ  PHE B   4      10.159  16.990   0.276  1.00  0.00      B    C  
ATOM    679  H01 PHE B   4       9.854  12.475  -1.035  1.00  0.00      B    H  
ATOM    680  H02 PHE B   4      12.173  13.365  -1.975  1.00  0.00      B    H  
ATOM    681  H03 PHE B   4      12.689  13.018  -0.275  1.00  0.00      B    H  
ATOM    682  H04 PHE B   4      10.380  14.972  -2.423  1.00  0.00      B    H  
ATOM    683  H05 PHE B   4      12.014  14.442   1.493  1.00  0.00      B    H  
ATOM    684  H06 PHE B   4       9.399  17.125  -1.726  1.00  0.00      B    H  
ATOM    685  H07 PHE B   4      11.819  11.221   0.811  1.00  0.00      B    H  
ATOM    686  H08 PHE B   4      11.033  16.593   2.195  1.00  0.00      B    H  
ATOM    687  H09 PHE B   4       9.728  17.942   0.585  1.00  0.00      B    H  
ATOM    688  N   ARG B   5      10.115  10.679  -2.725  1.00  0.00      B    N  
ATOM    689  CA  ARG B   5      10.266   9.740  -3.830  1.00  0.00      B    C  
ATOM    690  C   ARG B   5      10.096  10.448  -5.172  1.00  0.00      B    C  
ATOM    691  O   ARG B   5       8.975  10.684  -5.623  1.00  0.00      B    O  
ATOM    692  CB  ARG B   5       9.245   8.607  -3.707  1.00  0.00      B    C  
ATOM    693  CG  ARG B   5       9.823   7.328  -3.122  1.00  0.00      B    C  
ATOM    694  CD  ARG B   5       9.843   6.206  -4.148  1.00  0.00      B    C  
ATOM    695  NE  ARG B   5       8.771   5.240  -3.924  1.00  0.00      B    N  
ATOM    696  CZ  ARG B   5       8.547   4.194  -4.712  1.00  0.00      B    C  
ATOM    697  NH1 ARG B   5       9.317   3.981  -5.770  1.00  0.00      B    N1+
ATOM    698  NH2 ARG B   5       7.552   3.360  -4.442  1.00  0.00      B    N  
ATOM    699  H01 ARG B   5      11.271   9.321  -3.784  1.00  0.00      B    H  
ATOM    700  H02 ARG B   5       8.905   8.372  -4.716  1.00  0.00      B    H  
ATOM    701  H03 ARG B   5       8.431   8.944  -3.065  1.00  0.00      B    H  
ATOM    702  H04 ARG B   5       9.193   7.018  -2.288  1.00  0.00      B    H  
ATOM    703  H05 ARG B   5      10.842   7.520  -2.786  1.00  0.00      B    H  
ATOM    704  H06 ARG B   5      10.794   5.681  -4.054  1.00  0.00      B    H  
ATOM    705  H07 ARG B   5       9.728   6.636  -5.143  1.00  0.00      B    H  
ATOM    706  H08 ARG B   5       8.167   5.374  -3.126  1.00  0.00      B    H  
ATOM    707  H09 ARG B   5       9.145   3.185  -6.368  1.00  0.00      B    H  
ATOM    708  H10 ARG B   5       9.192  11.011  -2.482  1.00  0.00      B    H  
ATOM    709  H11 ARG B   5      10.076   4.614  -5.978  1.00  0.00      B    H  
ATOM    710  H12 ARG B   5       6.964   3.520  -3.637  1.00  0.00      B    H  
ATOM    711  H13 ARG B   5       7.382   2.565  -5.042  1.00  0.00      B    H  
ATOM    712  N   HIS B   6      11.216  10.785  -5.803  1.00  0.00      B    N  
ATOM    713  CA  HIS B   6      11.191  11.465  -7.093  1.00  0.00      B    C  
ATOM    714  C   HIS B   6      11.693  10.546  -8.202  1.00  0.00      B    C  
ATOM    715  O   HIS B   6      12.865  10.589  -8.575  1.00  0.00      B    O  
ATOM    716  CB  HIS B   6      12.045  12.733  -7.041  1.00  0.00      B    C  
ATOM    717  CG  HIS B   6      11.373  13.880  -6.350  1.00  0.00      B    C  
ATOM    718  CD2 HIS B   6      10.944  14.016  -5.073  1.00  0.00      B    C  
ATOM    719  ND1 HIS B   6      11.069  15.066  -6.983  1.00  0.00      B    N  
ATOM    720  CE1 HIS B   6      10.484  15.883  -6.126  1.00  0.00      B    C  
ATOM    721  NE2 HIS B   6      10.396  15.269  -4.959  1.00  0.00      B    N  
ATOM    722  H01 HIS B   6      10.159  11.739  -7.311  1.00  0.00      B    H  
ATOM    723  H02 HIS B   6      12.223  13.041  -8.071  1.00  0.00      B    H  
ATOM    724  H03 HIS B   6      12.970  12.505  -6.512  1.00  0.00      B    H  
ATOM    725  H04 HIS B   6      11.020  13.269  -4.283  1.00  0.00      B    H  
ATOM    726  H05 HIS B   6      11.263  15.277  -7.951  1.00  0.00      B    H  
ATOM    727  H06 HIS B   6      10.133  16.892  -6.344  1.00  0.00      B    H  
ATOM    728  H07 HIS B   6       9.991  15.659  -4.120  1.00  0.00      B    H  
ATOM    729  H14 HIS B   6      12.106  10.565  -5.379  1.00  0.00      B    H  
ATOM    730  N   ASP B   7      10.798   9.715  -8.724  1.00  0.00      B    N  
ATOM    731  CA  ASP B   7      11.149   8.785  -9.792  1.00  0.00      B    C  
ATOM    732  C   ASP B   7      11.831   9.514 -10.945  1.00  0.00      B    C  
ATOM    733  O   ASP B   7      12.958   9.187 -11.319  1.00  0.00      B    O  
ATOM    734  CB  ASP B   7       9.901   8.060 -10.297  1.00  0.00      B    C  
ATOM    735  CG  ASP B   7       9.303   7.139  -9.252  1.00  0.00      B    C  
ATOM    736  OD1 ASP B   7       8.853   7.645  -8.203  1.00  0.00      B    O  
ATOM    737  OD2 ASP B   7       9.286   5.911  -9.483  1.00  0.00      B    O1-
ATOM    738  H01 ASP B   7      11.846   8.052  -9.387  1.00  0.00      B    H  
ATOM    739  H02 ASP B   7      10.196   7.447 -11.149  1.00  0.00      B    H  
ATOM    740  H03 ASP B   7       9.154   8.802 -10.578  1.00  0.00      B    H  
ATOM    741  H08 ASP B   7       9.851   9.727  -8.373  1.00  0.00      B    H  
ATOM    742  N   SER B   8      11.141  10.502 -11.505  1.00  0.00      B    N  
ATOM    743  CA  SER B   8      11.679  11.274 -12.619  1.00  0.00      B    C  
ATOM    744  C   SER B   8      10.826  12.511 -12.884  1.00  0.00      B    C  
ATOM    745  O   SER B   8      11.229  13.633 -12.583  1.00  0.00      B    O  
ATOM    746  CB  SER B   8      11.749  10.409 -13.879  1.00  0.00      B    C  
ATOM    747  OG  SER B   8      12.999   9.749 -13.975  1.00  0.00      B    O  
ATOM    748  H01 SER B   8      12.685  11.598 -12.353  1.00  0.00      B    H  
ATOM    749  H02 SER B   8      11.631  11.055 -14.749  1.00  0.00      B    H  
ATOM    750  H03 SER B   8      10.954   9.664 -13.845  1.00  0.00      B    H  
ATOM    751  H04 SER B   8      10.222  10.724 -11.150  1.00  0.00      B    H  
ATOM    752  H05 SER B   8      13.275   9.718 -14.894  1.00  0.00      B    H  
ATOM    753  N   GLY B   9       9.642  12.296 -13.451  1.00  0.00      B    N  
ATOM    754  CA  GLY B   9       8.750  13.401 -13.748  1.00  0.00      B    C  
ATOM    755  C   GLY B   9       9.191  14.191 -14.964  1.00  0.00      B    C  
ATOM    756  O   GLY B   9      10.359  14.149 -15.351  1.00  0.00      B    O  
ATOM    757  H01 GLY B   9       8.762  14.076 -12.892  1.00  0.00      B    H  
ATOM    758  H02 GLY B   9       7.751  13.005 -13.931  1.00  0.00      B    H  
ATOM    759  H06 GLY B   9       9.361  11.353 -13.677  1.00  0.00      B    H  
ATOM    760  N   TYR B  10       8.255  14.913 -15.570  1.00  0.00      B    N  
ATOM    761  CA  TYR B  10       8.552  15.713 -16.752  1.00  0.00      B    C  
ATOM    762  C   TYR B  10       8.991  14.827 -17.913  1.00  0.00      B    C  
ATOM    763  O   TYR B  10      10.130  14.362 -17.957  1.00  0.00      B    O  
ATOM    764  CB  TYR B  10       9.642  16.740 -16.438  1.00  0.00      B    C  
ATOM    765  CG  TYR B  10       9.113  18.141 -16.231  1.00  0.00      B    C  
ATOM    766  CD1 TYR B  10       8.067  18.387 -15.350  1.00  0.00      B    C  
ATOM    767  CD2 TYR B  10       9.659  19.219 -16.917  1.00  0.00      B    C  
ATOM    768  CE1 TYR B  10       7.580  19.665 -15.159  1.00  0.00      B    C  
ATOM    769  CE2 TYR B  10       9.179  20.501 -16.730  1.00  0.00      B    C  
ATOM    770  CZ  TYR B  10       8.140  20.719 -15.851  1.00  0.00      B    C  
ATOM    771  OH  TYR B  10       7.658  21.994 -15.662  1.00  0.00      B    O  
ATOM    772  H01 TYR B  10       7.642  16.237 -17.043  1.00  0.00      B    H  
ATOM    773  H02 TYR B  10      10.306  16.774 -17.301  1.00  0.00      B    H  
ATOM    774  H03 TYR B  10       7.314  14.908 -15.203  1.00  0.00      B    H  
ATOM    775  H04 TYR B  10      10.159  16.428 -15.530  1.00  0.00      B    H  
ATOM    776  H05 TYR B  10       7.623  17.557 -14.800  1.00  0.00      B    H  
ATOM    777  H06 TYR B  10      10.480  19.050 -17.614  1.00  0.00      B    H  
ATOM    778  H07 TYR B  10       6.758  19.840 -14.465  1.00  0.00      B    H  
ATOM    779  H08 TYR B  10       9.620  21.336 -17.275  1.00  0.00      B    H  
ATOM    780  H09 TYR B  10       7.566  22.431 -16.512  1.00  0.00      B    H  
ATOM    781  N   GLU B  11       8.079  14.598 -18.852  1.00  0.00      B    N  
ATOM    782  CA  GLU B  11       8.372  13.767 -20.015  1.00  0.00      B    C  
ATOM    783  C   GLU B  11       9.640  14.243 -20.718  1.00  0.00      B    C  
ATOM    784  O   GLU B  11       9.890  15.443 -20.826  1.00  0.00      B    O  
ATOM    785  CB  GLU B  11       7.195  13.786 -20.993  1.00  0.00      B    C  
ATOM    786  CG  GLU B  11       7.081  15.080 -21.782  1.00  0.00      B    C  
ATOM    787  CD  GLU B  11       6.799  16.279 -20.898  1.00  0.00      B    C  
ATOM    788  OE1 GLU B  11       5.668  16.383 -20.380  1.00  0.00      B    O  
ATOM    789  OE2 GLU B  11       7.712  17.115 -20.725  1.00  0.00      B    O1-
ATOM    790  H01 GLU B  11       8.531  12.746 -19.669  1.00  0.00      B    H  
ATOM    791  H02 GLU B  11       6.285  13.692 -20.400  1.00  0.00      B    H  
ATOM    792  H03 GLU B  11       7.317  12.962 -21.696  1.00  0.00      B    H  
ATOM    793  H04 GLU B  11       6.243  14.974 -22.471  1.00  0.00      B    H  
ATOM    794  H05 GLU B  11       8.018  15.250 -22.313  1.00  0.00      B    H  
ATOM    795  H10 GLU B  11       7.161  15.009 -18.758  1.00  0.00      B    H  
ATOM    796  N   VAL B  12      10.438  13.292 -21.194  1.00  0.00      B    N  
ATOM    797  CA  VAL B  12      11.680  13.613 -21.887  1.00  0.00      B    C  
ATOM    798  C   VAL B  12      11.403  14.256 -23.241  1.00  0.00      B    C  
ATOM    799  O   VAL B  12      10.249  14.430 -23.634  1.00  0.00      B    O  
ATOM    800  CB  VAL B  12      12.546  12.357 -22.096  1.00  0.00      B    C  
ATOM    801  CG1 VAL B  12      12.976  11.776 -20.757  1.00  0.00      B    C  
ATOM    802  CG2 VAL B  12      11.794  11.322 -22.918  1.00  0.00      B    C  
ATOM    803  H01 VAL B  12      12.221  14.318 -21.257  1.00  0.00      B    H  
ATOM    804  H02 VAL B  12      13.443  12.643 -22.646  1.00  0.00      B    H  
ATOM    805  H03 VAL B  12      13.841  12.325 -20.384  1.00  0.00      B    H  
ATOM    806  H04 VAL B  12      12.157  11.862 -20.043  1.00  0.00      B    H  
ATOM    807  H05 VAL B  12      13.240  10.726 -20.884  1.00  0.00      B    H  
ATOM    808  H06 VAL B  12      10.178  12.324 -21.073  1.00  0.00      B    H  
ATOM    809  H07 VAL B  12      10.873  11.762 -23.301  1.00  0.00      B    H  
ATOM    810  H08 VAL B  12      12.416  10.998 -23.753  1.00  0.00      B    H  
ATOM    811  H09 VAL B  12      11.552  10.464 -22.290  1.00  0.00      B    H  
ATOM    812  N   HIS B  13      12.469  14.608 -23.952  1.00  0.00      B    N  
ATOM    813  CA  HIS B  13      12.342  15.232 -25.265  1.00  0.00      B    C  
ATOM    814  C   HIS B  13      11.528  16.519 -25.177  1.00  0.00      B    C  
ATOM    815  O   HIS B  13      10.297  16.492 -25.224  1.00  0.00      B    O  
ATOM    816  CB  HIS B  13      11.685  14.265 -26.250  1.00  0.00      B    C  
ATOM    817  CG  HIS B  13      12.559  13.110 -26.629  1.00  0.00      B    C  
ATOM    818  CD2 HIS B  13      12.333  11.776 -26.585  1.00  0.00      B    C  
ATOM    819  ND1 HIS B  13      13.839  13.264 -27.120  1.00  0.00      B    N  
ATOM    820  CE1 HIS B  13      14.360  12.075 -27.364  1.00  0.00      B    C  
ATOM    821  NE2 HIS B  13      13.467  11.155 -27.047  1.00  0.00      B    N  
ATOM    822  H01 HIS B  13      13.342  15.479 -25.622  1.00  0.00      B    H  
ATOM    823  H02 HIS B  13      11.484  14.826 -27.162  1.00  0.00      B    H  
ATOM    824  H03 HIS B  13      10.775  13.874 -25.795  1.00  0.00      B    H  
ATOM    825  H04 HIS B  13      11.420  11.286 -26.246  1.00  0.00      B    H  
ATOM    826  H05 HIS B  13      14.305  14.148 -27.269  1.00  0.00      B    H  
ATOM    827  H06 HIS B  13      15.358  11.885 -27.760  1.00  0.00      B    H  
ATOM    828  H07 HIS B  13      13.597  10.157 -27.131  1.00  0.00      B    H  
ATOM    829  H10 HIS B  13      13.390  14.439 -23.574  1.00  0.00      B    H  
ATOM    830  N   HIS B  14      12.222  17.646 -25.049  1.00  0.00      B    N  
ATOM    831  CA  HIS B  14      11.563  18.943 -24.955  1.00  0.00      B    C  
ATOM    832  C   HIS B  14      11.713  19.725 -26.257  1.00  0.00      B    C  
ATOM    833  O   HIS B  14      10.723  20.100 -26.883  1.00  0.00      B    O  
ATOM    834  CB  HIS B  14      12.143  19.750 -23.793  1.00  0.00      B    C  
ATOM    835  CG  HIS B  14      12.237  18.976 -22.514  1.00  0.00      B    C  
ATOM    836  CD2 HIS B  14      11.293  18.304 -21.815  1.00  0.00      B    C  
ATOM    837  ND1 HIS B  14      13.412  18.831 -21.807  1.00  0.00      B    N  
ATOM    838  CE1 HIS B  14      13.187  18.101 -20.729  1.00  0.00      B    C  
ATOM    839  NE2 HIS B  14      11.909  17.769 -20.710  1.00  0.00      B    N  
ATOM    840  H01 HIS B  14      10.502  18.771 -24.775  1.00  0.00      B    H  
ATOM    841  H02 HIS B  14      11.464  20.584 -23.613  1.00  0.00      B    H  
ATOM    842  H03 HIS B  14      13.143  20.083 -24.069  1.00  0.00      B    H  
ATOM    843  H04 HIS B  14      10.240  18.206 -22.080  1.00  0.00      B    H  
ATOM    844  H05 HIS B  14      14.305  19.222 -22.072  1.00  0.00      B    H  
ATOM    845  H06 HIS B  14      13.930  17.820 -19.982  1.00  0.00      B    H  
ATOM    846  H07 HIS B  14      11.458  17.212 -19.998  1.00  0.00      B    H  
ATOM    847  H08 HIS B  14      13.231  17.602 -25.016  1.00  0.00      B    H  
ATOM    848  N   GLN B  15      12.958  19.966 -26.657  1.00  0.00      B    N  
ATOM    849  CA  GLN B  15      13.236  20.704 -27.883  1.00  0.00      B    C  
ATOM    850  C   GLN B  15      13.765  19.774 -28.970  1.00  0.00      B    C  
ATOM    851  O   GLN B  15      14.952  19.449 -28.999  1.00  0.00      B    O  
ATOM    852  CB  GLN B  15      14.247  21.820 -27.613  1.00  0.00      B    C  
ATOM    853  CG  GLN B  15      14.123  22.997 -28.568  1.00  0.00      B    C  
ATOM    854  CD  GLN B  15      14.036  22.564 -30.019  1.00  0.00      B    C  
ATOM    855  NE2 GLN B  15      15.165  22.603 -30.717  1.00  0.00      B    N  
ATOM    856  OE1 GLN B  15      12.966  22.200 -30.507  1.00  0.00      B    O  
ATOM    857  H01 GLN B  15      12.302  21.146 -28.231  1.00  0.00      B    H  
ATOM    858  H02 GLN B  15      15.240  21.394 -27.758  1.00  0.00      B    H  
ATOM    859  H03 GLN B  15      14.097  22.183 -26.596  1.00  0.00      B    H  
ATOM    860  H04 GLN B  15      15.020  23.606 -28.459  1.00  0.00      B    H  
ATOM    861  H05 GLN B  15      13.223  23.559 -28.316  1.00  0.00      B    H  
ATOM    862  H06 GLN B  15      15.168  22.327 -31.688  1.00  0.00      B    H  
ATOM    863  H07 GLN B  15      16.021  22.909 -30.276  1.00  0.00      B    H  
ATOM    864  H08 GLN B  15      13.729  19.630 -26.098  1.00  0.00      B    H  
ATOM    865  N   LYS B  16      12.877  19.349 -29.862  1.00  0.00      B    N  
ATOM    866  CA  LYS B  16      13.254  18.457 -30.952  1.00  0.00      B    C  
ATOM    867  C   LYS B  16      12.949  19.092 -32.305  1.00  0.00      B    C  
ATOM    868  O   LYS B  16      11.790  19.341 -32.638  1.00  0.00      B    O  
ATOM    869  CB  LYS B  16      12.515  17.122 -30.825  1.00  0.00      B    C  
ATOM    870  CG  LYS B  16      11.013  17.273 -30.658  1.00  0.00      B    C  
ATOM    871  CD  LYS B  16      10.368  15.971 -30.212  1.00  0.00      B    C  
ATOM    872  CE  LYS B  16      10.216  14.999 -31.371  1.00  0.00      B    C  
ATOM    873  NZ  LYS B  16       8.787  14.766 -31.717  1.00  0.00      B    N1+
ATOM    874  H01 LYS B  16      14.327  18.279 -30.888  1.00  0.00      B    H  
ATOM    875  H02 LYS B  16      12.889  16.634 -29.925  1.00  0.00      B    H  
ATOM    876  H03 LYS B  16      12.705  16.535 -31.723  1.00  0.00      B    H  
ATOM    877  H04 LYS B  16      10.588  17.552 -31.622  1.00  0.00      B    H  
ATOM    878  H05 LYS B  16      10.815  18.041 -29.911  1.00  0.00      B    H  
ATOM    879  H06 LYS B  16       9.375  16.197 -29.823  1.00  0.00      B    H  
ATOM    880  H07 LYS B  16      10.990  15.512 -29.443  1.00  0.00      B    H  
ATOM    881  H08 LYS B  16      11.917  19.651 -29.783  1.00  0.00      B    H  
ATOM    882  H09 LYS B  16      10.650  14.045 -31.071  1.00  0.00      B    H  
ATOM    883  H10 LYS B  16      10.728  15.406 -32.243  1.00  0.00      B    H  
ATOM    884  H11 LYS B  16       8.254  15.602 -31.524  1.00  0.00      B    H  
ATOM    885  H12 LYS B  16       8.710  14.537 -32.698  1.00  0.00      B    H  
ATOM    886  H13 LYS B  16       8.426  14.002 -31.163  1.00  0.00      B    H  
ATOM    887  N   LEU B  17      13.996  19.350 -33.081  1.00  0.00      B    N  
ATOM    888  CA  LEU B  17      13.840  19.955 -34.399  1.00  0.00      B    C  
ATOM    889  C   LEU B  17      14.229  18.971 -35.499  1.00  0.00      B    C  
ATOM    890  O   LEU B  17      15.409  18.687 -35.704  1.00  0.00      B    O  
ATOM    891  CB  LEU B  17      14.694  21.219 -34.506  1.00  0.00      B    C  
ATOM    892  CG  LEU B  17      13.928  22.539 -34.603  1.00  0.00      B    C  
ATOM    893  CD1 LEU B  17      13.107  22.775 -33.344  1.00  0.00      B    C  
ATOM    894  CD2 LEU B  17      14.888  23.696 -34.840  1.00  0.00      B    C  
ATOM    895  H01 LEU B  17      12.791  20.221 -34.528  1.00  0.00      B    H  
ATOM    896  H02 LEU B  17      15.239  21.126 -35.445  1.00  0.00      B    H  
ATOM    897  H03 LEU B  17      15.332  21.267 -33.624  1.00  0.00      B    H  
ATOM    898  H04 LEU B  17      13.245  22.479 -35.451  1.00  0.00      B    H  
ATOM    899  H05 LEU B  17      12.119  22.331 -33.467  1.00  0.00      B    H  
ATOM    900  H06 LEU B  17      13.608  22.316 -32.492  1.00  0.00      B    H  
ATOM    901  H07 LEU B  17      13.005  23.846 -33.172  1.00  0.00      B    H  
ATOM    902  H08 LEU B  17      15.816  23.316 -35.266  1.00  0.00      B    H  
ATOM    903  H09 LEU B  17      14.437  24.408 -35.531  1.00  0.00      B    H  
ATOM    904  H10 LEU B  17      15.100  24.193 -33.893  1.00  0.00      B    H  
ATOM    905  H14 LEU B  17      14.923  19.122 -32.750  1.00  0.00      B    H  
ATOM    906  N   VAL B  18      13.227  18.455 -36.205  1.00  0.00      B    N  
ATOM    907  CA  VAL B  18      13.464  17.506 -37.286  1.00  0.00      B    C  
ATOM    908  C   VAL B  18      12.540  17.778 -38.468  1.00  0.00      B    C  
ATOM    909  O   VAL B  18      11.749  18.721 -38.447  1.00  0.00      B    O  
ATOM    910  CB  VAL B  18      13.262  16.055 -36.813  1.00  0.00      B    C  
ATOM    911  CG1 VAL B  18      14.049  15.793 -35.539  1.00  0.00      B    C  
ATOM    912  CG2 VAL B  18      11.783  15.764 -36.605  1.00  0.00      B    C  
ATOM    913  H01 VAL B  18      14.499  17.636 -37.601  1.00  0.00      B    H  
ATOM    914  H02 VAL B  18      13.636  15.384 -37.586  1.00  0.00      B    H  
ATOM    915  H03 VAL B  18      14.946  16.412 -35.533  1.00  0.00      B    H  
ATOM    916  H04 VAL B  18      13.433  16.039 -34.674  1.00  0.00      B    H  
ATOM    917  H05 VAL B  18      14.333  14.741 -35.496  1.00  0.00      B    H  
ATOM    918  H06 VAL B  18      11.209  16.198 -37.424  1.00  0.00      B    H  
ATOM    919  H07 VAL B  18      11.624  14.686 -36.582  1.00  0.00      B    H  
ATOM    920  H08 VAL B  18      11.455  16.201 -35.662  1.00  0.00      B    H  
ATOM    921  H11 VAL B  18      12.279  18.727 -35.987  1.00  0.00      B    H  
ATOM    922  N   PHE B  19      12.645  16.944 -39.498  1.00  0.00      B    N  
ATOM    923  CA  PHE B  19      11.818  17.094 -40.690  1.00  0.00      B    C  
ATOM    924  C   PHE B  19      11.186  15.763 -41.084  1.00  0.00      B    C  
ATOM    925  O   PHE B  19      10.034  15.714 -41.517  1.00  0.00      B    O  
ATOM    926  CB  PHE B  19      12.654  17.639 -41.850  1.00  0.00      B    C  
ATOM    927  CG  PHE B  19      11.968  18.729 -42.622  1.00  0.00      B    C  
ATOM    928  CD1 PHE B  19      11.743  19.969 -42.045  1.00  0.00      B    C  
ATOM    929  CD2 PHE B  19      11.550  18.516 -43.926  1.00  0.00      B    C  
ATOM    930  CE1 PHE B  19      11.112  20.974 -42.753  1.00  0.00      B    C  
ATOM    931  CE2 PHE B  19      10.919  19.518 -44.639  1.00  0.00      B    C  
ATOM    932  CZ  PHE B  19      10.700  20.748 -44.052  1.00  0.00      B    C  
ATOM    933  H01 PHE B  19      11.020  17.801 -40.463  1.00  0.00      B    H  
ATOM    934  H02 PHE B  19      12.820  16.813 -42.541  1.00  0.00      B    H  
ATOM    935  H03 PHE B  19      13.587  18.034 -41.448  1.00  0.00      B    H  
ATOM    936  H04 PHE B  19      12.068  20.154 -41.021  1.00  0.00      B    H  
ATOM    937  H05 PHE B  19      11.721  17.547 -44.395  1.00  0.00      B    H  
ATOM    938  H06 PHE B  19      10.940  21.944 -42.287  1.00  0.00      B    H  
ATOM    939  H07 PHE B  19      10.595  19.337 -45.664  1.00  0.00      B    H  
ATOM    940  H08 PHE B  19      10.203  21.540 -44.613  1.00  0.00      B    H  
ATOM    941  H09 PHE B  19      13.314  16.188 -39.454  1.00  0.00      B    H  
ATOM    942  N   PHE B  20      11.947  14.685 -40.932  1.00  0.00      B    N  
ATOM    943  CA  PHE B  20      11.463  13.352 -41.273  1.00  0.00      B    C  
ATOM    944  C   PHE B  20      12.479  12.286 -40.874  1.00  0.00      B    C  
ATOM    945  O   PHE B  20      13.647  12.586 -40.630  1.00  0.00      B    O  
ATOM    946  CB  PHE B  20      11.174  13.260 -42.773  1.00  0.00      B    C  
ATOM    947  CG  PHE B  20      12.287  13.789 -43.632  1.00  0.00      B    C  
ATOM    948  CD1 PHE B  20      13.423  13.030 -43.862  1.00  0.00      B    C  
ATOM    949  CD2 PHE B  20      12.197  15.046 -44.209  1.00  0.00      B    C  
ATOM    950  CE1 PHE B  20      14.449  13.514 -44.651  1.00  0.00      B    C  
ATOM    951  CE2 PHE B  20      13.220  15.535 -45.000  1.00  0.00      B    C  
ATOM    952  CZ  PHE B  20      14.347  14.768 -45.222  1.00  0.00      B    C  
ATOM    953  H01 PHE B  20      10.540  13.175 -40.720  1.00  0.00      B    H  
ATOM    954  H02 PHE B  20      10.298  13.878 -42.968  1.00  0.00      B    H  
ATOM    955  H03 PHE B  20      11.007  12.214 -43.029  1.00  0.00      B    H  
ATOM    956  H04 PHE B  20      13.508  12.039 -43.415  1.00  0.00      B    H  
ATOM    957  H05 PHE B  20      11.310  15.656 -44.037  1.00  0.00      B    H  
ATOM    958  H06 PHE B  20      15.338  12.907 -44.823  1.00  0.00      B    H  
ATOM    959  H07 PHE B  20      13.137  16.525 -45.448  1.00  0.00      B    H  
ATOM    960  H08 PHE B  20      15.154  15.151 -45.846  1.00  0.00      B    H  
ATOM    961  H09 PHE B  20      12.884  14.791 -40.571  1.00  0.00      B    H  
ATOM    962  N   ALA B  21      12.023  11.039 -40.808  1.00  0.00      B    N  
ATOM    963  CA  ALA B  21      12.891   9.927 -40.439  1.00  0.00      B    C  
ATOM    964  C   ALA B  21      12.137   8.603 -40.486  1.00  0.00      B    C  
ATOM    965  O   ALA B  21      11.896   7.979 -39.453  1.00  0.00      B    O  
ATOM    966  CB  ALA B  21      13.479  10.153 -39.054  1.00  0.00      B    C  
ATOM    967  H01 ALA B  21      13.704   9.878 -41.163  1.00  0.00      B    H  
ATOM    968  H02 ALA B  21      14.367  10.780 -39.135  1.00  0.00      B    H  
ATOM    969  H03 ALA B  21      12.742  10.648 -38.422  1.00  0.00      B    H  
ATOM    970  H04 ALA B  21      13.751   9.194 -38.613  1.00  0.00      B    H  
ATOM    971  H09 ALA B  21      11.052  10.857 -41.019  1.00  0.00      B    H  
ATOM    972  N   GLU B  22      11.766   8.180 -41.691  1.00  0.00      B    N  
ATOM    973  CA  GLU B  22      11.037   6.930 -41.871  1.00  0.00      B    C  
ATOM    974  C   GLU B  22      11.090   6.474 -43.326  1.00  0.00      B    C  
ATOM    975  O   GLU B  22      11.806   5.533 -43.667  1.00  0.00      B    O  
ATOM    976  CB  GLU B  22       9.582   7.095 -41.429  1.00  0.00      B    C  
ATOM    977  CG  GLU B  22       9.255   6.376 -40.131  1.00  0.00      B    C  
ATOM    978  CD  GLU B  22       9.341   4.867 -40.262  1.00  0.00      B    C  
ATOM    979  OE1 GLU B  22       8.427   4.273 -40.870  1.00  0.00      B    O  
ATOM    980  OE2 GLU B  22      10.321   4.282 -39.756  1.00  0.00      B    O1-
ATOM    981  H01 GLU B  22      11.513   6.169 -41.253  1.00  0.00      B    H  
ATOM    982  H02 GLU B  22       8.960   6.650 -42.206  1.00  0.00      B    H  
ATOM    983  H03 GLU B  22       9.380   8.158 -41.295  1.00  0.00      B    H  
ATOM    984  H04 GLU B  22       8.228   6.626 -39.865  1.00  0.00      B    H  
ATOM    985  H05 GLU B  22      11.995   8.738 -42.501  1.00  0.00      B    H  
ATOM    986  H06 GLU B  22       9.958   6.701 -39.364  1.00  0.00      B    H  
ATOM    987  N   ASP B  23      10.326   7.148 -44.179  1.00  0.00      B    N  
ATOM    988  CA  ASP B  23      10.285   6.813 -45.598  1.00  0.00      B    C  
ATOM    989  C   ASP B  23       9.934   8.039 -46.435  1.00  0.00      B    C  
ATOM    990  O   ASP B  23       8.969   8.026 -47.199  1.00  0.00      B    O  
ATOM    991  CB  ASP B  23       9.269   5.699 -45.851  1.00  0.00      B    C  
ATOM    992  CG  ASP B  23       9.756   4.349 -45.361  1.00  0.00      B    C  
ATOM    993  OD1 ASP B  23      10.484   3.671 -46.116  1.00  0.00      B    O  
ATOM    994  OD2 ASP B  23       9.409   3.972 -44.223  1.00  0.00      B    O1-
ATOM    995  H01 ASP B  23      11.275   6.465 -45.893  1.00  0.00      B    H  
ATOM    996  H02 ASP B  23       9.118   5.626 -46.928  1.00  0.00      B    H  
ATOM    997  H03 ASP B  23       8.342   5.946 -45.334  1.00  0.00      B    H  
ATOM    998  H07 ASP B  23       9.760   7.911 -43.836  1.00  0.00      B    H  
ATOM    999  N   VAL B  24      10.724   9.098 -46.285  1.00  0.00      B    N  
ATOM   1000  CA  VAL B  24      10.497  10.332 -47.028  1.00  0.00      B    C  
ATOM   1001  C   VAL B  24      10.701  10.119 -48.523  1.00  0.00      B    C  
ATOM   1002  O   VAL B  24      11.552   9.334 -48.939  1.00  0.00      B    O  
ATOM   1003  CB  VAL B  24      11.434  11.456 -46.548  1.00  0.00      B    C  
ATOM   1004  CG1 VAL B  24      12.889  11.034 -46.687  1.00  0.00      B    C  
ATOM   1005  CG2 VAL B  24      11.166  12.739 -47.320  1.00  0.00      B    C  
ATOM   1006  H01 VAL B  24       9.464  10.627 -46.844  1.00  0.00      B    H  
ATOM   1007  H02 VAL B  24      11.235  11.646 -45.493  1.00  0.00      B    H  
ATOM   1008  H03 VAL B  24      13.503  11.617 -46.000  1.00  0.00      B    H  
ATOM   1009  H04 VAL B  24      11.500   9.046 -45.641  1.00  0.00      B    H  
ATOM   1010  H05 VAL B  24      12.985   9.975 -46.449  1.00  0.00      B    H  
ATOM   1011  H06 VAL B  24      13.223  11.209 -47.710  1.00  0.00      B    H  
ATOM   1012  H07 VAL B  24      10.313  13.256 -46.880  1.00  0.00      B    H  
ATOM   1013  H08 VAL B  24      12.045  13.382 -47.273  1.00  0.00      B    H  
ATOM   1014  H09 VAL B  24      10.947  12.499 -48.360  1.00  0.00      B    H  
ATOM   1015  N   GLY B  25       9.913  10.825 -49.329  1.00  0.00      B    N  
ATOM   1016  CA  GLY B  25      10.023  10.700 -50.771  1.00  0.00      B    C  
ATOM   1017  C   GLY B  25      11.159  11.526 -51.340  1.00  0.00      B    C  
ATOM   1018  O   GLY B  25      12.275  11.033 -51.500  1.00  0.00      B    O  
ATOM   1019  H01 GLY B  25       9.095  11.069 -51.207  1.00  0.00      B    H  
ATOM   1020  H02 GLY B  25      10.193   9.652 -51.020  1.00  0.00      B    H  
ATOM   1021  H10 GLY B  25       9.230  11.455 -48.933  1.00  0.00      B    H  
ATOM   1022  N   SER B  26      10.875  12.788 -51.648  1.00  0.00      B    N  
ATOM   1023  CA  SER B  26      11.880  13.683 -52.208  1.00  0.00      B    C  
ATOM   1024  C   SER B  26      11.881  15.023 -51.478  1.00  0.00      B    C  
ATOM   1025  O   SER B  26      10.845  15.674 -51.352  1.00  0.00      B    O  
ATOM   1026  CB  SER B  26      11.624  13.902 -53.700  1.00  0.00      B    C  
ATOM   1027  OG  SER B  26      11.954  12.745 -54.449  1.00  0.00      B    O  
ATOM   1028  H01 SER B  26      12.857  13.218 -52.079  1.00  0.00      B    H  
ATOM   1029  H02 SER B  26      12.251  14.726 -54.041  1.00  0.00      B    H  
ATOM   1030  H03 SER B  26       9.940  13.135 -51.490  1.00  0.00      B    H  
ATOM   1031  H04 SER B  26      10.570  14.136 -53.851  1.00  0.00      B    H  
ATOM   1032  H05 SER B  26      11.928  12.952 -55.386  1.00  0.00      B    H  
ATOM   1033  N   ASN B  27      13.053  15.429 -51.000  1.00  0.00      B    N  
ATOM   1034  CA  ASN B  27      13.190  16.691 -50.282  1.00  0.00      B    C  
ATOM   1035  C   ASN B  27      13.650  17.803 -51.220  1.00  0.00      B    C  
ATOM   1036  O   ASN B  27      14.841  18.096 -51.317  1.00  0.00      B    O  
ATOM   1037  CB  ASN B  27      14.182  16.540 -49.128  1.00  0.00      B    C  
ATOM   1038  CG  ASN B  27      13.942  15.279 -48.320  1.00  0.00      B    C  
ATOM   1039  ND2 ASN B  27      14.978  14.458 -48.184  1.00  0.00      B    N  
ATOM   1040  OD1 ASN B  27      12.840  15.046 -47.826  1.00  0.00      B    O  
ATOM   1041  H01 ASN B  27      12.213  16.959 -49.880  1.00  0.00      B    H  
ATOM   1042  H02 ASN B  27      14.048  17.392 -48.461  1.00  0.00      B    H  
ATOM   1043  H03 ASN B  27      15.192  16.508 -49.536  1.00  0.00      B    H  
ATOM   1044  H04 ASN B  27      14.878  13.602 -47.657  1.00  0.00      B    H  
ATOM   1045  H05 ASN B  27      15.865  14.690 -48.608  1.00  0.00      B    H  
ATOM   1046  H06 ASN B  27      13.869  14.849 -51.137  1.00  0.00      B    H  
ATOM   1047  N   LYS B  28      12.696  18.420 -51.910  1.00  0.00      B    N  
ATOM   1048  CA  LYS B  28      13.000  19.501 -52.839  1.00  0.00      B    C  
ATOM   1049  C   LYS B  28      12.699  20.859 -52.212  1.00  0.00      B    C  
ATOM   1050  O   LYS B  28      11.889  21.626 -52.730  1.00  0.00      B    O  
ATOM   1051  CB  LYS B  28      12.195  19.334 -54.130  1.00  0.00      B    C  
ATOM   1052  CG  LYS B  28      12.634  20.266 -55.246  1.00  0.00      B    C  
ATOM   1053  CD  LYS B  28      14.098  20.063 -55.599  1.00  0.00      B    C  
ATOM   1054  CE  LYS B  28      14.280  19.787 -57.084  1.00  0.00      B    C  
ATOM   1055  NZ  LYS B  28      14.536  18.345 -57.352  1.00  0.00      B    N1+
ATOM   1056  H01 LYS B  28      14.064  19.456 -53.073  1.00  0.00      B    H  
ATOM   1057  H02 LYS B  28      11.160  19.583 -53.895  1.00  0.00      B    H  
ATOM   1058  H03 LYS B  28      12.306  18.306 -54.475  1.00  0.00      B    H  
ATOM   1059  H04 LYS B  28      12.505  21.293 -54.904  1.00  0.00      B    H  
ATOM   1060  H05 LYS B  28      12.026  20.072 -56.130  1.00  0.00      B    H  
ATOM   1061  H06 LYS B  28      11.736  18.132 -51.787  1.00  0.00      B    H  
ATOM   1062  H07 LYS B  28      14.467  19.201 -55.043  1.00  0.00      B    H  
ATOM   1063  H08 LYS B  28      14.655  20.962 -55.334  1.00  0.00      B    H  
ATOM   1064  H09 LYS B  28      15.144  20.354 -57.430  1.00  0.00      B    H  
ATOM   1065  H10 LYS B  28      13.376  20.090 -57.613  1.00  0.00      B    H  
ATOM   1066  H11 LYS B  28      15.430  18.084 -56.960  1.00  0.00      B    H  
ATOM   1067  H12 LYS B  28      13.808  17.789 -56.928  1.00  0.00      B    H  
ATOM   1068  H13 LYS B  28      14.546  18.184 -58.349  1.00  0.00      B    H  
ATOM   1069  N   GLY B  29      13.359  21.149 -51.095  1.00  0.00      B    N  
ATOM   1070  CA  GLY B  29      13.149  22.415 -50.417  1.00  0.00      B    C  
ATOM   1071  C   GLY B  29      12.796  22.237 -48.953  1.00  0.00      B    C  
ATOM   1072  O   GLY B  29      12.037  23.026 -48.390  1.00  0.00      B    O  
ATOM   1073  H01 GLY B  29      12.311  22.915 -50.902  1.00  0.00      B    H  
ATOM   1074  H02 GLY B  29      14.062  23.006 -50.488  1.00  0.00      B    H  
ATOM   1075  H14 GLY B  29      14.014  20.481 -50.714  1.00  0.00      B    H  
ATOM   1076  N   ALA B  30      13.347  21.197 -48.336  1.00  0.00      B    N  
ATOM   1077  CA  ALA B  30      13.087  20.919 -46.929  1.00  0.00      B    C  
ATOM   1078  C   ALA B  30      13.935  21.809 -46.027  1.00  0.00      B    C  
ATOM   1079  O   ALA B  30      15.161  21.696 -46.003  1.00  0.00      B    O  
ATOM   1080  CB  ALA B  30      13.350  19.452 -46.623  1.00  0.00      B    C  
ATOM   1081  H01 ALA B  30      12.038  21.138 -46.729  1.00  0.00      B    H  
ATOM   1082  H02 ALA B  30      14.260  19.363 -46.029  1.00  0.00      B    H  
ATOM   1083  H03 ALA B  30      13.961  20.585 -48.854  1.00  0.00      B    H  
ATOM   1084  H04 ALA B  30      12.510  19.041 -46.064  1.00  0.00      B    H  
ATOM   1085  H05 ALA B  30      13.471  18.902 -47.556  1.00  0.00      B    H  
ATOM   1086  N   ILE B  31      13.275  22.694 -45.287  1.00  0.00      B    N  
ATOM   1087  CA  ILE B  31      13.969  23.603 -44.384  1.00  0.00      B    C  
ATOM   1088  C   ILE B  31      13.208  23.761 -43.072  1.00  0.00      B    C  
ATOM   1089  O   ILE B  31      11.986  23.911 -43.065  1.00  0.00      B    O  
ATOM   1090  CB  ILE B  31      14.163  24.991 -45.022  1.00  0.00      B    C  
ATOM   1091  CG1 ILE B  31      12.839  25.758 -45.041  1.00  0.00      B    C  
ATOM   1092  CG2 ILE B  31      14.722  24.853 -46.430  1.00  0.00      B    C  
ATOM   1093  CD1 ILE B  31      12.665  26.692 -43.863  1.00  0.00      B    C  
ATOM   1094  H01 ILE B  31      14.947  23.164 -44.184  1.00  0.00      B    H  
ATOM   1095  H02 ILE B  31      14.878  25.554 -44.422  1.00  0.00      B    H  
ATOM   1096  H03 ILE B  31      12.040  25.019 -44.984  1.00  0.00      B    H  
ATOM   1097  H04 ILE B  31      12.793  26.346 -45.958  1.00  0.00      B    H  
ATOM   1098  H05 ILE B  31      15.743  24.476 -46.379  1.00  0.00      B    H  
ATOM   1099  H06 ILE B  31      12.268  22.738 -45.352  1.00  0.00      B    H  
ATOM   1100  H07 ILE B  31      14.106  24.157 -47.000  1.00  0.00      B    H  
ATOM   1101  H08 ILE B  31      14.719  25.827 -46.920  1.00  0.00      B    H  
ATOM   1102  H09 ILE B  31      11.619  26.697 -43.556  1.00  0.00      B    H  
ATOM   1103  H10 ILE B  31      13.285  26.351 -43.034  1.00  0.00      B    H  
ATOM   1104  H11 ILE B  31      12.964  27.700 -44.151  1.00  0.00      B    H  
ATOM   1105  N   ILE B  32      13.940  23.729 -41.963  1.00  0.00      B    N  
ATOM   1106  CA  ILE B  32      13.334  23.872 -40.645  1.00  0.00      B    C  
ATOM   1107  C   ILE B  32      14.294  24.544 -39.669  1.00  0.00      B    C  
ATOM   1108  O   ILE B  32      14.979  23.876 -38.895  1.00  0.00      B    O  
ATOM   1109  CB  ILE B  32      12.908  22.508 -40.070  1.00  0.00      B    C  
ATOM   1110  CG1 ILE B  32      12.431  22.666 -38.625  1.00  0.00      B    C  
ATOM   1111  CG2 ILE B  32      14.059  21.517 -40.149  1.00  0.00      B    C  
ATOM   1112  CD1 ILE B  32      11.392  21.644 -38.217  1.00  0.00      B    C  
ATOM   1113  H01 ILE B  32      12.450  24.497 -40.771  1.00  0.00      B    H  
ATOM   1114  H02 ILE B  32      12.081  22.121 -40.665  1.00  0.00      B    H  
ATOM   1115  H03 ILE B  32      11.963  23.647 -38.548  1.00  0.00      B    H  
ATOM   1116  H04 ILE B  32      13.292  22.567 -37.964  1.00  0.00      B    H  
ATOM   1117  H05 ILE B  32      14.918  21.915 -39.609  1.00  0.00      B    H  
ATOM   1118  H06 ILE B  32      13.756  20.571 -39.701  1.00  0.00      B    H  
ATOM   1119  H07 ILE B  32      14.329  21.356 -41.193  1.00  0.00      B    H  
ATOM   1120  H08 ILE B  32      10.483  21.799 -38.798  1.00  0.00      B    H  
ATOM   1121  H09 ILE B  32      11.775  20.641 -38.404  1.00  0.00      B    H  
ATOM   1122  H10 ILE B  32      11.168  21.756 -37.156  1.00  0.00      B    H  
ATOM   1123  H12 ILE B  32      14.939  23.603 -42.035  1.00  0.00      B    H  
ATOM   1124  N   GLY B  33      14.338  25.873 -39.710  1.00  0.00      B    N  
ATOM   1125  CA  GLY B  33      15.216  26.614 -38.823  1.00  0.00      B    C  
ATOM   1126  C   GLY B  33      14.522  27.797 -38.177  1.00  0.00      B    C  
ATOM   1127  O   GLY B  33      13.690  28.456 -38.802  1.00  0.00      B    O  
ATOM   1128  H01 GLY B  33      16.042  27.000 -39.420  1.00  0.00      B    H  
ATOM   1129  H02 GLY B  33      15.569  25.944 -38.039  1.00  0.00      B    H  
ATOM   1130  H11 GLY B  33      13.754  26.372 -40.366  1.00  0.00      B    H  
ATOM   1131  N   LEU B  34      14.864  28.067 -36.922  1.00  0.00      B    N  
ATOM   1132  CA  LEU B  34      14.267  29.178 -36.189  1.00  0.00      B    C  
ATOM   1133  C   LEU B  34      14.910  30.502 -36.589  1.00  0.00      B    C  
ATOM   1134  O   LEU B  34      16.127  30.665 -36.497  1.00  0.00      B    O  
ATOM   1135  CB  LEU B  34      14.416  28.960 -34.683  1.00  0.00      B    C  
ATOM   1136  CG  LEU B  34      13.172  29.238 -33.838  1.00  0.00      B    C  
ATOM   1137  CD1 LEU B  34      12.364  27.964 -33.642  1.00  0.00      B    C  
ATOM   1138  CD2 LEU B  34      13.562  29.836 -32.494  1.00  0.00      B    C  
ATOM   1139  H01 LEU B  34      13.207  29.219 -36.440  1.00  0.00      B    H  
ATOM   1140  H02 LEU B  34      15.161  29.684 -34.354  1.00  0.00      B    H  
ATOM   1141  H03 LEU B  34      15.554  27.489 -36.464  1.00  0.00      B    H  
ATOM   1142  H04 LEU B  34      14.703  27.921 -34.523  1.00  0.00      B    H  
ATOM   1143  H05 LEU B  34      12.551  29.960 -34.368  1.00  0.00      B    H  
ATOM   1144  H06 LEU B  34      11.410  28.056 -34.161  1.00  0.00      B    H  
ATOM   1145  H07 LEU B  34      12.917  27.116 -34.047  1.00  0.00      B    H  
ATOM   1146  H08 LEU B  34      12.185  27.807 -32.578  1.00  0.00      B    H  
ATOM   1147  H09 LEU B  34      14.409  30.509 -32.628  1.00  0.00      B    H  
ATOM   1148  H10 LEU B  34      12.719  30.392 -32.085  1.00  0.00      B    H  
ATOM   1149  H11 LEU B  34      13.839  29.037 -31.807  1.00  0.00      B    H  
ATOM   1150  N   MET B  35      14.085  31.446 -37.030  1.00  0.00      B    N  
ATOM   1151  CA  MET B  35      14.574  32.757 -37.441  1.00  0.00      B    C  
ATOM   1152  C   MET B  35      15.485  32.641 -38.658  1.00  0.00      B    C  
ATOM   1153  O   MET B  35      16.596  33.173 -38.668  1.00  0.00      B    O  
ATOM   1154  CB  MET B  35      15.325  33.428 -36.289  1.00  0.00      B    C  
ATOM   1155  CG  MET B  35      15.320  34.947 -36.363  1.00  0.00      B    C  
ATOM   1156  SD  MET B  35      16.963  35.634 -36.646  1.00  0.00      B    S  
ATOM   1157  CE  MET B  35      17.533  35.853 -34.963  1.00  0.00      B    C  
ATOM   1158  H01 MET B  35      13.714  33.370 -37.711  1.00  0.00      B    H  
ATOM   1159  H02 MET B  35      16.365  33.108 -36.356  1.00  0.00      B    H  
ATOM   1160  H03 MET B  35      14.859  33.126 -35.351  1.00  0.00      B    H  
ATOM   1161  H04 MET B  35      14.967  35.322 -35.403  1.00  0.00      B    H  
ATOM   1162  H05 MET B  35      14.667  35.255 -37.179  1.00  0.00      B    H  
ATOM   1163  H06 MET B  35      18.402  36.511 -34.957  1.00  0.00      B    H  
ATOM   1164  H07 MET B  35      16.738  36.297 -34.364  1.00  0.00      B    H  
ATOM   1165  H08 MET B  35      17.808  34.885 -34.543  1.00  0.00      B    H  
ATOM   1166  H12 MET B  35      13.095  31.251 -37.082  1.00  0.00      B    H  
ATOM   1167  N   VAL B  36      15.009  31.943 -39.684  1.00  0.00      B    N  
ATOM   1168  CA  VAL B  36      15.780  31.758 -40.907  1.00  0.00      B    C  
ATOM   1169  C   VAL B  36      15.480  32.859 -41.918  1.00  0.00      B    C  
ATOM   1170  O   VAL B  36      14.344  33.316 -42.035  1.00  0.00      B    O  
ATOM   1171  CB  VAL B  36      15.490  30.390 -41.553  1.00  0.00      B    C  
ATOM   1172  CG1 VAL B  36      16.263  30.238 -42.854  1.00  0.00      B    C  
ATOM   1173  CG2 VAL B  36      15.828  29.264 -40.588  1.00  0.00      B    C  
ATOM   1174  H01 VAL B  36      16.832  31.803 -40.627  1.00  0.00      B    H  
ATOM   1175  H02 VAL B  36      14.426  30.335 -41.783  1.00  0.00      B    H  
ATOM   1176  H03 VAL B  36      17.259  29.850 -42.641  1.00  0.00      B    H  
ATOM   1177  H04 VAL B  36      15.737  29.546 -43.511  1.00  0.00      B    H  
ATOM   1178  H05 VAL B  36      16.349  31.209 -43.342  1.00  0.00      B    H  
ATOM   1179  H06 VAL B  36      16.696  29.545 -39.992  1.00  0.00      B    H  
ATOM   1180  H07 VAL B  36      14.979  29.083 -39.929  1.00  0.00      B    H  
ATOM   1181  H08 VAL B  36      16.052  28.358 -41.150  1.00  0.00      B    H  
ATOM   1182  H09 VAL B  36      14.090  31.530 -39.614  1.00  0.00      B    H  
ATOM   1183  N   GLY B  37      16.508  33.280 -42.649  1.00  0.00      B    N  
ATOM   1184  CA  GLY B  37      16.333  34.324 -43.642  1.00  0.00      B    C  
ATOM   1185  C   GLY B  37      15.722  33.805 -44.928  1.00  0.00      B    C  
ATOM   1186  O   GLY B  37      14.813  32.976 -44.902  1.00  0.00      B    O  
ATOM   1187  H01 GLY B  37      17.319  34.722 -43.881  1.00  0.00      B    H  
ATOM   1188  H02 GLY B  37      15.680  35.094 -43.230  1.00  0.00      B    H  
ATOM   1189  H09 GLY B  37      17.420  32.869 -42.512  1.00  0.00      B    H  
ATOM   1190  N   GLY B  38      16.221  34.295 -46.059  1.00  0.00      B    N  
ATOM   1191  CA  GLY B  38      15.704  33.865 -47.345  1.00  0.00      B    C  
ATOM   1192  C   GLY B  38      16.114  32.447 -47.690  1.00  0.00      B    C  
ATOM   1193  O   GLY B  38      16.888  31.823 -46.964  1.00  0.00      B    O  
ATOM   1194  H01 GLY B  38      16.120  34.525 -48.107  1.00  0.00      B    H  
ATOM   1195  H02 GLY B  38      14.616  33.919 -47.321  1.00  0.00      B    H  
ATOM   1196  H03 GLY B  38      16.968  34.974 -46.023  1.00  0.00      B    H  
ATOM   1197  N   VAL B  39      15.593  31.936 -48.801  1.00  0.00      B    N  
ATOM   1198  CA  VAL B  39      15.909  30.582 -49.240  1.00  0.00      B    C  
ATOM   1199  C   VAL B  39      15.217  30.257 -50.559  1.00  0.00      B    C  
ATOM   1200  O   VAL B  39      14.003  30.417 -50.692  1.00  0.00      B    O  
ATOM   1201  CB  VAL B  39      15.496  29.539 -48.185  1.00  0.00      B    C  
ATOM   1202  CG1 VAL B  39      14.036  29.719 -47.799  1.00  0.00      B    C  
ATOM   1203  CG2 VAL B  39      15.749  28.130 -48.702  1.00  0.00      B    C  
ATOM   1204  H01 VAL B  39      16.989  30.538 -49.379  1.00  0.00      B    H  
ATOM   1205  H02 VAL B  39      16.104  29.690 -47.293  1.00  0.00      B    H  
ATOM   1206  H03 VAL B  39      14.963  32.499 -49.354  1.00  0.00      B    H  
ATOM   1207  H04 VAL B  39      13.417  29.056 -48.403  1.00  0.00      B    H  
ATOM   1208  H05 VAL B  39      13.906  29.476 -46.744  1.00  0.00      B    H  
ATOM   1209  H06 VAL B  39      13.738  30.753 -47.973  1.00  0.00      B    H  
ATOM   1210  H07 VAL B  39      16.734  27.795 -48.375  1.00  0.00      B    H  
ATOM   1211  H08 VAL B  39      14.988  27.456 -48.309  1.00  0.00      B    H  
ATOM   1212  H09 VAL B  39      15.708  28.129 -49.791  1.00  0.00      B    H  
ATOM   1213  N   VAL B  40      15.996  29.798 -51.533  1.00  0.00      B    N  
ATOM   1214  CA  VAL B  40      15.458  29.448 -52.843  1.00  0.00      B    C  
ATOM   1215  C   VAL B  40      15.750  27.992 -53.185  1.00  0.00      B    C  
ATOM   1216  O   VAL B  40      16.886  27.531 -53.066  1.00  0.00      B    O  
ATOM   1217  CB  VAL B  40      16.039  30.350 -53.947  1.00  0.00      B    C  
ATOM   1218  CG1 VAL B  40      15.430  30.001 -55.297  1.00  0.00      B    C  
ATOM   1219  CG2 VAL B  40      15.809  31.817 -53.613  1.00  0.00      B    C  
ATOM   1220  H01 VAL B  40      14.379  29.597 -52.793  1.00  0.00      B    H  
ATOM   1221  H02 VAL B  40      17.114  30.178 -54.004  1.00  0.00      B    H  
ATOM   1222  H03 VAL B  40      14.536  30.604 -55.459  1.00  0.00      B    H  
ATOM   1223  H04 VAL B  40      16.153  30.206 -56.086  1.00  0.00      B    H  
ATOM   1224  H05 VAL B  40      15.163  28.944 -55.313  1.00  0.00      B    H  
ATOM   1225  H06 VAL B  40      14.837  31.932 -53.133  1.00  0.00      B    H  
ATOM   1226  H07 VAL B  40      16.591  32.163 -52.937  1.00  0.00      B    H  
ATOM   1227  H08 VAL B  40      15.833  32.407 -54.529  1.00  0.00      B    H  
ATOM   1228  H10 VAL B  40      16.985  29.689 -51.362  1.00  0.00      B    H  
ATOM   1229  N   ILE B  41      14.718  27.272 -53.612  1.00  0.00      B    N  
ATOM   1230  CA  ILE B  41      14.864  25.867 -53.973  1.00  0.00      B    C  
ATOM   1231  C   ILE B  41      14.205  25.574 -55.317  1.00  0.00      B    C  
ATOM   1232  O   ILE B  41      13.092  26.027 -55.585  1.00  0.00      B    O  
ATOM   1233  CB  ILE B  41      14.255  24.944 -52.902  1.00  0.00      B    C  
ATOM   1234  CG1 ILE B  41      14.884  25.226 -51.536  1.00  0.00      B    C  
ATOM   1235  CG2 ILE B  41      14.447  23.485 -53.289  1.00  0.00      B    C  
ATOM   1236  CD1 ILE B  41      13.878  25.613 -50.476  1.00  0.00      B    C  
ATOM   1237  H01 ILE B  41      15.933  25.669 -54.045  1.00  0.00      B    H  
ATOM   1238  H02 ILE B  41      13.186  25.145 -52.836  1.00  0.00      B    H  
ATOM   1239  H03 ILE B  41      15.557  26.074 -51.663  1.00  0.00      B    H  
ATOM   1240  H04 ILE B  41      15.407  24.329 -51.205  1.00  0.00      B    H  
ATOM   1241  H05 ILE B  41      15.421  23.143 -52.941  1.00  0.00      B    H  
ATOM   1242  H06 ILE B  41      13.665  22.881 -52.830  1.00  0.00      B    H  
ATOM   1243  H07 ILE B  41      14.394  23.386 -54.373  1.00  0.00      B    H  
ATOM   1244  H08 ILE B  41      12.938  25.093 -50.661  1.00  0.00      B    H  
ATOM   1245  H09 ILE B  41      13.810  27.709 -53.688  1.00  0.00      B    H  
ATOM   1246  H10 ILE B  41      14.259  25.335 -49.494  1.00  0.00      B    H  
ATOM   1247  H11 ILE B  41      13.710  26.689 -50.510  1.00  0.00      B    H  
ATOM   1248  N   ALA B  42      14.898  24.812 -56.156  1.00  0.00      B    N  
ATOM   1249  CA  ALA B  42      14.378  24.454 -57.470  1.00  0.00      B    C  
ATOM   1250  C   ALA B  42      13.381  23.305 -57.372  1.00  0.00      B    C  
ATOM   1251  O   ALA B  42      13.421  22.400 -58.204  1.00  0.00      B    O  
ATOM   1252  CB  ALA B  42      15.519  24.087 -58.407  1.00  0.00      B    C  
ATOM   1253  H01 ALA B  42      13.855  25.320 -57.874  1.00  0.00      B    H  
ATOM   1254  H02 ALA B  42      12.640  23.286 -56.573  1.00  0.00      B    H  
ATOM   1255  H03 ALA B  42      16.409  23.854 -57.822  1.00  0.00      B    H  
ATOM   1256  H04 ALA B  42      15.237  23.217 -59.000  1.00  0.00      B    H  
ATOM   1257  H05 ALA B  42      15.730  24.926 -59.070  1.00  0.00      B    H  
ATOM   1258  H12 ALA B  42      15.807  24.472 -55.877  1.00  0.00      B    H  
TER   
ATOM   1259  N   ASP C   1      13.627  10.838   9.825  1.00  0.00      C    N  
ATOM   1260  CA  ASP C   1      14.890  11.043   9.125  1.00  0.00      C    C  
ATOM   1261  C   ASP C   1      14.658  11.685   7.761  1.00  0.00      C    C  
ATOM   1262  O   ASP C   1      13.519  11.827   7.317  1.00  0.00      C    O  
ATOM   1263  CB  ASP C   1      15.628   9.714   8.958  1.00  0.00      C    C  
ATOM   1264  CG  ASP C   1      16.045   9.113  10.286  1.00  0.00      C    C  
ATOM   1265  OD1 ASP C   1      16.112   9.863  11.281  1.00  0.00      C    O  
ATOM   1266  OD2 ASP C   1      16.306   7.892  10.329  1.00  0.00      C    O1-
ATOM   1267  H01 ASP C   1      13.386  11.674  10.338  1.00  0.00      C    H  
ATOM   1268  H02 ASP C   1      15.503  11.717   9.724  1.00  0.00      C    H  
ATOM   1269  H03 ASP C   1      16.533   9.907   8.382  1.00  0.00      C    H  
ATOM   1270  H04 ASP C   1      14.972   9.011   8.445  1.00  0.00      C    H  
ATOM   1271  H06 ASP C   1      13.719  10.064  10.467  1.00  0.00      C    H  
ATOM   1272  N   ALA C   2      15.745  12.072   7.101  1.00  0.00      C    N  
ATOM   1273  CA  ALA C   2      15.659  12.698   5.788  1.00  0.00      C    C  
ATOM   1274  C   ALA C   2      15.985  11.699   4.682  1.00  0.00      C    C  
ATOM   1275  O   ALA C   2      17.149  11.371   4.454  1.00  0.00      C    O  
ATOM   1276  CB  ALA C   2      16.593  13.896   5.712  1.00  0.00      C    C  
ATOM   1277  H01 ALA C   2      14.635  13.041   5.642  1.00  0.00      C    H  
ATOM   1278  H02 ALA C   2      17.521  13.602   5.223  1.00  0.00      C    H  
ATOM   1279  H03 ALA C   2      16.118  14.692   5.139  1.00  0.00      C    H  
ATOM   1280  H04 ALA C   2      16.811  14.252   6.719  1.00  0.00      C    H  
ATOM   1281  H05 ALA C   2      16.653  11.929   7.520  1.00  0.00      C    H  
ATOM   1282  N   GLU C   3      14.950  11.221   3.998  1.00  0.00      C    N  
ATOM   1283  CA  GLU C   3      15.129  10.259   2.917  1.00  0.00      C    C  
ATOM   1284  C   GLU C   3      14.910  10.920   1.559  1.00  0.00      C    C  
ATOM   1285  O   GLU C   3      13.775  11.097   1.118  1.00  0.00      C    O  
ATOM   1286  CB  GLU C   3      14.164   9.084   3.086  1.00  0.00      C    C  
ATOM   1287  CG  GLU C   3      14.640   7.804   2.420  1.00  0.00      C    C  
ATOM   1288  CD  GLU C   3      15.289   6.844   3.398  1.00  0.00      C    C  
ATOM   1289  OE1 GLU C   3      16.514   6.950   3.611  1.00  0.00      C    O  
ATOM   1290  OE2 GLU C   3      14.569   5.985   3.951  1.00  0.00      C    O1-
ATOM   1291  H01 GLU C   3      16.153   9.888   2.960  1.00  0.00      C    H  
ATOM   1292  H02 GLU C   3      13.229   9.367   2.602  1.00  0.00      C    H  
ATOM   1293  H03 GLU C   3      14.037   8.892   4.151  1.00  0.00      C    H  
ATOM   1294  H04 GLU C   3      15.391   8.077   1.679  1.00  0.00      C    H  
ATOM   1295  H05 GLU C   3      14.018  11.531   4.233  1.00  0.00      C    H  
ATOM   1296  H06 GLU C   3      13.784   7.310   1.960  1.00  0.00      C    H  
ATOM   1297  N   PHE C   4      16.006  11.284   0.902  1.00  0.00      C    N  
ATOM   1298  CA  PHE C   4      15.936  11.927  -0.405  1.00  0.00      C    C  
ATOM   1299  C   PHE C   4      16.249  10.932  -1.519  1.00  0.00      C    C  
ATOM   1300  O   PHE C   4      17.408  10.588  -1.751  1.00  0.00      C    O  
ATOM   1301  CB  PHE C   4      16.909  13.105  -0.470  1.00  0.00      C    C  
ATOM   1302  CG  PHE C   4      16.293  14.415  -0.068  1.00  0.00      C    C  
ATOM   1303  CD1 PHE C   4      15.543  15.150  -0.971  1.00  0.00      C    C  
ATOM   1304  CD2 PHE C   4      16.465  14.911   1.215  1.00  0.00      C    C  
ATOM   1305  CE1 PHE C   4      14.975  16.355  -0.603  1.00  0.00      C    C  
ATOM   1306  CE2 PHE C   4      15.899  16.115   1.588  1.00  0.00      C    C  
ATOM   1307  CZ  PHE C   4      15.154  16.838   0.678  1.00  0.00      C    C  
ATOM   1308  H01 PHE C   4      14.920  12.296  -0.546  1.00  0.00      C    H  
ATOM   1309  H02 PHE C   4      17.222  13.204  -1.509  1.00  0.00      C    H  
ATOM   1310  H03 PHE C   4      17.747  12.898   0.196  1.00  0.00      C    H  
ATOM   1311  H04 PHE C   4      15.399  14.774  -1.984  1.00  0.00      C    H  
ATOM   1312  H05 PHE C   4      17.053  14.345   1.937  1.00  0.00      C    H  
ATOM   1313  H06 PHE C   4      14.386  16.923  -1.323  1.00  0.00      C    H  
ATOM   1314  H07 PHE C   4      16.910  11.111   1.318  1.00  0.00      C    H  
ATOM   1315  H08 PHE C   4      16.041  16.494   2.600  1.00  0.00      C    H  
ATOM   1316  H09 PHE C   4      14.708  17.789   0.970  1.00  0.00      C    H  
ATOM   1317  N   ARG C   5      15.207  10.472  -2.203  1.00  0.00      C    N  
ATOM   1318  CA  ARG C   5      15.370   9.515  -3.291  1.00  0.00      C    C  
ATOM   1319  C   ARG C   5      15.185  10.194  -4.645  1.00  0.00      C    C  
ATOM   1320  O   ARG C   5      14.059  10.403  -5.098  1.00  0.00      C    O  
ATOM   1321  CB  ARG C   5      14.368   8.367  -3.143  1.00  0.00      C    C  
ATOM   1322  CG  ARG C   5      14.968   7.110  -2.536  1.00  0.00      C    C  
ATOM   1323  CD  ARG C   5      15.005   5.969  -3.540  1.00  0.00      C    C  
ATOM   1324  NE  ARG C   5      13.949   4.989  -3.294  1.00  0.00      C    N  
ATOM   1325  CZ  ARG C   5      13.741   3.925  -4.061  1.00  0.00      C    C  
ATOM   1326  NH1 ARG C   5      14.512   3.704  -5.117  1.00  0.00      C    N1+
ATOM   1327  NH2 ARG C   5      12.760   3.079  -3.772  1.00  0.00      C    N  
ATOM   1328  H01 ARG C   5      16.382   9.114  -3.240  1.00  0.00      C    H  
ATOM   1329  H02 ARG C   5      14.030   8.107  -4.146  1.00  0.00      C    H  
ATOM   1330  H03 ARG C   5      13.551   8.702  -2.505  1.00  0.00      C    H  
ATOM   1331  H04 ARG C   5      14.344   6.805  -1.695  1.00  0.00      C    H  
ATOM   1332  H05 ARG C   5      15.984   7.325  -2.206  1.00  0.00      C    H  
ATOM   1333  H06 ARG C   5      15.965   5.462  -3.438  1.00  0.00      C    H  
ATOM   1334  H07 ARG C   5      14.880   6.378  -4.543  1.00  0.00      C    H  
ATOM   1335  H08 ARG C   5      13.344   5.129  -2.497  1.00  0.00      C    H  
ATOM   1336  H09 ARG C   5      14.352   2.894  -5.699  1.00  0.00      C    H  
ATOM   1337  H10 ARG C   5      14.280  10.793  -1.964  1.00  0.00      C    H  
ATOM   1338  H11 ARG C   5      15.259   4.346  -5.340  1.00  0.00      C    H  
ATOM   1339  H12 ARG C   5      12.171   3.244  -2.968  1.00  0.00      C    H  
ATOM   1340  H13 ARG C   5      12.602   2.270  -4.356  1.00  0.00      C    H  
ATOM   1341  N   HIS C   6      16.298  10.537  -5.286  1.00  0.00      C    N  
ATOM   1342  CA  HIS C   6      16.259  11.192  -6.588  1.00  0.00      C    C  
ATOM   1343  C   HIS C   6      16.773  10.260  -7.681  1.00  0.00      C    C  
ATOM   1344  O   HIS C   6      17.944  10.315  -8.058  1.00  0.00      C    O  
ATOM   1345  CB  HIS C   6      17.092  12.474  -6.563  1.00  0.00      C    C  
ATOM   1346  CG  HIS C   6      16.402  13.623  -5.892  1.00  0.00      C    C  
ATOM   1347  CD2 HIS C   6      15.974  13.776  -4.617  1.00  0.00      C    C  
ATOM   1348  ND1 HIS C   6      16.077  14.792  -6.548  1.00  0.00      C    N  
ATOM   1349  CE1 HIS C   6      15.480  15.615  -5.704  1.00  0.00      C    C  
ATOM   1350  NE2 HIS C   6      15.405  15.023  -4.526  1.00  0.00      C    N  
ATOM   1351  H01 HIS C   6      15.222  11.445  -6.808  1.00  0.00      C    H  
ATOM   1352  H02 HIS C   6      17.263  12.765  -7.599  1.00  0.00      C    H  
ATOM   1353  H03 HIS C   6      18.022  12.272  -6.032  1.00  0.00      C    H  
ATOM   1354  H04 HIS C   6      16.064  13.046  -3.813  1.00  0.00      C    H  
ATOM   1355  H05 HIS C   6      16.266  14.988  -7.521  1.00  0.00      C    H  
ATOM   1356  H06 HIS C   6      15.112  16.613  -5.940  1.00  0.00      C    H  
ATOM   1357  H07 HIS C   6      14.996  15.422  -3.693  1.00  0.00      C    H  
ATOM   1358  H14 HIS C   6      17.192  10.339  -4.861  1.00  0.00      C    H  
ATOM   1359  N   ASP C   7      15.891   9.404  -8.185  1.00  0.00      C    N  
ATOM   1360  CA  ASP C   7      16.255   8.460  -9.235  1.00  0.00      C    C  
ATOM   1361  C   ASP C   7      15.822   8.976 -10.604  1.00  0.00      C    C  
ATOM   1362  O   ASP C   7      15.364   8.208 -11.451  1.00  0.00      C    O  
ATOM   1363  CB  ASP C   7      15.620   7.095  -8.966  1.00  0.00      C    C  
ATOM   1364  CG  ASP C   7      16.322   5.974  -9.707  1.00  0.00      C    C  
ATOM   1365  OD1 ASP C   7      17.435   5.594  -9.289  1.00  0.00      C    O  
ATOM   1366  OD2 ASP C   7      15.757   5.477 -10.704  1.00  0.00      C    O1-
ATOM   1367  H01 ASP C   7      17.340   8.354  -9.234  1.00  0.00      C    H  
ATOM   1368  H02 ASP C   7      14.590   7.133  -9.320  1.00  0.00      C    H  
ATOM   1369  H03 ASP C   7      15.667   6.891  -7.896  1.00  0.00      C    H  
ATOM   1370  H08 ASP C   7      14.945   9.407  -7.832  1.00  0.00      C    H  
ATOM   1371  N   SER C   8      15.970  10.280 -10.813  1.00  0.00      C    N  
ATOM   1372  CA  SER C   8      15.589  10.899 -12.078  1.00  0.00      C    C  
ATOM   1373  C   SER C   8      16.622  10.603 -13.160  1.00  0.00      C    C  
ATOM   1374  O   SER C   8      17.741  11.112 -13.122  1.00  0.00      C    O  
ATOM   1375  CB  SER C   8      15.435  12.411 -11.903  1.00  0.00      C    C  
ATOM   1376  OG  SER C   8      16.512  12.951 -11.156  1.00  0.00      C    O  
ATOM   1377  H01 SER C   8      14.633  10.477 -12.388  1.00  0.00      C    H  
ATOM   1378  H02 SER C   8      14.508  12.604 -11.363  1.00  0.00      C    H  
ATOM   1379  H03 SER C   8      15.410  12.883 -12.885  1.00  0.00      C    H  
ATOM   1380  H04 SER C   8      16.355  10.856 -10.079  1.00  0.00      C    H  
ATOM   1381  H05 SER C   8      16.806  12.308 -10.507  1.00  0.00      C    H  
ATOM   1382  N   GLY C   9      16.237   9.775 -14.126  1.00  0.00      C    N  
ATOM   1383  CA  GLY C   9      17.141   9.424 -15.207  1.00  0.00      C    C  
ATOM   1384  C   GLY C   9      16.460   8.615 -16.293  1.00  0.00      C    C  
ATOM   1385  O   GLY C   9      16.041   7.481 -16.061  1.00  0.00      C    O  
ATOM   1386  H01 GLY C   9      17.937   8.810 -14.787  1.00  0.00      C    H  
ATOM   1387  H02 GLY C   9      17.534  10.341 -15.647  1.00  0.00      C    H  
ATOM   1388  H06 GLY C   9      15.305   9.386 -14.108  1.00  0.00      C    H  
ATOM   1389  N   TYR C  10      16.347   9.199 -17.480  1.00  0.00      C    N  
ATOM   1390  CA  TYR C  10      15.708   8.526 -18.605  1.00  0.00      C    C  
ATOM   1391  C   TYR C  10      16.410   8.869 -19.915  1.00  0.00      C    C  
ATOM   1392  O   TYR C  10      17.081   8.027 -20.511  1.00  0.00      C    O  
ATOM   1393  CB  TYR C  10      14.232   8.916 -18.688  1.00  0.00      C    C  
ATOM   1394  CG  TYR C  10      13.286   7.754 -18.484  1.00  0.00      C    C  
ATOM   1395  CD1 TYR C  10      13.124   7.175 -17.232  1.00  0.00      C    C  
ATOM   1396  CD2 TYR C  10      12.553   7.236 -19.545  1.00  0.00      C    C  
ATOM   1397  CE1 TYR C  10      12.262   6.113 -17.041  1.00  0.00      C    C  
ATOM   1398  CE2 TYR C  10      11.687   6.174 -19.364  1.00  0.00      C    C  
ATOM   1399  CZ  TYR C  10      11.546   5.616 -18.110  1.00  0.00      C    C  
ATOM   1400  OH  TYR C  10      10.685   4.559 -17.925  1.00  0.00      C    O  
ATOM   1401  H01 TYR C  10      15.785   7.451 -18.443  1.00  0.00      C    H  
ATOM   1402  H02 TYR C  10      14.058   9.296 -19.695  1.00  0.00      C    H  
ATOM   1403  H03 TYR C  10      16.712  10.132 -17.607  1.00  0.00      C    H  
ATOM   1404  H04 TYR C  10      14.029   9.665 -17.922  1.00  0.00      C    H  
ATOM   1405  H05 TYR C  10      13.687   7.566 -16.385  1.00  0.00      C    H  
ATOM   1406  H06 TYR C  10      12.663   7.675 -20.537  1.00  0.00      C    H  
ATOM   1407  H07 TYR C  10      12.148   5.670 -16.051  1.00  0.00      C    H  
ATOM   1408  H08 TYR C  10      11.119   5.780 -20.207  1.00  0.00      C    H  
ATOM   1409  H09 TYR C  10      10.496   4.459 -16.989  1.00  0.00      C    H  
ATOM   1410  N   GLU C  11      16.250  10.113 -20.357  1.00  0.00      C    N  
ATOM   1411  CA  GLU C  11      16.868  10.568 -21.597  1.00  0.00      C    C  
ATOM   1412  C   GLU C  11      17.632  11.871 -21.378  1.00  0.00      C    C  
ATOM   1413  O   GLU C  11      17.190  12.744 -20.631  1.00  0.00      C    O  
ATOM   1414  CB  GLU C  11      15.806  10.762 -22.681  1.00  0.00      C    C  
ATOM   1415  CG  GLU C  11      15.875   9.728 -23.793  1.00  0.00      C    C  
ATOM   1416  CD  GLU C  11      16.800  10.144 -24.920  1.00  0.00      C    C  
ATOM   1417  OE1 GLU C  11      17.722  10.947 -24.664  1.00  0.00      C    O  
ATOM   1418  OE2 GLU C  11      16.602   9.668 -26.057  1.00  0.00      C    O1-
ATOM   1419  H01 GLU C  11      17.574   9.804 -21.923  1.00  0.00      C    H  
ATOM   1420  H02 GLU C  11      15.990  11.735 -23.138  1.00  0.00      C    H  
ATOM   1421  H03 GLU C  11      14.822  10.703 -22.215  1.00  0.00      C    H  
ATOM   1422  H04 GLU C  11      14.873   9.625 -24.210  1.00  0.00      C    H  
ATOM   1423  H05 GLU C  11      16.234   8.788 -23.375  1.00  0.00      C    H  
ATOM   1424  H10 GLU C  11      15.687  10.758 -19.821  1.00  0.00      C    H  
ATOM   1425  N   VAL C  12      18.781  11.995 -22.035  1.00  0.00      C    N  
ATOM   1426  CA  VAL C  12      19.606  13.191 -21.914  1.00  0.00      C    C  
ATOM   1427  C   VAL C  12      19.793  13.869 -23.266  1.00  0.00      C    C  
ATOM   1428  O   VAL C  12      20.878  13.832 -23.847  1.00  0.00      C    O  
ATOM   1429  CB  VAL C  12      20.989  12.860 -21.322  1.00  0.00      C    C  
ATOM   1430  CG1 VAL C  12      21.797  14.131 -21.110  1.00  0.00      C    C  
ATOM   1431  CG2 VAL C  12      20.840  12.090 -20.018  1.00  0.00      C    C  
ATOM   1432  H01 VAL C  12      19.083  13.870 -21.240  1.00  0.00      C    H  
ATOM   1433  H02 VAL C  12      21.527  12.230 -22.030  1.00  0.00      C    H  
ATOM   1434  H03 VAL C  12      22.736  14.060 -21.660  1.00  0.00      C    H  
ATOM   1435  H04 VAL C  12      21.229  14.988 -21.472  1.00  0.00      C    H  
ATOM   1436  H05 VAL C  12      22.007  14.256 -20.048  1.00  0.00      C    H  
ATOM   1437  H06 VAL C  12      19.090  11.242 -22.633  1.00  0.00      C    H  
ATOM   1438  H07 VAL C  12      19.788  11.855 -19.854  1.00  0.00      C    H  
ATOM   1439  H08 VAL C  12      21.414  11.165 -20.074  1.00  0.00      C    H  
ATOM   1440  H09 VAL C  12      21.209  12.698 -19.192  1.00  0.00      C    H  
ATOM   1441  N   HIS C  13      18.727  14.489 -23.763  1.00  0.00      C    N  
ATOM   1442  CA  HIS C  13      18.774  15.178 -25.048  1.00  0.00      C    C  
ATOM   1443  C   HIS C  13      18.372  16.642 -24.894  1.00  0.00      C    C  
ATOM   1444  O   HIS C  13      19.218  17.536 -24.932  1.00  0.00      C    O  
ATOM   1445  CB  HIS C  13      17.854  14.487 -26.055  1.00  0.00      C    C  
ATOM   1446  CG  HIS C  13      18.566  13.527 -26.956  1.00  0.00      C    C  
ATOM   1447  CD2 HIS C  13      18.241  12.273 -27.348  1.00  0.00      C    C  
ATOM   1448  ND1 HIS C  13      19.768  13.818 -27.567  1.00  0.00      C    N  
ATOM   1449  CE1 HIS C  13      20.150  12.785 -28.297  1.00  0.00      C    C  
ATOM   1450  NE2 HIS C  13      19.241  11.834 -28.181  1.00  0.00      C    N  
ATOM   1451  H01 HIS C  13      19.799  15.138 -25.417  1.00  0.00      C    H  
ATOM   1452  H02 HIS C  13      17.431  15.267 -26.689  1.00  0.00      C    H  
ATOM   1453  H03 HIS C  13      17.088  13.941 -25.505  1.00  0.00      C    H  
ATOM   1454  H04 HIS C  13      17.351  11.715 -27.057  1.00  0.00      C    H  
ATOM   1455  H05 HIS C  13      20.277  14.685 -27.471  1.00  0.00      C    H  
ATOM   1456  H06 HIS C  13      21.060  12.728 -28.893  1.00  0.00      C    H  
ATOM   1457  H07 HIS C  13      19.276  10.931 -28.632  1.00  0.00      C    H  
ATOM   1458  H10 HIS C  13      17.864  14.483 -23.238  1.00  0.00      C    H  
ATOM   1459  N   HIS C  14      17.075  16.880 -24.723  1.00  0.00      C    N  
ATOM   1460  CA  HIS C  14      16.561  18.235 -24.564  1.00  0.00      C    C  
ATOM   1461  C   HIS C  14      16.635  19.002 -25.881  1.00  0.00      C    C  
ATOM   1462  O   HIS C  14      15.610  19.291 -26.499  1.00  0.00      C    O  
ATOM   1463  CB  HIS C  14      17.347  18.979 -23.483  1.00  0.00      C    C  
ATOM   1464  CG  HIS C  14      17.654  18.139 -22.282  1.00  0.00      C    C  
ATOM   1465  CD2 HIS C  14      16.836  17.593 -21.351  1.00  0.00      C    C  
ATOM   1466  ND1 HIS C  14      18.935  17.774 -21.925  1.00  0.00      C    N  
ATOM   1467  CE1 HIS C  14      18.892  17.039 -20.828  1.00  0.00      C    C  
ATOM   1468  NE2 HIS C  14      17.630  16.915 -20.459  1.00  0.00      C    N  
ATOM   1469  H01 HIS C  14      15.516  18.167 -24.261  1.00  0.00      C    H  
ATOM   1470  H02 HIS C  14      16.722  19.805 -23.144  1.00  0.00      C    H  
ATOM   1471  H03 HIS C  14      18.287  19.322 -23.914  1.00  0.00      C    H  
ATOM   1472  H04 HIS C  14      15.750  17.676 -21.316  1.00  0.00      C    H  
ATOM   1473  H05 HIS C  14      19.775  18.029 -22.424  1.00  0.00      C    H  
ATOM   1474  H06 HIS C  14      19.752  16.608 -20.315  1.00  0.00      C    H  
ATOM   1475  H07 HIS C  14      17.302  16.404 -19.652  1.00  0.00      C    H  
ATOM   1476  H08 HIS C  14      16.430  16.103 -24.703  1.00  0.00      C    H  
ATOM   1477  N   GLN C  15      17.852  19.329 -26.303  1.00  0.00      C    N  
ATOM   1478  CA  GLN C  15      18.058  20.063 -27.546  1.00  0.00      C    C  
ATOM   1479  C   GLN C  15      18.642  19.156 -28.624  1.00  0.00      C    C  
ATOM   1480  O   GLN C  15      19.848  18.911 -28.657  1.00  0.00      C    O  
ATOM   1481  CB  GLN C  15      18.984  21.257 -27.310  1.00  0.00      C    C  
ATOM   1482  CG  GLN C  15      18.759  22.403 -28.283  1.00  0.00      C    C  
ATOM   1483  CD  GLN C  15      18.684  21.939 -29.724  1.00  0.00      C    C  
ATOM   1484  NE2 GLN C  15      19.796  22.049 -30.441  1.00  0.00      C    N  
ATOM   1485  OE1 GLN C  15      17.637  21.487 -30.189  1.00  0.00      C    O  
ATOM   1486  H01 GLN C  15      17.089  20.426 -27.889  1.00  0.00      C    H  
ATOM   1487  H02 GLN C  15      20.004  20.905 -27.462  1.00  0.00      C    H  
ATOM   1488  H03 GLN C  15      18.820  21.626 -26.298  1.00  0.00      C    H  
ATOM   1489  H04 GLN C  15      19.610  23.079 -28.198  1.00  0.00      C    H  
ATOM   1490  H05 GLN C  15      17.824  22.901 -28.027  1.00  0.00      C    H  
ATOM   1491  H06 GLN C  15      19.805  21.756 -31.407  1.00  0.00      C    H  
ATOM   1492  H07 GLN C  15      20.633  22.426 -30.020  1.00  0.00      C    H  
ATOM   1493  H08 GLN C  15      18.654  19.063 -25.749  1.00  0.00      C    H  
ATOM   1494  N   LYS C  16      17.779  18.660 -29.504  1.00  0.00      C    N  
ATOM   1495  CA  LYS C  16      18.209  17.780 -30.584  1.00  0.00      C    C  
ATOM   1496  C   LYS C  16      17.857  18.376 -31.944  1.00  0.00      C    C  
ATOM   1497  O   LYS C  16      16.682  18.537 -32.276  1.00  0.00      C    O  
ATOM   1498  CB  LYS C  16      17.560  16.402 -30.436  1.00  0.00      C    C  
ATOM   1499  CG  LYS C  16      16.052  16.455 -30.262  1.00  0.00      C    C  
ATOM   1500  CD  LYS C  16      15.497  15.119 -29.797  1.00  0.00      C    C  
ATOM   1501  CE  LYS C  16      15.405  14.124 -30.944  1.00  0.00      C    C  
ATOM   1502  NZ  LYS C  16      13.992  13.794 -31.279  1.00  0.00      C    N1+
ATOM   1503  H01 LYS C  16      19.292  17.673 -30.523  1.00  0.00      C    H  
ATOM   1504  H02 LYS C  16      17.970  15.952 -29.532  1.00  0.00      C    H  
ATOM   1505  H03 LYS C  16      17.784  15.817 -31.328  1.00  0.00      C    H  
ATOM   1506  H04 LYS C  16      15.605  16.693 -31.227  1.00  0.00      C    H  
ATOM   1507  H05 LYS C  16      15.807  17.218 -29.523  1.00  0.00      C    H  
ATOM   1508  H06 LYS C  16      14.493  15.283 -29.406  1.00  0.00      C    H  
ATOM   1509  H07 LYS C  16      16.151  14.712 -29.026  1.00  0.00      C    H  
ATOM   1510  H08 LYS C  16      16.801  18.898 -29.423  1.00  0.00      C    H  
ATOM   1511  H09 LYS C  16      15.903  13.205 -30.635  1.00  0.00      C    H  
ATOM   1512  H10 LYS C  16      15.886  14.553 -31.823  1.00  0.00      C    H  
ATOM   1513  H11 LYS C  16      13.430  14.632 -31.228  1.00  0.00      C    H  
ATOM   1514  H12 LYS C  16      13.947  13.416 -32.214  1.00  0.00      C    H  
ATOM   1515  H13 LYS C  16      13.640  13.112 -30.622  1.00  0.00      C    H  
ATOM   1516  N   LEU C  17      18.880  18.700 -32.726  1.00  0.00      C    N  
ATOM   1517  CA  LEU C  17      18.679  19.276 -34.051  1.00  0.00      C    C  
ATOM   1518  C   LEU C  17      19.153  18.319 -35.139  1.00  0.00      C    C  
ATOM   1519  O   LEU C  17      20.354  18.147 -35.348  1.00  0.00      C    O  
ATOM   1520  CB  LEU C  17      19.422  20.608 -34.167  1.00  0.00      C    C  
ATOM   1521  CG  LEU C  17      18.547  21.857 -34.280  1.00  0.00      C    C  
ATOM   1522  CD1 LEU C  17      17.711  22.039 -33.022  1.00  0.00      C    C  
ATOM   1523  CD2 LEU C  17      19.404  23.088 -34.535  1.00  0.00      C    C  
ATOM   1524  H01 LEU C  17      17.611  19.449 -34.187  1.00  0.00      C    H  
ATOM   1525  H02 LEU C  17      19.977  20.553 -35.103  1.00  0.00      C    H  
ATOM   1526  H03 LEU C  17      20.049  20.719 -33.283  1.00  0.00      C    H  
ATOM   1527  H04 LEU C  17      17.871  21.728 -35.125  1.00  0.00      C    H  
ATOM   1528  H05 LEU C  17      16.726  21.599 -33.174  1.00  0.00      C    H  
ATOM   1529  H06 LEU C  17      18.203  21.546 -32.184  1.00  0.00      C    H  
ATOM   1530  H07 LEU C  17      17.604  23.102 -32.807  1.00  0.00      C    H  
ATOM   1531  H08 LEU C  17      20.354  22.784 -34.975  1.00  0.00      C    H  
ATOM   1532  H09 LEU C  17      18.884  23.758 -35.220  1.00  0.00      C    H  
ATOM   1533  H10 LEU C  17      19.589  23.604 -33.593  1.00  0.00      C    H  
ATOM   1534  H14 LEU C  17      19.821  18.544 -32.395  1.00  0.00      C    H  
ATOM   1535  N   VAL C  18      18.202  17.701 -35.832  1.00  0.00      C    N  
ATOM   1536  CA  VAL C  18      18.523  16.764 -36.902  1.00  0.00      C    C  
ATOM   1537  C   VAL C  18      17.570  16.929 -38.081  1.00  0.00      C    C  
ATOM   1538  O   VAL C  18      16.701  17.800 -38.073  1.00  0.00      C    O  
ATOM   1539  CB  VAL C  18      18.463  15.306 -36.408  1.00  0.00      C    C  
ATOM   1540  CG1 VAL C  18      19.309  15.131 -35.156  1.00  0.00      C    C  
ATOM   1541  CG2 VAL C  18      17.023  14.890 -36.151  1.00  0.00      C    C  
ATOM   1542  H01 VAL C  18      19.539  16.989 -37.225  1.00  0.00      C    H  
ATOM   1543  H02 VAL C  18      18.870  14.660 -37.186  1.00  0.00      C    H  
ATOM   1544  H03 VAL C  18      20.202  15.752 -35.232  1.00  0.00      C    H  
ATOM   1545  H04 VAL C  18      18.731  15.431 -34.282  1.00  0.00      C    H  
ATOM   1546  H05 VAL C  18      19.602  14.086 -35.058  1.00  0.00      C    H  
ATOM   1547  H06 VAL C  18      16.381  15.304 -36.929  1.00  0.00      C    H  
ATOM   1548  H07 VAL C  18      16.951  13.802 -36.162  1.00  0.00      C    H  
ATOM   1549  H08 VAL C  18      16.704  15.266 -35.179  1.00  0.00      C    H  
ATOM   1550  H11 VAL C  18      17.234  17.885 -35.612  1.00  0.00      C    H  
ATOM   1551  N   PHE C  19      17.740  16.085 -39.094  1.00  0.00      C    N  
ATOM   1552  CA  PHE C  19      16.895  16.138 -40.282  1.00  0.00      C    C  
ATOM   1553  C   PHE C  19      16.377  14.748 -40.642  1.00  0.00      C    C  
ATOM   1554  O   PHE C  19      15.229  14.590 -41.058  1.00  0.00      C    O  
ATOM   1555  CB  PHE C  19      17.672  16.726 -41.461  1.00  0.00      C    C  
ATOM   1556  CG  PHE C  19      16.892  17.741 -42.246  1.00  0.00      C    C  
ATOM   1557  CD1 PHE C  19      16.585  18.975 -41.696  1.00  0.00      C    C  
ATOM   1558  CD2 PHE C  19      16.466  17.461 -43.535  1.00  0.00      C    C  
ATOM   1559  CE1 PHE C  19      15.867  19.911 -42.417  1.00  0.00      C    C  
ATOM   1560  CE2 PHE C  19      15.747  18.393 -44.260  1.00  0.00      C    C  
ATOM   1561  CZ  PHE C  19      15.448  19.620 -43.701  1.00  0.00      C    C  
ATOM   1562  H01 PHE C  19      16.042  16.780 -40.063  1.00  0.00      C    H  
ATOM   1563  H02 PHE C  19      17.898  15.902 -42.138  1.00  0.00      C    H  
ATOM   1564  H03 PHE C  19      18.573  17.204 -41.077  1.00  0.00      C    H  
ATOM   1565  H04 PHE C  19      16.913  19.211 -40.684  1.00  0.00      C    H  
ATOM   1566  H05 PHE C  19      16.701  16.495 -43.982  1.00  0.00      C    H  
ATOM   1567  H06 PHE C  19      15.632  20.878 -41.973  1.00  0.00      C    H  
ATOM   1568  H07 PHE C  19      15.416  18.160 -45.272  1.00  0.00      C    H  
ATOM   1569  H08 PHE C  19      14.883  20.357 -44.271  1.00  0.00      C    H  
ATOM   1570  H09 PHE C  19      18.471  15.391 -39.040  1.00  0.00      C    H  
ATOM   1571  N   PHE C  20      17.232  13.744 -40.480  1.00  0.00      C    N  
ATOM   1572  CA  PHE C  20      16.863  12.368 -40.789  1.00  0.00      C    C  
ATOM   1573  C   PHE C  20      17.967  11.401 -40.371  1.00  0.00      C    C  
ATOM   1574  O   PHE C  20      19.104  11.807 -40.132  1.00  0.00      C    O  
ATOM   1575  CB  PHE C  20      16.578  12.218 -42.285  1.00  0.00      C    C  
ATOM   1576  CG  PHE C  20      17.651  12.798 -43.161  1.00  0.00      C    C  
ATOM   1577  CD1 PHE C  20      18.839  12.115 -43.367  1.00  0.00      C    C  
ATOM   1578  CD2 PHE C  20      17.472  14.026 -43.778  1.00  0.00      C    C  
ATOM   1579  CE1 PHE C  20      19.829  12.648 -44.172  1.00  0.00      C    C  
ATOM   1580  CE2 PHE C  20      18.458  14.563 -44.584  1.00  0.00      C    C  
ATOM   1581  CZ  PHE C  20      19.638  13.872 -44.782  1.00  0.00      C    C  
ATOM   1582  H01 PHE C  20      15.961  12.126 -40.228  1.00  0.00      C    H  
ATOM   1583  H02 PHE C  20      15.662  12.770 -42.493  1.00  0.00      C    H  
ATOM   1584  H03 PHE C  20      16.481  11.157 -42.514  1.00  0.00      C    H  
ATOM   1585  H04 PHE C  20      18.995  11.148 -42.890  1.00  0.00      C    H  
ATOM   1586  H05 PHE C  20      16.543  14.575 -43.626  1.00  0.00      C    H  
ATOM   1587  H06 PHE C  20      20.760  12.102 -44.325  1.00  0.00      C    H  
ATOM   1588  H07 PHE C  20      18.305  15.530 -45.063  1.00  0.00      C    H  
ATOM   1589  H08 PHE C  20      20.417  14.292 -45.419  1.00  0.00      C    H  
ATOM   1590  H09 PHE C  20      18.161  13.939 -40.134  1.00  0.00      C    H  
ATOM   1591  N   ALA C  21      17.622  10.121 -40.283  1.00  0.00      C    N  
ATOM   1592  CA  ALA C  21      18.583   9.096 -39.895  1.00  0.00      C    C  
ATOM   1593  C   ALA C  21      17.945   7.711 -39.912  1.00  0.00      C    C  
ATOM   1594  O   ALA C  21      17.770   7.086 -38.867  1.00  0.00      C    O  
ATOM   1595  CB  ALA C  21      19.152   9.400 -38.518  1.00  0.00      C    C  
ATOM   1596  H01 ALA C  21      19.396   9.102 -40.621  1.00  0.00      C    H  
ATOM   1597  H02 ALA C  21      20.038  10.026 -38.622  1.00  0.00      C    H  
ATOM   1598  H03 ALA C  21      18.405   9.925 -37.923  1.00  0.00      C    H  
ATOM   1599  H04 ALA C  21      19.422   8.468 -38.022  1.00  0.00      C    H  
ATOM   1600  H09 ALA C  21      16.671   9.852 -40.490  1.00  0.00      C    H  
ATOM   1601  N   GLU C  22      17.599   7.238 -41.105  1.00  0.00      C    N  
ATOM   1602  CA  GLU C  22      16.979   5.927 -41.256  1.00  0.00      C    C  
ATOM   1603  C   GLU C  22      17.043   5.458 -42.707  1.00  0.00      C    C  
ATOM   1604  O   GLU C  22      17.838   4.584 -43.053  1.00  0.00      C    O  
ATOM   1605  CB  GLU C  22      15.523   5.970 -40.787  1.00  0.00      C    C  
ATOM   1606  CG  GLU C  22      15.285   5.243 -39.474  1.00  0.00      C    C  
ATOM   1607  CD  GLU C  22      15.499   3.746 -39.589  1.00  0.00      C    C  
ATOM   1608  OE1 GLU C  22      14.628   3.066 -40.172  1.00  0.00      C    O  
ATOM   1609  OE2 GLU C  22      16.535   3.255 -39.096  1.00  0.00      C    O1-
ATOM   1610  H01 GLU C  22      17.532   5.219 -40.639  1.00  0.00      C    H  
ATOM   1611  H02 GLU C  22      14.928   5.462 -41.546  1.00  0.00      C    H  
ATOM   1612  H03 GLU C  22      15.231   7.013 -40.662  1.00  0.00      C    H  
ATOM   1613  H04 GLU C  22      14.245   5.407 -39.190  1.00  0.00      C    H  
ATOM   1614  H05 GLU C  22      17.770   7.800 -41.927  1.00  0.00      C    H  
ATOM   1615  H06 GLU C  22      15.972   5.638 -38.726  1.00  0.00      C    H  
ATOM   1616  N   ASP C  23      16.201   6.045 -43.550  1.00  0.00      C    N  
ATOM   1617  CA  ASP C  23      16.162   5.689 -44.964  1.00  0.00      C    C  
ATOM   1618  C   ASP C  23      15.676   6.864 -45.807  1.00  0.00      C    C  
ATOM   1619  O   ASP C  23      14.692   6.751 -46.539  1.00  0.00      C    O  
ATOM   1620  CB  ASP C  23      15.254   4.478 -45.182  1.00  0.00      C    C  
ATOM   1621  CG  ASP C  23      15.881   3.189 -44.689  1.00  0.00      C    C  
ATOM   1622  OD1 ASP C  23      16.654   2.574 -45.453  1.00  0.00      C    O  
ATOM   1623  OD2 ASP C  23      15.599   2.795 -43.538  1.00  0.00      C    O1-
ATOM   1624  H01 ASP C  23      17.174   5.435 -45.278  1.00  0.00      C    H  
ATOM   1625  H02 ASP C  23      15.087   4.377 -46.254  1.00  0.00      C    H  
ATOM   1626  H03 ASP C  23      14.319   4.640 -44.647  1.00  0.00      C    H  
ATOM   1627  H07 ASP C  23      15.572   6.755 -43.203  1.00  0.00      C    H  
ATOM   1628  N   VAL C  24      16.370   7.992 -45.698  1.00  0.00      C    N  
ATOM   1629  CA  VAL C  24      16.009   9.188 -46.450  1.00  0.00      C    C  
ATOM   1630  C   VAL C  24      16.174   8.965 -47.949  1.00  0.00      C    C  
ATOM   1631  O   VAL C  24      17.070   8.243 -48.385  1.00  0.00      C    O  
ATOM   1632  CB  VAL C  24      16.862  10.398 -46.024  1.00  0.00      C    C  
ATOM   1633  CG1 VAL C  24      18.341  10.104 -46.221  1.00  0.00      C    C  
ATOM   1634  CG2 VAL C  24      16.449  11.640 -46.800  1.00  0.00      C    C  
ATOM   1635  H01 VAL C  24      14.962   9.396 -46.230  1.00  0.00      C    H  
ATOM   1636  H02 VAL C  24      16.691  10.586 -44.964  1.00  0.00      C    H  
ATOM   1637  H03 VAL C  24      18.912  10.560 -45.412  1.00  0.00      C    H  
ATOM   1638  H04 VAL C  24      17.167   8.022 -45.079  1.00  0.00      C    H  
ATOM   1639  H05 VAL C  24      18.502   9.026 -46.216  1.00  0.00      C    H  
ATOM   1640  H06 VAL C  24      18.670  10.516 -47.175  1.00  0.00      C    H  
ATOM   1641  H07 VAL C  24      15.550  12.065 -46.353  1.00  0.00      C    H  
ATOM   1642  H08 VAL C  24      17.253  12.375 -46.766  1.00  0.00      C    H  
ATOM   1643  H09 VAL C  24      16.246  11.371 -47.836  1.00  0.00      C    H  
ATOM   1644  N   GLY C  25      15.304   9.592 -48.734  1.00  0.00      C    N  
ATOM   1645  CA  GLY C  25      15.370   9.450 -50.177  1.00  0.00      C    C  
ATOM   1646  C   GLY C  25      16.418  10.350 -50.801  1.00  0.00      C    C  
ATOM   1647  O   GLY C  25      17.563   9.941 -50.993  1.00  0.00      C    O  
ATOM   1648  H01 GLY C  25      14.401   9.740 -50.583  1.00  0.00      C    H  
ATOM   1649  H02 GLY C  25      15.610   8.414 -50.416  1.00  0.00      C    H  
ATOM   1650  H10 GLY C  25      14.589  10.174 -48.322  1.00  0.00      C    H  
ATOM   1651  N   SER C  26      16.026  11.580 -51.119  1.00  0.00      C    N  
ATOM   1652  CA  SER C  26      16.939  12.539 -51.730  1.00  0.00      C    C  
ATOM   1653  C   SER C  26      16.859  13.890 -51.025  1.00  0.00      C    C  
ATOM   1654  O   SER C  26      15.780  14.462 -50.878  1.00  0.00      C    O  
ATOM   1655  CB  SER C  26      16.617  12.706 -53.216  1.00  0.00      C    C  
ATOM   1656  OG  SER C  26      17.011  11.563 -53.955  1.00  0.00      C    O  
ATOM   1657  H01 SER C  26      17.954  12.154 -51.627  1.00  0.00      C    H  
ATOM   1658  H02 SER C  26      17.166  13.568 -53.594  1.00  0.00      C    H  
ATOM   1659  H03 SER C  26      15.073  11.857 -50.933  1.00  0.00      C    H  
ATOM   1660  H04 SER C  26      15.544  12.854 -53.334  1.00  0.00      C    H  
ATOM   1661  H05 SER C  26      17.016  11.773 -54.892  1.00  0.00      C    H  
ATOM   1662  N   ASN C  27      18.011  14.393 -50.592  1.00  0.00      C    N  
ATOM   1663  CA  ASN C  27      18.072  15.676 -49.902  1.00  0.00      C    C  
ATOM   1664  C   ASN C  27      18.430  16.799 -50.872  1.00  0.00      C    C  
ATOM   1665  O   ASN C  27      19.596  17.171 -51.006  1.00  0.00      C    O  
ATOM   1666  CB  ASN C  27      19.098  15.621 -48.768  1.00  0.00      C    C  
ATOM   1667  CG  ASN C  27      18.963  14.365 -47.928  1.00  0.00      C    C  
ATOM   1668  ND2 ASN C  27      20.055  13.620 -47.799  1.00  0.00      C    N  
ATOM   1669  OD1 ASN C  27      17.890  14.070 -47.401  1.00  0.00      C    O  
ATOM   1670  H01 ASN C  27      17.087  15.882 -49.483  1.00  0.00      C    H  
ATOM   1671  H02 ASN C  27      18.921  16.477 -48.117  1.00  0.00      C    H  
ATOM   1672  H03 ASN C  27      20.099  15.649 -49.199  1.00  0.00      C    H  
ATOM   1673  H04 ASN C  27      20.026  12.772 -47.251  1.00  0.00      C    H  
ATOM   1674  H05 ASN C  27      20.914  13.901 -48.249  1.00  0.00      C    H  
ATOM   1675  H06 ASN C  27      18.864  13.874 -50.745  1.00  0.00      C    H  
ATOM   1676  N   LYS C  28      17.418  17.336 -51.545  1.00  0.00      C    N  
ATOM   1677  CA  LYS C  28      17.624  18.417 -52.502  1.00  0.00      C    C  
ATOM   1678  C   LYS C  28      17.257  19.764 -51.887  1.00  0.00      C    C  
ATOM   1679  O   LYS C  28      16.387  20.472 -52.392  1.00  0.00      C    O  
ATOM   1680  CB  LYS C  28      16.790  18.176 -53.762  1.00  0.00      C    C  
ATOM   1681  CG  LYS C  28      17.134  19.113 -54.907  1.00  0.00      C    C  
ATOM   1682  CD  LYS C  28      18.595  18.990 -55.308  1.00  0.00      C    C  
ATOM   1683  CE  LYS C  28      18.743  18.698 -56.794  1.00  0.00      C    C  
ATOM   1684  NZ  LYS C  28      19.076  17.269 -57.047  1.00  0.00      C    N1+
ATOM   1685  H01 LYS C  28      18.680  18.435 -52.771  1.00  0.00      C    H  
ATOM   1686  H02 LYS C  28      15.749  18.364 -53.497  1.00  0.00      C    H  
ATOM   1687  H03 LYS C  28      16.954  17.151 -54.094  1.00  0.00      C    H  
ATOM   1688  H04 LYS C  28      16.955  20.136 -54.577  1.00  0.00      C    H  
ATOM   1689  H05 LYS C  28      16.509  18.869 -55.766  1.00  0.00      C    H  
ATOM   1690  H06 LYS C  28      16.483  16.987 -51.390  1.00  0.00      C    H  
ATOM   1691  H07 LYS C  28      19.033  18.161 -54.752  1.00  0.00      C    H  
ATOM   1692  H08 LYS C  28      19.106  19.925 -55.077  1.00  0.00      C    H  
ATOM   1693  H09 LYS C  28      19.560  19.309 -57.179  1.00  0.00      C    H  
ATOM   1694  H10 LYS C  28      17.805  18.937 -57.296  1.00  0.00      C    H  
ATOM   1695  H11 LYS C  28      19.972  17.055 -56.634  1.00  0.00      C    H  
ATOM   1696  H12 LYS C  28      18.367  16.679 -56.635  1.00  0.00      C    H  
ATOM   1697  H13 LYS C  28      19.116  17.103 -58.042  1.00  0.00      C    H  
ATOM   1698  N   GLY C  29      17.929  20.113 -50.793  1.00  0.00      C    N  
ATOM   1699  CA  GLY C  29      17.660  21.375 -50.129  1.00  0.00      C    C  
ATOM   1700  C   GLY C  29      17.353  21.200 -48.655  1.00  0.00      C    C  
ATOM   1701  O   GLY C  29      16.580  21.965 -48.080  1.00  0.00      C    O  
ATOM   1702  H01 GLY C  29      16.782  21.817 -50.600  1.00  0.00      C    H  
ATOM   1703  H02 GLY C  29      18.534  22.018 -50.231  1.00  0.00      C    H  
ATOM   1704  H14 GLY C  29      18.634  19.493 -50.421  1.00  0.00      C    H  
ATOM   1705  N   ALA C  30      17.959  20.188 -48.042  1.00  0.00      C    N  
ATOM   1706  CA  ALA C  30      17.746  19.915 -46.626  1.00  0.00      C    C  
ATOM   1707  C   ALA C  30      18.596  20.835 -45.756  1.00  0.00      C    C  
ATOM   1708  O   ALA C  30      19.824  20.752 -45.765  1.00  0.00      C    O  
ATOM   1709  CB  ALA C  30      18.056  18.458 -46.317  1.00  0.00      C    C  
ATOM   1710  H01 ALA C  30      16.698  20.108 -46.397  1.00  0.00      C    H  
ATOM   1711  H02 ALA C  30      18.976  18.398 -45.735  1.00  0.00      C    H  
ATOM   1712  H03 ALA C  30      18.582  19.594 -48.570  1.00  0.00      C    H  
ATOM   1713  H04 ALA C  30      17.236  18.025 -45.744  1.00  0.00      C    H  
ATOM   1714  H05 ALA C  30      18.180  17.907 -47.249  1.00  0.00      C    H  
ATOM   1715  N   ILE C  31      17.935  21.710 -45.006  1.00  0.00      C    N  
ATOM   1716  CA  ILE C  31      18.630  22.645 -44.131  1.00  0.00      C    C  
ATOM   1717  C   ILE C  31      17.904  22.794 -42.798  1.00  0.00      C    C  
ATOM   1718  O   ILE C  31      16.678  22.894 -42.756  1.00  0.00      C    O  
ATOM   1719  CB  ILE C  31      18.769  24.032 -44.785  1.00  0.00      C    C  
ATOM   1720  CG1 ILE C  31      17.427  24.766 -44.766  1.00  0.00      C    C  
ATOM   1721  CG2 ILE C  31      19.285  23.897 -46.210  1.00  0.00      C    C  
ATOM   1722  CD1 ILE C  31      17.270  25.708 -43.592  1.00  0.00      C    C  
ATOM   1723  H01 ILE C  31      19.624  22.234 -43.957  1.00  0.00      C    H  
ATOM   1724  H02 ILE C  31      19.489  24.616 -44.213  1.00  0.00      C    H  
ATOM   1725  H03 ILE C  31      16.649  24.008 -44.675  1.00  0.00      C    H  
ATOM   1726  H04 ILE C  31      17.335  25.343 -45.686  1.00  0.00      C    H  
ATOM   1727  H05 ILE C  31      20.310  23.527 -46.191  1.00  0.00      C    H  
ATOM   1728  H06 ILE C  31      16.926  21.727 -45.043  1.00  0.00      C    H  
ATOM   1729  H07 ILE C  31      18.656  23.197 -46.760  1.00  0.00      C    H  
ATOM   1730  H08 ILE C  31      19.260  24.870 -46.700  1.00  0.00      C    H  
ATOM   1731  H09 ILE C  31      16.222  25.747 -43.296  1.00  0.00      C    H  
ATOM   1732  H10 ILE C  31      17.870  25.350 -42.755  1.00  0.00      C    H  
ATOM   1733  H11 ILE C  31      17.604  26.705 -43.878  1.00  0.00      C    H  
ATOM   1734  N   ILE C  32      18.670  22.810 -41.712  1.00  0.00      C    N  
ATOM   1735  CA  ILE C  32      18.099  22.950 -40.378  1.00  0.00      C    C  
ATOM   1736  C   ILE C  32      19.070  23.654 -39.436  1.00  0.00      C    C  
ATOM   1737  O   ILE C  32      19.785  23.011 -38.670  1.00  0.00      C    O  
ATOM   1738  CB  ILE C  32      17.723  21.581 -39.780  1.00  0.00      C    C  
ATOM   1739  CG1 ILE C  32      17.279  21.741 -38.324  1.00  0.00      C    C  
ATOM   1740  CG2 ILE C  32      18.898  20.620 -39.878  1.00  0.00      C    C  
ATOM   1741  CD1 ILE C  32      16.278  20.698 -37.880  1.00  0.00      C    C  
ATOM   1742  H01 ILE C  32      17.196  23.552 -40.482  1.00  0.00      C    H  
ATOM   1743  H02 ILE C  32      16.892  21.167 -40.351  1.00  0.00      C    H  
ATOM   1744  H03 ILE C  32      16.788  22.711 -38.244  1.00  0.00      C    H  
ATOM   1745  H04 ILE C  32      18.159  21.670 -37.685  1.00  0.00      C    H  
ATOM   1746  H05 ILE C  32      19.747  21.028 -39.329  1.00  0.00      C    H  
ATOM   1747  H06 ILE C  32      18.618  19.658 -39.450  1.00  0.00      C    H  
ATOM   1748  H07 ILE C  32      19.173  20.487 -40.924  1.00  0.00      C    H  
ATOM   1749  H08 ILE C  32      15.357  20.813 -38.451  1.00  0.00      C    H  
ATOM   1750  H09 ILE C  32      16.689  19.703 -38.052  1.00  0.00      C    H  
ATOM   1751  H10 ILE C  32      16.066  20.826 -36.819  1.00  0.00      C    H  
ATOM   1752  H12 ILE C  32      19.671  22.723 -41.813  1.00  0.00      C    H  
ATOM   1753  N   GLY C  33      19.087  24.983 -39.499  1.00  0.00      C    N  
ATOM   1754  CA  GLY C  33      19.972  25.754 -38.645  1.00  0.00      C    C  
ATOM   1755  C   GLY C  33      19.277  26.941 -38.011  1.00  0.00      C    C  
ATOM   1756  O   GLY C  33      18.435  27.585 -38.639  1.00  0.00      C    O  
ATOM   1757  H01 GLY C  33      20.781  26.137 -39.267  1.00  0.00      C    H  
ATOM   1758  H02 GLY C  33      20.349  25.105 -37.854  1.00  0.00      C    H  
ATOM   1759  H11 GLY C  33      18.478  25.460 -40.148  1.00  0.00      C    H  
ATOM   1760  N   LEU C  34      19.626  27.232 -36.763  1.00  0.00      C    N  
ATOM   1761  CA  LEU C  34      19.028  28.351 -36.042  1.00  0.00      C    C  
ATOM   1762  C   LEU C  34      19.674  29.670 -36.451  1.00  0.00      C    C  
ATOM   1763  O   LEU C  34      20.890  29.832 -36.359  1.00  0.00      C    O  
ATOM   1764  CB  LEU C  34      19.173  28.146 -34.533  1.00  0.00      C    C  
ATOM   1765  CG  LEU C  34      17.923  28.419 -33.695  1.00  0.00      C    C  
ATOM   1766  CD1 LEU C  34      17.128  27.139 -33.489  1.00  0.00      C    C  
ATOM   1767  CD2 LEU C  34      18.301  29.035 -32.357  1.00  0.00      C    C  
ATOM   1768  H01 LEU C  34      17.969  28.392 -36.298  1.00  0.00      C    H  
ATOM   1769  H02 LEU C  34      19.910  28.880 -34.207  1.00  0.00      C    H  
ATOM   1770  H03 LEU C  34      20.323  26.665 -36.301  1.00  0.00      C    H  
ATOM   1771  H04 LEU C  34      19.469  27.111 -34.364  1.00  0.00      C    H  
ATOM   1772  H05 LEU C  34      17.296  29.129 -34.235  1.00  0.00      C    H  
ATOM   1773  H06 LEU C  34      16.172  27.219 -34.006  1.00  0.00      C    H  
ATOM   1774  H07 LEU C  34      17.688  26.294 -33.890  1.00  0.00      C    H  
ATOM   1775  H08 LEU C  34      16.953  26.987 -32.424  1.00  0.00      C    H  
ATOM   1776  H09 LEU C  34      19.144  29.712 -32.495  1.00  0.00      C    H  
ATOM   1777  H10 LEU C  34      17.451  29.590 -31.959  1.00  0.00      C    H  
ATOM   1778  H11 LEU C  34      18.580  28.246 -31.659  1.00  0.00      C    H  
ATOM   1779  N   MET C  35      18.850  30.611 -36.902  1.00  0.00      C    N  
ATOM   1780  CA  MET C  35      19.341  31.919 -37.322  1.00  0.00      C    C  
ATOM   1781  C   MET C  35      20.245  31.793 -38.544  1.00  0.00      C    C  
ATOM   1782  O   MET C  35      21.356  32.324 -38.564  1.00  0.00      C    O  
ATOM   1783  CB  MET C  35      20.102  32.593 -36.178  1.00  0.00      C    C  
ATOM   1784  CG  MET C  35      20.105  34.111 -36.262  1.00  0.00      C    C  
ATOM   1785  SD  MET C  35      21.752  34.788 -36.545  1.00  0.00      C    S  
ATOM   1786  CE  MET C  35      22.323  35.005 -34.862  1.00  0.00      C    C  
ATOM   1787  H01 MET C  35      18.481  32.534 -37.589  1.00  0.00      C    H  
ATOM   1788  H02 MET C  35      21.140  32.267 -36.248  1.00  0.00      C    H  
ATOM   1789  H03 MET C  35      19.640  32.300 -35.235  1.00  0.00      C    H  
ATOM   1790  H04 MET C  35      19.751  34.494 -35.305  1.00  0.00      C    H  
ATOM   1791  H05 MET C  35      19.456  34.417 -37.082  1.00  0.00      C    H  
ATOM   1792  H06 MET C  35      23.192  35.663 -34.856  1.00  0.00      C    H  
ATOM   1793  H07 MET C  35      21.528  35.449 -34.262  1.00  0.00      C    H  
ATOM   1794  H08 MET C  35      22.598  34.037 -34.443  1.00  0.00      C    H  
ATOM   1795  H12 MET C  35      17.861  30.416 -36.955  1.00  0.00      C    H  
ATOM   1796  N   VAL C  36      19.762  31.088 -39.562  1.00  0.00      C    N  
ATOM   1797  CA  VAL C  36      20.526  30.893 -40.788  1.00  0.00      C    C  
ATOM   1798  C   VAL C  36      20.206  31.977 -41.812  1.00  0.00      C    C  
ATOM   1799  O   VAL C  36      19.067  32.429 -41.917  1.00  0.00      C    O  
ATOM   1800  CB  VAL C  36      20.244  29.513 -41.412  1.00  0.00      C    C  
ATOM   1801  CG1 VAL C  36      21.009  29.351 -42.717  1.00  0.00      C    C  
ATOM   1802  CG2 VAL C  36      20.601  28.404 -40.434  1.00  0.00      C    C  
ATOM   1803  H01 VAL C  36      21.580  30.952 -40.517  1.00  0.00      C    H  
ATOM   1804  H02 VAL C  36      19.179  29.443 -41.632  1.00  0.00      C    H  
ATOM   1805  H03 VAL C  36      22.006  28.964 -42.507  1.00  0.00      C    H  
ATOM   1806  H04 VAL C  36      20.479  28.654 -43.366  1.00  0.00      C    H  
ATOM   1807  H05 VAL C  36      21.092  30.318 -43.213  1.00  0.00      C    H  
ATOM   1808  H06 VAL C  36      21.474  28.700 -39.853  1.00  0.00      C    H  
ATOM   1809  H07 VAL C  36      19.761  28.227 -39.762  1.00  0.00      C    H  
ATOM   1810  H08 VAL C  36      20.824  27.491 -40.985  1.00  0.00      C    H  
ATOM   1811  H09 VAL C  36      18.843  30.677 -39.484  1.00  0.00      C    H  
ATOM   1812  N   GLY C  37      21.221  32.388 -42.566  1.00  0.00      C    N  
ATOM   1813  CA  GLY C  37      21.028  33.416 -43.573  1.00  0.00      C    C  
ATOM   1814  C   GLY C  37      20.398  32.874 -44.841  1.00  0.00      C    C  
ATOM   1815  O   GLY C  37      19.493  32.042 -44.787  1.00  0.00      C    O  
ATOM   1816  H01 GLY C  37      22.009  33.813 -43.834  1.00  0.00      C    H  
ATOM   1817  H02 GLY C  37      20.380  34.191 -43.163  1.00  0.00      C    H  
ATOM   1818  H09 GLY C  37      22.136  31.981 -42.437  1.00  0.00      C    H  
ATOM   1819  N   GLY C  38      20.878  33.347 -45.987  1.00  0.00      C    N  
ATOM   1820  CA  GLY C  38      20.343  32.895 -47.258  1.00  0.00      C    C  
ATOM   1821  C   GLY C  38      20.758  31.475 -47.590  1.00  0.00      C    C  
ATOM   1822  O   GLY C  38      21.547  30.866 -46.866  1.00  0.00      C    O  
ATOM   1823  H01 GLY C  38      20.741  33.547 -48.036  1.00  0.00      C    H  
ATOM   1824  H02 GLY C  38      19.255  32.941 -47.216  1.00  0.00      C    H  
ATOM   1825  H03 GLY C  38      21.623  34.028 -45.973  1.00  0.00      C    H  
ATOM   1826  N   VAL C  39      20.225  30.944 -48.686  1.00  0.00      C    N  
ATOM   1827  CA  VAL C  39      20.544  29.587 -49.111  1.00  0.00      C    C  
ATOM   1828  C   VAL C  39      19.834  29.238 -50.415  1.00  0.00      C    C  
ATOM   1829  O   VAL C  39      18.619  29.394 -50.533  1.00  0.00      C    O  
ATOM   1830  CB  VAL C  39      20.154  28.555 -48.036  1.00  0.00      C    C  
ATOM   1831  CG1 VAL C  39      18.698  28.728 -47.633  1.00  0.00      C    C  
ATOM   1832  CG2 VAL C  39      20.414  27.142 -48.534  1.00  0.00      C    C  
ATOM   1833  H01 VAL C  39      21.622  29.550 -49.266  1.00  0.00      C    H  
ATOM   1834  H02 VAL C  39      20.772  28.724 -47.154  1.00  0.00      C    H  
ATOM   1835  H03 VAL C  39      19.583  31.495 -49.238  1.00  0.00      C    H  
ATOM   1836  H04 VAL C  39      18.072  28.084 -48.250  1.00  0.00      C    H  
ATOM   1837  H05 VAL C  39      18.576  28.456 -46.584  1.00  0.00      C    H  
ATOM   1838  H06 VAL C  39      18.402  29.767 -47.777  1.00  0.00      C    H  
ATOM   1839  H07 VAL C  39      21.397  26.814 -48.196  1.00  0.00      C    H  
ATOM   1840  H08 VAL C  39      19.652  26.471 -48.139  1.00  0.00      C    H  
ATOM   1841  H09 VAL C  39      20.381  27.128 -49.623  1.00  0.00      C    H  
ATOM   1842  N   VAL C  40      20.601  28.765 -51.392  1.00  0.00      C    N  
ATOM   1843  CA  VAL C  40      20.046  28.392 -52.687  1.00  0.00      C    C  
ATOM   1844  C   VAL C  40      20.329  26.928 -53.006  1.00  0.00      C    C  
ATOM   1845  O   VAL C  40      21.463  26.464 -52.884  1.00  0.00      C    O  
ATOM   1846  CB  VAL C  40      20.617  29.271 -53.816  1.00  0.00      C    C  
ATOM   1847  CG1 VAL C  40      19.991  28.897 -55.151  1.00  0.00      C    C  
ATOM   1848  CG2 VAL C  40      20.395  30.744 -53.508  1.00  0.00      C    C  
ATOM   1849  H01 VAL C  40      18.969  28.546 -52.625  1.00  0.00      C    H  
ATOM   1850  H02 VAL C  40      21.691  29.095 -53.883  1.00  0.00      C    H  
ATOM   1851  H03 VAL C  40      19.095  29.497 -55.312  1.00  0.00      C    H  
ATOM   1852  H04 VAL C  40      20.704  29.087 -55.953  1.00  0.00      C    H  
ATOM   1853  H05 VAL C  40      19.724  27.840 -55.144  1.00  0.00      C    H  
ATOM   1854  H06 VAL C  40      19.426  30.872 -53.026  1.00  0.00      C    H  
ATOM   1855  H07 VAL C  40      21.181  31.099 -52.842  1.00  0.00      C    H  
ATOM   1856  H08 VAL C  40      20.417  31.317 -54.435  1.00  0.00      C    H  
ATOM   1857  H10 VAL C  40      21.593  28.661 -51.233  1.00  0.00      C    H  
ATOM   1858  N   ILE C  41      19.291  26.206 -53.414  1.00  0.00      C    N  
ATOM   1859  CA  ILE C  41      19.428  24.795 -53.752  1.00  0.00      C    C  
ATOM   1860  C   ILE C  41      18.762  24.482 -55.087  1.00  0.00      C    C  
ATOM   1861  O   ILE C  41      17.652  24.938 -55.361  1.00  0.00      C    O  
ATOM   1862  CB  ILE C  41      18.818  23.893 -52.663  1.00  0.00      C    C  
ATOM   1863  CG1 ILE C  41      19.452  24.197 -51.304  1.00  0.00      C    C  
ATOM   1864  CG2 ILE C  41      19.002  22.427 -53.024  1.00  0.00      C    C  
ATOM   1865  CD1 ILE C  41      18.451  24.612 -50.249  1.00  0.00      C    C  
ATOM   1866  H01 ILE C  41      20.496  24.591 -53.825  1.00  0.00      C    H  
ATOM   1867  H02 ILE C  41      17.750  24.099 -52.598  1.00  0.00      C    H  
ATOM   1868  H03 ILE C  41      20.131  25.037 -51.449  1.00  0.00      C    H  
ATOM   1869  H04 ILE C  41      19.969  23.303 -50.956  1.00  0.00      C    H  
ATOM   1870  H05 ILE C  41      19.974  22.085 -52.669  1.00  0.00      C    H  
ATOM   1871  H06 ILE C  41      18.216  21.835 -52.555  1.00  0.00      C    H  
ATOM   1872  H07 ILE C  41      18.950  22.309 -54.106  1.00  0.00      C    H  
ATOM   1873  H08 ILE C  41      17.510  24.089 -50.416  1.00  0.00      C    H  
ATOM   1874  H09 ILE C  41      18.385  26.646 -53.492  1.00  0.00      C    H  
ATOM   1875  H10 ILE C  41      18.837  24.358 -49.262  1.00  0.00      C    H  
ATOM   1876  H11 ILE C  41      18.284  25.687 -50.309  1.00  0.00      C    H  
ATOM   1877  N   ALA C  42      19.447  23.699 -55.915  1.00  0.00      C    N  
ATOM   1878  CA  ALA C  42      18.920  23.321 -57.220  1.00  0.00      C    C  
ATOM   1879  C   ALA C  42      17.915  22.181 -57.098  1.00  0.00      C    C  
ATOM   1880  O   ALA C  42      17.946  21.261 -57.914  1.00  0.00      C    O  
ATOM   1881  CB  ALA C  42      20.055  22.929 -58.154  1.00  0.00      C    C  
ATOM   1882  H01 ALA C  42      18.401  24.184 -57.638  1.00  0.00      C    H  
ATOM   1883  H02 ALA C  42      17.177  22.181 -56.296  1.00  0.00      C    H  
ATOM   1884  H03 ALA C  42      20.947  22.707 -57.568  1.00  0.00      C    H  
ATOM   1885  H04 ALA C  42      19.768  22.046 -58.725  1.00  0.00      C    H  
ATOM   1886  H05 ALA C  42      20.265  23.752 -58.837  1.00  0.00      C    H  
ATOM   1887  H12 ALA C  42      20.355  23.358 -55.633  1.00  0.00      C    H  
TER   
END
