# Supplementary material for: Scaffold Searching of FDA and EMA-Approved Drugs Identifies Lead Candidates for Drug Repurposing in Alzheimer’s Disease
Source: Front Chem. 2021 Oct 22;9:736509. doi: 10.3389/fchem.2021.736509 (PMC8571023; doi:10.3389/fchem.2021.736509)
Supplement: Supplementary file 2 [file DataSheet2.zip › Supplementary data/conformers/5.pdb]

ATOM      1  N   ASP A   1       0.126 -11.396 -14.979  1.00  0.00      A    N  
ATOM      2  CA  ASP A   1      -0.942 -10.881 -14.130  1.00  0.00      A    C  
ATOM      3  C   ASP A   1      -1.059  -9.366 -14.261  1.00  0.00      A    C  
ATOM      4  O   ASP A   1      -2.139  -8.838 -14.524  1.00  0.00      A    O  
ATOM      5  CB  ASP A   1      -0.690 -11.261 -12.670  1.00  0.00      A    C  
ATOM      6  CG  ASP A   1      -1.275 -12.614 -12.314  1.00  0.00      A    C  
ATOM      7  OD1 ASP A   1      -0.779 -13.631 -12.842  1.00  0.00      A    O  
ATOM      8  OD2 ASP A   1      -2.228 -12.655 -11.509  1.00  0.00      A    O1-
ATOM      9  H01 ASP A   1      -0.159 -12.277 -15.383  1.00  0.00      A    H  
ATOM     10  H02 ASP A   1       0.320 -10.734 -15.716  1.00  0.00      A    H  
ATOM     11  H03 ASP A   1      -1.880 -11.329 -14.458  1.00  0.00      A    H  
ATOM     12  H04 ASP A   1      -1.178 -10.514 -12.044  1.00  0.00      A    H  
ATOM     13  H05 ASP A   1       0.386 -11.287 -12.495  1.00  0.00      A    H  
ATOM     14  N   ALA A   2       0.059  -8.673 -14.076  1.00  0.00      A    N  
ATOM     15  CA  ALA A   2       0.083  -7.219 -14.174  1.00  0.00      A    C  
ATOM     16  C   ALA A   2       0.716  -6.768 -15.486  1.00  0.00      A    C  
ATOM     17  O   ALA A   2       1.938  -6.770 -15.629  1.00  0.00      A    O  
ATOM     18  CB  ALA A   2       0.831  -6.622 -12.992  1.00  0.00      A    C  
ATOM     19  H01 ALA A   2      -0.947  -6.861 -14.156  1.00  0.00      A    H  
ATOM     20  H02 ALA A   2       1.733  -6.124 -13.348  1.00  0.00      A    H  
ATOM     21  H03 ALA A   2       0.193  -5.898 -12.485  1.00  0.00      A    H  
ATOM     22  H04 ALA A   2       1.105  -7.415 -12.297  1.00  0.00      A    H  
ATOM     23  H06 ALA A   2       0.914  -9.166 -13.862  1.00  0.00      A    H  
ATOM     24  N   GLU A   3      -0.125  -6.383 -16.442  1.00  0.00      A    N  
ATOM     25  CA  GLU A   3       0.354  -5.931 -17.743  1.00  0.00      A    C  
ATOM     26  C   GLU A   3       0.266  -4.412 -17.858  1.00  0.00      A    C  
ATOM     27  O   GLU A   3      -0.806  -3.858 -18.100  1.00  0.00      A    O  
ATOM     28  CB  GLU A   3      -0.455  -6.586 -18.865  1.00  0.00      A    C  
ATOM     29  CG  GLU A   3       0.316  -7.647 -19.631  1.00  0.00      A    C  
ATOM     30  CD  GLU A   3       0.736  -7.181 -21.011  1.00  0.00      A    C  
ATOM     31  OE1 GLU A   3       0.967  -5.965 -21.183  1.00  0.00      A    O  
ATOM     32  OE2 GLU A   3       0.835  -8.032 -21.920  1.00  0.00      A    O1-
ATOM     33  H01 GLU A   3       1.399  -6.225 -17.839  1.00  0.00      A    H  
ATOM     34  H02 GLU A   3      -0.709  -5.800 -19.576  1.00  0.00      A    H  
ATOM     35  H03 GLU A   3      -1.339  -7.050 -18.428  1.00  0.00      A    H  
ATOM     36  H04 GLU A   3      -0.344  -8.505 -19.760  1.00  0.00      A    H  
ATOM     37  H05 GLU A   3      -1.119  -6.404 -16.263  1.00  0.00      A    H  
ATOM     38  H06 GLU A   3       1.209  -7.908 -19.063  1.00  0.00      A    H  
ATOM     39  N   PHE A   4       1.401  -3.744 -17.681  1.00  0.00      A    N  
ATOM     40  CA  PHE A   4       1.453  -2.289 -17.762  1.00  0.00      A    C  
ATOM     41  C   PHE A   4       2.067  -1.840 -19.085  1.00  0.00      A    C  
ATOM     42  O   PHE A   4       3.286  -1.855 -19.253  1.00  0.00      A    O  
ATOM     43  CB  PHE A   4       2.260  -1.720 -16.594  1.00  0.00      A    C  
ATOM     44  CG  PHE A   4       1.496  -1.679 -15.301  1.00  0.00      A    C  
ATOM     45  CD1 PHE A   4       1.505  -2.765 -14.441  1.00  0.00      A    C  
ATOM     46  CD2 PHE A   4       0.770  -0.554 -14.947  1.00  0.00      A    C  
ATOM     47  CE1 PHE A   4       0.802  -2.729 -13.251  1.00  0.00      A    C  
ATOM     48  CE2 PHE A   4       0.065  -0.512 -13.758  1.00  0.00      A    C  
ATOM     49  CZ  PHE A   4       0.083  -1.601 -12.909  1.00  0.00      A    C  
ATOM     50  H01 PHE A   4       0.432  -1.911 -17.708  1.00  0.00      A    H  
ATOM     51  H02 PHE A   4       2.512  -0.691 -16.850  1.00  0.00      A    H  
ATOM     52  H03 PHE A   4       3.146  -2.339 -16.452  1.00  0.00      A    H  
ATOM     53  H04 PHE A   4       2.072  -3.657 -14.705  1.00  0.00      A    H  
ATOM     54  H05 PHE A   4       0.754   0.308 -15.613  1.00  0.00      A    H  
ATOM     55  H06 PHE A   4       0.815  -3.590 -12.583  1.00  0.00      A    H  
ATOM     56  H07 PHE A   4       2.249  -4.257 -17.485  1.00  0.00      A    H  
ATOM     57  H08 PHE A   4      -0.504   0.379 -13.492  1.00  0.00      A    H  
ATOM     58  H09 PHE A   4      -0.470  -1.570 -11.970  1.00  0.00      A    H  
ATOM     59  N   ARG A   5       1.212  -1.442 -20.022  1.00  0.00      A    N  
ATOM     60  CA  ARG A   5       1.669  -0.991 -21.331  1.00  0.00      A    C  
ATOM     61  C   ARG A   5       1.584   0.529 -21.442  1.00  0.00      A    C  
ATOM     62  O   ARG A   5       0.508   1.088 -21.652  1.00  0.00      A    O  
ATOM     63  CB  ARG A   5       0.836  -1.640 -22.437  1.00  0.00      A    C  
ATOM     64  CG  ARG A   5       0.910  -3.158 -22.444  1.00  0.00      A    C  
ATOM     65  CD  ARG A   5       2.022  -3.657 -23.354  1.00  0.00      A    C  
ATOM     66  NE  ARG A   5       1.654  -3.571 -24.765  1.00  0.00      A    N  
ATOM     67  CZ  ARG A   5       2.324  -4.179 -25.738  1.00  0.00      A    C  
ATOM     68  NH1 ARG A   5       3.389  -4.915 -25.454  1.00  0.00      A    N1+
ATOM     69  NH2 ARG A   5       1.928  -4.052 -26.998  1.00  0.00      A    N  
ATOM     70  H01 ARG A   5       2.711  -1.290 -21.447  1.00  0.00      A    H  
ATOM     71  H02 ARG A   5       1.244  -1.296 -23.387  1.00  0.00      A    H  
ATOM     72  H03 ARG A   5      -0.205  -1.346 -22.303  1.00  0.00      A    H  
ATOM     73  H04 ARG A   5      -0.038  -3.545 -22.818  1.00  0.00      A    H  
ATOM     74  H05 ARG A   5       1.097  -3.509 -21.429  1.00  0.00      A    H  
ATOM     75  H06 ARG A   5       2.206  -4.705 -23.117  1.00  0.00      A    H  
ATOM     76  H07 ARG A   5       2.914  -3.054 -23.185  1.00  0.00      A    H  
ATOM     77  H08 ARG A   5       0.846  -3.019 -25.015  1.00  0.00      A    H  
ATOM     78  H09 ARG A   5       3.896  -5.376 -26.196  1.00  0.00      A    H  
ATOM     79  H10 ARG A   5       0.222  -1.452 -19.822  1.00  0.00      A    H  
ATOM     80  H11 ARG A   5       3.693  -5.014 -24.496  1.00  0.00      A    H  
ATOM     81  H12 ARG A   5       1.117  -3.492 -27.218  1.00  0.00      A    H  
ATOM     82  H13 ARG A   5       2.438  -4.515 -27.737  1.00  0.00      A    H  
ATOM     83  N   HIS A   6       2.728   1.192 -21.298  1.00  0.00      A    N  
ATOM     84  CA  HIS A   6       2.783   2.647 -21.382  1.00  0.00      A    C  
ATOM     85  C   HIS A   6       3.431   3.092 -22.690  1.00  0.00      A    C  
ATOM     86  O   HIS A   6       4.536   3.635 -22.693  1.00  0.00      A    O  
ATOM     87  CB  HIS A   6       3.560   3.218 -20.195  1.00  0.00      A    C  
ATOM     88  CG  HIS A   6       2.809   3.152 -18.900  1.00  0.00      A    C  
ATOM     89  CD2 HIS A   6       2.379   2.090 -18.180  1.00  0.00      A    C  
ATOM     90  ND1 HIS A   6       2.415   4.273 -18.201  1.00  0.00      A    N  
ATOM     91  CE1 HIS A   6       1.776   3.903 -17.105  1.00  0.00      A    C  
ATOM     92  NE2 HIS A   6       1.740   2.583 -17.069  1.00  0.00      A    N  
ATOM     93  H01 HIS A   6       1.762   3.027 -21.355  1.00  0.00      A    H  
ATOM     94  H02 HIS A   6       3.739   4.272 -20.407  1.00  0.00      A    H  
ATOM     95  H03 HIS A   6       4.487   2.655 -20.086  1.00  0.00      A    H  
ATOM     96  H04 HIS A   6       2.515   1.039 -18.435  1.00  0.00      A    H  
ATOM     97  H05 HIS A   6       2.588   5.228 -18.482  1.00  0.00      A    H  
ATOM     98  H06 HIS A   6       1.351   4.573 -16.358  1.00  0.00      A    H  
ATOM     99  H07 HIS A   6       1.312   2.027 -16.343  1.00  0.00      A    H  
ATOM    100  H14 HIS A   6       3.579   0.676 -21.126  1.00  0.00      A    H  
ATOM    101  N   ASP A   7       2.737   2.856 -23.798  1.00  0.00      A    N  
ATOM    102  CA  ASP A   7       3.244   3.233 -25.112  1.00  0.00      A    C  
ATOM    103  C   ASP A   7       2.670   4.576 -25.552  1.00  0.00      A    C  
ATOM    104  O   ASP A   7       2.335   4.766 -26.721  1.00  0.00      A    O  
ATOM    105  CB  ASP A   7       2.901   2.155 -26.142  1.00  0.00      A    C  
ATOM    106  CG  ASP A   7       3.947   2.045 -27.234  1.00  0.00      A    C  
ATOM    107  OD1 ASP A   7       4.390   3.097 -27.740  1.00  0.00      A    O  
ATOM    108  OD2 ASP A   7       4.322   0.906 -27.584  1.00  0.00      A    O1-
ATOM    109  H01 ASP A   7       4.328   3.328 -25.043  1.00  0.00      A    H  
ATOM    110  H02 ASP A   7       1.958   2.433 -26.612  1.00  0.00      A    H  
ATOM    111  H03 ASP A   7       2.824   1.195 -25.632  1.00  0.00      A    H  
ATOM    112  H08 ASP A   7       1.836   2.404 -23.728  1.00  0.00      A    H  
ATOM    113  N   SER A   8       2.560   5.504 -24.607  1.00  0.00      A    N  
ATOM    114  CA  SER A   8       2.022   6.828 -24.896  1.00  0.00      A    C  
ATOM    115  C   SER A   8       0.605   6.729 -25.453  1.00  0.00      A    C  
ATOM    116  O   SER A   8       0.071   5.636 -25.633  1.00  0.00      A    O  
ATOM    117  CB  SER A   8       2.923   7.563 -25.891  1.00  0.00      A    C  
ATOM    118  OG  SER A   8       3.723   8.531 -25.235  1.00  0.00      A    O  
ATOM    119  H01 SER A   8       1.989   7.391 -23.963  1.00  0.00      A    H  
ATOM    120  H02 SER A   8       2.292   8.072 -26.620  1.00  0.00      A    H  
ATOM    121  H03 SER A   8       3.572   6.840 -26.386  1.00  0.00      A    H  
ATOM    122  H04 SER A   8       2.856   5.287 -23.666  1.00  0.00      A    H  
ATOM    123  H05 SER A   8       3.951   8.217 -24.357  1.00  0.00      A    H  
ATOM    124  N   GLY A   9       0.001   7.882 -25.725  1.00  0.00      A    N  
ATOM    125  CA  GLY A   9      -1.349   7.905 -26.259  1.00  0.00      A    C  
ATOM    126  C   GLY A   9      -1.737   9.268 -26.796  1.00  0.00      A    C  
ATOM    127  O   GLY A   9      -1.303   9.663 -27.878  1.00  0.00      A    O  
ATOM    128  H01 GLY A   9      -2.032   7.664 -25.444  1.00  0.00      A    H  
ATOM    129  H02 GLY A   9      -1.418   7.177 -27.067  1.00  0.00      A    H  
ATOM    130  H06 GLY A   9       0.487   8.752 -25.558  1.00  0.00      A    H  
ATOM    131  N   TYR A  10      -2.558   9.988 -26.040  1.00  0.00      A    N  
ATOM    132  CA  TYR A  10      -3.009  11.313 -26.448  1.00  0.00      A    C  
ATOM    133  C   TYR A  10      -2.634  12.361 -25.405  1.00  0.00      A    C  
ATOM    134  O   TYR A  10      -3.447  12.724 -24.555  1.00  0.00      A    O  
ATOM    135  CB  TYR A  10      -4.522  11.315 -26.669  1.00  0.00      A    C  
ATOM    136  CG  TYR A  10      -4.932  10.884 -28.059  1.00  0.00      A    C  
ATOM    137  CD1 TYR A  10      -4.684   9.594 -28.510  1.00  0.00      A    C  
ATOM    138  CD2 TYR A  10      -5.569  11.768 -28.922  1.00  0.00      A    C  
ATOM    139  CE1 TYR A  10      -5.056   9.197 -29.780  1.00  0.00      A    C  
ATOM    140  CE2 TYR A  10      -5.946  11.379 -30.193  1.00  0.00      A    C  
ATOM    141  CZ  TYR A  10      -5.687  10.093 -30.617  1.00  0.00      A    C  
ATOM    142  OH  TYR A  10      -6.060   9.701 -31.882  1.00  0.00      A    O  
ATOM    143  H01 TYR A  10      -2.512  11.565 -27.385  1.00  0.00      A    H  
ATOM    144  H02 TYR A  10      -4.862  12.343 -26.540  1.00  0.00      A    H  
ATOM    145  H03 TYR A  10      -2.878   9.608 -25.161  1.00  0.00      A    H  
ATOM    146  H04 TYR A  10      -4.977  10.635 -25.949  1.00  0.00      A    H  
ATOM    147  H05 TYR A  10      -4.187   8.882 -27.851  1.00  0.00      A    H  
ATOM    148  H06 TYR A  10      -5.775  12.786 -28.590  1.00  0.00      A    H  
ATOM    149  H07 TYR A  10      -4.852   8.181 -30.118  1.00  0.00      A    H  
ATOM    150  H08 TYR A  10      -6.445  12.085 -30.857  1.00  0.00      A    H  
ATOM    151  H09 TYR A  10      -6.301   8.772 -31.872  1.00  0.00      A    H  
ATOM    152  N   GLU A  11      -1.398  12.844 -25.478  1.00  0.00      A    N  
ATOM    153  CA  GLU A  11      -0.915  13.850 -24.539  1.00  0.00      A    C  
ATOM    154  C   GLU A  11       0.325  14.553 -25.085  1.00  0.00      A    C  
ATOM    155  O   GLU A  11       1.181  13.928 -25.712  1.00  0.00      A    O  
ATOM    156  CB  GLU A  11      -0.597  13.208 -23.187  1.00  0.00      A    C  
ATOM    157  CG  GLU A  11      -1.468  13.718 -22.052  1.00  0.00      A    C  
ATOM    158  CD  GLU A  11      -0.946  13.310 -20.688  1.00  0.00      A    C  
ATOM    159  OE1 GLU A  11      -0.578  12.129 -20.522  1.00  0.00      A    O  
ATOM    160  OE2 GLU A  11      -0.906  14.173 -19.786  1.00  0.00      A    O1-
ATOM    161  H01 GLU A  11      -1.702  14.592 -24.404  1.00  0.00      A    H  
ATOM    162  H02 GLU A  11       0.432  13.471 -22.943  1.00  0.00      A    H  
ATOM    163  H03 GLU A  11      -0.739  12.131 -23.274  1.00  0.00      A    H  
ATOM    164  H04 GLU A  11      -2.458  13.277 -22.172  1.00  0.00      A    H  
ATOM    165  H05 GLU A  11      -1.505  14.806 -22.101  1.00  0.00      A    H  
ATOM    166  H10 GLU A  11      -0.779  12.506 -26.201  1.00  0.00      A    H  
ATOM    167  N   VAL A  12       0.414  15.857 -24.844  1.00  0.00      A    N  
ATOM    168  CA  VAL A  12       1.548  16.646 -25.310  1.00  0.00      A    C  
ATOM    169  C   VAL A  12       1.848  17.795 -24.354  1.00  0.00      A    C  
ATOM    170  O   VAL A  12       0.950  18.317 -23.693  1.00  0.00      A    O  
ATOM    171  CB  VAL A  12       1.294  17.216 -26.718  1.00  0.00      A    C  
ATOM    172  CG1 VAL A  12       1.214  16.095 -27.742  1.00  0.00      A    C  
ATOM    173  CG2 VAL A  12       0.024  18.053 -26.732  1.00  0.00      A    C  
ATOM    174  H01 VAL A  12       2.407  15.975 -25.347  1.00  0.00      A    H  
ATOM    175  H02 VAL A  12       2.131  17.861 -26.986  1.00  0.00      A    H  
ATOM    176  H03 VAL A  12       0.709  16.457 -28.637  1.00  0.00      A    H  
ATOM    177  H04 VAL A  12       2.220  15.767 -28.001  1.00  0.00      A    H  
ATOM    178  H05 VAL A  12       0.655  15.258 -27.323  1.00  0.00      A    H  
ATOM    179  H06 VAL A  12      -0.323  16.313 -24.325  1.00  0.00      A    H  
ATOM    180  H07 VAL A  12      -0.768  17.519 -26.208  1.00  0.00      A    H  
ATOM    181  H08 VAL A  12       0.210  19.005 -26.235  1.00  0.00      A    H  
ATOM    182  H09 VAL A  12      -0.281  18.234 -27.763  1.00  0.00      A    H  
ATOM    183  N   HIS A  13       3.117  18.185 -24.287  1.00  0.00      A    N  
ATOM    184  CA  HIS A  13       3.536  19.274 -23.413  1.00  0.00      A    C  
ATOM    185  C   HIS A  13       5.021  19.575 -23.593  1.00  0.00      A    C  
ATOM    186  O   HIS A  13       5.779  19.620 -22.623  1.00  0.00      A    O  
ATOM    187  CB  HIS A  13       3.249  18.924 -21.952  1.00  0.00      A    C  
ATOM    188  CG  HIS A  13       3.684  17.542 -21.572  1.00  0.00      A    C  
ATOM    189  CD2 HIS A  13       2.967  16.471 -21.158  1.00  0.00      A    C  
ATOM    190  ND1 HIS A  13       5.001  17.135 -21.590  1.00  0.00      A    N  
ATOM    191  CE1 HIS A  13       5.076  15.873 -21.207  1.00  0.00      A    C  
ATOM    192  NE2 HIS A  13       3.855  15.447 -20.939  1.00  0.00      A    N  
ATOM    193  H01 HIS A  13       2.967  20.163 -23.685  1.00  0.00      A    H  
ATOM    194  H02 HIS A  13       2.168  18.968 -21.819  1.00  0.00      A    H  
ATOM    195  H03 HIS A  13       3.772  19.638 -21.316  1.00  0.00      A    H  
ATOM    196  H04 HIS A  13       1.886  16.429 -21.024  1.00  0.00      A    H  
ATOM    197  H05 HIS A  13       5.786  17.712 -21.855  1.00  0.00      A    H  
ATOM    198  H06 HIS A  13       5.990  15.284 -21.126  1.00  0.00      A    H  
ATOM    199  H07 HIS A  13       3.614  14.518 -20.624  1.00  0.00      A    H  
ATOM    200  H10 HIS A  13       3.808  17.716 -24.855  1.00  0.00      A    H  
ATOM    201  N   HIS A  14       5.431  19.780 -24.841  1.00  0.00      A    N  
ATOM    202  CA  HIS A  14       6.826  20.076 -25.149  1.00  0.00      A    C  
ATOM    203  C   HIS A  14       6.950  20.756 -26.509  1.00  0.00      A    C  
ATOM    204  O   HIS A  14       5.947  21.044 -27.162  1.00  0.00      A    O  
ATOM    205  CB  HIS A  14       7.658  18.794 -25.129  1.00  0.00      A    C  
ATOM    206  CG  HIS A  14       7.290  17.825 -26.210  1.00  0.00      A    C  
ATOM    207  CD2 HIS A  14       6.080  17.402 -26.646  1.00  0.00      A    C  
ATOM    208  ND1 HIS A  14       8.225  17.167 -26.981  1.00  0.00      A    N  
ATOM    209  CE1 HIS A  14       7.606  16.382 -27.846  1.00  0.00      A    C  
ATOM    210  NE2 HIS A  14       6.304  16.506 -27.663  1.00  0.00      A    N  
ATOM    211  H01 HIS A  14       7.204  20.757 -24.386  1.00  0.00      A    H  
ATOM    212  H02 HIS A  14       7.463  18.301 -24.177  1.00  0.00      A    H  
ATOM    213  H03 HIS A  14       8.708  19.062 -25.248  1.00  0.00      A    H  
ATOM    214  H04 HIS A  14       5.109  17.714 -26.262  1.00  0.00      A    H  
ATOM    215  H05 HIS A  14       9.226  17.269 -26.898  1.00  0.00      A    H  
ATOM    216  H06 HIS A  14       8.088  15.741 -28.584  1.00  0.00      A    H  
ATOM    217  H07 HIS A  14       5.589  16.021 -28.186  1.00  0.00      A    H  
ATOM    218  H08 HIS A  14       4.760  19.730 -25.594  1.00  0.00      A    H  
ATOM    219  N   GLN A  15       8.185  21.011 -26.928  1.00  0.00      A    N  
ATOM    220  CA  GLN A  15       8.438  21.659 -28.209  1.00  0.00      A    C  
ATOM    221  C   GLN A  15       8.801  20.631 -29.276  1.00  0.00      A    C  
ATOM    222  O   GLN A  15       9.916  20.110 -29.299  1.00  0.00      A    O  
ATOM    223  CB  GLN A  15       9.563  22.687 -28.072  1.00  0.00      A    C  
ATOM    224  CG  GLN A  15       9.428  23.866 -29.021  1.00  0.00      A    C  
ATOM    225  CD  GLN A  15       8.990  23.450 -30.411  1.00  0.00      A    C  
ATOM    226  NE2 GLN A  15       7.681  23.384 -30.625  1.00  0.00      A    N  
ATOM    227  OE1 GLN A  15       9.819  23.190 -31.284  1.00  0.00      A    O  
ATOM    228  H01 GLN A  15       7.525  22.169 -28.516  1.00  0.00      A    H  
ATOM    229  H02 GLN A  15      10.493  22.178 -28.325  1.00  0.00      A    H  
ATOM    230  H03 GLN A  15       9.563  23.065 -27.050  1.00  0.00      A    H  
ATOM    231  H04 GLN A  15      10.410  24.331 -29.111  1.00  0.00      A    H  
ATOM    232  H05 GLN A  15       8.691  24.559 -28.615  1.00  0.00      A    H  
ATOM    233  H06 GLN A  15       7.331  23.112 -31.532  1.00  0.00      A    H  
ATOM    234  H07 GLN A  15       7.036  23.606 -29.880  1.00  0.00      A    H  
ATOM    235  H08 GLN A  15       8.967  20.750 -26.345  1.00  0.00      A    H  
ATOM    236  N   LYS A  16       7.851  20.343 -30.160  1.00  0.00      A    N  
ATOM    237  CA  LYS A  16       8.069  19.378 -31.231  1.00  0.00      A    C  
ATOM    238  C   LYS A  16       7.865  20.027 -32.597  1.00  0.00      A    C  
ATOM    239  O   LYS A  16       6.767  20.481 -32.922  1.00  0.00      A    O  
ATOM    240  CB  LYS A  16       7.122  18.187 -31.074  1.00  0.00      A    C  
ATOM    241  CG  LYS A  16       7.757  16.854 -31.426  1.00  0.00      A    C  
ATOM    242  CD  LYS A  16       7.052  16.191 -32.597  1.00  0.00      A    C  
ATOM    243  CE  LYS A  16       6.105  15.096 -32.131  1.00  0.00      A    C  
ATOM    244  NZ  LYS A  16       5.923  14.042 -33.166  1.00  0.00      A    N1+
ATOM    245  H01 LYS A  16       9.098  19.026 -31.165  1.00  0.00      A    H  
ATOM    246  H02 LYS A  16       6.297  18.341 -31.770  1.00  0.00      A    H  
ATOM    247  H03 LYS A  16       6.787  18.147 -30.038  1.00  0.00      A    H  
ATOM    248  H04 LYS A  16       7.672  16.197 -30.561  1.00  0.00      A    H  
ATOM    249  H05 LYS A  16       8.802  17.017 -31.688  1.00  0.00      A    H  
ATOM    250  H06 LYS A  16       7.808  15.738 -33.239  1.00  0.00      A    H  
ATOM    251  H07 LYS A  16       6.483  16.945 -33.141  1.00  0.00      A    H  
ATOM    252  H08 LYS A  16       6.955  20.804 -30.088  1.00  0.00      A    H  
ATOM    253  H09 LYS A  16       5.133  15.550 -31.937  1.00  0.00      A    H  
ATOM    254  H10 LYS A  16       6.511  14.639 -31.229  1.00  0.00      A    H  
ATOM    255  H11 LYS A  16       5.220  14.338 -33.828  1.00  0.00      A    H  
ATOM    256  H12 LYS A  16       6.797  13.890 -33.650  1.00  0.00      A    H  
ATOM    257  H13 LYS A  16       5.628  13.183 -32.724  1.00  0.00      A    H  
ATOM    258  N   LEU A  17       8.928  20.065 -33.393  1.00  0.00      A    N  
ATOM    259  CA  LEU A  17       8.865  20.656 -34.725  1.00  0.00      A    C  
ATOM    260  C   LEU A  17       9.096  19.600 -35.801  1.00  0.00      A    C  
ATOM    261  O   LEU A  17      10.219  19.140 -36.004  1.00  0.00      A    O  
ATOM    262  CB  LEU A  17       9.903  21.772 -34.859  1.00  0.00      A    C  
ATOM    263  CG  LEU A  17       9.350  23.194 -34.965  1.00  0.00      A    C  
ATOM    264  CD1 LEU A  17       8.422  23.494 -33.799  1.00  0.00      A    C  
ATOM    265  CD2 LEU A  17      10.486  24.205 -35.019  1.00  0.00      A    C  
ATOM    266  H01 LEU A  17       7.869  21.076 -34.862  1.00  0.00      A    H  
ATOM    267  H02 LEU A  17      10.414  21.585 -35.803  1.00  0.00      A    H  
ATOM    268  H03 LEU A  17      10.553  21.731 -33.985  1.00  0.00      A    H  
ATOM    269  H04 LEU A  17       8.776  23.272 -35.888  1.00  0.00      A    H  
ATOM    270  H05 LEU A  17       7.458  23.016 -33.970  1.00  0.00      A    H  
ATOM    271  H06 LEU A  17       8.859  23.109 -32.878  1.00  0.00      A    H  
ATOM    272  H07 LEU A  17       8.282  24.572 -33.713  1.00  0.00      A    H  
ATOM    273  H08 LEU A  17      11.351  23.753 -35.504  1.00  0.00      A    H  
ATOM    274  H09 LEU A  17      10.168  25.080 -35.587  1.00  0.00      A    H  
ATOM    275  H10 LEU A  17      10.754  24.506 -34.006  1.00  0.00      A    H  
ATOM    276  H14 LEU A  17       9.801  19.675 -33.068  1.00  0.00      A    H  
ATOM    277  N   VAL A  18       8.024  19.221 -36.490  1.00  0.00      A    N  
ATOM    278  CA  VAL A  18       8.109  18.221 -37.548  1.00  0.00      A    C  
ATOM    279  C   VAL A  18       7.268  18.624 -38.754  1.00  0.00      A    C  
ATOM    280  O   VAL A  18       6.364  19.453 -38.645  1.00  0.00      A    O  
ATOM    281  CB  VAL A  18       7.647  16.838 -37.052  1.00  0.00      A    C  
ATOM    282  CG1 VAL A  18       6.135  16.806 -36.891  1.00  0.00      A    C  
ATOM    283  CG2 VAL A  18       8.113  15.748 -38.005  1.00  0.00      A    C  
ATOM    284  H01 VAL A  18       9.157  18.161 -37.843  1.00  0.00      A    H  
ATOM    285  H02 VAL A  18       8.096  16.652 -36.076  1.00  0.00      A    H  
ATOM    286  H03 VAL A  18       5.664  16.869 -37.872  1.00  0.00      A    H  
ATOM    287  H04 VAL A  18       5.840  15.875 -36.407  1.00  0.00      A    H  
ATOM    288  H05 VAL A  18       5.816  17.651 -36.280  1.00  0.00      A    H  
ATOM    289  H06 VAL A  18       9.120  15.432 -37.731  1.00  0.00      A    H  
ATOM    290  H07 VAL A  18       7.436  14.896 -37.942  1.00  0.00      A    H  
ATOM    291  H08 VAL A  18       8.119  16.134 -39.024  1.00  0.00      A    H  
ATOM    292  H11 VAL A  18       7.129  19.636 -36.275  1.00  0.00      A    H  
ATOM    293  N   PHE A  19       7.571  18.031 -39.904  1.00  0.00      A    N  
ATOM    294  CA  PHE A  19       6.842  18.328 -41.132  1.00  0.00      A    C  
ATOM    295  C   PHE A  19       6.169  17.074 -41.682  1.00  0.00      A    C  
ATOM    296  O   PHE A  19       4.978  17.081 -41.992  1.00  0.00      A    O  
ATOM    297  CB  PHE A  19       7.789  18.915 -42.182  1.00  0.00      A    C  
ATOM    298  CG  PHE A  19       7.150  19.966 -43.044  1.00  0.00      A    C  
ATOM    299  CD1 PHE A  19       6.689  21.149 -42.490  1.00  0.00      A    C  
ATOM    300  CD2 PHE A  19       7.010  19.771 -44.408  1.00  0.00      A    C  
ATOM    301  CE1 PHE A  19       6.100  22.118 -43.281  1.00  0.00      A    C  
ATOM    302  CE2 PHE A  19       6.422  20.735 -45.205  1.00  0.00      A    C  
ATOM    303  CZ  PHE A  19       5.968  21.911 -44.640  1.00  0.00      A    C  
ATOM    304  H01 PHE A  19       6.069  19.061 -40.899  1.00  0.00      A    H  
ATOM    305  H02 PHE A  19       8.085  18.098 -42.840  1.00  0.00      A    H  
ATOM    306  H03 PHE A  19       8.641  19.360 -41.669  1.00  0.00      A    H  
ATOM    307  H04 PHE A  19       6.792  21.318 -41.418  1.00  0.00      A    H  
ATOM    308  H05 PHE A  19       7.368  18.845 -44.859  1.00  0.00      A    H  
ATOM    309  H06 PHE A  19       5.740  23.044 -42.833  1.00  0.00      A    H  
ATOM    310  H07 PHE A  19       6.317  20.568 -46.277  1.00  0.00      A    H  
ATOM    311  H08 PHE A  19       5.506  22.675 -45.266  1.00  0.00      A    H  
ATOM    312  H09 PHE A  19       8.324  17.358 -39.928  1.00  0.00      A    H  
ATOM    313  N   PHE A  20       6.941  15.999 -41.801  1.00  0.00      A    N  
ATOM    314  CA  PHE A  20       6.421  14.738 -42.315  1.00  0.00      A    C  
ATOM    315  C   PHE A  20       6.265  13.716 -41.193  1.00  0.00      A    C  
ATOM    316  O   PHE A  20       6.421  14.042 -40.017  1.00  0.00      A    O  
ATOM    317  CB  PHE A  20       7.348  14.183 -43.399  1.00  0.00      A    C  
ATOM    318  CG  PHE A  20       7.742  15.202 -44.430  1.00  0.00      A    C  
ATOM    319  CD1 PHE A  20       6.823  15.654 -45.363  1.00  0.00      A    C  
ATOM    320  CD2 PHE A  20       9.032  15.708 -44.466  1.00  0.00      A    C  
ATOM    321  CE1 PHE A  20       7.182  16.592 -46.313  1.00  0.00      A    C  
ATOM    322  CE2 PHE A  20       9.396  16.646 -45.413  1.00  0.00      A    C  
ATOM    323  CZ  PHE A  20       8.470  17.088 -46.338  1.00  0.00      A    C  
ATOM    324  H01 PHE A  20       5.439  14.929 -42.748  1.00  0.00      A    H  
ATOM    325  H02 PHE A  20       6.799  13.398 -43.918  1.00  0.00      A    H  
ATOM    326  H03 PHE A  20       8.253  13.807 -42.921  1.00  0.00      A    H  
ATOM    327  H04 PHE A  20       5.805  15.265 -45.348  1.00  0.00      A    H  
ATOM    328  H05 PHE A  20       9.767  15.362 -43.739  1.00  0.00      A    H  
ATOM    329  H06 PHE A  20       6.449  16.939 -47.041  1.00  0.00      A    H  
ATOM    330  H07 PHE A  20      10.413  17.037 -45.430  1.00  0.00      A    H  
ATOM    331  H08 PHE A  20       8.756  17.827 -47.086  1.00  0.00      A    H  
ATOM    332  H09 PHE A  20       7.912  16.057 -41.529  1.00  0.00      A    H  
ATOM    333  N   ALA A  21       5.955  12.479 -41.566  1.00  0.00      A    N  
ATOM    334  CA  ALA A  21       5.779  11.409 -40.592  1.00  0.00      A    C  
ATOM    335  C   ALA A  21       5.882  10.040 -41.256  1.00  0.00      A    C  
ATOM    336  O   ALA A  21       6.549   9.141 -40.744  1.00  0.00      A    O  
ATOM    337  CB  ALA A  21       4.439  11.554 -39.885  1.00  0.00      A    C  
ATOM    338  H01 ALA A  21       6.578  11.488 -39.854  1.00  0.00      A    H  
ATOM    339  H02 ALA A  21       3.671  11.026 -40.451  1.00  0.00      A    H  
ATOM    340  H03 ALA A  21       4.508  11.129 -38.883  1.00  0.00      A    H  
ATOM    341  H04 ALA A  21       4.177  12.610 -39.815  1.00  0.00      A    H  
ATOM    342  H09 ALA A  21       5.838  12.275 -42.548  1.00  0.00      A    H  
ATOM    343  N   GLU A  22       5.218   9.888 -42.397  1.00  0.00      A    N  
ATOM    344  CA  GLU A  22       5.235   8.627 -43.129  1.00  0.00      A    C  
ATOM    345  C   GLU A  22       4.404   8.727 -44.405  1.00  0.00      A    C  
ATOM    346  O   GLU A  22       3.397   9.435 -44.448  1.00  0.00      A    O  
ATOM    347  CB  GLU A  22       4.705   7.494 -42.249  1.00  0.00      A    C  
ATOM    348  CG  GLU A  22       5.759   6.460 -41.887  1.00  0.00      A    C  
ATOM    349  CD  GLU A  22       5.475   5.101 -42.495  1.00  0.00      A    C  
ATOM    350  OE1 GLU A  22       5.026   5.054 -43.659  1.00  0.00      A    O  
ATOM    351  OE2 GLU A  22       5.702   4.084 -41.807  1.00  0.00      A    O1-
ATOM    352  H01 GLU A  22       6.267   8.410 -43.405  1.00  0.00      A    H  
ATOM    353  H02 GLU A  22       3.935   6.978 -42.823  1.00  0.00      A    H  
ATOM    354  H03 GLU A  22       4.315   7.926 -41.328  1.00  0.00      A    H  
ATOM    355  H04 GLU A  22       5.750   6.345 -40.803  1.00  0.00      A    H  
ATOM    356  H05 GLU A  22       4.689  10.665 -42.766  1.00  0.00      A    H  
ATOM    357  H06 GLU A  22       6.728   6.808 -42.245  1.00  0.00      A    H  
ATOM    358  N   ASP A  23       4.832   8.014 -45.440  1.00  0.00      A    N  
ATOM    359  CA  ASP A  23       4.128   8.021 -46.717  1.00  0.00      A    C  
ATOM    360  C   ASP A  23       3.885   9.449 -47.196  1.00  0.00      A    C  
ATOM    361  O   ASP A  23       2.756   9.939 -47.175  1.00  0.00      A    O  
ATOM    362  CB  ASP A  23       2.796   7.278 -46.593  1.00  0.00      A    C  
ATOM    363  CG  ASP A  23       2.978   5.777 -46.491  1.00  0.00      A    C  
ATOM    364  OD1 ASP A  23       4.140   5.322 -46.454  1.00  0.00      A    O  
ATOM    365  OD2 ASP A  23       1.959   5.057 -46.450  1.00  0.00      A    O1-
ATOM    366  H01 ASP A  23       4.753   7.512 -47.451  1.00  0.00      A    H  
ATOM    367  H02 ASP A  23       2.218   7.481 -47.494  1.00  0.00      A    H  
ATOM    368  H03 ASP A  23       2.280   7.630 -45.700  1.00  0.00      A    H  
ATOM    369  H07 ASP A  23       5.666   7.453 -45.340  1.00  0.00      A    H  
ATOM    370  N   VAL A  24       4.953  10.112 -47.627  1.00  0.00      A    N  
ATOM    371  CA  VAL A  24       4.857  11.484 -48.112  1.00  0.00      A    C  
ATOM    372  C   VAL A  24       5.267  11.580 -49.577  1.00  0.00      A    C  
ATOM    373  O   VAL A  24       6.242  10.961 -50.001  1.00  0.00      A    O  
ATOM    374  CB  VAL A  24       5.738  12.436 -47.280  1.00  0.00      A    C  
ATOM    375  CG1 VAL A  24       7.211  12.174 -47.552  1.00  0.00      A    C  
ATOM    376  CG2 VAL A  24       5.382  13.885 -47.576  1.00  0.00      A    C  
ATOM    377  H01 VAL A  24       3.814  11.783 -48.010  1.00  0.00      A    H  
ATOM    378  H02 VAL A  24       5.549  12.248 -46.223  1.00  0.00      A    H  
ATOM    379  H03 VAL A  24       7.798  12.467 -46.682  1.00  0.00      A    H  
ATOM    380  H04 VAL A  24       5.853   9.654 -47.618  1.00  0.00      A    H  
ATOM    381  H05 VAL A  24       7.361  11.113 -47.751  1.00  0.00      A    H  
ATOM    382  H06 VAL A  24       7.530  12.755 -48.417  1.00  0.00      A    H  
ATOM    383  H07 VAL A  24       4.455  14.143 -47.063  1.00  0.00      A    H  
ATOM    384  H08 VAL A  24       6.183  14.535 -47.226  1.00  0.00      A    H  
ATOM    385  H09 VAL A  24       5.251  14.015 -48.650  1.00  0.00      A    H  
ATOM    386  N   GLY A  25       4.515  12.361 -50.347  1.00  0.00      A    N  
ATOM    387  CA  GLY A  25       4.816  12.524 -51.757  1.00  0.00      A    C  
ATOM    388  C   GLY A  25       6.117  13.266 -51.990  1.00  0.00      A    C  
ATOM    389  O   GLY A  25       7.175  12.839 -51.527  1.00  0.00      A    O  
ATOM    390  H01 GLY A  25       4.014  13.114 -52.201  1.00  0.00      A    H  
ATOM    391  H02 GLY A  25       4.888  11.538 -52.216  1.00  0.00      A    H  
ATOM    392  H10 GLY A  25       3.725  12.846 -49.946  1.00  0.00      A    H  
ATOM    393  N   SER A  26       6.041  14.379 -52.711  1.00  0.00      A    N  
ATOM    394  CA  SER A  26       7.222  15.180 -53.010  1.00  0.00      A    C  
ATOM    395  C   SER A  26       7.283  16.414 -52.116  1.00  0.00      A    C  
ATOM    396  O   SER A  26       6.263  17.048 -51.844  1.00  0.00      A    O  
ATOM    397  CB  SER A  26       7.221  15.601 -54.481  1.00  0.00      A    C  
ATOM    398  OG  SER A  26       7.215  14.470 -55.335  1.00  0.00      A    O  
ATOM    399  H01 SER A  26       8.103  14.568 -52.816  1.00  0.00      A    H  
ATOM    400  H02 SER A  26       8.125  16.178 -54.677  1.00  0.00      A    H  
ATOM    401  H03 SER A  26       5.142  14.678 -53.061  1.00  0.00      A    H  
ATOM    402  H04 SER A  26       6.334  16.203 -54.679  1.00  0.00      A    H  
ATOM    403  H05 SER A  26       6.318  14.138 -55.421  1.00  0.00      A    H  
ATOM    404  N   ASN A  27       8.485  16.750 -51.661  1.00  0.00      A    N  
ATOM    405  CA  ASN A  27       8.680  17.909 -50.797  1.00  0.00      A    C  
ATOM    406  C   ASN A  27       9.203  19.100 -51.593  1.00  0.00      A    C  
ATOM    407  O   ASN A  27      10.405  19.363 -51.622  1.00  0.00      A    O  
ATOM    408  CB  ASN A  27       9.654  17.570 -49.666  1.00  0.00      A    C  
ATOM    409  CG  ASN A  27       9.443  16.170 -49.122  1.00  0.00      A    C  
ATOM    410  ND2 ASN A  27      10.512  15.566 -48.615  1.00  0.00      A    N  
ATOM    411  OD1 ASN A  27       8.333  15.639 -49.157  1.00  0.00      A    O  
ATOM    412  H01 ASN A  27       7.714  18.177 -50.368  1.00  0.00      A    H  
ATOM    413  H02 ASN A  27       9.476  18.273 -48.852  1.00  0.00      A    H  
ATOM    414  H03 ASN A  27      10.673  17.649 -50.045  1.00  0.00      A    H  
ATOM    415  H04 ASN A  27      10.433  14.632 -48.238  1.00  0.00      A    H  
ATOM    416  H05 ASN A  27      11.404  16.040 -48.607  1.00  0.00      A    H  
ATOM    417  H06 ASN A  27       9.284  16.189 -51.920  1.00  0.00      A    H  
ATOM    418  N   LYS A  28       8.291  19.819 -52.240  1.00  0.00      A    N  
ATOM    419  CA  LYS A  28       8.658  20.984 -53.036  1.00  0.00      A    C  
ATOM    420  C   LYS A  28       8.289  22.275 -52.312  1.00  0.00      A    C  
ATOM    421  O   LYS A  28       7.225  22.846 -52.545  1.00  0.00      A    O  
ATOM    422  CB  LYS A  28       7.964  20.935 -54.399  1.00  0.00      A    C  
ATOM    423  CG  LYS A  28       8.414  22.030 -55.350  1.00  0.00      A    C  
ATOM    424  CD  LYS A  28       9.651  21.619 -56.130  1.00  0.00      A    C  
ATOM    425  CE  LYS A  28       9.376  21.571 -57.626  1.00  0.00      A    C  
ATOM    426  NZ  LYS A  28      10.542  21.045 -58.387  1.00  0.00      A    N1+
ATOM    427  H01 LYS A  28       9.738  20.967 -53.184  1.00  0.00      A    H  
ATOM    428  H02 LYS A  28       6.899  21.085 -54.221  1.00  0.00      A    H  
ATOM    429  H03 LYS A  28       8.175  19.970 -54.859  1.00  0.00      A    H  
ATOM    430  H04 LYS A  28       8.660  22.913 -54.761  1.00  0.00      A    H  
ATOM    431  H05 LYS A  28       7.608  22.244 -56.051  1.00  0.00      A    H  
ATOM    432  H06 LYS A  28       7.319  19.551 -52.179  1.00  0.00      A    H  
ATOM    433  H07 LYS A  28       9.945  20.621 -55.804  1.00  0.00      A    H  
ATOM    434  H08 LYS A  28      10.447  22.339 -55.938  1.00  0.00      A    H  
ATOM    435  H09 LYS A  28       9.181  22.588 -57.967  1.00  0.00      A    H  
ATOM    436  H10 LYS A  28       8.516  20.926 -57.807  1.00  0.00      A    H  
ATOM    437  H11 LYS A  28      11.340  20.974 -57.772  1.00  0.00      A    H  
ATOM    438  H12 LYS A  28      10.320  20.131 -58.756  1.00  0.00      A    H  
ATOM    439  H13 LYS A  28      10.759  21.672 -59.148  1.00  0.00      A    H  
ATOM    440  N   GLY A  29       9.177  22.730 -51.434  1.00  0.00      A    N  
ATOM    441  CA  GLY A  29       8.927  23.952 -50.691  1.00  0.00      A    C  
ATOM    442  C   GLY A  29       8.541  23.685 -49.249  1.00  0.00      A    C  
ATOM    443  O   GLY A  29       7.778  24.444 -48.654  1.00  0.00      A    O  
ATOM    444  H01 GLY A  29       8.092  24.465 -51.168  1.00  0.00      A    H  
ATOM    445  H02 GLY A  29       9.830  24.562 -50.705  1.00  0.00      A    H  
ATOM    446  H14 GLY A  29      10.035  22.220 -51.282  1.00  0.00      A    H  
ATOM    447  N   ALA A  30       9.069  22.602 -48.688  1.00  0.00      A    N  
ATOM    448  CA  ALA A  30       8.775  22.237 -47.308  1.00  0.00      A    C  
ATOM    449  C   ALA A  30       9.597  23.073 -46.332  1.00  0.00      A    C  
ATOM    450  O   ALA A  30      10.821  22.955 -46.279  1.00  0.00      A    O  
ATOM    451  CB  ALA A  30       9.037  20.755 -47.087  1.00  0.00      A    C  
ATOM    452  H01 ALA A  30       7.721  22.440 -47.121  1.00  0.00      A    H  
ATOM    453  H02 ALA A  30       9.955  20.631 -46.513  1.00  0.00      A    H  
ATOM    454  H03 ALA A  30       9.689  22.018 -49.231  1.00  0.00      A    H  
ATOM    455  H04 ALA A  30       8.204  20.316 -46.538  1.00  0.00      A    H  
ATOM    456  H05 ALA A  30       9.142  20.256 -48.051  1.00  0.00      A    H  
ATOM    457  N   ILE A  31       8.916  23.916 -45.564  1.00  0.00      A    N  
ATOM    458  CA  ILE A  31       9.584  24.771 -44.590  1.00  0.00      A    C  
ATOM    459  C   ILE A  31       8.790  24.848 -43.291  1.00  0.00      A    C  
ATOM    460  O   ILE A  31       7.568  25.002 -43.306  1.00  0.00      A    O  
ATOM    461  CB  ILE A  31       9.789  26.196 -45.139  1.00  0.00      A    C  
ATOM    462  CG1 ILE A  31       8.456  26.946 -45.182  1.00  0.00      A    C  
ATOM    463  CG2 ILE A  31      10.419  26.145 -46.523  1.00  0.00      A    C  
ATOM    464  CD1 ILE A  31       8.211  27.813 -43.967  1.00  0.00      A    C  
ATOM    465  H01 ILE A  31      10.558  24.323 -44.392  1.00  0.00      A    H  
ATOM    466  H02 ILE A  31      10.465  26.732 -44.473  1.00  0.00      A    H  
ATOM    467  H03 ILE A  31       7.667  26.195 -45.203  1.00  0.00      A    H  
ATOM    468  H04 ILE A  31       8.445  27.581 -46.068  1.00  0.00      A    H  
ATOM    469  H05 ILE A  31      11.434  25.756 -46.445  1.00  0.00      A    H  
ATOM    470  H06 ILE A  31       7.912  23.966 -45.657  1.00  0.00      A    H  
ATOM    471  H07 ILE A  31       9.829  25.494 -47.168  1.00  0.00      A    H  
ATOM    472  H08 ILE A  31      10.447  27.149 -46.947  1.00  0.00      A    H  
ATOM    473  H09 ILE A  31       7.174  27.707 -43.649  1.00  0.00      A    H  
ATOM    474  H10 ILE A  31       8.872  27.501 -43.158  1.00  0.00      A    H  
ATOM    475  H11 ILE A  31       8.409  28.855 -44.218  1.00  0.00      A    H  
ATOM    476  N   ILE A  32       9.492  24.743 -42.168  1.00  0.00      A    N  
ATOM    477  CA  ILE A  32       8.853  24.804 -40.859  1.00  0.00      A    C  
ATOM    478  C   ILE A  32       9.717  25.567 -39.861  1.00  0.00      A    C  
ATOM    479  O   ILE A  32      10.431  24.968 -39.057  1.00  0.00      A    O  
ATOM    480  CB  ILE A  32       8.570  23.396 -40.305  1.00  0.00      A    C  
ATOM    481  CG1 ILE A  32       7.934  23.489 -38.917  1.00  0.00      A    C  
ATOM    482  CG2 ILE A  32       9.853  22.579 -40.252  1.00  0.00      A    C  
ATOM    483  CD1 ILE A  32       7.339  22.183 -38.436  1.00  0.00      A    C  
ATOM    484  H01 ILE A  32       7.907  25.329 -40.993  1.00  0.00      A    H  
ATOM    485  H02 ILE A  32       7.870  22.893 -40.972  1.00  0.00      A    H  
ATOM    486  H03 ILE A  32       7.116  24.207 -38.987  1.00  0.00      A    H  
ATOM    487  H04 ILE A  32       8.699  23.803 -38.207  1.00  0.00      A    H  
ATOM    488  H05 ILE A  32      10.636  23.164 -39.770  1.00  0.00      A    H  
ATOM    489  H06 ILE A  32       9.680  21.666 -39.683  1.00  0.00      A    H  
ATOM    490  H07 ILE A  32      10.163  22.323 -41.265  1.00  0.00      A    H  
ATOM    491  H08 ILE A  32       6.357  22.044 -38.888  1.00  0.00      A    H  
ATOM    492  H09 ILE A  32       7.991  21.358 -38.724  1.00  0.00      A    H  
ATOM    493  H10 ILE A  32       7.239  22.207 -37.351  1.00  0.00      A    H  
ATOM    494  H12 ILE A  32      10.493  24.618 -42.222  1.00  0.00      A    H  
ATOM    495  N   GLY A  33       9.646  26.893 -39.917  1.00  0.00      A    N  
ATOM    496  CA  GLY A  33      10.426  27.717 -39.011  1.00  0.00      A    C  
ATOM    497  C   GLY A  33       9.619  28.860 -38.428  1.00  0.00      A    C  
ATOM    498  O   GLY A  33       8.853  29.514 -39.136  1.00  0.00      A    O  
ATOM    499  H01 GLY A  33      11.249  28.149 -39.581  1.00  0.00      A    H  
ATOM    500  H02 GLY A  33      10.790  27.093 -38.195  1.00  0.00      A    H  
ATOM    501  H11 GLY A  33       9.043  27.332 -40.597  1.00  0.00      A    H  
ATOM    502  N   LEU A  34       9.789  29.102 -37.132  1.00  0.00      A    N  
ATOM    503  CA  LEU A  34       9.070  30.173 -36.453  1.00  0.00      A    C  
ATOM    504  C   LEU A  34       9.736  31.522 -36.705  1.00  0.00      A    C  
ATOM    505  O   LEU A  34      10.942  31.676 -36.510  1.00  0.00      A    O  
ATOM    506  CB  LEU A  34       9.004  29.897 -34.950  1.00  0.00      A    C  
ATOM    507  CG  LEU A  34       7.640  30.100 -34.289  1.00  0.00      A    C  
ATOM    508  CD1 LEU A  34       6.845  28.803 -34.295  1.00  0.00      A    C  
ATOM    509  CD2 LEU A  34       7.808  30.618 -32.868  1.00  0.00      A    C  
ATOM    510  H01 LEU A  34       8.057  30.208 -36.855  1.00  0.00      A    H  
ATOM    511  H02 LEU A  34       9.665  30.630 -34.488  1.00  0.00      A    H  
ATOM    512  H03 LEU A  34      10.432  28.529 -36.605  1.00  0.00      A    H  
ATOM    513  H04 LEU A  34       9.303  28.862 -34.787  1.00  0.00      A    H  
ATOM    514  H05 LEU A  34       7.087  30.844 -34.863  1.00  0.00      A    H  
ATOM    515  H06 LEU A  34       5.896  28.961 -34.808  1.00  0.00      A    H  
ATOM    516  H07 LEU A  34       7.413  28.030 -34.813  1.00  0.00      A    H  
ATOM    517  H08 LEU A  34       6.654  28.488 -33.269  1.00  0.00      A    H  
ATOM    518  H09 LEU A  34       8.456  31.495 -32.876  1.00  0.00      A    H  
ATOM    519  H10 LEU A  34       6.834  30.890 -32.462  1.00  0.00      A    H  
ATOM    520  H11 LEU A  34       8.256  29.841 -32.248  1.00  0.00      A    H  
ATOM    521  N   MET A  35       8.943  32.496 -37.137  1.00  0.00      A    N  
ATOM    522  CA  MET A  35       9.456  33.834 -37.412  1.00  0.00      A    C  
ATOM    523  C   MET A  35      10.450  33.807 -38.569  1.00  0.00      A    C  
ATOM    524  O   MET A  35      11.531  34.390 -38.485  1.00  0.00      A    O  
ATOM    525  CB  MET A  35      10.123  34.414 -36.164  1.00  0.00      A    C  
ATOM    526  CG  MET A  35      10.357  35.914 -36.241  1.00  0.00      A    C  
ATOM    527  SD  MET A  35      12.104  36.350 -36.156  1.00  0.00      A    S  
ATOM    528  CE  MET A  35      12.391  36.253 -34.390  1.00  0.00      A    C  
ATOM    529  H01 MET A  35       8.615  34.468 -37.693  1.00  0.00      A    H  
ATOM    530  H02 MET A  35      11.102  33.942 -36.076  1.00  0.00      A    H  
ATOM    531  H03 MET A  35       9.486  34.208 -35.304  1.00  0.00      A    H  
ATOM    532  H04 MET A  35       9.862  36.369 -35.383  1.00  0.00      A    H  
ATOM    533  H05 MET A  35       9.950  36.283 -37.182  1.00  0.00      A    H  
ATOM    534  H06 MET A  35      13.135  36.995 -34.102  1.00  0.00      A    H  
ATOM    535  H07 MET A  35      11.460  36.448 -33.859  1.00  0.00      A    H  
ATOM    536  H08 MET A  35      12.754  35.257 -34.134  1.00  0.00      A    H  
ATOM    537  H12 MET A  35       7.961  32.306 -37.279  1.00  0.00      A    H  
ATOM    538  N   VAL A  36      10.078  33.126 -39.648  1.00  0.00      A    N  
ATOM    539  CA  VAL A  36      10.937  33.024 -40.822  1.00  0.00      A    C  
ATOM    540  C   VAL A  36      10.592  34.096 -41.850  1.00  0.00      A    C  
ATOM    541  O   VAL A  36       9.429  34.457 -42.019  1.00  0.00      A    O  
ATOM    542  CB  VAL A  36      10.822  31.638 -41.483  1.00  0.00      A    C  
ATOM    543  CG1 VAL A  36      11.696  31.565 -42.726  1.00  0.00      A    C  
ATOM    544  CG2 VAL A  36      11.195  30.544 -40.494  1.00  0.00      A    C  
ATOM    545  H01 VAL A  36      11.961  33.170 -40.479  1.00  0.00      A    H  
ATOM    546  H02 VAL A  36       9.787  31.484 -41.787  1.00  0.00      A    H  
ATOM    547  H03 VAL A  36      12.673  31.163 -42.459  1.00  0.00      A    H  
ATOM    548  H04 VAL A  36      11.226  30.915 -43.464  1.00  0.00      A    H  
ATOM    549  H05 VAL A  36      11.817  32.564 -43.145  1.00  0.00      A    H  
ATOM    550  H06 VAL A  36      12.072  30.853 -39.926  1.00  0.00      A    H  
ATOM    551  H07 VAL A  36      10.363  30.371 -39.811  1.00  0.00      A    H  
ATOM    552  H08 VAL A  36      11.418  29.625 -41.035  1.00  0.00      A    H  
ATOM    553  H09 VAL A  36       9.178  32.668 -39.655  1.00  0.00      A    H  
ATOM    554  N   GLY A  37      11.613  34.601 -42.536  1.00  0.00      A    N  
ATOM    555  CA  GLY A  37      11.398  35.627 -43.539  1.00  0.00      A    C  
ATOM    556  C   GLY A  37      10.900  35.057 -44.853  1.00  0.00      A    C  
ATOM    557  O   GLY A  37      10.351  33.957 -44.892  1.00  0.00      A    O  
ATOM    558  H01 GLY A  37      12.356  36.111 -43.729  1.00  0.00      A    H  
ATOM    559  H02 GLY A  37      10.661  36.336 -43.163  1.00  0.00      A    H  
ATOM    560  H09 GLY A  37      12.549  34.266 -42.357  1.00  0.00      A    H  
ATOM    561  N   GLY A  38      11.092  35.809 -45.933  1.00  0.00      A    N  
ATOM    562  CA  GLY A  38      10.651  35.356 -47.239  1.00  0.00      A    C  
ATOM    563  C   GLY A  38      11.202  33.990 -47.596  1.00  0.00      A    C  
ATOM    564  O   GLY A  38      12.121  33.493 -46.944  1.00  0.00      A    O  
ATOM    565  H01 GLY A  38      11.022  36.066 -47.978  1.00  0.00      A    H  
ATOM    566  H02 GLY A  38       9.562  35.307 -47.243  1.00  0.00      A    H  
ATOM    567  H03 GLY A  38      11.550  36.705 -45.843  1.00  0.00      A    H  
ATOM    568  N   VAL A  39      10.640  33.379 -48.634  1.00  0.00      A    N  
ATOM    569  CA  VAL A  39      11.081  32.062 -49.077  1.00  0.00      A    C  
ATOM    570  C   VAL A  39      10.871  31.887 -50.577  1.00  0.00      A    C  
ATOM    571  O   VAL A  39       9.873  32.345 -51.133  1.00  0.00      A    O  
ATOM    572  CB  VAL A  39      10.333  30.940 -48.331  1.00  0.00      A    C  
ATOM    573  CG1 VAL A  39      10.780  29.575 -48.833  1.00  0.00      A    C  
ATOM    574  CG2 VAL A  39      10.550  31.063 -46.830  1.00  0.00      A    C  
ATOM    575  H01 VAL A  39      12.145  31.992 -48.852  1.00  0.00      A    H  
ATOM    576  H02 VAL A  39       9.266  31.042 -48.531  1.00  0.00      A    H  
ATOM    577  H03 VAL A  39       9.889  33.839 -49.128  1.00  0.00      A    H  
ATOM    578  H04 VAL A  39      11.765  29.344 -48.427  1.00  0.00      A    H  
ATOM    579  H05 VAL A  39      10.067  28.817 -48.509  1.00  0.00      A    H  
ATOM    580  H06 VAL A  39      10.829  29.586 -49.922  1.00  0.00      A    H  
ATOM    581  H07 VAL A  39      11.263  31.863 -46.631  1.00  0.00      A    H  
ATOM    582  H08 VAL A  39       9.602  31.292 -46.343  1.00  0.00      A    H  
ATOM    583  H09 VAL A  39      10.942  30.123 -46.441  1.00  0.00      A    H  
ATOM    584  N   VAL A  40      11.820  31.221 -51.228  1.00  0.00      A    N  
ATOM    585  CA  VAL A  40      11.739  30.983 -52.664  1.00  0.00      A    C  
ATOM    586  C   VAL A  40      12.057  29.531 -53.000  1.00  0.00      A    C  
ATOM    587  O   VAL A  40      13.204  29.095 -52.891  1.00  0.00      A    O  
ATOM    588  CB  VAL A  40      12.702  31.901 -53.439  1.00  0.00      A    C  
ATOM    589  CG1 VAL A  40      12.511  31.731 -54.939  1.00  0.00      A    C  
ATOM    590  CG2 VAL A  40      12.501  33.352 -53.029  1.00  0.00      A    C  
ATOM    591  H01 VAL A  40      10.715  31.205 -52.965  1.00  0.00      A    H  
ATOM    592  H02 VAL A  40      13.725  31.616 -53.192  1.00  0.00      A    H  
ATOM    593  H03 VAL A  40      11.832  32.500 -55.308  1.00  0.00      A    H  
ATOM    594  H04 VAL A  40      13.474  31.826 -55.441  1.00  0.00      A    H  
ATOM    595  H05 VAL A  40      12.089  30.747 -55.143  1.00  0.00      A    H  
ATOM    596  H06 VAL A  40      11.520  33.466 -52.567  1.00  0.00      A    H  
ATOM    597  H07 VAL A  40      13.274  33.639 -52.316  1.00  0.00      A    H  
ATOM    598  H08 VAL A  40      12.563  33.991 -53.910  1.00  0.00      A    H  
ATOM    599  H10 VAL A  40      12.617  30.871 -50.715  1.00  0.00      A    H  
ATOM    600  N   ILE A  41      11.036  28.786 -53.408  1.00  0.00      A    N  
ATOM    601  CA  ILE A  41      11.207  27.382 -53.762  1.00  0.00      A    C  
ATOM    602  C   ILE A  41      10.497  27.054 -55.071  1.00  0.00      A    C  
ATOM    603  O   ILE A  41       9.292  27.264 -55.205  1.00  0.00      A    O  
ATOM    604  CB  ILE A  41      10.674  26.454 -52.655  1.00  0.00      A    C  
ATOM    605  CG1 ILE A  41      11.161  26.927 -51.283  1.00  0.00      A    C  
ATOM    606  CG2 ILE A  41      11.109  25.019 -52.912  1.00  0.00      A    C  
ATOM    607  CD1 ILE A  41      12.663  26.858 -51.119  1.00  0.00      A    C  
ATOM    608  H01 ILE A  41      12.277  27.215 -53.881  1.00  0.00      A    H  
ATOM    609  H02 ILE A  41       9.585  26.490 -52.665  1.00  0.00      A    H  
ATOM    610  H03 ILE A  41      10.727  26.257 -50.541  1.00  0.00      A    H  
ATOM    611  H04 ILE A  41      10.845  27.961 -51.141  1.00  0.00      A    H  
ATOM    612  H05 ILE A  41      12.081  24.846 -52.449  1.00  0.00      A    H  
ATOM    613  H06 ILE A  41      10.377  24.335 -52.484  1.00  0.00      A    H  
ATOM    614  H07 ILE A  41      11.183  24.848 -53.986  1.00  0.00      A    H  
ATOM    615  H08 ILE A  41      13.103  27.814 -51.402  1.00  0.00      A    H  
ATOM    616  H09 ILE A  41      10.118  29.202 -53.475  1.00  0.00      A    H  
ATOM    617  H10 ILE A  41      12.906  26.640 -50.079  1.00  0.00      A    H  
ATOM    618  H11 ILE A  41      13.063  26.071 -51.759  1.00  0.00      A    H  
ATOM    619  N   ALA A  42      11.253  26.536 -56.034  1.00  0.00      A    N  
ATOM    620  CA  ALA A  42      10.696  26.175 -57.331  1.00  0.00      A    C  
ATOM    621  C   ALA A  42      10.419  24.678 -57.412  1.00  0.00      A    C  
ATOM    622  O   ALA A  42      11.257  23.938 -57.925  1.00  0.00      A    O  
ATOM    623  CB  ALA A  42      11.638  26.601 -58.447  1.00  0.00      A    C  
ATOM    624  H01 ALA A  42       9.748  26.700 -57.451  1.00  0.00      A    H  
ATOM    625  H02 ALA A  42       9.488  24.268 -57.020  1.00  0.00      A    H  
ATOM    626  H03 ALA A  42      12.598  26.100 -58.322  1.00  0.00      A    H  
ATOM    627  H04 ALA A  42      11.208  26.327 -59.410  1.00  0.00      A    H  
ATOM    628  H05 ALA A  42      11.784  27.680 -58.407  1.00  0.00      A    H  
ATOM    629  H12 ALA A  42      12.237  26.389 -55.862  1.00  0.00      A    H  
TER   
ATOM    630  N   ASP B   1       5.079 -11.876 -13.779  1.00  0.00      B    N  
ATOM    631  CA  ASP B   1       4.012 -11.338 -12.943  1.00  0.00      B    C  
ATOM    632  C   ASP B   1       3.902  -9.826 -13.110  1.00  0.00      B    C  
ATOM    633  O   ASP B   1       2.824  -9.299 -13.386  1.00  0.00      B    O  
ATOM    634  CB  ASP B   1       4.263 -11.684 -11.474  1.00  0.00      B    C  
ATOM    635  CG  ASP B   1       3.672 -13.025 -11.086  1.00  0.00      B    C  
ATOM    636  OD1 ASP B   1       4.164 -14.057 -11.589  1.00  0.00      B    O  
ATOM    637  OD2 ASP B   1       2.718 -13.043 -10.281  1.00  0.00      B    O1-
ATOM    638  H01 ASP B   1       5.273 -11.233 -14.533  1.00  0.00      B    H  
ATOM    639  H02 ASP B   1       3.072 -11.790 -13.260  1.00  0.00      B    H  
ATOM    640  H03 ASP B   1       3.779 -10.920 -10.866  1.00  0.00      B    H  
ATOM    641  H04 ASP B   1       5.339 -11.711 -11.299  1.00  0.00      B    H  
ATOM    642  H06 ASP B   1       4.792 -12.766 -14.160  1.00  0.00      B    H  
ATOM    643  N   ALA B   2       5.023  -9.133 -12.941  1.00  0.00      B    N  
ATOM    644  CA  ALA B   2       5.052  -7.682 -13.074  1.00  0.00      B    C  
ATOM    645  C   ALA B   2       5.688  -7.265 -14.396  1.00  0.00      B    C  
ATOM    646  O   ALA B   2       6.910  -7.275 -14.538  1.00  0.00      B    O  
ATOM    647  CB  ALA B   2       5.803  -7.059 -11.906  1.00  0.00      B    C  
ATOM    648  H01 ALA B   2       4.024  -7.321 -13.065  1.00  0.00      B    H  
ATOM    649  H02 ALA B   2       6.705  -6.571 -12.274  1.00  0.00      B    H  
ATOM    650  H03 ALA B   2       5.166  -6.323 -11.415  1.00  0.00      B    H  
ATOM    651  H04 ALA B   2       6.076  -7.837 -11.193  1.00  0.00      B    H  
ATOM    652  H05 ALA B   2       5.876  -9.624 -12.715  1.00  0.00      B    H  
ATOM    653  N   GLU B   3       4.849  -6.899 -15.361  1.00  0.00      B    N  
ATOM    654  CA  GLU B   3       5.331  -6.480 -16.672  1.00  0.00      B    C  
ATOM    655  C   GLU B   3       5.248  -4.964 -16.823  1.00  0.00      B    C  
ATOM    656  O   GLU B   3       4.178  -4.412 -17.079  1.00  0.00      B    O  
ATOM    657  CB  GLU B   3       4.520  -7.159 -17.778  1.00  0.00      B    C  
ATOM    658  CG  GLU B   3       5.287  -8.241 -18.519  1.00  0.00      B    C  
ATOM    659  CD  GLU B   3       5.710  -7.809 -19.910  1.00  0.00      B    C  
ATOM    660  OE1 GLU B   3       5.945  -6.600 -20.110  1.00  0.00      B    O  
ATOM    661  OE2 GLU B   3       5.805  -8.682 -20.798  1.00  0.00      B    O1-
ATOM    662  H01 GLU B   3       6.375  -6.780 -16.760  1.00  0.00      B    H  
ATOM    663  H02 GLU B   3       4.269  -6.389 -18.508  1.00  0.00      B    H  
ATOM    664  H03 GLU B   3       3.634  -7.609 -17.330  1.00  0.00      B    H  
ATOM    665  H04 GLU B   3       4.624  -9.099 -18.628  1.00  0.00      B    H  
ATOM    666  H05 GLU B   3       3.855  -6.912 -15.182  1.00  0.00      B    H  
ATOM    667  H06 GLU B   3       6.179  -8.493 -17.945  1.00  0.00      B    H  
ATOM    668  N   PHE B   4       6.386  -4.297 -16.662  1.00  0.00      B    N  
ATOM    669  CA  PHE B   4       6.443  -2.844 -16.779  1.00  0.00      B    C  
ATOM    670  C   PHE B   4       7.058  -2.429 -18.112  1.00  0.00      B    C  
ATOM    671  O   PHE B   4       8.277  -2.453 -18.280  1.00  0.00      B    O  
ATOM    672  CB  PHE B   4       7.253  -2.250 -15.624  1.00  0.00      B    C  
ATOM    673  CG  PHE B   4       6.490  -2.175 -14.333  1.00  0.00      B    C  
ATOM    674  CD1 PHE B   4       6.495  -3.240 -13.447  1.00  0.00      B    C  
ATOM    675  CD2 PHE B   4       5.767  -1.039 -14.005  1.00  0.00      B    C  
ATOM    676  CE1 PHE B   4       5.792  -3.173 -12.258  1.00  0.00      B    C  
ATOM    677  CE2 PHE B   4       5.063  -0.966 -12.818  1.00  0.00      B    C  
ATOM    678  CZ  PHE B   4       5.077  -2.034 -11.943  1.00  0.00      B    C  
ATOM    679  H01 PHE B   4       5.424  -2.461 -16.734  1.00  0.00      B    H  
ATOM    680  H02 PHE B   4       7.509  -1.228 -15.905  1.00  0.00      B    H  
ATOM    681  H03 PHE B   4       8.137  -2.869 -15.468  1.00  0.00      B    H  
ATOM    682  H04 PHE B   4       7.059  -4.141 -13.690  1.00  0.00      B    H  
ATOM    683  H05 PHE B   4       5.753  -0.193 -14.692  1.00  0.00      B    H  
ATOM    684  H06 PHE B   4       5.802  -4.018 -11.570  1.00  0.00      B    H  
ATOM    685  H07 PHE B   4       7.232  -4.808 -16.454  1.00  0.00      B    H  
ATOM    686  H08 PHE B   4       4.498  -0.067 -12.573  1.00  0.00      B    H  
ATOM    687  H09 PHE B   4       4.525  -1.978 -11.005  1.00  0.00      B    H  
ATOM    688  N   ARG B   5       6.204  -2.050 -19.058  1.00  0.00      B    N  
ATOM    689  CA  ARG B   5       6.662  -1.632 -20.377  1.00  0.00      B    C  
ATOM    690  C   ARG B   5       6.583  -0.115 -20.525  1.00  0.00      B    C  
ATOM    691  O   ARG B   5       5.508   0.442 -20.749  1.00  0.00      B    O  
ATOM    692  CB  ARG B   5       5.827  -2.305 -21.468  1.00  0.00      B    C  
ATOM    693  CG  ARG B   5       5.896  -3.823 -21.438  1.00  0.00      B    C  
ATOM    694  CD  ARG B   5       7.006  -4.348 -22.336  1.00  0.00      B    C  
ATOM    695  NE  ARG B   5       6.638  -4.294 -23.748  1.00  0.00      B    N  
ATOM    696  CZ  ARG B   5       7.306  -4.928 -24.706  1.00  0.00      B    C  
ATOM    697  NH1 ARG B   5       8.368  -5.662 -24.404  1.00  0.00      B    N1+
ATOM    698  NH2 ARG B   5       6.910  -4.831 -25.968  1.00  0.00      B    N  
ATOM    699  H01 ARG B   5       7.703  -1.937 -20.485  1.00  0.00      B    H  
ATOM    700  H02 ARG B   5       6.237  -1.986 -22.426  1.00  0.00      B    H  
ATOM    701  H03 ARG B   5       4.787  -2.004 -21.342  1.00  0.00      B    H  
ATOM    702  H04 ARG B   5       4.947  -4.216 -21.802  1.00  0.00      B    H  
ATOM    703  H05 ARG B   5       6.083  -4.150 -20.415  1.00  0.00      B    H  
ATOM    704  H06 ARG B   5       7.186  -5.391 -22.075  1.00  0.00      B    H  
ATOM    705  H07 ARG B   5       7.900  -3.744 -22.181  1.00  0.00      B    H  
ATOM    706  H08 ARG B   5       5.832  -3.745 -24.011  1.00  0.00      B    H  
ATOM    707  H09 ARG B   5       8.873  -6.144 -25.134  1.00  0.00      B    H  
ATOM    708  H10 ARG B   5       5.214  -2.052 -18.858  1.00  0.00      B    H  
ATOM    709  H11 ARG B   5       8.672  -5.739 -23.444  1.00  0.00      B    H  
ATOM    710  H12 ARG B   5       6.101  -4.274 -26.202  1.00  0.00      B    H  
ATOM    711  H13 ARG B   5       7.418  -5.314 -26.695  1.00  0.00      B    H  
ATOM    712  N   HIS B   6       7.729   0.547 -20.397  1.00  0.00      B    N  
ATOM    713  CA  HIS B   6       7.789   1.999 -20.516  1.00  0.00      B    C  
ATOM    714  C   HIS B   6       8.439   2.410 -21.834  1.00  0.00      B    C  
ATOM    715  O   HIS B   6       9.546   2.950 -21.850  1.00  0.00      B    O  
ATOM    716  CB  HIS B   6       8.567   2.596 -19.342  1.00  0.00      B    C  
ATOM    717  CG  HIS B   6       7.816   2.564 -18.047  1.00  0.00      B    C  
ATOM    718  CD2 HIS B   6       7.382   1.522 -17.301  1.00  0.00      B    C  
ATOM    719  ND1 HIS B   6       7.425   3.703 -17.376  1.00  0.00      B    N  
ATOM    720  CE1 HIS B   6       6.784   3.363 -16.271  1.00  0.00      B    C  
ATOM    721  NE2 HIS B   6       6.744   2.045 -16.203  1.00  0.00      B    N  
ATOM    722  H01 HIS B   6       6.769   2.383 -20.499  1.00  0.00      B    H  
ATOM    723  H02 HIS B   6       8.749   3.644 -19.580  1.00  0.00      B    H  
ATOM    724  H03 HIS B   6       9.492   2.033 -19.219  1.00  0.00      B    H  
ATOM    725  H04 HIS B   6       7.514   0.464 -17.529  1.00  0.00      B    H  
ATOM    726  H05 HIS B   6       7.601   4.650 -17.681  1.00  0.00      B    H  
ATOM    727  H06 HIS B   6       6.361   4.053 -15.541  1.00  0.00      B    H  
ATOM    728  H07 HIS B   6       6.314   1.508 -15.463  1.00  0.00      B    H  
ATOM    729  H14 HIS B   6       8.578   0.032 -20.213  1.00  0.00      B    H  
ATOM    730  N   ASP B   7       7.745   2.150 -22.936  1.00  0.00      B    N  
ATOM    731  CA  ASP B   7       8.254   2.493 -24.259  1.00  0.00      B    C  
ATOM    732  C   ASP B   7       8.346   4.006 -24.431  1.00  0.00      B    C  
ATOM    733  O   ASP B   7       9.298   4.517 -25.020  1.00  0.00      B    O  
ATOM    734  CB  ASP B   7       7.357   1.897 -25.344  1.00  0.00      B    C  
ATOM    735  CG  ASP B   7       8.125   1.547 -26.603  1.00  0.00      B    C  
ATOM    736  OD1 ASP B   7       8.433   2.470 -27.387  1.00  0.00      B    O  
ATOM    737  OD2 ASP B   7       8.419   0.350 -26.805  1.00  0.00      B    O1-
ATOM    738  H01 ASP B   7       9.255   2.074 -24.356  1.00  0.00      B    H  
ATOM    739  H02 ASP B   7       6.612   2.648 -25.608  1.00  0.00      B    H  
ATOM    740  H03 ASP B   7       6.891   0.992 -24.955  1.00  0.00      B    H  
ATOM    741  H08 ASP B   7       6.842   1.704 -22.856  1.00  0.00      B    H  
ATOM    742  N   SER B   8       7.349   4.716 -23.913  1.00  0.00      B    N  
ATOM    743  CA  SER B   8       7.314   6.171 -24.014  1.00  0.00      B    C  
ATOM    744  C   SER B   8       6.609   6.782 -22.807  1.00  0.00      B    C  
ATOM    745  O   SER B   8       5.409   7.051 -22.845  1.00  0.00      B    O  
ATOM    746  CB  SER B   8       6.607   6.597 -25.302  1.00  0.00      B    C  
ATOM    747  OG  SER B   8       5.920   5.507 -25.891  1.00  0.00      B    O  
ATOM    748  H01 SER B   8       8.341   6.534 -24.035  1.00  0.00      B    H  
ATOM    749  H02 SER B   8       7.358   6.954 -26.007  1.00  0.00      B    H  
ATOM    750  H03 SER B   8       5.892   7.387 -25.072  1.00  0.00      B    H  
ATOM    751  H04 SER B   8       6.597   4.237 -23.438  1.00  0.00      B    H  
ATOM    752  H05 SER B   8       5.722   4.851 -25.218  1.00  0.00      B    H  
ATOM    753  N   GLY B   9       7.365   6.998 -21.734  1.00  0.00      B    N  
ATOM    754  CA  GLY B   9       6.797   7.576 -20.530  1.00  0.00      B    C  
ATOM    755  C   GLY B   9       6.386   9.023 -20.719  1.00  0.00      B    C  
ATOM    756  O   GLY B   9       5.917   9.408 -21.791  1.00  0.00      B    O  
ATOM    757  H01 GLY B   9       7.564   7.548 -19.756  1.00  0.00      B    H  
ATOM    758  H02 GLY B   9       5.919   6.997 -20.244  1.00  0.00      B    H  
ATOM    759  H06 GLY B   9       8.346   6.757 -21.757  1.00  0.00      B    H  
ATOM    760  N   TYR B  10       6.561   9.827 -19.676  1.00  0.00      B    N  
ATOM    761  CA  TYR B  10       6.201  11.239 -19.731  1.00  0.00      B    C  
ATOM    762  C   TYR B  10       7.426  12.122 -19.510  1.00  0.00      B    C  
ATOM    763  O   TYR B  10       7.365  13.115 -18.786  1.00  0.00      B    O  
ATOM    764  CB  TYR B  10       5.134  11.556 -18.682  1.00  0.00      B    C  
ATOM    765  CG  TYR B  10       5.497  11.091 -17.289  1.00  0.00      B    C  
ATOM    766  CD1 TYR B  10       5.292   9.773 -16.900  1.00  0.00      B    C  
ATOM    767  CD2 TYR B  10       6.046  11.970 -16.364  1.00  0.00      B    C  
ATOM    768  CE1 TYR B  10       5.621   9.345 -15.629  1.00  0.00      B    C  
ATOM    769  CE2 TYR B  10       6.379  11.550 -15.091  1.00  0.00      B    C  
ATOM    770  CZ  TYR B  10       6.164  10.236 -14.728  1.00  0.00      B    C  
ATOM    771  OH  TYR B  10       6.495   9.813 -13.461  1.00  0.00      B    O  
ATOM    772  H01 TYR B  10       5.799  11.447 -20.723  1.00  0.00      B    H  
ATOM    773  H02 TYR B  10       4.231  11.019 -18.973  1.00  0.00      B    H  
ATOM    774  H03 TYR B  10       6.953   9.451 -18.824  1.00  0.00      B    H  
ATOM    775  H04 TYR B  10       4.984  12.635 -18.658  1.00  0.00      B    H  
ATOM    776  H05 TYR B  10       4.864   9.065 -17.610  1.00  0.00      B    H  
ATOM    777  H06 TYR B  10       6.217  13.009 -16.648  1.00  0.00      B    H  
ATOM    778  H07 TYR B  10       5.452   8.308 -15.340  1.00  0.00      B    H  
ATOM    779  H08 TYR B  10       6.809  12.252 -14.377  1.00  0.00      B    H  
ATOM    780  H09 TYR B  10       6.744   8.886 -13.487  1.00  0.00      B    H  
ATOM    781  N   GLU B  11       8.536  11.751 -20.140  1.00  0.00      B    N  
ATOM    782  CA  GLU B  11       9.775  12.509 -20.012  1.00  0.00      B    C  
ATOM    783  C   GLU B  11      10.491  12.612 -21.356  1.00  0.00      B    C  
ATOM    784  O   GLU B  11      11.688  12.346 -21.457  1.00  0.00      B    O  
ATOM    785  CB  GLU B  11      10.696  11.854 -18.981  1.00  0.00      B    C  
ATOM    786  CG  GLU B  11      10.969  10.384 -19.255  1.00  0.00      B    C  
ATOM    787  CD  GLU B  11      11.807   9.734 -18.171  1.00  0.00      B    C  
ATOM    788  OE1 GLU B  11      11.844  10.276 -17.046  1.00  0.00      B    O  
ATOM    789  OE2 GLU B  11      12.425   8.685 -18.447  1.00  0.00      B    O1-
ATOM    790  H01 GLU B  11       9.522  13.515 -19.676  1.00  0.00      B    H  
ATOM    791  H02 GLU B  11      10.188  11.910 -18.018  1.00  0.00      B    H  
ATOM    792  H03 GLU B  11      11.647  12.387 -18.979  1.00  0.00      B    H  
ATOM    793  H04 GLU B  11      11.530  10.321 -20.187  1.00  0.00      B    H  
ATOM    794  H05 GLU B  11      10.017   9.858 -19.323  1.00  0.00      B    H  
ATOM    795  H10 GLU B  11       8.521  10.925 -20.721  1.00  0.00      B    H  
ATOM    796  N   VAL B  12       9.747  13.000 -22.387  1.00  0.00      B    N  
ATOM    797  CA  VAL B  12      10.309  13.139 -23.725  1.00  0.00      B    C  
ATOM    798  C   VAL B  12      11.197  14.375 -23.823  1.00  0.00      B    C  
ATOM    799  O   VAL B  12      11.316  15.144 -22.869  1.00  0.00      B    O  
ATOM    800  CB  VAL B  12       9.202  13.231 -24.793  1.00  0.00      B    C  
ATOM    801  CG1 VAL B  12       8.324  11.989 -24.759  1.00  0.00      B    C  
ATOM    802  CG2 VAL B  12       8.371  14.488 -24.590  1.00  0.00      B    C  
ATOM    803  H01 VAL B  12      10.909  12.248 -23.910  1.00  0.00      B    H  
ATOM    804  H02 VAL B  12       9.671  13.288 -25.775  1.00  0.00      B    H  
ATOM    805  H03 VAL B  12       7.386  12.193 -25.276  1.00  0.00      B    H  
ATOM    806  H04 VAL B  12       8.839  11.166 -25.254  1.00  0.00      B    H  
ATOM    807  H05 VAL B  12       8.116  11.718 -23.724  1.00  0.00      B    H  
ATOM    808  H06 VAL B  12       8.769  13.203 -22.240  1.00  0.00      B    H  
ATOM    809  H07 VAL B  12       7.419  14.223 -24.130  1.00  0.00      B    H  
ATOM    810  H08 VAL B  12       8.909  15.179 -23.940  1.00  0.00      B    H  
ATOM    811  H09 VAL B  12       8.188  14.963 -25.554  1.00  0.00      B    H  
ATOM    812  N   HIS B  13      11.819  14.560 -24.983  1.00  0.00      B    N  
ATOM    813  CA  HIS B  13      12.696  15.704 -25.206  1.00  0.00      B    C  
ATOM    814  C   HIS B  13      11.890  16.995 -25.312  1.00  0.00      B    C  
ATOM    815  O   HIS B  13      10.828  17.026 -25.934  1.00  0.00      B    O  
ATOM    816  CB  HIS B  13      13.523  15.500 -26.476  1.00  0.00      B    C  
ATOM    817  CG  HIS B  13      14.304  14.222 -26.483  1.00  0.00      B    C  
ATOM    818  CD2 HIS B  13      14.815  13.503 -27.510  1.00  0.00      B    C  
ATOM    819  ND1 HIS B  13      14.641  13.540 -25.334  1.00  0.00      B    N  
ATOM    820  CE1 HIS B  13      15.326  12.456 -25.652  1.00  0.00      B    C  
ATOM    821  NE2 HIS B  13      15.445  12.410 -26.967  1.00  0.00      B    N  
ATOM    822  H01 HIS B  13      13.369  15.786 -24.352  1.00  0.00      B    H  
ATOM    823  H02 HIS B  13      14.244  16.316 -26.522  1.00  0.00      B    H  
ATOM    824  H03 HIS B  13      12.847  15.497 -27.331  1.00  0.00      B    H  
ATOM    825  H04 HIS B  13      14.740  13.746 -28.570  1.00  0.00      B    H  
ATOM    826  H05 HIS B  13      14.402  13.825 -24.395  1.00  0.00      B    H  
ATOM    827  H06 HIS B  13      15.725  11.724 -24.949  1.00  0.00      B    H  
ATOM    828  H07 HIS B  13      15.922  11.688 -27.488  1.00  0.00      B    H  
ATOM    829  H10 HIS B  13      11.681  13.892 -25.728  1.00  0.00      B    H  
ATOM    830  N   HIS B  14      12.401  18.058 -24.699  1.00  0.00      B    N  
ATOM    831  CA  HIS B  14      11.727  19.352 -24.724  1.00  0.00      B    C  
ATOM    832  C   HIS B  14      11.842  19.997 -26.101  1.00  0.00      B    C  
ATOM    833  O   HIS B  14      10.837  20.246 -26.765  1.00  0.00      B    O  
ATOM    834  CB  HIS B  14      12.319  20.279 -23.662  1.00  0.00      B    C  
ATOM    835  CG  HIS B  14      11.291  21.089 -22.934  1.00  0.00      B    C  
ATOM    836  CD2 HIS B  14      10.027  20.784 -22.558  1.00  0.00      B    C  
ATOM    837  ND1 HIS B  14      11.515  22.381 -22.507  1.00  0.00      B    N  
ATOM    838  CE1 HIS B  14      10.433  22.835 -21.900  1.00  0.00      B    C  
ATOM    839  NE2 HIS B  14       9.516  21.885 -21.917  1.00  0.00      B    N  
ATOM    840  H01 HIS B  14      10.672  19.189 -24.506  1.00  0.00      B    H  
ATOM    841  H02 HIS B  14      12.972  20.982 -24.179  1.00  0.00      B    H  
ATOM    842  H03 HIS B  14      12.858  19.672 -22.935  1.00  0.00      B    H  
ATOM    843  H04 HIS B  14       9.511  19.840 -22.732  1.00  0.00      B    H  
ATOM    844  H05 HIS B  14      12.372  22.899 -22.638  1.00  0.00      B    H  
ATOM    845  H06 HIS B  14      10.317  23.825 -21.460  1.00  0.00      B    H  
ATOM    846  H07 HIS B  14       8.589  21.957 -21.522  1.00  0.00      B    H  
ATOM    847  H08 HIS B  14      13.277  17.968 -24.204  1.00  0.00      B    H  
ATOM    848  N   GLN B  15      13.074  20.266 -26.523  1.00  0.00      B    N  
ATOM    849  CA  GLN B  15      13.319  20.884 -27.820  1.00  0.00      B    C  
ATOM    850  C   GLN B  15      13.708  19.836 -28.858  1.00  0.00      B    C  
ATOM    851  O   GLN B  15      14.835  19.341 -28.863  1.00  0.00      B    O  
ATOM    852  CB  GLN B  15      14.420  21.940 -27.706  1.00  0.00      B    C  
ATOM    853  CG  GLN B  15      14.262  23.092 -28.685  1.00  0.00      B    C  
ATOM    854  CD  GLN B  15      13.835  22.631 -30.065  1.00  0.00      B    C  
ATOM    855  NE2 GLN B  15      12.528  22.531 -30.278  1.00  0.00      B    N  
ATOM    856  OE1 GLN B  15      14.670  22.367 -30.930  1.00  0.00      B    O  
ATOM    857  H01 GLN B  15      12.396  21.365 -28.145  1.00  0.00      B    H  
ATOM    858  H02 GLN B  15      15.362  21.446 -27.944  1.00  0.00      B    H  
ATOM    859  H03 GLN B  15      14.408  22.343 -26.693  1.00  0.00      B    H  
ATOM    860  H04 GLN B  15      15.234  23.575 -28.785  1.00  0.00      B    H  
ATOM    861  H05 GLN B  15      13.510  23.779 -28.298  1.00  0.00      B    H  
ATOM    862  H06 GLN B  15      12.185  22.228 -31.178  1.00  0.00      B    H  
ATOM    863  H07 GLN B  15      11.877  22.758 -29.540  1.00  0.00      B    H  
ATOM    864  H08 GLN B  15      13.859  20.036 -25.930  1.00  0.00      B    H  
ATOM    865  N   LYS B  16      12.768  19.502 -29.735  1.00  0.00      B    N  
ATOM    866  CA  LYS B  16      13.012  18.513 -30.779  1.00  0.00      B    C  
ATOM    867  C   LYS B  16      12.807  19.121 -32.163  1.00  0.00      B    C  
ATOM    868  O   LYS B  16      11.702  19.541 -32.510  1.00  0.00      B    O  
ATOM    869  CB  LYS B  16      12.084  17.309 -30.596  1.00  0.00      B    C  
ATOM    870  CG  LYS B  16      12.747  15.978 -30.908  1.00  0.00      B    C  
ATOM    871  CD  LYS B  16      12.062  15.273 -32.067  1.00  0.00      B    C  
ATOM    872  CE  LYS B  16      11.132  14.173 -31.580  1.00  0.00      B    C  
ATOM    873  NZ  LYS B  16      10.978  13.089 -32.589  1.00  0.00      B    N1+
ATOM    874  H01 LYS B  16      14.047  18.182 -30.697  1.00  0.00      B    H  
ATOM    875  H02 LYS B  16      11.261  17.429 -31.301  1.00  0.00      B    H  
ATOM    876  H03 LYS B  16      11.742  17.290 -29.561  1.00  0.00      B    H  
ATOM    877  H04 LYS B  16      12.668  15.342 -30.026  1.00  0.00      B    H  
ATOM    878  H05 LYS B  16      13.791  16.154 -31.167  1.00  0.00      B    H  
ATOM    879  H06 LYS B  16      12.830  14.818 -32.692  1.00  0.00      B    H  
ATOM    880  H07 LYS B  16      11.483  16.002 -32.633  1.00  0.00      B    H  
ATOM    881  H08 LYS B  16      11.862  19.944 -29.678  1.00  0.00      B    H  
ATOM    882  H09 LYS B  16      10.150  14.614 -31.405  1.00  0.00      B    H  
ATOM    883  H10 LYS B  16      11.539  13.747 -30.663  1.00  0.00      B    H  
ATOM    884  H11 LYS B  16      10.305  13.373 -33.287  1.00  0.00      B    H  
ATOM    885  H12 LYS B  16      11.868  12.912 -33.032  1.00  0.00      B    H  
ATOM    886  H13 LYS B  16      10.655  12.248 -32.133  1.00  0.00      B    H  
ATOM    887  N   LEU B  17      13.876  19.163 -32.949  1.00  0.00      B    N  
ATOM    888  CA  LEU B  17      13.814  19.718 -34.297  1.00  0.00      B    C  
ATOM    889  C   LEU B  17      14.090  18.642 -35.342  1.00  0.00      B    C  
ATOM    890  O   LEU B  17      15.232  18.221 -35.528  1.00  0.00      B    O  
ATOM    891  CB  LEU B  17      14.819  20.861 -34.446  1.00  0.00      B    C  
ATOM    892  CG  LEU B  17      14.225  22.262 -34.596  1.00  0.00      B    C  
ATOM    893  CD1 LEU B  17      13.272  22.563 -33.449  1.00  0.00      B    C  
ATOM    894  CD2 LEU B  17      15.331  23.306 -34.661  1.00  0.00      B    C  
ATOM    895  H01 LEU B  17      12.808  20.105 -34.458  1.00  0.00      B    H  
ATOM    896  H02 LEU B  17      15.349  20.666 -35.378  1.00  0.00      B    H  
ATOM    897  H03 LEU B  17      15.457  20.862 -33.562  1.00  0.00      B    H  
ATOM    898  H04 LEU B  17      13.662  22.300 -35.529  1.00  0.00      B    H  
ATOM    899  H05 LEU B  17      12.314  22.078 -33.637  1.00  0.00      B    H  
ATOM    900  H06 LEU B  17      13.693  22.186 -32.517  1.00  0.00      B    H  
ATOM    901  H07 LEU B  17      13.124  23.640 -33.372  1.00  0.00      B    H  
ATOM    902  H08 LEU B  17      16.209  22.875 -35.142  1.00  0.00      B    H  
ATOM    903  H09 LEU B  17      14.987  24.165 -35.236  1.00  0.00      B    H  
ATOM    904  H10 LEU B  17      15.591  23.624 -33.651  1.00  0.00      B    H  
ATOM    905  H14 LEU B  17      14.754  18.802 -32.605  1.00  0.00      B    H  
ATOM    906  N   VAL B  18      13.037  18.203 -36.025  1.00  0.00      B    N  
ATOM    907  CA  VAL B  18      13.167  17.179 -37.054  1.00  0.00      B    C  
ATOM    908  C   VAL B  18      12.309  17.510 -38.270  1.00  0.00      B    C  
ATOM    909  O   VAL B  18      11.372  18.304 -38.184  1.00  0.00      B    O  
ATOM    910  CB  VAL B  18      12.766  15.791 -36.519  1.00  0.00      B    C  
ATOM    911  CG1 VAL B  18      11.256  15.696 -36.360  1.00  0.00      B    C  
ATOM    912  CG2 VAL B  18      13.283  14.696 -37.440  1.00  0.00      B    C  
ATOM    913  H01 VAL B  18      14.216  17.157 -37.348  1.00  0.00      B    H  
ATOM    914  H02 VAL B  18      13.220  15.654 -35.538  1.00  0.00      B    H  
ATOM    915  H03 VAL B  18      10.774  15.974 -37.297  1.00  0.00      B    H  
ATOM    916  H04 VAL B  18      10.981  14.674 -36.100  1.00  0.00      B    H  
ATOM    917  H05 VAL B  18      10.930  16.372 -35.570  1.00  0.00      B    H  
ATOM    918  H06 VAL B  18      14.286  14.405 -37.130  1.00  0.00      B    H  
ATOM    919  H07 VAL B  18      12.621  13.832 -37.385  1.00  0.00      B    H  
ATOM    920  H08 VAL B  18      13.314  15.067 -38.465  1.00  0.00      B    H  
ATOM    921  H11 VAL B  18      12.125  18.588 -35.826  1.00  0.00      B    H  
ATOM    922  N   PHE B  19      12.635  16.896 -39.403  1.00  0.00      B    N  
ATOM    923  CA  PHE B  19      11.894  17.126 -40.637  1.00  0.00      B    C  
ATOM    924  C   PHE B  19      11.279  15.827 -41.153  1.00  0.00      B    C  
ATOM    925  O   PHE B  19      10.086  15.767 -41.451  1.00  0.00      B    O  
ATOM    926  CB  PHE B  19      12.812  17.727 -41.704  1.00  0.00      B    C  
ATOM    927  CG  PHE B  19      12.127  18.730 -42.587  1.00  0.00      B    C  
ATOM    928  CD1 PHE B  19      11.656  19.924 -42.066  1.00  0.00      B    C  
ATOM    929  CD2 PHE B  19      11.956  18.479 -43.939  1.00  0.00      B    C  
ATOM    930  CE1 PHE B  19      11.025  20.849 -42.877  1.00  0.00      B    C  
ATOM    931  CE2 PHE B  19      11.326  19.400 -44.755  1.00  0.00      B    C  
ATOM    932  CZ  PHE B  19      10.861  20.587 -44.223  1.00  0.00      B    C  
ATOM    933  H01 PHE B  19      11.089  17.829 -40.422  1.00  0.00      B    H  
ATOM    934  H02 PHE B  19      13.139  16.907 -42.344  1.00  0.00      B    H  
ATOM    935  H03 PHE B  19      13.647  18.219 -41.205  1.00  0.00      B    H  
ATOM    936  H04 PHE B  19      11.784  20.137 -41.005  1.00  0.00      B    H  
ATOM    937  H05 PHE B  19      12.322  17.545 -44.364  1.00  0.00      B    H  
ATOM    938  H06 PHE B  19      10.657  21.784 -42.454  1.00  0.00      B    H  
ATOM    939  H07 PHE B  19      11.196  19.190 -45.817  1.00  0.00      B    H  
ATOM    940  H08 PHE B  19      10.365  21.316 -44.865  1.00  0.00      B    H  
ATOM    941  H09 PHE B  19      13.415  16.255 -39.409  1.00  0.00      B    H  
ATOM    942  N   PHE B  20      12.103  14.790 -41.255  1.00  0.00      B    N  
ATOM    943  CA  PHE B  20      11.643  13.492 -41.736  1.00  0.00      B    C  
ATOM    944  C   PHE B  20      11.536  12.493 -40.587  1.00  0.00      B    C  
ATOM    945  O   PHE B  20      11.687  12.854 -39.421  1.00  0.00      B    O  
ATOM    946  CB  PHE B  20      12.594  12.955 -42.808  1.00  0.00      B    C  
ATOM    947  CG  PHE B  20      12.947  13.969 -43.858  1.00  0.00      B    C  
ATOM    948  CD1 PHE B  20      11.998  14.400 -44.771  1.00  0.00      B    C  
ATOM    949  CD2 PHE B  20      14.229  14.490 -43.932  1.00  0.00      B    C  
ATOM    950  CE1 PHE B  20      12.320  15.333 -45.739  1.00  0.00      B    C  
ATOM    951  CE2 PHE B  20      14.556  15.424 -44.898  1.00  0.00      B    C  
ATOM    952  CZ  PHE B  20      13.601  15.845 -45.803  1.00  0.00      B    C  
ATOM    953  H01 PHE B  20      10.653  13.624 -42.172  1.00  0.00      B    H  
ATOM    954  H02 PHE B  20      12.079  12.137 -43.313  1.00  0.00      B    H  
ATOM    955  H03 PHE B  20      13.513  12.627 -42.322  1.00  0.00      B    H  
ATOM    956  H04 PHE B  20      10.986  13.999 -44.725  1.00  0.00      B    H  
ATOM    957  H05 PHE B  20      14.987  14.160 -43.222  1.00  0.00      B    H  
ATOM    958  H06 PHE B  20      11.564  15.664 -46.451  1.00  0.00      B    H  
ATOM    959  H07 PHE B  20      15.567  15.828 -44.945  1.00  0.00      B    H  
ATOM    960  H08 PHE B  20      13.858  16.580 -46.566  1.00  0.00      B    H  
ATOM    961  H09 PHE B  20      13.072  14.903 -40.993  1.00  0.00      B    H  
ATOM    962  N   ALA B  21      11.275  11.235 -40.928  1.00  0.00      B    N  
ATOM    963  CA  ALA B  21      11.149  10.184 -39.927  1.00  0.00      B    C  
ATOM    964  C   ALA B  21      11.292   8.803 -40.559  1.00  0.00      B    C  
ATOM    965  O   ALA B  21      11.987   7.937 -40.030  1.00  0.00      B    O  
ATOM    966  CB  ALA B  21       9.816  10.299 -39.203  1.00  0.00      B    C  
ATOM    967  H01 ALA B  21      11.954  10.309 -39.203  1.00  0.00      B    H  
ATOM    968  H02 ALA B  21       9.043   9.797 -39.785  1.00  0.00      B    H  
ATOM    969  H03 ALA B  21       9.893   9.831 -38.222  1.00  0.00      B    H  
ATOM    970  H04 ALA B  21       9.556  11.351 -39.085  1.00  0.00      B    H  
ATOM    971  H09 ALA B  21      11.161  11.002 -41.904  1.00  0.00      B    H  
ATOM    972  N   GLU B  22      10.629   8.607 -41.694  1.00  0.00      B    N  
ATOM    973  CA  GLU B  22      10.681   7.330 -42.398  1.00  0.00      B    C  
ATOM    974  C   GLU B  22       9.838   7.374 -43.669  1.00  0.00      B    C  
ATOM    975  O   GLU B  22       8.801   8.036 -43.716  1.00  0.00      B    O  
ATOM    976  CB  GLU B  22      10.193   6.201 -41.488  1.00  0.00      B    C  
ATOM    977  CG  GLU B  22      11.282   5.211 -41.109  1.00  0.00      B    C  
ATOM    978  CD  GLU B  22      11.040   3.829 -41.683  1.00  0.00      B    C  
ATOM    979  OE1 GLU B  22      10.587   3.740 -42.843  1.00  0.00      B    O  
ATOM    980  OE2 GLU B  22      11.303   2.836 -40.973  1.00  0.00      B    O1-
ATOM    981  H01 GLU B  22      11.717   7.140 -42.677  1.00  0.00      B    H  
ATOM    982  H02 GLU B  22       9.437   5.647 -42.044  1.00  0.00      B    H  
ATOM    983  H03 GLU B  22       9.794   6.642 -40.574  1.00  0.00      B    H  
ATOM    984  H04 GLU B  22      11.282   5.121 -40.023  1.00  0.00      B    H  
ATOM    985  H05 GLU B  22      10.076   9.360 -42.078  1.00  0.00      B    H  
ATOM    986  H06 GLU B  22      12.237   5.582 -41.481  1.00  0.00      B    H  
ATOM    987  N   ASP B  23      10.291   6.665 -44.696  1.00  0.00      B    N  
ATOM    988  CA  ASP B  23       9.579   6.622 -45.969  1.00  0.00      B    C  
ATOM    989  C   ASP B  23       9.264   8.030 -46.463  1.00  0.00      B    C  
ATOM    990  O   ASP B  23       8.116   8.471 -46.424  1.00  0.00      B    O  
ATOM    991  CB  ASP B  23       8.286   5.817 -45.827  1.00  0.00      B    C  
ATOM    992  CG  ASP B  23       8.542   4.327 -45.709  1.00  0.00      B    C  
ATOM    993  OD1 ASP B  23       9.725   3.929 -45.674  1.00  0.00      B    O  
ATOM    994  OD2 ASP B  23       7.559   3.559 -45.652  1.00  0.00      B    O1-
ATOM    995  H01 ASP B  23      10.223   6.135 -46.701  1.00  0.00      B    H  
ATOM    996  H02 ASP B  23       7.692   5.981 -46.726  1.00  0.00      B    H  
ATOM    997  H03 ASP B  23       7.759   6.154 -44.934  1.00  0.00      B    H  
ATOM    998  H07 ASP B  23      11.149   6.143 -44.594  1.00  0.00      B    H  
ATOM    999  N   VAL B  24      10.293   8.732 -46.928  1.00  0.00      B    N  
ATOM   1000  CA  VAL B  24      10.126  10.091 -47.430  1.00  0.00      B    C  
ATOM   1001  C   VAL B  24      10.489  10.178 -48.909  1.00  0.00      B    C  
ATOM   1002  O   VAL B  24      11.480   9.600 -49.351  1.00  0.00      B    O  
ATOM   1003  CB  VAL B  24      10.992  11.091 -46.641  1.00  0.00      B    C  
ATOM   1004  CG1 VAL B  24      12.465  10.891 -46.960  1.00  0.00      B    C  
ATOM   1005  CG2 VAL B  24      10.562  12.519 -46.941  1.00  0.00      B    C  
ATOM   1006  H01 VAL B  24       9.075  10.350 -47.300  1.00  0.00      B    H  
ATOM   1007  H02 VAL B  24      10.848  10.908 -45.576  1.00  0.00      B    H  
ATOM   1008  H03 VAL B  24      13.054  11.027 -46.053  1.00  0.00      B    H  
ATOM   1009  H04 VAL B  24      11.212   8.314 -46.934  1.00  0.00      B    H  
ATOM   1010  H05 VAL B  24      12.620   9.884 -47.346  1.00  0.00      B    H  
ATOM   1011  H06 VAL B  24      12.778  11.620 -47.708  1.00  0.00      B    H  
ATOM   1012  H07 VAL B  24       9.626  12.732 -46.425  1.00  0.00      B    H  
ATOM   1013  H08 VAL B  24      11.331  13.211 -46.597  1.00  0.00      B    H  
ATOM   1014  H09 VAL B  24      10.420  12.638 -48.015  1.00  0.00      B    H  
ATOM   1015  N   GLY B  25       9.677  10.907 -49.669  1.00  0.00      B    N  
ATOM   1016  CA  GLY B  25       9.929  11.058 -51.090  1.00  0.00      B    C  
ATOM   1017  C   GLY B  25      11.180  11.865 -51.375  1.00  0.00      B    C  
ATOM   1018  O   GLY B  25      12.273  11.503 -50.939  1.00  0.00      B    O  
ATOM   1019  H01 GLY B  25       9.084  11.595 -51.521  1.00  0.00      B    H  
ATOM   1020  H02 GLY B  25      10.042  10.068 -51.533  1.00  0.00      B    H  
ATOM   1021  H10 GLY B  25       8.876  11.360 -49.253  1.00  0.00      B    H  
ATOM   1022  N   SER B  26      11.021  12.961 -52.110  1.00  0.00      B    N  
ATOM   1023  CA  SER B  26      12.148  13.819 -52.457  1.00  0.00      B    C  
ATOM   1024  C   SER B  26      12.163  15.074 -51.590  1.00  0.00      B    C  
ATOM   1025  O   SER B  26      11.120  15.666 -51.317  1.00  0.00      B    O  
ATOM   1026  CB  SER B  26      12.084  14.208 -53.935  1.00  0.00      B    C  
ATOM   1027  OG  SER B  26      12.118  13.060 -54.766  1.00  0.00      B    O  
ATOM   1028  H01 SER B  26      13.067  13.261 -52.274  1.00  0.00      B    H  
ATOM   1029  H02 SER B  26      12.949  14.829 -54.167  1.00  0.00      B    H  
ATOM   1030  H03 SER B  26      10.097  13.206 -52.436  1.00  0.00      B    H  
ATOM   1031  H04 SER B  26      11.160  14.755 -54.120  1.00  0.00      B    H  
ATOM   1032  H05 SER B  26      11.437  13.131 -55.439  1.00  0.00      B    H  
ATOM   1033  N   ASN B  27      13.356  15.473 -51.159  1.00  0.00      B    N  
ATOM   1034  CA  ASN B  27      13.508  16.658 -50.321  1.00  0.00      B    C  
ATOM   1035  C   ASN B  27      13.966  17.854 -51.150  1.00  0.00      B    C  
ATOM   1036  O   ASN B  27      15.157  18.163 -51.211  1.00  0.00      B    O  
ATOM   1037  CB  ASN B  27      14.511  16.387 -49.198  1.00  0.00      B    C  
ATOM   1038  CG  ASN B  27      14.379  14.988 -48.629  1.00  0.00      B    C  
ATOM   1039  ND2 ASN B  27      15.482  14.448 -48.123  1.00  0.00      B    N  
ATOM   1040  OD1 ASN B  27      13.298  14.398 -48.646  1.00  0.00      B    O  
ATOM   1041  H01 ASN B  27      12.537  16.892 -49.884  1.00  0.00      B    H  
ATOM   1042  H02 ASN B  27      14.306  17.093 -48.393  1.00  0.00      B    H  
ATOM   1043  H03 ASN B  27      15.520  16.512 -49.591  1.00  0.00      B    H  
ATOM   1044  H04 ASN B  27      15.455  13.518 -47.731  1.00  0.00      B    H  
ATOM   1045  H05 ASN B  27      16.348  14.968 -48.131  1.00  0.00      B    H  
ATOM   1046  H06 ASN B  27      14.176  14.943 -51.418  1.00  0.00      B    H  
ATOM   1047  N   LYS B  28      13.012  18.526 -51.786  1.00  0.00      B    N  
ATOM   1048  CA  LYS B  28      13.316  19.691 -52.609  1.00  0.00      B    C  
ATOM   1049  C   LYS B  28      12.904  20.979 -51.903  1.00  0.00      B    C  
ATOM   1050  O   LYS B  28      11.811  21.497 -52.125  1.00  0.00      B    O  
ATOM   1051  CB  LYS B  28      12.602  19.586 -53.959  1.00  0.00      B    C  
ATOM   1052  CG  LYS B  28      12.991  20.679 -54.939  1.00  0.00      B    C  
ATOM   1053  CD  LYS B  28      14.227  20.298 -55.737  1.00  0.00      B    C  
ATOM   1054  CE  LYS B  28      13.925  20.212 -57.225  1.00  0.00      B    C  
ATOM   1055  NZ  LYS B  28      15.095  19.714 -58.001  1.00  0.00      B    N1+
ATOM   1056  H01 LYS B  28      14.393  19.717 -52.775  1.00  0.00      B    H  
ATOM   1057  H02 LYS B  28      11.535  19.696 -53.765  1.00  0.00      B    H  
ATOM   1058  H03 LYS B  28      12.845  18.621 -54.404  1.00  0.00      B    H  
ATOM   1059  H04 LYS B  28      13.216  21.582 -54.372  1.00  0.00      B    H  
ATOM   1060  H05 LYS B  28      12.163  20.850 -55.627  1.00  0.00      B    H  
ATOM   1061  H06 LYS B  28      12.053  18.222 -51.697  1.00  0.00      B    H  
ATOM   1062  H07 LYS B  28      14.563  19.318 -55.399  1.00  0.00      B    H  
ATOM   1063  H08 LYS B  28      15.000  21.049 -55.575  1.00  0.00      B    H  
ATOM   1064  H09 LYS B  28      13.687  21.215 -57.580  1.00  0.00      B    H  
ATOM   1065  H10 LYS B  28      13.086  19.533 -57.376  1.00  0.00      B    H  
ATOM   1066  H11 LYS B  28      15.892  19.626 -57.387  1.00  0.00      B    H  
ATOM   1067  H12 LYS B  28      14.876  18.812 -58.400  1.00  0.00      B    H  
ATOM   1068  H13 LYS B  28      15.311  20.366 -58.741  1.00  0.00      B    H  
ATOM   1069  N   GLY B  29      13.789  21.491 -51.053  1.00  0.00      B    N  
ATOM   1070  CA  GLY B  29      13.499  22.714 -50.328  1.00  0.00      B    C  
ATOM   1071  C   GLY B  29      13.144  22.459 -48.877  1.00  0.00      B    C  
ATOM   1072  O   GLY B  29      12.369  23.205 -48.280  1.00  0.00      B    O  
ATOM   1073  H01 GLY B  29      12.637  23.183 -50.802  1.00  0.00      B    H  
ATOM   1074  H02 GLY B  29      14.376  23.360 -50.366  1.00  0.00      B    H  
ATOM   1075  H14 GLY B  29      14.673  21.023 -50.910  1.00  0.00      B    H  
ATOM   1076  N   ALA B  30      13.712  21.401 -48.308  1.00  0.00      B    N  
ATOM   1077  CA  ALA B  30      13.451  21.049 -46.918  1.00  0.00      B    C  
ATOM   1078  C   ALA B  30      14.273  21.915 -45.969  1.00  0.00      B    C  
ATOM   1079  O   ALA B  30      15.500  21.814 -45.927  1.00  0.00      B    O  
ATOM   1080  CB  ALA B  30      13.748  19.575 -46.681  1.00  0.00      B    C  
ATOM   1081  H01 ALA B  30      12.396  21.233 -46.715  1.00  0.00      B    H  
ATOM   1082  H02 ALA B  30      14.672  19.478 -46.110  1.00  0.00      B    H  
ATOM   1083  H03 ALA B  30      14.340  20.827 -48.852  1.00  0.00      B    H  
ATOM   1084  H04 ALA B  30      12.928  19.124 -46.123  1.00  0.00      B    H  
ATOM   1085  H05 ALA B  30      13.859  19.067 -47.639  1.00  0.00      B    H  
ATOM   1086  N   ILE B  31      13.591  22.766 -45.211  1.00  0.00      B    N  
ATOM   1087  CA  ILE B  31      14.259  23.649 -44.263  1.00  0.00      B    C  
ATOM   1088  C   ILE B  31      13.476  23.748 -42.958  1.00  0.00      B    C  
ATOM   1089  O   ILE B  31      12.252  23.888 -42.966  1.00  0.00      B    O  
ATOM   1090  CB  ILE B  31      14.445  25.062 -44.845  1.00  0.00      B    C  
ATOM   1091  CG1 ILE B  31      13.110  25.809 -44.865  1.00  0.00      B    C  
ATOM   1092  CG2 ILE B  31      15.036  24.985 -46.245  1.00  0.00      B    C  
ATOM   1093  CD1 ILE B  31      12.896  26.697 -43.659  1.00  0.00      B    C  
ATOM   1094  H01 ILE B  31      15.239  23.215 -44.064  1.00  0.00      B    H  
ATOM   1095  H02 ILE B  31      15.138  25.612 -44.209  1.00  0.00      B    H  
ATOM   1096  H03 ILE B  31      12.322  25.056 -44.852  1.00  0.00      B    H  
ATOM   1097  H04 ILE B  31      13.074  26.429 -45.761  1.00  0.00      B    H  
ATOM   1098  H05 ILE B  31      16.055  24.602 -46.188  1.00  0.00      B    H  
ATOM   1099  H06 ILE B  31      12.585  22.802 -45.293  1.00  0.00      B    H  
ATOM   1100  H07 ILE B  31      14.431  24.318 -46.859  1.00  0.00      B    H  
ATOM   1101  H08 ILE B  31      15.047  25.980 -46.691  1.00  0.00      B    H  
ATOM   1102  H09 ILE B  31      11.855  26.634 -43.342  1.00  0.00      B    H  
ATOM   1103  H10 ILE B  31      13.544  26.369 -42.846  1.00  0.00      B    H  
ATOM   1104  H11 ILE B  31      13.134  27.728 -43.920  1.00  0.00      B    H  
ATOM   1105  N   ILE B  32      14.189  23.676 -41.839  1.00  0.00      B    N  
ATOM   1106  CA  ILE B  32      13.561  23.760 -40.527  1.00  0.00      B    C  
ATOM   1107  C   ILE B  32      14.437  24.534 -39.547  1.00  0.00      B    C  
ATOM   1108  O   ILE B  32      15.145  23.944 -38.732  1.00  0.00      B    O  
ATOM   1109  CB  ILE B  32      13.275  22.362 -39.948  1.00  0.00      B    C  
ATOM   1110  CG1 ILE B  32      12.657  22.479 -38.554  1.00  0.00      B    C  
ATOM   1111  CG2 ILE B  32      14.552  21.537 -39.899  1.00  0.00      B    C  
ATOM   1112  CD1 ILE B  32      12.070  21.183 -38.041  1.00  0.00      B    C  
ATOM   1113  H01 ILE B  32      12.617  24.288 -40.663  1.00  0.00      B    H  
ATOM   1114  H02 ILE B  32      12.563  21.855 -40.599  1.00  0.00      B    H  
ATOM   1115  H03 ILE B  32      11.837  23.194 -38.627  1.00  0.00      B    H  
ATOM   1116  H04 ILE B  32      13.431  22.806 -37.860  1.00  0.00      B    H  
ATOM   1117  H05 ILE B  32      15.339  22.115 -39.414  1.00  0.00      B    H  
ATOM   1118  H06 ILE B  32      14.373  20.622 -39.334  1.00  0.00      B    H  
ATOM   1119  H07 ILE B  32      14.861  21.284 -40.913  1.00  0.00      B    H  
ATOM   1120  H08 ILE B  32      11.086  21.030 -38.485  1.00  0.00      B    H  
ATOM   1121  H09 ILE B  32      12.724  20.354 -38.313  1.00  0.00      B    H  
ATOM   1122  H10 ILE B  32      11.975  21.231 -36.956  1.00  0.00      B    H  
ATOM   1123  H12 ILE B  32      15.191  23.560 -41.899  1.00  0.00      B    H  
ATOM   1124  N   GLY B  33      14.383  25.859 -39.632  1.00  0.00      B    N  
ATOM   1125  CA  GLY B  33      15.175  26.693 -38.746  1.00  0.00      B    C  
ATOM   1126  C   GLY B  33      14.382  27.854 -38.180  1.00  0.00      B    C  
ATOM   1127  O   GLY B  33      13.616  28.500 -38.897  1.00  0.00      B    O  
ATOM   1128  H01 GLY B  33      15.998  27.107 -39.329  1.00  0.00      B    H  
ATOM   1129  H02 GLY B  33      15.538  26.081 -37.920  1.00  0.00      B    H  
ATOM   1130  H11 GLY B  33      13.784  26.291 -40.321  1.00  0.00      B    H  
ATOM   1131  N   LEU B  34      14.564  28.120 -36.892  1.00  0.00      B    N  
ATOM   1132  CA  LEU B  34      13.858  29.211 -36.229  1.00  0.00      B    C  
ATOM   1133  C   LEU B  34      14.535  30.549 -36.511  1.00  0.00      B    C  
ATOM   1134  O   LEU B  34      15.743  30.695 -36.327  1.00  0.00      B    O  
ATOM   1135  CB  LEU B  34      13.799  28.965 -34.720  1.00  0.00      B    C  
ATOM   1136  CG  LEU B  34      12.441  29.194 -34.055  1.00  0.00      B    C  
ATOM   1137  CD1 LEU B  34      11.638  27.903 -34.024  1.00  0.00      B    C  
ATOM   1138  CD2 LEU B  34      12.623  29.746 -32.649  1.00  0.00      B    C  
ATOM   1139  H01 LEU B  34      12.843  29.247 -36.625  1.00  0.00      B    H  
ATOM   1140  H02 LEU B  34      14.470  29.701 -34.277  1.00  0.00      B    H  
ATOM   1141  H03 LEU B  34      15.207  27.553 -36.358  1.00  0.00      B    H  
ATOM   1142  H04 LEU B  34      14.089  27.930 -34.539  1.00  0.00      B    H  
ATOM   1143  H05 LEU B  34      11.888  29.927 -34.643  1.00  0.00      B    H  
ATOM   1144  H06 LEU B  34      10.689  28.054 -34.539  1.00  0.00      B    H  
ATOM   1145  H07 LEU B  34      12.200  27.113 -34.522  1.00  0.00      B    H  
ATOM   1146  H08 LEU B  34      11.448  27.617 -32.989  1.00  0.00      B    H  
ATOM   1147  H09 LEU B  34      13.299  30.601 -32.680  1.00  0.00      B    H  
ATOM   1148  H10 LEU B  34      11.657  30.061 -32.254  1.00  0.00      B    H  
ATOM   1149  H11 LEU B  34      13.045  28.973 -32.006  1.00  0.00      B    H  
ATOM   1150  N   MET B  35      13.747  31.522 -36.958  1.00  0.00      B    N  
ATOM   1151  CA  MET B  35      14.271  32.849 -37.262  1.00  0.00      B    C  
ATOM   1152  C   MET B  35      15.258  32.791 -38.423  1.00  0.00      B    C  
ATOM   1153  O   MET B  35      16.344  33.366 -38.357  1.00  0.00      B    O  
ATOM   1154  CB  MET B  35      14.950  33.448 -36.029  1.00  0.00      B    C  
ATOM   1155  CG  MET B  35      15.200  34.943 -36.139  1.00  0.00      B    C  
ATOM   1156  SD  MET B  35      16.952  35.361 -36.072  1.00  0.00      B    S  
ATOM   1157  CE  MET B  35      17.244  35.318 -34.305  1.00  0.00      B    C  
ATOM   1158  H01 MET B  35      13.434  33.485 -37.551  1.00  0.00      B    H  
ATOM   1159  H02 MET B  35      15.924  32.967 -35.935  1.00  0.00      B    H  
ATOM   1160  H03 MET B  35      14.314  33.267 -35.162  1.00  0.00      B    H  
ATOM   1161  H04 MET B  35      14.714  35.422 -35.289  1.00  0.00      B    H  
ATOM   1162  H05 MET B  35      14.792  35.297 -37.086  1.00  0.00      B    H  
ATOM   1163  H06 MET B  35      17.992  36.066 -34.043  1.00  0.00      B    H  
ATOM   1164  H07 MET B  35      16.315  35.533 -33.777  1.00  0.00      B    H  
ATOM   1165  H08 MET B  35      17.604  34.330 -34.020  1.00  0.00      B    H  
ATOM   1166  H12 MET B  35      12.763  31.338 -37.090  1.00  0.00      B    H  
ATOM   1167  N   VAL B  36      14.874  32.091 -39.486  1.00  0.00      B    N  
ATOM   1168  CA  VAL B  36      15.725  31.959 -40.663  1.00  0.00      B    C  
ATOM   1169  C   VAL B  36      15.384  33.013 -41.710  1.00  0.00      B    C  
ATOM   1170  O   VAL B  36      14.222  33.379 -41.882  1.00  0.00      B    O  
ATOM   1171  CB  VAL B  36      15.594  30.561 -41.296  1.00  0.00      B    C  
ATOM   1172  CG1 VAL B  36      16.460  30.456 -42.542  1.00  0.00      B    C  
ATOM   1173  CG2 VAL B  36      15.963  29.483 -40.287  1.00  0.00      B    C  
ATOM   1174  H01 VAL B  36      16.752  32.104 -40.328  1.00  0.00      B    H  
ATOM   1175  H02 VAL B  36      14.556  30.410 -41.591  1.00  0.00      B    H  
ATOM   1176  H03 VAL B  36      17.439  30.061 -42.271  1.00  0.00      B    H  
ATOM   1177  H04 VAL B  36      15.985  29.788 -43.260  1.00  0.00      B    H  
ATOM   1178  H05 VAL B  36      16.578  31.444 -42.987  1.00  0.00      B    H  
ATOM   1179  H06 VAL B  36      16.838  29.801 -39.720  1.00  0.00      B    H  
ATOM   1180  H07 VAL B  36      15.128  29.321 -39.606  1.00  0.00      B    H  
ATOM   1181  H08 VAL B  36      16.189  28.555 -40.812  1.00  0.00      B    H  
ATOM   1182  H09 VAL B  36      13.971  31.639 -39.478  1.00  0.00      B    H  
ATOM   1183  N   GLY B  37      16.406  33.498 -42.409  1.00  0.00      B    N  
ATOM   1184  CA  GLY B  37      16.194  34.506 -43.431  1.00  0.00      B    C  
ATOM   1185  C   GLY B  37      15.681  33.915 -44.730  1.00  0.00      B    C  
ATOM   1186  O   GLY B  37      15.123  32.819 -44.743  1.00  0.00      B    O  
ATOM   1187  H01 GLY B  37      17.155  34.976 -43.638  1.00  0.00      B    H  
ATOM   1188  H02 GLY B  37      15.466  35.230 -43.064  1.00  0.00      B    H  
ATOM   1189  H09 GLY B  37      17.340  33.161 -42.226  1.00  0.00      B    H  
ATOM   1190  N   GLY B  38      15.869  34.645 -45.825  1.00  0.00      B    N  
ATOM   1191  CA  GLY B  38      15.414  34.171 -47.119  1.00  0.00      B    C  
ATOM   1192  C   GLY B  38      15.953  32.795 -47.455  1.00  0.00      B    C  
ATOM   1193  O   GLY B  38      16.877  32.306 -46.805  1.00  0.00      B    O  
ATOM   1194  H01 GLY B  38      15.783  34.865 -47.874  1.00  0.00      B    H  
ATOM   1195  H02 GLY B  38      14.325  34.129 -47.113  1.00  0.00      B    H  
ATOM   1196  H03 GLY B  38      16.334  35.539 -45.756  1.00  0.00      B    H  
ATOM   1197  N   VAL B  39      15.373  32.166 -48.473  1.00  0.00      B    N  
ATOM   1198  CA  VAL B  39      15.801  30.837 -48.894  1.00  0.00      B    C  
ATOM   1199  C   VAL B  39      15.571  30.634 -50.388  1.00  0.00      B    C  
ATOM   1200  O   VAL B  39      14.566  31.083 -50.939  1.00  0.00      B    O  
ATOM   1201  CB  VAL B  39      15.057  29.736 -48.117  1.00  0.00      B    C  
ATOM   1202  CG1 VAL B  39      15.488  28.359 -48.597  1.00  0.00      B    C  
ATOM   1203  CG2 VAL B  39      15.294  29.886 -46.622  1.00  0.00      B    C  
ATOM   1204  H01 VAL B  39      16.867  30.765 -48.680  1.00  0.00      B    H  
ATOM   1205  H02 VAL B  39      13.989  29.842 -48.305  1.00  0.00      B    H  
ATOM   1206  H03 VAL B  39      14.618  32.620 -48.967  1.00  0.00      B    H  
ATOM   1207  H04 VAL B  39      16.472  28.125 -48.190  1.00  0.00      B    H  
ATOM   1208  H05 VAL B  39      14.768  27.614 -48.258  1.00  0.00      B    H  
ATOM   1209  H06 VAL B  39      15.534  28.351 -49.686  1.00  0.00      B    H  
ATOM   1210  H07 VAL B  39      16.030  30.671 -46.448  1.00  0.00      B    H  
ATOM   1211  H08 VAL B  39      14.358  30.151 -46.130  1.00  0.00      B    H  
ATOM   1212  H09 VAL B  39      15.664  28.945 -46.216  1.00  0.00      B    H  
ATOM   1213  N   VAL B  40      16.510  29.953 -51.038  1.00  0.00      B    N  
ATOM   1214  CA  VAL B  40      16.410  29.688 -52.468  1.00  0.00      B    C  
ATOM   1215  C   VAL B  40      16.713  28.227 -52.778  1.00  0.00      B    C  
ATOM   1216  O   VAL B  40      17.858  27.785 -52.677  1.00  0.00      B    O  
ATOM   1217  CB  VAL B  40      17.370  30.583 -53.273  1.00  0.00      B    C  
ATOM   1218  CG1 VAL B  40      17.159  30.385 -54.767  1.00  0.00      B    C  
ATOM   1219  CG2 VAL B  40      17.185  32.043 -52.890  1.00  0.00      B    C  
ATOM   1220  H01 VAL B  40      15.385  29.913 -52.761  1.00  0.00      B    H  
ATOM   1221  H02 VAL B  40      18.394  30.295 -53.033  1.00  0.00      B    H  
ATOM   1222  H03 VAL B  40      16.450  31.127 -55.135  1.00  0.00      B    H  
ATOM   1223  H04 VAL B  40      18.110  30.502 -55.287  1.00  0.00      B    H  
ATOM   1224  H05 VAL B  40      16.765  29.385 -54.950  1.00  0.00      B    H  
ATOM   1225  H06 VAL B  40      16.206  32.176 -52.429  1.00  0.00      B    H  
ATOM   1226  H07 VAL B  40      17.962  32.335 -52.183  1.00  0.00      B    H  
ATOM   1227  H08 VAL B  40      17.253  32.665 -53.783  1.00  0.00      B    H  
ATOM   1228  H10 VAL B  40      17.312  29.611 -50.529  1.00  0.00      B    H  
ATOM   1229  N   ILE B  41      15.681  27.481 -53.158  1.00  0.00      B    N  
ATOM   1230  CA  ILE B  41      15.838  26.069 -53.485  1.00  0.00      B    C  
ATOM   1231  C   ILE B  41      15.119  25.723 -54.784  1.00  0.00      B    C  
ATOM   1232  O   ILE B  41      13.916  25.946 -54.918  1.00  0.00      B    O  
ATOM   1233  CB  ILE B  41      15.301  25.167 -52.358  1.00  0.00      B    C  
ATOM   1234  CG1 ILE B  41      15.789  25.669 -50.997  1.00  0.00      B    C  
ATOM   1235  CG2 ILE B  41      15.732  23.726 -52.583  1.00  0.00      B    C  
ATOM   1236  CD1 ILE B  41      17.291  25.603 -50.832  1.00  0.00      B    C  
ATOM   1237  H01 ILE B  41      16.906  25.889 -53.605  1.00  0.00      B    H  
ATOM   1238  H02 ILE B  41      14.212  25.206 -52.369  1.00  0.00      B    H  
ATOM   1239  H03 ILE B  41      15.355  25.015 -50.240  1.00  0.00      B    H  
ATOM   1240  H04 ILE B  41      15.473  26.705 -50.878  1.00  0.00      B    H  
ATOM   1241  H05 ILE B  41      16.702  23.560 -52.114  1.00  0.00      B    H  
ATOM   1242  H06 ILE B  41      14.996  23.053 -52.143  1.00  0.00      B    H  
ATOM   1243  H07 ILE B  41      15.809  23.532 -53.653  1.00  0.00      B    H  
ATOM   1244  H08 ILE B  41      17.731  26.556 -51.127  1.00  0.00      B    H  
ATOM   1245  H09 ILE B  41      14.765  27.903 -53.222  1.00  0.00      B    H  
ATOM   1246  H10 ILE B  41      17.534  25.399 -49.789  1.00  0.00      B    H  
ATOM   1247  H11 ILE B  41      17.692  24.808 -51.461  1.00  0.00      B    H  
ATOM   1248  N   ALA B  42      15.864  25.175 -55.738  1.00  0.00      B    N  
ATOM   1249  CA  ALA B  42      15.297  24.793 -57.026  1.00  0.00      B    C  
ATOM   1250  C   ALA B  42      14.999  23.299 -57.073  1.00  0.00      B    C  
ATOM   1251  O   ALA B  42      15.825  22.536 -57.573  1.00  0.00      B    O  
ATOM   1252  CB  ALA B  42      16.242  25.181 -58.154  1.00  0.00      B    C  
ATOM   1253  H01 ALA B  42      14.356  25.328 -57.155  1.00  0.00      B    H  
ATOM   1254  H02 ALA B  42      14.064  22.911 -56.668  1.00  0.00      B    H  
ATOM   1255  H03 ALA B  42      17.202  24.684 -58.010  1.00  0.00      B    H  
ATOM   1256  H04 ALA B  42      15.814  24.875 -59.109  1.00  0.00      B    H  
ATOM   1257  H05 ALA B  42      16.388  26.261 -58.151  1.00  0.00      B    H  
ATOM   1258  H12 ALA B  42      16.847  25.019 -55.567  1.00  0.00      B    H  
TER   
ATOM   1259  N   ASP C   1      10.046 -12.513 -13.025  1.00  0.00      C    N  
ATOM   1260  CA  ASP C   1       8.998 -11.954 -12.179  1.00  0.00      C    C  
ATOM   1261  C   ASP C   1       8.902 -10.442 -12.359  1.00  0.00      C    C  
ATOM   1262  O   ASP C   1       7.827  -9.905 -12.625  1.00  0.00      C    O  
ATOM   1263  CB  ASP C   1       9.265 -12.289 -10.711  1.00  0.00      C    C  
ATOM   1264  CG  ASP C   1       8.665 -13.620 -10.302  1.00  0.00      C    C  
ATOM   1265  OD1 ASP C   1       9.137 -14.662 -10.803  1.00  0.00      C    O  
ATOM   1266  OD2 ASP C   1       7.722 -13.620  -9.483  1.00  0.00      C    O1-
ATOM   1267  H01 ASP C   1      10.235 -11.881 -13.789  1.00  0.00      C    H  
ATOM   1268  H02 ASP C   1       8.049 -12.398 -12.478  1.00  0.00      C    H  
ATOM   1269  H03 ASP C   1       8.797 -11.514 -10.104  1.00  0.00      C    H  
ATOM   1270  H04 ASP C   1      10.342 -12.326 -10.550  1.00  0.00      C    H  
ATOM   1271  H06 ASP C   1       9.744 -13.404 -13.392  1.00  0.00      C    H  
ATOM   1272  N   ALA C   2      10.034  -9.761 -12.212  1.00  0.00      C    N  
ATOM   1273  CA  ALA C   2      10.079  -8.312 -12.359  1.00  0.00      C    C  
ATOM   1274  C   ALA C   2      10.700  -7.914 -13.693  1.00  0.00      C    C  
ATOM   1275  O   ALA C   2      11.920  -7.940 -13.852  1.00  0.00      C    O  
ATOM   1276  CB  ALA C   2      10.853  -7.688 -11.207  1.00  0.00      C    C  
ATOM   1277  H01 ALA C   2       9.055  -7.938 -12.339  1.00  0.00      C    H  
ATOM   1278  H02 ALA C   2      11.755  -7.212 -11.592  1.00  0.00      C    H  
ATOM   1279  H03 ALA C   2      10.231  -6.942 -10.713  1.00  0.00      C    H  
ATOM   1280  H04 ALA C   2      11.129  -8.463 -10.492  1.00  0.00      C    H  
ATOM   1281  H05 ALA C   2      10.884 -10.260 -11.993  1.00  0.00      C    H  
ATOM   1282  N   GLU C   3       9.853  -7.548 -14.650  1.00  0.00      C    N  
ATOM   1283  CA  GLU C   3      10.321  -7.146 -15.971  1.00  0.00      C    C  
ATOM   1284  C   GLU C   3      10.254  -5.631 -16.135  1.00  0.00      C    C  
ATOM   1285  O   GLU C   3       9.187  -5.068 -16.381  1.00  0.00      C    O  
ATOM   1286  CB  GLU C   3       9.487  -7.825 -17.060  1.00  0.00      C    C  
ATOM   1287  CG  GLU C   3      10.231  -8.923 -17.801  1.00  0.00      C    C  
ATOM   1288  CD  GLU C   3      10.639  -8.508 -19.201  1.00  0.00      C    C  
ATOM   1289  OE1 GLU C   3      10.886  -7.303 -19.416  1.00  0.00      C    O  
ATOM   1290  OE2 GLU C   3      10.712  -9.390 -20.083  1.00  0.00      C    O1-
ATOM   1291  H01 GLU C   3      11.360  -7.459 -16.070  1.00  0.00      C    H  
ATOM   1292  H02 GLU C   3       9.236  -7.059 -17.793  1.00  0.00      C    H  
ATOM   1293  H03 GLU C   3       8.602  -8.260 -16.596  1.00  0.00      C    H  
ATOM   1294  H04 GLU C   3       9.557  -9.775 -17.893  1.00  0.00      C    H  
ATOM   1295  H05 GLU C   3       8.862  -7.548 -14.457  1.00  0.00      C    H  
ATOM   1296  H06 GLU C   3      11.128  -9.180 -17.237  1.00  0.00      C    H  
ATOM   1297  N   PHE C   4      11.402  -4.975 -15.995  1.00  0.00      C    N  
ATOM   1298  CA  PHE C   4      11.475  -3.525 -16.126  1.00  0.00      C    C  
ATOM   1299  C   PHE C   4      12.076  -3.129 -17.471  1.00  0.00      C    C  
ATOM   1300  O   PHE C   4      13.293  -3.170 -17.655  1.00  0.00      C    O  
ATOM   1301  CB  PHE C   4      12.307  -2.930 -14.988  1.00  0.00      C    C  
ATOM   1302  CG  PHE C   4      11.562  -2.834 -13.687  1.00  0.00      C    C  
ATOM   1303  CD1 PHE C   4      11.567  -3.892 -12.792  1.00  0.00      C    C  
ATOM   1304  CD2 PHE C   4      10.858  -1.687 -13.360  1.00  0.00      C    C  
ATOM   1305  CE1 PHE C   4      10.882  -3.806 -11.594  1.00  0.00      C    C  
ATOM   1306  CE2 PHE C   4      10.171  -1.596 -12.164  1.00  0.00      C    C  
ATOM   1307  CZ  PHE C   4      10.184  -2.657 -11.279  1.00  0.00      C    C  
ATOM   1308  H01 PHE C   4      10.461  -3.129 -16.071  1.00  0.00      C    H  
ATOM   1309  H02 PHE C   4      12.571  -1.914 -15.282  1.00  0.00      C    H  
ATOM   1310  H03 PHE C   4      13.186  -3.557 -14.838  1.00  0.00      C    H  
ATOM   1311  H04 PHE C   4      12.117  -4.801 -13.035  1.00  0.00      C    H  
ATOM   1312  H05 PHE C   4      10.846  -0.846 -14.054  1.00  0.00      C    H  
ATOM   1313  H06 PHE C   4      10.893  -4.645 -10.898  1.00  0.00      C    H  
ATOM   1314  H07 PHE C   4      12.244  -5.494 -15.793  1.00  0.00      C    H  
ATOM   1315  H08 PHE C   4       9.620  -0.688 -11.919  1.00  0.00      C    H  
ATOM   1316  H09 PHE C   4       9.645  -2.587 -10.334  1.00  0.00      C    H  
ATOM   1317  N   ARG C   5      11.215  -2.748 -18.409  1.00  0.00      C    N  
ATOM   1318  CA  ARG C   5      11.660  -2.347 -19.738  1.00  0.00      C    C  
ATOM   1319  C   ARG C   5      11.598  -0.831 -19.897  1.00  0.00      C    C  
ATOM   1320  O   ARG C   5      10.527  -0.262 -20.112  1.00  0.00      C    O  
ATOM   1321  CB  ARG C   5      10.801  -3.019 -20.811  1.00  0.00      C    C  
ATOM   1322  CG  ARG C   5      10.852  -4.538 -20.769  1.00  0.00      C    C  
ATOM   1323  CD  ARG C   5      11.942  -5.084 -21.677  1.00  0.00      C    C  
ATOM   1324  NE  ARG C   5      11.556  -5.038 -23.085  1.00  0.00      C    N  
ATOM   1325  CZ  ARG C   5      12.202  -5.689 -24.046  1.00  0.00      C    C  
ATOM   1326  NH1 ARG C   5      13.260  -6.432 -23.752  1.00  0.00      C    N1+
ATOM   1327  NH2 ARG C   5      11.789  -5.597 -25.304  1.00  0.00      C    N  
ATOM   1328  H01 ARG C   5      12.695  -2.666 -19.859  1.00  0.00      C    H  
ATOM   1329  H02 ARG C   5      11.201  -2.713 -21.778  1.00  0.00      C    H  
ATOM   1330  H03 ARG C   5       9.767  -2.704 -20.672  1.00  0.00      C    H  
ATOM   1331  H04 ARG C   5       9.893  -4.922 -21.117  1.00  0.00      C    H  
ATOM   1332  H05 ARG C   5      11.049  -4.858 -19.746  1.00  0.00      C    H  
ATOM   1333  H06 ARG C   5      12.112  -6.127 -21.409  1.00  0.00      C    H  
ATOM   1334  H07 ARG C   5      12.846  -4.490 -21.540  1.00  0.00      C    H  
ATOM   1335  H08 ARG C   5      10.754  -4.481 -23.342  1.00  0.00      C    H  
ATOM   1336  H09 ARG C   5      13.749  -6.926 -24.484  1.00  0.00      C    H  
ATOM   1337  H10 ARG C   5      10.228  -2.736 -18.196  1.00  0.00      C    H  
ATOM   1338  H11 ARG C   5      13.577  -6.504 -22.796  1.00  0.00      C    H  
ATOM   1339  H12 ARG C   5      10.983  -5.032 -25.531  1.00  0.00      C    H  
ATOM   1340  H13 ARG C   5      12.280  -6.092 -26.034  1.00  0.00      C    H  
ATOM   1341  N   HIS C   6      12.753  -0.182 -19.791  1.00  0.00      C    N  
ATOM   1342  CA  HIS C   6      12.830   1.268 -19.924  1.00  0.00      C    C  
ATOM   1343  C   HIS C   6      13.467   1.659 -21.254  1.00  0.00      C    C  
ATOM   1344  O   HIS C   6      14.580   2.184 -21.291  1.00  0.00      C    O  
ATOM   1345  CB  HIS C   6      13.632   1.866 -18.767  1.00  0.00      C    C  
ATOM   1346  CG  HIS C   6      12.898   1.855 -17.461  1.00  0.00      C    C  
ATOM   1347  CD2 HIS C   6      12.462   0.824 -16.700  1.00  0.00      C    C  
ATOM   1348  ND1 HIS C   6      12.532   3.004 -16.794  1.00  0.00      C    N  
ATOM   1349  CE1 HIS C   6      11.902   2.682 -15.678  1.00  0.00      C    C  
ATOM   1350  NE2 HIS C   6      11.846   1.365 -15.597  1.00  0.00      C    N  
ATOM   1351  H01 HIS C   6      11.815   1.664 -19.896  1.00  0.00      C    H  
ATOM   1352  H02 HIS C   6      13.825   2.909 -19.017  1.00  0.00      C    H  
ATOM   1353  H03 HIS C   6      14.552   1.292 -18.651  1.00  0.00      C    H  
ATOM   1354  H04 HIS C   6      12.578  -0.237 -16.921  1.00  0.00      C    H  
ATOM   1355  H05 HIS C   6      12.717   3.946 -17.109  1.00  0.00      C    H  
ATOM   1356  H06 HIS C   6      11.497   3.384 -14.949  1.00  0.00      C    H  
ATOM   1357  H07 HIS C   6      11.420   0.841 -14.846  1.00  0.00      C    H  
ATOM   1358  H14 HIS C   6      13.598  -0.706 -19.614  1.00  0.00      C    H  
ATOM   1359  N   ASP C   7      12.754   1.399 -22.344  1.00  0.00      C    N  
ATOM   1360  CA  ASP C   7      13.249   1.724 -23.677  1.00  0.00      C    C  
ATOM   1361  C   ASP C   7      13.517   3.220 -23.808  1.00  0.00      C    C  
ATOM   1362  O   ASP C   7      12.604   4.037 -23.688  1.00  0.00      C    O  
ATOM   1363  CB  ASP C   7      12.243   1.279 -24.740  1.00  0.00      C    C  
ATOM   1364  CG  ASP C   7      12.388  -0.188 -25.097  1.00  0.00      C    C  
ATOM   1365  OD1 ASP C   7      12.957  -0.944 -24.282  1.00  0.00      C    O  
ATOM   1366  OD2 ASP C   7      11.932  -0.579 -26.192  1.00  0.00      C    O1-
ATOM   1367  H01 ASP C   7      14.187   1.191 -23.829  1.00  0.00      C    H  
ATOM   1368  H02 ASP C   7      12.435   1.860 -25.642  1.00  0.00      C    H  
ATOM   1369  H03 ASP C   7      11.235   1.450 -24.362  1.00  0.00      C    H  
ATOM   1370  H08 ASP C   7      11.847   0.966 -22.247  1.00  0.00      C    H  
ATOM   1371  N   SER C   8      14.775   3.571 -24.053  1.00  0.00      C    N  
ATOM   1372  CA  SER C   8      15.165   4.969 -24.194  1.00  0.00      C    C  
ATOM   1373  C   SER C   8      16.595   5.084 -24.713  1.00  0.00      C    C  
ATOM   1374  O   SER C   8      17.403   4.170 -24.549  1.00  0.00      C    O  
ATOM   1375  CB  SER C   8      15.037   5.694 -22.854  1.00  0.00      C    C  
ATOM   1376  OG  SER C   8      14.539   7.009 -23.031  1.00  0.00      C    O  
ATOM   1377  H01 SER C   8      14.496   5.436 -24.917  1.00  0.00      C    H  
ATOM   1378  H02 SER C   8      16.025   5.757 -22.399  1.00  0.00      C    H  
ATOM   1379  H03 SER C   8      14.355   5.138 -22.211  1.00  0.00      C    H  
ATOM   1380  H04 SER C   8      15.478   2.852 -24.144  1.00  0.00      C    H  
ATOM   1381  H05 SER C   8      14.408   7.179 -23.967  1.00  0.00      C    H  
ATOM   1382  N   GLY C   9      16.901   6.215 -25.341  1.00  0.00      C    N  
ATOM   1383  CA  GLY C   9      18.233   6.431 -25.875  1.00  0.00      C    C  
ATOM   1384  C   GLY C   9      19.138   7.159 -24.900  1.00  0.00      C    C  
ATOM   1385  O   GLY C   9      18.663   7.883 -24.025  1.00  0.00      C    O  
ATOM   1386  H01 GLY C   9      18.136   7.053 -26.765  1.00  0.00      C    H  
ATOM   1387  H02 GLY C   9      18.677   5.464 -26.110  1.00  0.00      C    H  
ATOM   1388  H06 GLY C   9      16.198   6.932 -25.448  1.00  0.00      C    H  
ATOM   1389  N   TYR C  10      20.443   6.965 -25.050  1.00  0.00      C    N  
ATOM   1390  CA  TYR C  10      21.416   7.606 -24.173  1.00  0.00      C    C  
ATOM   1391  C   TYR C  10      22.513   8.289 -24.983  1.00  0.00      C    C  
ATOM   1392  O   TYR C  10      23.480   7.652 -25.400  1.00  0.00      C    O  
ATOM   1393  CB  TYR C  10      22.034   6.577 -23.224  1.00  0.00      C    C  
ATOM   1394  CG  TYR C  10      21.522   6.678 -21.805  1.00  0.00      C    C  
ATOM   1395  CD1 TYR C  10      21.952   7.697 -20.962  1.00  0.00      C    C  
ATOM   1396  CD2 TYR C  10      20.611   5.756 -21.306  1.00  0.00      C    C  
ATOM   1397  CE1 TYR C  10      21.488   7.793 -19.665  1.00  0.00      C    C  
ATOM   1398  CE2 TYR C  10      20.141   5.846 -20.010  1.00  0.00      C    C  
ATOM   1399  CZ  TYR C  10      20.582   6.866 -19.194  1.00  0.00      C    C  
ATOM   1400  OH  TYR C  10      20.117   6.957 -17.902  1.00  0.00      C    O  
ATOM   1401  H01 TYR C  10      20.895   8.364 -23.588  1.00  0.00      C    H  
ATOM   1402  H02 TYR C  10      23.105   6.775 -23.192  1.00  0.00      C    H  
ATOM   1403  H03 TYR C  10      20.770   6.359 -25.789  1.00  0.00      C    H  
ATOM   1404  H04 TYR C  10      21.809   5.580 -23.602  1.00  0.00      C    H  
ATOM   1405  H05 TYR C  10      22.667   8.432 -21.331  1.00  0.00      C    H  
ATOM   1406  H06 TYR C  10      20.261   4.948 -21.948  1.00  0.00      C    H  
ATOM   1407  H07 TYR C  10      21.836   8.597 -19.017  1.00  0.00      C    H  
ATOM   1408  H08 TYR C  10      19.425   5.115 -19.635  1.00  0.00      C    H  
ATOM   1409  H09 TYR C  10      20.141   7.873 -17.616  1.00  0.00      C    H  
ATOM   1410  N   GLU C  11      22.354   9.591 -25.202  1.00  0.00      C    N  
ATOM   1411  CA  GLU C  11      23.331  10.362 -25.963  1.00  0.00      C    C  
ATOM   1412  C   GLU C  11      23.036  11.856 -25.870  1.00  0.00      C    C  
ATOM   1413  O   GLU C  11      23.846  12.629 -25.356  1.00  0.00      C    O  
ATOM   1414  CB  GLU C  11      23.331   9.922 -27.429  1.00  0.00      C    C  
ATOM   1415  CG  GLU C  11      24.583   9.163 -27.836  1.00  0.00      C    C  
ATOM   1416  CD  GLU C  11      25.113   9.595 -29.189  1.00  0.00      C    C  
ATOM   1417  OE1 GLU C  11      25.179  10.817 -29.438  1.00  0.00      C    O  
ATOM   1418  OE2 GLU C  11      25.462   8.711 -29.999  1.00  0.00      C    O1-
ATOM   1419  H01 GLU C  11      24.316  10.176 -25.535  1.00  0.00      C    H  
ATOM   1420  H02 GLU C  11      23.295  10.828 -28.034  1.00  0.00      C    H  
ATOM   1421  H03 GLU C  11      22.467   9.278 -27.596  1.00  0.00      C    H  
ATOM   1422  H04 GLU C  11      24.320   8.107 -27.906  1.00  0.00      C    H  
ATOM   1423  H05 GLU C  11      25.356   9.335 -27.087  1.00  0.00      C    H  
ATOM   1424  H10 GLU C  11      21.538  10.057 -24.833  1.00  0.00      C    H  
ATOM   1425  N   VAL C  12      21.871  12.256 -26.370  1.00  0.00      C    N  
ATOM   1426  CA  VAL C  12      21.469  13.657 -26.343  1.00  0.00      C    C  
ATOM   1427  C   VAL C  12      20.079  13.818 -25.738  1.00  0.00      C    C  
ATOM   1428  O   VAL C  12      19.277  12.883 -25.738  1.00  0.00      C    O  
ATOM   1429  CB  VAL C  12      21.476  14.271 -27.755  1.00  0.00      C    C  
ATOM   1430  CG1 VAL C  12      22.901  14.435 -28.259  1.00  0.00      C    C  
ATOM   1431  CG2 VAL C  12      20.659  13.415 -28.712  1.00  0.00      C    C  
ATOM   1432  H01 VAL C  12      22.196  14.182 -25.723  1.00  0.00      C    H  
ATOM   1433  H02 VAL C  12      21.018  15.259 -27.705  1.00  0.00      C    H  
ATOM   1434  H03 VAL C  12      23.575  13.841 -27.641  1.00  0.00      C    H  
ATOM   1435  H04 VAL C  12      22.963  14.095 -29.293  1.00  0.00      C    H  
ATOM   1436  H05 VAL C  12      23.188  15.485 -28.203  1.00  0.00      C    H  
ATOM   1437  H06 VAL C  12      21.249  11.573 -26.778  1.00  0.00      C    H  
ATOM   1438  H07 VAL C  12      19.749  13.948 -28.989  1.00  0.00      C    H  
ATOM   1439  H08 VAL C  12      21.246  13.209 -29.607  1.00  0.00      C    H  
ATOM   1440  H09 VAL C  12      20.395  12.476 -28.226  1.00  0.00      C    H  
ATOM   1441  N   HIS C  13      19.798  15.010 -25.222  1.00  0.00      C    N  
ATOM   1442  CA  HIS C  13      18.503  15.295 -24.614  1.00  0.00      C    C  
ATOM   1443  C   HIS C  13      18.228  16.795 -24.596  1.00  0.00      C    C  
ATOM   1444  O   HIS C  13      19.140  17.606 -24.767  1.00  0.00      C    O  
ATOM   1445  CB  HIS C  13      18.451  14.739 -23.190  1.00  0.00      C    C  
ATOM   1446  CG  HIS C  13      19.480  15.331 -22.278  1.00  0.00      C    C  
ATOM   1447  CD2 HIS C  13      19.347  16.119 -21.186  1.00  0.00      C    C  
ATOM   1448  ND1 HIS C  13      20.835  15.136 -22.444  1.00  0.00      C    N  
ATOM   1449  CE1 HIS C  13      21.490  15.777 -21.493  1.00  0.00      C    C  
ATOM   1450  NE2 HIS C  13      20.610  16.382 -20.716  1.00  0.00      C    N  
ATOM   1451  H01 HIS C  13      17.734  14.810 -25.215  1.00  0.00      C    H  
ATOM   1452  H02 HIS C  13      18.659  13.671 -23.256  1.00  0.00      C    H  
ATOM   1453  H03 HIS C  13      17.464  14.943 -22.775  1.00  0.00      C    H  
ATOM   1454  H04 HIS C  13      18.411  16.478 -20.759  1.00  0.00      C    H  
ATOM   1455  H05 HIS C  13      21.260  14.588 -23.178  1.00  0.00      C    H  
ATOM   1456  H06 HIS C  13      22.573  15.802 -21.370  1.00  0.00      C    H  
ATOM   1457  H07 HIS C  13      20.830  16.946 -19.908  1.00  0.00      C    H  
ATOM   1458  H10 HIS C  13      20.499  15.737 -25.252  1.00  0.00      C    H  
ATOM   1459  N   HIS C  14      16.967  17.159 -24.389  1.00  0.00      C    N  
ATOM   1460  CA  HIS C  14      16.572  18.563 -24.350  1.00  0.00      C    C  
ATOM   1461  C   HIS C  14      16.684  19.197 -25.733  1.00  0.00      C    C  
ATOM   1462  O   HIS C  14      15.679  19.414 -26.409  1.00  0.00      C    O  
ATOM   1463  CB  HIS C  14      17.440  19.330 -23.352  1.00  0.00      C    C  
ATOM   1464  CG  HIS C  14      16.679  19.847 -22.171  1.00  0.00      C    C  
ATOM   1465  CD2 HIS C  14      15.688  19.285 -21.441  1.00  0.00      C    C  
ATOM   1466  ND1 HIS C  14      16.906  21.088 -21.613  1.00  0.00      C    N  
ATOM   1467  CE1 HIS C  14      16.089  21.265 -20.590  1.00  0.00      C    C  
ATOM   1468  NE2 HIS C  14      15.339  20.185 -20.465  1.00  0.00      C    N  
ATOM   1469  H01 HIS C  14      15.531  18.614 -24.030  1.00  0.00      C    H  
ATOM   1470  H02 HIS C  14      17.842  20.196 -23.877  1.00  0.00      C    H  
ATOM   1471  H03 HIS C  14      18.224  18.664 -22.993  1.00  0.00      C    H  
ATOM   1472  H04 HIS C  14      15.248  18.300 -21.599  1.00  0.00      C    H  
ATOM   1473  H05 HIS C  14      17.590  21.757 -21.936  1.00  0.00      C    H  
ATOM   1474  H06 HIS C  14      16.042  22.151 -19.957  1.00  0.00      C    H  
ATOM   1475  H07 HIS C  14      14.625  20.044 -19.765  1.00  0.00      C    H  
ATOM   1476  H08 HIS C  14      16.264  16.446 -24.255  1.00  0.00      C    H  
ATOM   1477  N   GLN C  15      17.912  19.493 -26.146  1.00  0.00      C    N  
ATOM   1478  CA  GLN C  15      18.154  20.105 -27.447  1.00  0.00      C    C  
ATOM   1479  C   GLN C  15      18.583  19.057 -28.469  1.00  0.00      C    C  
ATOM   1480  O   GLN C  15      19.721  18.587 -28.452  1.00  0.00      C    O  
ATOM   1481  CB  GLN C  15      19.224  21.192 -27.333  1.00  0.00      C    C  
ATOM   1482  CG  GLN C  15      19.048  22.326 -28.330  1.00  0.00      C    C  
ATOM   1483  CD  GLN C  15      18.656  21.835 -29.710  1.00  0.00      C    C  
ATOM   1484  NE2 GLN C  15      17.356  21.694 -29.941  1.00  0.00      C    N  
ATOM   1485  OE1 GLN C  15      19.513  21.585 -30.558  1.00  0.00      C    O  
ATOM   1486  H01 GLN C  15      17.222  20.558 -27.786  1.00  0.00      C    H  
ATOM   1487  H02 GLN C  15      20.182  20.721 -27.551  1.00  0.00      C    H  
ATOM   1488  H03 GLN C  15      19.187  21.608 -26.326  1.00  0.00      C    H  
ATOM   1489  H04 GLN C  15      20.007  22.836 -28.422  1.00  0.00      C    H  
ATOM   1490  H05 GLN C  15      18.270  22.996 -27.963  1.00  0.00      C    H  
ATOM   1491  H06 GLN C  15      17.035  21.370 -30.842  1.00  0.00      C    H  
ATOM   1492  H07 GLN C  15      16.688  21.911 -29.215  1.00  0.00      C    H  
ATOM   1493  H08 GLN C  15      18.697  19.289 -25.544  1.00  0.00      C    H  
ATOM   1494  N   LYS C  16      17.665  18.695 -29.359  1.00  0.00      C    N  
ATOM   1495  CA  LYS C  16      17.948  17.703 -30.390  1.00  0.00      C    C  
ATOM   1496  C   LYS C  16      17.754  18.296 -31.783  1.00  0.00      C    C  
ATOM   1497  O   LYS C  16      16.647  18.691 -32.151  1.00  0.00      C    O  
ATOM   1498  CB  LYS C  16      17.044  16.482 -30.213  1.00  0.00      C    C  
ATOM   1499  CG  LYS C  16      17.740  15.163 -30.504  1.00  0.00      C    C  
ATOM   1500  CD  LYS C  16      17.090  14.434 -31.668  1.00  0.00      C    C  
ATOM   1501  CE  LYS C  16      16.176  13.318 -31.186  1.00  0.00      C    C  
ATOM   1502  NZ  LYS C  16      16.062  12.222 -32.188  1.00  0.00      C    N1+
ATOM   1503  H01 LYS C  16      18.988  17.395 -30.287  1.00  0.00      C    H  
ATOM   1504  H02 LYS C  16      16.231  16.580 -30.932  1.00  0.00      C    H  
ATOM   1505  H03 LYS C  16      16.686  16.464 -29.184  1.00  0.00      C    H  
ATOM   1506  H04 LYS C  16      17.660  14.532 -29.619  1.00  0.00      C    H  
ATOM   1507  H05 LYS C  16      18.784  15.359 -30.747  1.00  0.00      C    H  
ATOM   1508  H06 LYS C  16      17.878  13.991 -32.277  1.00  0.00      C    H  
ATOM   1509  H07 LYS C  16      16.505  15.146 -32.250  1.00  0.00      C    H  
ATOM   1510  H08 LYS C  16      16.748  19.117 -29.321  1.00  0.00      C    H  
ATOM   1511  H09 LYS C  16      15.182  13.739 -31.031  1.00  0.00      C    H  
ATOM   1512  H10 LYS C  16      16.577  12.909 -30.259  1.00  0.00      C    H  
ATOM   1513  H11 LYS C  16      15.465  12.521 -32.946  1.00  0.00      C    H  
ATOM   1514  H12 LYS C  16      16.978  11.999 -32.549  1.00  0.00      C    H  
ATOM   1515  H13 LYS C  16      15.664  11.404 -31.749  1.00  0.00      C    H  
ATOM   1516  N   LEU C  17      18.835  18.353 -32.552  1.00  0.00      C    N  
ATOM   1517  CA  LEU C  17      18.782  18.896 -33.905  1.00  0.00      C    C  
ATOM   1518  C   LEU C  17      19.107  17.820 -34.937  1.00  0.00      C    C  
ATOM   1519  O   LEU C  17      20.264  17.437 -35.107  1.00  0.00      C    O  
ATOM   1520  CB  LEU C  17      19.760  20.064 -34.046  1.00  0.00      C    C  
ATOM   1521  CG  LEU C  17      19.133  21.447 -34.225  1.00  0.00      C    C  
ATOM   1522  CD1 LEU C  17      18.152  21.738 -33.100  1.00  0.00      C    C  
ATOM   1523  CD2 LEU C  17      20.212  22.518 -34.286  1.00  0.00      C    C  
ATOM   1524  H01 LEU C  17      17.769  19.254 -34.086  1.00  0.00      C    H  
ATOM   1525  H02 LEU C  17      20.314  19.873 -34.965  1.00  0.00      C    H  
ATOM   1526  H03 LEU C  17      20.379  20.091 -33.149  1.00  0.00      C    H  
ATOM   1527  H04 LEU C  17      18.586  21.458 -35.168  1.00  0.00      C    H  
ATOM   1528  H05 LEU C  17      17.202  21.247 -33.311  1.00  0.00      C    H  
ATOM   1529  H06 LEU C  17      18.554  21.361 -32.160  1.00  0.00      C    H  
ATOM   1530  H07 LEU C  17      17.995  22.814 -33.023  1.00  0.00      C    H  
ATOM   1531  H08 LEU C  17      21.099  22.112 -34.772  1.00  0.00      C    H  
ATOM   1532  H09 LEU C  17      19.845  23.372 -34.856  1.00  0.00      C    H  
ATOM   1533  H10 LEU C  17      20.466  22.837 -33.275  1.00  0.00      C    H  
ATOM   1534  H14 LEU C  17      19.715  18.012 -32.192  1.00  0.00      C    H  
ATOM   1535  N   VAL C  18      18.076  17.336 -35.624  1.00  0.00      C    N  
ATOM   1536  CA  VAL C  18      18.252  16.306 -36.641  1.00  0.00      C    C  
ATOM   1537  C   VAL C  18      17.365  16.574 -37.852  1.00  0.00      C    C  
ATOM   1538  O   VAL C  18      16.385  17.314 -37.766  1.00  0.00      C    O  
ATOM   1539  CB  VAL C  18      17.932  14.907 -36.084  1.00  0.00      C    C  
ATOM   1540  CG1 VAL C  18      16.431  14.733 -35.906  1.00  0.00      C    C  
ATOM   1541  CG2 VAL C  18      18.498  13.829 -36.995  1.00  0.00      C    C  
ATOM   1542  H01 VAL C  18      19.298  16.337 -36.946  1.00  0.00      C    H  
ATOM   1543  H02 VAL C  18      18.403  14.808 -35.106  1.00  0.00      C    H  
ATOM   1544  H03 VAL C  18      15.915  15.112 -36.788  1.00  0.00      C    H  
ATOM   1545  H04 VAL C  18      16.200  13.676 -35.777  1.00  0.00      C    H  
ATOM   1546  H05 VAL C  18      16.102  15.287 -35.027  1.00  0.00      C    H  
ATOM   1547  H06 VAL C  18      19.499  13.558 -36.658  1.00  0.00      C    H  
ATOM   1548  H07 VAL C  18      17.854  12.950 -36.962  1.00  0.00      C    H  
ATOM   1549  H08 VAL C  18      18.548  14.205 -38.017  1.00  0.00      C    H  
ATOM   1550  H11 VAL C  18      17.149  17.690 -35.437  1.00  0.00      C    H  
ATOM   1551  N   PHE C  19      17.716  15.966 -38.981  1.00  0.00      C    N  
ATOM   1552  CA  PHE C  19      16.952  16.139 -40.211  1.00  0.00      C    C  
ATOM   1553  C   PHE C  19      16.425  14.799 -40.716  1.00  0.00      C    C  
ATOM   1554  O   PHE C  19      15.239  14.660 -41.018  1.00  0.00      C    O  
ATOM   1555  CB  PHE C  19      17.819  16.797 -41.286  1.00  0.00      C    C  
ATOM   1556  CG  PHE C  19      17.060  17.742 -42.173  1.00  0.00      C    C  
ATOM   1557  CD1 PHE C  19      16.514  18.907 -41.659  1.00  0.00      C    C  
ATOM   1558  CD2 PHE C  19      16.894  17.466 -43.521  1.00  0.00      C    C  
ATOM   1559  CE1 PHE C  19      15.814  19.778 -42.472  1.00  0.00      C    C  
ATOM   1560  CE2 PHE C  19      16.196  18.334 -44.339  1.00  0.00      C    C  
ATOM   1561  CZ  PHE C  19      15.656  19.492 -43.814  1.00  0.00      C    C  
ATOM   1562  H01 PHE C  19      16.102  16.786 -39.994  1.00  0.00      C    H  
ATOM   1563  H02 PHE C  19      18.201  15.999 -41.922  1.00  0.00      C    H  
ATOM   1564  H03 PHE C  19      18.618  17.351 -40.794  1.00  0.00      C    H  
ATOM   1565  H04 PHE C  19      16.638  19.139 -40.601  1.00  0.00      C    H  
ATOM   1566  H05 PHE C  19      17.319  16.554 -43.941  1.00  0.00      C    H  
ATOM   1567  H06 PHE C  19      15.387  20.690 -42.055  1.00  0.00      C    H  
ATOM   1568  H07 PHE C  19      16.072  18.105 -45.397  1.00  0.00      C    H  
ATOM   1569  H08 PHE C  19      15.106  20.179 -44.458  1.00  0.00      C    H  
ATOM   1570  H09 PHE C  19      18.531  15.370 -38.987  1.00  0.00      C    H  
ATOM   1571  N   PHE C  20      17.314  13.816 -40.807  1.00  0.00      C    N  
ATOM   1572  CA  PHE C  20      16.940  12.487 -41.277  1.00  0.00      C    C  
ATOM   1573  C   PHE C  20      16.871  11.499 -40.116  1.00  0.00      C    C  
ATOM   1574  O   PHE C  20      16.991  11.882 -38.953  1.00  0.00      C    O  
ATOM   1575  CB  PHE C  20      17.940  11.993 -42.324  1.00  0.00      C    C  
ATOM   1576  CG  PHE C  20      18.269  13.019 -43.370  1.00  0.00      C    C  
ATOM   1577  CD1 PHE C  20      17.334  13.374 -44.329  1.00  0.00      C    C  
ATOM   1578  CD2 PHE C  20      19.513  13.628 -43.396  1.00  0.00      C    C  
ATOM   1579  CE1 PHE C  20      17.633  14.318 -45.293  1.00  0.00      C    C  
ATOM   1580  CE2 PHE C  20      19.818  14.572 -44.358  1.00  0.00      C    C  
ATOM   1581  CZ  PHE C  20      18.877  14.917 -45.308  1.00  0.00      C    C  
ATOM   1582  H01 PHE C  20      15.952  12.555 -41.732  1.00  0.00      C    H  
ATOM   1583  H02 PHE C  20      17.476  11.150 -42.837  1.00  0.00      C    H  
ATOM   1584  H03 PHE C  20      18.862  11.710 -41.815  1.00  0.00      C    H  
ATOM   1585  H04 PHE C  20      16.351  12.903 -44.323  1.00  0.00      C    H  
ATOM   1586  H05 PHE C  20      20.260  13.359 -42.649  1.00  0.00      C    H  
ATOM   1587  H06 PHE C  20      16.888  14.589 -46.041  1.00  0.00      C    H  
ATOM   1588  H07 PHE C  20      20.801  15.044 -44.367  1.00  0.00      C    H  
ATOM   1589  H08 PHE C  20      19.116  15.661 -46.068  1.00  0.00      C    H  
ATOM   1590  H09 PHE C  20      18.273  13.993 -40.544  1.00  0.00      C    H  
ATOM   1591  N   ALA C  21      16.676  10.226 -40.442  1.00  0.00      C    N  
ATOM   1592  CA  ALA C  21      16.592   9.182 -39.428  1.00  0.00      C    C  
ATOM   1593  C   ALA C  21      16.797   7.801 -40.043  1.00  0.00      C    C  
ATOM   1594  O   ALA C  21      17.539   6.978 -39.509  1.00  0.00      C    O  
ATOM   1595  CB  ALA C  21      15.252   9.249 -38.711  1.00  0.00      C    C  
ATOM   1596  H01 ALA C  21      17.388   9.350 -38.703  1.00  0.00      C    H  
ATOM   1597  H02 ALA C  21      14.485   8.786 -39.332  1.00  0.00      C    H  
ATOM   1598  H03 ALA C  21      15.320   8.717 -37.762  1.00  0.00      C    H  
ATOM   1599  H04 ALA C  21      14.990  10.291 -38.527  1.00  0.00      C    H  
ATOM   1600  H09 ALA C  21      16.584   9.975 -41.416  1.00  0.00      C    H  
ATOM   1601  N   GLU C  22      16.133   7.555 -41.168  1.00  0.00      C    N  
ATOM   1602  CA  GLU C  22      16.243   6.273 -41.854  1.00  0.00      C    C  
ATOM   1603  C   GLU C  22      15.379   6.254 -43.112  1.00  0.00      C    C  
ATOM   1604  O   GLU C  22      14.306   6.856 -43.151  1.00  0.00      C    O  
ATOM   1605  CB  GLU C  22      15.829   5.134 -40.921  1.00  0.00      C    C  
ATOM   1606  CG  GLU C  22      16.974   4.208 -40.546  1.00  0.00      C    C  
ATOM   1607  CD  GLU C  22      16.795   2.806 -41.097  1.00  0.00      C    C  
ATOM   1608  OE1 GLU C  22      16.330   2.678 -42.249  1.00  0.00      C    O  
ATOM   1609  OE2 GLU C  22      17.121   1.839 -40.378  1.00  0.00      C    O1-
ATOM   1610  H01 GLU C  22      17.284   6.134 -42.146  1.00  0.00      C    H  
ATOM   1611  H02 GLU C  22      15.095   4.533 -41.457  1.00  0.00      C    H  
ATOM   1612  H03 GLU C  22      15.422   5.567 -40.007  1.00  0.00      C    H  
ATOM   1613  H04 GLU C  22      16.996   4.135 -39.459  1.00  0.00      C    H  
ATOM   1614  H05 GLU C  22      15.538   8.273 -41.557  1.00  0.00      C    H  
ATOM   1615  H06 GLU C  22      17.902   4.623 -40.939  1.00  0.00      C    H  
ATOM   1616  N   ASP C  23      15.855   5.558 -44.139  1.00  0.00      C    N  
ATOM   1617  CA  ASP C  23      15.128   5.458 -45.398  1.00  0.00      C    C  
ATOM   1618  C   ASP C  23      14.722   6.840 -45.901  1.00  0.00      C    C  
ATOM   1619  O   ASP C  23      13.550   7.213 -45.845  1.00  0.00      C    O  
ATOM   1620  CB  ASP C  23      13.888   4.579 -45.228  1.00  0.00      C    C  
ATOM   1621  CG  ASP C  23      14.235   3.109 -45.099  1.00  0.00      C    C  
ATOM   1622  OD1 ASP C  23      15.440   2.783 -45.080  1.00  0.00      C    O  
ATOM   1623  OD2 ASP C  23      13.301   2.283 -45.018  1.00  0.00      C    O1-
ATOM   1624  H01 ASP C  23      15.788   5.001 -46.135  1.00  0.00      C    H  
ATOM   1625  H02 ASP C  23      13.272   4.698 -46.119  1.00  0.00      C    H  
ATOM   1626  H03 ASP C  23      13.355   4.894 -44.331  1.00  0.00      C    H  
ATOM   1627  H07 ASP C  23      16.743   5.086 -44.045  1.00  0.00      C    H  
ATOM   1628  N   VAL C  24      15.698   7.596 -46.393  1.00  0.00      C    N  
ATOM   1629  CA  VAL C  24      15.442   8.937 -46.906  1.00  0.00      C    C  
ATOM   1630  C   VAL C  24      15.767   9.028 -48.393  1.00  0.00      C    C  
ATOM   1631  O   VAL C  24      16.781   8.501 -48.851  1.00  0.00      C    O  
ATOM   1632  CB  VAL C  24      16.265   9.995 -46.146  1.00  0.00      C    C  
ATOM   1633  CG1 VAL C  24      17.740   9.875 -46.494  1.00  0.00      C    C  
ATOM   1634  CG2 VAL C  24      15.748  11.392 -46.454  1.00  0.00      C    C  
ATOM   1635  H01 VAL C  24      14.381   9.136 -46.756  1.00  0.00      C    H  
ATOM   1636  H02 VAL C  24      16.154   9.818 -45.076  1.00  0.00      C    H  
ATOM   1637  H03 VAL C  24      18.327   9.832 -45.576  1.00  0.00      C    H  
ATOM   1638  H04 VAL C  24      16.640   7.233 -46.412  1.00  0.00      C    H  
ATOM   1639  H05 VAL C  24      17.905   8.966 -47.073  1.00  0.00      C    H  
ATOM   1640  H06 VAL C  24      18.047  10.741 -47.081  1.00  0.00      C    H  
ATOM   1641  H07 VAL C  24      14.805  11.553 -45.932  1.00  0.00      C    H  
ATOM   1642  H08 VAL C  24      16.477  12.131 -46.122  1.00  0.00      C    H  
ATOM   1643  H09 VAL C  24      15.590  11.493 -47.528  1.00  0.00      C    H  
ATOM   1644  N   GLY C  25      14.900   9.700 -49.143  1.00  0.00      C    N  
ATOM   1645  CA  GLY C  25      15.112   9.848 -50.571  1.00  0.00      C    C  
ATOM   1646  C   GLY C  25      16.310  10.720 -50.891  1.00  0.00      C    C  
ATOM   1647  O   GLY C  25      17.431  10.422 -50.480  1.00  0.00      C    O  
ATOM   1648  H01 GLY C  25      14.229  10.331 -50.989  1.00  0.00      C    H  
ATOM   1649  H02 GLY C  25      15.270   8.861 -51.006  1.00  0.00      C    H  
ATOM   1650  H10 GLY C  25      14.084  10.113 -48.714  1.00  0.00      C    H  
ATOM   1651  N   SER C  26      16.073  11.800 -51.629  1.00  0.00      C    N  
ATOM   1652  CA  SER C  26      17.143  12.716 -52.010  1.00  0.00      C    C  
ATOM   1653  C   SER C  26      17.108  13.978 -51.154  1.00  0.00      C    C  
ATOM   1654  O   SER C  26      16.040  14.516 -50.866  1.00  0.00      C    O  
ATOM   1655  CB  SER C  26      17.023  13.086 -53.490  1.00  0.00      C    C  
ATOM   1656  OG  SER C  26      17.102  11.934 -54.311  1.00  0.00      C    O  
ATOM   1657  H01 SER C  26      18.095  12.212 -51.845  1.00  0.00      C    H  
ATOM   1658  H02 SER C  26      17.846  13.752 -53.748  1.00  0.00      C    H  
ATOM   1659  H03 SER C  26      15.129  11.991 -51.933  1.00  0.00      C    H  
ATOM   1660  H04 SER C  26      16.066  13.579 -53.658  1.00  0.00      C    H  
ATOM   1661  H05 SER C  26      16.715  12.125 -55.169  1.00  0.00      C    H  
ATOM   1662  N   ASN C  27      18.285  14.444 -50.750  1.00  0.00      C    N  
ATOM   1663  CA  ASN C  27      18.390  15.643 -49.926  1.00  0.00      C    C  
ATOM   1664  C   ASN C  27      18.781  16.852 -50.771  1.00  0.00      C    C  
ATOM   1665  O   ASN C  27      19.953  17.222 -50.841  1.00  0.00      C    O  
ATOM   1666  CB  ASN C  27      19.418  15.432 -48.812  1.00  0.00      C    C  
ATOM   1667  CG  ASN C  27      19.358  14.034 -48.227  1.00  0.00      C    C  
ATOM   1668  ND2 ASN C  27      20.492  13.550 -47.734  1.00  0.00      C    N  
ATOM   1669  OD1 ASN C  27      18.304  13.398 -48.218  1.00  0.00      C    O  
ATOM   1670  H01 ASN C  27      17.414  15.834 -49.480  1.00  0.00      C    H  
ATOM   1671  H02 ASN C  27      19.190  16.137 -48.012  1.00  0.00      C    H  
ATOM   1672  H03 ASN C  27      20.415  15.599 -49.219  1.00  0.00      C    H  
ATOM   1673  H04 ASN C  27      20.513  12.624 -47.331  1.00  0.00      C    H  
ATOM   1674  H05 ASN C  27      21.334  14.108 -47.762  1.00  0.00      C    H  
ATOM   1675  H06 ASN C  27      19.127  13.956 -51.020  1.00  0.00      C    H  
ATOM   1676  N   LYS C  28      17.791  17.463 -51.412  1.00  0.00      C    N  
ATOM   1677  CA  LYS C  28      18.028  18.631 -52.252  1.00  0.00      C    C  
ATOM   1678  C   LYS C  28      17.562  19.906 -51.555  1.00  0.00      C    C  
ATOM   1679  O   LYS C  28      16.439  20.363 -51.762  1.00  0.00      C    O  
ATOM   1680  CB  LYS C  28      17.306  18.477 -53.592  1.00  0.00      C    C  
ATOM   1681  CG  LYS C  28      17.639  19.571 -54.592  1.00  0.00      C    C  
ATOM   1682  CD  LYS C  28      18.877  19.226 -55.404  1.00  0.00      C    C  
ATOM   1683  CE  LYS C  28      18.556  19.109 -56.886  1.00  0.00      C    C  
ATOM   1684  NZ  LYS C  28      19.732  18.645 -57.673  1.00  0.00      C    N1+
ATOM   1685  H01 LYS C  28      19.101  18.707 -52.431  1.00  0.00      C    H  
ATOM   1686  H02 LYS C  28      16.237  18.545 -53.388  1.00  0.00      C    H  
ATOM   1687  H03 LYS C  28      17.584  17.517 -54.026  1.00  0.00      C    H  
ATOM   1688  H04 LYS C  28      17.838  20.490 -54.040  1.00  0.00      C    H  
ATOM   1689  H05 LYS C  28      16.795  19.701 -55.270  1.00  0.00      C    H  
ATOM   1690  H06 LYS C  28      16.850  17.109 -51.315  1.00  0.00      C    H  
ATOM   1691  H07 LYS C  28      19.255  18.264 -55.059  1.00  0.00      C    H  
ATOM   1692  H08 LYS C  28      19.623  20.008 -55.263  1.00  0.00      C    H  
ATOM   1693  H09 LYS C  28      18.274  20.097 -57.250  1.00  0.00      C    H  
ATOM   1694  H10 LYS C  28      17.741  18.397 -57.016  1.00  0.00      C    H  
ATOM   1695  H11 LYS C  28      20.527  18.538 -57.059  1.00  0.00      C    H  
ATOM   1696  H12 LYS C  28      19.520  17.757 -58.105  1.00  0.00      C    H  
ATOM   1697  H13 LYS C  28      19.949  19.325 -58.388  1.00  0.00      C    H  
ATOM   1698  N   GLY C  29      18.434  20.476 -50.729  1.00  0.00      C    N  
ATOM   1699  CA  GLY C  29      18.093  21.693 -50.015  1.00  0.00      C    C  
ATOM   1700  C   GLY C  29      17.774  21.440 -48.555  1.00  0.00      C    C  
ATOM   1701  O   GLY C  29      16.987  22.166 -47.950  1.00  0.00      C    O  
ATOM   1702  H01 GLY C  29      17.201  22.111 -50.481  1.00  0.00      C    H  
ATOM   1703  H02 GLY C  29      18.936  22.382 -50.075  1.00  0.00      C    H  
ATOM   1704  H14 GLY C  29      19.344  20.058 -50.597  1.00  0.00      C    H  
ATOM   1705  N   ALA C  30      18.385  20.404 -47.989  1.00  0.00      C    N  
ATOM   1706  CA  ALA C  30      18.162  20.057 -46.591  1.00  0.00      C    C  
ATOM   1707  C   ALA C  30      18.977  20.954 -45.665  1.00  0.00      C    C  
ATOM   1708  O   ALA C  30      20.207  20.891 -45.649  1.00  0.00      C    O  
ATOM   1709  CB  ALA C  30      18.506  18.595 -46.349  1.00  0.00      C    C  
ATOM   1710  H01 ALA C  30      17.106  20.213 -46.368  1.00  0.00      C    H  
ATOM   1711  H02 ALA C  30      19.437  18.530 -45.786  1.00  0.00      C    H  
ATOM   1712  H03 ALA C  30      19.019  19.844 -48.541  1.00  0.00      C    H  
ATOM   1713  H04 ALA C  30      17.705  18.122 -45.781  1.00  0.00      C    H  
ATOM   1714  H05 ALA C  30      18.624  18.086 -47.305  1.00  0.00      C    H  
ATOM   1715  N   ILE C  31      18.285  21.789 -44.897  1.00  0.00      C    N  
ATOM   1716  CA  ILE C  31      18.946  22.698 -43.969  1.00  0.00      C    C  
ATOM   1717  C   ILE C  31      18.180  22.794 -42.654  1.00  0.00      C    C  
ATOM   1718  O   ILE C  31      16.953  22.906 -42.646  1.00  0.00      C    O  
ATOM   1719  CB  ILE C  31      19.090  24.109 -44.570  1.00  0.00      C    C  
ATOM   1720  CG1 ILE C  31      17.740  24.828 -44.569  1.00  0.00      C    C  
ATOM   1721  CG2 ILE C  31      19.652  24.028 -45.982  1.00  0.00      C    C  
ATOM   1722  CD1 ILE C  31      17.535  25.726 -43.368  1.00  0.00      C    C  
ATOM   1723  H01 ILE C  31      19.939  22.289 -43.780  1.00  0.00      C    H  
ATOM   1724  H02 ILE C  31      19.785  24.681 -43.955  1.00  0.00      C    H  
ATOM   1725  H03 ILE C  31      16.968  24.060 -44.530  1.00  0.00      C    H  
ATOM   1726  H04 ILE C  31      17.672  25.436 -45.471  1.00  0.00      C    H  
ATOM   1727  H05 ILE C  31      20.673  23.649 -45.945  1.00  0.00      C    H  
ATOM   1728  H06 ILE C  31      17.277  21.794 -44.958  1.00  0.00      C    H  
ATOM   1729  H07 ILE C  31      19.037  23.355 -46.580  1.00  0.00      C    H  
ATOM   1730  H08 ILE C  31      19.649  25.021 -46.432  1.00  0.00      C    H  
ATOM   1731  H09 ILE C  31      16.493  25.677 -43.052  1.00  0.00      C    H  
ATOM   1732  H10 ILE C  31      18.178  25.395 -42.552  1.00  0.00      C    H  
ATOM   1733  H11 ILE C  31      17.785  26.753 -43.635  1.00  0.00      C    H  
ATOM   1734  N   ILE C  32      18.911  22.751 -41.546  1.00  0.00      C    N  
ATOM   1735  CA  ILE C  32      18.300  22.835 -40.225  1.00  0.00      C    C  
ATOM   1736  C   ILE C  32      19.187  23.612 -39.258  1.00  0.00      C    C  
ATOM   1737  O   ILE C  32      19.901  23.025 -38.445  1.00  0.00      C    O  
ATOM   1738  CB  ILE C  32      18.025  21.437 -39.641  1.00  0.00      C    C  
ATOM   1739  CG1 ILE C  32      17.445  21.555 -38.230  1.00  0.00      C    C  
ATOM   1740  CG2 ILE C  32      19.301  20.608 -39.628  1.00  0.00      C    C  
ATOM   1741  CD1 ILE C  32      16.861  20.261 -37.707  1.00  0.00      C    C  
ATOM   1742  H01 ILE C  32      17.353  23.360 -40.349  1.00  0.00      C    H  
ATOM   1743  H02 ILE C  32      17.294  20.933 -40.273  1.00  0.00      C    H  
ATOM   1744  H03 ILE C  32      16.630  22.278 -38.278  1.00  0.00      C    H  
ATOM   1745  H04 ILE C  32      18.240  21.873 -37.555  1.00  0.00      C    H  
ATOM   1746  H05 ILE C  32      20.090  21.164 -39.122  1.00  0.00      C    H  
ATOM   1747  H06 ILE C  32      19.121  19.672 -39.100  1.00  0.00      C    H  
ATOM   1748  H07 ILE C  32      19.607  20.395 -40.652  1.00  0.00      C    H  
ATOM   1749  H08 ILE C  32      15.877  20.103 -38.148  1.00  0.00      C    H  
ATOM   1750  H09 ILE C  32      17.516  19.432 -37.975  1.00  0.00      C    H  
ATOM   1751  H10 ILE C  32      16.768  20.316 -36.622  1.00  0.00      C    H  
ATOM   1752  H12 ILE C  32      19.914  22.658 -41.620  1.00  0.00      C    H  
ATOM   1753  N   GLY C  33      19.136  24.938 -39.351  1.00  0.00      C    N  
ATOM   1754  CA  GLY C  33      19.939  25.774 -38.477  1.00  0.00      C    C  
ATOM   1755  C   GLY C  33      19.159  26.951 -37.925  1.00  0.00      C    C  
ATOM   1756  O   GLY C  33      18.396  27.593 -38.647  1.00  0.00      C    O  
ATOM   1757  H01 GLY C  33      20.766  26.171 -39.066  1.00  0.00      C    H  
ATOM   1758  H02 GLY C  33      20.296  25.169 -37.644  1.00  0.00      C    H  
ATOM   1759  H11 GLY C  33      18.532  25.368 -40.037  1.00  0.00      C    H  
ATOM   1760  N   LEU C  34      19.350  27.234 -36.641  1.00  0.00      C    N  
ATOM   1761  CA  LEU C  34      18.657  28.342 -35.991  1.00  0.00      C    C  
ATOM   1762  C   LEU C  34      19.344  29.669 -36.298  1.00  0.00      C    C  
ATOM   1763  O   LEU C  34      20.554  29.807 -36.123  1.00  0.00      C    O  
ATOM   1764  CB  LEU C  34      18.605  28.119 -34.479  1.00  0.00      C    C  
ATOM   1765  CG  LEU C  34      17.250  28.356 -33.812  1.00  0.00      C    C  
ATOM   1766  CD1 LEU C  34      16.451  27.063 -33.753  1.00  0.00      C    C  
ATOM   1767  CD2 LEU C  34      17.436  28.934 -32.417  1.00  0.00      C    C  
ATOM   1768  H01 LEU C  34      17.640  28.382 -36.381  1.00  0.00      C    H  
ATOM   1769  H02 LEU C  34      19.277  28.862 -34.050  1.00  0.00      C    H  
ATOM   1770  H03 LEU C  34      19.990  26.669 -36.102  1.00  0.00      C    H  
ATOM   1771  H04 LEU C  34      18.898  27.087 -34.283  1.00  0.00      C    H  
ATOM   1772  H05 LEU C  34      16.693  29.077 -34.411  1.00  0.00      C    H  
ATOM   1773  H06 LEU C  34      15.501  27.200 -34.269  1.00  0.00      C    H  
ATOM   1774  H07 LEU C  34      17.014  26.265 -34.236  1.00  0.00      C    H  
ATOM   1775  H08 LEU C  34      16.264  26.798 -32.712  1.00  0.00      C    H  
ATOM   1776  H09 LEU C  34      18.120  29.781 -32.464  1.00  0.00      C    H  
ATOM   1777  H10 LEU C  34      16.473  29.266 -32.029  1.00  0.00      C    H  
ATOM   1778  H11 LEU C  34      17.850  28.170 -31.759  1.00  0.00      C    H  
ATOM   1779  N   MET C  35      18.562  30.642 -36.755  1.00  0.00      C    N  
ATOM   1780  CA  MET C  35      19.095  31.959 -37.082  1.00  0.00      C    C  
ATOM   1781  C   MET C  35      20.068  31.876 -38.255  1.00  0.00      C    C  
ATOM   1782  O   MET C  35      21.162  32.438 -38.207  1.00  0.00      C    O  
ATOM   1783  CB  MET C  35      19.796  32.567 -35.865  1.00  0.00      C    C  
ATOM   1784  CG  MET C  35      20.072  34.055 -36.003  1.00  0.00      C    C  
ATOM   1785  SD  MET C  35      21.832  34.442 -35.950  1.00  0.00      C    S  
ATOM   1786  CE  MET C  35      22.131  34.418 -34.184  1.00  0.00      C    C  
ATOM   1787  H01 MET C  35      18.261  32.599 -37.369  1.00  0.00      C    H  
ATOM   1788  H02 MET C  35      20.762  32.070 -35.771  1.00  0.00      C    H  
ATOM   1789  H03 MET C  35      19.165  32.413 -34.990  1.00  0.00      C    H  
ATOM   1790  H04 MET C  35      19.598  34.558 -35.160  1.00  0.00      C    H  
ATOM   1791  H05 MET C  35      19.667  34.399 -36.955  1.00  0.00      C    H  
ATOM   1792  H06 MET C  35      22.885  35.165 -33.934  1.00  0.00      C    H  
ATOM   1793  H07 MET C  35      21.205  34.645 -33.655  1.00  0.00      C    H  
ATOM   1794  H08 MET C  35      22.486  33.431 -33.888  1.00  0.00      C    H  
ATOM   1795  H12 MET C  35      17.575  30.465 -36.879  1.00  0.00      C    H  
ATOM   1796  N   VAL C  36      19.662  31.171 -39.306  1.00  0.00      C    N  
ATOM   1797  CA  VAL C  36      20.497  31.016 -40.491  1.00  0.00      C    C  
ATOM   1798  C   VAL C  36      20.147  32.055 -41.550  1.00  0.00      C    C  
ATOM   1799  O   VAL C  36      18.985  32.425 -41.712  1.00  0.00      C    O  
ATOM   1800  CB  VAL C  36      20.350  29.609 -41.100  1.00  0.00      C    C  
ATOM   1801  CG1 VAL C  36      21.199  29.479 -42.356  1.00  0.00      C    C  
ATOM   1802  CG2 VAL C  36      20.727  28.545 -40.080  1.00  0.00      C    C  
ATOM   1803  H01 VAL C  36      21.529  31.160 -40.172  1.00  0.00      C    H  
ATOM   1804  H02 VAL C  36      19.307  29.460 -41.378  1.00  0.00      C    H  
ATOM   1805  H03 VAL C  36      22.181  29.088 -42.091  1.00  0.00      C    H  
ATOM   1806  H04 VAL C  36      20.714  28.797 -43.054  1.00  0.00      C    H  
ATOM   1807  H05 VAL C  36      21.312  30.458 -42.822  1.00  0.00      C    H  
ATOM   1808  H06 VAL C  36      21.603  28.873 -39.520  1.00  0.00      C    H  
ATOM   1809  H07 VAL C  36      19.895  28.389 -39.393  1.00  0.00      C    H  
ATOM   1810  H08 VAL C  36      20.954  27.612 -40.595  1.00  0.00      C    H  
ATOM   1811  H09 VAL C  36      18.753  30.732 -39.283  1.00  0.00      C    H  
ATOM   1812  N   GLY C  37      21.163  32.523 -42.270  1.00  0.00      C    N  
ATOM   1813  CA  GLY C  37      20.942  33.516 -43.305  1.00  0.00      C    C  
ATOM   1814  C   GLY C  37      20.416  32.907 -44.589  1.00  0.00      C    C  
ATOM   1815  O   GLY C  37      19.857  31.810 -44.582  1.00  0.00      C    O  
ATOM   1816  H01 GLY C  37      21.902  33.982 -43.528  1.00  0.00      C    H  
ATOM   1817  H02 GLY C  37      20.219  34.246 -42.941  1.00  0.00      C    H  
ATOM   1818  H09 GLY C  37      22.098  32.184 -42.094  1.00  0.00      C    H  
ATOM   1819  N   GLY C  38      20.592  33.620 -45.697  1.00  0.00      C    N  
ATOM   1820  CA  GLY C  38      20.123  33.128 -46.980  1.00  0.00      C    C  
ATOM   1821  C   GLY C  38      20.665  31.751 -47.306  1.00  0.00      C    C  
ATOM   1822  O   GLY C  38      21.598  31.274 -46.659  1.00  0.00      C    O  
ATOM   1823  H01 GLY C  38      20.479  33.814 -47.748  1.00  0.00      C    H  
ATOM   1824  H02 GLY C  38      19.034  33.080 -46.960  1.00  0.00      C    H  
ATOM   1825  H03 GLY C  38      21.058  34.515 -45.646  1.00  0.00      C    H  
ATOM   1826  N   VAL C  39      20.079  31.108 -48.311  1.00  0.00      C    N  
ATOM   1827  CA  VAL C  39      20.508  29.777 -48.721  1.00  0.00      C    C  
ATOM   1828  C   VAL C  39      20.265  29.555 -50.210  1.00  0.00      C    C  
ATOM   1829  O   VAL C  39      19.253  29.994 -50.756  1.00  0.00      C    O  
ATOM   1830  CB  VAL C  39      19.777  28.681 -47.924  1.00  0.00      C    C  
ATOM   1831  CG1 VAL C  39      20.210  27.300 -48.393  1.00  0.00      C    C  
ATOM   1832  CG2 VAL C  39      20.028  28.849 -46.433  1.00  0.00      C    C  
ATOM   1833  H01 VAL C  39      21.577  29.713 -48.517  1.00  0.00      C    H  
ATOM   1834  H02 VAL C  39      18.706  28.780 -48.103  1.00  0.00      C    H  
ATOM   1835  H03 VAL C  39      19.317  31.553 -48.803  1.00  0.00      C    H  
ATOM   1836  H04 VAL C  39      21.193  27.069 -47.983  1.00  0.00      C    H  
ATOM   1837  H05 VAL C  39      19.490  26.557 -48.050  1.00  0.00      C    H  
ATOM   1838  H06 VAL C  39      20.258  27.284 -49.482  1.00  0.00      C    H  
ATOM   1839  H07 VAL C  39      20.779  29.623 -46.277  1.00  0.00      C    H  
ATOM   1840  H08 VAL C  39      19.101  29.138 -45.938  1.00  0.00      C    H  
ATOM   1841  H09 VAL C  39      20.386  27.908 -46.016  1.00  0.00      C    H  
ATOM   1842  N   VAL C  40      21.199  28.871 -50.861  1.00  0.00      C    N  
ATOM   1843  CA  VAL C  40      21.086  28.589 -52.287  1.00  0.00      C    C  
ATOM   1844  C   VAL C  40      21.402  27.127 -52.585  1.00  0.00      C    C  
ATOM   1845  O   VAL C  40      22.552  26.698 -52.487  1.00  0.00      C    O  
ATOM   1846  CB  VAL C  40      22.027  29.485 -53.113  1.00  0.00      C    C  
ATOM   1847  CG1 VAL C  40      21.803  29.267 -54.602  1.00  0.00      C    C  
ATOM   1848  CG2 VAL C  40      21.830  30.948 -52.744  1.00  0.00      C    C  
ATOM   1849  H01 VAL C  40      20.055  28.800 -52.570  1.00  0.00      C    H  
ATOM   1850  H02 VAL C  40      23.056  29.211 -52.882  1.00  0.00      C    H  
ATOM   1851  H03 VAL C  40      21.077  29.992 -54.970  1.00  0.00      C    H  
ATOM   1852  H04 VAL C  40      22.745  29.395 -55.134  1.00  0.00      C    H  
ATOM   1853  H05 VAL C  40      21.425  28.259 -54.769  1.00  0.00      C    H  
ATOM   1854  H06 VAL C  40      20.854  31.076 -52.276  1.00  0.00      C    H  
ATOM   1855  H07 VAL C  40      22.609  31.256 -52.047  1.00  0.00      C    H  
ATOM   1856  H08 VAL C  40      21.884  31.561 -53.644  1.00  0.00      C    H  
ATOM   1857  H10 VAL C  40      22.008  28.538 -50.356  1.00  0.00      C    H  
ATOM   1858  N   ILE C  41      20.375  26.368 -52.950  1.00  0.00      C    N  
ATOM   1859  CA  ILE C  41      20.544  24.955 -53.264  1.00  0.00      C    C  
ATOM   1860  C   ILE C  41      19.812  24.586 -54.551  1.00  0.00      C    C  
ATOM   1861  O   ILE C  41      18.605  24.792 -54.671  1.00  0.00      C    O  
ATOM   1862  CB  ILE C  41      20.031  24.059 -52.121  1.00  0.00      C    C  
ATOM   1863  CG1 ILE C  41      20.549  24.567 -50.774  1.00  0.00      C    C  
ATOM   1864  CG2 ILE C  41      20.457  22.616 -52.348  1.00  0.00      C    C  
ATOM   1865  CD1 ILE C  41      22.054  24.496 -50.639  1.00  0.00      C    C  
ATOM   1866  H01 ILE C  41      21.613  24.787 -53.395  1.00  0.00      C    H  
ATOM   1867  H02 ILE C  41      18.942  24.099 -52.109  1.00  0.00      C    H  
ATOM   1868  H03 ILE C  41      20.128  23.919 -50.005  1.00  0.00      C    H  
ATOM   1869  H04 ILE C  41      20.240  25.605 -50.654  1.00  0.00      C    H  
ATOM   1870  H05 ILE C  41      21.427  22.446 -51.880  1.00  0.00      C    H  
ATOM   1871  H06 ILE C  41      19.719  21.945 -51.908  1.00  0.00      C    H  
ATOM   1872  H07 ILE C  41      20.532  22.423 -53.418  1.00  0.00      C    H  
ATOM   1873  H08 ILE C  41      22.482  25.481 -50.828  1.00  0.00      C    H  
ATOM   1874  H09 ILE C  41      19.455  26.780 -53.011  1.00  0.00      C    H  
ATOM   1875  H10 ILE C  41      22.314  24.174 -49.631  1.00  0.00      C    H  
ATOM   1876  H11 ILE C  41      22.451  23.783 -51.362  1.00  0.00      C    H  
ATOM   1877  N   ALA C  42      20.552  24.039 -55.509  1.00  0.00      C    N  
ATOM   1878  CA  ALA C  42      19.974  23.638 -56.786  1.00  0.00      C    C  
ATOM   1879  C   ALA C  42      19.696  22.139 -56.816  1.00  0.00      C    C  
ATOM   1880  O   ALA C  42      20.526  21.383 -57.319  1.00  0.00      C    O  
ATOM   1881  CB  ALA C  42      20.897  24.029 -57.930  1.00  0.00      C    C  
ATOM   1882  H01 ALA C  42      19.024  24.160 -56.906  1.00  0.00      C    H  
ATOM   1883  H02 ALA C  42      18.772  21.742 -56.396  1.00  0.00      C    H  
ATOM   1884  H03 ALA C  42      21.862  23.539 -57.801  1.00  0.00      C    H  
ATOM   1885  H04 ALA C  42      20.455  23.717 -58.877  1.00  0.00      C    H  
ATOM   1886  H05 ALA C  42      21.036  25.110 -57.932  1.00  0.00      C    H  
ATOM   1887  H12 ALA C  42      21.539  23.897 -55.349  1.00  0.00      C    H  
TER   
END
