# Supplementary material for: Scaffold Searching of FDA and EMA-Approved Drugs Identifies Lead Candidates for Drug Repurposing in Alzheimer’s Disease
Source: Front Chem. 2021 Oct 22;9:736509. doi: 10.3389/fchem.2021.736509 (PMC8571023; doi:10.3389/fchem.2021.736509)
Supplement: Supplementary file 2 [file DataSheet2.zip › Supplementary data/conformers/6.pdb]

ATOM      1  N   ASP A   1       3.930   7.958   8.721  1.00  0.00      A    N  
ATOM      2  CA  ASP A   1       3.997   7.432   7.362  1.00  0.00      A    C  
ATOM      3  C   ASP A   1       3.896   8.558   6.338  1.00  0.00      A    C  
ATOM      4  O   ASP A   1       2.800   8.997   5.990  1.00  0.00      A    O  
ATOM      5  CB  ASP A   1       2.879   6.414   7.131  1.00  0.00      A    C  
ATOM      6  CG  ASP A   1       2.970   5.231   8.075  1.00  0.00      A    C  
ATOM      7  OD1 ASP A   1       4.102   4.814   8.396  1.00  0.00      A    O  
ATOM      8  OD2 ASP A   1       1.908   4.720   8.490  1.00  0.00      A    O1-
ATOM      9  H01 ASP A   1       4.144   7.222   9.378  1.00  0.00      A    H  
ATOM     10  H02 ASP A   1       4.598   8.708   8.826  1.00  0.00      A    H  
ATOM     11  H03 ASP A   1       4.960   6.937   7.237  1.00  0.00      A    H  
ATOM     12  H04 ASP A   1       2.980   6.036   6.114  1.00  0.00      A    H  
ATOM     13  H05 ASP A   1       1.919   6.908   7.279  1.00  0.00      A    H  
ATOM     14  N   ALA A   2       5.046   9.022   5.861  1.00  0.00      A    N  
ATOM     15  CA  ALA A   2       5.087  10.096   4.876  1.00  0.00      A    C  
ATOM     16  C   ALA A   2       5.379   9.552   3.482  1.00  0.00      A    C  
ATOM     17  O   ALA A   2       6.528   9.265   3.146  1.00  0.00      A    O  
ATOM     18  CB  ALA A   2       6.129  11.133   5.269  1.00  0.00      A    C  
ATOM     19  H01 ALA A   2       4.107  10.572   4.853  1.00  0.00      A    H  
ATOM     20  H02 ALA A   2       7.012  11.017   4.640  1.00  0.00      A    H  
ATOM     21  H03 ALA A   2       5.716  12.133   5.134  1.00  0.00      A    H  
ATOM     22  H04 ALA A   2       6.407  10.992   6.314  1.00  0.00      A    H  
ATOM     23  H06 ALA A   2       5.913   8.621   6.189  1.00  0.00      A    H  
ATOM     24  N   GLU A   3       4.332   9.412   2.675  1.00  0.00      A    N  
ATOM     25  CA  GLU A   3       4.477   8.900   1.318  1.00  0.00      A    C  
ATOM     26  C   GLU A   3       4.352  10.026   0.296  1.00  0.00      A    C  
ATOM     27  O   GLU A   3       3.249  10.470  -0.024  1.00  0.00      A    O  
ATOM     28  CB  GLU A   3       3.426   7.824   1.039  1.00  0.00      A    C  
ATOM     29  CG  GLU A   3       3.636   7.094  -0.277  1.00  0.00      A    C  
ATOM     30  CD  GLU A   3       2.417   7.151  -1.177  1.00  0.00      A    C  
ATOM     31  OE1 GLU A   3       1.850   8.253  -1.338  1.00  0.00      A    O  
ATOM     32  OE2 GLU A   3       2.030   6.096  -1.720  1.00  0.00      A    O1-
ATOM     33  H01 GLU A   3       5.470   8.459   1.228  1.00  0.00      A    H  
ATOM     34  H02 GLU A   3       2.462   8.329   0.973  1.00  0.00      A    H  
ATOM     35  H03 GLU A   3       3.457   7.094   1.848  1.00  0.00      A    H  
ATOM     36  H04 GLU A   3       3.826   6.046  -0.046  1.00  0.00      A    H  
ATOM     37  H05 GLU A   3       3.414   9.667   3.010  1.00  0.00      A    H  
ATOM     38  H06 GLU A   3       4.478   7.549  -0.799  1.00  0.00      A    H  
ATOM     39  N   PHE A   4       5.491  10.484  -0.214  1.00  0.00      A    N  
ATOM     40  CA  PHE A   4       5.511  11.560  -1.198  1.00  0.00      A    C  
ATOM     41  C   PHE A   4       5.791  11.013  -2.595  1.00  0.00      A    C  
ATOM     42  O   PHE A   4       6.937  10.734  -2.946  1.00  0.00      A    O  
ATOM     43  CB  PHE A   4       6.566  12.603  -0.825  1.00  0.00      A    C  
ATOM     44  CG  PHE A   4       6.049  13.681   0.082  1.00  0.00      A    C  
ATOM     45  CD1 PHE A   4       5.764  13.410   1.411  1.00  0.00      A    C  
ATOM     46  CD2 PHE A   4       5.847  14.967  -0.393  1.00  0.00      A    C  
ATOM     47  CE1 PHE A   4       5.287  14.400   2.249  1.00  0.00      A    C  
ATOM     48  CE2 PHE A   4       5.371  15.962   0.441  1.00  0.00      A    C  
ATOM     49  CZ  PHE A   4       5.090  15.678   1.763  1.00  0.00      A    C  
ATOM     50  H01 PHE A   4       4.529  12.033  -1.202  1.00  0.00      A    H  
ATOM     51  H02 PHE A   4       6.879  13.086  -1.750  1.00  0.00      A    H  
ATOM     52  H03 PHE A   4       7.391  12.096  -0.324  1.00  0.00      A    H  
ATOM     53  H04 PHE A   4       5.918  12.404   1.800  1.00  0.00      A    H  
ATOM     54  H05 PHE A   4       6.066  15.197  -1.436  1.00  0.00      A    H  
ATOM     55  H06 PHE A   4       5.067  14.173   3.292  1.00  0.00      A    H  
ATOM     56  H07 PHE A   4       6.365  10.076   0.088  1.00  0.00      A    H  
ATOM     57  H08 PHE A   4       5.218  16.970   0.055  1.00  0.00      A    H  
ATOM     58  H09 PHE A   4       4.714  16.461   2.422  1.00  0.00      A    H  
ATOM     59  N   ARG A   5       4.735  10.863  -3.388  1.00  0.00      A    N  
ATOM     60  CA  ARG A   5       4.866  10.348  -4.746  1.00  0.00      A    C  
ATOM     61  C   ARG A   5       4.746  11.474  -5.768  1.00  0.00      A    C  
ATOM     62  O   ARG A   5       3.645  11.929  -6.081  1.00  0.00      A    O  
ATOM     63  CB  ARG A   5       3.800   9.284  -5.016  1.00  0.00      A    C  
ATOM     64  CG  ARG A   5       4.043   7.977  -4.280  1.00  0.00      A    C  
ATOM     65  CD  ARG A   5       5.140   7.160  -4.944  1.00  0.00      A    C  
ATOM     66  NE  ARG A   5       4.779   5.749  -5.056  1.00  0.00      A    N  
ATOM     67  CZ  ARG A   5       3.827   5.295  -5.862  1.00  0.00      A    C  
ATOM     68  NH1 ARG A   5       3.142   6.137  -6.625  1.00  0.00      A    N1+
ATOM     69  NH2 ARG A   5       3.557   3.997  -5.908  1.00  0.00      A    N  
ATOM     70  H01 ARG A   5       5.853   9.896  -4.843  1.00  0.00      A    H  
ATOM     71  H02 ARG A   5       3.835   9.061  -6.082  1.00  0.00      A    H  
ATOM     72  H03 ARG A   5       2.832   9.679  -4.707  1.00  0.00      A    H  
ATOM     73  H04 ARG A   5       3.122   7.395  -4.303  1.00  0.00      A    H  
ATOM     74  H05 ARG A   5       4.336   8.197  -3.253  1.00  0.00      A    H  
ATOM     75  H06 ARG A   5       6.034   7.231  -4.325  1.00  0.00      A    H  
ATOM     76  H07 ARG A   5       5.321   7.558  -5.942  1.00  0.00      A    H  
ATOM     77  H08 ARG A   5       5.282   5.082  -4.489  1.00  0.00      A    H  
ATOM     78  H09 ARG A   5       2.418   5.789  -7.237  1.00  0.00      A    H  
ATOM     79  H10 ARG A   5       3.819  11.112  -3.042  1.00  0.00      A    H  
ATOM     80  H11 ARG A   5       3.344   7.126  -6.593  1.00  0.00      A    H  
ATOM     81  H12 ARG A   5       4.076   3.352  -5.329  1.00  0.00      A    H  
ATOM     82  H13 ARG A   5       2.832   3.653  -6.522  1.00  0.00      A    H  
ATOM     83  N   HIS A   6       5.887  11.921  -6.285  1.00  0.00      A    N  
ATOM     84  CA  HIS A   6       5.910  12.994  -7.272  1.00  0.00      A    C  
ATOM     85  C   HIS A   6       6.263  12.454  -8.654  1.00  0.00      A    C  
ATOM     86  O   HIS A   6       7.435  12.247  -8.970  1.00  0.00      A    O  
ATOM     87  CB  HIS A   6       6.914  14.072  -6.861  1.00  0.00      A    C  
ATOM     88  CG  HIS A   6       6.419  14.967  -5.767  1.00  0.00      A    C  
ATOM     89  CD2 HIS A   6       6.383  14.789  -4.426  1.00  0.00      A    C  
ATOM     90  ND1 HIS A   6       5.877  16.213  -6.001  1.00  0.00      A    N  
ATOM     91  CE1 HIS A   6       5.532  16.764  -4.852  1.00  0.00      A    C  
ATOM     92  NE2 HIS A   6       5.828  15.920  -3.880  1.00  0.00      A    N  
ATOM     93  H01 HIS A   6       4.914  13.434  -7.317  1.00  0.00      A    H  
ATOM     94  H02 HIS A   6       7.083  14.700  -7.735  1.00  0.00      A    H  
ATOM     95  H03 HIS A   6       7.826  13.582  -6.520  1.00  0.00      A    H  
ATOM     96  H04 HIS A   6       6.730  13.911  -3.881  1.00  0.00      A    H  
ATOM     97  H05 HIS A   6       5.762  16.638  -6.910  1.00  0.00      A    H  
ATOM     98  H06 HIS A   6       5.080  17.748  -4.727  1.00  0.00      A    H  
ATOM     99  H07 HIS A   6       5.672  16.081  -2.895  1.00  0.00      A    H  
ATOM    100  H14 HIS A   6       6.759  11.507  -5.987  1.00  0.00      A    H  
ATOM    101  N   ASP A   7       5.243  12.226  -9.473  1.00  0.00      A    N  
ATOM    102  CA  ASP A   7       5.445  11.709 -10.822  1.00  0.00      A    C  
ATOM    103  C   ASP A   7       6.085  12.765 -11.718  1.00  0.00      A    C  
ATOM    104  O   ASP A   7       7.259  12.663 -12.074  1.00  0.00      A    O  
ATOM    105  CB  ASP A   7       4.114  11.253 -11.422  1.00  0.00      A    C  
ATOM    106  CG  ASP A   7       4.247  10.829 -12.871  1.00  0.00      A    C  
ATOM    107  OD1 ASP A   7       5.109   9.974 -13.162  1.00  0.00      A    O  
ATOM    108  OD2 ASP A   7       3.490  11.353 -13.715  1.00  0.00      A    O1-
ATOM    109  H01 ASP A   7       6.118  10.854 -10.759  1.00  0.00      A    H  
ATOM    110  H02 ASP A   7       3.427  12.098 -11.386  1.00  0.00      A    H  
ATOM    111  H03 ASP A   7       3.739  10.409 -10.843  1.00  0.00      A    H  
ATOM    112  H08 ASP A   7       4.304  12.415  -9.154  1.00  0.00      A    H  
ATOM    113  N   SER A   8       5.306  13.779 -12.080  1.00  0.00      A    N  
ATOM    114  CA  SER A   8       5.795  14.851 -12.938  1.00  0.00      A    C  
ATOM    115  C   SER A   8       4.705  15.890 -13.184  1.00  0.00      A    C  
ATOM    116  O   SER A   8       4.741  16.987 -12.627  1.00  0.00      A    O  
ATOM    117  CB  SER A   8       6.283  14.283 -14.272  1.00  0.00      A    C  
ATOM    118  OG  SER A   8       6.219  15.259 -15.297  1.00  0.00      A    O  
ATOM    119  H01 SER A   8       6.629  15.337 -12.431  1.00  0.00      A    H  
ATOM    120  H02 SER A   8       5.639  13.449 -14.549  1.00  0.00      A    H  
ATOM    121  H03 SER A   8       7.315  13.949 -14.161  1.00  0.00      A    H  
ATOM    122  H04 SER A   8       4.351  13.808 -11.752  1.00  0.00      A    H  
ATOM    123  H05 SER A   8       5.627  14.958 -15.990  1.00  0.00      A    H  
ATOM    124  N   GLY A   9       3.737  15.536 -14.023  1.00  0.00      A    N  
ATOM    125  CA  GLY A   9       2.650  16.449 -14.329  1.00  0.00      A    C  
ATOM    126  C   GLY A   9       1.651  15.854 -15.302  1.00  0.00      A    C  
ATOM    127  O   GLY A   9       1.537  14.634 -15.417  1.00  0.00      A    O  
ATOM    128  H01 GLY A   9       3.082  17.334 -14.796  1.00  0.00      A    H  
ATOM    129  H02 GLY A   9       2.132  16.700 -13.404  1.00  0.00      A    H  
ATOM    130  H06 GLY A   9       3.758  14.622 -14.452  1.00  0.00      A    H  
ATOM    131  N   TYR A  10       0.924  16.718 -16.002  1.00  0.00      A    N  
ATOM    132  CA  TYR A  10      -0.074  16.271 -16.966  1.00  0.00      A    C  
ATOM    133  C   TYR A  10      -0.294  17.323 -18.049  1.00  0.00      A    C  
ATOM    134  O   TYR A  10      -1.045  18.279 -17.857  1.00  0.00      A    O  
ATOM    135  CB  TYR A  10      -1.396  15.967 -16.259  1.00  0.00      A    C  
ATOM    136  CG  TYR A  10      -1.628  14.492 -16.018  1.00  0.00      A    C  
ATOM    137  CD1 TYR A  10      -1.615  13.585 -17.070  1.00  0.00      A    C  
ATOM    138  CD2 TYR A  10      -1.861  14.006 -14.737  1.00  0.00      A    C  
ATOM    139  CE1 TYR A  10      -1.827  12.237 -16.855  1.00  0.00      A    C  
ATOM    140  CE2 TYR A  10      -2.072  12.660 -14.512  1.00  0.00      A    C  
ATOM    141  CZ  TYR A  10      -2.055  11.779 -15.574  1.00  0.00      A    C  
ATOM    142  OH  TYR A  10      -2.266  10.438 -15.353  1.00  0.00      A    O  
ATOM    143  H01 TYR A  10       0.296  15.361 -17.438  1.00  0.00      A    H  
ATOM    144  H02 TYR A  10      -2.196  16.313 -16.914  1.00  0.00      A    H  
ATOM    145  H03 TYR A  10       1.066  17.708 -15.863  1.00  0.00      A    H  
ATOM    146  H04 TYR A  10      -1.399  16.479 -15.297  1.00  0.00      A    H  
ATOM    147  H05 TYR A  10      -1.434  13.943 -18.083  1.00  0.00      A    H  
ATOM    148  H06 TYR A  10      -1.877  14.699 -13.896  1.00  0.00      A    H  
ATOM    149  H07 TYR A  10      -1.814  11.540 -17.693  1.00  0.00      A    H  
ATOM    150  H08 TYR A  10      -2.251  12.295 -13.501  1.00  0.00      A    H  
ATOM    151  H09 TYR A  10      -2.270  10.265 -14.409  1.00  0.00      A    H  
ATOM    152  N   GLU A  11       0.366  17.137 -19.188  1.00  0.00      A    N  
ATOM    153  CA  GLU A  11       0.243  18.070 -20.302  1.00  0.00      A    C  
ATOM    154  C   GLU A  11       1.056  17.594 -21.502  1.00  0.00      A    C  
ATOM    155  O   GLU A  11       0.501  17.135 -22.501  1.00  0.00      A    O  
ATOM    156  CB  GLU A  11       0.705  19.466 -19.881  1.00  0.00      A    C  
ATOM    157  CG  GLU A  11       0.797  20.451 -21.034  1.00  0.00      A    C  
ATOM    158  CD  GLU A  11       0.024  21.729 -20.773  1.00  0.00      A    C  
ATOM    159  OE1 GLU A  11       0.553  22.606 -20.058  1.00  0.00      A    O  
ATOM    160  OE2 GLU A  11      -1.109  21.852 -21.283  1.00  0.00      A    O1-
ATOM    161  H01 GLU A  11      -0.807  18.115 -20.591  1.00  0.00      A    H  
ATOM    162  H02 GLU A  11       1.710  19.359 -19.472  1.00  0.00      A    H  
ATOM    163  H03 GLU A  11      -0.001  19.857 -19.149  1.00  0.00      A    H  
ATOM    164  H04 GLU A  11       0.359  19.974 -21.911  1.00  0.00      A    H  
ATOM    165  H05 GLU A  11       1.845  20.703 -21.196  1.00  0.00      A    H  
ATOM    166  H10 GLU A  11       0.967  16.331 -19.284  1.00  0.00      A    H  
ATOM    167  N   VAL A  12       2.377  17.707 -21.398  1.00  0.00      A    N  
ATOM    168  CA  VAL A  12       3.268  17.287 -22.473  1.00  0.00      A    C  
ATOM    169  C   VAL A  12       3.043  18.122 -23.729  1.00  0.00      A    C  
ATOM    170  O   VAL A  12       2.051  17.944 -24.437  1.00  0.00      A    O  
ATOM    171  CB  VAL A  12       3.071  15.799 -22.817  1.00  0.00      A    C  
ATOM    172  CG1 VAL A  12       4.132  15.334 -23.803  1.00  0.00      A    C  
ATOM    173  CG2 VAL A  12       3.098  14.953 -21.553  1.00  0.00      A    C  
ATOM    174  H01 VAL A  12       4.287  17.437 -22.117  1.00  0.00      A    H  
ATOM    175  H02 VAL A  12       2.095  15.678 -23.287  1.00  0.00      A    H  
ATOM    176  H03 VAL A  12       5.053  15.108 -23.265  1.00  0.00      A    H  
ATOM    177  H04 VAL A  12       3.783  14.438 -24.317  1.00  0.00      A    H  
ATOM    178  H05 VAL A  12       4.321  16.122 -24.532  1.00  0.00      A    H  
ATOM    179  H06 VAL A  12       2.773  18.093 -20.553  1.00  0.00      A    H  
ATOM    180  H07 VAL A  12       2.992  15.599 -20.682  1.00  0.00      A    H  
ATOM    181  H08 VAL A  12       2.276  14.238 -21.576  1.00  0.00      A    H  
ATOM    182  H09 VAL A  12       4.045  14.417 -21.494  1.00  0.00      A    H  
ATOM    183  N   HIS A  13       3.972  19.033 -24.001  1.00  0.00      A    N  
ATOM    184  CA  HIS A  13       3.876  19.896 -25.174  1.00  0.00      A    C  
ATOM    185  C   HIS A  13       5.242  20.074 -25.830  1.00  0.00      A    C  
ATOM    186  O   HIS A  13       5.518  19.493 -26.880  1.00  0.00      A    O  
ATOM    187  CB  HIS A  13       3.302  21.258 -24.785  1.00  0.00      A    C  
ATOM    188  CG  HIS A  13       3.227  22.225 -25.927  1.00  0.00      A    C  
ATOM    189  CD2 HIS A  13       2.897  22.036 -27.226  1.00  0.00      A    C  
ATOM    190  ND1 HIS A  13       3.515  23.567 -25.797  1.00  0.00      A    N  
ATOM    191  CE1 HIS A  13       3.363  24.162 -26.967  1.00  0.00      A    C  
ATOM    192  NE2 HIS A  13       2.989  23.255 -27.851  1.00  0.00      A    N  
ATOM    193  H01 HIS A  13       3.207  19.420 -25.892  1.00  0.00      A    H  
ATOM    194  H02 HIS A  13       3.976  21.689 -24.045  1.00  0.00      A    H  
ATOM    195  H03 HIS A  13       2.296  21.109 -24.392  1.00  0.00      A    H  
ATOM    196  H04 HIS A  13       2.611  21.092 -27.690  1.00  0.00      A    H  
ATOM    197  H05 HIS A  13       3.798  24.024 -24.942  1.00  0.00      A    H  
ATOM    198  H06 HIS A  13       3.520  25.222 -27.168  1.00  0.00      A    H  
ATOM    199  H07 HIS A  13       2.801  23.430 -28.828  1.00  0.00      A    H  
ATOM    200  H10 HIS A  13       4.763  19.130 -23.381  1.00  0.00      A    H  
ATOM    201  N   HIS A  14       6.093  20.882 -25.204  1.00  0.00      A    N  
ATOM    202  CA  HIS A  14       7.430  21.136 -25.728  1.00  0.00      A    C  
ATOM    203  C   HIS A  14       7.362  21.679 -27.152  1.00  0.00      A    C  
ATOM    204  O   HIS A  14       6.277  21.875 -27.699  1.00  0.00      A    O  
ATOM    205  CB  HIS A  14       8.265  19.856 -25.697  1.00  0.00      A    C  
ATOM    206  CG  HIS A  14       8.380  19.249 -24.332  1.00  0.00      A    C  
ATOM    207  CD2 HIS A  14       8.401  19.823 -23.107  1.00  0.00      A    C  
ATOM    208  ND1 HIS A  14       8.493  17.891 -24.120  1.00  0.00      A    N  
ATOM    209  CE1 HIS A  14       8.577  17.656 -22.823  1.00  0.00      A    C  
ATOM    210  NE2 HIS A  14       8.523  18.811 -22.186  1.00  0.00      A    N  
ATOM    211  H01 HIS A  14       7.905  21.886 -25.095  1.00  0.00      A    H  
ATOM    212  H02 HIS A  14       9.273  20.124 -26.014  1.00  0.00      A    H  
ATOM    213  H03 HIS A  14       7.803  19.126 -26.362  1.00  0.00      A    H  
ATOM    214  H04 HIS A  14       8.334  20.889 -22.891  1.00  0.00      A    H  
ATOM    215  H05 HIS A  14       8.509  17.186 -24.843  1.00  0.00      A    H  
ATOM    216  H06 HIS A  14       8.674  16.675 -22.358  1.00  0.00      A    H  
ATOM    217  H07 HIS A  14       8.565  18.931 -21.184  1.00  0.00      A    H  
ATOM    218  H08 HIS A  14       5.806  21.330 -24.345  1.00  0.00      A    H  
ATOM    219  N   GLN A  15       8.527  21.920 -27.745  1.00  0.00      A    N  
ATOM    220  CA  GLN A  15       8.598  22.442 -29.104  1.00  0.00      A    C  
ATOM    221  C   GLN A  15       8.936  21.333 -30.096  1.00  0.00      A    C  
ATOM    222  O   GLN A  15      10.053  20.815 -30.107  1.00  0.00      A    O  
ATOM    223  CB  GLN A  15       9.642  23.557 -29.192  1.00  0.00      A    C  
ATOM    224  CG  GLN A  15       9.561  24.557 -28.050  1.00  0.00      A    C  
ATOM    225  CD  GLN A  15      10.708  24.416 -27.068  1.00  0.00      A    C  
ATOM    226  NE2 GLN A  15      11.362  25.529 -26.758  1.00  0.00      A    N  
ATOM    227  OE1 GLN A  15      11.003  23.319 -26.594  1.00  0.00      A    O  
ATOM    228  H01 GLN A  15       7.620  22.849 -29.361  1.00  0.00      A    H  
ATOM    229  H02 GLN A  15       9.446  24.107 -30.113  1.00  0.00      A    H  
ATOM    230  H03 GLN A  15      10.633  23.104 -29.184  1.00  0.00      A    H  
ATOM    231  H04 GLN A  15       8.636  24.363 -27.507  1.00  0.00      A    H  
ATOM    232  H05 GLN A  15       9.578  25.565 -28.466  1.00  0.00      A    H  
ATOM    233  H06 GLN A  15      12.135  25.496 -26.109  1.00  0.00      A    H  
ATOM    234  H07 GLN A  15      11.086  26.408 -27.171  1.00  0.00      A    H  
ATOM    235  H08 GLN A  15       9.383  21.737 -27.242  1.00  0.00      A    H  
ATOM    236  N   LYS A  16       7.964  20.974 -30.927  1.00  0.00      A    N  
ATOM    237  CA  LYS A  16       8.158  19.927 -31.924  1.00  0.00      A    C  
ATOM    238  C   LYS A  16       8.183  20.514 -33.332  1.00  0.00      A    C  
ATOM    239  O   LYS A  16       7.141  20.864 -33.888  1.00  0.00      A    O  
ATOM    240  CB  LYS A  16       7.047  18.880 -31.816  1.00  0.00      A    C  
ATOM    241  CG  LYS A  16       7.441  17.657 -31.004  1.00  0.00      A    C  
ATOM    242  CD  LYS A  16       7.893  16.516 -31.899  1.00  0.00      A    C  
ATOM    243  CE  LYS A  16       7.348  15.180 -31.417  1.00  0.00      A    C  
ATOM    244  NZ  LYS A  16       8.378  14.106 -31.478  1.00  0.00      A    N1+
ATOM    245  H01 LYS A  16       9.119  19.450 -31.731  1.00  0.00      A    H  
ATOM    246  H02 LYS A  16       6.832  18.536 -32.828  1.00  0.00      A    H  
ATOM    247  H03 LYS A  16       6.180  19.343 -31.344  1.00  0.00      A    H  
ATOM    248  H04 LYS A  16       6.568  17.325 -30.442  1.00  0.00      A    H  
ATOM    249  H05 LYS A  16       8.256  17.925 -30.332  1.00  0.00      A    H  
ATOM    250  H06 LYS A  16       8.982  16.471 -31.872  1.00  0.00      A    H  
ATOM    251  H07 LYS A  16       7.538  16.699 -32.913  1.00  0.00      A    H  
ATOM    252  H08 LYS A  16       7.069  21.437 -30.867  1.00  0.00      A    H  
ATOM    253  H09 LYS A  16       6.524  14.895 -32.071  1.00  0.00      A    H  
ATOM    254  H10 LYS A  16       7.010  15.287 -30.386  1.00  0.00      A    H  
ATOM    255  H11 LYS A  16       9.208  14.408 -30.989  1.00  0.00      A    H  
ATOM    256  H12 LYS A  16       8.018  13.268 -31.043  1.00  0.00      A    H  
ATOM    257  H13 LYS A  16       8.608  13.913 -32.443  1.00  0.00      A    H  
ATOM    258  N   LEU A  17       9.378  20.617 -33.903  1.00  0.00      A    N  
ATOM    259  CA  LEU A  17       9.538  21.160 -35.248  1.00  0.00      A    C  
ATOM    260  C   LEU A  17       9.804  20.047 -36.256  1.00  0.00      A    C  
ATOM    261  O   LEU A  17      10.940  19.605 -36.424  1.00  0.00      A    O  
ATOM    262  CB  LEU A  17      10.683  22.174 -35.277  1.00  0.00      A    C  
ATOM    263  CG  LEU A  17      10.332  23.595 -34.837  1.00  0.00      A    C  
ATOM    264  CD1 LEU A  17       9.659  23.582 -33.474  1.00  0.00      A    C  
ATOM    265  CD2 LEU A  17      11.578  24.469 -34.811  1.00  0.00      A    C  
ATOM    266  H01 LEU A  17       8.610  21.661 -35.524  1.00  0.00      A    H  
ATOM    267  H02 LEU A  17      10.976  22.255 -36.324  1.00  0.00      A    H  
ATOM    268  H03 LEU A  17      11.472  21.806 -34.620  1.00  0.00      A    H  
ATOM    269  H04 LEU A  17       9.633  24.015 -35.560  1.00  0.00      A    H  
ATOM    270  H05 LEU A  17       8.649  23.185 -33.572  1.00  0.00      A    H  
ATOM    271  H06 LEU A  17      10.231  22.953 -32.792  1.00  0.00      A    H  
ATOM    272  H07 LEU A  17       9.613  24.598 -33.081  1.00  0.00      A    H  
ATOM    273  H08 LEU A  17      12.385  23.965 -35.343  1.00  0.00      A    H  
ATOM    274  H09 LEU A  17      11.364  25.422 -35.295  1.00  0.00      A    H  
ATOM    275  H10 LEU A  17      11.878  24.644 -33.778  1.00  0.00      A    H  
ATOM    276  H14 LEU A  17      10.195  20.312 -33.394  1.00  0.00      A    H  
ATOM    277  N   VAL A  18       8.747  19.599 -36.928  1.00  0.00      A    N  
ATOM    278  CA  VAL A  18       8.867  18.540 -37.923  1.00  0.00      A    C  
ATOM    279  C   VAL A  18       7.999  18.831 -39.142  1.00  0.00      A    C  
ATOM    280  O   VAL A  18       7.251  19.809 -39.166  1.00  0.00      A    O  
ATOM    281  CB  VAL A  18       8.468  17.172 -37.337  1.00  0.00      A    C  
ATOM    282  CG1 VAL A  18       9.188  16.925 -36.020  1.00  0.00      A    C  
ATOM    283  CG2 VAL A  18       6.960  17.091 -37.154  1.00  0.00      A    C  
ATOM    284  H01 VAL A  18       9.914  18.506 -38.225  1.00  0.00      A    H  
ATOM    285  H02 VAL A  18       8.768  16.394 -38.039  1.00  0.00      A    H  
ATOM    286  H03 VAL A  18      10.086  17.541 -35.977  1.00  0.00      A    H  
ATOM    287  H04 VAL A  18       8.530  17.185 -35.191  1.00  0.00      A    H  
ATOM    288  H05 VAL A  18       9.465  15.873 -35.948  1.00  0.00      A    H  
ATOM    289  H06 VAL A  18       6.469  17.261 -38.112  1.00  0.00      A    H  
ATOM    290  H07 VAL A  18       6.691  16.103 -36.779  1.00  0.00      A    H  
ATOM    291  H08 VAL A  18       6.639  17.851 -36.442  1.00  0.00      A    H  
ATOM    292  H11 VAL A  18       7.839  20.002 -36.745  1.00  0.00      A    H  
ATOM    293  N   PHE A  19       8.102  17.975 -40.153  1.00  0.00      A    N  
ATOM    294  CA  PHE A  19       7.327  18.140 -41.377  1.00  0.00      A    C  
ATOM    295  C   PHE A  19       6.785  16.799 -41.863  1.00  0.00      A    C  
ATOM    296  O   PHE A  19       5.639  16.701 -42.301  1.00  0.00      A    O  
ATOM    297  CB  PHE A  19       8.187  18.781 -42.468  1.00  0.00      A    C  
ATOM    298  CG  PHE A  19       7.569  20.007 -43.076  1.00  0.00      A    C  
ATOM    299  CD1 PHE A  19       7.549  21.206 -42.382  1.00  0.00      A    C  
ATOM    300  CD2 PHE A  19       7.007  19.961 -44.342  1.00  0.00      A    C  
ATOM    301  CE1 PHE A  19       6.980  22.336 -42.939  1.00  0.00      A    C  
ATOM    302  CE2 PHE A  19       6.437  21.088 -44.904  1.00  0.00      A    C  
ATOM    303  CZ  PHE A  19       6.424  22.277 -44.202  1.00  0.00      A    C  
ATOM    304  H01 PHE A  19       6.484  18.795 -41.158  1.00  0.00      A    H  
ATOM    305  H02 PHE A  19       8.292  18.046 -43.266  1.00  0.00      A    H  
ATOM    306  H03 PHE A  19       9.147  19.058 -42.033  1.00  0.00      A    H  
ATOM    307  H04 PHE A  19       7.987  21.259 -41.385  1.00  0.00      A    H  
ATOM    308  H05 PHE A  19       7.015  19.025 -44.901  1.00  0.00      A    H  
ATOM    309  H06 PHE A  19       6.970  23.273 -42.382  1.00  0.00      A    H  
ATOM    310  H07 PHE A  19       5.998  21.038 -45.901  1.00  0.00      A    H  
ATOM    311  H08 PHE A  19       5.976  23.167 -44.644  1.00  0.00      A    H  
ATOM    312  H09 PHE A  19       8.733  17.190 -40.072  1.00  0.00      A    H  
ATOM    313  N   PHE A  20       7.619  15.767 -41.783  1.00  0.00      A    N  
ATOM    314  CA  PHE A  20       7.225  14.431 -42.215  1.00  0.00      A    C  
ATOM    315  C   PHE A  20       7.535  13.397 -41.137  1.00  0.00      A    C  
ATOM    316  O   PHE A  20       8.563  13.474 -40.465  1.00  0.00      A    O  
ATOM    317  CB  PHE A  20       7.944  14.060 -43.514  1.00  0.00      A    C  
ATOM    318  CG  PHE A  20       8.003  15.185 -44.508  1.00  0.00      A    C  
ATOM    319  CD1 PHE A  20       6.875  15.559 -45.220  1.00  0.00      A    C  
ATOM    320  CD2 PHE A  20       9.188  15.868 -44.732  1.00  0.00      A    C  
ATOM    321  CE1 PHE A  20       6.926  16.593 -46.135  1.00  0.00      A    C  
ATOM    322  CE2 PHE A  20       9.245  16.903 -45.645  1.00  0.00      A    C  
ATOM    323  CZ  PHE A  20       8.113  17.266 -46.349  1.00  0.00      A    C  
ATOM    324  H01 PHE A  20       6.149  14.436 -42.391  1.00  0.00      A    H  
ATOM    325  H02 PHE A  20       7.375  13.253 -43.976  1.00  0.00      A    H  
ATOM    326  H03 PHE A  20       8.963  13.759 -43.271  1.00  0.00      A    H  
ATOM    327  H04 PHE A  20       5.936  15.031 -45.056  1.00  0.00      A    H  
ATOM    328  H05 PHE A  20      10.085  15.585 -44.181  1.00  0.00      A    H  
ATOM    329  H06 PHE A  20       6.030  16.877 -46.687  1.00  0.00      A    H  
ATOM    330  H07 PHE A  20      10.183  17.433 -45.810  1.00  0.00      A    H  
ATOM    331  H08 PHE A  20       8.157  18.081 -47.071  1.00  0.00      A    H  
ATOM    332  H09 PHE A  20       8.548  15.912 -41.414  1.00  0.00      A    H  
ATOM    333  N   ALA A  21       6.637  12.430 -40.978  1.00  0.00      A    N  
ATOM    334  CA  ALA A  21       6.814  11.379 -39.983  1.00  0.00      A    C  
ATOM    335  C   ALA A  21       5.671  10.372 -40.039  1.00  0.00      A    C  
ATOM    336  O   ALA A  21       5.265   9.823 -39.015  1.00  0.00      A    O  
ATOM    337  CB  ALA A  21       6.920  11.984 -38.591  1.00  0.00      A    C  
ATOM    338  H01 ALA A  21       7.740  10.850 -40.209  1.00  0.00      A    H  
ATOM    339  H02 ALA A  21       7.396  12.962 -38.656  1.00  0.00      A    H  
ATOM    340  H03 ALA A  21       5.923  12.094 -38.165  1.00  0.00      A    H  
ATOM    341  H04 ALA A  21       7.518  11.331 -37.955  1.00  0.00      A    H  
ATOM    342  H09 ALA A  21       5.812  12.423 -41.561  1.00  0.00      A    H  
ATOM    343  N   GLU A  22       5.156  10.134 -41.241  1.00  0.00      A    N  
ATOM    344  CA  GLU A  22       4.057   9.194 -41.429  1.00  0.00      A    C  
ATOM    345  C   GLU A  22       3.706   9.055 -42.908  1.00  0.00      A    C  
ATOM    346  O   GLU A  22       2.551   9.221 -43.300  1.00  0.00      A    O  
ATOM    347  CB  GLU A  22       2.827   9.648 -40.642  1.00  0.00      A    C  
ATOM    348  CG  GLU A  22       1.987   8.500 -40.108  1.00  0.00      A    C  
ATOM    349  CD  GLU A  22       1.599   8.687 -38.654  1.00  0.00      A    C  
ATOM    350  OE1 GLU A  22       2.482   9.047 -37.847  1.00  0.00      A    O  
ATOM    351  OE2 GLU A  22       0.414   8.473 -38.323  1.00  0.00      A    O1-
ATOM    352  H01 GLU A  22       4.378   8.221 -41.057  1.00  0.00      A    H  
ATOM    353  H02 GLU A  22       2.197  10.210 -41.331  1.00  0.00      A    H  
ATOM    354  H03 GLU A  22       3.161  10.253 -39.799  1.00  0.00      A    H  
ATOM    355  H04 GLU A  22       2.588   7.593 -40.175  1.00  0.00      A    H  
ATOM    356  H05 GLU A  22       5.535  10.616 -42.044  1.00  0.00      A    H  
ATOM    357  H06 GLU A  22       1.078   8.424 -40.705  1.00  0.00      A    H  
ATOM    358  N   ASP A  23       4.711   8.752 -43.722  1.00  0.00      A    N  
ATOM    359  CA  ASP A  23       4.509   8.590 -45.158  1.00  0.00      A    C  
ATOM    360  C   ASP A  23       4.118   9.916 -45.804  1.00  0.00      A    C  
ATOM    361  O   ASP A  23       3.089  10.502 -45.468  1.00  0.00      A    O  
ATOM    362  CB  ASP A  23       3.431   7.540 -45.428  1.00  0.00      A    C  
ATOM    363  CG  ASP A  23       3.982   6.311 -46.125  1.00  0.00      A    C  
ATOM    364  OD1 ASP A  23       4.665   6.472 -47.158  1.00  0.00      A    O  
ATOM    365  OD2 ASP A  23       3.729   5.189 -45.639  1.00  0.00      A    O1-
ATOM    366  H01 ASP A  23       5.449   8.255 -45.597  1.00  0.00      A    H  
ATOM    367  H02 ASP A  23       2.687   7.989 -46.086  1.00  0.00      A    H  
ATOM    368  H03 ASP A  23       2.991   7.237 -44.478  1.00  0.00      A    H  
ATOM    369  H07 ASP A  23       5.637   8.631 -43.338  1.00  0.00      A    H  
ATOM    370  N   VAL A  24       4.947  10.383 -46.732  1.00  0.00      A    N  
ATOM    371  CA  VAL A  24       4.689  11.640 -47.425  1.00  0.00      A    C  
ATOM    372  C   VAL A  24       5.049  11.536 -48.903  1.00  0.00      A    C  
ATOM    373  O   VAL A  24       6.019  10.875 -49.271  1.00  0.00      A    O  
ATOM    374  CB  VAL A  24       5.480  12.802 -46.795  1.00  0.00      A    C  
ATOM    375  CG1 VAL A  24       6.961  12.677 -47.118  1.00  0.00      A    C  
ATOM    376  CG2 VAL A  24       4.933  14.138 -47.272  1.00  0.00      A    C  
ATOM    377  H01 VAL A  24       3.622  11.842 -47.327  1.00  0.00      A    H  
ATOM    378  H02 VAL A  24       5.364  12.753 -45.712  1.00  0.00      A    H  
ATOM    379  H03 VAL A  24       7.536  12.678 -46.192  1.00  0.00      A    H  
ATOM    380  H04 VAL A  24       5.776   9.854 -46.963  1.00  0.00      A    H  
ATOM    381  H05 VAL A  24       7.139  11.745 -47.655  1.00  0.00      A    H  
ATOM    382  H06 VAL A  24       7.271  13.519 -47.738  1.00  0.00      A    H  
ATOM    383  H07 VAL A  24       3.998  14.353 -46.755  1.00  0.00      A    H  
ATOM    384  H08 VAL A  24       5.656  14.925 -47.057  1.00  0.00      A    H  
ATOM    385  H09 VAL A  24       4.752  14.094 -48.346  1.00  0.00      A    H  
ATOM    386  N   GLY A  25       4.261  12.196 -49.746  1.00  0.00      A    N  
ATOM    387  CA  GLY A  25       4.514  12.166 -51.175  1.00  0.00      A    C  
ATOM    388  C   GLY A  25       5.765  12.931 -51.559  1.00  0.00      A    C  
ATOM    389  O   GLY A  25       6.873  12.554 -51.177  1.00  0.00      A    O  
ATOM    390  H01 GLY A  25       3.669  12.643 -51.671  1.00  0.00      A    H  
ATOM    391  H02 GLY A  25       4.628  11.128 -51.489  1.00  0.00      A    H  
ATOM    392  H10 GLY A  25       3.478  12.724 -49.388  1.00  0.00      A    H  
ATOM    393  N   SER A  26       5.588  14.008 -52.317  1.00  0.00      A    N  
ATOM    394  CA  SER A  26       6.713  14.826 -52.757  1.00  0.00      A    C  
ATOM    395  C   SER A  26       6.780  16.128 -51.966  1.00  0.00      A    C  
ATOM    396  O   SER A  26       5.763  16.779 -51.732  1.00  0.00      A    O  
ATOM    397  CB  SER A  26       6.595  15.130 -54.252  1.00  0.00      A    C  
ATOM    398  OG  SER A  26       5.686  14.244 -54.883  1.00  0.00      A    O  
ATOM    399  H01 SER A  26       7.630  14.265 -52.578  1.00  0.00      A    H  
ATOM    400  H02 SER A  26       7.576  15.002 -54.709  1.00  0.00      A    H  
ATOM    401  H03 SER A  26       4.652  14.266 -52.595  1.00  0.00      A    H  
ATOM    402  H04 SER A  26       6.243  16.154 -54.381  1.00  0.00      A    H  
ATOM    403  H05 SER A  26       5.442  13.546 -54.271  1.00  0.00      A    H  
ATOM    404  N   ASN A  27       7.988  16.502 -51.556  1.00  0.00      A    N  
ATOM    405  CA  ASN A  27       8.190  17.726 -50.790  1.00  0.00      A    C  
ATOM    406  C   ASN A  27       8.695  18.852 -51.687  1.00  0.00      A    C  
ATOM    407  O   ASN A  27       9.901  19.041 -51.846  1.00  0.00      A    O  
ATOM    408  CB  ASN A  27       9.183  17.482 -49.651  1.00  0.00      A    C  
ATOM    409  CG  ASN A  27       9.037  16.101 -49.043  1.00  0.00      A    C  
ATOM    410  ND2 ASN A  27      10.141  15.551 -48.550  1.00  0.00      A    N  
ATOM    411  OD1 ASN A  27       7.944  15.535 -49.016  1.00  0.00      A    O  
ATOM    412  H01 ASN A  27       7.230  18.024 -50.369  1.00  0.00      A    H  
ATOM    413  H02 ASN A  27       8.977  18.213 -48.869  1.00  0.00      A    H  
ATOM    414  H03 ASN A  27      10.196  17.589 -50.040  1.00  0.00      A    H  
ATOM    415  H04 ASN A  27      10.104  14.632 -48.132  1.00  0.00      A    H  
ATOM    416  H05 ASN A  27      11.017  16.052 -48.593  1.00  0.00      A    H  
ATOM    417  H06 ASN A  27       8.785  15.924 -51.781  1.00  0.00      A    H  
ATOM    418  N   LYS A  28       7.764  19.599 -52.270  1.00  0.00      A    N  
ATOM    419  CA  LYS A  28       8.112  20.708 -53.150  1.00  0.00      A    C  
ATOM    420  C   LYS A  28       7.912  22.046 -52.444  1.00  0.00      A    C  
ATOM    421  O   LYS A  28       7.007  22.807 -52.781  1.00  0.00      A    O  
ATOM    422  CB  LYS A  28       7.266  20.661 -54.424  1.00  0.00      A    C  
ATOM    423  CG  LYS A  28       7.655  21.709 -55.452  1.00  0.00      A    C  
ATOM    424  CD  LYS A  28       9.014  21.413 -56.064  1.00  0.00      A    C  
ATOM    425  CE  LYS A  28       8.908  21.166 -57.561  1.00  0.00      A    C  
ATOM    426  NZ  LYS A  28      10.169  21.519 -58.272  1.00  0.00      A    N1+
ATOM    427  H01 LYS A  28       9.164  20.611 -53.416  1.00  0.00      A    H  
ATOM    428  H02 LYS A  28       6.237  20.868 -54.131  1.00  0.00      A    H  
ATOM    429  H03 LYS A  28       7.378  19.676 -54.876  1.00  0.00      A    H  
ATOM    430  H04 LYS A  28       7.710  22.675 -54.950  1.00  0.00      A    H  
ATOM    431  H05 LYS A  28       6.906  21.725 -56.243  1.00  0.00      A    H  
ATOM    432  H06 LYS A  28       6.790  19.393 -52.099  1.00  0.00      A    H  
ATOM    433  H07 LYS A  28       9.411  20.512 -55.596  1.00  0.00      A    H  
ATOM    434  H08 LYS A  28       9.674  22.263 -55.890  1.00  0.00      A    H  
ATOM    435  H09 LYS A  28       8.111  21.798 -57.952  1.00  0.00      A    H  
ATOM    436  H10 LYS A  28       8.690  20.112 -57.731  1.00  0.00      A    H  
ATOM    437  H11 LYS A  28      10.917  20.924 -57.946  1.00  0.00      A    H  
ATOM    438  H12 LYS A  28      10.044  21.388 -59.266  1.00  0.00      A    H  
ATOM    439  H13 LYS A  28      10.402  22.484 -58.086  1.00  0.00      A    H  
ATOM    440  N   GLY A  29       8.765  22.326 -51.463  1.00  0.00      A    N  
ATOM    441  CA  GLY A  29       8.665  23.572 -50.727  1.00  0.00      A    C  
ATOM    442  C   GLY A  29       8.295  23.359 -49.273  1.00  0.00      A    C  
ATOM    443  O   GLY A  29       7.329  23.940 -48.780  1.00  0.00      A    O  
ATOM    444  H01 GLY A  29       7.874  24.165 -51.186  1.00  0.00      A    H  
ATOM    445  H02 GLY A  29       9.626  24.084 -50.772  1.00  0.00      A    H  
ATOM    446  H14 GLY A  29       9.490  21.664 -51.228  1.00  0.00      A    H  
ATOM    447  N   ALA A  30       9.063  22.521 -48.584  1.00  0.00      A    N  
ATOM    448  CA  ALA A  30       8.811  22.232 -47.178  1.00  0.00      A    C  
ATOM    449  C   ALA A  30       9.727  23.052 -46.276  1.00  0.00      A    C  
ATOM    450  O   ALA A  30      10.945  22.872 -46.285  1.00  0.00      A    O  
ATOM    451  CB  ALA A  30       8.989  20.746 -46.905  1.00  0.00      A    C  
ATOM    452  H01 ALA A  30       7.781  22.510 -46.954  1.00  0.00      A    H  
ATOM    453  H02 ALA A  30       9.876  20.594 -46.290  1.00  0.00      A    H  
ATOM    454  H03 ALA A  30       9.841  22.073 -49.047  1.00  0.00      A    H  
ATOM    455  H04 ALA A  30       8.113  20.365 -46.380  1.00  0.00      A    H  
ATOM    456  H05 ALA A  30       9.107  20.214 -47.849  1.00  0.00      A    H  
ATOM    457  N   ILE A  31       9.133  23.952 -45.500  1.00  0.00      A    N  
ATOM    458  CA  ILE A  31       9.897  24.799 -44.592  1.00  0.00      A    C  
ATOM    459  C   ILE A  31       9.195  24.933 -43.245  1.00  0.00      A    C  
ATOM    460  O   ILE A  31       7.986  25.155 -43.183  1.00  0.00      A    O  
ATOM    461  CB  ILE A  31      10.119  26.203 -45.184  1.00  0.00      A    C  
ATOM    462  CG1 ILE A  31       8.811  26.996 -45.177  1.00  0.00      A    C  
ATOM    463  CG2 ILE A  31      10.675  26.100 -46.597  1.00  0.00      A    C  
ATOM    464  CD1 ILE A  31       8.657  27.897 -43.972  1.00  0.00      A    C  
ATOM    465  H01 ILE A  31      10.864  24.317 -44.449  1.00  0.00      A    H  
ATOM    466  H02 ILE A  31      10.845  26.731 -44.566  1.00  0.00      A    H  
ATOM    467  H03 ILE A  31       7.998  26.271 -45.141  1.00  0.00      A    H  
ATOM    468  H04 ILE A  31       8.776  27.612 -46.076  1.00  0.00      A    H  
ATOM    469  H05 ILE A  31      11.697  25.723 -46.558  1.00  0.00      A    H  
ATOM    470  H06 ILE A  31       8.129  24.052 -45.540  1.00  0.00      A    H  
ATOM    471  H07 ILE A  31      10.058  25.418 -47.182  1.00  0.00      A    H  
ATOM    472  H08 ILE A  31      10.670  27.085 -47.063  1.00  0.00      A    H  
ATOM    473  H09 ILE A  31       7.607  27.940 -43.683  1.00  0.00      A    H  
ATOM    474  H10 ILE A  31       9.246  27.501 -43.144  1.00  0.00      A    H  
ATOM    475  H11 ILE A  31       9.006  28.899 -44.220  1.00  0.00      A    H  
ATOM    476  N   ILE A  32       9.963  24.799 -42.168  1.00  0.00      A    N  
ATOM    477  CA  ILE A  32       9.415  24.908 -40.822  1.00  0.00      A    C  
ATOM    478  C   ILE A  32      10.379  25.640 -39.894  1.00  0.00      A    C  
ATOM    479  O   ILE A  32      11.157  25.017 -39.173  1.00  0.00      A    O  
ATOM    480  CB  ILE A  32       9.101  23.522 -40.228  1.00  0.00      A    C  
ATOM    481  CG1 ILE A  32       8.644  23.658 -38.774  1.00  0.00      A    C  
ATOM    482  CG2 ILE A  32      10.319  22.616 -40.323  1.00  0.00      A    C  
ATOM    483  CD1 ILE A  32       8.043  22.391 -38.208  1.00  0.00      A    C  
ATOM    484  H01 ILE A  32       8.489  25.478 -40.903  1.00  0.00      A    H  
ATOM    485  H02 ILE A  32       8.292  23.072 -40.803  1.00  0.00      A    H  
ATOM    486  H03 ILE A  32       7.864  24.419 -38.754  1.00  0.00      A    H  
ATOM    487  H04 ILE A  32       9.505  23.933 -38.166  1.00  0.00      A    H  
ATOM    488  H05 ILE A  32      11.146  23.061 -39.769  1.00  0.00      A    H  
ATOM    489  H06 ILE A  32      10.081  21.641 -39.899  1.00  0.00      A    H  
ATOM    490  H07 ILE A  32      10.604  22.498 -41.368  1.00  0.00      A    H  
ATOM    491  H08 ILE A  32       7.058  22.230 -38.646  1.00  0.00      A    H  
ATOM    492  H09 ILE A  32       8.688  21.545 -38.445  1.00  0.00      A    H  
ATOM    493  H10 ILE A  32       7.949  22.485 -37.126  1.00  0.00      A    H  
ATOM    494  H12 ILE A  32      10.950  24.617 -42.285  1.00  0.00      A    H  
ATOM    495  N   GLY A  33      10.320  26.968 -39.916  1.00  0.00      A    N  
ATOM    496  CA  GLY A  33      11.191  27.764 -39.071  1.00  0.00      A    C  
ATOM    497  C   GLY A  33      10.477  28.949 -38.455  1.00  0.00      A    C  
ATOM    498  O   GLY A  33       9.479  29.431 -38.993  1.00  0.00      A    O  
ATOM    499  H01 GLY A  33      11.995  28.151 -39.696  1.00  0.00      A    H  
ATOM    500  H02 GLY A  33      11.576  27.132 -38.271  1.00  0.00      A    H  
ATOM    501  H11 GLY A  33       9.661  27.428 -40.528  1.00  0.00      A    H  
ATOM    502  N   LEU A  34      10.985  29.421 -37.322  1.00  0.00      A    N  
ATOM    503  CA  LEU A  34      10.388  30.558 -36.629  1.00  0.00      A    C  
ATOM    504  C   LEU A  34      11.191  31.830 -36.878  1.00  0.00      A    C  
ATOM    505  O   LEU A  34      12.400  31.867 -36.651  1.00  0.00      A    O  
ATOM    506  CB  LEU A  34      10.304  30.279 -35.128  1.00  0.00      A    C  
ATOM    507  CG  LEU A  34      11.457  29.471 -34.530  1.00  0.00      A    C  
ATOM    508  CD1 LEU A  34      11.660  29.833 -33.067  1.00  0.00      A    C  
ATOM    509  CD2 LEU A  34      11.197  27.979 -34.680  1.00  0.00      A    C  
ATOM    510  H01 LEU A  34       9.382  30.704 -37.021  1.00  0.00      A    H  
ATOM    511  H02 LEU A  34       9.414  29.664 -34.993  1.00  0.00      A    H  
ATOM    512  H03 LEU A  34      11.806  28.982 -36.930  1.00  0.00      A    H  
ATOM    513  H04 LEU A  34      10.265  31.238 -34.612  1.00  0.00      A    H  
ATOM    514  H05 LEU A  34      12.368  29.718 -35.074  1.00  0.00      A    H  
ATOM    515  H06 LEU A  34      12.359  30.666 -32.993  1.00  0.00      A    H  
ATOM    516  H07 LEU A  34      10.705  30.120 -32.627  1.00  0.00      A    H  
ATOM    517  H08 LEU A  34      12.063  28.973 -32.532  1.00  0.00      A    H  
ATOM    518  H09 LEU A  34      10.272  27.826 -35.236  1.00  0.00      A    H  
ATOM    519  H10 LEU A  34      12.025  27.518 -35.218  1.00  0.00      A    H  
ATOM    520  H11 LEU A  34      11.106  27.524 -33.693  1.00  0.00      A    H  
ATOM    521  N   MET A  35      10.510  32.872 -37.343  1.00  0.00      A    N  
ATOM    522  CA  MET A  35      11.160  34.148 -37.619  1.00  0.00      A    C  
ATOM    523  C   MET A  35      12.143  34.018 -38.778  1.00  0.00      A    C  
ATOM    524  O   MET A  35      13.209  34.635 -38.774  1.00  0.00      A    O  
ATOM    525  CB  MET A  35      11.888  34.654 -36.372  1.00  0.00      A    C  
ATOM    526  CG  MET A  35      12.127  36.155 -36.375  1.00  0.00      A    C  
ATOM    527  SD  MET A  35      13.877  36.580 -36.452  1.00  0.00      A    S  
ATOM    528  CE  MET A  35      14.283  36.661 -34.709  1.00  0.00      A    C  
ATOM    529  H01 MET A  35      10.390  34.867 -37.898  1.00  0.00      A    H  
ATOM    530  H02 MET A  35      12.867  34.174 -36.356  1.00  0.00      A    H  
ATOM    531  H03 MET A  35      11.290  34.401 -35.496  1.00  0.00      A    H  
ATOM    532  H04 MET A  35      11.732  36.553 -35.440  1.00  0.00      A    H  
ATOM    533  H05 MET A  35      11.624  36.587 -37.240  1.00  0.00      A    H  
ATOM    534  H06 MET A  35      15.100  37.366 -34.559  1.00  0.00      A    H  
ATOM    535  H07 MET A  35      13.410  36.993 -34.147  1.00  0.00      A    H  
ATOM    536  H08 MET A  35      14.587  35.674 -34.360  1.00  0.00      A    H  
ATOM    537  H12 MET A  35       9.518  32.778 -37.509  1.00  0.00      A    H  
ATOM    538  N   VAL A  36      11.779  33.211 -39.769  1.00  0.00      A    N  
ATOM    539  CA  VAL A  36      12.629  33.001 -40.936  1.00  0.00      A    C  
ATOM    540  C   VAL A  36      12.349  34.041 -42.014  1.00  0.00      A    C  
ATOM    541  O   VAL A  36      11.222  34.511 -42.160  1.00  0.00      A    O  
ATOM    542  CB  VAL A  36      12.428  31.594 -41.530  1.00  0.00      A    C  
ATOM    543  CG1 VAL A  36      13.399  31.355 -42.676  1.00  0.00      A    C  
ATOM    544  CG2 VAL A  36      12.591  30.533 -40.453  1.00  0.00      A    C  
ATOM    545  H01 VAL A  36      13.661  33.101 -40.599  1.00  0.00      A    H  
ATOM    546  H02 VAL A  36      11.414  31.526 -41.924  1.00  0.00      A    H  
ATOM    547  H03 VAL A  36      14.351  31.005 -42.278  1.00  0.00      A    H  
ATOM    548  H04 VAL A  36      12.989  30.602 -43.349  1.00  0.00      A    H  
ATOM    549  H05 VAL A  36      13.554  32.286 -43.222  1.00  0.00      A    H  
ATOM    550  H06 VAL A  36      13.316  30.875 -39.714  1.00  0.00      A    H  
ATOM    551  H07 VAL A  36      11.631  30.358 -39.966  1.00  0.00      A    H  
ATOM    552  H08 VAL A  36      12.944  29.606 -40.906  1.00  0.00      A    H  
ATOM    553  H09 VAL A  36      10.892  32.731 -39.713  1.00  0.00      A    H  
ATOM    554  N   GLY A  37      13.385  34.397 -42.769  1.00  0.00      A    N  
ATOM    555  CA  GLY A  37      13.230  35.379 -43.825  1.00  0.00      A    C  
ATOM    556  C   GLY A  37      12.346  34.884 -44.953  1.00  0.00      A    C  
ATOM    557  O   GLY A  37      11.414  34.113 -44.728  1.00  0.00      A    O  
ATOM    558  H01 GLY A  37      14.218  35.576 -44.241  1.00  0.00      A    H  
ATOM    559  H02 GLY A  37      12.787  36.281 -43.402  1.00  0.00      A    H  
ATOM    560  H09 GLY A  37      14.290  33.979 -42.605  1.00  0.00      A    H  
ATOM    561  N   GLY A  38      12.639  35.329 -46.171  1.00  0.00      A    N  
ATOM    562  CA  GLY A  38      11.853  34.917 -47.320  1.00  0.00      A    C  
ATOM    563  C   GLY A  38      12.228  33.534 -47.813  1.00  0.00      A    C  
ATOM    564  O   GLY A  38      13.264  32.990 -47.430  1.00  0.00      A    O  
ATOM    565  H01 GLY A  38      12.052  35.622 -48.127  1.00  0.00      A    H  
ATOM    566  H02 GLY A  38      10.799  34.916 -47.041  1.00  0.00      A    H  
ATOM    567  H03 GLY A  38      13.417  35.961 -46.298  1.00  0.00      A    H  
ATOM    568  N   VAL A  39      11.383  32.961 -48.663  1.00  0.00      A    N  
ATOM    569  CA  VAL A  39      11.630  31.631 -49.209  1.00  0.00      A    C  
ATOM    570  C   VAL A  39      11.022  31.486 -50.599  1.00  0.00      A    C  
ATOM    571  O   VAL A  39       9.933  31.992 -50.869  1.00  0.00      A    O  
ATOM    572  CB  VAL A  39      11.057  30.533 -48.293  1.00  0.00      A    C  
ATOM    573  CG1 VAL A  39      11.294  29.157 -48.896  1.00  0.00      A    C  
ATOM    574  CG2 VAL A  39      11.669  30.627 -46.903  1.00  0.00      A    C  
ATOM    575  H01 VAL A  39      12.711  31.512 -49.274  1.00  0.00      A    H  
ATOM    576  H02 VAL A  39       9.981  30.684 -48.203  1.00  0.00      A    H  
ATOM    577  H03 VAL A  39      10.548  33.459 -48.938  1.00  0.00      A    H  
ATOM    578  H04 VAL A  39      12.286  28.804 -48.615  1.00  0.00      A    H  
ATOM    579  H05 VAL A  39      10.542  28.462 -48.523  1.00  0.00      A    H  
ATOM    580  H06 VAL A  39      11.225  29.219 -49.982  1.00  0.00      A    H  
ATOM    581  H07 VAL A  39      12.559  31.255 -46.940  1.00  0.00      A    H  
ATOM    582  H08 VAL A  39      10.945  31.065 -46.216  1.00  0.00      A    H  
ATOM    583  H09 VAL A  39      11.942  29.630 -46.557  1.00  0.00      A    H  
ATOM    584  N   VAL A  40      11.734  30.790 -51.480  1.00  0.00      A    N  
ATOM    585  CA  VAL A  40      11.265  30.576 -52.844  1.00  0.00      A    C  
ATOM    586  C   VAL A  40      11.484  29.132 -53.280  1.00  0.00      A    C  
ATOM    587  O   VAL A  40      12.607  28.627 -53.248  1.00  0.00      A    O  
ATOM    588  CB  VAL A  40      11.976  31.515 -53.837  1.00  0.00      A    C  
ATOM    589  CG1 VAL A  40      11.418  31.330 -55.240  1.00  0.00      A    C  
ATOM    590  CG2 VAL A  40      11.845  32.962 -53.388  1.00  0.00      A    C  
ATOM    591  H01 VAL A  40      10.197  30.796 -52.850  1.00  0.00      A    H  
ATOM    592  H02 VAL A  40      13.035  31.260 -53.857  1.00  0.00      A    H  
ATOM    593  H03 VAL A  40      10.533  31.954 -55.364  1.00  0.00      A    H  
ATOM    594  H04 VAL A  40      12.172  31.619 -55.972  1.00  0.00      A    H  
ATOM    595  H05 VAL A  40      11.148  30.285 -55.389  1.00  0.00      A    H  
ATOM    596  H06 VAL A  40      10.850  33.125 -52.975  1.00  0.00      A    H  
ATOM    597  H07 VAL A  40      12.594  33.176 -52.625  1.00  0.00      A    H  
ATOM    598  H08 VAL A  40      11.996  33.623 -54.241  1.00  0.00      A    H  
ATOM    599  H10 VAL A  40      12.622  30.400 -51.198  1.00  0.00      A    H  
ATOM    600  N   ILE A  41      10.406  28.473 -53.689  1.00  0.00      A    N  
ATOM    601  CA  ILE A  41      10.481  27.087 -54.134  1.00  0.00      A    C  
ATOM    602  C   ILE A  41       9.781  26.901 -55.476  1.00  0.00      A    C  
ATOM    603  O   ILE A  41       8.690  27.425 -55.697  1.00  0.00      A    O  
ATOM    604  CB  ILE A  41       9.852  26.130 -53.104  1.00  0.00      A    C  
ATOM    605  CG1 ILE A  41      10.475  26.351 -51.724  1.00  0.00      A    C  
ATOM    606  CG2 ILE A  41      10.030  24.685 -53.546  1.00  0.00      A    C  
ATOM    607  CD1 ILE A  41       9.467  26.717 -50.658  1.00  0.00      A    C  
ATOM    608  H01 ILE A  41      11.539  26.848 -54.242  1.00  0.00      A    H  
ATOM    609  H02 ILE A  41       8.785  26.341 -53.038  1.00  0.00      A    H  
ATOM    610  H03 ILE A  41      11.164  27.191 -51.815  1.00  0.00      A    H  
ATOM    611  H04 ILE A  41      10.980  25.433 -51.422  1.00  0.00      A    H  
ATOM    612  H05 ILE A  41      11.011  24.328 -53.233  1.00  0.00      A    H  
ATOM    613  H06 ILE A  41       9.257  24.067 -53.090  1.00  0.00      A    H  
ATOM    614  H07 ILE A  41       9.951  24.624 -54.631  1.00  0.00      A    H  
ATOM    615  H08 ILE A  41       8.527  26.201 -50.855  1.00  0.00      A    H  
ATOM    616  H09 ILE A  41       9.512  28.944 -53.692  1.00  0.00      A    H  
ATOM    617  H10 ILE A  41       9.847  26.420 -49.681  1.00  0.00      A    H  
ATOM    618  H11 ILE A  41       9.299  27.794 -50.671  1.00  0.00      A    H  
ATOM    619  N   ALA A  42      10.417  26.151 -56.370  1.00  0.00      A    N  
ATOM    620  CA  ALA A  42       9.854  25.893 -57.690  1.00  0.00      A    C  
ATOM    621  C   ALA A  42       8.801  24.791 -57.631  1.00  0.00      A    C  
ATOM    622  O   ALA A  42       8.757  23.953 -58.531  1.00  0.00      A    O  
ATOM    623  CB  ALA A  42      10.957  25.520 -58.670  1.00  0.00      A    C  
ATOM    624  H01 ALA A  42       9.369  26.805 -58.036  1.00  0.00      A    H  
ATOM    625  H02 ALA A  42       8.096  24.746 -56.801  1.00  0.00      A    H  
ATOM    626  H03 ALA A  42      11.863  25.270 -58.118  1.00  0.00      A    H  
ATOM    627  H04 ALA A  42      10.643  24.660 -59.261  1.00  0.00      A    H  
ATOM    628  H05 ALA A  42      11.156  26.363 -59.332  1.00  0.00      A    H  
ATOM    629  H12 ALA A  42      11.312  25.750 -56.129  1.00  0.00      A    H  
TER   
ATOM    630  N   ASP B   1       8.999   7.598   9.162  1.00  0.00      B    N  
ATOM    631  CA  ASP B   1       9.085   7.045   7.816  1.00  0.00      B    C  
ATOM    632  C   ASP B   1       8.960   8.145   6.767  1.00  0.00      B    C  
ATOM    633  O   ASP B   1       7.856   8.549   6.405  1.00  0.00      B    O  
ATOM    634  CB  ASP B   1       7.994   5.994   7.603  1.00  0.00      B    C  
ATOM    635  CG  ASP B   1       8.110   4.834   8.572  1.00  0.00      B    C  
ATOM    636  OD1 ASP B   1       9.251   4.453   8.908  1.00  0.00      B    O  
ATOM    637  OD2 ASP B   1       7.059   4.307   8.996  1.00  0.00      B    O1-
ATOM    638  H01 ASP B   1       9.573   8.427   9.223  1.00  0.00      B    H  
ATOM    639  H02 ASP B   1      10.061   6.572   7.706  1.00  0.00      B    H  
ATOM    640  H03 ASP B   1       8.109   5.596   6.595  1.00  0.00      B    H  
ATOM    641  H04 ASP B   1       7.021   6.467   7.737  1.00  0.00      B    H  
ATOM    642  H06 ASP B   1       9.323   6.913   9.829  1.00  0.00      B    H  
ATOM    643  N   ALA B   2      10.101   8.627   6.283  1.00  0.00      B    N  
ATOM    644  CA  ALA B   2      10.119   9.680   5.276  1.00  0.00      B    C  
ATOM    645  C   ALA B   2      10.431   9.113   3.895  1.00  0.00      B    C  
ATOM    646  O   ALA B   2      11.587   8.847   3.570  1.00  0.00      B    O  
ATOM    647  CB  ALA B   2      11.134  10.750   5.650  1.00  0.00      B    C  
ATOM    648  H01 ALA B   2       9.128  10.131   5.240  1.00  0.00      B    H  
ATOM    649  H02 ALA B   2      12.025  10.636   5.033  1.00  0.00      B    H  
ATOM    650  H03 ALA B   2      10.701  11.736   5.483  1.00  0.00      B    H  
ATOM    651  H04 ALA B   2      11.404  10.644   6.701  1.00  0.00      B    H  
ATOM    652  H05 ALA B   2      10.976   8.254   6.622  1.00  0.00      B    H  
ATOM    653  N   GLU B   3       9.391   8.930   3.087  1.00  0.00      B    N  
ATOM    654  CA  GLU B   3       9.555   8.392   1.742  1.00  0.00      B    C  
ATOM    655  C   GLU B   3       9.407   9.493   0.695  1.00  0.00      B    C  
ATOM    656  O   GLU B   3       8.295   9.903   0.361  1.00  0.00      B    O  
ATOM    657  CB  GLU B   3       8.531   7.286   1.482  1.00  0.00      B    C  
ATOM    658  CG  GLU B   3       8.764   6.533   0.183  1.00  0.00      B    C  
ATOM    659  CD  GLU B   3       7.548   6.541  -0.723  1.00  0.00      B    C  
ATOM    660  OE1 GLU B   3       6.956   7.625  -0.910  1.00  0.00      B    O  
ATOM    661  OE2 GLU B   3       7.189   5.465  -1.244  1.00  0.00      B    O1-
ATOM    662  H01 GLU B   3      10.558   7.973   1.666  1.00  0.00      B    H  
ATOM    663  H02 GLU B   3       7.556   7.767   1.402  1.00  0.00      B    H  
ATOM    664  H03 GLU B   3       8.575   6.574   2.306  1.00  0.00      B    H  
ATOM    665  H04 GLU B   3       8.978   5.495   0.438  1.00  0.00      B    H  
ATOM    666  H05 GLU B   3       8.465   9.169   3.413  1.00  0.00      B    H  
ATOM    667  H06 GLU B   3       9.597   6.997  -0.345  1.00  0.00      B    H  
ATOM    668  N   PHE B   4      10.537   9.967   0.180  1.00  0.00      B    N  
ATOM    669  CA  PHE B   4      10.535  11.021  -0.827  1.00  0.00      B    C  
ATOM    670  C   PHE B   4      10.835  10.452  -2.211  1.00  0.00      B    C  
ATOM    671  O   PHE B   4      11.989  10.193  -2.550  1.00  0.00      B    O  
ATOM    672  CB  PHE B   4      11.563  12.098  -0.473  1.00  0.00      B    C  
ATOM    673  CG  PHE B   4      11.015  13.183   0.410  1.00  0.00      B    C  
ATOM    674  CD1 PHE B   4      10.730  12.933   1.742  1.00  0.00      B    C  
ATOM    675  CD2 PHE B   4      10.784  14.453  -0.094  1.00  0.00      B    C  
ATOM    676  CE1 PHE B   4      10.226  13.929   2.557  1.00  0.00      B    C  
ATOM    677  CE2 PHE B   4      10.281  15.453   0.716  1.00  0.00      B    C  
ATOM    678  CZ  PHE B   4      10.000  15.191   2.042  1.00  0.00      B    C  
ATOM    679  H01 PHE B   4       9.541  11.469  -0.844  1.00  0.00      B    H  
ATOM    680  H02 PHE B   4      11.868  12.569  -1.407  1.00  0.00      B    H  
ATOM    681  H03 PHE B   4      12.398  11.623   0.041  1.00  0.00      B    H  
ATOM    682  H04 PHE B   4      10.905  11.939   2.153  1.00  0.00      B    H  
ATOM    683  H05 PHE B   4      11.001  14.665  -1.141  1.00  0.00      B    H  
ATOM    684  H06 PHE B   4      10.007  13.719   3.604  1.00  0.00      B    H  
ATOM    685  H07 PHE B   4      11.419   9.588   0.494  1.00  0.00      B    H  
ATOM    686  H08 PHE B   4      10.106  16.449   0.308  1.00  0.00      B    H  
ATOM    687  H09 PHE B   4       9.601  15.978   2.681  1.00  0.00      B    H  
ATOM    688  N   ARG B   5       9.786  10.258  -3.004  1.00  0.00      B    N  
ATOM    689  CA  ARG B   5       9.936   9.718  -4.350  1.00  0.00      B    C  
ATOM    690  C   ARG B   5       9.793  10.818  -5.397  1.00  0.00      B    C  
ATOM    691  O   ARG B   5       8.683  11.238  -5.725  1.00  0.00      B    O  
ATOM    692  CB  ARG B   5       8.898   8.622  -4.601  1.00  0.00      B    C  
ATOM    693  CG  ARG B   5       9.171   7.338  -3.836  1.00  0.00      B    C  
ATOM    694  CD  ARG B   5      10.291   6.533  -4.479  1.00  0.00      B    C  
ATOM    695  NE  ARG B   5       9.966   5.112  -4.561  1.00  0.00      B    N  
ATOM    696  CZ  ARG B   5       9.027   4.618  -5.362  1.00  0.00      B    C  
ATOM    697  NH1 ARG B   5       8.326   5.426  -6.144  1.00  0.00      B    N1+
ATOM    698  NH2 ARG B   5       8.790   3.313  -5.381  1.00  0.00      B    N  
ATOM    699  H01 ARG B   5      10.935   9.290  -4.433  1.00  0.00      B    H  
ATOM    700  H02 ARG B   5       8.943   8.377  -5.662  1.00  0.00      B    H  
ATOM    701  H03 ARG B   5       7.919   8.999  -4.304  1.00  0.00      B    H  
ATOM    702  H04 ARG B   5       8.264   6.733  -3.849  1.00  0.00      B    H  
ATOM    703  H05 ARG B   5       9.455   7.588  -2.814  1.00  0.00      B    H  
ATOM    704  H06 ARG B   5      11.181   6.639  -3.858  1.00  0.00      B    H  
ATOM    705  H07 ARG B   5      10.466   6.913  -5.485  1.00  0.00      B    H  
ATOM    706  H08 ARG B   5      10.483   4.469  -3.978  1.00  0.00      B    H  
ATOM    707  H09 ARG B   5       7.614   5.048  -6.752  1.00  0.00      B    H  
ATOM    708  H10 ARG B   5       8.863  10.490  -2.666  1.00  0.00      B    H  
ATOM    709  H11 ARG B   5       8.504   6.420  -6.132  1.00  0.00      B    H  
ATOM    710  H12 ARG B   5       9.323   2.694  -4.786  1.00  0.00      B    H  
ATOM    711  H13 ARG B   5       8.077   2.938  -5.990  1.00  0.00      B    H  
ATOM    712  N   HIS B   6      10.925  11.282  -5.919  1.00  0.00      B    N  
ATOM    713  CA  HIS B   6      10.926  12.334  -6.929  1.00  0.00      B    C  
ATOM    714  C   HIS B   6      11.300  11.773  -8.297  1.00  0.00      B    C  
ATOM    715  O   HIS B   6      12.479  11.590  -8.603  1.00  0.00      B    O  
ATOM    716  CB  HIS B   6      11.899  13.446  -6.537  1.00  0.00      B    C  
ATOM    717  CG  HIS B   6      11.375  14.351  -5.465  1.00  0.00      B    C  
ATOM    718  CD2 HIS B   6      11.336  14.202  -4.120  1.00  0.00      B    C  
ATOM    719  ND1 HIS B   6      10.803  15.578  -5.730  1.00  0.00      B    N  
ATOM    720  CE1 HIS B   6      10.437  16.145  -4.594  1.00  0.00      B    C  
ATOM    721  NE2 HIS B   6      10.749  15.330  -3.602  1.00  0.00      B    N  
ATOM    722  H01 HIS B   6       9.919  12.747  -6.988  1.00  0.00      B    H  
ATOM    723  H02 HIS B   6      12.057  14.060  -7.424  1.00  0.00      B    H  
ATOM    724  H03 HIS B   6      12.822  12.988  -6.181  1.00  0.00      B    H  
ATOM    725  H04 HIS B   6      11.702  13.346  -3.554  1.00  0.00      B    H  
ATOM    726  H05 HIS B   6      10.683  15.980  -6.649  1.00  0.00      B    H  
ATOM    727  H06 HIS B   6       9.959  17.119  -4.493  1.00  0.00      B    H  
ATOM    728  H07 HIS B   6      10.583  15.508  -2.622  1.00  0.00      B    H  
ATOM    729  H14 HIS B   6      11.805  10.896  -5.608  1.00  0.00      B    H  
ATOM    730  N   ASP B   7      10.290  11.501  -9.116  1.00  0.00      B    N  
ATOM    731  CA  ASP B   7      10.513  10.961 -10.452  1.00  0.00      B    C  
ATOM    732  C   ASP B   7      11.028  12.042 -11.397  1.00  0.00      B    C  
ATOM    733  O   ASP B   7      12.165  11.983 -11.864  1.00  0.00      B    O  
ATOM    734  CB  ASP B   7       9.221  10.357 -11.004  1.00  0.00      B    C  
ATOM    735  CG  ASP B   7       9.261   8.842 -11.046  1.00  0.00      B    C  
ATOM    736  OD1 ASP B   7       9.561   8.228 -10.001  1.00  0.00      B    O  
ATOM    737  OD2 ASP B   7       8.994   8.271 -12.124  1.00  0.00      B    O1-
ATOM    738  H01 ASP B   7      11.268  10.178 -10.379  1.00  0.00      B    H  
ATOM    739  H02 ASP B   7       9.099  10.714 -12.027  1.00  0.00      B    H  
ATOM    740  H03 ASP B   7       8.390  10.668 -10.371  1.00  0.00      B    H  
ATOM    741  H08 ASP B   7       9.344  11.672  -8.806  1.00  0.00      B    H  
ATOM    742  N   SER B   8      10.182  13.030 -11.675  1.00  0.00      B    N  
ATOM    743  CA  SER B   8      10.550  14.122 -12.568  1.00  0.00      B    C  
ATOM    744  C   SER B   8      10.607  13.645 -14.016  1.00  0.00      B    C  
ATOM    745  O   SER B   8       9.770  14.016 -14.837  1.00  0.00      B    O  
ATOM    746  CB  SER B   8      11.902  14.710 -12.159  1.00  0.00      B    C  
ATOM    747  OG  SER B   8      12.035  14.751 -10.749  1.00  0.00      B    O  
ATOM    748  H01 SER B   8       9.786  14.896 -12.489  1.00  0.00      B    H  
ATOM    749  H02 SER B   8      11.966  15.728 -12.542  1.00  0.00      B    H  
ATOM    750  H03 SER B   8      12.699  14.094 -12.575  1.00  0.00      B    H  
ATOM    751  H04 SER B   8       9.262  13.024 -11.257  1.00  0.00      B    H  
ATOM    752  H05 SER B   8      12.490  13.962 -10.447  1.00  0.00      B    H  
ATOM    753  N   GLY B   9      11.602  12.817 -14.321  1.00  0.00      B    N  
ATOM    754  CA  GLY B   9      11.752  12.302 -15.669  1.00  0.00      B    C  
ATOM    755  C   GLY B   9      12.324  13.331 -16.623  1.00  0.00      B    C  
ATOM    756  O   GLY B   9      13.417  13.853 -16.402  1.00  0.00      B    O  
ATOM    757  H01 GLY B   9      10.761  12.030 -16.031  1.00  0.00      B    H  
ATOM    758  H02 GLY B   9      12.419  11.440 -15.642  1.00  0.00      B    H  
ATOM    759  H06 GLY B   9      12.261  12.544 -13.606  1.00  0.00      B    H  
ATOM    760  N   TYR B  10      11.586  13.624 -17.688  1.00  0.00      B    N  
ATOM    761  CA  TYR B  10      12.028  14.594 -18.682  1.00  0.00      B    C  
ATOM    762  C   TYR B  10      10.857  15.432 -19.184  1.00  0.00      B    C  
ATOM    763  O   TYR B  10       9.927  14.912 -19.800  1.00  0.00      B    O  
ATOM    764  CB  TYR B  10      12.701  13.882 -19.857  1.00  0.00      B    C  
ATOM    765  CG  TYR B  10      11.931  12.682 -20.359  1.00  0.00      B    C  
ATOM    766  CD1 TYR B  10      12.081  11.436 -19.760  1.00  0.00      B    C  
ATOM    767  CD2 TYR B  10      11.055  12.792 -21.431  1.00  0.00      B    C  
ATOM    768  CE1 TYR B  10      11.380  10.336 -20.216  1.00  0.00      B    C  
ATOM    769  CE2 TYR B  10      10.349  11.698 -21.892  1.00  0.00      B    C  
ATOM    770  CZ  TYR B  10      10.515  10.472 -21.282  1.00  0.00      B    C  
ATOM    771  OH  TYR B  10       9.814   9.380 -21.739  1.00  0.00      B    O  
ATOM    772  H01 TYR B  10      12.750  15.259 -18.207  1.00  0.00      B    H  
ATOM    773  H02 TYR B  10      13.664  13.517 -19.500  1.00  0.00      B    H  
ATOM    774  H03 TYR B  10      10.696  13.163 -17.812  1.00  0.00      B    H  
ATOM    775  H04 TYR B  10      12.806  14.593 -20.677  1.00  0.00      B    H  
ATOM    776  H05 TYR B  10      12.763  11.325 -18.917  1.00  0.00      B    H  
ATOM    777  H06 TYR B  10      10.922  13.759 -21.917  1.00  0.00      B    H  
ATOM    778  H07 TYR B  10      11.510   9.366 -19.736  1.00  0.00      B    H  
ATOM    779  H08 TYR B  10       9.664  11.803 -22.734  1.00  0.00      B    H  
ATOM    780  H09 TYR B  10       9.618   8.794 -21.004  1.00  0.00      B    H  
ATOM    781  N   GLU B  11      10.910  16.733 -18.917  1.00  0.00      B    N  
ATOM    782  CA  GLU B  11       9.854  17.644 -19.341  1.00  0.00      B    C  
ATOM    783  C   GLU B  11      10.223  19.091 -19.025  1.00  0.00      B    C  
ATOM    784  O   GLU B  11       9.723  19.675 -18.064  1.00  0.00      B    O  
ATOM    785  CB  GLU B  11       8.533  17.282 -18.658  1.00  0.00      B    C  
ATOM    786  CG  GLU B  11       7.305  17.732 -19.432  1.00  0.00      B    C  
ATOM    787  CD  GLU B  11       6.046  17.715 -18.588  1.00  0.00      B    C  
ATOM    788  OE1 GLU B  11       5.955  18.523 -17.640  1.00  0.00      B    O  
ATOM    789  OE2 GLU B  11       5.150  16.893 -18.875  1.00  0.00      B    O1-
ATOM    790  H01 GLU B  11       9.736  17.545 -20.420  1.00  0.00      B    H  
ATOM    791  H02 GLU B  11       8.515  17.802 -17.700  1.00  0.00      B    H  
ATOM    792  H03 GLU B  11       8.490  16.199 -18.541  1.00  0.00      B    H  
ATOM    793  H04 GLU B  11       7.160  17.033 -20.256  1.00  0.00      B    H  
ATOM    794  H05 GLU B  11       7.471  18.747 -19.792  1.00  0.00      B    H  
ATOM    795  H10 GLU B  11      11.702  17.099 -18.408  1.00  0.00      B    H  
ATOM    796  N   VAL B  12      11.103  19.663 -19.840  1.00  0.00      B    N  
ATOM    797  CA  VAL B  12      11.540  21.041 -19.649  1.00  0.00      B    C  
ATOM    798  C   VAL B  12      11.825  21.717 -20.985  1.00  0.00      B    C  
ATOM    799  O   VAL B  12      12.978  21.979 -21.327  1.00  0.00      B    O  
ATOM    800  CB  VAL B  12      12.803  21.112 -18.770  1.00  0.00      B    C  
ATOM    801  CG1 VAL B  12      13.181  22.559 -18.495  1.00  0.00      B    C  
ATOM    802  CG2 VAL B  12      12.590  20.351 -17.470  1.00  0.00      B    C  
ATOM    803  H01 VAL B  12      10.727  21.565 -19.147  1.00  0.00      B    H  
ATOM    804  H02 VAL B  12      13.627  20.643 -19.308  1.00  0.00      B    H  
ATOM    805  H03 VAL B  12      14.113  22.795 -19.009  1.00  0.00      B    H  
ATOM    806  H04 VAL B  12      12.391  23.217 -18.857  1.00  0.00      B    H  
ATOM    807  H05 VAL B  12      13.312  22.703 -17.423  1.00  0.00      B    H  
ATOM    808  H06 VAL B  12      11.479  19.130 -20.611  1.00  0.00      B    H  
ATOM    809  H07 VAL B  12      11.548  20.040 -17.398  1.00  0.00      B    H  
ATOM    810  H08 VAL B  12      13.233  19.471 -17.454  1.00  0.00      B    H  
ATOM    811  H09 VAL B  12      12.835  20.996 -16.626  1.00  0.00      B    H  
ATOM    812  N   HIS B  13      10.766  22.000 -21.737  1.00  0.00      B    N  
ATOM    813  CA  HIS B  13      10.901  22.648 -23.037  1.00  0.00      B    C  
ATOM    814  C   HIS B  13      11.893  21.894 -23.918  1.00  0.00      B    C  
ATOM    815  O   HIS B  13      13.089  22.188 -23.916  1.00  0.00      B    O  
ATOM    816  CB  HIS B  13      11.355  24.097 -22.862  1.00  0.00      B    C  
ATOM    817  CG  HIS B  13      10.433  24.915 -22.012  1.00  0.00      B    C  
ATOM    818  CD2 HIS B  13      10.486  25.229 -20.697  1.00  0.00      B    C  
ATOM    819  ND1 HIS B  13       9.293  25.517 -22.502  1.00  0.00      B    N  
ATOM    820  CE1 HIS B  13       8.686  26.167 -21.525  1.00  0.00      B    C  
ATOM    821  NE2 HIS B  13       9.390  26.007 -20.419  1.00  0.00      B    N  
ATOM    822  H01 HIS B  13       9.927  22.637 -23.525  1.00  0.00      B    H  
ATOM    823  H02 HIS B  13      11.363  24.551 -23.853  1.00  0.00      B    H  
ATOM    824  H03 HIS B  13      12.342  24.096 -22.399  1.00  0.00      B    H  
ATOM    825  H04 HIS B  13      11.256  24.921 -19.990  1.00  0.00      B    H  
ATOM    826  H05 HIS B  13       8.972  25.469 -23.458  1.00  0.00      B    H  
ATOM    827  H06 HIS B  13       7.762  26.738 -21.616  1.00  0.00      B    H  
ATOM    828  H07 HIS B  13       9.159  26.394 -19.515  1.00  0.00      B    H  
ATOM    829  H10 HIS B  13       9.845  21.760 -21.400  1.00  0.00      B    H  
ATOM    830  N   HIS B  14      11.388  20.922 -24.671  1.00  0.00      B    N  
ATOM    831  CA  HIS B  14      12.230  20.126 -25.558  1.00  0.00      B    C  
ATOM    832  C   HIS B  14      12.134  20.630 -26.994  1.00  0.00      B    C  
ATOM    833  O   HIS B  14      11.040  20.766 -27.542  1.00  0.00      B    O  
ATOM    834  CB  HIS B  14      11.825  18.653 -25.493  1.00  0.00      B    C  
ATOM    835  CG  HIS B  14      12.744  17.746 -26.252  1.00  0.00      B    C  
ATOM    836  CD2 HIS B  14      13.105  17.741 -27.557  1.00  0.00      B    C  
ATOM    837  ND1 HIS B  14      13.409  16.689 -25.668  1.00  0.00      B    N  
ATOM    838  CE1 HIS B  14      14.141  16.074 -26.580  1.00  0.00      B    C  
ATOM    839  NE2 HIS B  14      13.974  16.693 -27.735  1.00  0.00      B    N  
ATOM    840  H01 HIS B  14      13.263  20.226 -25.225  1.00  0.00      B    H  
ATOM    841  H02 HIS B  14      10.841  18.571 -25.955  1.00  0.00      B    H  
ATOM    842  H03 HIS B  14      11.818  18.342 -24.448  1.00  0.00      B    H  
ATOM    843  H04 HIS B  14      12.768  18.439 -28.324  1.00  0.00      B    H  
ATOM    844  H05 HIS B  14      13.346  16.426 -24.695  1.00  0.00      B    H  
ATOM    845  H06 HIS B  14      14.775  15.204 -26.409  1.00  0.00      B    H  
ATOM    846  H07 HIS B  14      14.414  16.437 -28.607  1.00  0.00      B    H  
ATOM    847  H08 HIS B  14      10.397  20.730 -24.628  1.00  0.00      B    H  
ATOM    848  N   GLN B  15      13.286  20.905 -27.598  1.00  0.00      B    N  
ATOM    849  CA  GLN B  15      13.330  21.396 -28.970  1.00  0.00      B    C  
ATOM    850  C   GLN B  15      13.711  20.278 -29.936  1.00  0.00      B    C  
ATOM    851  O   GLN B  15      14.846  19.802 -29.935  1.00  0.00      B    O  
ATOM    852  CB  GLN B  15      14.327  22.550 -29.089  1.00  0.00      B    C  
ATOM    853  CG  GLN B  15      14.209  23.574 -27.972  1.00  0.00      B    C  
ATOM    854  CD  GLN B  15      15.365  23.505 -26.993  1.00  0.00      B    C  
ATOM    855  NE2 GLN B  15      15.973  24.651 -26.714  1.00  0.00      B    N  
ATOM    856  OE1 GLN B  15      15.707  22.433 -26.493  1.00  0.00      B    O  
ATOM    857  H01 GLN B  15      12.335  21.756 -29.233  1.00  0.00      B    H  
ATOM    858  H02 GLN B  15      14.106  23.068 -30.022  1.00  0.00      B    H  
ATOM    859  H03 GLN B  15      15.336  22.138 -29.074  1.00  0.00      B    H  
ATOM    860  H04 GLN B  15      13.295  23.355 -27.419  1.00  0.00      B    H  
ATOM    861  H05 GLN B  15      14.183  24.571 -28.413  1.00  0.00      B    H  
ATOM    862  H06 GLN B  15      16.750  24.667 -26.068  1.00  0.00      B    H  
ATOM    863  H07 GLN B  15      15.659  25.508 -27.147  1.00  0.00      B    H  
ATOM    864  H08 GLN B  15      14.151  20.771 -27.094  1.00  0.00      B    H  
ATOM    865  N   LYS B  16      12.754  19.863 -30.758  1.00  0.00      B    N  
ATOM    866  CA  LYS B  16      12.987  18.801 -31.730  1.00  0.00      B    C  
ATOM    867  C   LYS B  16      12.997  19.357 -33.151  1.00  0.00      B    C  
ATOM    868  O   LYS B  16      11.945  19.648 -33.722  1.00  0.00      B    O  
ATOM    869  CB  LYS B  16      11.914  17.718 -31.602  1.00  0.00      B    C  
ATOM    870  CG  LYS B  16      12.347  16.529 -30.763  1.00  0.00      B    C  
ATOM    871  CD  LYS B  16      12.841  15.384 -31.631  1.00  0.00      B    C  
ATOM    872  CE  LYS B  16      12.342  14.041 -31.121  1.00  0.00      B    C  
ATOM    873  NZ  LYS B  16      13.408  13.003 -31.156  1.00  0.00      B    N1+
ATOM    874  H01 LYS B  16      13.963  18.362 -31.523  1.00  0.00      B    H  
ATOM    875  H02 LYS B  16      11.716  17.345 -32.607  1.00  0.00      B    H  
ATOM    876  H03 LYS B  16      11.030  18.161 -31.143  1.00  0.00      B    H  
ATOM    877  H04 LYS B  16      11.484  16.180 -30.196  1.00  0.00      B    H  
ATOM    878  H05 LYS B  16      13.150  16.840 -30.095  1.00  0.00      B    H  
ATOM    879  H06 LYS B  16      13.931  15.377 -31.600  1.00  0.00      B    H  
ATOM    880  H07 LYS B  16      12.483  15.532 -32.650  1.00  0.00      B    H  
ATOM    881  H08 LYS B  16      11.842  20.294 -30.709  1.00  0.00      B    H  
ATOM    882  H09 LYS B  16      11.531  13.714 -31.771  1.00  0.00      B    H  
ATOM    883  H10 LYS B  16      11.998  14.159 -30.094  1.00  0.00      B    H  
ATOM    884  H11 LYS B  16      14.226  13.344 -30.671  1.00  0.00      B    H  
ATOM    885  H12 LYS B  16      13.076  12.163 -30.704  1.00  0.00      B    H  
ATOM    886  H13 LYS B  16      13.647  12.798 -32.116  1.00  0.00      B    H  
ATOM    887  N   LEU B  17      14.190  19.500 -33.717  1.00  0.00      B    N  
ATOM    888  CA  LEU B  17      14.336  20.019 -35.073  1.00  0.00      B    C  
ATOM    889  C   LEU B  17      14.677  18.899 -36.051  1.00  0.00      B    C  
ATOM    890  O   LEU B  17      15.840  18.522 -36.197  1.00  0.00      B    O  
ATOM    891  CB  LEU B  17      15.422  21.096 -35.113  1.00  0.00      B    C  
ATOM    892  CG  LEU B  17      14.984  22.506 -34.716  1.00  0.00      B    C  
ATOM    893  CD1 LEU B  17      14.296  22.489 -33.359  1.00  0.00      B    C  
ATOM    894  CD2 LEU B  17      16.177  23.450 -34.699  1.00  0.00      B    C  
ATOM    895  H01 LEU B  17      13.385  20.460 -35.372  1.00  0.00      B    H  
ATOM    896  H02 LEU B  17      15.726  21.167 -36.157  1.00  0.00      B    H  
ATOM    897  H03 LEU B  17      16.220  20.791 -34.436  1.00  0.00      B    H  
ATOM    898  H04 LEU B  17      14.271  22.867 -35.458  1.00  0.00      B    H  
ATOM    899  H05 LEU B  17      13.287  22.090 -33.469  1.00  0.00      B    H  
ATOM    900  H06 LEU B  17      14.862  21.860 -32.672  1.00  0.00      B    H  
ATOM    901  H07 LEU B  17      14.244  23.504 -32.965  1.00  0.00      B    H  
ATOM    902  H08 LEU B  17      17.013  22.987 -35.223  1.00  0.00      B    H  
ATOM    903  H09 LEU B  17      15.910  24.383 -35.195  1.00  0.00      B    H  
ATOM    904  H10 LEU B  17      16.464  23.656 -33.668  1.00  0.00      B    H  
ATOM    905  H14 LEU B  17      15.016  19.243 -33.196  1.00  0.00      B    H  
ATOM    906  N   VAL B  18      13.656  18.374 -36.720  1.00  0.00      B    N  
ATOM    907  CA  VAL B  18      13.848  17.300 -37.688  1.00  0.00      B    C  
ATOM    908  C   VAL B  18      12.974  17.506 -38.919  1.00  0.00      B    C  
ATOM    909  O   VAL B  18      12.166  18.435 -38.972  1.00  0.00      B    O  
ATOM    910  CB  VAL B  18      13.530  15.925 -37.070  1.00  0.00      B    C  
ATOM    911  CG1 VAL B  18      14.255  15.754 -35.744  1.00  0.00      B    C  
ATOM    912  CG2 VAL B  18      12.029  15.756 -36.893  1.00  0.00      B    C  
ATOM    913  H01 VAL B  18      14.897  17.324 -37.984  1.00  0.00      B    H  
ATOM    914  H02 VAL B  18      13.882  15.150 -37.750  1.00  0.00      B    H  
ATOM    915  H03 VAL B  18      15.153  16.372 -35.739  1.00  0.00      B    H  
ATOM    916  H04 VAL B  18      13.599  16.060 -34.929  1.00  0.00      B    H  
ATOM    917  H05 VAL B  18      14.534  14.708 -35.614  1.00  0.00      B    H  
ATOM    918  H06 VAL B  18      11.515  16.130 -37.778  1.00  0.00      B    H  
ATOM    919  H07 VAL B  18      11.795  14.700 -36.757  1.00  0.00      B    H  
ATOM    920  H08 VAL B  18      11.700  16.317 -36.018  1.00  0.00      B    H  
ATOM    921  H11 VAL B  18      12.724  18.727 -36.554  1.00  0.00      B    H  
ATOM    922  N   PHE B  19      13.139  16.635 -39.908  1.00  0.00      B    N  
ATOM    923  CA  PHE B  19      12.365  16.722 -41.141  1.00  0.00      B    C  
ATOM    924  C   PHE B  19      11.919  15.337 -41.602  1.00  0.00      B    C  
ATOM    925  O   PHE B  19      10.783  15.152 -42.039  1.00  0.00      B    O  
ATOM    926  CB  PHE B  19      13.189  17.396 -42.240  1.00  0.00      B    C  
ATOM    927  CG  PHE B  19      12.503  18.578 -42.863  1.00  0.00      B    C  
ATOM    928  CD1 PHE B  19      12.447  19.793 -42.199  1.00  0.00      B    C  
ATOM    929  CD2 PHE B  19      11.915  18.475 -44.113  1.00  0.00      B    C  
ATOM    930  CE1 PHE B  19      11.815  20.882 -42.770  1.00  0.00      B    C  
ATOM    931  CE2 PHE B  19      11.283  19.561 -44.690  1.00  0.00      B    C  
ATOM    932  CZ  PHE B  19      11.234  20.766 -44.017  1.00  0.00      B    C  
ATOM    933  H01 PHE B  19      11.478  17.323 -40.941  1.00  0.00      B    H  
ATOM    934  H02 PHE B  19      13.336  16.658 -43.029  1.00  0.00      B    H  
ATOM    935  H03 PHE B  19      14.132  17.731 -41.809  1.00  0.00      B    H  
ATOM    936  H04 PHE B  19      12.906  19.891 -41.215  1.00  0.00      B    H  
ATOM    937  H05 PHE B  19      11.951  17.526 -44.648  1.00  0.00      B    H  
ATOM    938  H06 PHE B  19      11.775  21.831 -42.236  1.00  0.00      B    H  
ATOM    939  H07 PHE B  19      10.824  19.466 -45.674  1.00  0.00      B    H  
ATOM    940  H08 PHE B  19      10.737  21.624 -44.470  1.00  0.00      B    H  
ATOM    941  H09 PHE B  19      13.817  15.894 -39.804  1.00  0.00      B    H  
ATOM    942  N   PHE B  20      12.822  14.367 -41.501  1.00  0.00      B    N  
ATOM    943  CA  PHE B  20      12.524  12.999 -41.909  1.00  0.00      B    C  
ATOM    944  C   PHE B  20      12.909  12.009 -40.814  1.00  0.00      B    C  
ATOM    945  O   PHE B  20      13.930  12.171 -40.147  1.00  0.00      B    O  
ATOM    946  CB  PHE B  20      13.265  12.658 -43.204  1.00  0.00      B    C  
ATOM    947  CG  PHE B  20      13.237  13.763 -44.220  1.00  0.00      B    C  
ATOM    948  CD1 PHE B  20      12.069  14.068 -44.900  1.00  0.00      B    C  
ATOM    949  CD2 PHE B  20      14.380  14.498 -44.495  1.00  0.00      B    C  
ATOM    950  CE1 PHE B  20      12.040  15.085 -45.836  1.00  0.00      B    C  
ATOM    951  CE2 PHE B  20      14.357  15.516 -45.429  1.00  0.00      B    C  
ATOM    952  CZ  PHE B  20      13.186  15.809 -46.101  1.00  0.00      B    C  
ATOM    953  H01 PHE B  20      11.450  12.923 -42.082  1.00  0.00      B    H  
ATOM    954  H02 PHE B  20      12.756  11.802 -43.648  1.00  0.00      B    H  
ATOM    955  H03 PHE B  20      14.305  12.439 -42.960  1.00  0.00      B    H  
ATOM    956  H04 PHE B  20      11.162  13.499 -44.695  1.00  0.00      B    H  
ATOM    957  H05 PHE B  20      15.307  14.270 -43.969  1.00  0.00      B    H  
ATOM    958  H06 PHE B  20      11.115  15.315 -46.364  1.00  0.00      B    H  
ATOM    959  H07 PHE B  20      15.262  16.087 -45.635  1.00  0.00      B    H  
ATOM    960  H08 PHE B  20      13.167  16.611 -46.839  1.00  0.00      B    H  
ATOM    961  H09 PHE B  20      13.737  14.583 -41.133  1.00  0.00      B    H  
ATOM    962  N   ALA B  21      12.081  10.985 -40.634  1.00  0.00      B    N  
ATOM    963  CA  ALA B  21      12.334   9.968 -39.621  1.00  0.00      B    C  
ATOM    964  C   ALA B  21      11.254   8.892 -39.641  1.00  0.00      B    C  
ATOM    965  O   ALA B  21      10.902   8.333 -38.603  1.00  0.00      B    O  
ATOM    966  CB  ALA B  21      12.420  10.606 -38.242  1.00  0.00      B    C  
ATOM    967  H01 ALA B  21      13.288   9.493 -39.850  1.00  0.00      B    H  
ATOM    968  H02 ALA B  21      12.802  11.623 -38.336  1.00  0.00      B    H  
ATOM    969  H03 ALA B  21      11.428  10.631 -37.790  1.00  0.00      B    H  
ATOM    970  H04 ALA B  21      13.092  10.023 -37.612  1.00  0.00      B    H  
ATOM    971  H09 ALA B  21      11.257  10.910 -41.213  1.00  0.00      B    H  
ATOM    972  N   GLU B  22      10.731   8.607 -40.830  1.00  0.00      B    N  
ATOM    973  CA  GLU B  22       9.689   7.598 -40.984  1.00  0.00      B    C  
ATOM    974  C   GLU B  22       9.305   7.433 -42.451  1.00  0.00      B    C  
ATOM    975  O   GLU B  22       8.133   7.540 -42.813  1.00  0.00      B    O  
ATOM    976  CB  GLU B  22       8.456   7.978 -40.162  1.00  0.00      B    C  
ATOM    977  CG  GLU B  22       7.708   6.781 -39.599  1.00  0.00      B    C  
ATOM    978  CD  GLU B  22       7.352   6.951 -38.135  1.00  0.00      B    C  
ATOM    979  OE1 GLU B  22       8.232   7.372 -37.356  1.00  0.00      B    O  
ATOM    980  OE2 GLU B  22       6.193   6.664 -37.768  1.00  0.00      B    O1-
ATOM    981  H01 GLU B  22      10.081   6.648 -40.620  1.00  0.00      B    H  
ATOM    982  H02 GLU B  22       7.771   8.496 -40.834  1.00  0.00      B    H  
ATOM    983  H03 GLU B  22       8.775   8.608 -39.331  1.00  0.00      B    H  
ATOM    984  H04 GLU B  22       8.364   5.914 -39.680  1.00  0.00      B    H  
ATOM    985  H05 GLU B  22      11.063   9.101 -41.646  1.00  0.00      B    H  
ATOM    986  H06 GLU B  22       6.789   6.643 -40.169  1.00  0.00      B    H  
ATOM    987  N   ASP B  23      10.300   7.173 -43.292  1.00  0.00      B    N  
ATOM    988  CA  ASP B  23      10.067   6.992 -44.720  1.00  0.00      B    C  
ATOM    989  C   ASP B  23       9.589   8.291 -45.361  1.00  0.00      B    C  
ATOM    990  O   ASP B  23       8.547   8.832 -44.990  1.00  0.00      B    O  
ATOM    991  CB  ASP B  23       9.039   5.884 -44.955  1.00  0.00      B    C  
ATOM    992  CG  ASP B  23       9.634   4.683 -45.662  1.00  0.00      B    C  
ATOM    993  OD1 ASP B  23      10.278   4.873 -46.715  1.00  0.00      B    O  
ATOM    994  OD2 ASP B  23       9.455   3.551 -45.164  1.00  0.00      B    O1-
ATOM    995  H01 ASP B  23      11.011   6.705 -45.183  1.00  0.00      B    H  
ATOM    996  H02 ASP B  23       8.254   6.290 -45.594  1.00  0.00      B    H  
ATOM    997  H03 ASP B  23       8.643   5.563 -43.991  1.00  0.00      B    H  
ATOM    998  H07 ASP B  23      11.241   7.099 -42.933  1.00  0.00      B    H  
ATOM    999  N   VAL B  24      10.358   8.787 -46.325  1.00  0.00      B    N  
ATOM   1000  CA  VAL B  24      10.013  10.023 -47.019  1.00  0.00      B    C  
ATOM   1001  C   VAL B  24      10.316   9.920 -48.509  1.00  0.00      B    C  
ATOM   1002  O   VAL B  24      11.300   9.301 -48.912  1.00  0.00      B    O  
ATOM   1003  CB  VAL B  24      10.774  11.226 -46.432  1.00  0.00      B    C  
ATOM   1004  CG1 VAL B  24      12.245  11.166 -46.816  1.00  0.00      B    C  
ATOM   1005  CG2 VAL B  24      10.147  12.532 -46.898  1.00  0.00      B    C  
ATOM   1006  H01 VAL B  24       8.943  10.177 -46.880  1.00  0.00      B    H  
ATOM   1007  H02 VAL B  24      10.704  11.183 -45.345  1.00  0.00      B    H  
ATOM   1008  H03 VAL B  24      12.844  10.967 -45.927  1.00  0.00      B    H  
ATOM   1009  H04 VAL B  24      11.202   8.296 -46.583  1.00  0.00      B    H  
ATOM   1010  H05 VAL B  24      12.399  10.369 -47.544  1.00  0.00      B    H  
ATOM   1011  H06 VAL B  24      12.547  12.119 -47.251  1.00  0.00      B    H  
ATOM   1012  H07 VAL B  24       9.209  12.694 -46.367  1.00  0.00      B    H  
ATOM   1013  H08 VAL B  24      10.828  13.357 -46.691  1.00  0.00      B    H  
ATOM   1014  H09 VAL B  24       9.953  12.481 -47.969  1.00  0.00      B    H  
ATOM   1015  N   GLY B  25       9.463  10.532 -49.325  1.00  0.00      B    N  
ATOM   1016  CA  GLY B  25       9.657  10.498 -50.762  1.00  0.00      B    C  
ATOM   1017  C   GLY B  25      10.843  11.332 -51.207  1.00  0.00      B    C  
ATOM   1018  O   GLY B  25      11.987  11.023 -50.876  1.00  0.00      B    O  
ATOM   1019  H01 GLY B  25       8.764  10.917 -51.227  1.00  0.00      B    H  
ATOM   1020  H02 GLY B  25       9.820   9.465 -51.069  1.00  0.00      B    H  
ATOM   1021  H10 GLY B  25       8.671  11.026 -48.940  1.00  0.00      B    H  
ATOM   1022  N   SER B  26      10.569  12.392 -51.961  1.00  0.00      B    N  
ATOM   1023  CA  SER B  26      11.622  13.270 -52.457  1.00  0.00      B    C  
ATOM   1024  C   SER B  26      11.642  14.585 -51.683  1.00  0.00      B    C  
ATOM   1025  O   SER B  26      10.598  15.185 -51.430  1.00  0.00      B    O  
ATOM   1026  CB  SER B  26      11.425  13.547 -53.948  1.00  0.00      B    C  
ATOM   1027  OG  SER B  26      10.547  12.599 -54.531  1.00  0.00      B    O  
ATOM   1028  H01 SER B  26      12.578  12.767 -52.311  1.00  0.00      B    H  
ATOM   1029  H02 SER B  26      12.393  13.474 -54.445  1.00  0.00      B    H  
ATOM   1030  H03 SER B  26       9.608  12.594 -52.196  1.00  0.00      B    H  
ATOM   1031  H04 SER B  26      11.006  14.545 -54.073  1.00  0.00      B    H  
ATOM   1032  H05 SER B  26      10.312  11.936 -53.878  1.00  0.00      B    H  
ATOM   1033  N   ASN B  27      12.839  15.027 -51.309  1.00  0.00      B    N  
ATOM   1034  CA  ASN B  27      12.997  16.270 -50.564  1.00  0.00      B    C  
ATOM   1035  C   ASN B  27      13.432  17.405 -51.485  1.00  0.00      B    C  
ATOM   1036  O   ASN B  27      14.624  17.644 -51.675  1.00  0.00      B    O  
ATOM   1037  CB  ASN B  27      14.020  16.089 -49.441  1.00  0.00      B    C  
ATOM   1038  CG  ASN B  27      13.952  14.710 -48.813  1.00  0.00      B    C  
ATOM   1039  ND2 ASN B  27      15.088  14.225 -48.326  1.00  0.00      B    N  
ATOM   1040  OD1 ASN B  27      12.890  14.088 -48.767  1.00  0.00      B    O  
ATOM   1041  H01 ASN B  27      12.032  16.529 -50.129  1.00  0.00      B    H  
ATOM   1042  H02 ASN B  27      13.793  16.819 -48.664  1.00  0.00      B    H  
ATOM   1043  H03 ASN B  27      15.019  16.239 -49.849  1.00  0.00      B    H  
ATOM   1044  H04 ASN B  27      15.104  13.311 -47.896  1.00  0.00      B    H  
ATOM   1045  H05 ASN B  27      15.936  14.770 -48.385  1.00  0.00      B    H  
ATOM   1046  H06 ASN B  27      13.659  14.488 -51.547  1.00  0.00      B    H  
ATOM   1047  N   LYS B  28      12.456  18.104 -52.055  1.00  0.00      B    N  
ATOM   1048  CA  LYS B  28      12.736  19.217 -52.955  1.00  0.00      B    C  
ATOM   1049  C   LYS B  28      12.480  20.553 -52.265  1.00  0.00      B    C  
ATOM   1050  O   LYS B  28      11.528  21.260 -52.594  1.00  0.00      B    O  
ATOM   1051  CB  LYS B  28      11.875  19.108 -54.216  1.00  0.00      B    C  
ATOM   1052  CG  LYS B  28      12.198  20.158 -55.265  1.00  0.00      B    C  
ATOM   1053  CD  LYS B  28      13.559  19.915 -55.896  1.00  0.00      B    C  
ATOM   1054  CE  LYS B  28      13.441  19.640 -57.387  1.00  0.00      B    C  
ATOM   1055  NZ  LYS B  28      14.672  20.040 -58.124  1.00  0.00      B    N1+
ATOM   1056  H01 LYS B  28      13.788  19.170 -53.235  1.00  0.00      B    H  
ATOM   1057  H02 LYS B  28      10.841  19.268 -53.912  1.00  0.00      B    H  
ATOM   1058  H03 LYS B  28      12.029  18.122 -54.655  1.00  0.00      B    H  
ATOM   1059  H04 LYS B  28      12.216  21.133 -54.778  1.00  0.00      B    H  
ATOM   1060  H05 LYS B  28      11.436  20.128 -56.043  1.00  0.00      B    H  
ATOM   1061  H06 LYS B  28      11.496  17.858 -51.860  1.00  0.00      B    H  
ATOM   1062  H07 LYS B  28      14.004  19.041 -55.421  1.00  0.00      B    H  
ATOM   1063  H08 LYS B  28      14.182  20.797 -55.746  1.00  0.00      B    H  
ATOM   1064  H09 LYS B  28      12.609  20.228 -57.774  1.00  0.00      B    H  
ATOM   1065  H10 LYS B  28      13.270  18.574 -57.537  1.00  0.00      B    H  
ATOM   1066  H11 LYS B  28      15.438  19.443 -57.847  1.00  0.00      B    H  
ATOM   1067  H12 LYS B  28      14.515  19.947 -59.117  1.00  0.00      B    H  
ATOM   1068  H13 LYS B  28      14.898  21.000 -57.907  1.00  0.00      B    H  
ATOM   1069  N   GLY B  29      13.337  20.893 -51.307  1.00  0.00      B    N  
ATOM   1070  CA  GLY B  29      13.187  22.144 -50.587  1.00  0.00      B    C  
ATOM   1071  C   GLY B  29      12.842  21.934 -49.126  1.00  0.00      B    C  
ATOM   1072  O   GLY B  29      11.855  22.476 -48.630  1.00  0.00      B    O  
ATOM   1073  H01 GLY B  29      12.365  22.694 -51.046  1.00  0.00      B    H  
ATOM   1074  H02 GLY B  29      14.123  22.699 -50.650  1.00  0.00      B    H  
ATOM   1075  H14 GLY B  29      14.101  20.274 -51.078  1.00  0.00      B    H  
ATOM   1076  N   ALA B  30      13.657  21.144 -48.435  1.00  0.00      B    N  
ATOM   1077  CA  ALA B  30      13.434  20.865 -47.022  1.00  0.00      B    C  
ATOM   1078  C   ALA B  30      14.352  21.707 -46.144  1.00  0.00      B    C  
ATOM   1079  O   ALA B  30      15.572  21.537 -46.161  1.00  0.00      B    O  
ATOM   1080  CB  ALA B  30      13.641  19.384 -46.738  1.00  0.00      B    C  
ATOM   1081  H01 ALA B  30      12.404  21.130 -46.783  1.00  0.00      B    H  
ATOM   1082  H02 ALA B  30      14.537  19.253 -46.131  1.00  0.00      B    H  
ATOM   1083  H03 ALA B  30      14.450  20.727 -48.900  1.00  0.00      B    H  
ATOM   1084  H04 ALA B  30      12.778  18.993 -46.200  1.00  0.00      B    H  
ATOM   1085  H05 ALA B  30      13.758  18.846 -47.679  1.00  0.00      B    H  
ATOM   1086  N   ILE B  31      13.759  22.617 -45.378  1.00  0.00      B    N  
ATOM   1087  CA  ILE B  31      14.525  23.485 -44.492  1.00  0.00      B    C  
ATOM   1088  C   ILE B  31      13.839  23.633 -43.139  1.00  0.00      B    C  
ATOM   1089  O   ILE B  31      12.628  23.844 -43.065  1.00  0.00      B    O  
ATOM   1090  CB  ILE B  31      14.725  24.882 -45.109  1.00  0.00      B    C  
ATOM   1091  CG1 ILE B  31      13.416  25.674 -45.069  1.00  0.00      B    C  
ATOM   1092  CG2 ILE B  31      15.234  24.763 -46.538  1.00  0.00      B    C  
ATOM   1093  CD1 ILE B  31      13.298  26.586 -43.868  1.00  0.00      B    C  
ATOM   1094  H01 ILE B  31      15.498  23.015 -44.353  1.00  0.00      B    H  
ATOM   1095  H02 ILE B  31      15.471  25.418 -44.522  1.00  0.00      B    H  
ATOM   1096  H03 ILE B  31      12.605  24.949 -45.001  1.00  0.00      B    H  
ATOM   1097  H04 ILE B  31      13.352  26.281 -45.972  1.00  0.00      B    H  
ATOM   1098  H05 ILE B  31      16.260  24.394 -46.528  1.00  0.00      B    H  
ATOM   1099  H06 ILE B  31      12.754  22.709 -45.411  1.00  0.00      B    H  
ATOM   1100  H07 ILE B  31      14.603  24.068 -47.092  1.00  0.00      B    H  
ATOM   1101  H08 ILE B  31      15.205  25.742 -47.017  1.00  0.00      B    H  
ATOM   1102  H09 ILE B  31      12.246  26.726 -43.621  1.00  0.00      B    H  
ATOM   1103  H10 ILE B  31      13.814  26.138 -43.019  1.00  0.00      B    H  
ATOM   1104  H11 ILE B  31      13.748  27.552 -44.099  1.00  0.00      B    H  
ATOM   1105  N   ILE B  32      14.621  23.523 -42.070  1.00  0.00      B    N  
ATOM   1106  CA  ILE B  32      14.089  23.647 -40.719  1.00  0.00      B    C  
ATOM   1107  C   ILE B  32      15.061  24.395 -39.812  1.00  0.00      B    C  
ATOM   1108  O   ILE B  32      15.842  23.784 -39.084  1.00  0.00      B    O  
ATOM   1109  CB  ILE B  32      13.788  22.268 -40.103  1.00  0.00      B    C  
ATOM   1110  CG1 ILE B  32      13.340  22.421 -38.648  1.00  0.00      B    C  
ATOM   1111  CG2 ILE B  32      15.012  21.369 -40.194  1.00  0.00      B    C  
ATOM   1112  CD1 ILE B  32      12.770  21.152 -38.054  1.00  0.00      B    C  
ATOM   1113  H01 ILE B  32      13.160  24.212 -40.797  1.00  0.00      B    H  
ATOM   1114  H02 ILE B  32      12.978  21.804 -40.666  1.00  0.00      B    H  
ATOM   1115  H03 ILE B  32      12.544  23.166 -38.635  1.00  0.00      B    H  
ATOM   1116  H04 ILE B  32      14.200  22.725 -38.052  1.00  0.00      B    H  
ATOM   1117  H05 ILE B  32      15.836  21.821 -39.641  1.00  0.00      B    H  
ATOM   1118  H06 ILE B  32      14.780  20.394 -39.766  1.00  0.00      B    H  
ATOM   1119  H07 ILE B  32      15.299  21.249 -41.239  1.00  0.00      B    H  
ATOM   1120  H08 ILE B  32      11.782  20.966 -38.476  1.00  0.00      B    H  
ATOM   1121  H09 ILE B  32      13.427  20.314 -38.286  1.00  0.00      B    H  
ATOM   1122  H10 ILE B  32      12.688  21.261 -36.973  1.00  0.00      B    H  
ATOM   1123  H12 ILE B  32      15.608  23.349 -42.197  1.00  0.00      B    H  
ATOM   1124  N   GLY B  33      15.006  25.723 -39.861  1.00  0.00      B    N  
ATOM   1125  CA  GLY B  33      15.884  26.532 -39.038  1.00  0.00      B    C  
ATOM   1126  C   GLY B  33      15.177  27.732 -38.440  1.00  0.00      B    C  
ATOM   1127  O   GLY B  33      14.180  28.209 -38.984  1.00  0.00      B    O  
ATOM   1128  H01 GLY B  33      16.685  26.904 -39.676  1.00  0.00      B    H  
ATOM   1129  H02 GLY B  33      16.272  25.915 -38.228  1.00  0.00      B    H  
ATOM   1130  H11 GLY B  33      14.345  26.173 -40.478  1.00  0.00      B    H  
ATOM   1131  N   LEU B  34      15.690  28.220 -37.316  1.00  0.00      B    N  
ATOM   1132  CA  LEU B  34      15.099  29.371 -36.642  1.00  0.00      B    C  
ATOM   1133  C   LEU B  34      15.907  30.636 -36.914  1.00  0.00      B    C  
ATOM   1134  O   LEU B  34      17.117  30.671 -36.691  1.00  0.00      B    O  
ATOM   1135  CB  LEU B  34      15.018  29.118 -35.135  1.00  0.00      B    C  
ATOM   1136  CG  LEU B  34      16.166  28.310 -34.527  1.00  0.00      B    C  
ATOM   1137  CD1 LEU B  34      16.375  28.693 -33.071  1.00  0.00      B    C  
ATOM   1138  CD2 LEU B  34      15.893  26.818 -34.655  1.00  0.00      B    C  
ATOM   1139  H01 LEU B  34      14.092  29.514 -37.035  1.00  0.00      B    H  
ATOM   1140  H02 LEU B  34      14.123  28.513 -34.987  1.00  0.00      B    H  
ATOM   1141  H03 LEU B  34      16.509  27.783 -36.918  1.00  0.00      B    H  
ATOM   1142  H04 LEU B  34      14.989  30.086 -34.635  1.00  0.00      B    H  
ATOM   1143  H05 LEU B  34      17.079  28.541 -35.076  1.00  0.00      B    H  
ATOM   1144  H06 LEU B  34      17.083  29.520 -33.011  1.00  0.00      B    H  
ATOM   1145  H07 LEU B  34      15.424  28.998 -32.635  1.00  0.00      B    H  
ATOM   1146  H08 LEU B  34      16.769  27.838 -32.523  1.00  0.00      B    H  
ATOM   1147  H09 LEU B  34      14.964  26.665 -35.204  1.00  0.00      B    H  
ATOM   1148  H10 LEU B  34      16.714  26.343 -35.192  1.00  0.00      B    H  
ATOM   1149  H11 LEU B  34      15.804  26.378 -33.662  1.00  0.00      B    H  
ATOM   1150  N   MET B  35      15.230  31.673 -37.395  1.00  0.00      B    N  
ATOM   1151  CA  MET B  35      15.885  32.941 -37.694  1.00  0.00      B    C  
ATOM   1152  C   MET B  35      16.863  32.787 -38.855  1.00  0.00      B    C  
ATOM   1153  O   MET B  35      17.932  33.398 -38.864  1.00  0.00      B    O  
ATOM   1154  CB  MET B  35      16.620  33.463 -36.458  1.00  0.00      B    C  
ATOM   1155  CG  MET B  35      16.864  34.963 -36.486  1.00  0.00      B    C  
ATOM   1156  SD  MET B  35      18.616  35.380 -36.578  1.00  0.00      B    S  
ATOM   1157  CE  MET B  35      19.031  35.487 -34.839  1.00  0.00      B    C  
ATOM   1158  H01 MET B  35      15.118  33.659 -37.982  1.00  0.00      B    H  
ATOM   1159  H02 MET B  35      17.597  32.980 -36.438  1.00  0.00      B    H  
ATOM   1160  H03 MET B  35      16.025  33.226 -35.576  1.00  0.00      B    H  
ATOM   1161  H04 MET B  35      16.475  35.378 -35.556  1.00  0.00      B    H  
ATOM   1162  H05 MET B  35      16.358  35.383 -37.355  1.00  0.00      B    H  
ATOM   1163  H06 MET B  35      19.852  36.191 -34.705  1.00  0.00      B    H  
ATOM   1164  H07 MET B  35      18.162  35.832 -34.278  1.00  0.00      B    H  
ATOM   1165  H08 MET B  35      19.332  34.504 -34.476  1.00  0.00      B    H  
ATOM   1166  H12 MET B  35      14.237  31.581 -37.558  1.00  0.00      B    H  
ATOM   1167  N   VAL B  36      16.491  31.966 -39.832  1.00  0.00      B    N  
ATOM   1168  CA  VAL B  36      17.335  31.733 -40.997  1.00  0.00      B    C  
ATOM   1169  C   VAL B  36      17.055  32.756 -42.092  1.00  0.00      B    C  
ATOM   1170  O   VAL B  36      15.930  33.231 -42.240  1.00  0.00      B    O  
ATOM   1171  CB  VAL B  36      17.127  30.317 -41.567  1.00  0.00      B    C  
ATOM   1172  CG1 VAL B  36      18.093  30.055 -42.712  1.00  0.00      B    C  
ATOM   1173  CG2 VAL B  36      17.289  29.274 -40.472  1.00  0.00      B    C  
ATOM   1174  H01 VAL B  36      18.368  31.835 -40.665  1.00  0.00      B    H  
ATOM   1175  H02 VAL B  36      16.112  30.246 -41.957  1.00  0.00      B    H  
ATOM   1176  H03 VAL B  36      19.047  29.712 -42.311  1.00  0.00      B    H  
ATOM   1177  H04 VAL B  36      17.679  29.290 -43.369  1.00  0.00      B    H  
ATOM   1178  H05 VAL B  36      18.247  30.975 -43.276  1.00  0.00      B    H  
ATOM   1179  H06 VAL B  36      18.008  29.631 -39.735  1.00  0.00      B    H  
ATOM   1180  H07 VAL B  36      16.328  29.103 -39.988  1.00  0.00      B    H  
ATOM   1181  H08 VAL B  36      17.648  28.342 -40.908  1.00  0.00      B    H  
ATOM   1182  H09 VAL B  36      15.602  31.492 -39.765  1.00  0.00      B    H  
ATOM   1183  N   GLY B  37      18.088  33.091 -42.860  1.00  0.00      B    N  
ATOM   1184  CA  GLY B  37      17.933  34.056 -43.933  1.00  0.00      B    C  
ATOM   1185  C   GLY B  37      17.034  33.548 -45.043  1.00  0.00      B    C  
ATOM   1186  O   GLY B  37      16.095  32.792 -44.795  1.00  0.00      B    O  
ATOM   1187  H01 GLY B  37      18.919  34.237 -44.361  1.00  0.00      B    H  
ATOM   1188  H02 GLY B  37      17.502  34.970 -43.523  1.00  0.00      B    H  
ATOM   1189  H09 GLY B  37      18.991  32.669 -42.695  1.00  0.00      B    H  
ATOM   1190  N   GLY B  38      17.320  33.967 -46.272  1.00  0.00      B    N  
ATOM   1191  CA  GLY B  38      16.520  33.542 -47.406  1.00  0.00      B    C  
ATOM   1192  C   GLY B  38      16.880  32.148 -47.879  1.00  0.00      B    C  
ATOM   1193  O   GLY B  38      17.917  31.604 -47.500  1.00  0.00      B    O  
ATOM   1194  H01 GLY B  38      16.716  34.232 -48.227  1.00  0.00      B    H  
ATOM   1195  H02 GLY B  38      15.469  33.554 -47.117  1.00  0.00      B    H  
ATOM   1196  H03 GLY B  38      18.103  34.588 -46.418  1.00  0.00      B    H  
ATOM   1197  N   VAL B  39      16.021  31.566 -48.711  1.00  0.00      B    N  
ATOM   1198  CA  VAL B  39      16.254  30.226 -49.236  1.00  0.00      B    C  
ATOM   1199  C   VAL B  39      15.628  30.061 -50.617  1.00  0.00      B    C  
ATOM   1200  O   VAL B  39      14.539  30.570 -50.882  1.00  0.00      B    O  
ATOM   1201  CB  VAL B  39      15.686  29.147 -48.295  1.00  0.00      B    C  
ATOM   1202  CG1 VAL B  39      15.905  27.760 -48.878  1.00  0.00      B    C  
ATOM   1203  CG2 VAL B  39      16.315  29.260 -46.915  1.00  0.00      B    C  
ATOM   1204  H01 VAL B  39      17.334  30.099 -49.311  1.00  0.00      B    H  
ATOM   1205  H02 VAL B  39      14.612  29.306 -48.194  1.00  0.00      B    H  
ATOM   1206  H03 VAL B  39      15.187  32.065 -48.986  1.00  0.00      B    H  
ATOM   1207  H04 VAL B  39      16.897  27.402 -48.601  1.00  0.00      B    H  
ATOM   1208  H05 VAL B  39      15.151  27.077 -48.487  1.00  0.00      B    H  
ATOM   1209  H06 VAL B  39      15.826  27.805 -49.964  1.00  0.00      B    H  
ATOM   1210  H07 VAL B  39      17.207  29.884 -46.973  1.00  0.00      B    H  
ATOM   1211  H08 VAL B  39      15.601  29.711 -46.226  1.00  0.00      B    H  
ATOM   1212  H09 VAL B  39      16.589  28.267 -46.557  1.00  0.00      B    H  
ATOM   1213  N   VAL B  40      16.325  29.345 -51.494  1.00  0.00      B    N  
ATOM   1214  CA  VAL B  40      15.838  29.111 -52.848  1.00  0.00      B    C  
ATOM   1215  C   VAL B  40      16.038  27.657 -53.260  1.00  0.00      B    C  
ATOM   1216  O   VAL B  40      17.156  27.141 -53.228  1.00  0.00      B    O  
ATOM   1217  CB  VAL B  40      16.547  30.024 -53.866  1.00  0.00      B    C  
ATOM   1218  CG1 VAL B  40      15.971  29.820 -55.259  1.00  0.00      B    C  
ATOM   1219  CG2 VAL B  40      16.435  31.481 -53.442  1.00  0.00      B    C  
ATOM   1220  H01 VAL B  40      14.773  29.342 -52.845  1.00  0.00      B    H  
ATOM   1221  H02 VAL B  40      17.603  29.757 -53.894  1.00  0.00      B    H  
ATOM   1222  H03 VAL B  40      15.083  30.441 -55.379  1.00  0.00      B    H  
ATOM   1223  H04 VAL B  40      16.714  30.102 -56.005  1.00  0.00      B    H  
ATOM   1224  H05 VAL B  40      15.701  28.772 -55.391  1.00  0.00      B    H  
ATOM   1225  H06 VAL B  40      15.437  31.668 -53.045  1.00  0.00      B    H  
ATOM   1226  H07 VAL B  40      17.177  31.694 -52.673  1.00  0.00      B    H  
ATOM   1227  H08 VAL B  40      16.609  32.125 -54.304  1.00  0.00      B    H  
ATOM   1228  H10 VAL B  40      17.213  28.954 -51.215  1.00  0.00      B    H  
ATOM   1229  N   ILE B  41      14.949  27.002 -53.648  1.00  0.00      B    N  
ATOM   1230  CA  ILE B  41      15.006  25.608 -54.069  1.00  0.00      B    C  
ATOM   1231  C   ILE B  41      14.293  25.406 -55.401  1.00  0.00      B    C  
ATOM   1232  O   ILE B  41      13.204  25.937 -55.621  1.00  0.00      B    O  
ATOM   1233  CB  ILE B  41      14.376  24.677 -53.016  1.00  0.00      B    C  
ATOM   1234  CG1 ILE B  41      15.013  24.915 -51.646  1.00  0.00      B    C  
ATOM   1235  CG2 ILE B  41      14.534  23.222 -53.434  1.00  0.00      B    C  
ATOM   1236  CD1 ILE B  41      14.018  25.312 -50.578  1.00  0.00      B    C  
ATOM   1237  H01 ILE B  41      16.060  25.355 -54.183  1.00  0.00      B    H  
ATOM   1238  H02 ILE B  41      13.312  24.901 -52.944  1.00  0.00      B    H  
ATOM   1239  H03 ILE B  41      15.711  25.745 -51.757  1.00  0.00      B    H  
ATOM   1240  H04 ILE B  41      15.510  23.997 -51.332  1.00  0.00      B    H  
ATOM   1241  H05 ILE B  41      15.515  22.860 -53.125  1.00  0.00      B    H  
ATOM   1242  H06 ILE B  41      13.759  22.621 -52.958  1.00  0.00      B    H  
ATOM   1243  H07 ILE B  41      14.442  23.143 -54.517  1.00  0.00      B    H  
ATOM   1244  H08 ILE B  41      13.074  24.794 -50.751  1.00  0.00      B    H  
ATOM   1245  H09 ILE B  41      14.060  27.482 -53.651  1.00  0.00      B    H  
ATOM   1246  H10 ILE B  41      14.408  25.038 -49.598  1.00  0.00      B    H  
ATOM   1247  H11 ILE B  41      13.853  26.389 -50.616  1.00  0.00      B    H  
ATOM   1248  N   ALA B  42      14.913  24.634 -56.287  1.00  0.00      B    N  
ATOM   1249  CA  ALA B  42      14.336  24.358 -57.597  1.00  0.00      B    C  
ATOM   1250  C   ALA B  42      13.273  23.269 -57.511  1.00  0.00      B    C  
ATOM   1251  O   ALA B  42      13.212  22.416 -58.395  1.00  0.00      B    O  
ATOM   1252  CB  ALA B  42      15.426  23.957 -58.580  1.00  0.00      B    C  
ATOM   1253  H01 ALA B  42      13.857  25.269 -57.954  1.00  0.00      B    H  
ATOM   1254  H02 ALA B  42      12.574  23.246 -56.675  1.00  0.00      B    H  
ATOM   1255  H03 ALA B  42      16.337  23.715 -58.033  1.00  0.00      B    H  
ATOM   1256  H04 ALA B  42      15.101  23.085 -59.148  1.00  0.00      B    H  
ATOM   1257  H05 ALA B  42      15.622  24.784 -59.263  1.00  0.00      B    H  
ATOM   1258  H12 ALA B  42      15.806  24.228 -56.047  1.00  0.00      B    H  
TER   
ATOM   1259  N   ASP C   1      14.108   7.309   9.475  1.00  0.00      C    N  
ATOM   1260  CA  ASP C   1      14.228   6.731   8.141  1.00  0.00      C    C  
ATOM   1261  C   ASP C   1      14.066   7.803   7.068  1.00  0.00      C    C  
ATOM   1262  O   ASP C   1      12.949   8.153   6.689  1.00  0.00      C    O  
ATOM   1263  CB  ASP C   1      13.183   5.632   7.943  1.00  0.00      C    C  
ATOM   1264  CG  ASP C   1      13.338   4.499   8.938  1.00  0.00      C    C  
ATOM   1265  OD1 ASP C   1      14.491   4.172   9.290  1.00  0.00      C    O  
ATOM   1266  OD2 ASP C   1      12.307   3.938   9.365  1.00  0.00      C    O1-
ATOM   1267  H01 ASP C   1      14.551   8.217   9.490  1.00  0.00      C    H  
ATOM   1268  H02 ASP C   1      15.223   6.297   8.048  1.00  0.00      C    H  
ATOM   1269  H03 ASP C   1      13.323   5.218   6.945  1.00  0.00      C    H  
ATOM   1270  H04 ASP C   1      12.190   6.067   8.059  1.00  0.00      C    H  
ATOM   1271  H06 ASP C   1      14.557   6.703  10.147  1.00  0.00      C    H  
ATOM   1272  N   ALA C   2      15.190   8.320   6.582  1.00  0.00      C    N  
ATOM   1273  CA  ALA C   2      15.173   9.351   5.552  1.00  0.00      C    C  
ATOM   1274  C   ALA C   2      15.519   8.768   4.186  1.00  0.00      C    C  
ATOM   1275  O   ALA C   2      16.688   8.544   3.875  1.00  0.00      C    O  
ATOM   1276  CB  ALA C   2      16.140  10.471   5.910  1.00  0.00      C    C  
ATOM   1277  H01 ALA C   2      14.164   9.760   5.499  1.00  0.00      C    H  
ATOM   1278  H02 ALA C   2      17.045  10.375   5.310  1.00  0.00      C    H  
ATOM   1279  H03 ALA C   2      15.672  11.434   5.708  1.00  0.00      C    H  
ATOM   1280  H04 ALA C   2      16.397  10.406   6.967  1.00  0.00      C    H  
ATOM   1281  H05 ALA C   2      16.077   7.990   6.935  1.00  0.00      C    H  
ATOM   1282  N   GLU C   3      14.494   8.524   3.376  1.00  0.00      C    N  
ATOM   1283  CA  GLU C   3      14.691   7.965   2.043  1.00  0.00      C    C  
ATOM   1284  C   GLU C   3      14.506   9.036   0.971  1.00  0.00      C    C  
ATOM   1285  O   GLU C   3      13.380   9.392   0.621  1.00  0.00      C    O  
ATOM   1286  CB  GLU C   3      13.716   6.811   1.801  1.00  0.00      C    C  
ATOM   1287  CG  GLU C   3      13.991   6.041   0.520  1.00  0.00      C    C  
ATOM   1288  CD  GLU C   3      12.783   5.978  -0.394  1.00  0.00      C    C  
ATOM   1289  OE1 GLU C   3      12.147   7.032  -0.609  1.00  0.00      C    O  
ATOM   1290  OE2 GLU C   3      12.473   4.877  -0.894  1.00  0.00      C    O1-
ATOM   1291  H01 GLU C   3      15.712   7.587   1.982  1.00  0.00      C    H  
ATOM   1292  H02 GLU C   3      12.722   7.248   1.704  1.00  0.00      C    H  
ATOM   1293  H03 GLU C   3      13.784   6.120   2.641  1.00  0.00      C    H  
ATOM   1294  H04 GLU C   3      14.247   5.019   0.798  1.00  0.00      C    H  
ATOM   1295  H05 GLU C   3      13.557   8.730   3.691  1.00  0.00      C    H  
ATOM   1296  H06 GLU C   3      14.807   6.529  -0.013  1.00  0.00      C    H  
ATOM   1297  N   PHE C   4      15.618   9.546   0.454  1.00  0.00      C    N  
ATOM   1298  CA  PHE C   4      15.580  10.577  -0.576  1.00  0.00      C    C  
ATOM   1299  C   PHE C   4      15.914   9.990  -1.945  1.00  0.00      C    C  
ATOM   1300  O   PHE C   4      17.081   9.772  -2.271  1.00  0.00      C    O  
ATOM   1301  CB  PHE C   4      16.560  11.702  -0.239  1.00  0.00      C    C  
ATOM   1302  CG  PHE C   4      15.961  12.782   0.616  1.00  0.00      C    C  
ATOM   1303  CD1 PHE C   4      15.677  12.550   1.952  1.00  0.00      C    C  
ATOM   1304  CD2 PHE C   4      15.682  14.030   0.083  1.00  0.00      C    C  
ATOM   1305  CE1 PHE C   4      15.126  13.542   2.741  1.00  0.00      C    C  
ATOM   1306  CE2 PHE C   4      15.131  15.026   0.867  1.00  0.00      C    C  
ATOM   1307  CZ  PHE C   4      14.852  14.781   2.197  1.00  0.00      C    C  
ATOM   1308  H01 PHE C   4      14.569  10.984  -0.610  1.00  0.00      C    H  
ATOM   1309  H02 PHE C   4      16.853  12.165  -1.181  1.00  0.00      C    H  
ATOM   1310  H03 PHE C   4      17.410  11.273   0.291  1.00  0.00      C    H  
ATOM   1311  H04 PHE C   4      15.891  11.573   2.386  1.00  0.00      C    H  
ATOM   1312  H05 PHE C   4      15.899  14.229  -0.966  1.00  0.00      C    H  
ATOM   1313  H06 PHE C   4      14.908  13.346   3.791  1.00  0.00      C    H  
ATOM   1314  H07 PHE C   4      16.512   9.211   0.783  1.00  0.00      C    H  
ATOM   1315  H08 PHE C   4      14.917  16.004   0.436  1.00  0.00      C    H  
ATOM   1316  H09 PHE C   4      14.416  15.565   2.817  1.00  0.00      C    H  
ATOM   1317  N   ARG C   5      14.880   9.736  -2.741  1.00  0.00      C    N  
ATOM   1318  CA  ARG C   5      15.062   9.173  -4.073  1.00  0.00      C    C  
ATOM   1319  C   ARG C   5      14.882  10.243  -5.145  1.00  0.00      C    C  
ATOM   1320  O   ARG C   5      13.757  10.609  -5.490  1.00  0.00      C    O  
ATOM   1321  CB  ARG C   5      14.072   8.030  -4.307  1.00  0.00      C    C  
ATOM   1322  CG  ARG C   5      14.393   6.775  -3.512  1.00  0.00      C    C  
ATOM   1323  CD  ARG C   5      15.549   6.004  -4.130  1.00  0.00      C    C  
ATOM   1324  NE  ARG C   5      15.284   4.568  -4.182  1.00  0.00      C    N  
ATOM   1325  CZ  ARG C   5      14.373   4.018  -4.976  1.00  0.00      C    C  
ATOM   1326  NH1 ARG C   5      13.643   4.778  -5.781  1.00  0.00      C    N1+
ATOM   1327  NH2 ARG C   5      14.190   2.704  -4.967  1.00  0.00      C    N  
ATOM   1328  H01 ARG C   5      16.078   8.784  -4.139  1.00  0.00      C    H  
ATOM   1329  H02 ARG C   5      14.134   7.764  -5.362  1.00  0.00      C    H  
ATOM   1330  H03 ARG C   5      13.076   8.372  -4.025  1.00  0.00      C    H  
ATOM   1331  H04 ARG C   5      13.512   6.133  -3.517  1.00  0.00      C    H  
ATOM   1332  H05 ARG C   5      14.660   7.058  -2.494  1.00  0.00      C    H  
ATOM   1333  H06 ARG C   5      16.429   6.161  -3.507  1.00  0.00      C    H  
ATOM   1334  H07 ARG C   5      15.714   6.369  -5.144  1.00  0.00      C    H  
ATOM   1335  H08 ARG C   5      15.823   3.961  -3.581  1.00  0.00      C    H  
ATOM   1336  H09 ARG C   5      12.951   4.356  -6.384  1.00  0.00      C    H  
ATOM   1337  H10 ARG C   5      13.946   9.938  -2.415  1.00  0.00      C    H  
ATOM   1338  H11 ARG C   5      13.779   5.779  -5.791  1.00  0.00      C    H  
ATOM   1339  H12 ARG C   5      14.744   2.121  -4.356  1.00  0.00      C    H  
ATOM   1340  H13 ARG C   5      13.497   2.286  -5.571  1.00  0.00      C    H  
ATOM   1341  N   HIS C   6      15.997  10.743  -5.669  1.00  0.00      C    N  
ATOM   1342  CA  HIS C   6      15.961  11.772  -6.703  1.00  0.00      C    C  
ATOM   1343  C   HIS C   6      16.370  11.197  -8.056  1.00  0.00      C    C  
ATOM   1344  O   HIS C   6      17.557  11.057  -8.349  1.00  0.00      C    O  
ATOM   1345  CB  HIS C   6      16.885  12.931  -6.329  1.00  0.00      C    C  
ATOM   1346  CG  HIS C   6      16.315  13.837  -5.281  1.00  0.00      C    C  
ATOM   1347  CD2 HIS C   6      16.272  13.715  -3.933  1.00  0.00      C    C  
ATOM   1348  ND1 HIS C   6      15.694  15.033  -5.576  1.00  0.00      C    N  
ATOM   1349  CE1 HIS C   6      15.296  15.608  -4.455  1.00  0.00      C    C  
ATOM   1350  NE2 HIS C   6      15.634  14.829  -3.444  1.00  0.00      C    N  
ATOM   1351  H01 HIS C   6      14.938  12.141  -6.779  1.00  0.00      C    H  
ATOM   1352  H02 HIS C   6      17.026  13.531  -7.228  1.00  0.00      C    H  
ATOM   1353  H03 HIS C   6      17.823  12.519  -5.956  1.00  0.00      C    H  
ATOM   1354  H04 HIS C   6      16.669  12.887  -3.346  1.00  0.00      C    H  
ATOM   1355  H05 HIS C   6      15.564  15.410  -6.504  1.00  0.00      C    H  
ATOM   1356  H06 HIS C   6      14.777  16.563  -4.378  1.00  0.00      C    H  
ATOM   1357  H07 HIS C   6      15.453  15.021  -2.469  1.00  0.00      C    H  
ATOM   1358  H14 HIS C   6      16.890  10.402  -5.344  1.00  0.00      C    H  
ATOM   1359  N   ASP C   7      15.378  10.865  -8.875  1.00  0.00      C    N  
ATOM   1360  CA  ASP C   7      15.634  10.305 -10.197  1.00  0.00      C    C  
ATOM   1361  C   ASP C   7      16.588  11.195 -10.988  1.00  0.00      C    C  
ATOM   1362  O   ASP C   7      17.666  10.759 -11.395  1.00  0.00      C    O  
ATOM   1363  CB  ASP C   7      14.322  10.135 -10.965  1.00  0.00      C    C  
ATOM   1364  CG  ASP C   7      13.975   8.678 -11.201  1.00  0.00      C    C  
ATOM   1365  OD1 ASP C   7      13.756   7.951 -10.209  1.00  0.00      C    O  
ATOM   1366  OD2 ASP C   7      13.921   8.264 -12.378  1.00  0.00      C    O1-
ATOM   1367  H01 ASP C   7      16.099   9.328 -10.067  1.00  0.00      C    H  
ATOM   1368  H02 ASP C   7      14.443  10.609 -11.939  1.00  0.00      C    H  
ATOM   1369  H03 ASP C   7      13.518  10.599 -10.393  1.00  0.00      C    H  
ATOM   1370  H08 ASP C   7      14.424  11.004  -8.575  1.00  0.00      C    H  
ATOM   1371  N   SER C   8      16.185  12.442 -11.204  1.00  0.00      C    N  
ATOM   1372  CA  SER C   8      17.001  13.392 -11.951  1.00  0.00      C    C  
ATOM   1373  C   SER C   8      17.289  12.873 -13.357  1.00  0.00      C    C  
ATOM   1374  O   SER C   8      16.711  11.879 -13.794  1.00  0.00      C    O  
ATOM   1375  CB  SER C   8      18.316  13.657 -11.214  1.00  0.00      C    C  
ATOM   1376  OG  SER C   8      18.800  14.960 -11.487  1.00  0.00      C    O  
ATOM   1377  H01 SER C   8      16.444  14.325 -12.034  1.00  0.00      C    H  
ATOM   1378  H02 SER C   8      19.056  12.934 -11.557  1.00  0.00      C    H  
ATOM   1379  H03 SER C   8      18.151  13.555 -10.141  1.00  0.00      C    H  
ATOM   1380  H04 SER C   8      15.291  12.740 -10.842  1.00  0.00      C    H  
ATOM   1381  H05 SER C   8      18.881  15.450 -10.666  1.00  0.00      C    H  
ATOM   1382  N   GLY C   9      18.188  13.555 -14.061  1.00  0.00      C    N  
ATOM   1383  CA  GLY C   9      18.537  13.150 -15.409  1.00  0.00      C    C  
ATOM   1384  C   GLY C   9      17.930  14.055 -16.463  1.00  0.00      C    C  
ATOM   1385  O   GLY C   9      17.088  14.899 -16.156  1.00  0.00      C    O  
ATOM   1386  H01 GLY C   9      18.140  12.147 -15.566  1.00  0.00      C    H  
ATOM   1387  H02 GLY C   9      19.622  13.172 -15.511  1.00  0.00      C    H  
ATOM   1388  H06 GLY C   9      18.633  14.364 -13.652  1.00  0.00      C    H  
ATOM   1389  N   TYR C  10      18.360  13.882 -17.708  1.00  0.00      C    N  
ATOM   1390  CA  TYR C  10      17.856  14.693 -18.810  1.00  0.00      C    C  
ATOM   1391  C   TYR C  10      17.966  16.180 -18.486  1.00  0.00      C    C  
ATOM   1392  O   TYR C  10      16.975  16.827 -18.148  1.00  0.00      C    O  
ATOM   1393  CB  TYR C  10      16.401  14.331 -19.114  1.00  0.00      C    C  
ATOM   1394  CG  TYR C  10      16.201  12.876 -19.470  1.00  0.00      C    C  
ATOM   1395  CD1 TYR C  10      16.079  11.908 -18.480  1.00  0.00      C    C  
ATOM   1396  CD2 TYR C  10      16.132  12.468 -20.796  1.00  0.00      C    C  
ATOM   1397  CE1 TYR C  10      15.896  10.577 -18.801  1.00  0.00      C    C  
ATOM   1398  CE2 TYR C  10      15.948  11.139 -21.126  1.00  0.00      C    C  
ATOM   1399  CZ  TYR C  10      15.831  10.198 -20.125  1.00  0.00      C    C  
ATOM   1400  OH  TYR C  10      15.648   8.873 -20.449  1.00  0.00      C    O  
ATOM   1401  H01 TYR C  10      18.466  14.485 -19.689  1.00  0.00      C    H  
ATOM   1402  H02 TYR C  10      16.101  14.916 -19.983  1.00  0.00      C    H  
ATOM   1403  H03 TYR C  10      19.053  13.171 -17.896  1.00  0.00      C    H  
ATOM   1404  H04 TYR C  10      15.798  14.557 -18.235  1.00  0.00      C    H  
ATOM   1405  H05 TYR C  10      16.129  12.204 -17.432  1.00  0.00      C    H  
ATOM   1406  H06 TYR C  10      16.225  13.209 -21.590  1.00  0.00      C    H  
ATOM   1407  H07 TYR C  10      15.804   9.831 -18.012  1.00  0.00      C    H  
ATOM   1408  H08 TYR C  10      15.896  10.836 -22.172  1.00  0.00      C    H  
ATOM   1409  H09 TYR C  10      15.529   8.360 -19.646  1.00  0.00      C    H  
ATOM   1410  N   GLU C  11      19.179  16.714 -18.593  1.00  0.00      C    N  
ATOM   1411  CA  GLU C  11      19.419  18.125 -18.312  1.00  0.00      C    C  
ATOM   1412  C   GLU C  11      18.544  19.012 -19.193  1.00  0.00      C    C  
ATOM   1413  O   GLU C  11      17.831  18.524 -20.071  1.00  0.00      C    O  
ATOM   1414  CB  GLU C  11      20.894  18.467 -18.529  1.00  0.00      C    C  
ATOM   1415  CG  GLU C  11      21.646  18.764 -17.242  1.00  0.00      C    C  
ATOM   1416  CD  GLU C  11      22.567  17.632 -16.831  1.00  0.00      C    C  
ATOM   1417  OE1 GLU C  11      22.198  16.458 -17.047  1.00  0.00      C    O  
ATOM   1418  OE2 GLU C  11      23.656  17.918 -16.292  1.00  0.00      C    O1-
ATOM   1419  H01 GLU C  11      19.160  18.311 -17.270  1.00  0.00      C    H  
ATOM   1420  H02 GLU C  11      20.926  19.373 -19.134  1.00  0.00      C    H  
ATOM   1421  H03 GLU C  11      21.375  17.623 -19.023  1.00  0.00      C    H  
ATOM   1422  H04 GLU C  11      20.908  18.893 -16.451  1.00  0.00      C    H  
ATOM   1423  H05 GLU C  11      22.242  19.665 -17.385  1.00  0.00      C    H  
ATOM   1424  H10 GLU C  11      19.952  16.129 -18.875  1.00  0.00      C    H  
ATOM   1425  N   VAL C  12      18.604  20.318 -18.953  1.00  0.00      C    N  
ATOM   1426  CA  VAL C  12      17.819  21.274 -19.724  1.00  0.00      C    C  
ATOM   1427  C   VAL C  12      18.042  21.088 -21.221  1.00  0.00      C    C  
ATOM   1428  O   VAL C  12      17.124  21.260 -22.023  1.00  0.00      C    O  
ATOM   1429  CB  VAL C  12      18.166  22.724 -19.340  1.00  0.00      C    C  
ATOM   1430  CG1 VAL C  12      17.756  23.010 -17.904  1.00  0.00      C    C  
ATOM   1431  CG2 VAL C  12      19.651  22.987 -19.541  1.00  0.00      C    C  
ATOM   1432  H01 VAL C  12      16.771  21.085 -19.490  1.00  0.00      C    H  
ATOM   1433  H02 VAL C  12      17.609  23.397 -19.992  1.00  0.00      C    H  
ATOM   1434  H03 VAL C  12      16.723  22.696 -17.752  1.00  0.00      C    H  
ATOM   1435  H04 VAL C  12      18.406  22.460 -17.224  1.00  0.00      C    H  
ATOM   1436  H05 VAL C  12      17.843  24.078 -17.707  1.00  0.00      C    H  
ATOM   1437  H06 VAL C  12      19.209  20.656 -18.218  1.00  0.00      C    H  
ATOM   1438  H07 VAL C  12      20.215  22.087 -19.296  1.00  0.00      C    H  
ATOM   1439  H08 VAL C  12      19.835  23.259 -20.580  1.00  0.00      C    H  
ATOM   1440  H09 VAL C  12      19.968  23.802 -18.890  1.00  0.00      C    H  
ATOM   1441  N   HIS C  13      19.269  20.735 -21.591  1.00  0.00      C    N  
ATOM   1442  CA  HIS C  13      19.614  20.524 -22.992  1.00  0.00      C    C  
ATOM   1443  C   HIS C  13      18.632  19.563 -23.655  1.00  0.00      C    C  
ATOM   1444  O   HIS C  13      18.457  18.430 -23.205  1.00  0.00      C    O  
ATOM   1445  CB  HIS C  13      21.038  19.980 -23.113  1.00  0.00      C    C  
ATOM   1446  CG  HIS C  13      22.079  21.049 -23.242  1.00  0.00      C    C  
ATOM   1447  CD2 HIS C  13      22.637  21.614 -24.338  1.00  0.00      C    C  
ATOM   1448  ND1 HIS C  13      22.666  21.662 -22.155  1.00  0.00      C    N  
ATOM   1449  CE1 HIS C  13      23.541  22.558 -22.577  1.00  0.00      C    C  
ATOM   1450  NE2 HIS C  13      23.543  22.548 -23.898  1.00  0.00      C    N  
ATOM   1451  H01 HIS C  13      19.556  21.485 -23.503  1.00  0.00      C    H  
ATOM   1452  H02 HIS C  13      21.076  19.385 -24.026  1.00  0.00      C    H  
ATOM   1453  H03 HIS C  13      21.258  19.389 -22.224  1.00  0.00      C    H  
ATOM   1454  H04 HIS C  13      22.410  21.373 -25.376  1.00  0.00      C    H  
ATOM   1455  H05 HIS C  13      22.459  21.458 -21.188  1.00  0.00      C    H  
ATOM   1456  H06 HIS C  13      24.156  23.197 -21.943  1.00  0.00      C    H  
ATOM   1457  H07 HIS C  13      24.117  23.132 -24.489  1.00  0.00      C    H  
ATOM   1458  H10 HIS C  13      19.980  20.610 -20.884  1.00  0.00      C    H  
ATOM   1459  N   HIS C  14      17.992  20.022 -24.726  1.00  0.00      C    N  
ATOM   1460  CA  HIS C  14      17.027  19.203 -25.450  1.00  0.00      C    C  
ATOM   1461  C   HIS C  14      16.892  19.672 -26.895  1.00  0.00      C    C  
ATOM   1462  O   HIS C  14      15.790  19.718 -27.442  1.00  0.00      C    O  
ATOM   1463  CB  HIS C  14      15.665  19.249 -24.757  1.00  0.00      C    C  
ATOM   1464  CG  HIS C  14      15.565  18.338 -23.572  1.00  0.00      C    C  
ATOM   1465  CD2 HIS C  14      15.871  17.027 -23.435  1.00  0.00      C    C  
ATOM   1466  ND1 HIS C  14      15.099  18.752 -22.342  1.00  0.00      C    N  
ATOM   1467  CE1 HIS C  14      15.125  17.736 -21.499  1.00  0.00      C    C  
ATOM   1468  NE2 HIS C  14      15.590  16.677 -22.137  1.00  0.00      C    N  
ATOM   1469  H01 HIS C  14      17.390  18.175 -25.453  1.00  0.00      C    H  
ATOM   1470  H02 HIS C  14      14.925  18.912 -25.483  1.00  0.00      C    H  
ATOM   1471  H03 HIS C  14      15.481  20.270 -24.424  1.00  0.00      C    H  
ATOM   1472  H04 HIS C  14      16.267  16.371 -24.210  1.00  0.00      C    H  
ATOM   1473  H05 HIS C  14      14.787  19.687 -22.120  1.00  0.00      C    H  
ATOM   1474  H06 HIS C  14      14.815  17.766 -20.454  1.00  0.00      C    H  
ATOM   1475  H07 HIS C  14      15.718  15.759 -21.736  1.00  0.00      C    H  
ATOM   1476  H08 HIS C  14      18.179  20.961 -25.046  1.00  0.00      C    H  
ATOM   1477  N   GLN C  15      18.019  20.021 -27.507  1.00  0.00      C    N  
ATOM   1478  CA  GLN C  15      18.025  20.489 -28.888  1.00  0.00      C    C  
ATOM   1479  C   GLN C  15      18.487  19.385 -29.834  1.00  0.00      C    C  
ATOM   1480  O   GLN C  15      19.655  18.997 -29.829  1.00  0.00      C    O  
ATOM   1481  CB  GLN C  15      18.932  21.712 -29.031  1.00  0.00      C    C  
ATOM   1482  CG  GLN C  15      18.739  22.744 -27.931  1.00  0.00      C    C  
ATOM   1483  CD  GLN C  15      19.897  22.779 -26.954  1.00  0.00      C    C  
ATOM   1484  NE2 GLN C  15      20.418  23.973 -26.695  1.00  0.00      C    N  
ATOM   1485  OE1 GLN C  15      20.319  21.745 -26.436  1.00  0.00      C    O  
ATOM   1486  H01 GLN C  15      17.006  20.769 -29.155  1.00  0.00      C    H  
ATOM   1487  H02 GLN C  15      18.671  22.195 -29.972  1.00  0.00      C    H  
ATOM   1488  H03 GLN C  15      19.969  21.377 -29.012  1.00  0.00      C    H  
ATOM   1489  H04 GLN C  15      17.845  22.467 -27.372  1.00  0.00      C    H  
ATOM   1490  H05 GLN C  15      18.638  23.728 -28.389  1.00  0.00      C    H  
ATOM   1491  H06 GLN C  15      21.192  24.058 -26.051  1.00  0.00      C    H  
ATOM   1492  H07 GLN C  15      20.041  24.796 -27.142  1.00  0.00      C    H  
ATOM   1493  H08 GLN C  15      18.892  19.961 -27.003  1.00  0.00      C    H  
ATOM   1494  N   LYS C  16      17.563  18.884 -30.646  1.00  0.00      C    N  
ATOM   1495  CA  LYS C  16      17.874  17.825 -31.599  1.00  0.00      C    C  
ATOM   1496  C   LYS C  16      17.844  18.355 -33.030  1.00  0.00      C    C  
ATOM   1497  O   LYS C  16      16.774  18.561 -33.604  1.00  0.00      C    O  
ATOM   1498  CB  LYS C  16      16.882  16.669 -31.451  1.00  0.00      C    C  
ATOM   1499  CG  LYS C  16      17.401  15.530 -30.591  1.00  0.00      C    C  
ATOM   1500  CD  LYS C  16      17.978  14.409 -31.440  1.00  0.00      C    C  
ATOM   1501  CE  LYS C  16      17.578  13.042 -30.905  1.00  0.00      C    C  
ATOM   1502  NZ  LYS C  16      18.719  12.084 -30.923  1.00  0.00      C    N1+
ATOM   1503  H01 LYS C  16      18.879  17.462 -31.385  1.00  0.00      C    H  
ATOM   1504  H02 LYS C  16      16.711  16.264 -32.449  1.00  0.00      C    H  
ATOM   1505  H03 LYS C  16      15.968  17.054 -30.999  1.00  0.00      C    H  
ATOM   1506  H04 LYS C  16      16.567  15.128 -30.016  1.00  0.00      C    H  
ATOM   1507  H05 LYS C  16      18.179  15.911 -29.930  1.00  0.00      C    H  
ATOM   1508  H06 LYS C  16      19.065  14.483 -31.411  1.00  0.00      C    H  
ATOM   1509  H07 LYS C  16      17.611  14.512 -32.461  1.00  0.00      C    H  
ATOM   1510  H08 LYS C  16      16.621  19.246 -30.602  1.00  0.00      C    H  
ATOM   1511  H09 LYS C  16      16.792  12.644 -31.547  1.00  0.00      C    H  
ATOM   1512  H10 LYS C  16      17.226  13.153 -29.879  1.00  0.00      C    H  
ATOM   1513  H11 LYS C  16      19.508  12.491 -30.441  1.00  0.00      C    H  
ATOM   1514  H12 LYS C  16      18.448  11.228 -30.460  1.00  0.00      C    H  
ATOM   1515  H13 LYS C  16      18.976  11.884 -31.879  1.00  0.00      C    H  
ATOM   1516  N   LEU C  17      19.024  18.572 -33.600  1.00  0.00      C    N  
ATOM   1517  CA  LEU C  17      19.132  19.077 -34.965  1.00  0.00      C    C  
ATOM   1518  C   LEU C  17      19.550  17.967 -35.924  1.00  0.00      C    C  
ATOM   1519  O   LEU C  17      20.736  17.669 -36.067  1.00  0.00      C    O  
ATOM   1520  CB  LEU C  17      20.140  20.226 -35.026  1.00  0.00      C    C  
ATOM   1521  CG  LEU C  17      19.604  21.609 -34.655  1.00  0.00      C    C  
ATOM   1522  CD1 LEU C  17      18.918  21.569 -33.299  1.00  0.00      C    C  
ATOM   1523  CD2 LEU C  17      20.729  22.634 -34.656  1.00  0.00      C    C  
ATOM   1524  H01 LEU C  17      18.152  19.445 -35.269  1.00  0.00      C    H  
ATOM   1525  H02 LEU C  17      20.439  20.298 -36.072  1.00  0.00      C    H  
ATOM   1526  H03 LEU C  17      20.957  19.990 -34.344  1.00  0.00      C    H  
ATOM   1527  H04 LEU C  17      18.868  21.906 -35.403  1.00  0.00      C    H  
ATOM   1528  H05 LEU C  17      17.909  21.172 -33.414  1.00  0.00      C    H  
ATOM   1529  H06 LEU C  17      19.485  20.928 -32.623  1.00  0.00      C    H  
ATOM   1530  H07 LEU C  17      18.867  22.577 -32.887  1.00  0.00      C    H  
ATOM   1531  H08 LEU C  17      21.597  22.220 -35.169  1.00  0.00      C    H  
ATOM   1532  H09 LEU C  17      20.399  23.536 -35.172  1.00  0.00      C    H  
ATOM   1533  H10 LEU C  17      20.998  22.880 -33.629  1.00  0.00      C    H  
ATOM   1534  H14 LEU C  17      19.867  18.383 -33.076  1.00  0.00      C    H  
ATOM   1535  N   VAL C  18      18.568  17.358 -36.581  1.00  0.00      C    N  
ATOM   1536  CA  VAL C  18      18.833  16.283 -37.529  1.00  0.00      C    C  
ATOM   1537  C   VAL C  18      17.944  16.405 -38.761  1.00  0.00      C    C  
ATOM   1538  O   VAL C  18      17.068  17.268 -38.825  1.00  0.00      C    O  
ATOM   1539  CB  VAL C  18      18.615  14.901 -36.886  1.00  0.00      C    C  
ATOM   1540  CG1 VAL C  18      19.364  14.801 -35.567  1.00  0.00      C    C  
ATOM   1541  CG2 VAL C  18      17.130  14.635 -36.688  1.00  0.00      C    C  
ATOM   1542  H01 VAL C  18      19.877  16.375 -37.828  1.00  0.00      C    H  
ATOM   1543  H02 VAL C  18      19.011  14.140 -37.558  1.00  0.00      C    H  
ATOM   1544  H03 VAL C  18      20.261  15.418 -35.612  1.00  0.00      C    H  
ATOM   1545  H04 VAL C  18      18.723  15.150 -34.757  1.00  0.00      C    H  
ATOM   1546  H05 VAL C  18      19.646  13.764 -35.386  1.00  0.00      C    H  
ATOM   1547  H06 VAL C  18      16.570  15.069 -37.516  1.00  0.00      C    H  
ATOM   1548  H07 VAL C  18      16.954  13.560 -36.656  1.00  0.00      C    H  
ATOM   1549  H08 VAL C  18      16.801  15.086 -35.752  1.00  0.00      C    H  
ATOM   1550  H11 VAL C  18      17.614  17.648 -36.419  1.00  0.00      C    H  
ATOM   1551  N   PHE C  19      18.173  15.534 -39.739  1.00  0.00      C    N  
ATOM   1552  CA  PHE C  19      17.393  15.544 -40.970  1.00  0.00      C    C  
ATOM   1553  C   PHE C  19      17.056  14.123 -41.412  1.00  0.00      C    C  
ATOM   1554  O   PHE C  19      15.936  13.843 -41.840  1.00  0.00      C    O  
ATOM   1555  CB  PHE C  19      18.160  16.266 -42.080  1.00  0.00      C    C  
ATOM   1556  CG  PHE C  19      17.387  17.390 -42.709  1.00  0.00      C    C  
ATOM   1557  CD1 PHE C  19      17.256  18.607 -42.059  1.00  0.00      C    C  
ATOM   1558  CD2 PHE C  19      16.792  17.230 -43.950  1.00  0.00      C    C  
ATOM   1559  CE1 PHE C  19      16.545  19.642 -42.636  1.00  0.00      C    C  
ATOM   1560  CE2 PHE C  19      16.080  18.262 -44.532  1.00  0.00      C    C  
ATOM   1561  CZ  PHE C  19      15.957  19.470 -43.874  1.00  0.00      C    C  
ATOM   1562  H01 PHE C  19      16.462  16.076 -40.776  1.00  0.00      C    H  
ATOM   1563  H02 PHE C  19      18.355  15.534 -42.863  1.00  0.00      C    H  
ATOM   1564  H03 PHE C  19      19.079  16.672 -41.657  1.00  0.00      C    H  
ATOM   1565  H04 PHE C  19      17.719  18.749 -41.082  1.00  0.00      C    H  
ATOM   1566  H05 PHE C  19      16.887  16.279 -44.474  1.00  0.00      C    H  
ATOM   1567  H06 PHE C  19      16.448  20.594 -42.114  1.00  0.00      C    H  
ATOM   1568  H07 PHE C  19      15.616  18.123 -45.509  1.00  0.00      C    H  
ATOM   1569  H08 PHE C  19      15.397  20.286 -44.331  1.00  0.00      C    H  
ATOM   1570  H09 PHE C  19      18.906  14.848 -39.626  1.00  0.00      C    H  
ATOM   1571  N   PHE C  20      18.034  13.229 -41.305  1.00  0.00      C    N  
ATOM   1572  CA  PHE C  20      17.843  11.837 -41.694  1.00  0.00      C    C  
ATOM   1573  C   PHE C  20      18.301  10.894 -40.586  1.00  0.00      C    C  
ATOM   1574  O   PHE C  20      19.311  11.138 -39.926  1.00  0.00      C    O  
ATOM   1575  CB  PHE C  20      18.609  11.536 -42.984  1.00  0.00      C    C  
ATOM   1576  CG  PHE C  20      18.532  12.640 -43.999  1.00  0.00      C    C  
ATOM   1577  CD1 PHE C  20      17.365  12.866 -44.710  1.00  0.00      C    C  
ATOM   1578  CD2 PHE C  20      19.628  13.453 -44.242  1.00  0.00      C    C  
ATOM   1579  CE1 PHE C  20      17.290  13.882 -45.644  1.00  0.00      C    C  
ATOM   1580  CE2 PHE C  20      19.559  14.471 -45.175  1.00  0.00      C    C  
ATOM   1581  CZ  PHE C  20      18.389  14.684 -45.878  1.00  0.00      C    C  
ATOM   1582  H01 PHE C  20      16.779  11.677 -41.866  1.00  0.00      C    H  
ATOM   1583  H02 PHE C  20      18.147  10.656 -43.432  1.00  0.00      C    H  
ATOM   1584  H03 PHE C  20      19.657  11.370 -42.733  1.00  0.00      C    H  
ATOM   1585  H04 PHE C  20      16.495  12.235 -44.531  1.00  0.00      C    H  
ATOM   1586  H05 PHE C  20      20.554  13.288 -43.692  1.00  0.00      C    H  
ATOM   1587  H06 PHE C  20      16.365  14.050 -46.195  1.00  0.00      C    H  
ATOM   1588  H07 PHE C  20      20.427  15.105 -45.356  1.00  0.00      C    H  
ATOM   1589  H08 PHE C  20      18.334  15.484 -46.616  1.00  0.00      C    H  
ATOM   1590  H09 PHE C  20      18.931  13.521 -40.945  1.00  0.00      C    H  
ATOM   1591  N   ALA C  21      17.549   9.816 -40.386  1.00  0.00      C    N  
ATOM   1592  CA  ALA C  21      17.878   8.836 -39.358  1.00  0.00      C    C  
ATOM   1593  C   ALA C  21      16.871   7.690 -39.350  1.00  0.00      C    C  
ATOM   1594  O   ALA C  21      16.571   7.124 -38.300  1.00  0.00      C    O  
ATOM   1595  CB  ALA C  21      17.933   9.502 -37.991  1.00  0.00      C    C  
ATOM   1596  H01 ALA C  21      18.860   8.422 -39.587  1.00  0.00      C    H  
ATOM   1597  H02 ALA C  21      18.093  10.573 -38.115  1.00  0.00      C    H  
ATOM   1598  H03 ALA C  21      16.992   9.334 -37.466  1.00  0.00      C    H  
ATOM   1599  H04 ALA C  21      18.753   9.078 -37.412  1.00  0.00      C    H  
ATOM   1600  H09 ALA C  21      16.730   9.673 -40.960  1.00  0.00      C    H  
ATOM   1601  N   GLU C  22      16.353   7.356 -40.528  1.00  0.00      C    N  
ATOM   1602  CA  GLU C  22      15.379   6.278 -40.655  1.00  0.00      C    C  
ATOM   1603  C   GLU C  22      14.977   6.077 -42.113  1.00  0.00      C    C  
ATOM   1604  O   GLU C  22      13.794   6.106 -42.452  1.00  0.00      C    O  
ATOM   1605  CB  GLU C  22      14.140   6.579 -39.810  1.00  0.00      C    C  
ATOM   1606  CG  GLU C  22      13.487   5.339 -39.223  1.00  0.00      C    C  
ATOM   1607  CD  GLU C  22      13.150   5.497 -37.753  1.00  0.00      C    C  
ATOM   1608  OE1 GLU C  22      14.016   5.983 -36.995  1.00  0.00      C    O  
ATOM   1609  OE2 GLU C  22      12.022   5.135 -37.360  1.00  0.00      C    O1-
ATOM   1610  H01 GLU C  22      15.842   5.360 -40.294  1.00  0.00      C    H  
ATOM   1611  H02 GLU C  22      13.408   7.042 -40.471  1.00  0.00      C    H  
ATOM   1612  H03 GLU C  22      14.432   7.236 -38.991  1.00  0.00      C    H  
ATOM   1613  H04 GLU C  22      14.199   4.518 -39.312  1.00  0.00      C    H  
ATOM   1614  H05 GLU C  22      16.641   7.861 -41.354  1.00  0.00      C    H  
ATOM   1615  H06 GLU C  22      12.568   5.134 -39.772  1.00  0.00      C    H  
ATOM   1616  N   ASP C  23      15.970   5.873 -42.972  1.00  0.00      C    N  
ATOM   1617  CA  ASP C  23      15.722   5.666 -44.394  1.00  0.00      C    C  
ATOM   1618  C   ASP C  23      15.150   6.927 -45.034  1.00  0.00      C    C  
ATOM   1619  O   ASP C  23      14.087   7.409 -44.642  1.00  0.00      C    O  
ATOM   1620  CB  ASP C  23      14.761   4.494 -44.600  1.00  0.00      C    C  
ATOM   1621  CG  ASP C  23      15.416   3.326 -45.310  1.00  0.00      C    C  
ATOM   1622  OD1 ASP C  23      16.027   3.548 -46.377  1.00  0.00      C    O  
ATOM   1623  OD2 ASP C  23      15.319   2.191 -44.800  1.00  0.00      C    O1-
ATOM   1624  H01 ASP C  23      16.673   5.435 -44.874  1.00  0.00      C    H  
ATOM   1625  H02 ASP C  23      13.940   4.844 -45.226  1.00  0.00      C    H  
ATOM   1626  H03 ASP C  23      14.405   4.157 -43.626  1.00  0.00      C    H  
ATOM   1627  H07 ASP C  23      16.921   5.861 -42.631  1.00  0.00      C    H  
ATOM   1628  N   VAL C  24      15.864   7.459 -46.021  1.00  0.00      C    N  
ATOM   1629  CA  VAL C  24      15.429   8.664 -46.717  1.00  0.00      C    C  
ATOM   1630  C   VAL C  24      15.680   8.555 -48.217  1.00  0.00      C    C  
ATOM   1631  O   VAL C  24      16.686   7.993 -48.649  1.00  0.00      C    O  
ATOM   1632  CB  VAL C  24      16.148   9.915 -46.177  1.00  0.00      C    C  
ATOM   1633  CG1 VAL C  24      17.607   9.918 -46.606  1.00  0.00      C    C  
ATOM   1634  CG2 VAL C  24      15.443  11.178 -46.645  1.00  0.00      C    C  
ATOM   1635  H01 VAL C  24      14.358   8.763 -46.537  1.00  0.00      C    H  
ATOM   1636  H02 VAL C  24      16.114   9.891 -45.088  1.00  0.00      C    H  
ATOM   1637  H03 VAL C  24      18.228   9.569 -45.781  1.00  0.00      C    H  
ATOM   1638  H04 VAL C  24      16.730   7.017 -46.296  1.00  0.00      C    H  
ATOM   1639  H05 VAL C  24      17.736   9.256 -47.462  1.00  0.00      C    H  
ATOM   1640  H06 VAL C  24      17.903  10.930 -46.881  1.00  0.00      C    H  
ATOM   1641  H07 VAL C  24      14.507  11.294 -46.099  1.00  0.00      C    H  
ATOM   1642  H08 VAL C  24      16.082  12.042 -46.459  1.00  0.00      C    H  
ATOM   1643  H09 VAL C  24      15.234  11.104 -47.712  1.00  0.00      C    H  
ATOM   1644  N   GLY C  25      14.758   9.097 -49.007  1.00  0.00      C    N  
ATOM   1645  CA  GLY C  25      14.898   9.049 -50.450  1.00  0.00      C    C  
ATOM   1646  C   GLY C  25      16.005   9.953 -50.955  1.00  0.00      C    C  
ATOM   1647  O   GLY C  25      17.181   9.720 -50.678  1.00  0.00      C    O  
ATOM   1648  H01 GLY C  25      13.961   9.397 -50.886  1.00  0.00      C    H  
ATOM   1649  H02 GLY C  25      15.120   8.024 -50.747  1.00  0.00      C    H  
ATOM   1650  H10 GLY C  25      13.952   9.547 -48.598  1.00  0.00      C    H  
ATOM   1651  N   SER C  26      15.629  10.988 -51.701  1.00  0.00      C    N  
ATOM   1652  CA  SER C  26      16.600  11.926 -52.251  1.00  0.00      C    C  
ATOM   1653  C   SER C  26      16.571  13.247 -51.487  1.00  0.00      C    C  
ATOM   1654  O   SER C  26      15.504  13.791 -51.206  1.00  0.00      C    O  
ATOM   1655  CB  SER C  26      16.317  12.176 -53.733  1.00  0.00      C    C  
ATOM   1656  OG  SER C  26      15.476  11.168 -54.268  1.00  0.00      C    O  
ATOM   1657  H01 SER C  26      17.592  11.486 -52.147  1.00  0.00      C    H  
ATOM   1658  H02 SER C  26      17.263  12.161 -54.274  1.00  0.00      C    H  
ATOM   1659  H03 SER C  26      14.647  11.127 -51.891  1.00  0.00      C    H  
ATOM   1660  H04 SER C  26      15.829  13.144 -53.845  1.00  0.00      C    H  
ATOM   1661  H05 SER C  26      15.252  10.538 -53.579  1.00  0.00      C    H  
ATOM   1662  N   ASN C  27      17.753  13.756 -51.154  1.00  0.00      C    N  
ATOM   1663  CA  ASN C  27      17.865  15.013 -50.422  1.00  0.00      C    C  
ATOM   1664  C   ASN C  27      18.221  16.160 -51.362  1.00  0.00      C    C  
ATOM   1665  O   ASN C  27      19.396  16.466 -51.569  1.00  0.00      C    O  
ATOM   1666  CB  ASN C  27      18.920  14.894 -49.321  1.00  0.00      C    C  
ATOM   1667  CG  ASN C  27      18.933  13.520 -48.679  1.00  0.00      C    C  
ATOM   1668  ND2 ASN C  27      20.106  13.089 -48.228  1.00  0.00      C    N  
ATOM   1669  OD1 ASN C  27      17.901  12.855 -48.588  1.00  0.00      C    O  
ATOM   1670  H01 ASN C  27      16.898  15.227 -49.967  1.00  0.00      C    H  
ATOM   1671  H02 ASN C  27      18.675  15.620 -48.546  1.00  0.00      C    H  
ATOM   1672  H03 ASN C  27      19.902  15.089 -49.753  1.00  0.00      C    H  
ATOM   1673  H04 ASN C  27      20.176  12.182 -47.790  1.00  0.00      C    H  
ATOM   1674  H05 ASN C  27      20.928  13.669 -48.323  1.00  0.00      C    H  
ATOM   1675  H06 ASN C  27      18.594  13.261 -51.414  1.00  0.00      C    H  
ATOM   1676  N   LYS C  28      17.199  16.793 -51.929  1.00  0.00      C    N  
ATOM   1677  CA  LYS C  28      17.403  17.908 -52.846  1.00  0.00      C    C  
ATOM   1678  C   LYS C  28      17.077  19.235 -52.169  1.00  0.00      C    C  
ATOM   1679  O   LYS C  28      16.079  19.879 -52.491  1.00  0.00      C    O  
ATOM   1680  CB  LYS C  28      16.535  17.734 -54.094  1.00  0.00      C    C  
ATOM   1681  CG  LYS C  28      16.786  18.784 -55.162  1.00  0.00      C    C  
ATOM   1682  CD  LYS C  28      18.149  18.607 -55.809  1.00  0.00      C    C  
ATOM   1683  CE  LYS C  28      18.026  18.306 -57.295  1.00  0.00      C    C  
ATOM   1684  NZ  LYS C  28      19.223  18.761 -58.054  1.00  0.00      C    N1+
ATOM   1685  H01 LYS C  28      18.453  17.917 -53.139  1.00  0.00      C    H  
ATOM   1686  H02 LYS C  28      15.497  17.842 -53.778  1.00  0.00      C    H  
ATOM   1687  H03 LYS C  28      16.738  16.752 -54.521  1.00  0.00      C    H  
ATOM   1688  H04 LYS C  28      16.758  19.766 -54.689  1.00  0.00      C    H  
ATOM   1689  H05 LYS C  28      16.016  18.701 -55.929  1.00  0.00      C    H  
ATOM   1690  H06 LYS C  28      16.257  16.494 -51.719  1.00  0.00      C    H  
ATOM   1691  H07 LYS C  28      18.648  17.765 -55.330  1.00  0.00      C    H  
ATOM   1692  H08 LYS C  28      18.725  19.523 -55.679  1.00  0.00      C    H  
ATOM   1693  H09 LYS C  28      17.159  18.844 -57.678  1.00  0.00      C    H  
ATOM   1694  H10 LYS C  28      17.911  17.230 -57.429  1.00  0.00      C    H  
ATOM   1695  H11 LYS C  28      20.008  18.166 -57.832  1.00  0.00      C    H  
ATOM   1696  H12 LYS C  28      19.033  18.711 -59.045  1.00  0.00      C    H  
ATOM   1697  H13 LYS C  28      19.441  19.714 -57.800  1.00  0.00      C    H  
ATOM   1698  N   GLY C  29      17.926  19.640 -51.229  1.00  0.00      C    N  
ATOM   1699  CA  GLY C  29      17.712  20.889 -50.523  1.00  0.00      C    C  
ATOM   1700  C   GLY C  29      17.405  20.679 -49.053  1.00  0.00      C    C  
ATOM   1701  O   GLY C  29      16.408  21.186 -48.541  1.00  0.00      C    O  
ATOM   1702  H01 GLY C  29      16.851  21.381 -50.974  1.00  0.00      C    H  
ATOM   1703  H02 GLY C  29      18.611  21.499 -50.610  1.00  0.00      C    H  
ATOM   1704  H14 GLY C  29      18.730  19.071 -51.004  1.00  0.00      C    H  
ATOM   1705  N   ALA C  30      18.265  19.928 -48.373  1.00  0.00      C    N  
ATOM   1706  CA  ALA C  30      18.081  19.652 -46.953  1.00  0.00      C    C  
ATOM   1707  C   ALA C  30      19.003  20.519 -46.102  1.00  0.00      C    C  
ATOM   1708  O   ALA C  30      20.225  20.371 -46.145  1.00  0.00      C    O  
ATOM   1709  CB  ALA C  30      18.326  18.178 -46.666  1.00  0.00      C    C  
ATOM   1710  H01 ALA C  30      17.051  19.896 -46.691  1.00  0.00      C    H  
ATOM   1711  H02 ALA C  30      19.233  18.070 -46.071  1.00  0.00      C    H  
ATOM   1712  H03 ALA C  30      19.065  19.539 -48.851  1.00  0.00      C    H  
ATOM   1713  H04 ALA C  30      17.479  17.769 -46.114  1.00  0.00      C    H  
ATOM   1714  H05 ALA C  30      18.443  17.639 -47.606  1.00  0.00      C    H  
ATOM   1715  N   ILE C  31      18.410  21.423 -45.330  1.00  0.00      C    N  
ATOM   1716  CA  ILE C  31      19.179  22.314 -44.469  1.00  0.00      C    C  
ATOM   1717  C   ILE C  31      18.514  22.468 -43.105  1.00  0.00      C    C  
ATOM   1718  O   ILE C  31      17.300  22.651 -43.013  1.00  0.00      C    O  
ATOM   1719  CB  ILE C  31      19.348  23.705 -45.106  1.00  0.00      C    C  
ATOM   1720  CG1 ILE C  31      18.030  24.480 -45.051  1.00  0.00      C    C  
ATOM   1721  CG2 ILE C  31      19.833  23.575 -46.542  1.00  0.00      C    C  
ATOM   1722  CD1 ILE C  31      17.924  25.409 -43.862  1.00  0.00      C    C  
ATOM   1723  H01 ILE C  31      20.162  21.861 -44.342  1.00  0.00      C    H  
ATOM   1724  H02 ILE C  31      20.096  24.259 -44.539  1.00  0.00      C    H  
ATOM   1725  H03 ILE C  31      17.231  23.745 -44.955  1.00  0.00      C    H  
ATOM   1726  H04 ILE C  31      17.939  25.072 -45.961  1.00  0.00      C    H  
ATOM   1727  H05 ILE C  31      20.860  23.211 -46.546  1.00  0.00      C    H  
ATOM   1728  H06 ILE C  31      17.403  21.495 -45.340  1.00  0.00      C    H  
ATOM   1729  H07 ILE C  31      19.196  22.872 -47.079  1.00  0.00      C    H  
ATOM   1730  H08 ILE C  31      19.791  24.549 -47.030  1.00  0.00      C    H  
ATOM   1731  H09 ILE C  31      16.873  25.591 -43.636  1.00  0.00      C    H  
ATOM   1732  H10 ILE C  31      18.407  24.952 -42.999  1.00  0.00      C    H  
ATOM   1733  H11 ILE C  31      18.414  26.355 -44.094  1.00  0.00      C    H  
ATOM   1734  N   ILE C  32      19.318  22.397 -42.050  1.00  0.00      C    N  
ATOM   1735  CA  ILE C  32      18.808  22.532 -40.691  1.00  0.00      C    C  
ATOM   1736  C   ILE C  32      19.788  23.298 -39.810  1.00  0.00      C    C  
ATOM   1737  O   ILE C  32      20.580  22.702 -39.080  1.00  0.00      C    O  
ATOM   1738  CB  ILE C  32      18.529  21.157 -40.055  1.00  0.00      C    C  
ATOM   1739  CG1 ILE C  32      18.100  21.324 -38.596  1.00  0.00      C    C  
ATOM   1740  CG2 ILE C  32      19.760  20.269 -40.153  1.00  0.00      C    C  
ATOM   1741  CD1 ILE C  32      17.554  20.056 -37.978  1.00  0.00      C    C  
ATOM   1742  H01 ILE C  32      17.873  23.088 -40.759  1.00  0.00      C    H  
ATOM   1743  H02 ILE C  32      17.716  20.678 -40.601  1.00  0.00      C    H  
ATOM   1744  H03 ILE C  32      17.296  22.059 -38.581  1.00  0.00      C    H  
ATOM   1745  H04 ILE C  32      18.965  21.646 -38.016  1.00  0.00      C    H  
ATOM   1746  H05 ILE C  32      20.580  20.723 -39.596  1.00  0.00      C    H  
ATOM   1747  H06 ILE C  32      19.536  19.288 -39.734  1.00  0.00      C    H  
ATOM   1748  H07 ILE C  32      20.048  20.160 -41.199  1.00  0.00      C    H  
ATOM   1749  H08 ILE C  32      16.565  19.850 -38.386  1.00  0.00      C    H  
ATOM   1750  H09 ILE C  32      18.220  19.224 -38.206  1.00  0.00      C    H  
ATOM   1751  H10 ILE C  32      17.482  20.180 -36.897  1.00  0.00      C    H  
ATOM   1752  H12 ILE C  32      20.306  22.246 -42.193  1.00  0.00      C    H  
ATOM   1753  N   GLY C  33      19.729  24.624 -39.881  1.00  0.00      C    N  
ATOM   1754  CA  GLY C  33      20.615  25.451 -39.083  1.00  0.00      C    C  
ATOM   1755  C   GLY C  33      19.915  26.666 -38.510  1.00  0.00      C    C  
ATOM   1756  O   GLY C  33      18.919  27.136 -39.061  1.00  0.00      C    O  
ATOM   1757  H01 GLY C  33      21.413  25.806 -39.735  1.00  0.00      C    H  
ATOM   1758  H02 GLY C  33      21.007  24.852 -38.261  1.00  0.00      C    H  
ATOM   1759  H11 GLY C  33      19.059  25.061 -40.498  1.00  0.00      C    H  
ATOM   1760  N   LEU C  34      20.435  27.177 -37.399  1.00  0.00      C    N  
ATOM   1761  CA  LEU C  34      19.852  28.346 -36.749  1.00  0.00      C    C  
ATOM   1762  C   LEU C  34      20.673  29.598 -37.040  1.00  0.00      C    C  
ATOM   1763  O   LEU C  34      21.884  29.622 -36.821  1.00  0.00      C    O  
ATOM   1764  CB  LEU C  34      19.761  28.121 -35.238  1.00  0.00      C    C  
ATOM   1765  CG  LEU C  34      20.902  27.321 -34.609  1.00  0.00      C    C  
ATOM   1766  CD1 LEU C  34      21.107  27.733 -33.160  1.00  0.00      C    C  
ATOM   1767  CD2 LEU C  34      20.623  25.828 -34.707  1.00  0.00      C    C  
ATOM   1768  H01 LEU C  34      18.849  28.491 -37.150  1.00  0.00      C    H  
ATOM   1769  H02 LEU C  34      18.863  27.522 -35.084  1.00  0.00      C    H  
ATOM   1770  H03 LEU C  34      21.254  26.746 -36.995  1.00  0.00      C    H  
ATOM   1771  H04 LEU C  34      19.733  29.098 -34.756  1.00  0.00      C    H  
ATOM   1772  H05 LEU C  34      21.818  27.536 -35.159  1.00  0.00      C    H  
ATOM   1773  H06 LEU C  34      21.810  28.564 -33.115  1.00  0.00      C    H  
ATOM   1774  H07 LEU C  34      20.154  28.041 -32.731  1.00  0.00      C    H  
ATOM   1775  H08 LEU C  34      21.505  26.890 -32.595  1.00  0.00      C    H  
ATOM   1776  H09 LEU C  34      19.690  25.668 -35.247  1.00  0.00      C    H  
ATOM   1777  H10 LEU C  34      21.439  25.340 -35.240  1.00  0.00      C    H  
ATOM   1778  H11 LEU C  34      20.539  25.407 -33.705  1.00  0.00      C    H  
ATOM   1779  N   MET C  35      20.006  30.636 -37.532  1.00  0.00      C    N  
ATOM   1780  CA  MET C  35      20.674  31.893 -37.849  1.00  0.00      C    C  
ATOM   1781  C   MET C  35      21.639  31.716 -39.018  1.00  0.00      C    C  
ATOM   1782  O   MET C  35      22.714  32.315 -39.044  1.00  0.00      C    O  
ATOM   1783  CB  MET C  35      21.428  32.417 -36.626  1.00  0.00      C    C  
ATOM   1784  CG  MET C  35      21.691  33.914 -36.670  1.00  0.00      C    C  
ATOM   1785  SD  MET C  35      23.447  34.307 -36.783  1.00  0.00      C    S  
ATOM   1786  CE  MET C  35      23.881  34.424 -35.049  1.00  0.00      C    C  
ATOM   1787  H01 MET C  35      19.912  32.618 -38.136  1.00  0.00      C    H  
ATOM   1788  H02 MET C  35      22.399  31.922 -36.612  1.00  0.00      C    H  
ATOM   1789  H03 MET C  35      20.839  32.196 -35.736  1.00  0.00      C    H  
ATOM   1790  H04 MET C  35      21.317  34.342 -35.740  1.00  0.00      C    H  
ATOM   1791  H05 MET C  35      21.182  34.333 -37.538  1.00  0.00      C    H  
ATOM   1792  H06 MET C  35      24.710  35.121 -34.929  1.00  0.00      C    H  
ATOM   1793  H07 MET C  35      23.021  34.781 -34.482  1.00  0.00      C    H  
ATOM   1794  H08 MET C  35      24.177  33.442 -34.681  1.00  0.00      C    H  
ATOM   1795  H12 MET C  35      19.012  30.553 -37.690  1.00  0.00      C    H  
ATOM   1796  N   VAL C  36      21.247  30.889 -39.982  1.00  0.00      C    N  
ATOM   1797  CA  VAL C  36      22.077  30.634 -41.154  1.00  0.00      C    C  
ATOM   1798  C   VAL C  36      21.785  31.639 -42.263  1.00  0.00      C    C  
ATOM   1799  O   VAL C  36      20.660  32.116 -42.403  1.00  0.00      C    O  
ATOM   1800  CB  VAL C  36      21.858  29.210 -41.697  1.00  0.00      C    C  
ATOM   1801  CG1 VAL C  36      22.809  28.925 -42.850  1.00  0.00      C    C  
ATOM   1802  CG2 VAL C  36      22.031  28.184 -40.587  1.00  0.00      C    C  
ATOM   1803  H01 VAL C  36      23.114  30.739 -40.836  1.00  0.00      C    H  
ATOM   1804  H02 VAL C  36      20.837  29.137 -42.073  1.00  0.00      C    H  
ATOM   1805  H03 VAL C  36      23.767  28.586 -42.455  1.00  0.00      C    H  
ATOM   1806  H04 VAL C  36      22.385  28.150 -43.488  1.00  0.00      C    H  
ATOM   1807  H05 VAL C  36      22.958  29.834 -43.432  1.00  0.00      C    H  
ATOM   1808  H06 VAL C  36      22.763  28.549 -39.867  1.00  0.00      C    H  
ATOM   1809  H07 VAL C  36      21.076  28.026 -40.085  1.00  0.00      C    H  
ATOM   1810  H08 VAL C  36      22.378  27.243 -41.013  1.00  0.00      C    H  
ATOM   1811  H09 VAL C  36      20.353  30.426 -39.901  1.00  0.00      C    H  
ATOM   1812  N   GLY C  37      22.809  31.956 -43.050  1.00  0.00      C    N  
ATOM   1813  CA  GLY C  37      22.642  32.903 -44.138  1.00  0.00      C    C  
ATOM   1814  C   GLY C  37      21.724  32.382 -45.225  1.00  0.00      C    C  
ATOM   1815  O   GLY C  37      20.787  31.633 -44.950  1.00  0.00      C    O  
ATOM   1816  H01 GLY C  37      23.622  33.070 -44.585  1.00  0.00      C    H  
ATOM   1817  H02 GLY C  37      22.222  33.826 -43.738  1.00  0.00      C    H  
ATOM   1818  H09 GLY C  37      23.712  31.534 -42.889  1.00  0.00      C    H  
ATOM   1819  N   GLY C  38      21.991  32.780 -46.465  1.00  0.00      C    N  
ATOM   1820  CA  GLY C  38      21.171  32.339 -47.579  1.00  0.00      C    C  
ATOM   1821  C   GLY C  38      21.519  30.937 -48.036  1.00  0.00      C    C  
ATOM   1822  O   GLY C  38      22.559  30.394 -47.661  1.00  0.00      C    O  
ATOM   1823  H01 GLY C  38      21.356  33.015 -48.414  1.00  0.00      C    H  
ATOM   1824  H02 GLY C  38      20.125  32.358 -47.273  1.00  0.00      C    H  
ATOM   1825  H03 GLY C  38      22.773  33.396 -46.634  1.00  0.00      C    H  
ATOM   1826  N   VAL C  39      20.647  30.347 -48.848  1.00  0.00      C    N  
ATOM   1827  CA  VAL C  39      20.868  28.999 -49.357  1.00  0.00      C    C  
ATOM   1828  C   VAL C  39      20.225  28.816 -50.727  1.00  0.00      C    C  
ATOM   1829  O   VAL C  39      19.137  29.330 -50.988  1.00  0.00      C    O  
ATOM   1830  CB  VAL C  39      20.306  27.936 -48.393  1.00  0.00      C    C  
ATOM   1831  CG1 VAL C  39      20.512  26.540 -48.959  1.00  0.00      C    C  
ATOM   1832  CG2 VAL C  39      20.953  28.066 -47.022  1.00  0.00      C    C  
ATOM   1833  H01 VAL C  39      21.946  28.867 -49.444  1.00  0.00      C    H  
ATOM   1834  H02 VAL C  39      19.234  28.102 -48.281  1.00  0.00      C    H  
ATOM   1835  H03 VAL C  39      19.811  30.845 -49.119  1.00  0.00      C    H  
ATOM   1836  H04 VAL C  39      21.503  26.179 -48.683  1.00  0.00      C    H  
ATOM   1837  H05 VAL C  39      19.756  25.868 -48.554  1.00  0.00      C    H  
ATOM   1838  H06 VAL C  39      20.426  26.571 -50.045  1.00  0.00      C    H  
ATOM   1839  H07 VAL C  39      21.847  28.685 -47.100  1.00  0.00      C    H  
ATOM   1840  H08 VAL C  39      20.250  28.529 -46.330  1.00  0.00      C    H  
ATOM   1841  H09 VAL C  39      21.228  27.077 -46.654  1.00  0.00      C    H  
ATOM   1842  N   VAL C  40      20.905  28.081 -51.601  1.00  0.00      C    N  
ATOM   1843  CA  VAL C  40      20.400  27.829 -52.945  1.00  0.00      C    C  
ATOM   1844  C   VAL C  40      20.577  26.365 -53.333  1.00  0.00      C    C  
ATOM   1845  O   VAL C  40      21.688  25.835 -53.304  1.00  0.00      C    O  
ATOM   1846  CB  VAL C  40      21.109  28.714 -53.986  1.00  0.00      C    C  
ATOM   1847  CG1 VAL C  40      20.516  28.493 -55.369  1.00  0.00      C    C  
ATOM   1848  CG2 VAL C  40      21.021  30.180 -53.587  1.00  0.00      C    C  
ATOM   1849  H01 VAL C  40      19.338  28.073 -52.935  1.00  0.00      C    H  
ATOM   1850  H02 VAL C  40      22.161  28.432 -54.020  1.00  0.00      C    H  
ATOM   1851  H03 VAL C  40      19.626  29.111 -55.485  1.00  0.00      C    H  
ATOM   1852  H04 VAL C  40      21.249  28.767 -56.127  1.00  0.00      C    H  
ATOM   1853  H05 VAL C  40      20.246  27.443 -55.486  1.00  0.00      C    H  
ATOM   1854  H06 VAL C  40      20.016  30.398 -53.225  1.00  0.00      C    H  
ATOM   1855  H07 VAL C  40      21.744  30.386 -52.798  1.00  0.00      C    H  
ATOM   1856  H08 VAL C  40      21.238  30.806 -54.452  1.00  0.00      C    H  
ATOM   1857  H10 VAL C  40      21.794  27.687 -51.327  1.00  0.00      C    H  
ATOM   1858  N   ILE C  41      19.475  25.718 -53.697  1.00  0.00      C    N  
ATOM   1859  CA  ILE C  41      19.510  24.315 -54.093  1.00  0.00      C    C  
ATOM   1860  C   ILE C  41      18.775  24.098 -55.412  1.00  0.00      C    C  
ATOM   1861  O   ILE C  41      17.692  24.641 -55.627  1.00  0.00      C    O  
ATOM   1862  CB  ILE C  41      18.884  23.410 -53.015  1.00  0.00      C    C  
ATOM   1863  CG1 ILE C  41      19.543  23.666 -51.658  1.00  0.00      C    C  
ATOM   1864  CG2 ILE C  41      19.019  21.947 -53.408  1.00  0.00      C    C  
ATOM   1865  CD1 ILE C  41      18.568  24.096 -50.584  1.00  0.00      C    C  
ATOM   1866  H01 ILE C  41      20.560  24.048 -54.216  1.00  0.00      C    H  
ATOM   1867  H02 ILE C  41      17.823  23.647 -52.933  1.00  0.00      C    H  
ATOM   1868  H03 ILE C  41      20.250  24.485 -51.795  1.00  0.00      C    H  
ATOM   1869  H04 ILE C  41      20.032  22.748 -51.333  1.00  0.00      C    H  
ATOM   1870  H05 ILE C  41      20.000  21.580 -53.108  1.00  0.00      C    H  
ATOM   1871  H06 ILE C  41      18.245  21.363 -52.909  1.00  0.00      C    H  
ATOM   1872  H07 ILE C  41      18.909  21.849 -54.488  1.00  0.00      C    H  
ATOM   1873  H08 ILE C  41      17.619  23.580 -50.728  1.00  0.00      C    H  
ATOM   1874  H09 ILE C  41      18.593  26.209 -53.699  1.00  0.00      C    H  
ATOM   1875  H10 ILE C  41      18.972  23.844 -49.604  1.00  0.00      C    H  
ATOM   1876  H11 ILE C  41      18.409  25.173 -50.647  1.00  0.00      C    H  
ATOM   1877  N   ALA C  42      19.372  23.300 -56.291  1.00  0.00      C    N  
ATOM   1878  CA  ALA C  42      18.773  23.008 -57.587  1.00  0.00      C    C  
ATOM   1879  C   ALA C  42      17.695  21.936 -57.464  1.00  0.00      C    C  
ATOM   1880  O   ALA C  42      17.609  21.067 -58.331  1.00  0.00      C    O  
ATOM   1881  CB  ALA C  42      19.843  22.571 -58.576  1.00  0.00      C    C  
ATOM   1882  H01 ALA C  42      18.303  23.919 -57.956  1.00  0.00      C    H  
ATOM   1883  H02 ALA C  42      17.008  21.940 -56.617  1.00  0.00      C    H  
ATOM   1884  H03 ALA C  42      20.761  22.336 -58.037  1.00  0.00      C    H  
ATOM   1885  H04 ALA C  42      19.502  21.686 -59.114  1.00  0.00      C    H  
ATOM   1886  H05 ALA C  42      20.034  23.377 -59.285  1.00  0.00      C    H  
ATOM   1887  H12 ALA C  42      20.262  22.886 -56.055  1.00  0.00      C    H  
TER   
END
