# Supplementary material for: Scaffold Searching of FDA and EMA-Approved Drugs Identifies Lead Candidates for Drug Repurposing in Alzheimer’s Disease
Source: Front Chem. 2021 Oct 22;9:736509. doi: 10.3389/fchem.2021.736509 (PMC8571023; doi:10.3389/fchem.2021.736509)
Supplement: Supplementary file 2 [file DataSheet2.zip › Supplementary data/conformers/7.pdb]

ATOM      1  N   ASP A   1      -2.088  -5.558  -5.727  1.00  0.00      A    N  
ATOM      2  CA  ASP A   1      -1.744  -5.165  -7.088  1.00  0.00      A    C  
ATOM      3  C   ASP A   1      -1.884  -3.656  -7.269  1.00  0.00      A    C  
ATOM      4  O   ASP A   1      -2.983  -3.146  -7.483  1.00  0.00      A    O  
ATOM      5  CB  ASP A   1      -2.635  -5.896  -8.094  1.00  0.00      A    C  
ATOM      6  CG  ASP A   1      -2.582  -5.272  -9.475  1.00  0.00      A    C  
ATOM      7  OD1 ASP A   1      -1.692  -5.653 -10.263  1.00  0.00      A    O  
ATOM      8  OD2 ASP A   1      -3.430  -4.403  -9.767  1.00  0.00      A    O1-
ATOM      9  H01 ASP A   1      -1.477  -6.304  -5.427  1.00  0.00      A    H  
ATOM     10  H02 ASP A   1      -1.980  -4.766  -5.110  1.00  0.00      A    H  
ATOM     11  H03 ASP A   1      -0.705  -5.440  -7.268  1.00  0.00      A    H  
ATOM     12  H04 ASP A   1      -3.663  -5.827  -7.738  1.00  0.00      A    H  
ATOM     13  H05 ASP A   1      -2.306  -6.933  -8.165  1.00  0.00      A    H  
ATOM     14  N   ALA A   2      -0.762  -2.949  -7.181  1.00  0.00      A    N  
ATOM     15  CA  ALA A   2      -0.759  -1.499  -7.336  1.00  0.00      A    C  
ATOM     16  C   ALA A   2      -0.275  -1.097  -8.725  1.00  0.00      A    C  
ATOM     17  O   ALA A   2       0.928  -1.045  -8.981  1.00  0.00      A    O  
ATOM     18  CB  ALA A   2       0.110  -0.856  -6.265  1.00  0.00      A    C  
ATOM     19  H01 ALA A   2      -1.783  -1.143  -7.220  1.00  0.00      A    H  
ATOM     20  H02 ALA A   2       1.005  -0.439  -6.726  1.00  0.00      A    H  
ATOM     21  H03 ALA A   2      -0.449  -0.060  -5.773  1.00  0.00      A    H  
ATOM     22  H04 ALA A   2       0.397  -1.608  -5.530  1.00  0.00      A    H  
ATOM     23  H06 ALA A   2       0.109  -3.427  -7.003  1.00  0.00      A    H  
ATOM     24  N   GLU A   3      -1.219  -0.813  -9.616  1.00  0.00      A    N  
ATOM     25  CA  GLU A   3      -0.887  -0.417 -10.980  1.00  0.00      A    C  
ATOM     26  C   GLU A   3      -1.097   1.082 -11.177  1.00  0.00      A    C  
ATOM     27  O   GLU A   3      -2.225   1.545 -11.347  1.00  0.00      A    O  
ATOM     28  CB  GLU A   3      -1.737  -1.198 -11.983  1.00  0.00      A    C  
ATOM     29  CG  GLU A   3      -1.058  -1.404 -13.327  1.00  0.00      A    C  
ATOM     30  CD  GLU A   3      -0.322  -2.727 -13.412  1.00  0.00      A    C  
ATOM     31  OE1 GLU A   3       0.848  -2.784 -12.978  1.00  0.00      A    O  
ATOM     32  OE2 GLU A   3      -0.915  -3.705 -13.913  1.00  0.00      A    O1-
ATOM     33  H01 GLU A   3       0.165  -0.645 -11.152  1.00  0.00      A    H  
ATOM     34  H02 GLU A   3      -2.636  -0.609 -12.167  1.00  0.00      A    H  
ATOM     35  H03 GLU A   3      -1.963  -2.176 -11.557  1.00  0.00      A    H  
ATOM     36  H04 GLU A   3      -0.323  -0.609 -13.450  1.00  0.00      A    H  
ATOM     37  H05 GLU A   3      -2.189  -0.873  -9.342  1.00  0.00      A    H  
ATOM     38  H06 GLU A   3      -1.816  -1.374 -14.110  1.00  0.00      A    H  
ATOM     39  N   PHE A   4      -0.002   1.835 -11.152  1.00  0.00      A    N  
ATOM     40  CA  PHE A   4      -0.065   3.281 -11.326  1.00  0.00      A    C  
ATOM     41  C   PHE A   4       0.349   3.677 -12.740  1.00  0.00      A    C  
ATOM     42  O   PHE A   4       1.537   3.735 -13.058  1.00  0.00      A    O  
ATOM     43  CB  PHE A   4       0.836   3.979 -10.305  1.00  0.00      A    C  
ATOM     44  CG  PHE A   4       0.203   4.128  -8.951  1.00  0.00      A    C  
ATOM     45  CD1 PHE A   4      -0.634   5.198  -8.677  1.00  0.00      A    C  
ATOM     46  CD2 PHE A   4       0.446   3.199  -7.952  1.00  0.00      A    C  
ATOM     47  CE1 PHE A   4      -1.217   5.337  -7.431  1.00  0.00      A    C  
ATOM     48  CE2 PHE A   4      -0.134   3.333  -6.705  1.00  0.00      A    C  
ATOM     49  CZ  PHE A   4      -0.968   4.403  -6.444  1.00  0.00      A    C  
ATOM     50  H01 PHE A   4      -1.096   3.596 -11.166  1.00  0.00      A    H  
ATOM     51  H02 PHE A   4       1.028   4.984 -10.681  1.00  0.00      A    H  
ATOM     52  H03 PHE A   4       1.751   3.397 -10.197  1.00  0.00      A    H  
ATOM     53  H04 PHE A   4      -0.835   5.938  -9.452  1.00  0.00      A    H  
ATOM     54  H05 PHE A   4       1.103   2.352  -8.152  1.00  0.00      A    H  
ATOM     55  H06 PHE A   4      -1.873   6.183  -7.227  1.00  0.00      A    H  
ATOM     56  H07 PHE A   4       0.896   1.395 -11.009  1.00  0.00      A    H  
ATOM     57  H08 PHE A   4       0.066   2.595  -5.928  1.00  0.00      A    H  
ATOM     58  H09 PHE A   4      -1.428   4.510  -5.462  1.00  0.00      A    H  
ATOM     59  N   ARG A   5      -0.640   3.949 -13.586  1.00  0.00      A    N  
ATOM     60  CA  ARG A   5      -0.380   4.338 -14.967  1.00  0.00      A    C  
ATOM     61  C   ARG A   5      -0.607   5.834 -15.162  1.00  0.00      A    C  
ATOM     62  O   ARG A   5      -1.744   6.288 -15.293  1.00  0.00      A    O  
ATOM     63  CB  ARG A   5      -1.277   3.546 -15.919  1.00  0.00      A    C  
ATOM     64  CG  ARG A   5      -0.562   2.403 -16.621  1.00  0.00      A    C  
ATOM     65  CD  ARG A   5      -0.808   1.077 -15.919  1.00  0.00      A    C  
ATOM     66  NE  ARG A   5      -0.340  -0.057 -16.711  1.00  0.00      A    N  
ATOM     67  CZ  ARG A   5      -0.940  -0.479 -17.818  1.00  0.00      A    C  
ATOM     68  NH1 ARG A   5      -2.027   0.137 -18.262  1.00  0.00      A    N1+
ATOM     69  NH2 ARG A   5      -0.454  -1.518 -18.484  1.00  0.00      A    N  
ATOM     70  H01 ARG A   5       0.663   4.114 -15.192  1.00  0.00      A    H  
ATOM     71  H02 ARG A   5      -1.610   4.238 -16.693  1.00  0.00      A    H  
ATOM     72  H03 ARG A   5      -2.108   3.134 -15.347  1.00  0.00      A    H  
ATOM     73  H04 ARG A   5       0.509   2.606 -16.602  1.00  0.00      A    H  
ATOM     74  H05 ARG A   5      -0.925   2.334 -17.647  1.00  0.00      A    H  
ATOM     75  H06 ARG A   5      -1.883   0.967 -15.776  1.00  0.00      A    H  
ATOM     76  H07 ARG A   5      -0.282   1.081 -14.964  1.00  0.00      A    H  
ATOM     77  H08 ARG A   5       0.486  -0.548 -16.400  1.00  0.00      A    H  
ATOM     78  H09 ARG A   5      -2.482  -0.185 -19.104  1.00  0.00      A    H  
ATOM     79  H10 ARG A   5      -1.595   3.885 -13.264  1.00  0.00      A    H  
ATOM     80  H11 ARG A   5      -2.400   0.929 -17.758  1.00  0.00      A    H  
ATOM     81  H12 ARG A   5       0.374  -1.990 -18.149  1.00  0.00      A    H  
ATOM     82  H13 ARG A   5      -0.912  -1.837 -19.326  1.00  0.00      A    H  
ATOM     83  N   HIS A   6       0.483   6.595 -15.180  1.00  0.00      A    N  
ATOM     84  CA  HIS A   6       0.402   8.040 -15.360  1.00  0.00      A    C  
ATOM     85  C   HIS A   6       0.620   8.419 -16.822  1.00  0.00      A    C  
ATOM     86  O   HIS A   6       1.709   8.843 -17.208  1.00  0.00      A    O  
ATOM     87  CB  HIS A   6       1.436   8.743 -14.480  1.00  0.00      A    C  
ATOM     88  CG  HIS A   6       1.185   8.579 -13.012  1.00  0.00      A    C  
ATOM     89  CD2 HIS A   6       1.870   7.893 -12.068  1.00  0.00      A    C  
ATOM     90  ND1 HIS A   6       0.116   9.160 -12.363  1.00  0.00      A    N  
ATOM     91  CE1 HIS A   6       0.155   8.840 -11.082  1.00  0.00      A    C  
ATOM     92  NE2 HIS A   6       1.210   8.071 -10.877  1.00  0.00      A    N  
ATOM     93  H01 HIS A   6      -0.596   8.363 -15.064  1.00  0.00      A    H  
ATOM     94  H02 HIS A   6       1.369   9.809 -14.698  1.00  0.00      A    H  
ATOM     95  H03 HIS A   6       2.420   8.334 -14.710  1.00  0.00      A    H  
ATOM     96  H04 HIS A   6       2.777   7.308 -12.224  1.00  0.00      A    H  
ATOM     97  H05 HIS A   6      -0.587   9.740 -12.799  1.00  0.00      A    H  
ATOM     98  H06 HIS A   6      -0.561   9.156 -10.323  1.00  0.00      A    H  
ATOM     99  H07 HIS A   6       1.486   7.678  -9.989  1.00  0.00      A    H  
ATOM    100  H14 HIS A   6       1.388   6.162 -15.066  1.00  0.00      A    H  
ATOM    101  N   ASP A   7      -0.423   8.263 -17.629  1.00  0.00      A    N  
ATOM    102  CA  ASP A   7      -0.347   8.589 -19.049  1.00  0.00      A    C  
ATOM    103  C   ASP A   7      -0.322  10.100 -19.259  1.00  0.00      A    C  
ATOM    104  O   ASP A   7       0.382  10.603 -20.134  1.00  0.00      A    O  
ATOM    105  CB  ASP A   7      -1.530   7.977 -19.799  1.00  0.00      A    C  
ATOM    106  CG  ASP A   7      -1.274   6.541 -20.212  1.00  0.00      A    C  
ATOM    107  OD1 ASP A   7      -0.686   6.331 -21.293  1.00  0.00      A    O  
ATOM    108  OD2 ASP A   7      -1.661   5.627 -19.454  1.00  0.00      A    O1-
ATOM    109  H01 ASP A   7       0.579   8.170 -19.443  1.00  0.00      A    H  
ATOM    110  H02 ASP A   7      -1.685   8.560 -20.707  1.00  0.00      A    H  
ATOM    111  H03 ASP A   7      -2.407   8.005 -19.152  1.00  0.00      A    H  
ATOM    112  H08 ASP A   7      -1.290   7.910 -17.250  1.00  0.00      A    H  
ATOM    113  N   SER A   8      -1.096  10.817 -18.451  1.00  0.00      A    N  
ATOM    114  CA  SER A   8      -1.167  12.271 -18.552  1.00  0.00      A    C  
ATOM    115  C   SER A   8      -0.074  12.927 -17.713  1.00  0.00      A    C  
ATOM    116  O   SER A   8       0.814  12.253 -17.193  1.00  0.00      A    O  
ATOM    117  CB  SER A   8      -2.541  12.768 -18.100  1.00  0.00      A    C  
ATOM    118  OG  SER A   8      -3.005  13.814 -18.936  1.00  0.00      A    O  
ATOM    119  H01 SER A   8      -1.015  12.547 -19.596  1.00  0.00      A    H  
ATOM    120  H02 SER A   8      -2.453  13.151 -17.083  1.00  0.00      A    H  
ATOM    121  H03 SER A   8      -3.250  11.941 -18.137  1.00  0.00      A    H  
ATOM    122  H04 SER A   8      -1.648  10.344 -17.750  1.00  0.00      A    H  
ATOM    123  H05 SER A   8      -3.199  13.464 -19.809  1.00  0.00      A    H  
ATOM    124  N   GLY A   9      -0.148  14.248 -17.586  1.00  0.00      A    N  
ATOM    125  CA  GLY A   9       0.840  14.975 -16.810  1.00  0.00      A    C  
ATOM    126  C   GLY A   9       1.837  15.710 -17.683  1.00  0.00      A    C  
ATOM    127  O   GLY A   9       1.525  16.084 -18.814  1.00  0.00      A    O  
ATOM    128  H01 GLY A   9       1.393  14.249 -16.215  1.00  0.00      A    H  
ATOM    129  H02 GLY A   9       0.326  15.700 -16.179  1.00  0.00      A    H  
ATOM    130  H06 GLY A   9      -0.900  14.751 -18.034  1.00  0.00      A    H  
ATOM    131  N   TYR A  10       3.039  15.919 -17.158  1.00  0.00      A    N  
ATOM    132  CA  TYR A  10       4.085  16.618 -17.896  1.00  0.00      A    C  
ATOM    133  C   TYR A  10       5.368  15.794 -17.936  1.00  0.00      A    C  
ATOM    134  O   TYR A  10       5.901  15.405 -16.897  1.00  0.00      A    O  
ATOM    135  CB  TYR A  10       4.361  17.982 -17.261  1.00  0.00      A    C  
ATOM    136  CG  TYR A  10       3.112  18.705 -16.810  1.00  0.00      A    C  
ATOM    137  CD1 TYR A  10       2.054  18.917 -17.686  1.00  0.00      A    C  
ATOM    138  CD2 TYR A  10       2.989  19.174 -15.508  1.00  0.00      A    C  
ATOM    139  CE1 TYR A  10       0.911  19.578 -17.278  1.00  0.00      A    C  
ATOM    140  CE2 TYR A  10       1.849  19.834 -15.091  1.00  0.00      A    C  
ATOM    141  CZ  TYR A  10       0.814  20.034 -15.980  1.00  0.00      A    C  
ATOM    142  OH  TYR A  10      -0.324  20.691 -15.569  1.00  0.00      A    O  
ATOM    143  H01 TYR A  10       3.737  16.764 -18.919  1.00  0.00      A    H  
ATOM    144  H02 TYR A  10       4.829  18.601 -18.026  1.00  0.00      A    H  
ATOM    145  H03 TYR A  10       3.234  15.586 -16.225  1.00  0.00      A    H  
ATOM    146  H04 TYR A  10       5.006  17.835 -16.395  1.00  0.00      A    H  
ATOM    147  H05 TYR A  10       2.127  18.556 -18.712  1.00  0.00      A    H  
ATOM    148  H06 TYR A  10       3.806  19.019 -14.803  1.00  0.00      A    H  
ATOM    149  H07 TYR A  10       0.091  19.738 -17.978  1.00  0.00      A    H  
ATOM    150  H08 TYR A  10       1.768  20.194 -14.065  1.00  0.00      A    H  
ATOM    151  H09 TYR A  10      -0.558  21.362 -16.215  1.00  0.00      A    H  
ATOM    152  N   GLU A  11       5.858  15.532 -19.144  1.00  0.00      A    N  
ATOM    153  CA  GLU A  11       7.078  14.754 -19.320  1.00  0.00      A    C  
ATOM    154  C   GLU A  11       8.270  15.666 -19.596  1.00  0.00      A    C  
ATOM    155  O   GLU A  11       9.155  15.822 -18.754  1.00  0.00      A    O  
ATOM    156  CB  GLU A  11       6.911  13.754 -20.466  1.00  0.00      A    C  
ATOM    157  CG  GLU A  11       8.073  12.784 -20.602  1.00  0.00      A    C  
ATOM    158  CD  GLU A  11       8.250  12.282 -22.022  1.00  0.00      A    C  
ATOM    159  OE1 GLU A  11       7.293  12.394 -22.816  1.00  0.00      A    O  
ATOM    160  OE2 GLU A  11       9.348  11.777 -22.339  1.00  0.00      A    O1-
ATOM    161  H01 GLU A  11       7.267  14.208 -18.396  1.00  0.00      A    H  
ATOM    162  H02 GLU A  11       6.867  14.331 -21.390  1.00  0.00      A    H  
ATOM    163  H03 GLU A  11       6.001  13.180 -20.293  1.00  0.00      A    H  
ATOM    164  H04 GLU A  11       7.858  11.921 -19.971  1.00  0.00      A    H  
ATOM    165  H05 GLU A  11       8.988  13.289 -20.293  1.00  0.00      A    H  
ATOM    166  H10 GLU A  11       5.373  15.880 -19.959  1.00  0.00      A    H  
ATOM    167  N   VAL A  12       8.286  16.266 -20.782  1.00  0.00      A    N  
ATOM    168  CA  VAL A  12       9.368  17.163 -21.170  1.00  0.00      A    C  
ATOM    169  C   VAL A  12       9.069  17.841 -22.502  1.00  0.00      A    C  
ATOM    170  O   VAL A  12       9.414  19.005 -22.710  1.00  0.00      A    O  
ATOM    171  CB  VAL A  12      10.709  16.412 -21.278  1.00  0.00      A    C  
ATOM    172  CG1 VAL A  12      10.609  15.285 -22.295  1.00  0.00      A    C  
ATOM    173  CG2 VAL A  12      11.829  17.374 -21.644  1.00  0.00      A    C  
ATOM    174  H01 VAL A  12       9.446  17.920 -20.390  1.00  0.00      A    H  
ATOM    175  H02 VAL A  12      10.940  15.973 -20.307  1.00  0.00      A    H  
ATOM    176  H03 VAL A  12      10.014  15.616 -23.146  1.00  0.00      A    H  
ATOM    177  H04 VAL A  12      11.608  15.012 -22.635  1.00  0.00      A    H  
ATOM    178  H05 VAL A  12      10.132  14.420 -21.834  1.00  0.00      A    H  
ATOM    179  H06 VAL A  12       7.530  16.096 -21.430  1.00  0.00      A    H  
ATOM    180  H07 VAL A  12      12.712  16.807 -21.941  1.00  0.00      A    H  
ATOM    181  H08 VAL A  12      11.509  18.007 -22.472  1.00  0.00      A    H  
ATOM    182  H09 VAL A  12      12.070  17.996 -20.782  1.00  0.00      A    H  
ATOM    183  N   HIS A  13       8.424  17.106 -23.402  1.00  0.00      A    N  
ATOM    184  CA  HIS A  13       8.076  17.637 -24.715  1.00  0.00      A    C  
ATOM    185  C   HIS A  13       7.432  19.014 -24.592  1.00  0.00      A    C  
ATOM    186  O   HIS A  13       6.426  19.181 -23.901  1.00  0.00      A    O  
ATOM    187  CB  HIS A  13       7.128  16.681 -25.440  1.00  0.00      A    C  
ATOM    188  CG  HIS A  13       7.826  15.532 -26.100  1.00  0.00      A    C  
ATOM    189  CD2 HIS A  13       7.646  14.968 -27.318  1.00  0.00      A    C  
ATOM    190  ND1 HIS A  13       8.843  14.822 -25.498  1.00  0.00      A    N  
ATOM    191  CE1 HIS A  13       9.260  13.873 -26.316  1.00  0.00      A    C  
ATOM    192  NE2 HIS A  13       8.550  13.940 -27.428  1.00  0.00      A    N  
ATOM    193  H01 HIS A  13       8.994  17.736 -25.294  1.00  0.00      A    H  
ATOM    194  H02 HIS A  13       6.638  17.253 -26.228  1.00  0.00      A    H  
ATOM    195  H03 HIS A  13       6.417  16.283 -24.715  1.00  0.00      A    H  
ATOM    196  H04 HIS A  13       6.919  15.273 -28.071  1.00  0.00      A    H  
ATOM    197  H05 HIS A  13       9.212  15.000 -24.575  1.00  0.00      A    H  
ATOM    198  H06 HIS A  13      10.055  13.156 -26.109  1.00  0.00      A    H  
ATOM    199  H07 HIS A  13       8.655  13.334 -28.229  1.00  0.00      A    H  
ATOM    200  H10 HIS A  13       8.169  16.157 -23.171  1.00  0.00      A    H  
ATOM    201  N   HIS A  14       8.019  19.999 -25.264  1.00  0.00      A    N  
ATOM    202  CA  HIS A  14       7.502  21.363 -25.229  1.00  0.00      A    C  
ATOM    203  C   HIS A  14       7.565  22.004 -26.612  1.00  0.00      A    C  
ATOM    204  O   HIS A  14       6.536  22.318 -27.208  1.00  0.00      A    O  
ATOM    205  CB  HIS A  14       8.293  22.205 -24.227  1.00  0.00      A    C  
ATOM    206  CG  HIS A  14       7.533  23.386 -23.707  1.00  0.00      A    C  
ATOM    207  CD2 HIS A  14       6.312  23.469 -23.128  1.00  0.00      A    C  
ATOM    208  ND1 HIS A  14       8.022  24.675 -23.753  1.00  0.00      A    N  
ATOM    209  CE1 HIS A  14       7.135  25.499 -23.224  1.00  0.00      A    C  
ATOM    210  NE2 HIS A  14       6.089  24.792 -22.837  1.00  0.00      A    N  
ATOM    211  H01 HIS A  14       6.459  21.322 -24.915  1.00  0.00      A    H  
ATOM    212  H02 HIS A  14       9.166  22.592 -24.753  1.00  0.00      A    H  
ATOM    213  H03 HIS A  14       8.567  21.571 -23.383  1.00  0.00      A    H  
ATOM    214  H04 HIS A  14       5.633  22.640 -22.930  1.00  0.00      A    H  
ATOM    215  H05 HIS A  14       8.918  24.946 -24.132  1.00  0.00      A    H  
ATOM    216  H06 HIS A  14       7.247  26.579 -23.124  1.00  0.00      A    H  
ATOM    217  H07 HIS A  14       5.259  25.164 -22.398  1.00  0.00      A    H  
ATOM    218  H08 HIS A  14       8.843  19.798 -25.812  1.00  0.00      A    H  
ATOM    219  N   GLN A  15       8.781  22.195 -27.115  1.00  0.00      A    N  
ATOM    220  CA  GLN A  15       8.977  22.800 -28.428  1.00  0.00      A    C  
ATOM    221  C   GLN A  15       9.280  21.736 -29.478  1.00  0.00      A    C  
ATOM    222  O   GLN A  15      10.402  21.237 -29.566  1.00  0.00      A    O  
ATOM    223  CB  GLN A  15      10.115  23.821 -28.376  1.00  0.00      A    C  
ATOM    224  CG  GLN A  15      10.009  24.792 -27.212  1.00  0.00      A    C  
ATOM    225  CD  GLN A  15      11.183  24.691 -26.259  1.00  0.00      A    C  
ATOM    226  NE2 GLN A  15      12.151  25.588 -26.414  1.00  0.00      A    N  
ATOM    227  OE1 GLN A  15      11.222  23.817 -25.392  1.00  0.00      A    O  
ATOM    228  H01 GLN A  15       8.054  23.308 -28.708  1.00  0.00      A    H  
ATOM    229  H02 GLN A  15      10.056  24.411 -29.290  1.00  0.00      A    H  
ATOM    230  H03 GLN A  15      11.059  23.282 -28.291  1.00  0.00      A    H  
ATOM    231  H04 GLN A  15       9.108  24.539 -26.653  1.00  0.00      A    H  
ATOM    232  H05 GLN A  15       9.965  25.807 -27.606  1.00  0.00      A    H  
ATOM    233  H06 GLN A  15      12.958  25.570 -25.808  1.00  0.00      A    H  
ATOM    234  H07 GLN A  15      12.079  26.288 -27.138  1.00  0.00      A    H  
ATOM    235  H08 GLN A  15       9.588  21.915 -26.576  1.00  0.00      A    H  
ATOM    236  N   LYS A  16       8.272  21.392 -30.272  1.00  0.00      A    N  
ATOM    237  CA  LYS A  16       8.429  20.388 -31.317  1.00  0.00      A    C  
ATOM    238  C   LYS A  16       8.204  20.999 -32.697  1.00  0.00      A    C  
ATOM    239  O   LYS A  16       7.077  21.338 -33.061  1.00  0.00      A    O  
ATOM    240  CB  LYS A  16       7.451  19.232 -31.094  1.00  0.00      A    C  
ATOM    241  CG  LYS A  16       8.070  18.041 -30.383  1.00  0.00      A    C  
ATOM    242  CD  LYS A  16       8.906  17.198 -31.331  1.00  0.00      A    C  
ATOM    243  CE  LYS A  16       9.295  15.870 -30.701  1.00  0.00      A    C  
ATOM    244  NZ  LYS A  16       8.359  14.778 -31.088  1.00  0.00      A    N1+
ATOM    245  H01 LYS A  16       9.449  20.007 -31.269  1.00  0.00      A    H  
ATOM    246  H02 LYS A  16       7.134  18.887 -32.078  1.00  0.00      A    H  
ATOM    247  H03 LYS A  16       6.616  19.596 -30.495  1.00  0.00      A    H  
ATOM    248  H04 LYS A  16       7.264  17.419 -29.994  1.00  0.00      A    H  
ATOM    249  H05 LYS A  16       8.706  18.402 -29.575  1.00  0.00      A    H  
ATOM    250  H06 LYS A  16       9.819  17.747 -31.561  1.00  0.00      A    H  
ATOM    251  H07 LYS A  16       8.330  17.006 -32.236  1.00  0.00      A    H  
ATOM    252  H08 LYS A  16       7.374  21.837 -30.148  1.00  0.00      A    H  
ATOM    253  H09 LYS A  16       9.252  15.984 -29.618  1.00  0.00      A    H  
ATOM    254  H10 LYS A  16      10.301  15.605 -31.027  1.00  0.00      A    H  
ATOM    255  H11 LYS A  16       7.518  15.179 -31.479  1.00  0.00      A    H  
ATOM    256  H12 LYS A  16       8.800  14.184 -31.776  1.00  0.00      A    H  
ATOM    257  H13 LYS A  16       8.123  14.231 -30.272  1.00  0.00      A    H  
ATOM    258  N   LEU A  17       9.282  21.136 -33.461  1.00  0.00      A    N  
ATOM    259  CA  LEU A  17       9.202  21.704 -34.802  1.00  0.00      A    C  
ATOM    260  C   LEU A  17       9.430  20.632 -35.863  1.00  0.00      A    C  
ATOM    261  O   LEU A  17      10.557  20.183 -36.074  1.00  0.00      A    O  
ATOM    262  CB  LEU A  17      10.229  22.826 -34.965  1.00  0.00      A    C  
ATOM    263  CG  LEU A  17       9.668  24.246 -35.027  1.00  0.00      A    C  
ATOM    264  CD1 LEU A  17       8.761  24.515 -33.837  1.00  0.00      A    C  
ATOM    265  CD2 LEU A  17      10.798  25.264 -35.079  1.00  0.00      A    C  
ATOM    266  H01 LEU A  17       8.201  22.114 -34.936  1.00  0.00      A    H  
ATOM    267  H02 LEU A  17      10.699  22.654 -35.933  1.00  0.00      A    H  
ATOM    268  H03 LEU A  17      10.916  22.775 -34.120  1.00  0.00      A    H  
ATOM    269  H04 LEU A  17       9.076  24.342 -35.937  1.00  0.00      A    H  
ATOM    270  H05 LEU A  17       7.791  24.047 -34.007  1.00  0.00      A    H  
ATOM    271  H06 LEU A  17       9.211  24.100 -32.935  1.00  0.00      A    H  
ATOM    272  H07 LEU A  17       8.629  25.590 -33.716  1.00  0.00      A    H  
ATOM    273  H08 LEU A  17      11.666  24.818 -35.565  1.00  0.00      A    H  
ATOM    274  H09 LEU A  17      10.475  26.138 -35.644  1.00  0.00      A    H  
ATOM    275  H10 LEU A  17      11.064  25.564 -34.066  1.00  0.00      A    H  
ATOM    276  H14 LEU A  17      10.179  20.839 -33.104  1.00  0.00      A    H  
ATOM    277  N   VAL A  18       8.354  20.227 -36.529  1.00  0.00      A    N  
ATOM    278  CA  VAL A  18       8.437  19.210 -37.571  1.00  0.00      A    C  
ATOM    279  C   VAL A  18       7.523  19.548 -38.743  1.00  0.00      A    C  
ATOM    280  O   VAL A  18       6.790  20.537 -38.708  1.00  0.00      A    O  
ATOM    281  CB  VAL A  18       8.064  17.818 -37.027  1.00  0.00      A    C  
ATOM    282  CG1 VAL A  18       9.307  17.076 -36.561  1.00  0.00      A    C  
ATOM    283  CG2 VAL A  18       7.052  17.941 -35.898  1.00  0.00      A    C  
ATOM    284  H01 VAL A  18       9.471  19.192 -37.915  1.00  0.00      A    H  
ATOM    285  H02 VAL A  18       7.607  17.243 -37.832  1.00  0.00      A    H  
ATOM    286  H03 VAL A  18      10.100  17.793 -36.351  1.00  0.00      A    H  
ATOM    287  H04 VAL A  18       9.077  16.514 -35.656  1.00  0.00      A    H  
ATOM    288  H05 VAL A  18       9.636  16.390 -37.342  1.00  0.00      A    H  
ATOM    289  H06 VAL A  18       6.111  17.484 -36.203  1.00  0.00      A    H  
ATOM    290  H07 VAL A  18       7.432  17.432 -35.012  1.00  0.00      A    H  
ATOM    291  H08 VAL A  18       6.887  18.994 -35.670  1.00  0.00      A    H  
ATOM    292  H11 VAL A  18       7.456  20.634 -36.308  1.00  0.00      A    H  
ATOM    293  N   PHE A  19       7.569  18.718 -39.780  1.00  0.00      A    N  
ATOM    294  CA  PHE A  19       6.745  18.929 -40.965  1.00  0.00      A    C  
ATOM    295  C   PHE A  19       6.060  17.633 -41.389  1.00  0.00      A    C  
ATOM    296  O   PHE A  19       4.895  17.634 -41.785  1.00  0.00      A    O  
ATOM    297  CB  PHE A  19       7.597  19.469 -42.115  1.00  0.00      A    C  
ATOM    298  CG  PHE A  19       6.893  20.502 -42.948  1.00  0.00      A    C  
ATOM    299  CD1 PHE A  19       6.831  21.822 -42.532  1.00  0.00      A    C  
ATOM    300  CD2 PHE A  19       6.294  20.153 -44.148  1.00  0.00      A    C  
ATOM    301  CE1 PHE A  19       6.184  22.775 -43.296  1.00  0.00      A    C  
ATOM    302  CE2 PHE A  19       5.646  21.102 -44.916  1.00  0.00      A    C  
ATOM    303  CZ  PHE A  19       5.590  22.414 -44.490  1.00  0.00      A    C  
ATOM    304  H01 PHE A  19       5.976  19.661 -40.717  1.00  0.00      A    H  
ATOM    305  H02 PHE A  19       7.821  18.627 -42.770  1.00  0.00      A    H  
ATOM    306  H03 PHE A  19       8.498  19.918 -41.697  1.00  0.00      A    H  
ATOM    307  H04 PHE A  19       7.298  22.113 -41.591  1.00  0.00      A    H  
ATOM    308  H05 PHE A  19       6.334  19.119 -44.490  1.00  0.00      A    H  
ATOM    309  H06 PHE A  19       6.142  23.810 -42.957  1.00  0.00      A    H  
ATOM    310  H07 PHE A  19       5.179  20.815 -45.858  1.00  0.00      A    H  
ATOM    311  H08 PHE A  19       5.078  23.163 -45.094  1.00  0.00      A    H  
ATOM    312  H09 PHE A  19       8.190  17.922 -39.747  1.00  0.00      A    H  
ATOM    313  N   PHE A  20       6.794  16.528 -41.303  1.00  0.00      A    N  
ATOM    314  CA  PHE A  20       6.260  15.224 -41.679  1.00  0.00      A    C  
ATOM    315  C   PHE A  20       6.367  14.238 -40.520  1.00  0.00      A    C  
ATOM    316  O   PHE A  20       6.625  14.627 -39.381  1.00  0.00      A    O  
ATOM    317  CB  PHE A  20       7.003  14.677 -42.899  1.00  0.00      A    C  
ATOM    318  CG  PHE A  20       7.170  15.684 -44.001  1.00  0.00      A    C  
ATOM    319  CD1 PHE A  20       6.111  15.996 -44.839  1.00  0.00      A    C  
ATOM    320  CD2 PHE A  20       8.385  16.320 -44.199  1.00  0.00      A    C  
ATOM    321  CE1 PHE A  20       6.262  16.922 -45.854  1.00  0.00      A    C  
ATOM    322  CE2 PHE A  20       8.542  17.247 -45.212  1.00  0.00      A    C  
ATOM    323  CZ  PHE A  20       7.479  17.549 -46.040  1.00  0.00      A    C  
ATOM    324  H01 PHE A  20       5.207  15.349 -41.930  1.00  0.00      A    H  
ATOM    325  H02 PHE A  20       6.402  13.861 -43.300  1.00  0.00      A    H  
ATOM    326  H03 PHE A  20       7.991  14.345 -42.581  1.00  0.00      A    H  
ATOM    327  H04 PHE A  20       5.148  15.506 -44.696  1.00  0.00      A    H  
ATOM    328  H05 PHE A  20       9.227  16.086 -43.548  1.00  0.00      A    H  
ATOM    329  H06 PHE A  20       5.422  17.157 -46.507  1.00  0.00      A    H  
ATOM    330  H07 PHE A  20       9.504  17.739 -45.357  1.00  0.00      A    H  
ATOM    331  H08 PHE A  20       7.600  18.281 -46.839  1.00  0.00      A    H  
ATOM    332  H09 PHE A  20       7.745  16.593 -40.969  1.00  0.00      A    H  
ATOM    333  N   ALA A  21       6.165  12.959 -40.819  1.00  0.00      A    N  
ATOM    334  CA  ALA A  21       6.239  11.916 -39.803  1.00  0.00      A    C  
ATOM    335  C   ALA A  21       6.022  10.537 -40.415  1.00  0.00      A    C  
ATOM    336  O   ALA A  21       6.612   9.552 -39.974  1.00  0.00      A    O  
ATOM    337  CB  ALA A  21       5.219  12.175 -38.704  1.00  0.00      A    C  
ATOM    338  H01 ALA A  21       7.238  11.938 -39.368  1.00  0.00      A    H  
ATOM    339  H02 ALA A  21       4.281  11.681 -38.956  1.00  0.00      A    H  
ATOM    340  H03 ALA A  21       5.594  11.781 -37.759  1.00  0.00      A    H  
ATOM    341  H04 ALA A  21       5.050  13.248 -38.609  1.00  0.00      A    H  
ATOM    342  H09 ALA A  21       5.955  12.703 -41.773  1.00  0.00      A    H  
ATOM    343  N   GLU A  22       5.170  10.474 -41.434  1.00  0.00      A    N  
ATOM    344  CA  GLU A  22       4.874   9.214 -42.105  1.00  0.00      A    C  
ATOM    345  C   GLU A  22       4.717   9.422 -43.609  1.00  0.00      A    C  
ATOM    346  O   GLU A  22       5.098  10.462 -44.145  1.00  0.00      A    O  
ATOM    347  CB  GLU A  22       3.600   8.591 -41.530  1.00  0.00      A    C  
ATOM    348  CG  GLU A  22       3.554   8.592 -40.011  1.00  0.00      A    C  
ATOM    349  CD  GLU A  22       2.627   7.528 -39.455  1.00  0.00      A    C  
ATOM    350  OE1 GLU A  22       3.006   6.338 -39.484  1.00  0.00      A    O  
ATOM    351  OE2 GLU A  22       1.524   7.885 -38.991  1.00  0.00      A    O1-
ATOM    352  H01 GLU A  22       5.710   8.536 -41.934  1.00  0.00      A    H  
ATOM    353  H02 GLU A  22       3.582   7.549 -41.849  1.00  0.00      A    H  
ATOM    354  H03 GLU A  22       2.743   9.153 -41.902  1.00  0.00      A    H  
ATOM    355  H04 GLU A  22       3.171   9.562 -39.693  1.00  0.00      A    H  
ATOM    356  H05 GLU A  22       4.717  11.319 -41.751  1.00  0.00      A    H  
ATOM    357  H06 GLU A  22       4.560   8.413 -39.630  1.00  0.00      A    H  
ATOM    358  N   ASP A  23       4.155   8.424 -44.282  1.00  0.00      A    N  
ATOM    359  CA  ASP A  23       3.948   8.497 -45.724  1.00  0.00      A    C  
ATOM    360  C   ASP A  23       3.249   9.798 -46.108  1.00  0.00      A    C  
ATOM    361  O   ASP A  23       2.032   9.923 -45.976  1.00  0.00      A    O  
ATOM    362  CB  ASP A  23       3.123   7.300 -46.203  1.00  0.00      A    C  
ATOM    363  CG  ASP A  23       3.962   6.280 -46.948  1.00  0.00      A    C  
ATOM    364  OD1 ASP A  23       4.770   6.691 -47.806  1.00  0.00      A    O  
ATOM    365  OD2 ASP A  23       3.809   5.072 -46.673  1.00  0.00      A    O1-
ATOM    366  H01 ASP A  23       4.924   8.474 -46.208  1.00  0.00      A    H  
ATOM    367  H02 ASP A  23       2.365   7.673 -46.892  1.00  0.00      A    H  
ATOM    368  H03 ASP A  23       2.671   6.817 -45.337  1.00  0.00      A    H  
ATOM    369  H07 ASP A  23       3.864   7.595 -43.783  1.00  0.00      A    H  
ATOM    370  N   VAL A  24       4.029  10.764 -46.582  1.00  0.00      A    N  
ATOM    371  CA  VAL A  24       3.486  12.056 -46.985  1.00  0.00      A    C  
ATOM    372  C   VAL A  24       3.476  12.199 -48.503  1.00  0.00      A    C  
ATOM    373  O   VAL A  24       2.579  12.819 -49.073  1.00  0.00      A    O  
ATOM    374  CB  VAL A  24       4.292  13.218 -46.376  1.00  0.00      A    C  
ATOM    375  CG1 VAL A  24       5.691  13.267 -46.971  1.00  0.00      A    C  
ATOM    376  CG2 VAL A  24       3.567  14.538 -46.590  1.00  0.00      A    C  
ATOM    377  H01 VAL A  24       2.463  12.099 -46.612  1.00  0.00      A    H  
ATOM    378  H02 VAL A  24       4.385  13.050 -45.303  1.00  0.00      A    H  
ATOM    379  H03 VAL A  24       6.399  12.823 -46.271  1.00  0.00      A    H  
ATOM    380  H04 VAL A  24       5.022  10.599 -46.665  1.00  0.00      A    H  
ATOM    381  H05 VAL A  24       5.708  12.709 -47.907  1.00  0.00      A    H  
ATOM    382  H06 VAL A  24       5.970  14.304 -47.160  1.00  0.00      A    H  
ATOM    383  H07 VAL A  24       2.621  14.524 -46.050  1.00  0.00      A    H  
ATOM    384  H08 VAL A  24       4.184  15.356 -46.219  1.00  0.00      A    H  
ATOM    385  H09 VAL A  24       3.375  14.680 -47.654  1.00  0.00      A    H  
ATOM    386  N   GLY A  25       4.480  11.619 -49.153  1.00  0.00      A    N  
ATOM    387  CA  GLY A  25       4.568  11.693 -50.600  1.00  0.00      A    C  
ATOM    388  C   GLY A  25       5.864  12.324 -51.070  1.00  0.00      A    C  
ATOM    389  O   GLY A  25       6.913  11.680 -51.065  1.00  0.00      A    O  
ATOM    390  H01 GLY A  25       3.748  12.320 -50.950  1.00  0.00      A    H  
ATOM    391  H02 GLY A  25       4.501  10.684 -51.007  1.00  0.00      A    H  
ATOM    392  H10 GLY A  25       5.189  11.121 -48.634  1.00  0.00      A    H  
ATOM    393  N   SER A  26       5.791  13.586 -51.480  1.00  0.00      A    N  
ATOM    394  CA  SER A  26       6.966  14.302 -51.962  1.00  0.00      A    C  
ATOM    395  C   SER A  26       7.081  15.669 -51.293  1.00  0.00      A    C  
ATOM    396  O   SER A  26       6.113  16.425 -51.230  1.00  0.00      A    O  
ATOM    397  CB  SER A  26       6.901  14.470 -53.481  1.00  0.00      A    C  
ATOM    398  OG  SER A  26       5.917  15.422 -53.847  1.00  0.00      A    O  
ATOM    399  H01 SER A  26       7.848  13.715 -51.706  1.00  0.00      A    H  
ATOM    400  H02 SER A  26       6.636  13.510 -53.924  1.00  0.00      A    H  
ATOM    401  H03 SER A  26       4.900  14.061 -51.457  1.00  0.00      A    H  
ATOM    402  H04 SER A  26       7.873  14.803 -53.845  1.00  0.00      A    H  
ATOM    403  H05 SER A  26       5.669  15.290 -54.765  1.00  0.00      A    H  
ATOM    404  N   ASN A  27       8.274  15.978 -50.794  1.00  0.00      A    N  
ATOM    405  CA  ASN A  27       8.517  17.252 -50.128  1.00  0.00      A    C  
ATOM    406  C   ASN A  27       9.100  18.272 -51.102  1.00  0.00      A    C  
ATOM    407  O   ASN A  27      10.313  18.482 -51.147  1.00  0.00      A    O  
ATOM    408  CB  ASN A  27       9.467  17.060 -48.944  1.00  0.00      A    C  
ATOM    409  CG  ASN A  27       9.279  15.718 -48.265  1.00  0.00      A    C  
ATOM    410  ND2 ASN A  27      10.356  14.946 -48.173  1.00  0.00      A    N  
ATOM    411  OD1 ASN A  27       8.179  15.379 -47.828  1.00  0.00      A    O  
ATOM    412  H01 ASN A  27       7.563  17.630 -49.761  1.00  0.00      A    H  
ATOM    413  H02 ASN A  27       9.247  17.837 -48.212  1.00  0.00      A    H  
ATOM    414  H03 ASN A  27      10.494  17.131 -49.303  1.00  0.00      A    H  
ATOM    415  H04 ASN A  27      10.292  14.040 -47.730  1.00  0.00      A    H  
ATOM    416  H05 ASN A  27      11.239  15.265 -48.546  1.00  0.00      A    H  
ATOM    417  H06 ASN A  27       9.030  15.314 -50.878  1.00  0.00      A    H  
ATOM    418  N   LYS A  28       8.229  18.904 -51.881  1.00  0.00      A    N  
ATOM    419  CA  LYS A  28       8.655  19.903 -52.854  1.00  0.00      A    C  
ATOM    420  C   LYS A  28       8.106  21.280 -52.495  1.00  0.00      A    C  
ATOM    421  O   LYS A  28       7.239  21.813 -53.187  1.00  0.00      A    O  
ATOM    422  CB  LYS A  28       8.193  19.508 -54.258  1.00  0.00      A    C  
ATOM    423  CG  LYS A  28       8.716  20.424 -55.351  1.00  0.00      A    C  
ATOM    424  CD  LYS A  28      10.006  19.893 -55.953  1.00  0.00      A    C  
ATOM    425  CE  LYS A  28       9.866  19.653 -57.448  1.00  0.00      A    C  
ATOM    426  NZ  LYS A  28       9.366  18.282 -57.746  1.00  0.00      A    N1+
ATOM    427  H01 LYS A  28       9.744  19.949 -52.837  1.00  0.00      A    H  
ATOM    428  H02 LYS A  28       7.106  19.585 -54.270  1.00  0.00      A    H  
ATOM    429  H03 LYS A  28       8.538  18.494 -54.463  1.00  0.00      A    H  
ATOM    430  H04 LYS A  28       8.921  21.400 -54.910  1.00  0.00      A    H  
ATOM    431  H05 LYS A  28       7.965  20.504 -56.136  1.00  0.00      A    H  
ATOM    432  H06 LYS A  28       7.246  18.687 -51.797  1.00  0.00      A    H  
ATOM    433  H07 LYS A  28      10.240  18.942 -55.475  1.00  0.00      A    H  
ATOM    434  H08 LYS A  28      10.802  20.618 -55.783  1.00  0.00      A    H  
ATOM    435  H09 LYS A  28      10.852  19.758 -57.901  1.00  0.00      A    H  
ATOM    436  H10 LYS A  28       9.166  20.381 -57.858  1.00  0.00      A    H  
ATOM    437  H11 LYS A  28       8.491  18.345 -58.246  1.00  0.00      A    H  
ATOM    438  H12 LYS A  28      10.043  17.792 -58.314  1.00  0.00      A    H  
ATOM    439  H13 LYS A  28       9.224  17.779 -56.881  1.00  0.00      A    H  
ATOM    440  N   GLY A  29       8.617  21.852 -51.409  1.00  0.00      A    N  
ATOM    441  CA  GLY A  29       8.167  23.163 -50.978  1.00  0.00      A    C  
ATOM    442  C   GLY A  29       7.763  23.186 -49.518  1.00  0.00      A    C  
ATOM    443  O   GLY A  29       6.823  23.884 -49.138  1.00  0.00      A    O  
ATOM    444  H01 GLY A  29       7.289  23.422 -51.569  1.00  0.00      A    H  
ATOM    445  H02 GLY A  29       8.976  23.878 -51.129  1.00  0.00      A    H  
ATOM    446  H14 GLY A  29       9.327  21.369 -50.878  1.00  0.00      A    H  
ATOM    447  N   ALA A  30       8.474  22.421 -48.696  1.00  0.00      A    N  
ATOM    448  CA  ALA A  30       8.185  22.357 -47.269  1.00  0.00      A    C  
ATOM    449  C   ALA A  30       9.013  23.376 -46.495  1.00  0.00      A    C  
ATOM    450  O   ALA A  30      10.241  23.286 -46.450  1.00  0.00      A    O  
ATOM    451  CB  ALA A  30       8.442  20.953 -46.741  1.00  0.00      A    C  
ATOM    452  H01 ALA A  30       7.132  22.600 -47.125  1.00  0.00      A    H  
ATOM    453  H02 ALA A  30       9.326  20.961 -46.103  1.00  0.00      A    H  
ATOM    454  H03 ALA A  30       9.234  21.870 -49.070  1.00  0.00      A    H  
ATOM    455  H04 ALA A  30       7.581  20.618 -46.163  1.00  0.00      A    H  
ATOM    456  H05 ALA A  30       8.605  20.274 -47.578  1.00  0.00      A    H  
ATOM    457  N   ILE A  31       8.335  24.344 -45.887  1.00  0.00      A    N  
ATOM    458  CA  ILE A  31       9.010  25.379 -45.115  1.00  0.00      A    C  
ATOM    459  C   ILE A  31       8.307  25.616 -43.782  1.00  0.00      A    C  
ATOM    460  O   ILE A  31       7.088  25.778 -43.732  1.00  0.00      A    O  
ATOM    461  CB  ILE A  31       9.076  26.708 -45.891  1.00  0.00      A    C  
ATOM    462  CG1 ILE A  31       7.679  27.320 -46.016  1.00  0.00      A    C  
ATOM    463  CG2 ILE A  31       9.689  26.489 -47.265  1.00  0.00      A    C  
ATOM    464  CD1 ILE A  31       7.387  28.377 -44.974  1.00  0.00      A    C  
ATOM    465  H01 ILE A  31      10.024  25.025 -44.931  1.00  0.00      A    H  
ATOM    466  H02 ILE A  31       9.709  27.403 -45.339  1.00  0.00      A    H  
ATOM    467  H03 ILE A  31       6.962  26.514 -45.864  1.00  0.00      A    H  
ATOM    468  H04 ILE A  31       7.587  27.773 -47.003  1.00  0.00      A    H  
ATOM    469  H05 ILE A  31      10.705  26.110 -47.153  1.00  0.00      A    H  
ATOM    470  H06 ILE A  31       7.328  24.363 -45.962  1.00  0.00      A    H  
ATOM    471  H07 ILE A  31       9.091  25.765 -47.819  1.00  0.00      A    H  
ATOM    472  H08 ILE A  31       9.712  27.434 -47.808  1.00  0.00      A    H  
ATOM    473  H09 ILE A  31       6.364  28.261 -44.617  1.00  0.00      A    H  
ATOM    474  H10 ILE A  31       8.078  28.265 -44.138  1.00  0.00      A    H  
ATOM    475  H11 ILE A  31       7.507  29.366 -45.416  1.00  0.00      A    H  
ATOM    476  N   ILE A  32       9.085  25.637 -42.705  1.00  0.00      A    N  
ATOM    477  CA  ILE A  32       8.538  25.857 -41.372  1.00  0.00      A    C  
ATOM    478  C   ILE A  32       9.477  26.710 -40.526  1.00  0.00      A    C  
ATOM    479  O   ILE A  32      10.296  26.187 -39.771  1.00  0.00      A    O  
ATOM    480  CB  ILE A  32       8.276  24.525 -40.644  1.00  0.00      A    C  
ATOM    481  CG1 ILE A  32       7.886  24.783 -39.187  1.00  0.00      A    C  
ATOM    482  CG2 ILE A  32       9.504  23.630 -40.718  1.00  0.00      A    C  
ATOM    483  CD1 ILE A  32       7.096  23.654 -38.564  1.00  0.00      A    C  
ATOM    484  H01 ILE A  32       7.592  26.383 -41.502  1.00  0.00      A    H  
ATOM    485  H02 ILE A  32       7.449  24.015 -41.138  1.00  0.00      A    H  
ATOM    486  H03 ILE A  32       7.245  25.665 -39.179  1.00  0.00      A    H  
ATOM    487  H04 ILE A  32       8.797  24.929 -38.606  1.00  0.00      A    H  
ATOM    488  H05 ILE A  32      10.325  24.095 -40.172  1.00  0.00      A    H  
ATOM    489  H06 ILE A  32       9.275  22.661 -40.274  1.00  0.00      A    H  
ATOM    490  H07 ILE A  32       9.793  23.494 -41.760  1.00  0.00      A    H  
ATOM    491  H08 ILE A  32       6.126  23.577 -39.054  1.00  0.00      A    H  
ATOM    492  H09 ILE A  32       7.640  22.718 -38.687  1.00  0.00      A    H  
ATOM    493  H10 ILE A  32       6.951  23.854 -37.502  1.00  0.00      A    H  
ATOM    494  H12 ILE A  32      10.079  25.497 -42.813  1.00  0.00      A    H  
ATOM    495  N   GLY A  33       9.351  28.027 -40.657  1.00  0.00      A    N  
ATOM    496  CA  GLY A  33      10.194  28.932 -39.897  1.00  0.00      A    C  
ATOM    497  C   GLY A  33       9.399  30.020 -39.204  1.00  0.00      A    C  
ATOM    498  O   GLY A  33       8.548  30.665 -39.819  1.00  0.00      A    O  
ATOM    499  H01 GLY A  33      10.877  29.415 -40.596  1.00  0.00      A    H  
ATOM    500  H02 GLY A  33      10.734  28.358 -39.143  1.00  0.00      A    H  
ATOM    501  H11 GLY A  33       8.661  28.402 -41.292  1.00  0.00      A    H  
ATOM    502  N   LEU A  34       9.674  30.226 -37.921  1.00  0.00      A    N  
ATOM    503  CA  LEU A  34       8.976  31.244 -37.143  1.00  0.00      A    C  
ATOM    504  C   LEU A  34       9.769  32.547 -37.116  1.00  0.00      A    C  
ATOM    505  O   LEU A  34       9.738  33.283 -36.130  1.00  0.00      A    O  
ATOM    506  CB  LEU A  34       8.739  30.748 -35.715  1.00  0.00      A    C  
ATOM    507  CG  LEU A  34       9.946  30.127 -35.011  1.00  0.00      A    C  
ATOM    508  CD1 LEU A  34       9.944  30.485 -33.533  1.00  0.00      A    C  
ATOM    509  CD2 LEU A  34       9.951  28.616 -35.195  1.00  0.00      A    C  
ATOM    510  H01 LEU A  34       8.014  31.435 -37.619  1.00  0.00      A    H  
ATOM    511  H02 LEU A  34       8.005  29.946 -35.801  1.00  0.00      A    H  
ATOM    512  H03 LEU A  34      10.384  29.664 -37.473  1.00  0.00      A    H  
ATOM    513  H04 LEU A  34       8.404  31.596 -35.118  1.00  0.00      A    H  
ATOM    514  H05 LEU A  34      10.853  30.531 -35.461  1.00  0.00      A    H  
ATOM    515  H06 LEU A  34       9.407  31.422 -33.387  1.00  0.00      A    H  
ATOM    516  H07 LEU A  34       9.453  29.693 -32.967  1.00  0.00      A    H  
ATOM    517  H08 LEU A  34      10.971  30.598 -33.184  1.00  0.00      A    H  
ATOM    518  H09 LEU A  34      10.839  28.322 -35.754  1.00  0.00      A    H  
ATOM    519  H10 LEU A  34       9.959  28.131 -34.219  1.00  0.00      A    H  
ATOM    520  H11 LEU A  34       9.060  28.313 -35.745  1.00  0.00      A    H  
ATOM    521  N   MET A  35      10.476  32.826 -38.206  1.00  0.00      A    N  
ATOM    522  CA  MET A  35      11.274  34.042 -38.308  1.00  0.00      A    C  
ATOM    523  C   MET A  35      12.004  34.103 -39.645  1.00  0.00      A    C  
ATOM    524  O   MET A  35      13.130  34.593 -39.727  1.00  0.00      A    O  
ATOM    525  CB  MET A  35      12.282  34.115 -37.159  1.00  0.00      A    C  
ATOM    526  CG  MET A  35      12.309  35.463 -36.458  1.00  0.00      A    C  
ATOM    527  SD  MET A  35      13.729  36.466 -36.936  1.00  0.00      A    S  
ATOM    528  CE  MET A  35      12.987  38.095 -37.001  1.00  0.00      A    C  
ATOM    529  H01 MET A  35      10.599  34.895 -38.244  1.00  0.00      A    H  
ATOM    530  H02 MET A  35      13.271  33.960 -37.591  1.00  0.00      A    H  
ATOM    531  H03 MET A  35      12.026  33.350 -36.426  1.00  0.00      A    H  
ATOM    532  H04 MET A  35      12.383  35.276 -35.387  1.00  0.00      A    H  
ATOM    533  H05 MET A  35      11.397  36.006 -36.708  1.00  0.00      A    H  
ATOM    534  H06 MET A  35      12.029  38.078 -36.482  1.00  0.00      A    H  
ATOM    535  H07 MET A  35      13.648  38.815 -36.519  1.00  0.00      A    H  
ATOM    536  H08 MET A  35      12.831  38.383 -38.041  1.00  0.00      A    H  
ATOM    537  H12 MET A  35      10.460  32.180 -38.982  1.00  0.00      A    H  
ATOM    538  N   VAL A  36      11.357  33.600 -40.692  1.00  0.00      A    N  
ATOM    539  CA  VAL A  36      11.945  33.597 -42.026  1.00  0.00      A    C  
ATOM    540  C   VAL A  36      11.438  34.774 -42.852  1.00  0.00      A    C  
ATOM    541  O   VAL A  36      10.279  35.170 -42.742  1.00  0.00      A    O  
ATOM    542  CB  VAL A  36      11.634  32.288 -42.774  1.00  0.00      A    C  
ATOM    543  CG1 VAL A  36      12.183  32.339 -44.192  1.00  0.00      A    C  
ATOM    544  CG2 VAL A  36      12.199  31.095 -42.017  1.00  0.00      A    C  
ATOM    545  H01 VAL A  36      13.024  33.685 -41.896  1.00  0.00      A    H  
ATOM    546  H02 VAL A  36      10.552  32.172 -42.833  1.00  0.00      A    H  
ATOM    547  H03 VAL A  36      13.206  31.962 -44.199  1.00  0.00      A    H  
ATOM    548  H04 VAL A  36      11.565  31.722 -44.844  1.00  0.00      A    H  
ATOM    549  H05 VAL A  36      12.173  33.369 -44.549  1.00  0.00      A    H  
ATOM    550  H06 VAL A  36      13.123  31.387 -41.518  1.00  0.00      A    H  
ATOM    551  H07 VAL A  36      11.475  30.760 -41.274  1.00  0.00      A    H  
ATOM    552  H08 VAL A  36      12.405  30.285 -42.716  1.00  0.00      A    H  
ATOM    553  H09 VAL A  36      10.435  33.210 -40.560  1.00  0.00      A    H  
ATOM    554  N   GLY A  37      12.317  35.330 -43.681  1.00  0.00      A    N  
ATOM    555  CA  GLY A  37      11.940  36.457 -44.515  1.00  0.00      A    C  
ATOM    556  C   GLY A  37      12.241  36.220 -45.981  1.00  0.00      A    C  
ATOM    557  O   GLY A  37      13.049  36.930 -46.579  1.00  0.00      A    O  
ATOM    558  H01 GLY A  37      12.525  37.318 -44.192  1.00  0.00      A    H  
ATOM    559  H02 GLY A  37      10.871  36.635 -44.401  1.00  0.00      A    H  
ATOM    560  H09 GLY A  37      13.257  34.964 -43.731  1.00  0.00      A    H  
ATOM    561  N   GLY A  38      11.591  35.216 -46.563  1.00  0.00      A    N  
ATOM    562  CA  GLY A  38      11.809  34.904 -47.963  1.00  0.00      A    C  
ATOM    563  C   GLY A  38      12.092  33.432 -48.191  1.00  0.00      A    C  
ATOM    564  O   GLY A  38      12.760  32.788 -47.382  1.00  0.00      A    O  
ATOM    565  H01 GLY A  38      12.682  35.465 -48.296  1.00  0.00      A    H  
ATOM    566  H02 GLY A  38      10.918  35.181 -48.527  1.00  0.00      A    H  
ATOM    567  H03 GLY A  38      10.938  34.665 -46.024  1.00  0.00      A    H  
ATOM    568  N   VAL A  39      11.581  32.897 -49.296  1.00  0.00      A    N  
ATOM    569  CA  VAL A  39      11.782  31.492 -49.629  1.00  0.00      A    C  
ATOM    570  C   VAL A  39      11.150  31.150 -50.973  1.00  0.00      A    C  
ATOM    571  O   VAL A  39       9.997  31.494 -51.235  1.00  0.00      A    O  
ATOM    572  CB  VAL A  39      11.191  30.569 -48.546  1.00  0.00      A    C  
ATOM    573  CG1 VAL A  39       9.722  30.890 -48.315  1.00  0.00      A    C  
ATOM    574  CG2 VAL A  39      11.372  29.110 -48.934  1.00  0.00      A    C  
ATOM    575  H01 VAL A  39      12.858  31.331 -49.686  1.00  0.00      A    H  
ATOM    576  H02 VAL A  39      11.727  30.742 -47.613  1.00  0.00      A    H  
ATOM    577  H03 VAL A  39      11.040  33.479 -49.920  1.00  0.00      A    H  
ATOM    578  H04 VAL A  39       9.124  29.994 -48.483  1.00  0.00      A    H  
ATOM    579  H05 VAL A  39       9.581  31.233 -47.290  1.00  0.00      A    H  
ATOM    580  H06 VAL A  39       9.407  31.671 -49.007  1.00  0.00      A    H  
ATOM    581  H07 VAL A  39      12.347  28.762 -48.593  1.00  0.00      A    H  
ATOM    582  H08 VAL A  39      10.590  28.510 -48.469  1.00  0.00      A    H  
ATOM    583  H09 VAL A  39      11.310  29.011 -50.018  1.00  0.00      A    H  
ATOM    584  N   VAL A  40      11.912  30.469 -51.823  1.00  0.00      A    N  
ATOM    585  CA  VAL A  40      11.426  30.078 -53.141  1.00  0.00      A    C  
ATOM    586  C   VAL A  40      11.723  28.610 -53.423  1.00  0.00      A    C  
ATOM    587  O   VAL A  40      12.871  28.172 -53.342  1.00  0.00      A    O  
ATOM    588  CB  VAL A  40      12.058  30.940 -54.250  1.00  0.00      A    C  
ATOM    589  CG1 VAL A  40      11.404  30.648 -55.592  1.00  0.00      A    C  
ATOM    590  CG2 VAL A  40      11.946  32.418 -53.905  1.00  0.00      A    C  
ATOM    591  H01 VAL A  40      10.347  30.234 -53.140  1.00  0.00      A    H  
ATOM    592  H02 VAL A  40      13.115  30.686 -54.325  1.00  0.00      A    H  
ATOM    593  H03 VAL A  40      10.507  31.259 -55.699  1.00  0.00      A    H  
ATOM    594  H04 VAL A  40      12.102  30.884 -56.396  1.00  0.00      A    H  
ATOM    595  H05 VAL A  40      11.133  29.593 -55.643  1.00  0.00      A    H  
ATOM    596  H06 VAL A  40      10.960  32.619 -53.485  1.00  0.00      A    H  
ATOM    597  H07 VAL A  40      12.712  32.680 -53.175  1.00  0.00      A    H  
ATOM    598  H08 VAL A  40      12.084  33.014 -54.807  1.00  0.00      A    H  
ATOM    599  H10 VAL A  40      12.851  30.216 -51.549  1.00  0.00      A    H  
ATOM    600  N   ILE A  41      10.681  27.854 -53.754  1.00  0.00      A    N  
ATOM    601  CA  ILE A  41      10.831  26.435 -54.049  1.00  0.00      A    C  
ATOM    602  C   ILE A  41      10.200  26.083 -55.392  1.00  0.00      A    C  
ATOM    603  O   ILE A  41       9.048  26.427 -55.657  1.00  0.00      A    O  
ATOM    604  CB  ILE A  41      10.196  25.561 -52.952  1.00  0.00      A    C  
ATOM    605  CG1 ILE A  41      10.640  26.040 -51.568  1.00  0.00      A    C  
ATOM    606  CG2 ILE A  41      10.567  24.100 -53.157  1.00  0.00      A    C  
ATOM    607  CD1 ILE A  41      12.127  25.900 -51.328  1.00  0.00      A    C  
ATOM    608  H01 ILE A  41      11.901  26.233 -54.089  1.00  0.00      A    H  
ATOM    609  H02 ILE A  41       9.112  25.652 -53.017  1.00  0.00      A    H  
ATOM    610  H03 ILE A  41      10.137  25.410 -50.835  1.00  0.00      A    H  
ATOM    611  H04 ILE A  41      10.371  27.091 -51.463  1.00  0.00      A    H  
ATOM    612  H05 ILE A  41      11.533  23.902 -52.692  1.00  0.00      A    H  
ATOM    613  H06 ILE A  41       9.808  23.464 -52.701  1.00  0.00      A    H  
ATOM    614  H07 ILE A  41      10.628  23.886 -54.224  1.00  0.00      A    H  
ATOM    615  H08 ILE A  41      12.624  26.838 -51.575  1.00  0.00      A    H  
ATOM    616  H09 ILE A  41       9.763  28.273 -53.802  1.00  0.00      A    H  
ATOM    617  H10 ILE A  41      12.305  25.660 -50.280  1.00  0.00      A    H  
ATOM    618  H11 ILE A  41      12.524  25.103 -51.956  1.00  0.00      A    H  
ATOM    619  N   ALA A  42      10.961  25.394 -56.236  1.00  0.00      A    N  
ATOM    620  CA  ALA A  42      10.475  24.992 -57.550  1.00  0.00      A    C  
ATOM    621  C   ALA A  42      10.224  23.489 -57.606  1.00  0.00      A    C  
ATOM    622  O   ALA A  42      11.183  22.719 -57.611  1.00  0.00      A    O  
ATOM    623  CB  ALA A  42      11.466  25.405 -58.628  1.00  0.00      A    C  
ATOM    624  H01 ALA A  42       9.527  25.499 -57.731  1.00  0.00      A    H  
ATOM    625  H02 ALA A  42       9.206  23.101 -57.641  1.00  0.00      A    H  
ATOM    626  H03 ALA A  42      12.412  24.888 -58.468  1.00  0.00      A    H  
ATOM    627  H04 ALA A  42      11.069  25.140 -59.608  1.00  0.00      A    H  
ATOM    628  H05 ALA A  42      11.628  26.482 -58.580  1.00  0.00      A    H  
ATOM    629  H12 ALA A  42      11.899  25.143 -55.960  1.00  0.00      A    H  
TER   
ATOM    630  N   ASP B   1       2.933  -5.791  -4.752  1.00  0.00      B    N  
ATOM    631  CA  ASP B   1       3.296  -5.428  -6.117  1.00  0.00      B    C  
ATOM    632  C   ASP B   1       3.138  -3.927  -6.341  1.00  0.00      B    C  
ATOM    633  O   ASP B   1       2.036  -3.439  -6.588  1.00  0.00      B    O  
ATOM    634  CB  ASP B   1       2.436  -6.199  -7.119  1.00  0.00      B    C  
ATOM    635  CG  ASP B   1       2.506  -5.612  -8.515  1.00  0.00      B    C  
ATOM    636  OD1 ASP B   1       3.416  -6.000  -9.276  1.00  0.00      B    O  
ATOM    637  OD2 ASP B   1       1.651  -4.763  -8.846  1.00  0.00      B    O1-
ATOM    638  H01 ASP B   1       3.028  -4.984  -4.152  1.00  0.00      B    H  
ATOM    639  H02 ASP B   1       4.342  -5.692  -6.270  1.00  0.00      B    H  
ATOM    640  H03 ASP B   1       1.401  -6.136  -6.785  1.00  0.00      B    H  
ATOM    641  H04 ASP B   1       2.782  -7.232  -7.155  1.00  0.00      B    H  
ATOM    642  H06 ASP B   1       3.542  -6.528  -4.426  1.00  0.00      B    H  
ATOM    643  N   ALA B   2       4.248  -3.201  -6.251  1.00  0.00      B    N  
ATOM    644  CA  ALA B   2       4.232  -1.756  -6.445  1.00  0.00      B    C  
ATOM    645  C   ALA B   2       4.736  -1.383  -7.835  1.00  0.00      B    C  
ATOM    646  O   ALA B   2       5.942  -1.318  -8.071  1.00  0.00      B    O  
ATOM    647  CB  ALA B   2       5.072  -1.072  -5.376  1.00  0.00      B    C  
ATOM    648  H01 ALA B   2       3.201  -1.413  -6.357  1.00  0.00      B    H  
ATOM    649  H02 ALA B   2       5.971  -0.657  -5.832  1.00  0.00      B    H  
ATOM    650  H03 ALA B   2       4.494  -0.269  -4.918  1.00  0.00      B    H  
ATOM    651  H04 ALA B   2       5.354  -1.799  -4.614  1.00  0.00      B    H  
ATOM    652  H05 ALA B   2       5.123  -3.661  -6.043  1.00  0.00      B    H  
ATOM    653  N   GLU B   3       3.804  -1.140  -8.751  1.00  0.00      B    N  
ATOM    654  CA  GLU B   3       4.155  -0.775 -10.119  1.00  0.00      B    C  
ATOM    655  C   GLU B   3       3.924   0.714 -10.361  1.00  0.00      B    C  
ATOM    656  O   GLU B   3       2.792   1.153 -10.564  1.00  0.00      B    O  
ATOM    657  CB  GLU B   3       3.336  -1.598 -11.116  1.00  0.00      B    C  
ATOM    658  CG  GLU B   3       4.044  -1.828 -12.441  1.00  0.00      B    C  
ATOM    659  CD  GLU B   3       4.802  -3.141 -12.476  1.00  0.00      B    C  
ATOM    660  OE1 GLU B   3       5.964  -3.167 -12.020  1.00  0.00      B    O  
ATOM    661  OE2 GLU B   3       4.234  -4.142 -12.961  1.00  0.00      B    O1-
ATOM    662  H01 GLU B   3       5.214  -0.989 -10.265  1.00  0.00      B    H  
ATOM    663  H02 GLU B   3       2.431  -1.030 -11.332  1.00  0.00      B    H  
ATOM    664  H03 GLU B   3       3.119  -2.567 -10.668  1.00  0.00      B    H  
ATOM    665  H04 GLU B   3       4.769  -1.025 -12.572  1.00  0.00      B    H  
ATOM    666  H05 GLU B   3       2.830  -1.210  -8.494  1.00  0.00      B    H  
ATOM    667  H06 GLU B   3       3.301  -1.831 -13.239  1.00  0.00      B    H  
ATOM    668  N   PHE B   4       5.006   1.486 -10.336  1.00  0.00      B    N  
ATOM    669  CA  PHE B   4       4.923   2.925 -10.551  1.00  0.00      B    C  
ATOM    670  C   PHE B   4       5.351   3.289 -11.970  1.00  0.00      B    C  
ATOM    671  O   PHE B   4       6.543   3.365 -12.270  1.00  0.00      B    O  
ATOM    672  CB  PHE B   4       5.797   3.665  -9.537  1.00  0.00      B    C  
ATOM    673  CG  PHE B   4       5.143   3.841  -8.196  1.00  0.00      B    C  
ATOM    674  CD1 PHE B   4       4.285   4.904  -7.964  1.00  0.00      B    C  
ATOM    675  CD2 PHE B   4       5.385   2.943  -7.169  1.00  0.00      B    C  
ATOM    676  CE1 PHE B   4       3.682   5.069  -6.731  1.00  0.00      B    C  
ATOM    677  CE2 PHE B   4       4.784   3.102  -5.934  1.00  0.00      B    C  
ATOM    678  CZ  PHE B   4       3.931   4.166  -5.715  1.00  0.00      B    C  
ATOM    679  H01 PHE B   4       3.885   3.228 -10.415  1.00  0.00      B    H  
ATOM    680  H02 PHE B   4       5.978   4.662  -9.938  1.00  0.00      B    H  
ATOM    681  H03 PHE B   4       6.720   3.101  -9.400  1.00  0.00      B    H  
ATOM    682  H04 PHE B   4       4.083   5.618  -8.763  1.00  0.00      B    H  
ATOM    683  H05 PHE B   4       6.057   2.101  -7.337  1.00  0.00      B    H  
ATOM    684  H06 PHE B   4       3.011   5.911  -6.560  1.00  0.00      B    H  
ATOM    685  H07 PHE B   4       5.908   1.065 -10.164  1.00  0.00      B    H  
ATOM    686  H08 PHE B   4       4.983   2.389  -5.134  1.00  0.00      B    H  
ATOM    687  H09 PHE B   4       3.455   4.293  -4.743  1.00  0.00      B    H  
ATOM    688  N   ARG B   5       4.370   3.513 -12.838  1.00  0.00      B    N  
ATOM    689  CA  ARG B   5       4.645   3.867 -14.226  1.00  0.00      B    C  
ATOM    690  C   ARG B   5       4.383   5.350 -14.470  1.00  0.00      B    C  
ATOM    691  O   ARG B   5       3.237   5.772 -14.632  1.00  0.00      B    O  
ATOM    692  CB  ARG B   5       3.784   3.025 -15.169  1.00  0.00      B    C  
ATOM    693  CG  ARG B   5       4.540   1.880 -15.824  1.00  0.00      B    C  
ATOM    694  CD  ARG B   5       4.316   0.570 -15.086  1.00  0.00      B    C  
ATOM    695  NE  ARG B   5       4.827  -0.575 -15.836  1.00  0.00      B    N  
ATOM    696  CZ  ARG B   5       4.256  -1.045 -16.940  1.00  0.00      B    C  
ATOM    697  NH1 ARG B   5       3.162  -0.471 -17.420  1.00  0.00      B    N1+
ATOM    698  NH2 ARG B   5       4.781  -2.090 -17.566  1.00  0.00      B    N  
ATOM    699  H01 ARG B   5       5.697   3.663 -14.426  1.00  0.00      B    H  
ATOM    700  H02 ARG B   5       3.448   3.685 -15.969  1.00  0.00      B    H  
ATOM    701  H03 ARG B   5       2.953   2.609 -14.599  1.00  0.00      B    H  
ATOM    702  H04 ARG B   5       5.605   2.112 -15.793  1.00  0.00      B    H  
ATOM    703  H05 ARG B   5       4.197   1.771 -16.853  1.00  0.00      B    H  
ATOM    704  H06 ARG B   5       3.242   0.436 -14.957  1.00  0.00      B    H  
ATOM    705  H07 ARG B   5       4.825   0.616 -14.123  1.00  0.00      B    H  
ATOM    706  H08 ARG B   5       5.660  -1.035 -15.497  1.00  0.00      B    H  
ATOM    707  H09 ARG B   5       2.730  -0.830 -18.260  1.00  0.00      B    H  
ATOM    708  H10 ARG B   5       3.411   3.436 -12.529  1.00  0.00      B    H  
ATOM    709  H11 ARG B   5       2.760   0.325 -16.946  1.00  0.00      B    H  
ATOM    710  H12 ARG B   5       5.615  -2.529 -17.203  1.00  0.00      B    H  
ATOM    711  H13 ARG B   5       4.347  -2.446 -18.405  1.00  0.00      B    H  
ATOM    712  N   HIS B   6       5.454   6.138 -14.495  1.00  0.00      B    N  
ATOM    713  CA  HIS B   6       5.340   7.575 -14.720  1.00  0.00      B    C  
ATOM    714  C   HIS B   6       5.565   7.914 -16.191  1.00  0.00      B    C  
ATOM    715  O   HIS B   6       6.646   8.357 -16.578  1.00  0.00      B    O  
ATOM    716  CB  HIS B   6       6.347   8.330 -13.852  1.00  0.00      B    C  
ATOM    717  CG  HIS B   6       6.083   8.204 -12.383  1.00  0.00      B    C  
ATOM    718  CD2 HIS B   6       6.774   7.565 -11.410  1.00  0.00      B    C  
ATOM    719  ND1 HIS B   6       4.994   8.779 -11.762  1.00  0.00      B    N  
ATOM    720  CE1 HIS B   6       5.027   8.499 -10.472  1.00  0.00      B    C  
ATOM    721  NE2 HIS B   6       6.097   7.763 -10.232  1.00  0.00      B    N  
ATOM    722  H01 HIS B   6       4.331   7.882 -14.444  1.00  0.00      B    H  
ATOM    723  H02 HIS B   6       6.258   9.387 -14.104  1.00  0.00      B    H  
ATOM    724  H03 HIS B   6       7.343   7.939 -14.059  1.00  0.00      B    H  
ATOM    725  H04 HIS B   6       7.696   6.999 -11.538  1.00  0.00      B    H  
ATOM    726  H05 HIS B   6       4.282   9.328 -12.222  1.00  0.00      B    H  
ATOM    727  H06 HIS B   6       4.295   8.821  -9.731  1.00  0.00      B    H  
ATOM    728  H07 HIS B   6       6.372   7.404  -9.329  1.00  0.00      B    H  
ATOM    729  H14 HIS B   6       6.368   5.732 -14.355  1.00  0.00      B    H  
ATOM    730  N   ASP B   7       4.536   7.703 -17.005  1.00  0.00      B    N  
ATOM    731  CA  ASP B   7       4.621   7.987 -18.433  1.00  0.00      B    C  
ATOM    732  C   ASP B   7       4.768   9.485 -18.681  1.00  0.00      B    C  
ATOM    733  O   ASP B   7       5.490   9.906 -19.585  1.00  0.00      B    O  
ATOM    734  CB  ASP B   7       3.381   7.457 -19.154  1.00  0.00      B    C  
ATOM    735  CG  ASP B   7       3.710   6.857 -20.507  1.00  0.00      B    C  
ATOM    736  OD1 ASP B   7       4.733   7.257 -21.100  1.00  0.00      B    O  
ATOM    737  OD2 ASP B   7       2.943   5.988 -20.973  1.00  0.00      B    O1-
ATOM    738  H01 ASP B   7       5.504   7.484 -18.827  1.00  0.00      B    H  
ATOM    739  H02 ASP B   7       2.708   8.299 -19.319  1.00  0.00      B    H  
ATOM    740  H03 ASP B   7       2.916   6.690 -18.534  1.00  0.00      B    H  
ATOM    741  H08 ASP B   7       3.674   7.337 -16.626  1.00  0.00      B    H  
ATOM    742  N   SER B   8       4.078  10.284 -17.874  1.00  0.00      B    N  
ATOM    743  CA  SER B   8       4.128  11.735 -18.009  1.00  0.00      B    C  
ATOM    744  C   SER B   8       3.559  12.175 -19.355  1.00  0.00      B    C  
ATOM    745  O   SER B   8       3.397  11.366 -20.267  1.00  0.00      B    O  
ATOM    746  CB  SER B   8       5.568  12.233 -17.864  1.00  0.00      B    C  
ATOM    747  OG  SER B   8       6.185  11.679 -16.716  1.00  0.00      B    O  
ATOM    748  H01 SER B   8       3.519  12.170 -17.217  1.00  0.00      B    H  
ATOM    749  H02 SER B   8       5.550  13.318 -17.758  1.00  0.00      B    H  
ATOM    750  H03 SER B   8       6.136  11.945 -18.749  1.00  0.00      B    H  
ATOM    751  H04 SER B   8       3.505   9.876 -17.149  1.00  0.00      B    H  
ATOM    752  H05 SER B   8       6.415  10.763 -16.887  1.00  0.00      B    H  
ATOM    753  N   GLY B   9       3.257  13.465 -19.469  1.00  0.00      B    N  
ATOM    754  CA  GLY B   9       2.709  13.992 -20.705  1.00  0.00      B    C  
ATOM    755  C   GLY B   9       3.667  14.932 -21.410  1.00  0.00      B    C  
ATOM    756  O   GLY B   9       4.605  14.491 -22.074  1.00  0.00      B    O  
ATOM    757  H01 GLY B   9       1.813  14.559 -20.454  1.00  0.00      B    H  
ATOM    758  H02 GLY B   9       2.482  13.159 -21.371  1.00  0.00      B    H  
ATOM    759  H06 GLY B   9       3.411  14.085 -18.687  1.00  0.00      B    H  
ATOM    760  N   TYR B  10       3.430  16.231 -21.266  1.00  0.00      B    N  
ATOM    761  CA  TYR B  10       4.277  17.237 -21.898  1.00  0.00      B    C  
ATOM    762  C   TYR B  10       4.685  18.312 -20.896  1.00  0.00      B    C  
ATOM    763  O   TYR B  10       3.836  18.968 -20.293  1.00  0.00      B    O  
ATOM    764  CB  TYR B  10       3.548  17.877 -23.081  1.00  0.00      B    C  
ATOM    765  CG  TYR B  10       2.866  16.875 -23.985  1.00  0.00      B    C  
ATOM    766  CD1 TYR B  10       1.588  16.409 -23.698  1.00  0.00      B    C  
ATOM    767  CD2 TYR B  10       3.497  16.395 -25.125  1.00  0.00      B    C  
ATOM    768  CE1 TYR B  10       0.961  15.494 -24.521  1.00  0.00      B    C  
ATOM    769  CE2 TYR B  10       2.877  15.481 -25.954  1.00  0.00      B    C  
ATOM    770  CZ  TYR B  10       1.609  15.033 -25.648  1.00  0.00      B    C  
ATOM    771  OH  TYR B  10       0.988  14.121 -26.471  1.00  0.00      B    O  
ATOM    772  H01 TYR B  10       5.178  16.742 -22.260  1.00  0.00      B    H  
ATOM    773  H02 TYR B  10       4.300  18.389 -23.681  1.00  0.00      B    H  
ATOM    774  H03 TYR B  10       2.645  16.530 -20.706  1.00  0.00      B    H  
ATOM    775  H04 TYR B  10       2.794  18.561 -22.693  1.00  0.00      B    H  
ATOM    776  H05 TYR B  10       1.072  16.772 -22.809  1.00  0.00      B    H  
ATOM    777  H06 TYR B  10       4.500  16.746 -25.370  1.00  0.00      B    H  
ATOM    778  H07 TYR B  10      -0.041  15.138 -24.281  1.00  0.00      B    H  
ATOM    779  H08 TYR B  10       3.387  15.116 -26.845  1.00  0.00      B    H  
ATOM    780  H09 TYR B  10       0.779  13.328 -25.971  1.00  0.00      B    H  
ATOM    781  N   GLU B  11       5.992  18.486 -20.725  1.00  0.00      B    N  
ATOM    782  CA  GLU B  11       6.514  19.482 -19.796  1.00  0.00      B    C  
ATOM    783  C   GLU B  11       7.281  20.571 -20.540  1.00  0.00      B    C  
ATOM    784  O   GLU B  11       7.236  20.649 -21.768  1.00  0.00      B    O  
ATOM    785  CB  GLU B  11       7.424  18.818 -18.760  1.00  0.00      B    C  
ATOM    786  CG  GLU B  11       7.244  19.363 -17.353  1.00  0.00      B    C  
ATOM    787  CD  GLU B  11       8.538  19.887 -16.761  1.00  0.00      B    C  
ATOM    788  OE1 GLU B  11       9.598  19.282 -17.025  1.00  0.00      B    O  
ATOM    789  OE2 GLU B  11       8.491  20.901 -16.034  1.00  0.00      B    O1-
ATOM    790  H01 GLU B  11       5.669  19.943 -19.284  1.00  0.00      B    H  
ATOM    791  H02 GLU B  11       8.452  19.030 -19.055  1.00  0.00      B    H  
ATOM    792  H03 GLU B  11       7.209  17.749 -18.746  1.00  0.00      B    H  
ATOM    793  H04 GLU B  11       6.901  18.543 -16.723  1.00  0.00      B    H  
ATOM    794  H05 GLU B  11       6.518  20.176 -17.383  1.00  0.00      B    H  
ATOM    795  H10 GLU B  11       6.638  17.915 -21.251  1.00  0.00      B    H  
ATOM    796  N   VAL B  12       7.986  21.410 -19.787  1.00  0.00      B    N  
ATOM    797  CA  VAL B  12       8.764  22.495 -20.374  1.00  0.00      B    C  
ATOM    798  C   VAL B  12      10.196  22.054 -20.655  1.00  0.00      B    C  
ATOM    799  O   VAL B  12      10.576  20.920 -20.364  1.00  0.00      B    O  
ATOM    800  CB  VAL B  12       8.789  23.729 -19.453  1.00  0.00      B    C  
ATOM    801  CG1 VAL B  12       7.393  24.315 -19.306  1.00  0.00      B    C  
ATOM    802  CG2 VAL B  12       9.371  23.368 -18.095  1.00  0.00      B    C  
ATOM    803  H01 VAL B  12       8.279  22.762 -21.313  1.00  0.00      B    H  
ATOM    804  H02 VAL B  12       9.428  24.486 -19.907  1.00  0.00      B    H  
ATOM    805  H03 VAL B  12       6.699  23.529 -19.009  1.00  0.00      B    H  
ATOM    806  H04 VAL B  12       7.404  25.095 -18.545  1.00  0.00      B    H  
ATOM    807  H05 VAL B  12       7.075  24.740 -20.258  1.00  0.00      B    H  
ATOM    808  H06 VAL B  12       7.983  21.293 -18.784  1.00  0.00      B    H  
ATOM    809  H07 VAL B  12      10.262  23.969 -17.911  1.00  0.00      B    H  
ATOM    810  H08 VAL B  12       8.633  23.567 -17.318  1.00  0.00      B    H  
ATOM    811  H09 VAL B  12       9.637  22.311 -18.082  1.00  0.00      B    H  
ATOM    812  N   HIS B  13      10.987  22.959 -21.224  1.00  0.00      B    N  
ATOM    813  CA  HIS B  13      12.379  22.664 -21.544  1.00  0.00      B    C  
ATOM    814  C   HIS B  13      12.477  21.480 -22.502  1.00  0.00      B    C  
ATOM    815  O   HIS B  13      12.566  20.329 -22.075  1.00  0.00      B    O  
ATOM    816  CB  HIS B  13      13.166  22.368 -20.267  1.00  0.00      B    C  
ATOM    817  CG  HIS B  13      13.646  23.598 -19.560  1.00  0.00      B    C  
ATOM    818  CD2 HIS B  13      14.670  24.438 -19.841  1.00  0.00      B    C  
ATOM    819  ND1 HIS B  13      13.052  24.089 -18.416  1.00  0.00      B    N  
ATOM    820  CE1 HIS B  13      13.689  25.178 -18.025  1.00  0.00      B    C  
ATOM    821  NE2 HIS B  13      14.676  25.411 -18.872  1.00  0.00      B    N  
ATOM    822  H01 HIS B  13      12.808  23.540 -22.031  1.00  0.00      B    H  
ATOM    823  H02 HIS B  13      14.050  21.803 -20.561  1.00  0.00      B    H  
ATOM    824  H03 HIS B  13      12.524  21.808 -19.588  1.00  0.00      B    H  
ATOM    825  H04 HIS B  13      15.361  24.357 -20.680  1.00  0.00      B    H  
ATOM    826  H05 HIS B  13      12.255  23.680 -17.950  1.00  0.00      B    H  
ATOM    827  H06 HIS B  13      13.442  25.782 -17.152  1.00  0.00      B    H  
ATOM    828  H07 HIS B  13      15.329  26.180 -18.816  1.00  0.00      B    H  
ATOM    829  H10 HIS B  13      10.615  23.873 -21.440  1.00  0.00      B    H  
ATOM    830  N   HIS B  14      12.460  21.772 -23.799  1.00  0.00      B    N  
ATOM    831  CA  HIS B  14      12.547  20.731 -24.817  1.00  0.00      B    C  
ATOM    832  C   HIS B  14      12.570  21.341 -26.216  1.00  0.00      B    C  
ATOM    833  O   HIS B  14      11.523  21.607 -26.804  1.00  0.00      B    O  
ATOM    834  CB  HIS B  14      11.369  19.764 -24.690  1.00  0.00      B    C  
ATOM    835  CG  HIS B  14      11.314  18.741 -25.782  1.00  0.00      B    C  
ATOM    836  CD2 HIS B  14      10.805  18.810 -27.035  1.00  0.00      B    C  
ATOM    837  ND1 HIS B  14      11.822  17.466 -25.646  1.00  0.00      B    N  
ATOM    838  CE1 HIS B  14      11.629  16.796 -26.768  1.00  0.00      B    C  
ATOM    839  NE2 HIS B  14      11.014  17.588 -27.627  1.00  0.00      B    N  
ATOM    840  H01 HIS B  14      13.476  20.182 -24.662  1.00  0.00      B    H  
ATOM    841  H02 HIS B  14      10.458  20.358 -24.762  1.00  0.00      B    H  
ATOM    842  H03 HIS B  14      11.449  19.245 -23.735  1.00  0.00      B    H  
ATOM    843  H04 HIS B  14      10.320  19.674 -27.489  1.00  0.00      B    H  
ATOM    844  H05 HIS B  14      12.271  17.102 -24.818  1.00  0.00      B    H  
ATOM    845  H06 HIS B  14      11.927  15.764 -26.953  1.00  0.00      B    H  
ATOM    846  H07 HIS B  14      10.742  17.336 -28.566  1.00  0.00      B    H  
ATOM    847  H08 HIS B  14      12.385  22.737 -24.086  1.00  0.00      B    H  
ATOM    848  N   GLN B  15      13.772  21.560 -26.740  1.00  0.00      B    N  
ATOM    849  CA  GLN B  15      13.930  22.140 -28.069  1.00  0.00      B    C  
ATOM    850  C   GLN B  15      14.267  21.063 -29.096  1.00  0.00      B    C  
ATOM    851  O   GLN B  15      15.408  20.608 -29.182  1.00  0.00      B    O  
ATOM    852  CB  GLN B  15      15.025  23.208 -28.054  1.00  0.00      B    C  
ATOM    853  CG  GLN B  15      14.890  24.202 -26.913  1.00  0.00      B    C  
ATOM    854  CD  GLN B  15      16.077  24.173 -25.970  1.00  0.00      B    C  
ATOM    855  NE2 GLN B  15      17.004  25.104 -26.157  1.00  0.00      B    N  
ATOM    856  OE1 GLN B  15      16.159  23.323 -25.083  1.00  0.00      B    O  
ATOM    857  H01 GLN B  15      12.984  22.603 -28.352  1.00  0.00      B    H  
ATOM    858  H02 GLN B  15      14.933  23.773 -28.982  1.00  0.00      B    H  
ATOM    859  H03 GLN B  15      15.991  22.711 -27.966  1.00  0.00      B    H  
ATOM    860  H04 GLN B  15      14.006  23.926 -26.338  1.00  0.00      B    H  
ATOM    861  H05 GLN B  15      14.800  25.204 -27.331  1.00  0.00      B    H  
ATOM    862  H06 GLN B  15      17.817  25.134 -25.559  1.00  0.00      B    H  
ATOM    863  H07 GLN B  15      16.896  25.782 -26.897  1.00  0.00      B    H  
ATOM    864  H08 GLN B  15      14.595  21.319 -26.206  1.00  0.00      B    H  
ATOM    865  N   LYS B  16      13.267  20.660 -29.872  1.00  0.00      B    N  
ATOM    866  CA  LYS B  16      13.456  19.638 -30.895  1.00  0.00      B    C  
ATOM    867  C   LYS B  16      13.203  20.207 -32.287  1.00  0.00      B    C  
ATOM    868  O   LYS B  16      12.062  20.492 -32.654  1.00  0.00      B    O  
ATOM    869  CB  LYS B  16      12.522  18.453 -30.639  1.00  0.00      B    C  
ATOM    870  CG  LYS B  16      13.188  17.302 -29.905  1.00  0.00      B    C  
ATOM    871  CD  LYS B  16      14.049  16.468 -30.838  1.00  0.00      B    C  
ATOM    872  CE  LYS B  16      14.490  15.170 -30.180  1.00  0.00      B    C  
ATOM    873  NZ  LYS B  16      13.593  14.035 -30.535  1.00  0.00      B    N1+
ATOM    874  H01 LYS B  16      14.490  19.296 -30.845  1.00  0.00      B    H  
ATOM    875  H02 LYS B  16      12.212  18.074 -31.613  1.00  0.00      B    H  
ATOM    876  H03 LYS B  16      11.678  18.801 -30.043  1.00  0.00      B    H  
ATOM    877  H04 LYS B  16      12.407  16.660 -29.497  1.00  0.00      B    H  
ATOM    878  H05 LYS B  16      13.815  17.704 -29.109  1.00  0.00      B    H  
ATOM    879  H06 LYS B  16      14.940  17.044 -31.087  1.00  0.00      B    H  
ATOM    880  H07 LYS B  16      13.476  16.234 -31.735  1.00  0.00      B    H  
ATOM    881  H08 LYS B  16      12.353  21.072 -29.750  1.00  0.00      B    H  
ATOM    882  H09 LYS B  16      14.449  15.308 -29.100  1.00  0.00      B    H  
ATOM    883  H10 LYS B  16      15.503  14.935 -30.506  1.00  0.00      B    H  
ATOM    884  H11 LYS B  16      12.743  14.394 -30.946  1.00  0.00      B    H  
ATOM    885  H12 LYS B  16      14.059  13.432 -31.198  1.00  0.00      B    H  
ATOM    886  H13 LYS B  16      13.368  13.510 -29.702  1.00  0.00      B    H  
ATOM    887  N   LEU B  17      14.272  20.370 -33.058  1.00  0.00      B    N  
ATOM    888  CA  LEU B  17      14.165  20.904 -34.411  1.00  0.00      B    C  
ATOM    889  C   LEU B  17      14.438  19.819 -35.448  1.00  0.00      B    C  
ATOM    890  O   LEU B  17      15.584  19.421 -35.658  1.00  0.00      B    O  
ATOM    891  CB  LEU B  17      15.143  22.065 -34.601  1.00  0.00      B    C  
ATOM    892  CG  LEU B  17      14.520  23.457 -34.709  1.00  0.00      B    C  
ATOM    893  CD1 LEU B  17      13.590  23.718 -33.534  1.00  0.00      B    C  
ATOM    894  CD2 LEU B  17      15.604  24.522 -34.781  1.00  0.00      B    C  
ATOM    895  H01 LEU B  17      13.147  21.268 -34.552  1.00  0.00      B    H  
ATOM    896  H02 LEU B  17      15.628  21.886 -35.561  1.00  0.00      B    H  
ATOM    897  H03 LEU B  17      15.825  22.070 -33.751  1.00  0.00      B    H  
ATOM    898  H04 LEU B  17      13.934  23.502 -35.627  1.00  0.00      B    H  
ATOM    899  H05 LEU B  17      12.626  23.246 -33.723  1.00  0.00      B    H  
ATOM    900  H06 LEU B  17      14.026  23.302 -32.626  1.00  0.00      B    H  
ATOM    901  H07 LEU B  17      13.450  24.792 -33.412  1.00  0.00      B    H  
ATOM    902  H08 LEU B  17      16.490  24.106 -35.261  1.00  0.00      B    H  
ATOM    903  H09 LEU B  17      15.242  25.371 -35.361  1.00  0.00      B    H  
ATOM    904  H10 LEU B  17      15.858  24.851 -33.773  1.00  0.00      B    H  
ATOM    905  H14 LEU B  17      15.182  20.118 -32.699  1.00  0.00      B    H  
ATOM    906  N   VAL B  18      13.378  19.346 -36.096  1.00  0.00      B    N  
ATOM    907  CA  VAL B  18      13.504  18.309 -37.113  1.00  0.00      B    C  
ATOM    908  C   VAL B  18      12.572  18.579 -38.290  1.00  0.00      B    C  
ATOM    909  O   VAL B  18      11.794  19.533 -38.274  1.00  0.00      B    O  
ATOM    910  CB  VAL B  18      13.193  16.916 -36.536  1.00  0.00      B    C  
ATOM    911  CG1 VAL B  18      14.474  16.224 -36.094  1.00  0.00      B    C  
ATOM    912  CG2 VAL B  18      12.210  17.025 -35.381  1.00  0.00      B    C  
ATOM    913  H01 VAL B  18      14.538  18.328 -37.459  1.00  0.00      B    H  
ATOM    914  H02 VAL B  18      12.733  16.312 -37.318  1.00  0.00      B    H  
ATOM    915  H03 VAL B  18      15.244  16.972 -35.906  1.00  0.00      B    H  
ATOM    916  H04 VAL B  18      14.286  15.659 -35.181  1.00  0.00      B    H  
ATOM    917  H05 VAL B  18      14.811  15.546 -36.878  1.00  0.00      B    H  
ATOM    918  H06 VAL B  18      11.260  16.575 -35.670  1.00  0.00      B    H  
ATOM    919  H07 VAL B  18      12.610  16.502 -34.512  1.00  0.00      B    H  
ATOM    920  H08 VAL B  18      12.054  18.075 -35.134  1.00  0.00      B    H  
ATOM    921  H11 VAL B  18      12.463  19.714 -35.878  1.00  0.00      B    H  
ATOM    922  N   PHE B  19      12.657  17.732 -39.311  1.00  0.00      B    N  
ATOM    923  CA  PHE B  19      11.822  17.879 -40.497  1.00  0.00      B    C  
ATOM    924  C   PHE B  19      11.201  16.542 -40.894  1.00  0.00      B    C  
ATOM    925  O   PHE B  19      10.037  16.479 -41.288  1.00  0.00      B    O  
ATOM    926  CB  PHE B  19      12.645  18.437 -41.660  1.00  0.00      B    C  
ATOM    927  CG  PHE B  19      11.893  19.425 -42.506  1.00  0.00      B    C  
ATOM    928  CD1 PHE B  19      11.783  20.749 -42.116  1.00  0.00      B    C  
ATOM    929  CD2 PHE B  19      11.297  19.028 -43.692  1.00  0.00      B    C  
ATOM    930  CE1 PHE B  19      11.093  21.661 -42.892  1.00  0.00      B    C  
ATOM    931  CE2 PHE B  19      10.605  19.935 -44.473  1.00  0.00      B    C  
ATOM    932  CZ  PHE B  19      10.502  21.253 -44.072  1.00  0.00      B    C  
ATOM    933  H01 PHE B  19      11.019  18.577 -40.261  1.00  0.00      B    H  
ATOM    934  H02 PHE B  19      12.903  17.595 -42.303  1.00  0.00      B    H  
ATOM    935  H03 PHE B  19      13.527  18.931 -41.253  1.00  0.00      B    H  
ATOM    936  H04 PHE B  19      12.246  21.076 -41.185  1.00  0.00      B    H  
ATOM    937  H05 PHE B  19      11.375  17.989 -44.013  1.00  0.00      B    H  
ATOM    938  H06 PHE B  19      11.015  22.701 -42.573  1.00  0.00      B    H  
ATOM    939  H07 PHE B  19      10.141  19.610 -45.404  1.00  0.00      B    H  
ATOM    940  H08 PHE B  19       9.956  21.969 -44.685  1.00  0.00      B    H  
ATOM    941  H09 PHE B  19      13.316  16.968 -39.264  1.00  0.00      B    H  
ATOM    942  N   PHE B  20      11.988  15.477 -40.788  1.00  0.00      B    N  
ATOM    943  CA  PHE B  20      11.518  14.141 -41.137  1.00  0.00      B    C  
ATOM    944  C   PHE B  20      11.675  13.184 -39.959  1.00  0.00      B    C  
ATOM    945  O   PHE B  20      11.926  13.607 -38.831  1.00  0.00      B    O  
ATOM    946  CB  PHE B  20      12.285  13.608 -42.348  1.00  0.00      B    C  
ATOM    947  CG  PHE B  20      12.399  14.600 -43.470  1.00  0.00      B    C  
ATOM    948  CD1 PHE B  20      11.322  14.849 -44.305  1.00  0.00      B    C  
ATOM    949  CD2 PHE B  20      13.584  15.284 -43.689  1.00  0.00      B    C  
ATOM    950  CE1 PHE B  20      11.424  15.760 -45.338  1.00  0.00      B    C  
ATOM    951  CE2 PHE B  20      13.692  16.197 -44.721  1.00  0.00      B    C  
ATOM    952  CZ  PHE B  20      12.611  16.437 -45.546  1.00  0.00      B    C  
ATOM    953  H01 PHE B  20      10.459  14.209 -41.388  1.00  0.00      B    H  
ATOM    954  H02 PHE B  20      11.725  12.755 -42.731  1.00  0.00      B    H  
ATOM    955  H03 PHE B  20      13.290  13.333 -42.027  1.00  0.00      B    H  
ATOM    956  H04 PHE B  20      10.383  14.320 -44.145  1.00  0.00      B    H  
ATOM    957  H05 PHE B  20      14.440  15.100 -43.040  1.00  0.00      B    H  
ATOM    958  H06 PHE B  20      10.569  15.945 -45.989  1.00  0.00      B    H  
ATOM    959  H07 PHE B  20      14.630  16.727 -44.884  1.00  0.00      B    H  
ATOM    960  H08 PHE B  20      12.694  17.158 -46.359  1.00  0.00      B    H  
ATOM    961  H09 PHE B  20      12.935  15.595 -40.458  1.00  0.00      B    H  
ATOM    962  N   ALA B  21      11.525  11.892 -40.230  1.00  0.00      B    N  
ATOM    963  CA  ALA B  21      11.652  10.874 -39.194  1.00  0.00      B    C  
ATOM    964  C   ALA B  21      11.479   9.475 -39.776  1.00  0.00      B    C  
ATOM    965  O   ALA B  21      12.110   8.522 -39.319  1.00  0.00      B    O  
ATOM    966  CB  ALA B  21      10.637  11.118 -38.088  1.00  0.00      B    C  
ATOM    967  H01 ALA B  21      12.655  10.942 -38.772  1.00  0.00      B    H  
ATOM    968  H02 ALA B  21       9.697  10.629 -38.344  1.00  0.00      B    H  
ATOM    969  H03 ALA B  21      11.015  10.710 -37.151  1.00  0.00      B    H  
ATOM    970  H04 ALA B  21      10.470  12.189 -37.977  1.00  0.00      B    H  
ATOM    971  H09 ALA B  21      11.318  11.608 -41.177  1.00  0.00      B    H  
ATOM    972  N   GLU B  22      10.620   9.360 -40.784  1.00  0.00      B    N  
ATOM    973  CA  GLU B  22      10.364   8.076 -41.425  1.00  0.00      B    C  
ATOM    974  C   GLU B  22      10.162   8.249 -42.928  1.00  0.00      B    C  
ATOM    975  O   GLU B  22      10.489   9.292 -43.493  1.00  0.00      B    O  
ATOM    976  CB  GLU B  22       9.134   7.408 -40.807  1.00  0.00      B    C  
ATOM    977  CG  GLU B  22       9.126   7.434 -39.288  1.00  0.00      B    C  
ATOM    978  CD  GLU B  22       8.262   6.340 -38.691  1.00  0.00      B    C  
ATOM    979  OE1 GLU B  22       8.693   5.168 -38.709  1.00  0.00      B    O  
ATOM    980  OE2 GLU B  22       7.156   6.656 -38.205  1.00  0.00      B    O1-
ATOM    981  H01 GLU B  22      11.233   7.439 -41.264  1.00  0.00      B    H  
ATOM    982  H02 GLU B  22       9.154   6.361 -41.108  1.00  0.00      B    H  
ATOM    983  H03 GLU B  22       8.244   7.925 -41.166  1.00  0.00      B    H  
ATOM    984  H04 GLU B  22       8.708   8.391 -38.976  1.00  0.00      B    H  
ATOM    985  H05 GLU B  22      10.133  10.181 -41.113  1.00  0.00      B    H  
ATOM    986  H06 GLU B  22      10.148   7.307 -38.931  1.00  0.00      B    H  
ATOM    987  N   ASP B  23       9.620   7.218 -43.568  1.00  0.00      B    N  
ATOM    988  CA  ASP B  23       9.373   7.256 -45.005  1.00  0.00      B    C  
ATOM    989  C   ASP B  23       8.618   8.522 -45.394  1.00  0.00      B    C  
ATOM    990  O   ASP B  23       7.400   8.605 -45.235  1.00  0.00      B    O  
ATOM    991  CB  ASP B  23       8.582   6.021 -45.440  1.00  0.00      B    C  
ATOM    992  CG  ASP B  23       9.439   5.018 -46.187  1.00  0.00      B    C  
ATOM    993  OD1 ASP B  23      10.210   5.440 -47.074  1.00  0.00      B    O  
ATOM    994  OD2 ASP B  23       9.338   3.810 -45.885  1.00  0.00      B    O1-
ATOM    995  H01 ASP B  23      10.337   7.259 -45.514  1.00  0.00      B    H  
ATOM    996  H02 ASP B  23       7.794   6.353 -46.116  1.00  0.00      B    H  
ATOM    997  H03 ASP B  23       8.170   5.539 -44.554  1.00  0.00      B    H  
ATOM    998  H07 ASP B  23       9.373   6.389 -43.047  1.00  0.00      B    H  
ATOM    999  N   VAL B  24       9.349   9.509 -45.904  1.00  0.00      B    N  
ATOM   1000  CA  VAL B  24       8.748  10.772 -46.315  1.00  0.00      B    C  
ATOM   1001  C   VAL B  24       8.694  10.885 -47.835  1.00  0.00      B    C  
ATOM   1002  O   VAL B  24       7.756  11.453 -48.392  1.00  0.00      B    O  
ATOM   1003  CB  VAL B  24       9.527  11.974 -45.749  1.00  0.00      B    C  
ATOM   1004  CG1 VAL B  24      10.904  12.068 -46.388  1.00  0.00      B    C  
ATOM   1005  CG2 VAL B  24       8.744  13.262 -45.959  1.00  0.00      B    C  
ATOM   1006  H01 VAL B  24       7.734  10.786 -45.916  1.00  0.00      B    H  
ATOM   1007  H02 VAL B  24       9.660  11.826 -44.677  1.00  0.00      B    H  
ATOM   1008  H03 VAL B  24      11.636  11.576 -45.747  1.00  0.00      B    H  
ATOM   1009  H04 VAL B  24      10.345   9.380 -46.009  1.00  0.00      B    H  
ATOM   1010  H05 VAL B  24      10.887  11.579 -47.362  1.00  0.00      B    H  
ATOM   1011  H06 VAL B  24      11.177  13.116 -46.512  1.00  0.00      B    H  
ATOM   1012  H07 VAL B  24       7.802  13.207 -45.413  1.00  0.00      B    H  
ATOM   1013  H08 VAL B  24       9.328  14.107 -45.592  1.00  0.00      B    H  
ATOM   1014  H09 VAL B  24       8.540  13.395 -47.021  1.00  0.00      B    H  
ATOM   1015  N   GLY B  25       9.708  10.340 -48.500  1.00  0.00      B    N  
ATOM   1016  CA  GLY B  25       9.756  10.390 -49.950  1.00  0.00      B    C  
ATOM   1017  C   GLY B  25      11.001  11.085 -50.464  1.00  0.00      B    C  
ATOM   1018  O   GLY B  25      12.088  10.507 -50.463  1.00  0.00      B    O  
ATOM   1019  H01 GLY B  25       8.893  10.961 -50.291  1.00  0.00      B    H  
ATOM   1020  H02 GLY B  25       9.738   9.371 -50.337  1.00  0.00      B    H  
ATOM   1021  H10 GLY B  25      10.453   9.886 -47.991  1.00  0.00      B    H  
ATOM   1022  N   SER B  26      10.843  12.328 -50.908  1.00  0.00      B    N  
ATOM   1023  CA  SER B  26      11.963  13.100 -51.433  1.00  0.00      B    C  
ATOM   1024  C   SER B  26      12.010  14.488 -50.801  1.00  0.00      B    C  
ATOM   1025  O   SER B  26      11.005  15.197 -50.759  1.00  0.00      B    O  
ATOM   1026  CB  SER B  26      11.855  13.224 -52.954  1.00  0.00      B    C  
ATOM   1027  OG  SER B  26      10.808  14.106 -53.321  1.00  0.00      B    O  
ATOM   1028  H01 SER B  26      12.884  12.574 -51.182  1.00  0.00      B    H  
ATOM   1029  H02 SER B  26      11.638  12.239 -53.367  1.00  0.00      B    H  
ATOM   1030  H03 SER B  26       9.925  12.748 -50.881  1.00  0.00      B    H  
ATOM   1031  H04 SER B  26      12.797  13.605 -53.349  1.00  0.00      B    H  
ATOM   1032  H05 SER B  26      10.546  13.933 -54.228  1.00  0.00      B    H  
ATOM   1033  N   ASN B  27      13.185  14.868 -50.309  1.00  0.00      B    N  
ATOM   1034  CA  ASN B  27      13.364  16.170 -49.678  1.00  0.00      B    C  
ATOM   1035  C   ASN B  27      13.900  17.190 -50.678  1.00  0.00      B    C  
ATOM   1036  O   ASN B  27      15.104  17.439 -50.743  1.00  0.00      B    O  
ATOM   1037  CB  ASN B  27      14.319  16.056 -48.488  1.00  0.00      B    C  
ATOM   1038  CG  ASN B  27      14.230  14.706 -47.803  1.00  0.00      B    C  
ATOM   1039  ND2 ASN B  27      15.362  14.018 -47.701  1.00  0.00      B    N  
ATOM   1040  OD1 ASN B  27      13.156  14.286 -47.370  1.00  0.00      B    O  
ATOM   1041  H01 ASN B  27      12.391  16.511 -49.324  1.00  0.00      B    H  
ATOM   1042  H02 ASN B  27      14.036  16.817 -47.761  1.00  0.00      B    H  
ATOM   1043  H03 ASN B  27      15.339  16.203 -48.842  1.00  0.00      B    H  
ATOM   1044  H04 ASN B  27      15.364  13.112 -47.254  1.00  0.00      B    H  
ATOM   1045  H05 ASN B  27      16.221  14.401 -48.070  1.00  0.00      B    H  
ATOM   1046  H06 ASN B  27      13.973  14.239 -50.374  1.00  0.00      B    H  
ATOM   1047  N   LYS B  28      12.997  17.779 -51.456  1.00  0.00      B    N  
ATOM   1048  CA  LYS B  28      13.377  18.773 -52.452  1.00  0.00      B    C  
ATOM   1049  C   LYS B  28      12.790  20.139 -52.108  1.00  0.00      B    C  
ATOM   1050  O   LYS B  28      11.895  20.631 -52.794  1.00  0.00      B    O  
ATOM   1051  CB  LYS B  28      12.906  18.339 -53.841  1.00  0.00      B    C  
ATOM   1052  CG  LYS B  28      13.385  19.250 -54.958  1.00  0.00      B    C  
ATOM   1053  CD  LYS B  28      14.682  18.746 -55.571  1.00  0.00      B    C  
ATOM   1054  CE  LYS B  28      14.527  18.476 -57.059  1.00  0.00      B    C  
ATOM   1055  NZ  LYS B  28      14.063  17.086 -57.326  1.00  0.00      B    N1+
ATOM   1056  H01 LYS B  28      14.464  18.854 -52.453  1.00  0.00      B    H  
ATOM   1057  H02 LYS B  28      11.817  18.384 -53.837  1.00  0.00      B    H  
ATOM   1058  H03 LYS B  28      13.278  17.333 -54.033  1.00  0.00      B    H  
ATOM   1059  H04 LYS B  28      13.567  20.239 -54.538  1.00  0.00      B    H  
ATOM   1060  H05 LYS B  28      12.620  19.294 -55.733  1.00  0.00      B    H  
ATOM   1061  H06 LYS B  28      12.023  17.531 -51.354  1.00  0.00      B    H  
ATOM   1062  H07 LYS B  28      14.951  17.811 -55.080  1.00  0.00      B    H  
ATOM   1063  H08 LYS B  28      15.459  19.497 -55.426  1.00  0.00      B    H  
ATOM   1064  H09 LYS B  28      15.503  18.602 -57.528  1.00  0.00      B    H  
ATOM   1065  H10 LYS B  28      13.800  19.176 -57.471  1.00  0.00      B    H  
ATOM   1066  H11 LYS B  28      13.188  17.115 -57.830  1.00  0.00      B    H  
ATOM   1067  H12 LYS B  28      14.754  16.600 -57.880  1.00  0.00      B    H  
ATOM   1068  H13 LYS B  28      13.931  16.601 -56.450  1.00  0.00      B    H  
ATOM   1069  N   GLY B  29      13.301  20.746 -51.041  1.00  0.00      B    N  
ATOM   1070  CA  GLY B  29      12.816  22.050 -50.627  1.00  0.00      B    C  
ATOM   1071  C   GLY B  29      12.430  22.086 -49.161  1.00  0.00      B    C  
ATOM   1072  O   GLY B  29      11.475  22.761 -48.781  1.00  0.00      B    O  
ATOM   1073  H01 GLY B  29      11.923  22.272 -51.211  1.00  0.00      B    H  
ATOM   1074  H02 GLY B  29      13.600  22.787 -50.801  1.00  0.00      B    H  
ATOM   1075  H14 GLY B  29      14.034  20.295 -50.513  1.00  0.00      B    H  
ATOM   1076  N   ALA B  30      13.174  21.355 -48.337  1.00  0.00      B    N  
ATOM   1077  CA  ALA B  30      12.904  21.306 -46.906  1.00  0.00      B    C  
ATOM   1078  C   ALA B  30      13.743  22.334 -46.154  1.00  0.00      B    C  
ATOM   1079  O   ALA B  30      14.969  22.231 -46.103  1.00  0.00      B    O  
ATOM   1080  CB  ALA B  30      13.170  19.909 -46.366  1.00  0.00      B    C  
ATOM   1081  H01 ALA B  30      11.853  21.549 -46.751  1.00  0.00      B    H  
ATOM   1082  H02 ALA B  30      14.056  19.928 -45.731  1.00  0.00      B    H  
ATOM   1083  H03 ALA B  30      13.945  20.821 -48.712  1.00  0.00      B    H  
ATOM   1084  H04 ALA B  30      12.312  19.575 -45.782  1.00  0.00      B    H  
ATOM   1085  H05 ALA B  30      13.334  19.223 -47.197  1.00  0.00      B    H  
ATOM   1086  N   ILE B  31      13.075  23.325 -45.572  1.00  0.00      B    N  
ATOM   1087  CA  ILE B  31      13.760  24.371 -44.823  1.00  0.00      B    C  
ATOM   1088  C   ILE B  31      13.053  24.653 -43.502  1.00  0.00      B    C  
ATOM   1089  O   ILE B  31      11.837  24.841 -43.465  1.00  0.00      B    O  
ATOM   1090  CB  ILE B  31      13.851  25.677 -45.634  1.00  0.00      B    C  
ATOM   1091  CG1 ILE B  31      12.467  26.316 -45.768  1.00  0.00      B    C  
ATOM   1092  CG2 ILE B  31      14.451  25.408 -47.005  1.00  0.00      B    C  
ATOM   1093  CD1 ILE B  31      12.201  27.401 -44.748  1.00  0.00      B    C  
ATOM   1094  H01 ILE B  31      14.768  24.008 -44.622  1.00  0.00      B    H  
ATOM   1095  H02 ILE B  31      14.502  26.372 -45.104  1.00  0.00      B    H  
ATOM   1096  H03 ILE B  31      11.733  25.529 -45.596  1.00  0.00      B    H  
ATOM   1097  H04 ILE B  31      12.382  26.750 -46.764  1.00  0.00      B    H  
ATOM   1098  H05 ILE B  31      15.468  25.033 -46.889  1.00  0.00      B    H  
ATOM   1099  H06 ILE B  31      12.068  23.354 -45.651  1.00  0.00      B    H  
ATOM   1100  H07 ILE B  31      13.848  24.665 -47.527  1.00  0.00      B    H  
ATOM   1101  H08 ILE B  31      14.469  26.333 -47.582  1.00  0.00      B    H  
ATOM   1102  H09 ILE B  31      11.177  27.315 -44.385  1.00  0.00      B    H  
ATOM   1103  H10 ILE B  31      12.892  27.292 -43.912  1.00  0.00      B    H  
ATOM   1104  H11 ILE B  31      12.341  28.378 -45.211  1.00  0.00      B    H  
ATOM   1105  N   ILE B  32      13.824  24.684 -42.419  1.00  0.00      B    N  
ATOM   1106  CA  ILE B  32      13.271  24.947 -41.096  1.00  0.00      B    C  
ATOM   1107  C   ILE B  32      14.219  25.805 -40.266  1.00  0.00      B    C  
ATOM   1108  O   ILE B  32      15.025  25.289 -39.493  1.00  0.00      B    O  
ATOM   1109  CB  ILE B  32      12.982  23.639 -40.337  1.00  0.00      B    C  
ATOM   1110  CG1 ILE B  32      12.576  23.941 -38.893  1.00  0.00      B    C  
ATOM   1111  CG2 ILE B  32      14.200  22.727 -40.370  1.00  0.00      B    C  
ATOM   1112  CD1 ILE B  32      11.765  22.838 -38.249  1.00  0.00      B    C  
ATOM   1113  H01 ILE B  32      12.335  25.485 -41.246  1.00  0.00      B    H  
ATOM   1114  H02 ILE B  32      12.155  23.127 -40.828  1.00  0.00      B    H  
ATOM   1115  H03 ILE B  32      11.945  24.829 -38.918  1.00  0.00      B    H  
ATOM   1116  H04 ILE B  32      13.481  24.093 -38.304  1.00  0.00      B    H  
ATOM   1117  H05 ILE B  32      15.025  23.205 -39.842  1.00  0.00      B    H  
ATOM   1118  H06 ILE B  32      13.959  21.781 -39.886  1.00  0.00      B    H  
ATOM   1119  H07 ILE B  32      14.489  22.543 -41.405  1.00  0.00      B    H  
ATOM   1120  H08 ILE B  32      10.797  22.763 -38.744  1.00  0.00      B    H  
ATOM   1121  H09 ILE B  32      12.296  21.891 -38.346  1.00  0.00      B    H  
ATOM   1122  H10 ILE B  32      11.616  23.065 -37.193  1.00  0.00      B    H  
ATOM   1123  H12 ILE B  32      14.816  24.521 -42.515  1.00  0.00      B    H  
ATOM   1124  N   GLY B  33      14.115  27.121 -40.430  1.00  0.00      B    N  
ATOM   1125  CA  GLY B  33      14.968  28.031 -39.687  1.00  0.00      B    C  
ATOM   1126  C   GLY B  33      14.183  29.133 -39.004  1.00  0.00      B    C  
ATOM   1127  O   GLY B  33      13.326  29.769 -39.619  1.00  0.00      B    O  
ATOM   1128  H01 GLY B  33      15.650  28.500 -40.396  1.00  0.00      B    H  
ATOM   1129  H02 GLY B  33      15.509  27.464 -38.929  1.00  0.00      B    H  
ATOM   1130  H11 GLY B  33      13.435  27.491 -41.079  1.00  0.00      B    H  
ATOM   1131  N   LEU B  34      14.474  29.360 -37.728  1.00  0.00      B    N  
ATOM   1132  CA  LEU B  34      13.788  30.393 -36.959  1.00  0.00      B    C  
ATOM   1133  C   LEU B  34      14.585  31.694 -36.962  1.00  0.00      B    C  
ATOM   1134  O   LEU B  34      14.563  32.448 -35.990  1.00  0.00      B    O  
ATOM   1135  CB  LEU B  34      13.565  29.922 -35.521  1.00  0.00      B    C  
ATOM   1136  CG  LEU B  34      14.778  29.313 -34.817  1.00  0.00      B    C  
ATOM   1137  CD1 LEU B  34      14.791  29.698 -33.346  1.00  0.00      B    C  
ATOM   1138  CD2 LEU B  34      14.783  27.800 -34.975  1.00  0.00      B    C  
ATOM   1139  H01 LEU B  34      12.822  30.579 -37.428  1.00  0.00      B    H  
ATOM   1140  H02 LEU B  34      12.831  29.119 -35.587  1.00  0.00      B    H  
ATOM   1141  H03 LEU B  34      15.188  28.804 -37.279  1.00  0.00      B    H  
ATOM   1142  H04 LEU B  34      13.236  30.781 -34.936  1.00  0.00      B    H  
ATOM   1143  H05 LEU B  34      15.680  29.709 -35.282  1.00  0.00      B    H  
ATOM   1144  H06 LEU B  34      14.442  30.725 -33.237  1.00  0.00      B    H  
ATOM   1145  H07 LEU B  34      14.134  29.030 -32.789  1.00  0.00      B    H  
ATOM   1146  H08 LEU B  34      15.806  29.617 -32.958  1.00  0.00      B    H  
ATOM   1147  H09 LEU B  34      15.705  27.490 -35.468  1.00  0.00      B    H  
ATOM   1148  H10 LEU B  34      14.721  27.331 -33.993  1.00  0.00      B    H  
ATOM   1149  H11 LEU B  34      13.928  27.494 -35.579  1.00  0.00      B    H  
ATOM   1150  N   MET B  35      15.286  31.950 -38.061  1.00  0.00      B    N  
ATOM   1151  CA  MET B  35      16.086  33.162 -38.192  1.00  0.00      B    C  
ATOM   1152  C   MET B  35      16.815  33.191 -39.532  1.00  0.00      B    C  
ATOM   1153  O   MET B  35      17.945  33.670 -39.625  1.00  0.00      B    O  
ATOM   1154  CB  MET B  35      17.097  33.257 -37.047  1.00  0.00      B    C  
ATOM   1155  CG  MET B  35      17.124  34.619 -36.372  1.00  0.00      B    C  
ATOM   1156  SD  MET B  35      18.541  35.614 -36.875  1.00  0.00      B    S  
ATOM   1157  CE  MET B  35      17.796  37.240 -36.968  1.00  0.00      B    C  
ATOM   1158  H01 MET B  35      15.413  34.018 -38.146  1.00  0.00      B    H  
ATOM   1159  H02 MET B  35      18.085  33.094 -37.478  1.00  0.00      B    H  
ATOM   1160  H03 MET B  35      16.844  32.506 -36.299  1.00  0.00      B    H  
ATOM   1161  H04 MET B  35      17.202  34.453 -35.298  1.00  0.00      B    H  
ATOM   1162  H05 MET B  35      16.211  35.155 -36.630  1.00  0.00      B    H  
ATOM   1163  H06 MET B  35      16.839  37.231 -36.446  1.00  0.00      B    H  
ATOM   1164  H07 MET B  35      18.457  37.970 -36.501  1.00  0.00      B    H  
ATOM   1165  H08 MET B  35      17.637  37.508 -38.012  1.00  0.00      B    H  
ATOM   1166  H12 MET B  35      15.264  31.289 -38.824  1.00  0.00      B    H  
ATOM   1167  N   VAL B  36      16.160  32.674 -40.567  1.00  0.00      B    N  
ATOM   1168  CA  VAL B  36      16.746  32.642 -41.902  1.00  0.00      B    C  
ATOM   1169  C   VAL B  36      16.252  33.811 -42.747  1.00  0.00      B    C  
ATOM   1170  O   VAL B  36      15.099  34.225 -42.640  1.00  0.00      B    O  
ATOM   1171  CB  VAL B  36      16.417  31.323 -42.627  1.00  0.00      B    C  
ATOM   1172  CG1 VAL B  36      16.960  31.345 -44.048  1.00  0.00      B    C  
ATOM   1173  CG2 VAL B  36      16.972  30.137 -41.853  1.00  0.00      B    C  
ATOM   1174  H01 VAL B  36      17.826  32.720 -41.776  1.00  0.00      B    H  
ATOM   1175  H02 VAL B  36      15.333  31.218 -42.680  1.00  0.00      B    H  
ATOM   1176  H03 VAL B  36      17.983  30.970 -44.051  1.00  0.00      B    H  
ATOM   1177  H04 VAL B  36      16.340  30.714 -44.684  1.00  0.00      B    H  
ATOM   1178  H05 VAL B  36      16.947  32.367 -44.427  1.00  0.00      B    H  
ATOM   1179  H06 VAL B  36      17.894  30.430 -41.352  1.00  0.00      B    H  
ATOM   1180  H07 VAL B  36      16.243  29.814 -41.110  1.00  0.00      B    H  
ATOM   1181  H08 VAL B  36      17.178  29.317 -42.541  1.00  0.00      B    H  
ATOM   1182  H09 VAL B  36      15.235  32.294 -40.425  1.00  0.00      B    H  
ATOM   1183  N   GLY B  37      17.135  34.339 -43.590  1.00  0.00      B    N  
ATOM   1184  CA  GLY B  37      16.770  35.456 -44.442  1.00  0.00      B    C  
ATOM   1185  C   GLY B  37      17.062  35.188 -45.905  1.00  0.00      B    C  
ATOM   1186  O   GLY B  37      17.875  35.876 -46.520  1.00  0.00      B    O  
ATOM   1187  H01 GLY B  37      17.368  36.315 -44.137  1.00  0.00      B    H  
ATOM   1188  H02 GLY B  37      15.704  35.650 -44.327  1.00  0.00      B    H  
ATOM   1189  H09 GLY B  37      18.069  33.959 -43.638  1.00  0.00      B    H  
ATOM   1190  N   GLY B  38      16.397  34.182 -46.465  1.00  0.00      B    N  
ATOM   1191  CA  GLY B  38      16.604  33.841 -47.861  1.00  0.00      B    C  
ATOM   1192  C   GLY B  38      16.874  32.363 -48.062  1.00  0.00      B    C  
ATOM   1193  O   GLY B  38      17.540  31.729 -47.244  1.00  0.00      B    O  
ATOM   1194  H01 GLY B  38      17.480  34.389 -48.210  1.00  0.00      B    H  
ATOM   1195  H02 GLY B  38      15.712  34.114 -48.425  1.00  0.00      B    H  
ATOM   1196  H03 GLY B  38      15.740  33.649 -45.913  1.00  0.00      B    H  
ATOM   1197  N   VAL B  39      16.355  31.812 -49.155  1.00  0.00      B    N  
ATOM   1198  CA  VAL B  39      16.544  30.399 -49.462  1.00  0.00      B    C  
ATOM   1199  C   VAL B  39      15.904  30.037 -50.797  1.00  0.00      B    C  
ATOM   1200  O   VAL B  39      14.753  30.386 -51.062  1.00  0.00      B    O  
ATOM   1201  CB  VAL B  39      15.950  29.501 -48.360  1.00  0.00      B    C  
ATOM   1202  CG1 VAL B  39      14.483  29.834 -48.133  1.00  0.00      B    C  
ATOM   1203  CG2 VAL B  39      16.123  28.033 -48.719  1.00  0.00      B    C  
ATOM   1204  H01 VAL B  39      17.619  30.228 -49.519  1.00  0.00      B    H  
ATOM   1205  H02 VAL B  39      16.488  29.690 -47.431  1.00  0.00      B    H  
ATOM   1206  H03 VAL B  39      15.817  32.386 -49.788  1.00  0.00      B    H  
ATOM   1207  H04 VAL B  39      13.882  28.935 -48.269  1.00  0.00      B    H  
ATOM   1208  H05 VAL B  39      14.348  30.210 -47.119  1.00  0.00      B    H  
ATOM   1209  H06 VAL B  39      14.167  30.594 -48.848  1.00  0.00      B    H  
ATOM   1210  H07 VAL B  39      17.095  27.686 -48.369  1.00  0.00      B    H  
ATOM   1211  H08 VAL B  39      15.336  27.447 -48.244  1.00  0.00      B    H  
ATOM   1212  H09 VAL B  39      16.063  27.913 -49.801  1.00  0.00      B    H  
ATOM   1213  N   VAL B  40      16.657  29.333 -51.637  1.00  0.00      B    N  
ATOM   1214  CA  VAL B  40      16.163  28.921 -52.945  1.00  0.00      B    C  
ATOM   1215  C   VAL B  40      16.438  27.442 -53.196  1.00  0.00      B    C  
ATOM   1216  O   VAL B  40      17.579  26.989 -53.103  1.00  0.00      B    O  
ATOM   1217  CB  VAL B  40      16.804  29.750 -54.074  1.00  0.00      B    C  
ATOM   1218  CG1 VAL B  40      16.143  29.438 -55.408  1.00  0.00      B    C  
ATOM   1219  CG2 VAL B  40      16.716  31.235 -53.760  1.00  0.00      B    C  
ATOM   1220  H01 VAL B  40      15.087  29.092 -52.945  1.00  0.00      B    H  
ATOM   1221  H02 VAL B  40      17.857  29.479 -54.146  1.00  0.00      B    H  
ATOM   1222  H03 VAL B  40      15.246  30.047 -55.519  1.00  0.00      B    H  
ATOM   1223  H04 VAL B  40      16.836  29.662 -56.219  1.00  0.00      B    H  
ATOM   1224  H05 VAL B  40      15.872  28.383 -55.442  1.00  0.00      B    H  
ATOM   1225  H06 VAL B  40      15.727  31.464 -53.364  1.00  0.00      B    H  
ATOM   1226  H07 VAL B  40      17.472  31.496 -53.019  1.00  0.00      B    H  
ATOM   1227  H08 VAL B  40      16.885  31.810 -54.670  1.00  0.00      B    H  
ATOM   1228  H10 VAL B  40      17.595  29.077 -51.362  1.00  0.00      B    H  
ATOM   1229  N   ILE B  41      15.385  26.696 -53.514  1.00  0.00      B    N  
ATOM   1230  CA  ILE B  41      15.514  25.269 -53.780  1.00  0.00      B    C  
ATOM   1231  C   ILE B  41      14.888  24.901 -55.121  1.00  0.00      B    C  
ATOM   1232  O   ILE B  41      13.746  25.261 -55.404  1.00  0.00      B    O  
ATOM   1233  CB  ILE B  41      14.855  24.428 -52.671  1.00  0.00      B    C  
ATOM   1234  CG1 ILE B  41      15.291  24.930 -51.293  1.00  0.00      B    C  
ATOM   1235  CG2 ILE B  41      15.207  22.958 -52.841  1.00  0.00      B    C  
ATOM   1236  CD1 ILE B  41      16.774  24.778 -51.035  1.00  0.00      B    C  
ATOM   1237  H01 ILE B  41      16.581  25.048 -53.807  1.00  0.00      B    H  
ATOM   1238  H02 ILE B  41      13.773  24.534 -52.750  1.00  0.00      B    H  
ATOM   1239  H03 ILE B  41      14.774  24.320 -50.552  1.00  0.00      B    H  
ATOM   1240  H04 ILE B  41      15.033  25.986 -51.213  1.00  0.00      B    H  
ATOM   1241  H05 ILE B  41      16.169  22.758 -52.369  1.00  0.00      B    H  
ATOM   1242  H06 ILE B  41      14.439  22.343 -52.372  1.00  0.00      B    H  
ATOM   1243  H07 ILE B  41      15.267  22.719 -53.903  1.00  0.00      B    H  
ATOM   1244  H08 ILE B  41      17.283  25.709 -51.284  1.00  0.00      B    H  
ATOM   1245  H09 ILE B  41      14.474  27.128 -53.573  1.00  0.00      B    H  
ATOM   1246  H10 ILE B  41      16.938  24.545 -49.983  1.00  0.00      B    H  
ATOM   1247  H11 ILE B  41      17.170  23.972 -51.652  1.00  0.00      B    H  
ATOM   1248  N   ALA B  42      15.644  24.180 -55.943  1.00  0.00      B    N  
ATOM   1249  CA  ALA B  42      15.163  23.759 -57.253  1.00  0.00      B    C  
ATOM   1250  C   ALA B  42      14.884  22.261 -57.280  1.00  0.00      B    C  
ATOM   1251  O   ALA B  42      15.829  21.473 -57.260  1.00  0.00      B    O  
ATOM   1252  CB  ALA B  42      16.171  24.131 -58.330  1.00  0.00      B    C  
ATOM   1253  H01 ALA B  42      14.226  24.279 -57.453  1.00  0.00      B    H  
ATOM   1254  H02 ALA B  42      13.859  21.892 -57.317  1.00  0.00      B    H  
ATOM   1255  H03 ALA B  42      17.112  23.616 -58.139  1.00  0.00      B    H  
ATOM   1256  H04 ALA B  42      15.787  23.835 -59.306  1.00  0.00      B    H  
ATOM   1257  H05 ALA B  42      16.338  25.208 -58.316  1.00  0.00      B    H  
ATOM   1258  H12 ALA B  42      16.575  23.917 -55.653  1.00  0.00      B    H  
TER   
ATOM   1259  N   ASP C   1       7.995  -6.153  -4.087  1.00  0.00      C    N  
ATOM   1260  CA  ASP C   1       8.358  -5.809  -5.457  1.00  0.00      C    C  
ATOM   1261  C   ASP C   1       8.192  -4.312  -5.703  1.00  0.00      C    C  
ATOM   1262  O   ASP C   1       7.087  -3.835  -5.960  1.00  0.00      C    O  
ATOM   1263  CB  ASP C   1       7.504  -6.599  -6.448  1.00  0.00      C    C  
ATOM   1264  CG  ASP C   1       7.573  -6.033  -7.853  1.00  0.00      C    C  
ATOM   1265  OD1 ASP C   1       8.487  -6.427  -8.607  1.00  0.00      C    O  
ATOM   1266  OD2 ASP C   1       6.714  -5.194  -8.198  1.00  0.00      C    O1-
ATOM   1267  H01 ASP C   1       8.091  -5.338  -3.498  1.00  0.00      C    H  
ATOM   1268  H02 ASP C   1       9.406  -6.070  -5.605  1.00  0.00      C    H  
ATOM   1269  H03 ASP C   1       6.468  -6.536  -6.116  1.00  0.00      C    H  
ATOM   1270  H04 ASP C   1       7.855  -7.631  -6.468  1.00  0.00      C    H  
ATOM   1271  H06 ASP C   1       8.604  -6.886  -3.751  1.00  0.00      C    H  
ATOM   1272  N   ALA C   2       9.296  -3.578  -5.622  1.00  0.00      C    N  
ATOM   1273  CA  ALA C   2       9.273  -2.136  -5.836  1.00  0.00      C    C  
ATOM   1274  C   ALA C   2       9.777  -1.781  -7.231  1.00  0.00      C    C  
ATOM   1275  O   ALA C   2      10.983  -1.712  -7.466  1.00  0.00      C    O  
ATOM   1276  CB  ALA C   2      10.106  -1.431  -4.777  1.00  0.00      C    C  
ATOM   1277  H01 ALA C   2       8.240  -1.798  -5.753  1.00  0.00      C    H  
ATOM   1278  H02 ALA C   2      11.006  -1.023  -5.236  1.00  0.00      C    H  
ATOM   1279  H03 ALA C   2       9.524  -0.621  -4.336  1.00  0.00      C    H  
ATOM   1280  H04 ALA C   2      10.386  -2.143  -4.001  1.00  0.00      C    H  
ATOM   1281  H05 ALA C   2      10.173  -4.030  -5.407  1.00  0.00      C    H  
ATOM   1282  N   GLU C   3       8.845  -1.557  -8.153  1.00  0.00      C    N  
ATOM   1283  CA  GLU C   3       9.197  -1.210  -9.525  1.00  0.00      C    C  
ATOM   1284  C   GLU C   3       8.958   0.274  -9.789  1.00  0.00      C    C  
ATOM   1285  O   GLU C   3       7.824   0.703 -10.003  1.00  0.00      C    O  
ATOM   1286  CB  GLU C   3       8.385  -2.052 -10.511  1.00  0.00      C    C  
ATOM   1287  CG  GLU C   3       9.096  -2.298 -11.831  1.00  0.00      C    C  
ATOM   1288  CD  GLU C   3       9.862  -3.606 -11.846  1.00  0.00      C    C  
ATOM   1289  OE1 GLU C   3      11.024  -3.619 -11.386  1.00  0.00      C    O  
ATOM   1290  OE2 GLU C   3       9.301  -4.618 -12.317  1.00  0.00      C    O1-
ATOM   1291  H01 GLU C   3      10.257  -1.420  -9.666  1.00  0.00      C    H  
ATOM   1292  H02 GLU C   3       7.477  -1.492 -10.737  1.00  0.00      C    H  
ATOM   1293  H03 GLU C   3       8.173  -3.016 -10.049  1.00  0.00      C    H  
ATOM   1294  H04 GLU C   3       9.816  -1.492 -11.973  1.00  0.00      C    H  
ATOM   1295  H05 GLU C   3       7.871  -1.629  -7.897  1.00  0.00      C    H  
ATOM   1296  H06 GLU C   3       8.354  -2.318 -12.629  1.00  0.00      C    H  
ATOM   1297  N   PHE C   4      10.035   1.052  -9.772  1.00  0.00      C    N  
ATOM   1298  CA  PHE C   4       9.944   2.489 -10.008  1.00  0.00      C    C  
ATOM   1299  C   PHE C   4      10.377   2.835 -11.429  1.00  0.00      C    C  
ATOM   1300  O   PHE C   4      11.570   2.910 -11.725  1.00  0.00      C    O  
ATOM   1301  CB  PHE C   4      10.808   3.249  -9.000  1.00  0.00      C    C  
ATOM   1302  CG  PHE C   4      10.145   3.439  -7.666  1.00  0.00      C    C  
ATOM   1303  CD1 PHE C   4       9.279   4.500  -7.453  1.00  0.00      C    C  
ATOM   1304  CD2 PHE C   4      10.387   2.558  -6.624  1.00  0.00      C    C  
ATOM   1305  CE1 PHE C   4       8.669   4.678  -6.226  1.00  0.00      C    C  
ATOM   1306  CE2 PHE C   4       9.779   2.731  -5.395  1.00  0.00      C    C  
ATOM   1307  CZ  PHE C   4       8.918   3.792  -5.196  1.00  0.00      C    C  
ATOM   1308  H01 PHE C   4       8.903   2.787  -9.881  1.00  0.00      C    H  
ATOM   1309  H02 PHE C   4      10.985   4.242  -9.414  1.00  0.00      C    H  
ATOM   1310  H03 PHE C   4      11.734   2.693  -8.850  1.00  0.00      C    H  
ATOM   1311  H04 PHE C   4       9.077   5.202  -8.262  1.00  0.00      C    H  
ATOM   1312  H05 PHE C   4      11.065   1.718  -6.776  1.00  0.00      C    H  
ATOM   1313  H06 PHE C   4       7.991   5.518  -6.071  1.00  0.00      C    H  
ATOM   1314  H07 PHE C   4      10.939   0.639  -9.591  1.00  0.00      C    H  
ATOM   1315  H08 PHE C   4       9.979   2.031  -4.584  1.00  0.00      C    H  
ATOM   1316  H09 PHE C   4       8.436   3.930  -4.228  1.00  0.00      C    H  
ATOM   1317  N   ARG C   5       9.400   3.044 -12.305  1.00  0.00      C    N  
ATOM   1318  CA  ARG C   5       9.679   3.381 -13.696  1.00  0.00      C    C  
ATOM   1319  C   ARG C   5       9.419   4.861 -13.960  1.00  0.00      C    C  
ATOM   1320  O   ARG C   5       8.275   5.279 -14.138  1.00  0.00      C    O  
ATOM   1321  CB  ARG C   5       8.821   2.527 -14.632  1.00  0.00      C    C  
ATOM   1322  CG  ARG C   5       9.579   1.374 -15.269  1.00  0.00      C    C  
ATOM   1323  CD  ARG C   5       9.350   0.073 -14.516  1.00  0.00      C    C  
ATOM   1324  NE  ARG C   5       9.863  -1.082 -15.250  1.00  0.00      C    N  
ATOM   1325  CZ  ARG C   5       9.296  -1.564 -16.350  1.00  0.00      C    C  
ATOM   1326  NH1 ARG C   5       8.204  -0.995 -16.842  1.00  0.00      C    N1+
ATOM   1327  NH2 ARG C   5       9.822  -2.618 -16.961  1.00  0.00      C    N  
ATOM   1328  H01 ARG C   5      10.732   3.175 -13.889  1.00  0.00      C    H  
ATOM   1329  H02 ARG C   5       8.488   3.176 -15.442  1.00  0.00      C    H  
ATOM   1330  H03 ARG C   5       7.988   2.119 -14.060  1.00  0.00      C    H  
ATOM   1331  H04 ARG C   5      10.644   1.605 -15.236  1.00  0.00      C    H  
ATOM   1332  H05 ARG C   5       9.241   1.253 -16.298  1.00  0.00      C    H  
ATOM   1333  H06 ARG C   5       8.275  -0.058 -14.391  1.00  0.00      C    H  
ATOM   1334  H07 ARG C   5       9.855   0.130 -13.551  1.00  0.00      C    H  
ATOM   1335  H08 ARG C   5      10.694  -1.538 -14.902  1.00  0.00      C    H  
ATOM   1336  H09 ARG C   5       7.776  -1.364 -17.679  1.00  0.00      C    H  
ATOM   1337  H10 ARG C   5       8.440   2.968 -12.000  1.00  0.00      C    H  
ATOM   1338  H11 ARG C   5       7.801  -0.193 -16.380  1.00  0.00      C    H  
ATOM   1339  H12 ARG C   5      10.654  -3.054 -16.589  1.00  0.00      C    H  
ATOM   1340  H13 ARG C   5       9.391  -2.984 -17.798  1.00  0.00      C    H  
ATOM   1341  N   HIS C   6      10.489   5.649 -13.983  1.00  0.00      C    N  
ATOM   1342  CA  HIS C   6      10.378   7.083 -14.225  1.00  0.00      C    C  
ATOM   1343  C   HIS C   6      10.627   7.407 -15.695  1.00  0.00      C    C  
ATOM   1344  O   HIS C   6      11.715   7.845 -16.068  1.00  0.00      C    O  
ATOM   1345  CB  HIS C   6      11.367   7.849 -13.347  1.00  0.00      C    C  
ATOM   1346  CG  HIS C   6      11.078   7.740 -11.882  1.00  0.00      C    C  
ATOM   1347  CD2 HIS C   6      11.752   7.112 -10.890  1.00  0.00      C    C  
ATOM   1348  ND1 HIS C   6       9.976   8.319 -11.287  1.00  0.00      C    N  
ATOM   1349  CE1 HIS C   6       9.987   8.053  -9.993  1.00  0.00      C    C  
ATOM   1350  NE2 HIS C   6      11.054   7.322  -9.727  1.00  0.00      C    N  
ATOM   1351  H01 HIS C   6       9.364   7.391 -13.970  1.00  0.00      C    H  
ATOM   1352  H02 HIS C   6      11.279   8.903 -13.612  1.00  0.00      C    H  
ATOM   1353  H03 HIS C   6      12.367   7.458 -13.532  1.00  0.00      C    H  
ATOM   1354  H04 HIS C   6      12.677   6.545 -10.995  1.00  0.00      C    H  
ATOM   1355  H05 HIS C   6       9.271   8.861 -11.766  1.00  0.00      C    H  
ATOM   1356  H06 HIS C   6       9.242   8.381  -9.268  1.00  0.00      C    H  
ATOM   1357  H07 HIS C   6      11.314   6.974  -8.815  1.00  0.00      C    H  
ATOM   1358  H14 HIS C   6      11.402   5.245 -13.829  1.00  0.00      C    H  
ATOM   1359  N   ASP C   7       9.613   7.187 -16.525  1.00  0.00      C    N  
ATOM   1360  CA  ASP C   7       9.722   7.456 -17.954  1.00  0.00      C    C  
ATOM   1361  C   ASP C   7      10.230   8.873 -18.204  1.00  0.00      C    C  
ATOM   1362  O   ASP C   7      10.982   9.116 -19.148  1.00  0.00      C    O  
ATOM   1363  CB  ASP C   7       8.368   7.258 -18.637  1.00  0.00      C    C  
ATOM   1364  CG  ASP C   7       8.460   6.362 -19.856  1.00  0.00      C    C  
ATOM   1365  OD1 ASP C   7       9.143   5.319 -19.776  1.00  0.00      C    O  
ATOM   1366  OD2 ASP C   7       7.847   6.703 -20.890  1.00  0.00      C    O1-
ATOM   1367  H01 ASP C   7      10.440   6.753 -18.377  1.00  0.00      C    H  
ATOM   1368  H02 ASP C   7       8.018   8.235 -18.970  1.00  0.00      C    H  
ATOM   1369  H03 ASP C   7       7.678   6.809 -17.923  1.00  0.00      C    H  
ATOM   1370  H08 ASP C   7       8.745   6.824 -16.157  1.00  0.00      C    H  
ATOM   1371  N   SER C   8       9.814   9.804 -17.351  1.00  0.00      C    N  
ATOM   1372  CA  SER C   8      10.222  11.197 -17.482  1.00  0.00      C    C  
ATOM   1373  C   SER C   8      11.300  11.546 -16.460  1.00  0.00      C    C  
ATOM   1374  O   SER C   8      11.838  10.669 -15.786  1.00  0.00      C    O  
ATOM   1375  CB  SER C   8       9.017  12.123 -17.305  1.00  0.00      C    C  
ATOM   1376  OG  SER C   8       9.315  13.438 -17.741  1.00  0.00      C    O  
ATOM   1377  H01 SER C   8      10.634  11.336 -18.481  1.00  0.00      C    H  
ATOM   1378  H02 SER C   8       8.762  12.159 -16.246  1.00  0.00      C    H  
ATOM   1379  H03 SER C   8       8.181  11.735 -17.887  1.00  0.00      C    H  
ATOM   1380  H04 SER C   8       9.200   9.539 -16.594  1.00  0.00      C    H  
ATOM   1381  H05 SER C   8       9.311  14.034 -16.988  1.00  0.00      C    H  
ATOM   1382  N   GLY C   9      11.609  12.834 -16.351  1.00  0.00      C    N  
ATOM   1383  CA  GLY C   9      12.621  13.277 -15.410  1.00  0.00      C    C  
ATOM   1384  C   GLY C   9      13.597  14.259 -16.027  1.00  0.00      C    C  
ATOM   1385  O   GLY C   9      13.265  14.956 -16.987  1.00  0.00      C    O  
ATOM   1386  H01 GLY C   9      13.188  12.400 -15.096  1.00  0.00      C    H  
ATOM   1387  H02 GLY C   9      12.127  13.758 -14.565  1.00  0.00      C    H  
ATOM   1388  H06 GLY C   9      11.134  13.512 -16.930  1.00  0.00      C    H  
ATOM   1389  N   TYR C  10      14.804  14.317 -15.476  1.00  0.00      C    N  
ATOM   1390  CA  TYR C  10      15.831  15.224 -15.976  1.00  0.00      C    C  
ATOM   1391  C   TYR C  10      16.313  14.792 -17.357  1.00  0.00      C    C  
ATOM   1392  O   TYR C  10      17.292  14.057 -17.483  1.00  0.00      C    O  
ATOM   1393  CB  TYR C  10      17.011  15.277 -15.005  1.00  0.00      C    C  
ATOM   1394  CG  TYR C  10      16.624  15.696 -13.604  1.00  0.00      C    C  
ATOM   1395  CD1 TYR C  10      16.223  16.998 -13.333  1.00  0.00      C    C  
ATOM   1396  CD2 TYR C  10      16.659  14.788 -12.552  1.00  0.00      C    C  
ATOM   1397  CE1 TYR C  10      15.869  17.384 -12.054  1.00  0.00      C    C  
ATOM   1398  CE2 TYR C  10      16.306  15.166 -11.271  1.00  0.00      C    C  
ATOM   1399  CZ  TYR C  10      15.913  16.465 -11.027  1.00  0.00      C    C  
ATOM   1400  OH  TYR C  10      15.560  16.846  -9.753  1.00  0.00      C    O  
ATOM   1401  H01 TYR C  10      15.393  16.219 -16.059  1.00  0.00      C    H  
ATOM   1402  H02 TYR C  10      17.703  16.029 -15.384  1.00  0.00      C    H  
ATOM   1403  H03 TYR C  10      15.016  13.718 -14.691  1.00  0.00      C    H  
ATOM   1404  H04 TYR C  10      17.463  14.286 -14.957  1.00  0.00      C    H  
ATOM   1405  H05 TYR C  10      16.187  17.727 -14.142  1.00  0.00      C    H  
ATOM   1406  H06 TYR C  10      16.970  13.761 -12.741  1.00  0.00      C    H  
ATOM   1407  H07 TYR C  10      15.557  18.410 -11.858  1.00  0.00      C    H  
ATOM   1408  H08 TYR C  10      16.338  14.441 -10.457  1.00  0.00      C    H  
ATOM   1409  H09 TYR C  10      15.646  17.798  -9.668  1.00  0.00      C    H  
ATOM   1410  N   GLU C  11      15.619  15.256 -18.391  1.00  0.00      C    N  
ATOM   1411  CA  GLU C  11      15.976  14.919 -19.764  1.00  0.00      C    C  
ATOM   1412  C   GLU C  11      17.336  15.504 -20.132  1.00  0.00      C    C  
ATOM   1413  O   GLU C  11      17.847  16.394 -19.451  1.00  0.00      C    O  
ATOM   1414  CB  GLU C  11      14.908  15.431 -20.733  1.00  0.00      C    C  
ATOM   1415  CG  GLU C  11      14.409  14.373 -21.703  1.00  0.00      C    C  
ATOM   1416  CD  GLU C  11      14.890  14.609 -23.122  1.00  0.00      C    C  
ATOM   1417  OE1 GLU C  11      14.664  15.719 -23.647  1.00  0.00      C    O  
ATOM   1418  OE2 GLU C  11      15.491  13.684 -23.706  1.00  0.00      C    O1-
ATOM   1419  H01 GLU C  11      16.035  13.833 -19.841  1.00  0.00      C    H  
ATOM   1420  H02 GLU C  11      15.369  16.219 -21.329  1.00  0.00      C    H  
ATOM   1421  H03 GLU C  11      14.060  15.794 -20.152  1.00  0.00      C    H  
ATOM   1422  H04 GLU C  11      13.320  14.421 -21.712  1.00  0.00      C    H  
ATOM   1423  H05 GLU C  11      14.765  13.398 -21.371  1.00  0.00      C    H  
ATOM   1424  H10 GLU C  11      14.825  15.857 -18.222  1.00  0.00      C    H  
ATOM   1425  N   VAL C  12      17.918  14.998 -21.215  1.00  0.00      C    N  
ATOM   1426  CA  VAL C  12      19.219  15.471 -21.675  1.00  0.00      C    C  
ATOM   1427  C   VAL C  12      19.151  15.942 -23.124  1.00  0.00      C    C  
ATOM   1428  O   VAL C  12      18.245  15.566 -23.868  1.00  0.00      C    O  
ATOM   1429  CB  VAL C  12      20.290  14.371 -21.553  1.00  0.00      C    C  
ATOM   1430  CG1 VAL C  12      20.606  14.092 -20.092  1.00  0.00      C    C  
ATOM   1431  CG2 VAL C  12      19.835  13.104 -22.261  1.00  0.00      C    C  
ATOM   1432  H01 VAL C  12      19.496  16.310 -21.036  1.00  0.00      C    H  
ATOM   1433  H02 VAL C  12      21.202  14.721 -22.036  1.00  0.00      C    H  
ATOM   1434  H03 VAL C  12      21.412  14.748 -19.763  1.00  0.00      C    H  
ATOM   1435  H04 VAL C  12      19.719  14.276 -19.486  1.00  0.00      C    H  
ATOM   1436  H05 VAL C  12      20.916  13.053 -19.979  1.00  0.00      C    H  
ATOM   1437  H06 VAL C  12      17.448  14.268 -21.732  1.00  0.00      C    H  
ATOM   1438  H07 VAL C  12      18.919  13.308 -22.816  1.00  0.00      C    H  
ATOM   1439  H08 VAL C  12      20.612  12.774 -22.951  1.00  0.00      C    H  
ATOM   1440  H09 VAL C  12      19.646  12.323 -21.524  1.00  0.00      C    H  
ATOM   1441  N   HIS C  13      20.117  16.766 -23.518  1.00  0.00      C    N  
ATOM   1442  CA  HIS C  13      20.168  17.288 -24.879  1.00  0.00      C    C  
ATOM   1443  C   HIS C  13      18.945  18.150 -25.176  1.00  0.00      C    C  
ATOM   1444  O   HIS C  13      18.238  17.924 -26.159  1.00  0.00      C    O  
ATOM   1445  CB  HIS C  13      20.254  16.140 -25.885  1.00  0.00      C    C  
ATOM   1446  CG  HIS C  13      21.308  15.129 -25.552  1.00  0.00      C    C  
ATOM   1447  CD2 HIS C  13      22.654  15.246 -25.477  1.00  0.00      C    C  
ATOM   1448  ND1 HIS C  13      21.021  13.815 -25.248  1.00  0.00      C    N  
ATOM   1449  CE1 HIS C  13      22.146  13.167 -25.000  1.00  0.00      C    C  
ATOM   1450  NE2 HIS C  13      23.152  14.013 -25.132  1.00  0.00      C    N  
ATOM   1451  H01 HIS C  13      21.059  17.909 -24.971  1.00  0.00      C    H  
ATOM   1452  H02 HIS C  13      20.523  16.577 -26.847  1.00  0.00      C    H  
ATOM   1453  H03 HIS C  13      19.289  15.635 -25.916  1.00  0.00      C    H  
ATOM   1454  H04 HIS C  13      23.235  16.150 -25.657  1.00  0.00      C    H  
ATOM   1455  H05 HIS C  13      20.096  13.411 -25.219  1.00  0.00      C    H  
ATOM   1456  H06 HIS C  13      22.229  12.114 -24.732  1.00  0.00      C    H  
ATOM   1457  H07 HIS C  13      24.128  13.790 -25.001  1.00  0.00      C    H  
ATOM   1458  H10 HIS C  13      20.833  17.037 -22.859  1.00  0.00      C    H  
ATOM   1459  N   HIS C  14      18.702  19.139 -24.322  1.00  0.00      C    N  
ATOM   1460  CA  HIS C  14      17.564  20.035 -24.493  1.00  0.00      C    C  
ATOM   1461  C   HIS C  14      17.555  20.639 -25.894  1.00  0.00      C    C  
ATOM   1462  O   HIS C  14      16.494  20.840 -26.486  1.00  0.00      C    O  
ATOM   1463  CB  HIS C  14      17.602  21.148 -23.445  1.00  0.00      C    C  
ATOM   1464  CG  HIS C  14      17.756  20.645 -22.043  1.00  0.00      C    C  
ATOM   1465  CD2 HIS C  14      17.075  19.692 -21.364  1.00  0.00      C    C  
ATOM   1466  ND1 HIS C  14      18.703  21.133 -21.168  1.00  0.00      C    N  
ATOM   1467  CE1 HIS C  14      18.600  20.502 -20.013  1.00  0.00      C    C  
ATOM   1468  NE2 HIS C  14      17.619  19.622 -20.105  1.00  0.00      C    N  
ATOM   1469  H01 HIS C  14      16.652  19.453 -24.361  1.00  0.00      C    H  
ATOM   1470  H02 HIS C  14      16.645  21.667 -23.495  1.00  0.00      C    H  
ATOM   1471  H03 HIS C  14      18.441  21.806 -23.670  1.00  0.00      C    H  
ATOM   1472  H04 HIS C  14      16.249  19.092 -21.746  1.00  0.00      C    H  
ATOM   1473  H05 HIS C  14      19.372  21.860 -21.378  1.00  0.00      C    H  
ATOM   1474  H06 HIS C  14      19.219  20.677 -19.133  1.00  0.00      C    H  
ATOM   1475  H07 HIS C  14      17.318  18.999 -19.369  1.00  0.00      C    H  
ATOM   1476  H08 HIS C  14      19.321  19.273 -23.535  1.00  0.00      C    H  
ATOM   1477  N   GLN C  15      18.742  20.927 -26.417  1.00  0.00      C    N  
ATOM   1478  CA  GLN C  15      18.869  21.509 -27.748  1.00  0.00      C    C  
ATOM   1479  C   GLN C  15      19.264  20.449 -28.771  1.00  0.00      C    C  
ATOM   1480  O   GLN C  15      20.429  20.060 -28.860  1.00  0.00      C    O  
ATOM   1481  CB  GLN C  15      19.905  22.636 -27.737  1.00  0.00      C    C  
ATOM   1482  CG  GLN C  15      19.714  23.626 -26.600  1.00  0.00      C    C  
ATOM   1483  CD  GLN C  15      20.900  23.666 -25.657  1.00  0.00      C    C  
ATOM   1484  NE2 GLN C  15      21.777  24.645 -25.848  1.00  0.00      C    N  
ATOM   1485  OE1 GLN C  15      21.027  22.826 -24.765  1.00  0.00      C    O  
ATOM   1486  H01 GLN C  15      17.900  21.918 -28.033  1.00  0.00      C    H  
ATOM   1487  H02 GLN C  15      19.784  23.191 -28.667  1.00  0.00      C    H  
ATOM   1488  H03 GLN C  15      20.897  22.193 -27.646  1.00  0.00      C    H  
ATOM   1489  H04 GLN C  15      18.846  23.304 -26.025  1.00  0.00      C    H  
ATOM   1490  H05 GLN C  15      19.569  24.620 -27.022  1.00  0.00      C    H  
ATOM   1491  H06 GLN C  15      22.587  24.721 -25.249  1.00  0.00      C    H  
ATOM   1492  H07 GLN C  15      21.634  25.313 -26.592  1.00  0.00      C    H  
ATOM   1493  H08 GLN C  15      19.576  20.738 -25.880  1.00  0.00      C    H  
ATOM   1494  N   LYS C  16      18.286  19.985 -29.541  1.00  0.00      C    N  
ATOM   1495  CA  LYS C  16      18.530  18.971 -30.560  1.00  0.00      C    C  
ATOM   1496  C   LYS C  16      18.236  19.516 -31.953  1.00  0.00      C    C  
ATOM   1497  O   LYS C  16      17.079  19.731 -32.315  1.00  0.00      C    O  
ATOM   1498  CB  LYS C  16      17.670  17.733 -30.293  1.00  0.00      C    C  
ATOM   1499  CG  LYS C  16      18.406  16.628 -29.556  1.00  0.00      C    C  
ATOM   1500  CD  LYS C  16      19.310  15.842 -30.491  1.00  0.00      C    C  
ATOM   1501  CE  LYS C  16      19.830  14.575 -29.828  1.00  0.00      C    C  
ATOM   1502  NZ  LYS C  16      19.000  13.388 -30.173  1.00  0.00      C    N1+
ATOM   1503  H01 LYS C  16      19.583  18.692 -30.514  1.00  0.00      C    H  
ATOM   1504  H02 LYS C  16      17.380  17.331 -31.264  1.00  0.00      C    H  
ATOM   1505  H03 LYS C  16      16.809  18.033 -29.695  1.00  0.00      C    H  
ATOM   1506  H04 LYS C  16      17.667  15.944 -29.139  1.00  0.00      C    H  
ATOM   1507  H05 LYS C  16      19.012  17.071 -28.766  1.00  0.00      C    H  
ATOM   1508  H06 LYS C  16      20.164  16.469 -30.748  1.00  0.00      C    H  
ATOM   1509  H07 LYS C  16      18.747  15.570 -31.384  1.00  0.00      C    H  
ATOM   1510  H08 LYS C  16      17.350  20.344 -29.417  1.00  0.00      C    H  
ATOM   1511  H09 LYS C  16      19.786  14.716 -28.748  1.00  0.00      C    H  
ATOM   1512  H10 LYS C  16      20.854  14.398 -30.158  1.00  0.00      C    H  
ATOM   1513  H11 LYS C  16      18.139  13.694 -30.604  1.00  0.00      C    H  
ATOM   1514  H12 LYS C  16      19.507  12.798 -30.817  1.00  0.00      C    H  
ATOM   1515  H13 LYS C  16      18.790  12.868 -29.333  1.00  0.00      C    H  
ATOM   1516  N   LEU C  17      19.290  19.737 -32.732  1.00  0.00      C    N  
ATOM   1517  CA  LEU C  17      19.144  20.257 -34.087  1.00  0.00      C    C  
ATOM   1518  C   LEU C  17      19.475  19.184 -35.120  1.00  0.00      C    C  
ATOM   1519  O   LEU C  17      20.641  18.856 -35.338  1.00  0.00      C    O  
ATOM   1520  CB  LEU C  17      20.051  21.472 -34.289  1.00  0.00      C    C  
ATOM   1521  CG  LEU C  17      19.347  22.823 -34.409  1.00  0.00      C    C  
ATOM   1522  CD1 LEU C  17      18.409  23.043 -33.231  1.00  0.00      C    C  
ATOM   1523  CD2 LEU C  17      20.365  23.950 -34.500  1.00  0.00      C    C  
ATOM   1524  H01 LEU C  17      18.106  20.560 -34.224  1.00  0.00      C    H  
ATOM   1525  H02 LEU C  17      20.545  21.313 -35.248  1.00  0.00      C    H  
ATOM   1526  H03 LEU C  17      20.732  21.525 -33.440  1.00  0.00      C    H  
ATOM   1527  H04 LEU C  17      18.754  22.822 -35.324  1.00  0.00      C    H  
ATOM   1528  H05 LEU C  17      17.447  22.577 -33.442  1.00  0.00      C    H  
ATOM   1529  H06 LEU C  17      18.840  22.597 -32.335  1.00  0.00      C    H  
ATOM   1530  H07 LEU C  17      18.267  24.112 -33.073  1.00  0.00      C    H  
ATOM   1531  H08 LEU C  17      21.273  23.581 -34.977  1.00  0.00      C    H  
ATOM   1532  H09 LEU C  17      19.951  24.767 -35.090  1.00  0.00      C    H  
ATOM   1533  H10 LEU C  17      20.602  24.308 -33.498  1.00  0.00      C    H  
ATOM   1534  H14 LEU C  17      20.215  19.540 -32.377  1.00  0.00      C    H  
ATOM   1535  N   VAL C  18      18.440  18.643 -35.755  1.00  0.00      C    N  
ATOM   1536  CA  VAL C  18      18.620  17.609 -36.768  1.00  0.00      C    C  
ATOM   1537  C   VAL C  18      17.650  17.802 -37.928  1.00  0.00      C    C  
ATOM   1538  O   VAL C  18      16.802  18.694 -37.901  1.00  0.00      C    O  
ATOM   1539  CB  VAL C  18      18.422  16.202 -36.174  1.00  0.00      C    C  
ATOM   1540  CG1 VAL C  18      19.755  15.611 -35.743  1.00  0.00      C    C  
ATOM   1541  CG2 VAL C  18      17.448  16.249 -35.007  1.00  0.00      C    C  
ATOM   1542  H01 VAL C  18      19.642  17.699 -37.135  1.00  0.00      C    H  
ATOM   1543  H02 VAL C  18      17.999  15.558 -36.945  1.00  0.00      C    H  
ATOM   1544  H03 VAL C  18      20.485  16.412 -35.622  1.00  0.00      C    H  
ATOM   1545  H04 VAL C  18      19.631  15.087 -34.795  1.00  0.00      C    H  
ATOM   1546  H05 VAL C  18      20.106  14.912 -36.502  1.00  0.00      C    H  
ATOM   1547  H06 VAL C  18      16.495  15.816 -35.312  1.00  0.00      C    H  
ATOM   1548  H07 VAL C  18      17.854  15.680 -34.171  1.00  0.00      C    H  
ATOM   1549  H08 VAL C  18      17.295  17.284 -34.702  1.00  0.00      C    H  
ATOM   1550  H11 VAL C  18      17.506  18.956 -35.531  1.00  0.00      C    H  
ATOM   1551  N   PHE C  19      17.779  16.957 -38.946  1.00  0.00      C    N  
ATOM   1552  CA  PHE C  19      16.913  17.034 -40.117  1.00  0.00      C    C  
ATOM   1553  C   PHE C  19      16.384  15.654 -40.493  1.00  0.00      C    C  
ATOM   1554  O   PHE C  19      15.222  15.504 -40.873  1.00  0.00      C    O  
ATOM   1555  CB  PHE C  19      17.672  17.642 -41.299  1.00  0.00      C    C  
ATOM   1556  CG  PHE C  19      16.839  18.578 -42.128  1.00  0.00      C    C  
ATOM   1557  CD1 PHE C  19      16.653  19.893 -41.734  1.00  0.00      C    C  
ATOM   1558  CD2 PHE C  19      16.243  18.142 -43.300  1.00  0.00      C    C  
ATOM   1559  CE1 PHE C  19      15.888  20.757 -42.495  1.00  0.00      C    C  
ATOM   1560  CE2 PHE C  19      15.477  19.002 -44.065  1.00  0.00      C    C  
ATOM   1561  CZ  PHE C  19      15.298  20.311 -43.661  1.00  0.00      C    C  
ATOM   1562  H01 PHE C  19      16.065  17.674 -39.871  1.00  0.00      C    H  
ATOM   1563  H02 PHE C  19      17.969  16.818 -41.947  1.00  0.00      C    H  
ATOM   1564  H03 PHE C  19      18.530  18.193 -40.913  1.00  0.00      C    H  
ATOM   1565  H04 PHE C  19      17.115  20.250 -40.814  1.00  0.00      C    H  
ATOM   1566  H05 PHE C  19      16.379  17.110 -43.623  1.00  0.00      C    H  
ATOM   1567  H06 PHE C  19      15.751  21.790 -42.175  1.00  0.00      C    H  
ATOM   1568  H07 PHE C  19      15.015  18.647 -44.986  1.00  0.00      C    H  
ATOM   1569  H08 PHE C  19      14.692  20.990 -44.261  1.00  0.00      C    H  
ATOM   1570  H09 PHE C  19      18.494  16.245 -38.908  1.00  0.00      C    H  
ATOM   1571  N   PHE C  20      17.245  14.647 -40.386  1.00  0.00      C    N  
ATOM   1572  CA  PHE C  20      16.866  13.278 -40.717  1.00  0.00      C    C  
ATOM   1573  C   PHE C  20      17.109  12.346 -39.534  1.00  0.00      C    C  
ATOM   1574  O   PHE C  20      17.359  12.796 -38.416  1.00  0.00      C    O  
ATOM   1575  CB  PHE C  20      17.651  12.789 -41.936  1.00  0.00      C    C  
ATOM   1576  CG  PHE C  20      17.697  13.786 -43.058  1.00  0.00      C    C  
ATOM   1577  CD1 PHE C  20      16.599  13.971 -43.884  1.00  0.00      C    C  
ATOM   1578  CD2 PHE C  20      18.837  14.539 -43.288  1.00  0.00      C    C  
ATOM   1579  CE1 PHE C  20      16.639  14.887 -44.918  1.00  0.00      C    C  
ATOM   1580  CE2 PHE C  20      18.883  15.457 -44.320  1.00  0.00      C    C  
ATOM   1581  CZ  PHE C  20      17.782  15.632 -45.135  1.00  0.00      C    C  
ATOM   1582  H01 PHE C  20      15.802  13.269 -40.952  1.00  0.00      C    H  
ATOM   1583  H02 PHE C  20      17.138  11.905 -42.314  1.00  0.00      C    H  
ATOM   1584  H03 PHE C  20      18.673  12.571 -41.625  1.00  0.00      C    H  
ATOM   1585  H04 PHE C  20      15.694  13.387 -43.716  1.00  0.00      C    H  
ATOM   1586  H05 PHE C  20      19.708  14.406 -42.647  1.00  0.00      C    H  
ATOM   1587  H06 PHE C  20      15.770  15.022 -45.562  1.00  0.00      C    H  
ATOM   1588  H07 PHE C  20      19.787  16.042 -44.490  1.00  0.00      C    H  
ATOM   1589  H08 PHE C  20      17.815  16.357 -45.948  1.00  0.00      C    H  
ATOM   1590  H09 PHE C  20      18.185  14.834 -40.068  1.00  0.00      C    H  
ATOM   1591  N   ALA C  21      17.034  11.044 -39.789  1.00  0.00      C    N  
ATOM   1592  CA  ALA C  21      17.248  10.047 -38.747  1.00  0.00      C    C  
ATOM   1593  C   ALA C  21      17.138   8.634 -39.308  1.00  0.00      C    C  
ATOM   1594  O   ALA C  21      17.832   7.722 -38.859  1.00  0.00      C    O  
ATOM   1595  CB  ALA C  21      16.251  10.247 -37.614  1.00  0.00      C    C  
ATOM   1596  H01 ALA C  21      18.257  10.176 -38.356  1.00  0.00      C    H  
ATOM   1597  H02 ALA C  21      15.305   9.773 -37.875  1.00  0.00      C    H  
ATOM   1598  H03 ALA C  21      16.642   9.797 -36.701  1.00  0.00      C    H  
ATOM   1599  H04 ALA C  21      16.090  11.313 -37.455  1.00  0.00      C    H  
ATOM   1600  H09 ALA C  21      16.824  10.737 -40.728  1.00  0.00      C    H  
ATOM   1601  N   GLU C  22      16.260   8.459 -40.291  1.00  0.00      C    N  
ATOM   1602  CA  GLU C  22      16.059   7.155 -40.912  1.00  0.00      C    C  
ATOM   1603  C   GLU C  22      15.798   7.299 -42.408  1.00  0.00      C    C  
ATOM   1604  O   GLU C  22      16.051   8.351 -42.995  1.00  0.00      C    O  
ATOM   1605  CB  GLU C  22      14.891   6.423 -40.247  1.00  0.00      C    C  
ATOM   1606  CG  GLU C  22      14.931   6.466 -38.729  1.00  0.00      C    C  
ATOM   1607  CD  GLU C  22      14.152   5.331 -38.093  1.00  0.00      C    C  
ATOM   1608  OE1 GLU C  22      14.649   4.185 -38.115  1.00  0.00      C    O  
ATOM   1609  OE2 GLU C  22      13.046   5.587 -37.574  1.00  0.00      C    O1-
ATOM   1610  H01 GLU C  22      16.969   6.572 -40.774  1.00  0.00      C    H  
ATOM   1611  H02 GLU C  22      14.963   5.375 -40.539  1.00  0.00      C    H  
ATOM   1612  H03 GLU C  22      13.961   6.882 -40.581  1.00  0.00      C    H  
ATOM   1613  H04 GLU C  22      14.469   7.401 -38.413  1.00  0.00      C    H  
ATOM   1614  H05 GLU C  22      15.719   9.248 -40.615  1.00  0.00      C    H  
ATOM   1615  H06 GLU C  22      15.970   6.402 -38.404  1.00  0.00      C    H  
ATOM   1616  N   ASP C  23      15.292   6.233 -43.020  1.00  0.00      C    N  
ATOM   1617  CA  ASP C  23      14.996   6.240 -44.448  1.00  0.00      C    C  
ATOM   1618  C   ASP C  23      14.158   7.458 -44.823  1.00  0.00      C    C  
ATOM   1619  O   ASP C  23      12.942   7.472 -44.631  1.00  0.00      C    O  
ATOM   1620  CB  ASP C  23      14.261   4.958 -44.844  1.00  0.00      C    C  
ATOM   1621  CG  ASP C  23      15.148   3.996 -45.609  1.00  0.00      C    C  
ATOM   1622  OD1 ASP C  23      15.864   4.451 -46.525  1.00  0.00      C    O  
ATOM   1623  OD2 ASP C  23      15.125   2.788 -45.293  1.00  0.00      C    O1-
ATOM   1624  H01 ASP C  23      15.940   6.290 -44.990  1.00  0.00      C    H  
ATOM   1625  H02 ASP C  23      13.434   5.238 -45.497  1.00  0.00      C    H  
ATOM   1626  H03 ASP C  23      13.906   4.464 -43.940  1.00  0.00      C    H  
ATOM   1627  H07 ASP C  23      15.108   5.398 -42.483  1.00  0.00      C    H  
ATOM   1628  N   VAL C  24      14.817   8.481 -45.359  1.00  0.00      C    N  
ATOM   1629  CA  VAL C  24      14.133   9.704 -45.762  1.00  0.00      C    C  
ATOM   1630  C   VAL C  24      14.020   9.797 -47.279  1.00  0.00      C    C  
ATOM   1631  O   VAL C  24      13.034  10.306 -47.809  1.00  0.00      C    O  
ATOM   1632  CB  VAL C  24      14.863  10.954 -45.235  1.00  0.00      C    C  
ATOM   1633  CG1 VAL C  24      16.201  11.127 -45.937  1.00  0.00      C    C  
ATOM   1634  CG2 VAL C  24      13.995  12.191 -45.412  1.00  0.00      C    C  
ATOM   1635  H01 VAL C  24      13.134   9.665 -45.329  1.00  0.00      C    H  
ATOM   1636  H02 VAL C  24      15.054  10.820 -44.170  1.00  0.00      C    H  
ATOM   1637  H03 VAL C  24      16.969  10.577 -45.394  1.00  0.00      C    H  
ATOM   1638  H04 VAL C  24      15.816   8.409 -45.490  1.00  0.00      C    H  
ATOM   1639  H05 VAL C  24      16.130  10.743 -46.955  1.00  0.00      C    H  
ATOM   1640  H06 VAL C  24      16.463  12.185 -45.965  1.00  0.00      C    H  
ATOM   1641  H07 VAL C  24      13.064  12.062 -44.861  1.00  0.00      C    H  
ATOM   1642  H08 VAL C  24      14.524  13.064 -45.031  1.00  0.00      C    H  
ATOM   1643  H09 VAL C  24      13.774  12.332 -46.470  1.00  0.00      C    H  
ATOM   1644  N   GLY C  25      15.039   9.299 -47.975  1.00  0.00      C    N  
ATOM   1645  CA  GLY C  25      15.035   9.335 -49.425  1.00  0.00      C    C  
ATOM   1646  C   GLY C  25      16.218  10.097 -49.990  1.00  0.00      C    C  
ATOM   1647  O   GLY C  25      17.337   9.585 -50.021  1.00  0.00      C    O  
ATOM   1648  H01 GLY C  25      14.128   9.850 -49.741  1.00  0.00      C    H  
ATOM   1649  H02 GLY C  25      15.065   8.312 -49.801  1.00  0.00      C    H  
ATOM   1650  H10 GLY C  25      15.824   8.891 -47.488  1.00  0.00      C    H  
ATOM   1651  N   SER C  26      15.970  11.323 -50.439  1.00  0.00      C    N  
ATOM   1652  CA  SER C  26      17.023  12.155 -51.010  1.00  0.00      C    C  
ATOM   1653  C   SER C  26      17.011  13.549 -50.390  1.00  0.00      C    C  
ATOM   1654  O   SER C  26      15.970  14.201 -50.323  1.00  0.00      C    O  
ATOM   1655  CB  SER C  26      16.854  12.258 -52.527  1.00  0.00      C    C  
ATOM   1656  OG  SER C  26      15.744  13.074 -52.862  1.00  0.00      C    O  
ATOM   1657  H01 SER C  26      17.982  11.686 -50.789  1.00  0.00      C    H  
ATOM   1658  H02 SER C  26      16.681  11.258 -52.925  1.00  0.00      C    H  
ATOM   1659  H03 SER C  26      15.030  11.687 -50.383  1.00  0.00      C    H  
ATOM   1660  H04 SER C  26      17.757  12.690 -52.958  1.00  0.00      C    H  
ATOM   1661  H05 SER C  26      15.469  12.888 -53.763  1.00  0.00      C    H  
ATOM   1662  N   ASN C  27      18.177  13.998 -49.938  1.00  0.00      C    N  
ATOM   1663  CA  ASN C  27      18.302  15.315 -49.322  1.00  0.00      C    C  
ATOM   1664  C   ASN C  27      18.770  16.350 -50.341  1.00  0.00      C    C  
ATOM   1665  O   ASN C  27      19.958  16.659 -50.428  1.00  0.00      C    O  
ATOM   1666  CB  ASN C  27      19.281  15.260 -48.147  1.00  0.00      C    C  
ATOM   1667  CG  ASN C  27      19.256  13.922 -47.435  1.00  0.00      C    C  
ATOM   1668  ND2 ASN C  27      20.416  13.285 -47.331  1.00  0.00      C    N  
ATOM   1669  OD1 ASN C  27      18.205  13.466 -46.984  1.00  0.00      C    O  
ATOM   1670  H01 ASN C  27      17.320  15.612 -48.954  1.00  0.00      C    H  
ATOM   1671  H02 ASN C  27      18.981  16.023 -47.429  1.00  0.00      C    H  
ATOM   1672  H03 ASN C  27      20.289  15.439 -48.522  1.00  0.00      C    H  
ATOM   1673  H04 ASN C  27      20.460  12.389 -46.867  1.00  0.00      C    H  
ATOM   1674  H05 ASN C  27      21.254  13.696 -47.716  1.00  0.00      C    H  
ATOM   1675  H06 ASN C  27      18.996  13.414 -50.023  1.00  0.00      C    H  
ATOM   1676  N   LYS C  28      17.826  16.882 -51.110  1.00  0.00      C    N  
ATOM   1677  CA  LYS C  28      18.139  17.884 -52.122  1.00  0.00      C    C  
ATOM   1678  C   LYS C  28      17.492  19.223 -51.781  1.00  0.00      C    C  
ATOM   1679  O   LYS C  28      16.564  19.665 -52.457  1.00  0.00      C    O  
ATOM   1680  CB  LYS C  28      17.666  17.413 -53.499  1.00  0.00      C    C  
ATOM   1681  CG  LYS C  28      18.083  18.333 -54.633  1.00  0.00      C    C  
ATOM   1682  CD  LYS C  28      19.389  17.883 -55.265  1.00  0.00      C    C  
ATOM   1683  CE  LYS C  28      19.219  17.591 -56.748  1.00  0.00      C    C  
ATOM   1684  NZ  LYS C  28      18.815  16.179 -56.992  1.00  0.00      C    N1+
ATOM   1685  H01 LYS C  28      19.221  18.018 -52.142  1.00  0.00      C    H  
ATOM   1686  H02 LYS C  28      16.576  17.407 -53.477  1.00  0.00      C    H  
ATOM   1687  H03 LYS C  28      18.082  16.423 -53.687  1.00  0.00      C    H  
ATOM   1688  H04 LYS C  28      18.228  19.333 -54.225  1.00  0.00      C    H  
ATOM   1689  H05 LYS C  28      17.303  18.334 -55.394  1.00  0.00      C    H  
ATOM   1690  H06 LYS C  28      16.868  16.585 -50.991  1.00  0.00      C    H  
ATOM   1691  H07 LYS C  28      19.710  16.966 -54.771  1.00  0.00      C    H  
ATOM   1692  H08 LYS C  28      20.133  18.670 -55.141  1.00  0.00      C    H  
ATOM   1693  H09 LYS C  28      20.179  17.757 -57.237  1.00  0.00      C    H  
ATOM   1694  H10 LYS C  28      18.453  18.253 -57.153  1.00  0.00      C    H  
ATOM   1695  H11 LYS C  28      17.944  16.162 -57.503  1.00  0.00      C    H  
ATOM   1696  H12 LYS C  28      19.530  15.712 -57.531  1.00  0.00      C    H  
ATOM   1697  H13 LYS C  28      18.695  15.705 -56.108  1.00  0.00      C    H  
ATOM   1698  N   GLY C  29      17.989  19.864 -50.727  1.00  0.00      C    N  
ATOM   1699  CA  GLY C  29      17.447  21.146 -50.316  1.00  0.00      C    C  
ATOM   1700  C   GLY C  29      17.088  21.179 -48.844  1.00  0.00      C    C  
ATOM   1701  O   GLY C  29      16.124  21.833 -48.447  1.00  0.00      C    O  
ATOM   1702  H01 GLY C  29      16.532  21.316 -50.884  1.00  0.00      C    H  
ATOM   1703  H02 GLY C  29      18.189  21.920 -50.513  1.00  0.00      C    H  
ATOM   1704  H14 GLY C  29      18.752  19.454 -50.207  1.00  0.00      C    H  
ATOM   1705  N   ALA C  30      17.865  20.469 -48.031  1.00  0.00      C    N  
ATOM   1706  CA  ALA C  30      17.624  20.420 -46.595  1.00  0.00      C    C  
ATOM   1707  C   ALA C  30      18.476  21.449 -45.860  1.00  0.00      C    C  
ATOM   1708  O   ALA C  30      19.702  21.338 -45.819  1.00  0.00      C    O  
ATOM   1709  CB  ALA C  30      17.902  19.023 -46.060  1.00  0.00      C    C  
ATOM   1710  H01 ALA C  30      16.576  20.662 -46.419  1.00  0.00      C    H  
ATOM   1711  H02 ALA C  30      18.792  19.046 -45.431  1.00  0.00      C    H  
ATOM   1712  H03 ALA C  30      18.641  19.951 -48.418  1.00  0.00      C    H  
ATOM   1713  H04 ALA C  30      17.050  18.683 -45.471  1.00  0.00      C    H  
ATOM   1714  H05 ALA C  30      18.064  18.340 -46.894  1.00  0.00      C    H  
ATOM   1715  N   ILE C  31      17.820  22.449 -45.281  1.00  0.00      C    N  
ATOM   1716  CA  ILE C  31      18.518  23.497 -44.547  1.00  0.00      C    C  
ATOM   1717  C   ILE C  31      17.828  23.792 -43.220  1.00  0.00      C    C  
ATOM   1718  O   ILE C  31      16.610  23.967 -43.168  1.00  0.00      C    O  
ATOM   1719  CB  ILE C  31      18.606  24.797 -45.368  1.00  0.00      C    C  
ATOM   1720  CG1 ILE C  31      17.224  25.443 -45.489  1.00  0.00      C    C  
ATOM   1721  CG2 ILE C  31      19.187  24.515 -46.745  1.00  0.00      C    C  
ATOM   1722  CD1 ILE C  31      16.980  26.541 -44.477  1.00  0.00      C    C  
ATOM   1723  H01 ILE C  31      19.526  23.130 -44.355  1.00  0.00      C    H  
ATOM   1724  H02 ILE C  31      19.268  25.492 -44.851  1.00  0.00      C    H  
ATOM   1725  H03 ILE C  31      16.488  24.662 -45.298  1.00  0.00      C    H  
ATOM   1726  H04 ILE C  31      17.127  25.866 -46.489  1.00  0.00      C    H  
ATOM   1727  H05 ILE C  31      20.205  24.141 -46.639  1.00  0.00      C    H  
ATOM   1728  H06 ILE C  31      16.813  22.484 -45.351  1.00  0.00      C    H  
ATOM   1729  H07 ILE C  31      18.577  23.767 -47.251  1.00  0.00      C    H  
ATOM   1730  H08 ILE C  31      19.197  25.434 -47.331  1.00  0.00      C    H  
ATOM   1731  H09 ILE C  31      15.954  26.479 -44.114  1.00  0.00      C    H  
ATOM   1732  H10 ILE C  31      17.668  26.424 -43.640  1.00  0.00      C    H  
ATOM   1733  H11 ILE C  31      17.140  27.511 -44.947  1.00  0.00      C    H  
ATOM   1734  N   ILE C  32      18.614  23.849 -42.150  1.00  0.00      C    N  
ATOM   1735  CA  ILE C  32      18.078  24.126 -40.823  1.00  0.00      C    C  
ATOM   1736  C   ILE C  32      19.028  25.009 -40.020  1.00  0.00      C    C  
ATOM   1737  O   ILE C  32      19.847  24.515 -39.247  1.00  0.00      C    O  
ATOM   1738  CB  ILE C  32      17.817  22.827 -40.038  1.00  0.00      C    C  
ATOM   1739  CG1 ILE C  32      17.424  23.147 -38.595  1.00  0.00      C    C  
ATOM   1740  CG2 ILE C  32      19.045  21.931 -40.073  1.00  0.00      C    C  
ATOM   1741  CD1 ILE C  32      16.637  22.044 -37.923  1.00  0.00      C    C  
ATOM   1742  H01 ILE C  32      17.133  24.649 -40.968  1.00  0.00      C    H  
ATOM   1743  H02 ILE C  32      16.991  22.295 -40.509  1.00  0.00      C    H  
ATOM   1744  H03 ILE C  32      16.779  24.025 -38.627  1.00  0.00      C    H  
ATOM   1745  H04 ILE C  32      18.333  23.322 -38.020  1.00  0.00      C    H  
ATOM   1746  H05 ILE C  32      19.864  22.418 -39.544  1.00  0.00      C    H  
ATOM   1747  H06 ILE C  32      18.816  20.980 -39.591  1.00  0.00      C    H  
ATOM   1748  H07 ILE C  32      19.337  21.754 -41.108  1.00  0.00      C    H  
ATOM   1749  H08 ILE C  32      15.665  21.946 -38.406  1.00  0.00      C    H  
ATOM   1750  H09 ILE C  32      17.181  21.104 -38.010  1.00  0.00      C    H  
ATOM   1751  H10 ILE C  32      16.496  22.287 -36.870  1.00  0.00      C    H  
ATOM   1752  H12 ILE C  32      19.607  23.697 -42.259  1.00  0.00      C    H  
ATOM   1753  N   GLY C  33      18.910  26.320 -40.208  1.00  0.00      C    N  
ATOM   1754  CA  GLY C  33      19.763  27.251 -39.494  1.00  0.00      C    C  
ATOM   1755  C   GLY C  33      18.977  28.363 -38.827  1.00  0.00      C    C  
ATOM   1756  O   GLY C  33      18.118  28.988 -39.451  1.00  0.00      C    O  
ATOM   1757  H01 GLY C  33      20.434  27.709 -40.220  1.00  0.00      C    H  
ATOM   1758  H02 GLY C  33      20.315  26.705 -38.729  1.00  0.00      C    H  
ATOM   1759  H11 GLY C  33      18.219  26.671 -40.855  1.00  0.00      C    H  
ATOM   1760  N   LEU C  34      19.268  28.609 -37.554  1.00  0.00      C    N  
ATOM   1761  CA  LEU C  34      18.580  29.652 -36.800  1.00  0.00      C    C  
ATOM   1762  C   LEU C  34      19.381  30.950 -36.812  1.00  0.00      C    C  
ATOM   1763  O   LEU C  34      19.360  31.713 -35.846  1.00  0.00      C    O  
ATOM   1764  CB  LEU C  34      18.347  29.197 -35.359  1.00  0.00      C    C  
ATOM   1765  CG  LEU C  34      19.545  28.563 -34.653  1.00  0.00      C    C  
ATOM   1766  CD1 LEU C  34      19.569  28.956 -33.184  1.00  0.00      C    C  
ATOM   1767  CD2 LEU C  34      19.511  27.048 -34.801  1.00  0.00      C    C  
ATOM   1768  H01 LEU C  34      17.617  29.836 -37.277  1.00  0.00      C    H  
ATOM   1769  H02 LEU C  34      17.593  28.412 -35.418  1.00  0.00      C    H  
ATOM   1770  H03 LEU C  34      19.983  28.061 -37.097  1.00  0.00      C    H  
ATOM   1771  H04 LEU C  34      18.040  30.068 -34.779  1.00  0.00      C    H  
ATOM   1772  H05 LEU C  34      20.456  28.934 -35.122  1.00  0.00      C    H  
ATOM   1773  H06 LEU C  34      19.359  30.022 -33.090  1.00  0.00      C    H  
ATOM   1774  H07 LEU C  34      18.812  28.388 -32.643  1.00  0.00      C    H  
ATOM   1775  H08 LEU C  34      20.552  28.741 -32.766  1.00  0.00      C    H  
ATOM   1776  H09 LEU C  34      18.735  26.771 -35.515  1.00  0.00      C    H  
ATOM   1777  H10 LEU C  34      20.478  26.696 -35.161  1.00  0.00      C    H  
ATOM   1778  H11 LEU C  34      19.294  26.593 -33.835  1.00  0.00      C    H  
ATOM   1779  N   MET C  35      20.085  31.195 -37.912  1.00  0.00      C    N  
ATOM   1780  CA  MET C  35      20.890  32.403 -38.051  1.00  0.00      C    C  
ATOM   1781  C   MET C  35      21.614  32.424 -39.394  1.00  0.00      C    C  
ATOM   1782  O   MET C  35      22.741  32.908 -39.496  1.00  0.00      C    O  
ATOM   1783  CB  MET C  35      21.905  32.499 -36.910  1.00  0.00      C    C  
ATOM   1784  CG  MET C  35      21.932  33.860 -36.233  1.00  0.00      C    C  
ATOM   1785  SD  MET C  35      23.345  34.859 -36.739  1.00  0.00      C    S  
ATOM   1786  CE  MET C  35      22.596  36.484 -36.826  1.00  0.00      C    C  
ATOM   1787  H01 MET C  35      20.221  33.262 -38.006  1.00  0.00      C    H  
ATOM   1788  H02 MET C  35      22.891  32.339 -37.345  1.00  0.00      C    H  
ATOM   1789  H03 MET C  35      21.656  31.746 -36.162  1.00  0.00      C    H  
ATOM   1790  H04 MET C  35      22.015  33.692 -35.159  1.00  0.00      C    H  
ATOM   1791  H05 MET C  35      21.017  34.395 -36.487  1.00  0.00      C    H  
ATOM   1792  H06 MET C  35      21.639  36.471 -36.305  1.00  0.00      C    H  
ATOM   1793  H07 MET C  35      23.255  37.214 -36.356  1.00  0.00      C    H  
ATOM   1794  H08 MET C  35      22.437  36.756 -37.869  1.00  0.00      C    H  
ATOM   1795  H12 MET C  35      20.062  30.528 -38.670  1.00  0.00      C    H  
ATOM   1796  N   VAL C  36      20.958  31.895 -40.422  1.00  0.00      C    N  
ATOM   1797  CA  VAL C  36      21.538  31.853 -41.759  1.00  0.00      C    C  
ATOM   1798  C   VAL C  36      21.028  33.006 -42.616  1.00  0.00      C    C  
ATOM   1799  O   VAL C  36      19.871  33.410 -42.506  1.00  0.00      C    O  
ATOM   1800  CB  VAL C  36      21.222  30.522 -42.467  1.00  0.00      C    C  
ATOM   1801  CG1 VAL C  36      21.767  30.530 -43.887  1.00  0.00      C    C  
ATOM   1802  CG2 VAL C  36      21.787  29.352 -41.677  1.00  0.00      C    C  
ATOM   1803  H01 VAL C  36      22.617  31.944 -41.638  1.00  0.00      C    H  
ATOM   1804  H02 VAL C  36      20.139  30.406 -42.520  1.00  0.00      C    H  
ATOM   1805  H03 VAL C  36      22.790  30.154 -43.885  1.00  0.00      C    H  
ATOM   1806  H04 VAL C  36      21.148  29.893 -44.518  1.00  0.00      C    H  
ATOM   1807  H05 VAL C  36      21.756  31.548 -44.275  1.00  0.00      C    H  
ATOM   1808  H06 VAL C  36      22.709  29.659 -41.184  1.00  0.00      C    H  
ATOM   1809  H07 VAL C  36      21.062  29.036 -40.927  1.00  0.00      C    H  
ATOM   1810  H08 VAL C  36      21.996  28.523 -42.353  1.00  0.00      C    H  
ATOM   1811  H09 VAL C  36      20.035  31.513 -40.273  1.00  0.00      C    H  
ATOM   1812  N   GLY C  37      21.900  33.532 -43.471  1.00  0.00      C    N  
ATOM   1813  CA  GLY C  37      21.519  34.634 -44.335  1.00  0.00      C    C  
ATOM   1814  C   GLY C  37      21.804  34.350 -45.796  1.00  0.00      C    C  
ATOM   1815  O   GLY C  37      22.610  35.036 -46.423  1.00  0.00      C    O  
ATOM   1816  H01 GLY C  37      22.110  35.502 -44.045  1.00  0.00      C    H  
ATOM   1817  H02 GLY C  37      20.452  34.820 -44.216  1.00  0.00      C    H  
ATOM   1818  H09 GLY C  37      22.838  33.160 -43.520  1.00  0.00      C    H  
ATOM   1819  N   GLY C  38      21.142  33.334 -46.341  1.00  0.00      C    N  
ATOM   1820  CA  GLY C  38      21.343  32.978 -47.733  1.00  0.00      C    C  
ATOM   1821  C   GLY C  38      21.617  31.498 -47.919  1.00  0.00      C    C  
ATOM   1822  O   GLY C  38      22.294  30.877 -47.100  1.00  0.00      C    O  
ATOM   1823  H01 GLY C  38      22.215  33.524 -48.092  1.00  0.00      C    H  
ATOM   1824  H02 GLY C  38      20.447  33.242 -48.295  1.00  0.00      C    H  
ATOM   1825  H03 GLY C  38      20.491  32.804 -45.779  1.00  0.00      C    H  
ATOM   1826  N   VAL C  39      21.089  30.931 -48.999  1.00  0.00      C    N  
ATOM   1827  CA  VAL C  39      21.279  29.515 -49.290  1.00  0.00      C    C  
ATOM   1828  C   VAL C  39      20.619  29.132 -50.609  1.00  0.00      C    C  
ATOM   1829  O   VAL C  39      19.459  29.464 -50.855  1.00  0.00      C    O  
ATOM   1830  CB  VAL C  39      20.709  28.630 -48.166  1.00  0.00      C    C  
ATOM   1831  CG1 VAL C  39      19.244  28.956 -47.920  1.00  0.00      C    C  
ATOM   1832  CG2 VAL C  39      20.887  27.158 -48.506  1.00  0.00      C    C  
ATOM   1833  H01 VAL C  39      22.354  29.348 -49.364  1.00  0.00      C    H  
ATOM   1834  H02 VAL C  39      21.261  28.837 -47.249  1.00  0.00      C    H  
ATOM   1835  H03 VAL C  39      20.543  31.495 -49.634  1.00  0.00      C    H  
ATOM   1836  H04 VAL C  39      18.639  28.068 -48.104  1.00  0.00      C    H  
ATOM   1837  H05 VAL C  39      19.111  29.278 -46.887  1.00  0.00      C    H  
ATOM   1838  H06 VAL C  39      18.931  29.754 -48.593  1.00  0.00      C    H  
ATOM   1839  H07 VAL C  39      21.857  26.817 -48.144  1.00  0.00      C    H  
ATOM   1840  H08 VAL C  39      20.097  26.577 -48.030  1.00  0.00      C    H  
ATOM   1841  H09 VAL C  39      20.836  27.025 -49.587  1.00  0.00      C    H  
ATOM   1842  N   VAL C  40      21.364  28.429 -51.456  1.00  0.00      C    N  
ATOM   1843  CA  VAL C  40      20.851  27.997 -52.750  1.00  0.00      C    C  
ATOM   1844  C   VAL C  40      21.147  26.522 -52.995  1.00  0.00      C    C  
ATOM   1845  O   VAL C  40      22.298  26.090 -52.925  1.00  0.00      C    O  
ATOM   1846  CB  VAL C  40      21.453  28.828 -53.898  1.00  0.00      C    C  
ATOM   1847  CG1 VAL C  40      20.770  28.494 -55.216  1.00  0.00      C    C  
ATOM   1848  CG2 VAL C  40      21.343  30.315 -53.594  1.00  0.00      C    C  
ATOM   1849  H01 VAL C  40      19.772  28.149 -52.729  1.00  0.00      C    H  
ATOM   1850  H02 VAL C  40      22.509  28.576 -53.990  1.00  0.00      C    H  
ATOM   1851  H03 VAL C  40      19.871  29.101 -55.323  1.00  0.00      C    H  
ATOM   1852  H04 VAL C  40      21.450  28.704 -56.042  1.00  0.00      C    H  
ATOM   1853  H05 VAL C  40      20.498  27.439 -55.228  1.00  0.00      C    H  
ATOM   1854  H06 VAL C  40      20.364  30.526 -53.164  1.00  0.00      C    H  
ATOM   1855  H07 VAL C  40      22.120  30.600 -52.885  1.00  0.00      C    H  
ATOM   1856  H08 VAL C  40      21.465  30.885 -54.515  1.00  0.00      C    H  
ATOM   1857  H10 VAL C  40      22.310  28.188 -51.196  1.00  0.00      C    H  
ATOM   1858  N   ILE C  41      20.102  25.754 -53.283  1.00  0.00      C    N  
ATOM   1859  CA  ILE C  41      20.251  24.327 -53.540  1.00  0.00      C    C  
ATOM   1860  C   ILE C  41      19.593  23.935 -54.859  1.00  0.00      C    C  
ATOM   1861  O   ILE C  41      18.435  24.266 -55.110  1.00  0.00      C    O  
ATOM   1862  CB  ILE C  41      19.641  23.484 -52.405  1.00  0.00      C    C  
ATOM   1863  CG1 ILE C  41      20.110  24.004 -51.045  1.00  0.00      C    C  
ATOM   1864  CG2 ILE C  41      20.013  22.018 -52.575  1.00  0.00      C    C  
ATOM   1865  CD1 ILE C  41      21.602  23.877 -50.831  1.00  0.00      C    C  
ATOM   1866  H01 ILE C  41      21.321  24.126 -53.596  1.00  0.00      C    H  
ATOM   1867  H02 ILE C  41      18.555  23.571 -52.451  1.00  0.00      C    H  
ATOM   1868  H03 ILE C  41      19.625  23.393 -50.284  1.00  0.00      C    H  
ATOM   1869  H04 ILE C  41      19.838  25.056 -50.965  1.00  0.00      C    H  
ATOM   1870  H05 ILE C  41      20.976  21.831 -52.101  1.00  0.00      C    H  
ATOM   1871  H06 ILE C  41      19.252  21.393 -52.109  1.00  0.00      C    H  
ATOM   1872  H07 ILE C  41      20.079  21.780 -53.637  1.00  0.00      C    H  
ATOM   1873  H08 ILE C  41      22.084  24.827 -51.062  1.00  0.00      C    H  
ATOM   1874  H09 ILE C  41      19.182  26.169 -53.325  1.00  0.00      C    H  
ATOM   1875  H10 ILE C  41      21.799  23.613 -49.792  1.00  0.00      C    H  
ATOM   1876  H11 ILE C  41      21.999  23.101 -51.485  1.00  0.00      C    H  
ATOM   1877  N   ALA C  42      20.341  23.225 -55.698  1.00  0.00      C    N  
ATOM   1878  CA  ALA C  42      19.830  22.784 -56.990  1.00  0.00      C    C  
ATOM   1879  C   ALA C  42      19.586  21.278 -56.999  1.00  0.00      C    C  
ATOM   1880  O   ALA C  42      20.550  20.513 -57.002  1.00  0.00      C    O  
ATOM   1881  CB  ALA C  42      20.796  23.171 -58.100  1.00  0.00      C    C  
ATOM   1882  H01 ALA C  42      18.876  23.281 -57.164  1.00  0.00      C    H  
ATOM   1883  H02 ALA C  42      18.570  20.884 -57.003  1.00  0.00      C    H  
ATOM   1884  H03 ALA C  42      21.750  22.667 -57.943  1.00  0.00      C    H  
ATOM   1885  H04 ALA C  42      20.382  22.872 -59.063  1.00  0.00      C    H  
ATOM   1886  H05 ALA C  42      20.949  24.250 -58.089  1.00  0.00      C    H  
ATOM   1887  H12 ALA C  42      21.286  22.985 -55.434  1.00  0.00      C    H  
TER   
END
