# Supplementary material for: Scaffold Searching of FDA and EMA-Approved Drugs Identifies Lead Candidates for Drug Repurposing in Alzheimer’s Disease
Source: Front Chem. 2021 Oct 22;9:736509. doi: 10.3389/fchem.2021.736509 (PMC8571023; doi:10.3389/fchem.2021.736509)
Supplement: Supplementary file 2 [file DataSheet2.zip › Supplementary data/conformers/8.pdb]

ATOM      1  N   ASP A   1       2.103   7.958   3.906  1.00  0.00      A    N  
ATOM      2  CA  ASP A   1       3.235   7.846   2.993  1.00  0.00      A    C  
ATOM      3  C   ASP A   1       3.115   8.852   1.852  1.00  0.00      A    C  
ATOM      4  O   ASP A   1       2.012   9.210   1.441  1.00  0.00      A    O  
ATOM      5  CB  ASP A   1       3.324   6.426   2.430  1.00  0.00      A    C  
ATOM      6  CG  ASP A   1       3.373   5.373   3.520  1.00  0.00      A    C  
ATOM      7  OD1 ASP A   1       3.674   5.732   4.678  1.00  0.00      A    O  
ATOM      8  OD2 ASP A   1       3.110   4.191   3.216  1.00  0.00      A    O1-
ATOM      9  H01 ASP A   1       2.327   7.502   4.779  1.00  0.00      A    H  
ATOM     10  H02 ASP A   1       1.902   8.933   4.076  1.00  0.00      A    H  
ATOM     11  H03 ASP A   1       4.145   8.065   3.552  1.00  0.00      A    H  
ATOM     12  H04 ASP A   1       4.249   6.354   1.857  1.00  0.00      A    H  
ATOM     13  H05 ASP A   1       2.451   6.242   1.804  1.00  0.00      A    H  
ATOM     14  N   ALA A   2       4.258   9.304   1.346  1.00  0.00      A    N  
ATOM     15  CA  ALA A   2       4.281  10.267   0.253  1.00  0.00      A    C  
ATOM     16  C   ALA A   2       4.666   9.597  -1.062  1.00  0.00      A    C  
ATOM     17  O   ALA A   2       5.839   9.321  -1.308  1.00  0.00      A    O  
ATOM     18  CB  ALA A   2       5.244  11.402   0.570  1.00  0.00      A    C  
ATOM     19  H01 ALA A   2       3.277  10.676   0.142  1.00  0.00      A    H  
ATOM     20  H02 ALA A   2       6.151  11.284  -0.023  1.00  0.00      A    H  
ATOM     21  H03 ALA A   2       4.774  12.356   0.329  1.00  0.00      A    H  
ATOM     22  H04 ALA A   2       5.498  11.379   1.630  1.00  0.00      A    H  
ATOM     23  H06 ALA A   2       5.132   8.972   1.729  1.00  0.00      A    H  
ATOM     24  N   GLU A   3       3.669   9.337  -1.902  1.00  0.00      A    N  
ATOM     25  CA  GLU A   3       3.904   8.697  -3.191  1.00  0.00      A    C  
ATOM     26  C   GLU A   3       3.844   9.717  -4.324  1.00  0.00      A    C  
ATOM     27  O   GLU A   3       2.763  10.123  -4.753  1.00  0.00      A    O  
ATOM     28  CB  GLU A   3       2.875   7.590  -3.431  1.00  0.00      A    C  
ATOM     29  CG  GLU A   3       3.276   6.613  -4.523  1.00  0.00      A    C  
ATOM     30  CD  GLU A   3       2.591   5.267  -4.382  1.00  0.00      A    C  
ATOM     31  OE1 GLU A   3       2.121   4.954  -3.268  1.00  0.00      A    O  
ATOM     32  OE2 GLU A   3       2.525   4.528  -5.386  1.00  0.00      A    O1-
ATOM     33  H01 GLU A   3       4.902   8.258  -3.173  1.00  0.00      A    H  
ATOM     34  H02 GLU A   3       1.955   8.075  -3.758  1.00  0.00      A    H  
ATOM     35  H03 GLU A   3       2.742   7.035  -2.503  1.00  0.00      A    H  
ATOM     36  H04 GLU A   3       4.350   6.447  -4.439  1.00  0.00      A    H  
ATOM     37  H05 GLU A   3       2.726   9.589  -1.641  1.00  0.00      A    H  
ATOM     38  H06 GLU A   3       3.011   7.041  -5.490  1.00  0.00      A    H  
ATOM     39  N   PHE A   4       5.013  10.129  -4.803  1.00  0.00      A    N  
ATOM     40  CA  PHE A   4       5.095  11.104  -5.885  1.00  0.00      A    C  
ATOM     41  C   PHE A   4       5.523  10.435  -7.188  1.00  0.00      A    C  
ATOM     42  O   PHE A   4       6.701  10.135  -7.386  1.00  0.00      A    O  
ATOM     43  CB  PHE A   4       6.078  12.218  -5.523  1.00  0.00      A    C  
ATOM     44  CG  PHE A   4       5.459  13.328  -4.722  1.00  0.00      A    C  
ATOM     45  CD1 PHE A   4       4.613  14.245  -5.324  1.00  0.00      A    C  
ATOM     46  CD2 PHE A   4       5.722  13.453  -3.368  1.00  0.00      A    C  
ATOM     47  CE1 PHE A   4       4.042  15.267  -4.590  1.00  0.00      A    C  
ATOM     48  CE2 PHE A   4       5.154  14.473  -2.628  1.00  0.00      A    C  
ATOM     49  CZ  PHE A   4       4.312  15.381  -3.240  1.00  0.00      A    C  
ATOM     50  H01 PHE A   4       4.104  11.536  -6.027  1.00  0.00      A    H  
ATOM     51  H02 PHE A   4       6.426  12.655  -6.459  1.00  0.00      A    H  
ATOM     52  H03 PHE A   4       6.892  11.785  -4.942  1.00  0.00      A    H  
ATOM     53  H04 PHE A   4       4.395  14.159  -6.389  1.00  0.00      A    H  
ATOM     54  H05 PHE A   4       6.385  12.738  -2.880  1.00  0.00      A    H  
ATOM     55  H06 PHE A   4       3.379  15.983  -5.076  1.00  0.00      A    H  
ATOM     56  H07 PHE A   4       5.866   9.758  -4.408  1.00  0.00      A    H  
ATOM     57  H08 PHE A   4       5.370  14.561  -1.563  1.00  0.00      A    H  
ATOM     58  H09 PHE A   4       3.862  16.186  -2.659  1.00  0.00      A    H  
ATOM     59  N   ARG A   5       4.559  10.205  -8.073  1.00  0.00      A    N  
ATOM     60  CA  ARG A   5       4.835   9.570  -9.356  1.00  0.00      A    C  
ATOM     61  C   ARG A   5       4.810  10.595 -10.486  1.00  0.00      A    C  
ATOM     62  O   ARG A   5       3.743  11.028 -10.923  1.00  0.00      A    O  
ATOM     63  CB  ARG A   5       3.815   8.465  -9.633  1.00  0.00      A    C  
ATOM     64  CG  ARG A   5       4.443   7.148 -10.058  1.00  0.00      A    C  
ATOM     65  CD  ARG A   5       4.674   6.231  -8.867  1.00  0.00      A    C  
ATOM     66  NE  ARG A   5       4.820   4.835  -9.270  1.00  0.00      A    N  
ATOM     67  CZ  ARG A   5       4.937   3.830  -8.410  1.00  0.00      A    C  
ATOM     68  NH1 ARG A   5       4.925   4.065  -7.105  1.00  0.00      A    N1+
ATOM     69  NH2 ARG A   5       5.066   2.586  -8.854  1.00  0.00      A    N  
ATOM     70  H01 ARG A   5       5.831   9.131  -9.308  1.00  0.00      A    H  
ATOM     71  H02 ARG A   5       3.195   8.805 -10.462  1.00  0.00      A    H  
ATOM     72  H03 ARG A   5       3.236   8.294  -8.725  1.00  0.00      A    H  
ATOM     73  H04 ARG A   5       5.408   7.362 -10.517  1.00  0.00      A    H  
ATOM     74  H05 ARG A   5       3.780   6.651 -10.766  1.00  0.00      A    H  
ATOM     75  H06 ARG A   5       3.804   6.303  -8.214  1.00  0.00      A    H  
ATOM     76  H07 ARG A   5       5.581   6.545  -8.351  1.00  0.00      A    H  
ATOM     77  H08 ARG A   5       4.833   4.622 -10.257  1.00  0.00      A    H  
ATOM     78  H09 ARG A   5       5.014   3.299  -6.453  1.00  0.00      A    H  
ATOM     79  H10 ARG A   5       3.612  10.477  -7.851  1.00  0.00      A    H  
ATOM     80  H11 ARG A   5       4.827   5.010  -6.763  1.00  0.00      A    H  
ATOM     81  H12 ARG A   5       5.075   2.403  -9.847  1.00  0.00      A    H  
ATOM     82  H13 ARG A   5       5.155   1.823  -8.199  1.00  0.00      A    H  
ATOM     83  N   HIS A   6       5.993  10.980 -10.956  1.00  0.00      A    N  
ATOM     84  CA  HIS A   6       6.106  11.954 -12.035  1.00  0.00      A    C  
ATOM     85  C   HIS A   6       6.502  11.274 -13.342  1.00  0.00      A    C  
ATOM     86  O   HIS A   6       7.648  11.372 -13.782  1.00  0.00      A    O  
ATOM     87  CB  HIS A   6       7.133  13.029 -11.675  1.00  0.00      A    C  
ATOM     88  CG  HIS A   6       6.804  13.775 -10.419  1.00  0.00      A    C  
ATOM     89  CD2 HIS A   6       5.828  14.674 -10.154  1.00  0.00      A    C  
ATOM     90  ND1 HIS A   6       7.521  13.634  -9.250  1.00  0.00      A    N  
ATOM     91  CE1 HIS A   6       6.999  14.414  -8.319  1.00  0.00      A    C  
ATOM     92  NE2 HIS A   6       5.971  15.056  -8.842  1.00  0.00      A    N  
ATOM     93  H01 HIS A   6       5.132  12.423 -12.171  1.00  0.00      A    H  
ATOM     94  H02 HIS A   6       7.133  13.756 -12.488  1.00  0.00      A    H  
ATOM     95  H03 HIS A   6       8.104  12.550 -11.548  1.00  0.00      A    H  
ATOM     96  H04 HIS A   6       5.069  15.029 -10.852  1.00  0.00      A    H  
ATOM     97  H05 HIS A   6       8.320  13.029  -9.124  1.00  0.00      A    H  
ATOM     98  H06 HIS A   6       7.357  14.511  -7.294  1.00  0.00      A    H  
ATOM     99  H07 HIS A   6       5.385  15.720  -8.357  1.00  0.00      A    H  
ATOM    100  H14 HIS A   6       6.833  10.588 -10.556  1.00  0.00      A    H  
ATOM    101  N   ASP A   7       5.547  10.585 -13.957  1.00  0.00      A    N  
ATOM    102  CA  ASP A   7       5.796   9.888 -15.214  1.00  0.00      A    C  
ATOM    103  C   ASP A   7       5.284  10.703 -16.397  1.00  0.00      A    C  
ATOM    104  O   ASP A   7       4.243  10.390 -16.975  1.00  0.00      A    O  
ATOM    105  CB  ASP A   7       5.128   8.512 -15.199  1.00  0.00      A    C  
ATOM    106  CG  ASP A   7       3.701   8.566 -14.690  1.00  0.00      A    C  
ATOM    107  OD1 ASP A   7       3.085   9.650 -14.764  1.00  0.00      A    O  
ATOM    108  OD2 ASP A   7       3.200   7.524 -14.217  1.00  0.00      A    O1-
ATOM    109  H01 ASP A   7       6.873   9.759 -15.323  1.00  0.00      A    H  
ATOM    110  H02 ASP A   7       5.697   7.875 -14.522  1.00  0.00      A    H  
ATOM    111  H03 ASP A   7       5.123   8.114 -16.214  1.00  0.00      A    H  
ATOM    112  H08 ASP A   7       4.626  10.543 -13.544  1.00  0.00      A    H  
ATOM    113  N   SER A   8       6.022  11.750 -16.752  1.00  0.00      A    N  
ATOM    114  CA  SER A   8       5.641  12.613 -17.863  1.00  0.00      A    C  
ATOM    115  C   SER A   8       6.748  12.670 -18.911  1.00  0.00      A    C  
ATOM    116  O   SER A   8       7.765  13.335 -18.720  1.00  0.00      A    O  
ATOM    117  CB  SER A   8       5.328  14.022 -17.358  1.00  0.00      A    C  
ATOM    118  OG  SER A   8       6.321  14.472 -16.453  1.00  0.00      A    O  
ATOM    119  H01 SER A   8       4.748  12.194 -18.326  1.00  0.00      A    H  
ATOM    120  H02 SER A   8       4.371  13.998 -16.837  1.00  0.00      A    H  
ATOM    121  H03 SER A   8       5.284  14.704 -18.207  1.00  0.00      A    H  
ATOM    122  H04 SER A   8       6.868  11.953 -16.239  1.00  0.00      A    H  
ATOM    123  H05 SER A   8       6.605  13.741 -15.899  1.00  0.00      A    H  
ATOM    124  N   GLY A   9       6.542  11.967 -20.021  1.00  0.00      A    N  
ATOM    125  CA  GLY A   9       7.530  11.951 -21.083  1.00  0.00      A    C  
ATOM    126  C   GLY A   9       6.900  11.939 -22.462  1.00  0.00      A    C  
ATOM    127  O   GLY A   9       7.150  12.830 -23.274  1.00  0.00      A    O  
ATOM    128  H01 GLY A   9       8.114  11.037 -20.978  1.00  0.00      A    H  
ATOM    129  H02 GLY A   9       8.157  12.838 -20.992  1.00  0.00      A    H  
ATOM    130  H06 GLY A   9       5.688  11.438 -20.126  1.00  0.00      A    H  
ATOM    131  N   TYR A  10       6.080  10.928 -22.727  1.00  0.00      A    N  
ATOM    132  CA  TYR A  10       5.415  10.802 -24.018  1.00  0.00      A    C  
ATOM    133  C   TYR A  10       4.226  11.754 -24.114  1.00  0.00      A    C  
ATOM    134  O   TYR A  10       3.078  11.321 -24.204  1.00  0.00      A    O  
ATOM    135  CB  TYR A  10       4.948   9.362 -24.237  1.00  0.00      A    C  
ATOM    136  CG  TYR A  10       6.069   8.348 -24.187  1.00  0.00      A    C  
ATOM    137  CD1 TYR A  10       7.001   8.261 -25.214  1.00  0.00      A    C  
ATOM    138  CD2 TYR A  10       6.197   7.477 -23.111  1.00  0.00      A    C  
ATOM    139  CE1 TYR A  10       8.025   7.336 -25.172  1.00  0.00      A    C  
ATOM    140  CE2 TYR A  10       7.219   6.550 -23.060  1.00  0.00      A    C  
ATOM    141  CZ  TYR A  10       8.131   6.483 -24.093  1.00  0.00      A    C  
ATOM    142  OH  TYR A  10       9.151   5.560 -24.047  1.00  0.00      A    O  
ATOM    143  H01 TYR A  10       6.133  11.066 -24.795  1.00  0.00      A    H  
ATOM    144  H02 TYR A  10       4.518   9.314 -25.238  1.00  0.00      A    H  
ATOM    145  H03 TYR A  10       5.913  10.230 -22.017  1.00  0.00      A    H  
ATOM    146  H04 TYR A  10       4.222   9.113 -23.463  1.00  0.00      A    H  
ATOM    147  H05 TYR A  10       6.922   8.935 -26.067  1.00  0.00      A    H  
ATOM    148  H06 TYR A  10       5.478   7.527 -22.293  1.00  0.00      A    H  
ATOM    149  H07 TYR A  10       8.746   7.280 -25.987  1.00  0.00      A    H  
ATOM    150  H08 TYR A  10       7.305   5.875 -22.208  1.00  0.00      A    H  
ATOM    151  H09 TYR A  10       9.391   5.303 -24.940  1.00  0.00      A    H  
ATOM    152  N   GLU A  11       4.513  13.052 -24.095  1.00  0.00      A    N  
ATOM    153  CA  GLU A  11       3.468  14.065 -24.179  1.00  0.00      A    C  
ATOM    154  C   GLU A  11       3.865  15.177 -25.146  1.00  0.00      A    C  
ATOM    155  O   GLU A  11       3.340  15.267 -26.256  1.00  0.00      A    O  
ATOM    156  CB  GLU A  11       3.185  14.654 -22.796  1.00  0.00      A    C  
ATOM    157  CG  GLU A  11       1.926  14.104 -22.146  1.00  0.00      A    C  
ATOM    158  CD  GLU A  11       2.210  12.938 -21.219  1.00  0.00      A    C  
ATOM    159  OE1 GLU A  11       2.199  11.784 -21.697  1.00  0.00      A    O  
ATOM    160  OE2 GLU A  11       2.443  13.179 -20.016  1.00  0.00      A    O1-
ATOM    161  H01 GLU A  11       2.563  13.587 -24.554  1.00  0.00      A    H  
ATOM    162  H02 GLU A  11       3.033  15.725 -22.930  1.00  0.00      A    H  
ATOM    163  H03 GLU A  11       4.033  14.434 -22.147  1.00  0.00      A    H  
ATOM    164  H04 GLU A  11       1.275  13.742 -22.942  1.00  0.00      A    H  
ATOM    165  H05 GLU A  11       1.452  14.900 -21.572  1.00  0.00      A    H  
ATOM    166  H10 GLU A  11       5.477  13.343 -24.021  1.00  0.00      A    H  
ATOM    167  N   VAL A  12       4.796  16.023 -24.715  1.00  0.00      A    N  
ATOM    168  CA  VAL A  12       5.265  17.129 -25.541  1.00  0.00      A    C  
ATOM    169  C   VAL A  12       6.440  17.845 -24.885  1.00  0.00      A    C  
ATOM    170  O   VAL A  12       6.552  17.882 -23.659  1.00  0.00      A    O  
ATOM    171  CB  VAL A  12       4.141  18.147 -25.807  1.00  0.00      A    C  
ATOM    172  CG1 VAL A  12       3.741  18.849 -24.518  1.00  0.00      A    C  
ATOM    173  CG2 VAL A  12       4.573  19.155 -26.861  1.00  0.00      A    C  
ATOM    174  H01 VAL A  12       5.588  16.700 -26.490  1.00  0.00      A    H  
ATOM    175  H02 VAL A  12       3.271  17.611 -26.186  1.00  0.00      A    H  
ATOM    176  H03 VAL A  12       2.713  18.588 -24.267  1.00  0.00      A    H  
ATOM    177  H04 VAL A  12       4.403  18.534 -23.711  1.00  0.00      A    H  
ATOM    178  H05 VAL A  12       3.819  19.928 -24.652  1.00  0.00      A    H  
ATOM    179  H06 VAL A  12       5.188  15.896 -23.793  1.00  0.00      A    H  
ATOM    180  H07 VAL A  12       5.589  18.929 -27.184  1.00  0.00      A    H  
ATOM    181  H08 VAL A  12       3.899  19.099 -27.716  1.00  0.00      A    H  
ATOM    182  H09 VAL A  12       4.542  20.159 -26.438  1.00  0.00      A    H  
ATOM    183  N   HIS A  13       7.315  18.414 -25.709  1.00  0.00      A    N  
ATOM    184  CA  HIS A  13       8.482  19.131 -25.209  1.00  0.00      A    C  
ATOM    185  C   HIS A  13       8.327  20.634 -25.418  1.00  0.00      A    C  
ATOM    186  O   HIS A  13       7.274  21.106 -25.848  1.00  0.00      A    O  
ATOM    187  CB  HIS A  13       9.749  18.635 -25.906  1.00  0.00      A    C  
ATOM    188  CG  HIS A  13       9.943  17.153 -25.813  1.00  0.00      A    C  
ATOM    189  CD2 HIS A  13       9.344  16.229 -25.025  1.00  0.00      A    C  
ATOM    190  ND1 HIS A  13      10.847  16.462 -26.592  1.00  0.00      A    N  
ATOM    191  CE1 HIS A  13      10.794  15.177 -26.289  1.00  0.00      A    C  
ATOM    192  NE2 HIS A  13       9.890  15.010 -25.340  1.00  0.00      A    N  
ATOM    193  H01 HIS A  13       8.566  18.938 -24.140  1.00  0.00      A    H  
ATOM    194  H02 HIS A  13      10.595  19.100 -25.400  1.00  0.00      A    H  
ATOM    195  H03 HIS A  13       9.694  18.911 -26.959  1.00  0.00      A    H  
ATOM    196  H04 HIS A  13       8.572  16.418 -24.279  1.00  0.00      A    H  
ATOM    197  H05 HIS A  13      11.455  16.874 -27.286  1.00  0.00      A    H  
ATOM    198  H06 HIS A  13      11.394  14.389 -26.744  1.00  0.00      A    H  
ATOM    199  H07 HIS A  13       9.641  14.128 -24.915  1.00  0.00      A    H  
ATOM    200  H10 HIS A  13       7.168  18.348 -26.706  1.00  0.00      A    H  
ATOM    201  N   HIS A  14       9.383  21.382 -25.112  1.00  0.00      A    N  
ATOM    202  CA  HIS A  14       9.364  22.832 -25.266  1.00  0.00      A    C  
ATOM    203  C   HIS A  14       9.160  23.220 -26.728  1.00  0.00      A    C  
ATOM    204  O   HIS A  14       8.096  23.709 -27.107  1.00  0.00      A    O  
ATOM    205  CB  HIS A  14      10.665  23.439 -24.742  1.00  0.00      A    C  
ATOM    206  CG  HIS A  14      10.745  23.487 -23.248  1.00  0.00      A    C  
ATOM    207  CD2 HIS A  14      11.509  24.244 -22.425  1.00  0.00      A    C  
ATOM    208  ND1 HIS A  14       9.977  22.688 -22.427  1.00  0.00      A    N  
ATOM    209  CE1 HIS A  14      10.264  22.953 -21.165  1.00  0.00      A    C  
ATOM    210  NE2 HIS A  14      11.191  23.893 -21.137  1.00  0.00      A    N  
ATOM    211  H01 HIS A  14       8.530  23.224 -24.684  1.00  0.00      A    H  
ATOM    212  H02 HIS A  14      10.703  24.469 -25.097  1.00  0.00      A    H  
ATOM    213  H03 HIS A  14      11.498  22.843 -25.113  1.00  0.00      A    H  
ATOM    214  H04 HIS A  14      12.240  24.993 -22.729  1.00  0.00      A    H  
ATOM    215  H05 HIS A  14       9.301  22.007 -22.741  1.00  0.00      A    H  
ATOM    216  H06 HIS A  14       9.812  22.477 -20.295  1.00  0.00      A    H  
ATOM    217  H07 HIS A  14      11.600  24.289 -20.303  1.00  0.00      A    H  
ATOM    218  H08 HIS A  14      10.219  20.935 -24.764  1.00  0.00      A    H  
ATOM    219  N   GLN A  15      10.186  22.998 -27.543  1.00  0.00      A    N  
ATOM    220  CA  GLN A  15      10.119  23.326 -28.962  1.00  0.00      A    C  
ATOM    221  C   GLN A  15      10.158  22.063 -29.815  1.00  0.00      A    C  
ATOM    222  O   GLN A  15      11.158  21.345 -29.836  1.00  0.00      A    O  
ATOM    223  CB  GLN A  15      11.274  24.253 -29.348  1.00  0.00      A    C  
ATOM    224  CG  GLN A  15      11.104  25.678 -28.846  1.00  0.00      A    C  
ATOM    225  CD  GLN A  15      11.508  25.837 -27.394  1.00  0.00      A    C  
ATOM    226  NE2 GLN A  15      12.711  25.383 -27.060  1.00  0.00      A    N  
ATOM    227  OE1 GLN A  15      10.747  26.361 -26.580  1.00  0.00      A    O  
ATOM    228  H01 GLN A  15       9.175  23.838 -29.147  1.00  0.00      A    H  
ATOM    229  H02 GLN A  15      11.297  24.298 -30.437  1.00  0.00      A    H  
ATOM    230  H03 GLN A  15      12.196  23.848 -28.931  1.00  0.00      A    H  
ATOM    231  H04 GLN A  15      10.047  25.931 -28.924  1.00  0.00      A    H  
ATOM    232  H05 GLN A  15      11.721  26.339 -29.455  1.00  0.00      A    H  
ATOM    233  H06 GLN A  15      13.034  25.462 -26.106  1.00  0.00      A    H  
ATOM    234  H07 GLN A  15      13.303  24.959 -27.760  1.00  0.00      A    H  
ATOM    235  H08 GLN A  15      11.033  22.592 -27.170  1.00  0.00      A    H  
ATOM    236  N   LYS A  16       9.063  21.796 -30.518  1.00  0.00      A    N  
ATOM    237  CA  LYS A  16       8.970  20.619 -31.374  1.00  0.00      A    C  
ATOM    238  C   LYS A  16       9.004  21.014 -32.847  1.00  0.00      A    C  
ATOM    239  O   LYS A  16       7.965  21.278 -33.454  1.00  0.00      A    O  
ATOM    240  CB  LYS A  16       7.687  19.843 -31.073  1.00  0.00      A    C  
ATOM    241  CG  LYS A  16       7.738  18.389 -31.510  1.00  0.00      A    C  
ATOM    242  CD  LYS A  16       6.364  17.743 -31.458  1.00  0.00      A    C  
ATOM    243  CE  LYS A  16       6.456  16.266 -31.107  1.00  0.00      A    C  
ATOM    244  NZ  LYS A  16       7.153  15.486 -32.166  1.00  0.00      A    N1+
ATOM    245  H01 LYS A  16       9.829  19.981 -31.166  1.00  0.00      A    H  
ATOM    246  H02 LYS A  16       6.886  20.318 -31.639  1.00  0.00      A    H  
ATOM    247  H03 LYS A  16       7.509  19.874 -29.998  1.00  0.00      A    H  
ATOM    248  H04 LYS A  16       8.395  17.850 -30.827  1.00  0.00      A    H  
ATOM    249  H05 LYS A  16       8.115  18.339 -32.531  1.00  0.00      A    H  
ATOM    250  H06 LYS A  16       5.907  17.832 -32.443  1.00  0.00      A    H  
ATOM    251  H07 LYS A  16       5.762  18.250 -30.704  1.00  0.00      A    H  
ATOM    252  H08 LYS A  16       8.275  22.424 -30.458  1.00  0.00      A    H  
ATOM    253  H09 LYS A  16       5.442  15.877 -31.014  1.00  0.00      A    H  
ATOM    254  H10 LYS A  16       7.004  16.159 -30.171  1.00  0.00      A    H  
ATOM    255  H11 LYS A  16       8.076  15.231 -31.844  1.00  0.00      A    H  
ATOM    256  H12 LYS A  16       6.626  14.649 -32.371  1.00  0.00      A    H  
ATOM    257  H13 LYS A  16       7.232  16.048 -33.002  1.00  0.00      A    H  
ATOM    258  N   LEU A  17      10.203  21.053 -33.418  1.00  0.00      A    N  
ATOM    259  CA  LEU A  17      10.372  21.414 -34.821  1.00  0.00      A    C  
ATOM    260  C   LEU A  17      10.560  20.171 -35.684  1.00  0.00      A    C  
ATOM    261  O   LEU A  17      11.666  19.644 -35.800  1.00  0.00      A    O  
ATOM    262  CB  LEU A  17      11.570  22.350 -34.986  1.00  0.00      A    C  
ATOM    263  CG  LEU A  17      11.295  23.838 -34.767  1.00  0.00      A    C  
ATOM    264  CD1 LEU A  17      10.635  24.065 -33.416  1.00  0.00      A    C  
ATOM    265  CD2 LEU A  17      12.584  24.640 -34.874  1.00  0.00      A    C  
ATOM    266  H01 LEU A  17       9.469  21.928 -35.150  1.00  0.00      A    H  
ATOM    267  H02 LEU A  17      11.872  22.258 -36.029  1.00  0.00      A    H  
ATOM    268  H03 LEU A  17      12.334  22.043 -34.272  1.00  0.00      A    H  
ATOM    269  H04 LEU A  17      10.612  24.180 -35.545  1.00  0.00      A    H  
ATOM    270  H05 LEU A  17       9.623  23.660 -33.434  1.00  0.00      A    H  
ATOM    271  H06 LEU A  17      11.213  23.564 -32.640  1.00  0.00      A    H  
ATOM    272  H07 LEU A  17      10.594  25.134 -33.206  1.00  0.00      A    H  
ATOM    273  H08 LEU A  17      13.369  24.011 -35.293  1.00  0.00      A    H  
ATOM    274  H09 LEU A  17      12.424  25.501 -35.523  1.00  0.00      A    H  
ATOM    275  H10 LEU A  17      12.883  24.982 -33.883  1.00  0.00      A    H  
ATOM    276  H14 LEU A  17      11.018  20.827 -32.866  1.00  0.00      A    H  
ATOM    277  N   VAL A  18       9.471  19.708 -36.291  1.00  0.00      A    N  
ATOM    278  CA  VAL A  18       9.517  18.529 -37.148  1.00  0.00      A    C  
ATOM    279  C   VAL A  18       8.604  18.693 -38.358  1.00  0.00      A    C  
ATOM    280  O   VAL A  18       7.683  19.510 -38.348  1.00  0.00      A    O  
ATOM    281  CB  VAL A  18       9.106  17.260 -36.377  1.00  0.00      A    C  
ATOM    282  CG1 VAL A  18       9.518  16.013 -37.145  1.00  0.00      A    C  
ATOM    283  CG2 VAL A  18       9.715  17.263 -34.983  1.00  0.00      A    C  
ATOM    284  H01 VAL A  18      10.548  18.423 -37.486  1.00  0.00      A    H  
ATOM    285  H02 VAL A  18       8.021  17.253 -36.274  1.00  0.00      A    H  
ATOM    286  H03 VAL A  18      10.517  15.708 -36.833  1.00  0.00      A    H  
ATOM    287  H04 VAL A  18       8.812  15.209 -36.938  1.00  0.00      A    H  
ATOM    288  H05 VAL A  18       9.522  16.228 -38.214  1.00  0.00      A    H  
ATOM    289  H06 VAL A  18      10.605  17.892 -34.977  1.00  0.00      A    H  
ATOM    290  H07 VAL A  18       8.990  17.655 -34.270  1.00  0.00      A    H  
ATOM    291  H08 VAL A  18       9.988  16.246 -34.703  1.00  0.00      A    H  
ATOM    292  H11 VAL A  18       8.591  20.184 -36.155  1.00  0.00      A    H  
ATOM    293  N   PHE A  19       8.866  17.912 -39.400  1.00  0.00      A    N  
ATOM    294  CA  PHE A  19       8.069  17.970 -40.619  1.00  0.00      A    C  
ATOM    295  C   PHE A  19       7.565  16.583 -41.007  1.00  0.00      A    C  
ATOM    296  O   PHE A  19       8.236  15.578 -40.770  1.00  0.00      A    O  
ATOM    297  CB  PHE A  19       8.892  18.565 -41.764  1.00  0.00      A    C  
ATOM    298  CG  PHE A  19       8.209  19.705 -42.465  1.00  0.00      A    C  
ATOM    299  CD1 PHE A  19       8.196  20.972 -41.904  1.00  0.00      A    C  
ATOM    300  CD2 PHE A  19       7.580  19.508 -43.684  1.00  0.00      A    C  
ATOM    301  CE1 PHE A  19       7.569  22.023 -42.547  1.00  0.00      A    C  
ATOM    302  CE2 PHE A  19       6.952  20.556 -44.331  1.00  0.00      A    C  
ATOM    303  CZ  PHE A  19       6.945  21.814 -43.761  1.00  0.00      A    C  
ATOM    304  H01 PHE A  19       7.207  18.610 -40.429  1.00  0.00      A    H  
ATOM    305  H02 PHE A  19       9.033  17.774 -42.501  1.00  0.00      A    H  
ATOM    306  H03 PHE A  19       9.838  18.925 -41.359  1.00  0.00      A    H  
ATOM    307  H04 PHE A  19       8.686  21.142 -40.945  1.00  0.00      A    H  
ATOM    308  H05 PHE A  19       7.580  18.517 -44.137  1.00  0.00      A    H  
ATOM    309  H06 PHE A  19       7.567  23.015 -42.096  1.00  0.00      A    H  
ATOM    310  H07 PHE A  19       6.463  20.390 -45.291  1.00  0.00      A    H  
ATOM    311  H08 PHE A  19       6.448  22.641 -44.269  1.00  0.00      A    H  
ATOM    312  H09 PHE A  19       9.637  17.262 -39.346  1.00  0.00      A    H  
ATOM    313  N   PHE A  20       6.379  16.537 -41.605  1.00  0.00      A    N  
ATOM    314  CA  PHE A  20       5.783  15.274 -42.025  1.00  0.00      A    C  
ATOM    315  C   PHE A  20       5.408  14.422 -40.816  1.00  0.00      A    C  
ATOM    316  O   PHE A  20       6.110  14.414 -39.806  1.00  0.00      A    O  
ATOM    317  CB  PHE A  20       6.751  14.504 -42.925  1.00  0.00      A    C  
ATOM    318  CG  PHE A  20       7.453  15.371 -43.931  1.00  0.00      A    C  
ATOM    319  CD1 PHE A  20       6.759  15.920 -44.997  1.00  0.00      A    C  
ATOM    320  CD2 PHE A  20       8.808  15.636 -43.811  1.00  0.00      A    C  
ATOM    321  CE1 PHE A  20       7.402  16.719 -45.924  1.00  0.00      A    C  
ATOM    322  CE2 PHE A  20       9.456  16.435 -44.734  1.00  0.00      A    C  
ATOM    323  CZ  PHE A  20       8.753  16.975 -45.793  1.00  0.00      A    C  
ATOM    324  H01 PHE A  20       4.876  15.497 -42.586  1.00  0.00      A    H  
ATOM    325  H02 PHE A  20       6.160  13.779 -43.484  1.00  0.00      A    H  
ATOM    326  H03 PHE A  20       7.502  14.027 -42.296  1.00  0.00      A    H  
ATOM    327  H04 PHE A  20       5.693  15.720 -45.106  1.00  0.00      A    H  
ATOM    328  H05 PHE A  20       9.369  15.210 -42.979  1.00  0.00      A    H  
ATOM    329  H06 PHE A  20       6.844  17.146 -46.757  1.00  0.00      A    H  
ATOM    330  H07 PHE A  20      10.521  16.639 -44.626  1.00  0.00      A    H  
ATOM    331  H08 PHE A  20       9.263  17.602 -46.524  1.00  0.00      A    H  
ATOM    332  H09 PHE A  20       5.878  17.398 -41.773  1.00  0.00      A    H  
ATOM    333  N   ALA A  21       4.294  13.705 -40.928  1.00  0.00      A    N  
ATOM    334  CA  ALA A  21       3.825  12.848 -39.847  1.00  0.00      A    C  
ATOM    335  C   ALA A  21       2.774  11.861 -40.344  1.00  0.00      A    C  
ATOM    336  O   ALA A  21       1.915  11.419 -39.583  1.00  0.00      A    O  
ATOM    337  CB  ALA A  21       3.263  13.692 -38.711  1.00  0.00      A    C  
ATOM    338  H01 ALA A  21       4.675  12.276 -39.475  1.00  0.00      A    H  
ATOM    339  H02 ALA A  21       2.250  13.362 -38.480  1.00  0.00      A    H  
ATOM    340  H03 ALA A  21       3.892  13.578 -37.828  1.00  0.00      A    H  
ATOM    341  H04 ALA A  21       3.243  14.740 -39.011  1.00  0.00      A    H  
ATOM    342  H09 ALA A  21       3.760  13.756 -41.784  1.00  0.00      A    H  
ATOM    343  N   GLU A  22       2.850  11.521 -41.627  1.00  0.00      A    N  
ATOM    344  CA  GLU A  22       1.904  10.587 -42.226  1.00  0.00      A    C  
ATOM    345  C   GLU A  22       2.177  10.416 -43.717  1.00  0.00      A    C  
ATOM    346  O   GLU A  22       3.220  10.835 -44.220  1.00  0.00      A    O  
ATOM    347  CB  GLU A  22       0.468  11.072 -42.012  1.00  0.00      A    C  
ATOM    348  CG  GLU A  22      -0.448  10.019 -41.412  1.00  0.00      A    C  
ATOM    349  CD  GLU A  22      -0.664  10.213 -39.924  1.00  0.00      A    C  
ATOM    350  OE1 GLU A  22      -1.564  10.995 -39.552  1.00  0.00      A    O  
ATOM    351  OE2 GLU A  22       0.066   9.583 -39.131  1.00  0.00      A    O1-
ATOM    352  H01 GLU A  22       2.030   9.621 -41.738  1.00  0.00      A    H  
ATOM    353  H02 GLU A  22       0.066  11.322 -42.994  1.00  0.00      A    H  
ATOM    354  H03 GLU A  22       0.490  11.932 -41.342  1.00  0.00      A    H  
ATOM    355  H04 GLU A  22       0.029   9.049 -41.552  1.00  0.00      A    H  
ATOM    356  H05 GLU A  22       3.580  11.919 -42.200  1.00  0.00      A    H  
ATOM    357  H06 GLU A  22      -1.414  10.068 -41.915  1.00  0.00      A    H  
ATOM    358  N   ASP A  23       1.233   9.798 -44.419  1.00  0.00      A    N  
ATOM    359  CA  ASP A  23       1.371   9.572 -45.853  1.00  0.00      A    C  
ATOM    360  C   ASP A  23       1.339  10.892 -46.617  1.00  0.00      A    C  
ATOM    361  O   ASP A  23       0.280  11.340 -47.058  1.00  0.00      A    O  
ATOM    362  CB  ASP A  23       0.258   8.650 -46.355  1.00  0.00      A    C  
ATOM    363  CG  ASP A  23       0.477   7.205 -45.950  1.00  0.00      A    C  
ATOM    364  OD1 ASP A  23       1.250   6.966 -44.999  1.00  0.00      A    O  
ATOM    365  OD2 ASP A  23      -0.125   6.314 -46.584  1.00  0.00      A    O1-
ATOM    366  H01 ASP A  23       2.335   9.095 -46.030  1.00  0.00      A    H  
ATOM    367  H02 ASP A  23       0.257   8.693 -47.444  1.00  0.00      A    H  
ATOM    368  H03 ASP A  23      -0.692   8.990 -45.942  1.00  0.00      A    H  
ATOM    369  H07 ASP A  23       0.399   9.477 -43.948  1.00  0.00      A    H  
ATOM    370  N   VAL A  24       2.505  11.511 -46.769  1.00  0.00      A    N  
ATOM    371  CA  VAL A  24       2.610  12.780 -47.479  1.00  0.00      A    C  
ATOM    372  C   VAL A  24       3.162  12.578 -48.886  1.00  0.00      A    C  
ATOM    373  O   VAL A  24       3.896  11.626 -49.145  1.00  0.00      A    O  
ATOM    374  CB  VAL A  24       3.513  13.773 -46.723  1.00  0.00      A    C  
ATOM    375  CG1 VAL A  24       4.974  13.548 -47.084  1.00  0.00      A    C  
ATOM    376  CG2 VAL A  24       3.096  15.205 -47.022  1.00  0.00      A    C  
ATOM    377  H01 VAL A  24       1.603  13.192 -47.542  1.00  0.00      A    H  
ATOM    378  H02 VAL A  24       3.397  13.601 -45.653  1.00  0.00      A    H  
ATOM    379  H03 VAL A  24       5.589  13.656 -46.191  1.00  0.00      A    H  
ATOM    380  H04 VAL A  24       3.339  11.092 -46.383  1.00  0.00      A    H  
ATOM    381  H05 VAL A  24       5.098  12.544 -47.491  1.00  0.00      A    H  
ATOM    382  H06 VAL A  24       5.282  14.283 -47.828  1.00  0.00      A    H  
ATOM    383  H07 VAL A  24       2.161  15.426 -46.507  1.00  0.00      A    H  
ATOM    384  H08 VAL A  24       3.871  15.889 -46.676  1.00  0.00      A    H  
ATOM    385  H09 VAL A  24       2.956  15.327 -48.096  1.00  0.00      A    H  
ATOM    386  N   GLY A  25       2.802  13.482 -49.792  1.00  0.00      A    N  
ATOM    387  CA  GLY A  25       3.271  13.386 -51.162  1.00  0.00      A    C  
ATOM    388  C   GLY A  25       4.738  13.740 -51.300  1.00  0.00      A    C  
ATOM    389  O   GLY A  25       5.601  13.073 -50.729  1.00  0.00      A    O  
ATOM    390  H01 GLY A  25       2.701  14.100 -51.757  1.00  0.00      A    H  
ATOM    391  H02 GLY A  25       3.123  12.364 -51.512  1.00  0.00      A    H  
ATOM    392  H10 GLY A  25       2.196  14.244 -49.524  1.00  0.00      A    H  
ATOM    393  N   SER A  26       5.022  14.792 -52.061  1.00  0.00      A    N  
ATOM    394  CA  SER A  26       6.396  15.231 -52.276  1.00  0.00      A    C  
ATOM    395  C   SER A  26       6.702  16.482 -51.458  1.00  0.00      A    C  
ATOM    396  O   SER A  26       5.826  17.313 -51.224  1.00  0.00      A    O  
ATOM    397  CB  SER A  26       6.639  15.508 -53.761  1.00  0.00      A    C  
ATOM    398  OG  SER A  26       5.684  16.422 -54.272  1.00  0.00      A    O  
ATOM    399  H01 SER A  26       7.061  14.432 -51.948  1.00  0.00      A    H  
ATOM    400  H02 SER A  26       6.547  14.570 -54.308  1.00  0.00      A    H  
ATOM    401  H03 SER A  26       4.268  15.300 -52.501  1.00  0.00      A    H  
ATOM    402  H04 SER A  26       7.637  15.927 -53.887  1.00  0.00      A    H  
ATOM    403  H05 SER A  26       5.433  16.160 -55.161  1.00  0.00      A    H  
ATOM    404  N   ASN A  27       7.952  16.607 -51.025  1.00  0.00      A    N  
ATOM    405  CA  ASN A  27       8.375  17.755 -50.232  1.00  0.00      A    C  
ATOM    406  C   ASN A  27       8.949  18.852 -51.124  1.00  0.00      A    C  
ATOM    407  O   ASN A  27      10.165  18.976 -51.270  1.00  0.00      A    O  
ATOM    408  CB  ASN A  27       9.416  17.330 -49.194  1.00  0.00      A    C  
ATOM    409  CG  ASN A  27       9.143  15.948 -48.634  1.00  0.00      A    C  
ATOM    410  ND2 ASN A  27      10.202  15.245 -48.250  1.00  0.00      A    N  
ATOM    411  OD1 ASN A  27       7.992  15.517 -48.547  1.00  0.00      A    O  
ATOM    412  H01 ASN A  27       7.499  18.151 -49.718  1.00  0.00      A    H  
ATOM    413  H02 ASN A  27       9.369  18.039 -48.367  1.00  0.00      A    H  
ATOM    414  H03 ASN A  27      10.400  17.330 -49.663  1.00  0.00      A    H  
ATOM    415  H04 ASN A  27      10.081  14.318 -47.869  1.00  0.00      A    H  
ATOM    416  H05 ASN A  27      11.128  15.638 -48.339  1.00  0.00      A    H  
ATOM    417  H06 ASN A  27       8.626  15.889 -51.251  1.00  0.00      A    H  
ATOM    418  N   LYS A  28       8.065  19.645 -51.720  1.00  0.00      A    N  
ATOM    419  CA  LYS A  28       8.481  20.732 -52.597  1.00  0.00      A    C  
ATOM    420  C   LYS A  28       8.350  22.079 -51.894  1.00  0.00      A    C  
ATOM    421  O   LYS A  28       7.470  22.876 -52.218  1.00  0.00      A    O  
ATOM    422  CB  LYS A  28       7.645  20.730 -53.879  1.00  0.00      A    C  
ATOM    423  CG  LYS A  28       8.254  21.548 -55.004  1.00  0.00      A    C  
ATOM    424  CD  LYS A  28       9.342  20.775 -55.731  1.00  0.00      A    C  
ATOM    425  CE  LYS A  28       8.940  20.461 -57.164  1.00  0.00      A    C  
ATOM    426  NZ  LYS A  28       8.272  19.135 -57.275  1.00  0.00      A    N1+
ATOM    427  H01 LYS A  28       9.529  20.577 -52.854  1.00  0.00      A    H  
ATOM    428  H02 LYS A  28       6.686  21.187 -53.635  1.00  0.00      A    H  
ATOM    429  H03 LYS A  28       7.538  19.700 -54.220  1.00  0.00      A    H  
ATOM    430  H04 LYS A  28       8.702  22.442 -54.571  1.00  0.00      A    H  
ATOM    431  H05 LYS A  28       7.471  21.812 -55.715  1.00  0.00      A    H  
ATOM    432  H06 LYS A  28       7.080  19.490 -51.561  1.00  0.00      A    H  
ATOM    433  H07 LYS A  28       9.501  19.833 -55.206  1.00  0.00      A    H  
ATOM    434  H08 LYS A  28      10.255  21.371 -55.741  1.00  0.00      A    H  
ATOM    435  H09 LYS A  28       9.845  20.435 -57.771  1.00  0.00      A    H  
ATOM    436  H10 LYS A  28       8.255  21.232 -57.516  1.00  0.00      A    H  
ATOM    437  H11 LYS A  28       7.388  19.243 -57.751  1.00  0.00      A    H  
ATOM    438  H12 LYS A  28       8.861  18.503 -57.799  1.00  0.00      A    H  
ATOM    439  H13 LYS A  28       8.112  18.759 -56.351  1.00  0.00      A    H  
ATOM    440  N   GLY A  29       9.231  22.328 -50.930  1.00  0.00      A    N  
ATOM    441  CA  GLY A  29       9.196  23.580 -50.197  1.00  0.00      A    C  
ATOM    442  C   GLY A  29       8.969  23.377 -48.712  1.00  0.00      A    C  
ATOM    443  O   GLY A  29       8.329  24.199 -48.058  1.00  0.00      A    O  
ATOM    444  H01 GLY A  29       8.362  24.166 -50.582  1.00  0.00      A    H  
ATOM    445  H02 GLY A  29      10.146  24.096 -50.339  1.00  0.00      A    H  
ATOM    446  H14 GLY A  29       9.933  21.638 -50.705  1.00  0.00      A    H  
ATOM    447  N   ALA A  30       9.494  22.278 -48.180  1.00  0.00      A    N  
ATOM    448  CA  ALA A  30       9.345  21.970 -46.763  1.00  0.00      A    C  
ATOM    449  C   ALA A  30      10.325  22.777 -45.920  1.00  0.00      A    C  
ATOM    450  O   ALA A  30      11.506  22.440 -45.830  1.00  0.00      A    O  
ATOM    451  CB  ALA A  30       9.542  20.480 -46.524  1.00  0.00      A    C  
ATOM    452  H01 ALA A  30       8.335  22.245 -46.461  1.00  0.00      A    H  
ATOM    453  H02 ALA A  30      10.441  20.324 -45.927  1.00  0.00      A    H  
ATOM    454  H03 ALA A  30      10.008  21.641 -48.772  1.00  0.00      A    H  
ATOM    455  H04 ALA A  30       8.679  20.080 -45.992  1.00  0.00      A    H  
ATOM    456  H05 ALA A  30       9.649  19.969 -47.481  1.00  0.00      A    H  
ATOM    457  N   ILE A  31       9.829  23.845 -45.304  1.00  0.00      A    N  
ATOM    458  CA  ILE A  31      10.662  24.700 -44.467  1.00  0.00      A    C  
ATOM    459  C   ILE A  31      10.034  24.905 -43.093  1.00  0.00      A    C  
ATOM    460  O   ILE A  31       8.840  25.185 -42.981  1.00  0.00      A    O  
ATOM    461  CB  ILE A  31      10.896  26.074 -45.123  1.00  0.00      A    C  
ATOM    462  CG1 ILE A  31       9.606  26.897 -45.105  1.00  0.00      A    C  
ATOM    463  CG2 ILE A  31      11.402  25.902 -46.547  1.00  0.00      A    C  
ATOM    464  CD1 ILE A  31       9.511  27.847 -43.932  1.00  0.00      A    C  
ATOM    465  H01 ILE A  31      11.620  24.193 -44.353  1.00  0.00      A    H  
ATOM    466  H02 ILE A  31      11.655  26.609 -44.552  1.00  0.00      A    H  
ATOM    467  H03 ILE A  31       8.779  26.193 -45.014  1.00  0.00      A    H  
ATOM    468  H04 ILE A  31       9.554  27.478 -46.025  1.00  0.00      A    H  
ATOM    469  H05 ILE A  31      12.427  25.533 -46.526  1.00  0.00      A    H  
ATOM    470  H06 ILE A  31       8.851  24.070 -45.418  1.00  0.00      A    H  
ATOM    471  H07 ILE A  31      10.770  25.187 -47.074  1.00  0.00      A    H  
ATOM    472  H08 ILE A  31      11.373  26.862 -47.062  1.00  0.00      A    H  
ATOM    473  H09 ILE A  31       8.463  28.071 -43.731  1.00  0.00      A    H  
ATOM    474  H10 ILE A  31       9.958  27.385 -43.052  1.00  0.00      A    H  
ATOM    475  H11 ILE A  31      10.041  28.770 -44.167  1.00  0.00      A    H  
ATOM    476  N   ILE A  32      10.846  24.765 -42.051  1.00  0.00      A    N  
ATOM    477  CA  ILE A  32      10.370  24.937 -40.684  1.00  0.00      A    C  
ATOM    478  C   ILE A  32      11.442  25.572 -39.804  1.00  0.00      A    C  
ATOM    479  O   ILE A  32      12.206  24.875 -39.138  1.00  0.00      A    O  
ATOM    480  CB  ILE A  32       9.941  23.595 -40.063  1.00  0.00      A    C  
ATOM    481  CG1 ILE A  32       9.620  23.774 -38.578  1.00  0.00      A    C  
ATOM    482  CG2 ILE A  32      11.033  22.551 -40.252  1.00  0.00      A    C  
ATOM    483  CD1 ILE A  32       8.739  22.681 -38.014  1.00  0.00      A    C  
ATOM    484  H01 ILE A  32       9.505  25.598 -40.733  1.00  0.00      A    H  
ATOM    485  H02 ILE A  32       9.041  23.248 -40.571  1.00  0.00      A    H  
ATOM    486  H03 ILE A  32       9.071  24.710 -38.480  1.00  0.00      A    H  
ATOM    487  H04 ILE A  32      10.557  23.785 -38.021  1.00  0.00      A    H  
ATOM    488  H05 ILE A  32      11.920  22.848 -39.692  1.00  0.00      A    H  
ATOM    489  H06 ILE A  32      10.681  21.586 -39.888  1.00  0.00      A    H  
ATOM    490  H07 ILE A  32      11.282  22.472 -41.310  1.00  0.00      A    H  
ATOM    491  H08 ILE A  32       7.785  22.675 -38.542  1.00  0.00      A    H  
ATOM    492  H09 ILE A  32       9.230  21.716 -38.141  1.00  0.00      A    H  
ATOM    493  H10 ILE A  32       8.565  22.864 -36.954  1.00  0.00      A    H  
ATOM    494  H12 ILE A  32      11.816  24.534 -42.210  1.00  0.00      A    H  
ATOM    495  N   GLY A  33      11.491  26.901 -39.806  1.00  0.00      A    N  
ATOM    496  CA  GLY A  33      12.472  27.608 -39.004  1.00  0.00      A    C  
ATOM    497  C   GLY A  33      12.009  28.997 -38.613  1.00  0.00      A    C  
ATOM    498  O   GLY A  33      11.523  29.757 -39.453  1.00  0.00      A    O  
ATOM    499  H01 GLY A  33      13.375  27.717 -39.605  1.00  0.00      A    H  
ATOM    500  H02 GLY A  33      12.662  27.034 -38.097  1.00  0.00      A    H  
ATOM    501  H11 GLY A  33      10.838  27.424 -40.372  1.00  0.00      A    H  
ATOM    502  N   LEU A  34      12.157  29.331 -37.336  1.00  0.00      A    N  
ATOM    503  CA  LEU A  34      11.748  30.639 -36.835  1.00  0.00      A    C  
ATOM    504  C   LEU A  34      12.783  31.704 -37.185  1.00  0.00      A    C  
ATOM    505  O   LEU A  34      13.979  31.422 -37.254  1.00  0.00      A    O  
ATOM    506  CB  LEU A  34      11.546  30.586 -35.320  1.00  0.00      A    C  
ATOM    507  CG  LEU A  34      10.096  30.558 -34.837  1.00  0.00      A    C  
ATOM    508  CD1 LEU A  34       9.702  29.153 -34.409  1.00  0.00      A    C  
ATOM    509  CD2 LEU A  34       9.896  31.542 -33.692  1.00  0.00      A    C  
ATOM    510  H01 LEU A  34      10.805  30.905 -37.312  1.00  0.00      A    H  
ATOM    511  H02 LEU A  34      11.965  31.516 -34.936  1.00  0.00      A    H  
ATOM    512  H03 LEU A  34      12.563  28.663 -36.696  1.00  0.00      A    H  
ATOM    513  H04 LEU A  34      12.039  29.688 -34.949  1.00  0.00      A    H  
ATOM    514  H05 LEU A  34       9.452  30.857 -35.664  1.00  0.00      A    H  
ATOM    515  H06 LEU A  34       8.722  28.910 -34.819  1.00  0.00      A    H  
ATOM    516  H07 LEU A  34      10.438  28.440 -34.781  1.00  0.00      A    H  
ATOM    517  H08 LEU A  34       9.663  29.102 -33.321  1.00  0.00      A    H  
ATOM    518  H09 LEU A  34       8.856  31.513 -33.366  1.00  0.00      A    H  
ATOM    519  H10 LEU A  34      10.545  31.269 -32.860  1.00  0.00      A    H  
ATOM    520  H11 LEU A  34      10.142  32.549 -34.030  1.00  0.00      A    H  
ATOM    521  N   MET A  35      12.314  32.928 -37.402  1.00  0.00      A    N  
ATOM    522  CA  MET A  35      13.200  34.036 -37.741  1.00  0.00      A    C  
ATOM    523  C   MET A  35      13.904  33.782 -39.070  1.00  0.00      A    C  
ATOM    524  O   MET A  35      15.064  34.153 -39.251  1.00  0.00      A    O  
ATOM    525  CB  MET A  35      14.235  34.247 -36.635  1.00  0.00      A    C  
ATOM    526  CG  MET A  35      13.629  34.326 -35.243  1.00  0.00      A    C  
ATOM    527  SD  MET A  35      12.720  35.858 -34.967  1.00  0.00      A    S  
ATOM    528  CE  MET A  35      14.024  37.068 -35.175  1.00  0.00      A    C  
ATOM    529  H01 MET A  35      12.593  34.937 -37.837  1.00  0.00      A    H  
ATOM    530  H02 MET A  35      14.719  35.204 -36.828  1.00  0.00      A    H  
ATOM    531  H03 MET A  35      14.940  33.416 -36.658  1.00  0.00      A    H  
ATOM    532  H04 MET A  35      14.448  34.295 -34.525  1.00  0.00      A    H  
ATOM    533  H05 MET A  35      12.947  33.486 -35.110  1.00  0.00      A    H  
ATOM    534  H06 MET A  35      14.905  36.583 -35.596  1.00  0.00      A    H  
ATOM    535  H07 MET A  35      13.686  37.855 -35.849  1.00  0.00      A    H  
ATOM    536  H08 MET A  35      14.276  37.501 -34.207  1.00  0.00      A    H  
ATOM    537  H12 MET A  35      11.321  33.095 -37.331  1.00  0.00      A    H  
ATOM    538  N   VAL A  36      13.195  33.147 -39.999  1.00  0.00      A    N  
ATOM    539  CA  VAL A  36      13.752  32.845 -41.312  1.00  0.00      A    C  
ATOM    540  C   VAL A  36      13.216  33.802 -42.370  1.00  0.00      A    C  
ATOM    541  O   VAL A  36      12.008  34.014 -42.475  1.00  0.00      A    O  
ATOM    542  CB  VAL A  36      13.436  31.398 -41.736  1.00  0.00      A    C  
ATOM    543  CG1 VAL A  36      13.953  31.128 -43.141  1.00  0.00      A    C  
ATOM    544  CG2 VAL A  36      14.028  30.410 -40.742  1.00  0.00      A    C  
ATOM    545  H01 VAL A  36      14.832  32.965 -41.233  1.00  0.00      A    H  
ATOM    546  H02 VAL A  36      12.354  31.268 -41.742  1.00  0.00      A    H  
ATOM    547  H03 VAL A  36      14.977  30.758 -43.086  1.00  0.00      A    H  
ATOM    548  H04 VAL A  36      13.323  30.381 -43.623  1.00  0.00      A    H  
ATOM    549  H05 VAL A  36      13.931  32.051 -43.720  1.00  0.00      A    H  
ATOM    550  H06 VAL A  36      14.941  30.827 -40.316  1.00  0.00      A    H  
ATOM    551  H07 VAL A  36      13.309  30.221 -39.945  1.00  0.00      A    H  
ATOM    552  H08 VAL A  36      14.259  29.475 -41.252  1.00  0.00      A    H  
ATOM    553  H09 VAL A  36      12.247  32.867 -39.790  1.00  0.00      A    H  
ATOM    554  N   GLY A  37      14.122  34.377 -43.155  1.00  0.00      A    N  
ATOM    555  CA  GLY A  37      13.721  35.305 -44.196  1.00  0.00      A    C  
ATOM    556  C   GLY A  37      14.540  35.146 -45.461  1.00  0.00      A    C  
ATOM    557  O   GLY A  37      15.757  35.328 -45.448  1.00  0.00      A    O  
ATOM    558  H01 GLY A  37      13.884  36.315 -43.820  1.00  0.00      A    H  
ATOM    559  H02 GLY A  37      12.671  35.132 -44.434  1.00  0.00      A    H  
ATOM    560  H09 GLY A  37      15.101  34.165 -43.025  1.00  0.00      A    H  
ATOM    561  N   GLY A  38      13.871  34.804 -46.558  1.00  0.00      A    N  
ATOM    562  CA  GLY A  38      14.562  34.624 -47.822  1.00  0.00      A    C  
ATOM    563  C   GLY A  38      14.741  33.163 -48.183  1.00  0.00      A    C  
ATOM    564  O   GLY A  38      15.497  32.443 -47.530  1.00  0.00      A    O  
ATOM    565  H01 GLY A  38      15.554  35.064 -47.722  1.00  0.00      A    H  
ATOM    566  H02 GLY A  38      13.986  35.111 -48.609  1.00  0.00      A    H  
ATOM    567  H03 GLY A  38      12.871  34.668 -46.511  1.00  0.00      A    H  
ATOM    568  N   VAL A  39      14.042  32.722 -49.224  1.00  0.00      A    N  
ATOM    569  CA  VAL A  39      14.126  31.337 -49.670  1.00  0.00      A    C  
ATOM    570  C   VAL A  39      13.282  31.109 -50.919  1.00  0.00      A    C  
ATOM    571  O   VAL A  39      12.126  31.528 -50.985  1.00  0.00      A    O  
ATOM    572  CB  VAL A  39      13.666  30.363 -48.569  1.00  0.00      A    C  
ATOM    573  CG1 VAL A  39      12.266  30.719 -48.092  1.00  0.00      A    C  
ATOM    574  CG2 VAL A  39      13.719  28.928 -49.070  1.00  0.00      A    C  
ATOM    575  H01 VAL A  39      15.173  31.143 -49.902  1.00  0.00      A    H  
ATOM    576  H02 VAL A  39      14.346  30.452 -47.722  1.00  0.00      A    H  
ATOM    577  H03 VAL A  39      13.438  33.363 -49.718  1.00  0.00      A    H  
ATOM    578  H04 VAL A  39      11.562  29.960 -48.435  1.00  0.00      A    H  
ATOM    579  H05 VAL A  39      12.252  30.761 -47.003  1.00  0.00      A    H  
ATOM    580  H06 VAL A  39      11.979  31.689 -48.497  1.00  0.00      A    H  
ATOM    581  H07 VAL A  39      14.754  28.586 -49.082  1.00  0.00      A    H  
ATOM    582  H08 VAL A  39      13.134  28.290 -48.408  1.00  0.00      A    H  
ATOM    583  H09 VAL A  39      13.309  28.879 -50.079  1.00  0.00      A    H  
ATOM    584  N   VAL A  40      13.867  30.442 -51.909  1.00  0.00      A    N  
ATOM    585  CA  VAL A  40      13.169  30.157 -53.156  1.00  0.00      A    C  
ATOM    586  C   VAL A  40      13.124  28.658 -53.431  1.00  0.00      A    C  
ATOM    587  O   VAL A  40      14.162  28.017 -53.601  1.00  0.00      A    O  
ATOM    588  CB  VAL A  40      13.837  30.866 -54.349  1.00  0.00      A    C  
ATOM    589  CG1 VAL A  40      13.066  30.596 -55.632  1.00  0.00      A    C  
ATOM    590  CG2 VAL A  40      13.945  32.361 -54.087  1.00  0.00      A    C  
ATOM    591  H01 VAL A  40      12.153  30.534 -53.042  1.00  0.00      A    H  
ATOM    592  H02 VAL A  40      14.844  30.467 -54.469  1.00  0.00      A    H  
ATOM    593  H03 VAL A  40      12.168  31.213 -55.652  1.00  0.00      A    H  
ATOM    594  H04 VAL A  40      13.692  30.838 -56.491  1.00  0.00      A    H  
ATOM    595  H05 VAL A  40      12.784  29.544 -55.673  1.00  0.00      A    H  
ATOM    596  H06 VAL A  40      14.787  32.768 -54.648  1.00  0.00      A    H  
ATOM    597  H07 VAL A  40      13.026  32.853 -54.404  1.00  0.00      A    H  
ATOM    598  H08 VAL A  40      14.101  32.533 -53.022  1.00  0.00      A    H  
ATOM    599  H10 VAL A  40      14.819  30.125 -51.794  1.00  0.00      A    H  
ATOM    600  N   ILE A  41      11.917  28.105 -53.473  1.00  0.00      A    N  
ATOM    601  CA  ILE A  41      11.737  26.681 -53.728  1.00  0.00      A    C  
ATOM    602  C   ILE A  41      11.010  26.447 -55.048  1.00  0.00      A    C  
ATOM    603  O   ILE A  41       9.917  26.967 -55.267  1.00  0.00      A    O  
ATOM    604  CB  ILE A  41      10.949  26.001 -52.593  1.00  0.00      A    C  
ATOM    605  CG1 ILE A  41      11.530  26.394 -51.233  1.00  0.00      A    C  
ATOM    606  CG2 ILE A  41      10.969  24.490 -52.767  1.00  0.00      A    C  
ATOM    607  CD1 ILE A  41      12.956  25.932 -51.029  1.00  0.00      A    C  
ATOM    608  H01 ILE A  41      12.733  26.241 -53.781  1.00  0.00      A    H  
ATOM    609  H02 ILE A  41       9.914  26.339 -52.636  1.00  0.00      A    H  
ATOM    610  H03 ILE A  41      10.923  25.904 -50.472  1.00  0.00      A    H  
ATOM    611  H04 ILE A  41      11.503  27.480 -51.147  1.00  0.00      A    H  
ATOM    612  H05 ILE A  41      11.993  24.128 -52.675  1.00  0.00      A    H  
ATOM    613  H06 ILE A  41      10.350  24.027 -51.999  1.00  0.00      A    H  
ATOM    614  H07 ILE A  41      10.580  24.232 -53.752  1.00  0.00      A    H  
ATOM    615  H08 ILE A  41      13.585  26.790 -50.793  1.00  0.00      A    H  
ATOM    616  H09 ILE A  41      11.104  28.685 -53.325  1.00  0.00      A    H  
ATOM    617  H10 ILE A  41      12.993  25.218 -50.206  1.00  0.00      A    H  
ATOM    618  H11 ILE A  41      13.318  25.456 -51.940  1.00  0.00      A    H  
ATOM    619  N   ALA A  42      11.625  25.660 -55.924  1.00  0.00      A    N  
ATOM    620  CA  ALA A  42      11.035  25.353 -57.221  1.00  0.00      A    C  
ATOM    621  C   ALA A  42      10.003  24.237 -57.105  1.00  0.00      A    C  
ATOM    622  O   ALA A  42      10.271  23.121 -57.548  1.00  0.00      A    O  
ATOM    623  CB  ALA A  42      12.120  24.970 -58.217  1.00  0.00      A    C  
ATOM    624  H01 ALA A  42      10.525  26.247 -57.581  1.00  0.00      A    H  
ATOM    625  H02 ALA A  42       9.038  24.426 -56.635  1.00  0.00      A    H  
ATOM    626  H03 ALA A  42      13.033  24.716 -57.679  1.00  0.00      A    H  
ATOM    627  H04 ALA A  42      11.791  24.110 -58.800  1.00  0.00      A    H  
ATOM    628  H05 ALA A  42      12.314  25.810 -58.884  1.00  0.00      A    H  
ATOM    629  H12 ALA A  42      12.523  25.265 -55.685  1.00  0.00      A    H  
TER   
ATOM    630  N   ASP B   1       7.213   7.529   4.355  1.00  0.00      B    N  
ATOM    631  CA  ASP B   1       8.357   7.479   3.452  1.00  0.00      B    C  
ATOM    632  C   ASP B   1       8.165   8.432   2.277  1.00  0.00      B    C  
ATOM    633  O   ASP B   1       7.039   8.684   1.847  1.00  0.00      B    O  
ATOM    634  CB  ASP B   1       8.568   6.053   2.940  1.00  0.00      B    C  
ATOM    635  CG  ASP B   1       8.694   5.046   4.066  1.00  0.00      B    C  
ATOM    636  OD1 ASP B   1       8.955   5.467   5.212  1.00  0.00      B    O  
ATOM    637  OD2 ASP B   1       8.531   3.836   3.801  1.00  0.00      B    O1-
ATOM    638  H01 ASP B   1       7.009   8.490   4.588  1.00  0.00      B    H  
ATOM    639  H02 ASP B   1       9.241   7.791   4.008  1.00  0.00      B    H  
ATOM    640  H03 ASP B   1       9.501   6.038   2.376  1.00  0.00      B    H  
ATOM    641  H04 ASP B   1       7.719   5.776   2.315  1.00  0.00      B    H  
ATOM    642  H06 ASP B   1       7.426   7.016   5.198  1.00  0.00      B    H  
ATOM    643  N   ALA B   2       9.270   8.959   1.762  1.00  0.00      B    N  
ATOM    644  CA  ALA B   2       9.223   9.884   0.636  1.00  0.00      B    C  
ATOM    645  C   ALA B   2       9.671   9.203  -0.653  1.00  0.00      B    C  
ATOM    646  O   ALA B   2      10.865   9.016  -0.884  1.00  0.00      B    O  
ATOM    647  CB  ALA B   2      10.087  11.104   0.918  1.00  0.00      B    C  
ATOM    648  H01 ALA B   2       8.190  10.206   0.506  1.00  0.00      B    H  
ATOM    649  H02 ALA B   2      11.015  11.030   0.351  1.00  0.00      B    H  
ATOM    650  H03 ALA B   2       9.551  12.006   0.621  1.00  0.00      B    H  
ATOM    651  H04 ALA B   2      10.315  11.150   1.983  1.00  0.00      B    H  
ATOM    652  H05 ALA B   2      10.165   8.713   2.160  1.00  0.00      B    H  
ATOM    653  N   GLU B   3       8.705   8.833  -1.489  1.00  0.00      B    N  
ATOM    654  CA  GLU B   3       9.002   8.171  -2.753  1.00  0.00      B    C  
ATOM    655  C   GLU B   3       8.871   9.145  -3.921  1.00  0.00      B    C  
ATOM    656  O   GLU B   3       7.765   9.444  -4.373  1.00  0.00      B    O  
ATOM    657  CB  GLU B   3       8.067   6.978  -2.962  1.00  0.00      B    C  
ATOM    658  CG  GLU B   3       8.555   6.000  -4.017  1.00  0.00      B    C  
ATOM    659  CD  GLU B   3       7.979   4.609  -3.834  1.00  0.00      B    C  
ATOM    660  OE1 GLU B   3       7.525   4.297  -2.713  1.00  0.00      B    O  
ATOM    661  OE2 GLU B   3       7.981   3.833  -4.812  1.00  0.00      B    O1-
ATOM    662  H01 GLU B   3      10.031   7.814  -2.714  1.00  0.00      B    H  
ATOM    663  H02 GLU B   3       7.115   7.376  -3.312  1.00  0.00      B    H  
ATOM    664  H03 GLU B   3       7.970   6.445  -2.016  1.00  0.00      B    H  
ATOM    665  H04 GLU B   3       9.638   5.924  -3.920  1.00  0.00      B    H  
ATOM    666  H05 GLU B   3       7.743   9.015  -1.242  1.00  0.00      B    H  
ATOM    667  H06 GLU B   3       8.265   6.372  -5.000  1.00  0.00      B    H  
ATOM    668  N   PHE B   4      10.007   9.636  -4.405  1.00  0.00      B    N  
ATOM    669  CA  PHE B   4      10.020  10.577  -5.518  1.00  0.00      B    C  
ATOM    670  C   PHE B   4      10.520   9.905  -6.793  1.00  0.00      B    C  
ATOM    671  O   PHE B   4      11.720   9.696  -6.968  1.00  0.00      B    O  
ATOM    672  CB  PHE B   4      10.901  11.783  -5.185  1.00  0.00      B    C  
ATOM    673  CG  PHE B   4      10.180  12.862  -4.429  1.00  0.00      B    C  
ATOM    674  CD1 PHE B   4       9.267  13.684  -5.070  1.00  0.00      B    C  
ATOM    675  CD2 PHE B   4      10.415  13.055  -3.077  1.00  0.00      B    C  
ATOM    676  CE1 PHE B   4       8.603  14.678  -4.377  1.00  0.00      B    C  
ATOM    677  CE2 PHE B   4       9.753  14.047  -2.378  1.00  0.00      B    C  
ATOM    678  CZ  PHE B   4       8.845  14.859  -3.029  1.00  0.00      B    C  
ATOM    679  H01 PHE B   4       8.998  10.917  -5.684  1.00  0.00      B    H  
ATOM    680  H02 PHE B   4      11.222  12.216  -6.132  1.00  0.00      B    H  
ATOM    681  H03 PHE B   4      11.742  11.441  -4.581  1.00  0.00      B    H  
ATOM    682  H04 PHE B   4       9.070  13.545  -6.133  1.00  0.00      B    H  
ATOM    683  H05 PHE B   4      11.131  12.417  -2.558  1.00  0.00      B    H  
ATOM    684  H06 PHE B   4       7.889  15.319  -4.894  1.00  0.00      B    H  
ATOM    685  H07 PHE B   4      10.883   9.350  -3.991  1.00  0.00      B    H  
ATOM    686  H08 PHE B   4       9.947  14.188  -1.315  1.00  0.00      B    H  
ATOM    687  H09 PHE B   4       8.320  15.641  -2.480  1.00  0.00      B    H  
ATOM    688  N   ARG B   5       9.590   9.567  -7.681  1.00  0.00      B    N  
ATOM    689  CA  ARG B   5       9.935   8.916  -8.939  1.00  0.00      B    C  
ATOM    690  C   ARG B   5       9.850   9.900 -10.101  1.00  0.00      B    C  
ATOM    691  O   ARG B   5       8.761  10.231 -10.570  1.00  0.00      B    O  
ATOM    692  CB  ARG B   5       9.007   7.727  -9.194  1.00  0.00      B    C  
ATOM    693  CG  ARG B   5       9.741   6.450  -9.568  1.00  0.00      B    C  
ATOM    694  CD  ARG B   5      10.023   5.591  -8.345  1.00  0.00      B    C  
ATOM    695  NE  ARG B   5      10.281   4.199  -8.701  1.00  0.00      B    N  
ATOM    696  CZ  ARG B   5      10.461   3.232  -7.808  1.00  0.00      B    C  
ATOM    697  NH1 ARG B   5      10.410   3.506  -6.512  1.00  0.00      B    N1+
ATOM    698  NH2 ARG B   5      10.692   1.989  -8.211  1.00  0.00      B    N  
ATOM    699  H01 ARG B   5      10.961   8.557  -8.864  1.00  0.00      B    H  
ATOM    700  H02 ARG B   5       8.375   7.992 -10.042  1.00  0.00      B    H  
ATOM    701  H03 ARG B   5       8.429   7.540  -8.289  1.00  0.00      B    H  
ATOM    702  H04 ARG B   5      10.694   6.724 -10.021  1.00  0.00      B    H  
ATOM    703  H05 ARG B   5       9.129   5.881 -10.268  1.00  0.00      B    H  
ATOM    704  H06 ARG B   5       9.140   5.616  -7.706  1.00  0.00      B    H  
ATOM    705  H07 ARG B   5      10.896   5.990  -7.828  1.00  0.00      B    H  
ATOM    706  H08 ARG B   5      10.325   3.958  -9.681  1.00  0.00      B    H  
ATOM    707  H09 ARG B   5      10.547   2.770  -5.834  1.00  0.00      B    H  
ATOM    708  H10 ARG B   5       8.621   9.766  -7.479  1.00  0.00      B    H  
ATOM    709  H11 ARG B   5      10.234   4.451  -6.202  1.00  0.00      B    H  
ATOM    710  H12 ARG B   5      10.731   1.777  -9.198  1.00  0.00      B    H  
ATOM    711  H13 ARG B   5      10.829   1.255  -7.531  1.00  0.00      B    H  
ATOM    712  N   HIS B   6      11.007  10.365 -10.562  1.00  0.00      B    N  
ATOM    713  CA  HIS B   6      11.064  11.312 -11.670  1.00  0.00      B    C  
ATOM    714  C   HIS B   6      11.547  10.628 -12.945  1.00  0.00      B    C  
ATOM    715  O   HIS B   6      12.692  10.807 -13.362  1.00  0.00      B    O  
ATOM    716  CB  HIS B   6      11.987  12.481 -11.324  1.00  0.00      B    C  
ATOM    717  CG  HIS B   6      11.565  13.234 -10.100  1.00  0.00      B    C  
ATOM    718  CD2 HIS B   6      10.511  14.055  -9.885  1.00  0.00      B    C  
ATOM    719  ND1 HIS B   6      12.264  13.191  -8.912  1.00  0.00      B    N  
ATOM    720  CE1 HIS B   6      11.656  13.951  -8.018  1.00  0.00      B    C  
ATOM    721  NE2 HIS B   6      10.589  14.487  -8.584  1.00  0.00      B    N  
ATOM    722  H01 HIS B   6      10.057  11.693 -11.841  1.00  0.00      B    H  
ATOM    723  H02 HIS B   6      11.946  13.180 -12.160  1.00  0.00      B    H  
ATOM    724  H03 HIS B   6      12.992  12.091 -11.161  1.00  0.00      B    H  
ATOM    725  H04 HIS B   6       9.743  14.324 -10.610  1.00  0.00      B    H  
ATOM    726  H05 HIS B   6      13.109  12.661  -8.750  1.00  0.00      B    H  
ATOM    727  H06 HIS B   6      11.980  14.109  -6.989  1.00  0.00      B    H  
ATOM    728  H07 HIS B   6       9.937  15.113  -8.133  1.00  0.00      B    H  
ATOM    729  H14 HIS B   6      11.868  10.055 -10.134  1.00  0.00      B    H  
ATOM    730  N   ASP B   7      10.668   9.844 -13.559  1.00  0.00      B    N  
ATOM    731  CA  ASP B   7      11.005   9.133 -14.788  1.00  0.00      B    C  
ATOM    732  C   ASP B   7      11.590  10.086 -15.824  1.00  0.00      B    C  
ATOM    733  O   ASP B   7      12.797  10.091 -16.067  1.00  0.00      B    O  
ATOM    734  CB  ASP B   7       9.766   8.439 -15.356  1.00  0.00      B    C  
ATOM    735  CG  ASP B   7       9.596   7.030 -14.823  1.00  0.00      B    C  
ATOM    736  OD1 ASP B   7      10.134   6.091 -15.446  1.00  0.00      B    O  
ATOM    737  OD2 ASP B   7       8.923   6.866 -13.784  1.00  0.00      B    O1-
ATOM    738  H01 ASP B   7      11.756   8.380 -14.549  1.00  0.00      B    H  
ATOM    739  H02 ASP B   7       9.890   8.372 -16.437  1.00  0.00      B    H  
ATOM    740  H03 ASP B   7       8.885   9.023 -15.091  1.00  0.00      B    H  
ATOM    741  H08 ASP B   7       9.744   9.737 -13.166  1.00  0.00      B    H  
ATOM    742  N   SER B   8      10.727  10.892 -16.434  1.00  0.00      B    N  
ATOM    743  CA  SER B   8      11.157  11.847 -17.449  1.00  0.00      B    C  
ATOM    744  C   SER B   8      11.541  11.131 -18.740  1.00  0.00      B    C  
ATOM    745  O   SER B   8      10.848  11.236 -19.751  1.00  0.00      B    O  
ATOM    746  CB  SER B   8      12.342  12.668 -16.936  1.00  0.00      B    C  
ATOM    747  OG  SER B   8      12.190  12.979 -15.562  1.00  0.00      B    O  
ATOM    748  H01 SER B   8      10.323  12.517 -17.660  1.00  0.00      B    H  
ATOM    749  H02 SER B   8      12.387  13.600 -17.499  1.00  0.00      B    H  
ATOM    750  H03 SER B   8      13.259  12.095 -17.073  1.00  0.00      B    H  
ATOM    751  H04 SER B   8       9.749  10.842 -16.188  1.00  0.00      B    H  
ATOM    752  H05 SER B   8      12.533  13.859 -15.393  1.00  0.00      B    H  
ATOM    753  N   GLY B   9      12.653  10.402 -18.698  1.00  0.00      B    N  
ATOM    754  CA  GLY B   9      13.111   9.680 -19.869  1.00  0.00      B    C  
ATOM    755  C   GLY B   9      13.441  10.601 -21.027  1.00  0.00      B    C  
ATOM    756  O   GLY B   9      13.493  11.820 -20.863  1.00  0.00      B    O  
ATOM    757  H01 GLY B   9      12.303   9.022 -20.189  1.00  0.00      B    H  
ATOM    758  H02 GLY B   9      14.005   9.115 -19.605  1.00  0.00      B    H  
ATOM    759  H06 GLY B   9      13.184  10.351 -17.841  1.00  0.00      B    H  
ATOM    760  N   TYR B  10      13.666  10.019 -22.199  1.00  0.00      B    N  
ATOM    761  CA  TYR B  10      13.997  10.796 -23.388  1.00  0.00      B    C  
ATOM    762  C   TYR B  10      15.321  11.532 -23.207  1.00  0.00      B    C  
ATOM    763  O   TYR B  10      15.786  11.726 -22.084  1.00  0.00      B    O  
ATOM    764  CB  TYR B  10      12.882  11.797 -23.695  1.00  0.00      B    C  
ATOM    765  CG  TYR B  10      12.060  11.434 -24.912  1.00  0.00      B    C  
ATOM    766  CD1 TYR B  10      12.619  11.458 -26.183  1.00  0.00      B    C  
ATOM    767  CD2 TYR B  10      10.726  11.068 -24.789  1.00  0.00      B    C  
ATOM    768  CE1 TYR B  10      11.873  11.128 -27.298  1.00  0.00      B    C  
ATOM    769  CE2 TYR B  10       9.972  10.736 -25.898  1.00  0.00      B    C  
ATOM    770  CZ  TYR B  10      10.550  10.767 -27.150  1.00  0.00      B    C  
ATOM    771  OH  TYR B  10       9.802  10.438 -28.257  1.00  0.00      B    O  
ATOM    772  H01 TYR B  10      14.098  10.106 -24.226  1.00  0.00      B    H  
ATOM    773  H02 TYR B  10      13.361  12.753 -23.907  1.00  0.00      B    H  
ATOM    774  H03 TYR B  10      13.606   9.013 -22.269  1.00  0.00      B    H  
ATOM    775  H04 TYR B  10      12.218  11.849 -22.833  1.00  0.00      B    H  
ATOM    776  H05 TYR B  10      13.664  11.742 -26.303  1.00  0.00      B    H  
ATOM    777  H06 TYR B  10      10.266  11.042 -23.801  1.00  0.00      B    H  
ATOM    778  H07 TYR B  10      12.327  11.153 -28.289  1.00  0.00      B    H  
ATOM    779  H08 TYR B  10       8.926  10.451 -25.784  1.00  0.00      B    H  
ATOM    780  H09 TYR B  10       9.550   9.513 -28.210  1.00  0.00      B    H  
ATOM    781  N   GLU B  11      15.921  11.938 -24.320  1.00  0.00      B    N  
ATOM    782  CA  GLU B  11      17.192  12.653 -24.285  1.00  0.00      B    C  
ATOM    783  C   GLU B  11      17.069  14.016 -24.961  1.00  0.00      B    C  
ATOM    784  O   GLU B  11      17.981  14.460 -25.659  1.00  0.00      B    O  
ATOM    785  CB  GLU B  11      18.285  11.829 -24.969  1.00  0.00      B    C  
ATOM    786  CG  GLU B  11      18.563  10.501 -24.286  1.00  0.00      B    C  
ATOM    787  CD  GLU B  11      18.751   9.365 -25.273  1.00  0.00      B    C  
ATOM    788  OE1 GLU B  11      17.734   8.835 -25.767  1.00  0.00      B    O  
ATOM    789  OE2 GLU B  11      19.915   9.008 -25.551  1.00  0.00      B    O1-
ATOM    790  H01 GLU B  11      17.463  12.808 -23.241  1.00  0.00      B    H  
ATOM    791  H02 GLU B  11      19.204  12.413 -24.918  1.00  0.00      B    H  
ATOM    792  H03 GLU B  11      17.977  11.631 -25.996  1.00  0.00      B    H  
ATOM    793  H04 GLU B  11      17.698  10.261 -23.668  1.00  0.00      B    H  
ATOM    794  H05 GLU B  11      19.469  10.598 -23.688  1.00  0.00      B    H  
ATOM    795  H10 GLU B  11      15.487  11.747 -25.212  1.00  0.00      B    H  
ATOM    796  N   VAL B  12      15.934  14.674 -24.749  1.00  0.00      B    N  
ATOM    797  CA  VAL B  12      15.690  15.986 -25.337  1.00  0.00      B    C  
ATOM    798  C   VAL B  12      14.344  16.547 -24.891  1.00  0.00      B    C  
ATOM    799  O   VAL B  12      13.306  15.906 -25.057  1.00  0.00      B    O  
ATOM    800  CB  VAL B  12      15.724  15.927 -26.876  1.00  0.00      B    C  
ATOM    801  CG1 VAL B  12      14.731  14.897 -27.393  1.00  0.00      B    C  
ATOM    802  CG2 VAL B  12      15.439  17.299 -27.467  1.00  0.00      B    C  
ATOM    803  H01 VAL B  12      16.488  16.642 -24.988  1.00  0.00      B    H  
ATOM    804  H02 VAL B  12      16.722  15.622 -27.189  1.00  0.00      B    H  
ATOM    805  H03 VAL B  12      13.837  15.405 -27.755  1.00  0.00      B    H  
ATOM    806  H04 VAL B  12      15.183  14.333 -28.209  1.00  0.00      B    H  
ATOM    807  H05 VAL B  12      14.460  14.216 -26.586  1.00  0.00      B    H  
ATOM    808  H06 VAL B  12      15.223  14.255 -24.166  1.00  0.00      B    H  
ATOM    809  H07 VAL B  12      14.558  17.725 -26.987  1.00  0.00      B    H  
ATOM    810  H08 VAL B  12      16.295  17.952 -27.300  1.00  0.00      B    H  
ATOM    811  H09 VAL B  12      15.258  17.204 -28.538  1.00  0.00      B    H  
ATOM    812  N   HIS B  13      14.369  17.748 -24.323  1.00  0.00      B    N  
ATOM    813  CA  HIS B  13      13.150  18.397 -23.853  1.00  0.00      B    C  
ATOM    814  C   HIS B  13      13.262  19.914 -23.970  1.00  0.00      B    C  
ATOM    815  O   HIS B  13      12.751  20.652 -23.127  1.00  0.00      B    O  
ATOM    816  CB  HIS B  13      12.865  18.006 -22.402  1.00  0.00      B    C  
ATOM    817  CG  HIS B  13      11.406  17.967 -22.067  1.00  0.00      B    C  
ATOM    818  CD2 HIS B  13      10.531  18.966 -21.808  1.00  0.00      B    C  
ATOM    819  ND1 HIS B  13      10.688  16.794 -21.967  1.00  0.00      B    N  
ATOM    820  CE1 HIS B  13       9.433  17.074 -21.662  1.00  0.00      B    C  
ATOM    821  NE2 HIS B  13       9.312  18.385 -21.559  1.00  0.00      B    N  
ATOM    822  H01 HIS B  13      12.325  18.061 -24.481  1.00  0.00      B    H  
ATOM    823  H02 HIS B  13      13.317  18.771 -21.771  1.00  0.00      B    H  
ATOM    824  H03 HIS B  13      13.287  17.017 -22.222  1.00  0.00      B    H  
ATOM    825  H04 HIS B  13      10.752  20.033 -21.799  1.00  0.00      B    H  
ATOM    826  H05 HIS B  13      11.063  15.866 -22.105  1.00  0.00      B    H  
ATOM    827  H06 HIS B  13       8.634  16.347 -21.520  1.00  0.00      B    H  
ATOM    828  H07 HIS B  13       8.461  18.880 -21.334  1.00  0.00      B    H  
ATOM    829  H10 HIS B  13      15.254  18.223 -24.214  1.00  0.00      B    H  
ATOM    830  N   HIS B  14      13.934  20.374 -25.021  1.00  0.00      B    N  
ATOM    831  CA  HIS B  14      14.113  21.803 -25.249  1.00  0.00      B    C  
ATOM    832  C   HIS B  14      13.914  22.148 -26.722  1.00  0.00      B    C  
ATOM    833  O   HIS B  14      12.856  22.637 -27.116  1.00  0.00      B    O  
ATOM    834  CB  HIS B  14      15.505  22.243 -24.793  1.00  0.00      B    C  
ATOM    835  CG  HIS B  14      15.684  22.219 -23.306  1.00  0.00      B    C  
ATOM    836  CD2 HIS B  14      15.939  21.192 -22.462  1.00  0.00      B    C  
ATOM    837  ND1 HIS B  14      15.604  23.349 -22.520  1.00  0.00      B    N  
ATOM    838  CE1 HIS B  14      15.803  23.019 -21.257  1.00  0.00      B    C  
ATOM    839  NE2 HIS B  14      16.009  21.715 -21.194  1.00  0.00      B    N  
ATOM    840  H01 HIS B  14      13.362  22.336 -24.665  1.00  0.00      B    H  
ATOM    841  H02 HIS B  14      15.634  23.277 -25.114  1.00  0.00      B    H  
ATOM    842  H03 HIS B  14      16.242  21.576 -25.240  1.00  0.00      B    H  
ATOM    843  H04 HIS B  14      16.065  20.145 -22.737  1.00  0.00      B    H  
ATOM    844  H05 HIS B  14      15.422  24.283 -22.858  1.00  0.00      B    H  
ATOM    845  H06 HIS B  14      15.798  23.705 -20.410  1.00  0.00      B    H  
ATOM    846  H07 HIS B  14      16.189  21.189 -20.351  1.00  0.00      B    H  
ATOM    847  H08 HIS B  14      14.330  19.717 -25.678  1.00  0.00      B    H  
ATOM    848  N   GLN B  15      14.938  21.890 -27.528  1.00  0.00      B    N  
ATOM    849  CA  GLN B  15      14.875  22.174 -28.957  1.00  0.00      B    C  
ATOM    850  C   GLN B  15      14.924  20.886 -29.772  1.00  0.00      B    C  
ATOM    851  O   GLN B  15      15.931  20.177 -29.773  1.00  0.00      B    O  
ATOM    852  CB  GLN B  15      16.027  23.094 -29.366  1.00  0.00      B    C  
ATOM    853  CG  GLN B  15      15.845  24.534 -28.914  1.00  0.00      B    C  
ATOM    854  CD  GLN B  15      16.228  24.743 -27.462  1.00  0.00      B    C  
ATOM    855  NE2 GLN B  15      17.426  24.304 -27.096  1.00  0.00      B    N  
ATOM    856  OE1 GLN B  15      15.454  25.292 -26.677  1.00  0.00      B    O  
ATOM    857  H01 GLN B  15      13.928  22.675 -29.161  1.00  0.00      B    H  
ATOM    858  H02 GLN B  15      16.058  23.102 -30.456  1.00  0.00      B    H  
ATOM    859  H03 GLN B  15      16.948  22.709 -28.929  1.00  0.00      B    H  
ATOM    860  H04 GLN B  15      14.788  24.780 -29.015  1.00  0.00      B    H  
ATOM    861  H05 GLN B  15      16.468  25.177 -29.536  1.00  0.00      B    H  
ATOM    862  H06 GLN B  15      17.735  24.415 -26.141  1.00  0.00      B    H  
ATOM    863  H07 GLN B  15      18.029  23.858 -27.773  1.00  0.00      B    H  
ATOM    864  H08 GLN B  15      15.780  21.488 -27.142  1.00  0.00      B    H  
ATOM    865  N   LYS B  16      13.830  20.588 -30.464  1.00  0.00      B    N  
ATOM    866  CA  LYS B  16      13.747  19.385 -31.284  1.00  0.00      B    C  
ATOM    867  C   LYS B  16      13.754  19.737 -32.768  1.00  0.00      B    C  
ATOM    868  O   LYS B  16      12.700  19.929 -33.376  1.00  0.00      B    O  
ATOM    869  CB  LYS B  16      12.481  18.596 -30.942  1.00  0.00      B    C  
ATOM    870  CG  LYS B  16      12.552  17.131 -31.338  1.00  0.00      B    C  
ATOM    871  CD  LYS B  16      11.190  16.463 -31.249  1.00  0.00      B    C  
ATOM    872  CE  LYS B  16      11.312  14.999 -30.855  1.00  0.00      B    C  
ATOM    873  NZ  LYS B  16      12.010  14.200 -31.901  1.00  0.00      B    N1+
ATOM    874  H01 LYS B  16      14.620  18.769 -31.070  1.00  0.00      B    H  
ATOM    875  H02 LYS B  16      11.664  19.041 -31.510  1.00  0.00      B    H  
ATOM    876  H03 LYS B  16      12.317  18.655 -29.866  1.00  0.00      B    H  
ATOM    877  H04 LYS B  16      13.227  16.623 -30.649  1.00  0.00      B    H  
ATOM    878  H05 LYS B  16      12.917  17.058 -32.362  1.00  0.00      B    H  
ATOM    879  H06 LYS B  16      10.719  16.515 -32.231  1.00  0.00      B    H  
ATOM    880  H07 LYS B  16      10.588  16.982 -30.503  1.00  0.00      B    H  
ATOM    881  H08 LYS B  16      13.036  21.210 -30.421  1.00  0.00      B    H  
ATOM    882  H09 LYS B  16      10.306  14.596 -30.736  1.00  0.00      B    H  
ATOM    883  H10 LYS B  16      11.874  14.929 -29.924  1.00  0.00      B    H  
ATOM    884  H11 LYS B  16      12.932  13.950 -31.574  1.00  0.00      B    H  
ATOM    885  H12 LYS B  16      11.482  13.360 -32.092  1.00  0.00      B    H  
ATOM    886  H13 LYS B  16      12.090  14.747 -32.746  1.00  0.00      B    H  
ATOM    887  N   LEU B  17      14.947  19.819 -33.347  1.00  0.00      B    N  
ATOM    888  CA  LEU B  17      15.091  20.146 -34.761  1.00  0.00      B    C  
ATOM    889  C   LEU B  17      15.383  18.894 -35.583  1.00  0.00      B    C  
ATOM    890  O   LEU B  17      16.530  18.456 -35.680  1.00  0.00      B    O  
ATOM    891  CB  LEU B  17      16.210  21.170 -34.956  1.00  0.00      B    C  
ATOM    892  CG  LEU B  17      15.814  22.637 -34.785  1.00  0.00      B    C  
ATOM    893  CD1 LEU B  17      15.133  22.853 -33.442  1.00  0.00      B    C  
ATOM    894  CD2 LEU B  17      17.034  23.538 -34.917  1.00  0.00      B    C  
ATOM    895  H01 LEU B  17      14.150  20.574 -35.107  1.00  0.00      B    H  
ATOM    896  H02 LEU B  17      16.522  21.070 -35.996  1.00  0.00      B    H  
ATOM    897  H03 LEU B  17      16.995  20.949 -34.232  1.00  0.00      B    H  
ATOM    898  H04 LEU B  17      15.108  22.897 -35.574  1.00  0.00      B    H  
ATOM    899  H05 LEU B  17      14.124  22.443 -33.477  1.00  0.00      B    H  
ATOM    900  H06 LEU B  17      15.702  22.350 -32.660  1.00  0.00      B    H  
ATOM    901  H07 LEU B  17      15.084  23.920 -33.227  1.00  0.00      B    H  
ATOM    902  H08 LEU B  17      17.862  22.968 -35.337  1.00  0.00      B    H  
ATOM    903  H09 LEU B  17      16.799  24.375 -35.575  1.00  0.00      B    H  
ATOM    904  H10 LEU B  17      17.316  23.916 -33.934  1.00  0.00      B    H  
ATOM    905  H14 LEU B  17      15.775  19.651 -32.794  1.00  0.00      B    H  
ATOM    906  N   VAL B  18      14.338  18.324 -36.174  1.00  0.00      B    N  
ATOM    907  CA  VAL B  18      14.483  17.124 -36.990  1.00  0.00      B    C  
ATOM    908  C   VAL B  18      13.580  17.183 -38.217  1.00  0.00      B    C  
ATOM    909  O   VAL B  18      12.603  17.931 -38.247  1.00  0.00      B    O  
ATOM    910  CB  VAL B  18      14.153  15.854 -36.184  1.00  0.00      B    C  
ATOM    911  CG1 VAL B  18      14.667  14.616 -36.904  1.00  0.00      B    C  
ATOM    912  CG2 VAL B  18      14.737  15.946 -34.782  1.00  0.00      B    C  
ATOM    913  H01 VAL B  18      15.524  17.082 -37.310  1.00  0.00      B    H  
ATOM    914  H02 VAL B  18      13.070  15.771 -36.097  1.00  0.00      B    H  
ATOM    915  H03 VAL B  18      15.662  14.368 -36.534  1.00  0.00      B    H  
ATOM    916  H04 VAL B  18      13.992  13.781 -36.718  1.00  0.00      B    H  
ATOM    917  H05 VAL B  18      14.717  14.812 -37.975  1.00  0.00      B    H  
ATOM    918  H06 VAL B  18      15.624  16.579 -34.799  1.00  0.00      B    H  
ATOM    919  H07 VAL B  18      13.997  16.377 -34.107  1.00  0.00      B    H  
ATOM    920  H08 VAL B  18      15.009  14.949 -34.435  1.00  0.00      B    H  
ATOM    921  H11 VAL B  18      13.422  18.732 -36.055  1.00  0.00      B    H  
ATOM    922  N   PHE B  19      13.913  16.387 -39.228  1.00  0.00      B    N  
ATOM    923  CA  PHE B  19      13.132  16.348 -40.459  1.00  0.00      B    C  
ATOM    924  C   PHE B  19      12.732  14.917 -40.805  1.00  0.00      B    C  
ATOM    925  O   PHE B  19      13.473  13.971 -40.536  1.00  0.00      B    O  
ATOM    926  CB  PHE B  19      13.929  16.960 -41.613  1.00  0.00      B    C  
ATOM    927  CG  PHE B  19      13.192  18.047 -42.342  1.00  0.00      B    C  
ATOM    928  CD1 PHE B  19      13.118  19.326 -41.814  1.00  0.00      B    C  
ATOM    929  CD2 PHE B  19      12.572  17.789 -43.554  1.00  0.00      B    C  
ATOM    930  CE1 PHE B  19      12.440  20.328 -42.482  1.00  0.00      B    C  
ATOM    931  CE2 PHE B  19      11.893  18.788 -44.227  1.00  0.00      B    C  
ATOM    932  CZ  PHE B  19      11.826  20.058 -43.690  1.00  0.00      B    C  
ATOM    933  H01 PHE B  19      12.225  16.932 -40.303  1.00  0.00      B    H  
ATOM    934  H02 PHE B  19      14.115  16.162 -42.332  1.00  0.00      B    H  
ATOM    935  H03 PHE B  19      14.852  17.378 -41.212  1.00  0.00      B    H  
ATOM    936  H04 PHE B  19      13.600  19.544 -40.861  1.00  0.00      B    H  
ATOM    937  H05 PHE B  19      12.620  16.788 -43.982  1.00  0.00      B    H  
ATOM    938  H06 PHE B  19      12.390  21.330 -42.056  1.00  0.00      B    H  
ATOM    939  H07 PHE B  19      11.411  18.573 -45.181  1.00  0.00      B    H  
ATOM    940  H08 PHE B  19      11.290  20.846 -44.218  1.00  0.00      B    H  
ATOM    941  H09 PHE B  19      14.727  15.795 -39.142  1.00  0.00      B    H  
ATOM    942  N   PHE B  20      11.555  14.765 -41.402  1.00  0.00      B    N  
ATOM    943  CA  PHE B  20      11.055  13.450 -41.783  1.00  0.00      B    C  
ATOM    944  C   PHE B  20      10.748  12.606 -40.550  1.00  0.00      B    C  
ATOM    945  O   PHE B  20      11.465  12.664 -39.551  1.00  0.00      B    O  
ATOM    946  CB  PHE B  20      12.075  12.729 -42.668  1.00  0.00      B    C  
ATOM    947  CG  PHE B  20      12.701  13.617 -43.705  1.00  0.00      B    C  
ATOM    948  CD1 PHE B  20      11.952  14.104 -44.763  1.00  0.00      B    C  
ATOM    949  CD2 PHE B  20      14.041  13.963 -43.621  1.00  0.00      B    C  
ATOM    950  CE1 PHE B  20      12.526  14.921 -45.719  1.00  0.00      B    C  
ATOM    951  CE2 PHE B  20      14.620  14.780 -44.574  1.00  0.00      B    C  
ATOM    952  CZ  PHE B  20      13.862  15.259 -45.625  1.00  0.00      B    C  
ATOM    953  H01 PHE B  20      10.131  13.590 -42.345  1.00  0.00      B    H  
ATOM    954  H02 PHE B  20      11.539  11.943 -43.200  1.00  0.00      B    H  
ATOM    955  H03 PHE B  20      12.865  12.331 -42.031  1.00  0.00      B    H  
ATOM    956  H04 PHE B  20      10.897  13.840 -44.843  1.00  0.00      B    H  
ATOM    957  H05 PHE B  20      14.644  13.587 -42.795  1.00  0.00      B    H  
ATOM    958  H06 PHE B  20      11.925  15.298 -46.546  1.00  0.00      B    H  
ATOM    959  H07 PHE B  20      15.674  15.046 -44.496  1.00  0.00      B    H  
ATOM    960  H08 PHE B  20      14.317  15.902 -46.378  1.00  0.00      B    H  
ATOM    961  H09 PHE B  20      10.993  15.581 -41.597  1.00  0.00      B    H  
ATOM    962  N   ALA B  21       9.678  11.822 -40.627  1.00  0.00      B    N  
ATOM    963  CA  ALA B  21       9.277  10.965 -39.518  1.00  0.00      B    C  
ATOM    964  C   ALA B  21       8.271   9.913 -39.974  1.00  0.00      B    C  
ATOM    965  O   ALA B  21       7.462   9.431 -39.181  1.00  0.00      B    O  
ATOM    966  CB  ALA B  21       8.694  11.801 -38.389  1.00  0.00      B    C  
ATOM    967  H01 ALA B  21      10.164  10.448 -39.151  1.00  0.00      B    H  
ATOM    968  H02 ALA B  21       7.683  11.459 -38.169  1.00  0.00      B    H  
ATOM    969  H03 ALA B  21       9.315  11.694 -37.499  1.00  0.00      B    H  
ATOM    970  H04 ALA B  21       8.665  12.848 -38.689  1.00  0.00      B    H  
ATOM    971  H09 ALA B  21       9.129  11.820 -41.475  1.00  0.00      B    H  
ATOM    972  N   GLU B  22       8.326   9.563 -41.255  1.00  0.00      B    N  
ATOM    973  CA  GLU B  22       7.417   8.570 -41.814  1.00  0.00      B    C  
ATOM    974  C   GLU B  22       7.641   8.412 -43.316  1.00  0.00      B    C  
ATOM    975  O   GLU B  22       8.637   8.890 -43.859  1.00  0.00      B    O  
ATOM    976  CB  GLU B  22       5.964   8.965 -41.543  1.00  0.00      B    C  
ATOM    977  CG  GLU B  22       5.141   7.857 -40.907  1.00  0.00      B    C  
ATOM    978  CD  GLU B  22       4.972   8.041 -39.412  1.00  0.00      B    C  
ATOM    979  OE1 GLU B  22       4.041   8.766 -39.004  1.00  0.00      B    O  
ATOM    980  OE2 GLU B  22       5.772   7.459 -38.649  1.00  0.00      B    O1-
ATOM    981  H01 GLU B  22       7.622   7.615 -41.331  1.00  0.00      B    H  
ATOM    982  H02 GLU B  22       5.508   9.188 -42.508  1.00  0.00      B    H  
ATOM    983  H03 GLU B  22       5.959   9.826 -40.875  1.00  0.00      B    H  
ATOM    984  H04 GLU B  22       5.673   6.919 -41.066  1.00  0.00      B    H  
ATOM    985  H05 GLU B  22       9.014   9.995 -41.855  1.00  0.00      B    H  
ATOM    986  H06 GLU B  22       4.155   7.843 -41.371  1.00  0.00      B    H  
ATOM    987  N   ASP B  23       6.708   7.738 -43.979  1.00  0.00      B    N  
ATOM    988  CA  ASP B  23       6.803   7.517 -45.418  1.00  0.00      B    C  
ATOM    989  C   ASP B  23       6.677   8.833 -46.179  1.00  0.00      B    C  
ATOM    990  O   ASP B  23       5.582   9.229 -46.579  1.00  0.00      B    O  
ATOM    991  CB  ASP B  23       5.718   6.542 -45.877  1.00  0.00      B    C  
ATOM    992  CG  ASP B  23       6.022   5.110 -45.483  1.00  0.00      B    C  
ATOM    993  OD1 ASP B  23       6.842   4.910 -44.562  1.00  0.00      B    O  
ATOM    994  OD2 ASP B  23       5.440   4.189 -46.094  1.00  0.00      B    O1-
ATOM    995  H01 ASP B  23       7.782   7.087 -45.632  1.00  0.00      B    H  
ATOM    996  H02 ASP B  23       5.673   6.584 -46.965  1.00  0.00      B    H  
ATOM    997  H03 ASP B  23       4.770   6.836 -45.427  1.00  0.00      B    H  
ATOM    998  H07 ASP B  23       5.914   7.370 -43.475  1.00  0.00      B    H  
ATOM    999  N   VAL B  24       7.805   9.508 -46.376  1.00  0.00      B    N  
ATOM   1000  CA  VAL B  24       7.821  10.779 -47.089  1.00  0.00      B    C  
ATOM   1001  C   VAL B  24       8.324  10.602 -48.517  1.00  0.00      B    C  
ATOM   1002  O   VAL B  24       9.104   9.694 -48.804  1.00  0.00      B    O  
ATOM   1003  CB  VAL B  24       8.706  11.815 -46.370  1.00  0.00      B    C  
ATOM   1004  CG1 VAL B  24      10.153  11.687 -46.823  1.00  0.00      B    C  
ATOM   1005  CG2 VAL B  24       8.185  13.222 -46.615  1.00  0.00      B    C  
ATOM   1006  H01 VAL B  24       6.793  11.142 -47.111  1.00  0.00      B    H  
ATOM   1007  H02 VAL B  24       8.667  11.619 -45.298  1.00  0.00      B    H  
ATOM   1008  H03 VAL B  24      10.795  11.549 -45.953  1.00  0.00      B    H  
ATOM   1009  H04 VAL B  24       8.673   9.131 -46.023  1.00  0.00      B    H  
ATOM   1010  H05 VAL B  24      10.252  10.828 -47.486  1.00  0.00      B    H  
ATOM   1011  H06 VAL B  24      10.450  12.592 -47.353  1.00  0.00      B    H  
ATOM   1012  H07 VAL B  24       7.238  13.354 -46.092  1.00  0.00      B    H  
ATOM   1013  H08 VAL B  24       8.909  13.948 -46.244  1.00  0.00      B    H  
ATOM   1014  H09 VAL B  24       8.033  13.373 -47.684  1.00  0.00      B    H  
ATOM   1015  N   GLY B  25       7.871  11.476 -49.411  1.00  0.00      B    N  
ATOM   1016  CA  GLY B  25       8.286  11.399 -50.800  1.00  0.00      B    C  
ATOM   1017  C   GLY B  25       9.722  11.843 -51.001  1.00  0.00      B    C  
ATOM   1018  O   GLY B  25      10.648  11.232 -50.468  1.00  0.00      B    O  
ATOM   1019  H01 GLY B  25       7.648  12.070 -51.374  1.00  0.00      B    H  
ATOM   1020  H02 GLY B  25       8.187  10.368 -51.139  1.00  0.00      B    H  
ATOM   1021  H10 GLY B  25       7.231  12.201 -49.120  1.00  0.00      B    H  
ATOM   1022  N   SER B  26       9.907  12.907 -51.775  1.00  0.00      B    N  
ATOM   1023  CA  SER B  26      11.241  13.429 -52.051  1.00  0.00      B    C  
ATOM   1024  C   SER B  26      11.497  14.710 -51.262  1.00  0.00      B    C  
ATOM   1025  O   SER B  26      10.585  15.503 -51.032  1.00  0.00      B    O  
ATOM   1026  CB  SER B  26      11.408  13.696 -53.548  1.00  0.00      B    C  
ATOM   1027  OG  SER B  26      10.377  14.539 -54.033  1.00  0.00      B    O  
ATOM   1028  H01 SER B  26      11.969  12.680 -51.740  1.00  0.00      B    H  
ATOM   1029  H02 SER B  26      11.356  12.745 -54.078  1.00  0.00      B    H  
ATOM   1030  H03 SER B  26       9.105  13.366 -52.182  1.00  0.00      B    H  
ATOM   1031  H04 SER B  26      12.372  14.176 -53.720  1.00  0.00      B    H  
ATOM   1032  H05 SER B  26      10.111  14.249 -54.908  1.00  0.00      B    H  
ATOM   1033  N   ASN B  27      12.746  14.904 -50.851  1.00  0.00      B    N  
ATOM   1034  CA  ASN B  27      13.124  16.088 -50.087  1.00  0.00      B    C  
ATOM   1035  C   ASN B  27      13.632  17.191 -51.011  1.00  0.00      B    C  
ATOM   1036  O   ASN B  27      14.838  17.361 -51.189  1.00  0.00      B    O  
ATOM   1037  CB  ASN B  27      14.199  15.734 -49.058  1.00  0.00      B    C  
ATOM   1038  CG  ASN B  27      14.015  14.342 -48.484  1.00  0.00      B    C  
ATOM   1039  ND2 ASN B  27      15.118  13.708 -48.104  1.00  0.00      B    N  
ATOM   1040  OD1 ASN B  27      12.894  13.844 -48.383  1.00  0.00      B    O  
ATOM   1041  H01 ASN B  27      12.239  16.453 -49.567  1.00  0.00      B    H  
ATOM   1042  H02 ASN B  27      14.118  16.445 -48.236  1.00  0.00      B    H  
ATOM   1043  H03 ASN B  27      15.176  15.789 -49.538  1.00  0.00      B    H  
ATOM   1044  H04 ASN B  27      15.057  12.778 -47.714  1.00  0.00      B    H  
ATOM   1045  H05 ASN B  27      16.018  14.155 -48.205  1.00  0.00      B    H  
ATOM   1046  H06 ASN B  27      13.450  14.215 -51.073  1.00  0.00      B    H  
ATOM   1047  N   LYS B  28      12.702  17.939 -51.596  1.00  0.00      B    N  
ATOM   1048  CA  LYS B  28      13.054  19.028 -52.500  1.00  0.00      B    C  
ATOM   1049  C   LYS B  28      12.881  20.380 -51.815  1.00  0.00      B    C  
ATOM   1050  O   LYS B  28      11.961  21.133 -52.130  1.00  0.00      B    O  
ATOM   1051  CB  LYS B  28      12.190  18.970 -53.762  1.00  0.00      B    C  
ATOM   1052  CG  LYS B  28      12.740  19.792 -54.914  1.00  0.00      B    C  
ATOM   1053  CD  LYS B  28      13.842  19.051 -55.653  1.00  0.00      B    C  
ATOM   1054  CE  LYS B  28      13.421  18.697 -57.071  1.00  0.00      B    C  
ATOM   1055  NZ  LYS B  28      12.806  17.342 -57.145  1.00  0.00      B    N1+
ATOM   1056  H01 LYS B  28      14.101  18.912 -52.778  1.00  0.00      B    H  
ATOM   1057  H02 LYS B  28      11.219  19.392 -53.504  1.00  0.00      B    H  
ATOM   1058  H03 LYS B  28      12.117  17.931 -54.083  1.00  0.00      B    H  
ATOM   1059  H04 LYS B  28      13.161  20.711 -54.507  1.00  0.00      B    H  
ATOM   1060  H05 LYS B  28      11.931  20.011 -55.611  1.00  0.00      B    H  
ATOM   1061  H06 LYS B  28      11.728  17.749 -51.410  1.00  0.00      B    H  
ATOM   1062  H07 LYS B  28      14.050  18.125 -55.117  1.00  0.00      B    H  
ATOM   1063  H08 LYS B  28      14.729  19.683 -55.693  1.00  0.00      B    H  
ATOM   1064  H09 LYS B  28      14.312  18.698 -57.698  1.00  0.00      B    H  
ATOM   1065  H10 LYS B  28      12.696  19.433 -57.419  1.00  0.00      B    H  
ATOM   1066  H11 LYS B  28      11.919  17.401 -57.624  1.00  0.00      B    H  
ATOM   1067  H12 LYS B  28      13.420  16.720 -57.651  1.00  0.00      B    H  
ATOM   1068  H13 LYS B  28      12.661  16.986 -56.211  1.00  0.00      B    H  
ATOM   1069  N   GLY B  29      13.774  20.682 -50.877  1.00  0.00      B    N  
ATOM   1070  CA  GLY B  29      13.703  21.944 -50.165  1.00  0.00      B    C  
ATOM   1071  C   GLY B  29      13.503  21.758 -48.674  1.00  0.00      B    C  
ATOM   1072  O   GLY B  29      12.848  22.571 -48.022  1.00  0.00      B    O  
ATOM   1073  H01 GLY B  29      12.843  22.493 -50.549  1.00  0.00      B    H  
ATOM   1074  H02 GLY B  29      14.631  22.491 -50.328  1.00  0.00      B    H  
ATOM   1075  H14 GLY B  29      14.510  20.026 -50.658  1.00  0.00      B    H  
ATOM   1076  N   ALA B  30      14.067  20.683 -48.132  1.00  0.00      B    N  
ATOM   1077  CA  ALA B  30      13.948  20.393 -46.709  1.00  0.00      B    C  
ATOM   1078  C   ALA B  30      14.931  21.226 -45.894  1.00  0.00      B    C  
ATOM   1079  O   ALA B  30      16.116  20.900 -45.811  1.00  0.00      B    O  
ATOM   1080  CB  ALA B  30      14.170  18.910 -46.452  1.00  0.00      B    C  
ATOM   1081  H01 ALA B  30      12.939  20.658 -46.393  1.00  0.00      B    H  
ATOM   1082  H02 ALA B  30      15.074  18.776 -45.858  1.00  0.00      B    H  
ATOM   1083  H03 ALA B  30      14.591  20.052 -48.721  1.00  0.00      B    H  
ATOM   1084  H04 ALA B  30      13.316  18.503 -45.910  1.00  0.00      B    H  
ATOM   1085  H05 ALA B  30      14.280  18.388 -47.403  1.00  0.00      B    H  
ATOM   1086  N   ILE B  31      14.433  22.302 -45.295  1.00  0.00      B    N  
ATOM   1087  CA  ILE B  31      15.269  23.181 -44.487  1.00  0.00      B    C  
ATOM   1088  C   ILE B  31      14.649  23.419 -43.114  1.00  0.00      B    C  
ATOM   1089  O   ILE B  31      13.456  23.700 -43.000  1.00  0.00      B    O  
ATOM   1090  CB  ILE B  31      15.492  24.539 -45.179  1.00  0.00      B    C  
ATOM   1091  CG1 ILE B  31      14.207  25.369 -45.148  1.00  0.00      B    C  
ATOM   1092  CG2 ILE B  31      15.961  24.333 -46.611  1.00  0.00      B    C  
ATOM   1093  CD1 ILE B  31      14.146  26.345 -43.994  1.00  0.00      B    C  
ATOM   1094  H01 ILE B  31      16.230  22.681 -44.368  1.00  0.00      B    H  
ATOM   1095  H02 ILE B  31      16.267  25.083 -44.638  1.00  0.00      B    H  
ATOM   1096  H03 ILE B  31      13.379  24.672 -45.022  1.00  0.00      B    H  
ATOM   1097  H04 ILE B  31      14.136  25.930 -46.080  1.00  0.00      B    H  
ATOM   1098  H05 ILE B  31      16.989  23.971 -46.607  1.00  0.00      B    H  
ATOM   1099  H06 ILE B  31      13.452  22.516 -45.402  1.00  0.00      B    H  
ATOM   1100  H07 ILE B  31      15.320  23.601 -47.102  1.00  0.00      B    H  
ATOM   1101  H08 ILE B  31      15.912  25.279 -47.150  1.00  0.00      B    H  
ATOM   1102  H09 ILE B  31      13.137  26.749 -43.913  1.00  0.00      B    H  
ATOM   1103  H10 ILE B  31      14.406  25.831 -43.069  1.00  0.00      B    H  
ATOM   1104  H11 ILE B  31      14.850  27.159 -44.168  1.00  0.00      B    H  
ATOM   1105  N   ILE B  32      15.468  23.307 -42.074  1.00  0.00      B    N  
ATOM   1106  CA  ILE B  32      15.001  23.513 -40.708  1.00  0.00      B    C  
ATOM   1107  C   ILE B  32      16.075  24.178 -39.854  1.00  0.00      B    C  
ATOM   1108  O   ILE B  32      16.849  23.505 -39.175  1.00  0.00      B    O  
ATOM   1109  CB  ILE B  32      14.587  22.184 -40.049  1.00  0.00      B    C  
ATOM   1110  CG1 ILE B  32      14.275  22.401 -38.566  1.00  0.00      B    C  
ATOM   1111  CG2 ILE B  32      15.684  21.144 -40.218  1.00  0.00      B    C  
ATOM   1112  CD1 ILE B  32      13.412  21.314 -37.965  1.00  0.00      B    C  
ATOM   1113  H01 ILE B  32      14.131  24.167 -40.767  1.00  0.00      B    H  
ATOM   1114  H02 ILE B  32      13.687  21.816 -40.541  1.00  0.00      B    H  
ATOM   1115  H03 ILE B  32      13.715  23.333 -38.490  1.00  0.00      B    H  
ATOM   1116  H04 ILE B  32      15.216  22.439 -38.017  1.00  0.00      B    H  
ATOM   1117  H05 ILE B  32      16.568  21.455 -39.661  1.00  0.00      B    H  
ATOM   1118  H06 ILE B  32      15.336  20.183 -39.839  1.00  0.00      B    H  
ATOM   1119  H07 ILE B  32      15.936  21.049 -41.274  1.00  0.00      B    H  
ATOM   1120  H08 ILE B  32      12.454  21.283 -38.484  1.00  0.00      B    H  
ATOM   1121  H09 ILE B  32      13.913  20.352 -38.070  1.00  0.00      B    H  
ATOM   1122  H10 ILE B  32      13.246  21.524 -36.908  1.00  0.00      B    H  
ATOM   1123  H12 ILE B  32      16.438  23.074 -42.233  1.00  0.00      B    H  
ATOM   1124  N   GLY B  33      16.115  25.507 -39.893  1.00  0.00      B    N  
ATOM   1125  CA  GLY B  33      17.097  26.242 -39.117  1.00  0.00      B    C  
ATOM   1126  C   GLY B  33      16.626  27.637 -38.758  1.00  0.00      B    C  
ATOM   1127  O   GLY B  33      16.132  28.373 -39.614  1.00  0.00      B    O  
ATOM   1128  H01 GLY B  33      17.994  26.342 -39.728  1.00  0.00      B    H  
ATOM   1129  H02 GLY B  33      17.299  25.693 -38.197  1.00  0.00      B    H  
ATOM   1130  H11 GLY B  33      15.455  26.010 -40.469  1.00  0.00      B    H  
ATOM   1131  N   LEU B  34      16.777  28.004 -37.490  1.00  0.00      B    N  
ATOM   1132  CA  LEU B  34      16.362  29.320 -37.020  1.00  0.00      B    C  
ATOM   1133  C   LEU B  34      17.388  30.383 -37.400  1.00  0.00      B    C  
ATOM   1134  O   LEU B  34      18.585  30.107 -37.471  1.00  0.00      B    O  
ATOM   1135  CB  LEU B  34      16.166  29.303 -35.503  1.00  0.00      B    C  
ATOM   1136  CG  LEU B  34      14.718  29.294 -35.012  1.00  0.00      B    C  
ATOM   1137  CD1 LEU B  34      14.324  27.904 -34.538  1.00  0.00      B    C  
ATOM   1138  CD2 LEU B  34      14.525  30.315 -33.900  1.00  0.00      B    C  
ATOM   1139  H01 LEU B  34      15.415  29.568 -37.500  1.00  0.00      B    H  
ATOM   1140  H02 LEU B  34      16.591  30.240 -35.143  1.00  0.00      B    H  
ATOM   1141  H03 LEU B  34      17.190  27.355 -36.835  1.00  0.00      B    H  
ATOM   1142  H04 LEU B  34      16.656  28.411 -35.113  1.00  0.00      B    H  
ATOM   1143  H05 LEU B  34      14.070  29.568 -35.845  1.00  0.00      B    H  
ATOM   1144  H06 LEU B  34      13.341  27.650 -34.935  1.00  0.00      B    H  
ATOM   1145  H07 LEU B  34      15.056  27.178 -34.891  1.00  0.00      B    H  
ATOM   1146  H08 LEU B  34      14.291  27.887 -33.449  1.00  0.00      B    H  
ATOM   1147  H09 LEU B  34      13.486  30.301 -33.571  1.00  0.00      B    H  
ATOM   1148  H10 LEU B  34      15.175  30.066 -33.061  1.00  0.00      B    H  
ATOM   1149  H11 LEU B  34      14.774  31.309 -34.271  1.00  0.00      B    H  
ATOM   1150  N   MET B  35      16.910  31.600 -37.641  1.00  0.00      B    N  
ATOM   1151  CA  MET B  35      17.787  32.705 -38.011  1.00  0.00      B    C  
ATOM   1152  C   MET B  35      18.486  32.424 -39.337  1.00  0.00      B    C  
ATOM   1153  O   MET B  35      19.639  32.805 -39.535  1.00  0.00      B    O  
ATOM   1154  CB  MET B  35      18.826  32.948 -36.915  1.00  0.00      B    C  
ATOM   1155  CG  MET B  35      18.226  33.064 -35.523  1.00  0.00      B    C  
ATOM   1156  SD  MET B  35      17.321  34.605 -35.283  1.00  0.00      B    S  
ATOM   1157  CE  MET B  35      18.627  35.806 -35.525  1.00  0.00      B    C  
ATOM   1158  H01 MET B  35      17.175  33.599 -38.126  1.00  0.00      B    H  
ATOM   1159  H02 MET B  35      19.307  33.901 -37.136  1.00  0.00      B    H  
ATOM   1160  H03 MET B  35      19.532  32.118 -36.919  1.00  0.00      B    H  
ATOM   1161  H04 MET B  35      19.048  33.050 -34.808  1.00  0.00      B    H  
ATOM   1162  H05 MET B  35      17.543  32.229 -35.366  1.00  0.00      B    H  
ATOM   1163  H06 MET B  35      19.508  35.307 -35.929  1.00  0.00      B    H  
ATOM   1164  H07 MET B  35      18.292  36.572 -36.224  1.00  0.00      B    H  
ATOM   1165  H08 MET B  35      18.877  36.269 -34.570  1.00  0.00      B    H  
ATOM   1166  H12 MET B  35      15.916  31.763 -37.566  1.00  0.00      B    H  
ATOM   1167  N   VAL B  36      17.779  31.756 -40.243  1.00  0.00      B    N  
ATOM   1168  CA  VAL B  36      18.332  31.425 -41.551  1.00  0.00      B    C  
ATOM   1169  C   VAL B  36      17.771  32.342 -42.633  1.00  0.00      B    C  
ATOM   1170  O   VAL B  36      16.560  32.532 -42.733  1.00  0.00      B    O  
ATOM   1171  CB  VAL B  36      18.038  29.962 -41.931  1.00  0.00      B    C  
ATOM   1172  CG1 VAL B  36      18.562  29.656 -43.326  1.00  0.00      B    C  
ATOM   1173  CG2 VAL B  36      18.641  29.014 -40.906  1.00  0.00      B    C  
ATOM   1174  H01 VAL B  36      19.411  31.565 -41.483  1.00  0.00      B    H  
ATOM   1175  H02 VAL B  36      16.958  29.816 -41.935  1.00  0.00      B    H  
ATOM   1176  H03 VAL B  36      19.585  29.286 -43.256  1.00  0.00      B    H  
ATOM   1177  H04 VAL B  36      17.933  28.898 -43.793  1.00  0.00      B    H  
ATOM   1178  H05 VAL B  36      18.545  30.564 -43.928  1.00  0.00      B    H  
ATOM   1179  H06 VAL B  36      19.553  29.451 -40.500  1.00  0.00      B    H  
ATOM   1180  H07 VAL B  36      17.927  28.849 -40.099  1.00  0.00      B    H  
ATOM   1181  H08 VAL B  36      18.877  28.063 -41.384  1.00  0.00      B    H  
ATOM   1182  H09 VAL B  36      16.836  31.471 -40.020  1.00  0.00      B    H  
ATOM   1183  N   GLY B  37      18.662  32.909 -43.441  1.00  0.00      B    N  
ATOM   1184  CA  GLY B  37      18.237  33.800 -44.505  1.00  0.00      B    C  
ATOM   1185  C   GLY B  37      19.051  33.619 -45.771  1.00  0.00      B    C  
ATOM   1186  O   GLY B  37      20.265  33.815 -45.770  1.00  0.00      B    O  
ATOM   1187  H01 GLY B  37      18.384  34.823 -44.159  1.00  0.00      B    H  
ATOM   1188  H02 GLY B  37      17.189  33.602 -44.731  1.00  0.00      B    H  
ATOM   1189  H09 GLY B  37      19.645  32.718 -43.313  1.00  0.00      B    H  
ATOM   1190  N   GLY B  38      18.379  33.243 -46.855  1.00  0.00      B    N  
ATOM   1191  CA  GLY B  38      19.064  33.041 -48.119  1.00  0.00      B    C  
ATOM   1192  C   GLY B  38      19.254  31.573 -48.447  1.00  0.00      B    C  
ATOM   1193  O   GLY B  38      20.024  30.876 -47.786  1.00  0.00      B    O  
ATOM   1194  H01 GLY B  38      20.053  33.493 -48.036  1.00  0.00      B    H  
ATOM   1195  H02 GLY B  38      18.478  33.505 -48.913  1.00  0.00      B    H  
ATOM   1196  H03 GLY B  38      17.381  33.096 -46.798  1.00  0.00      B    H  
ATOM   1197  N   VAL B  39      18.548  31.101 -49.470  1.00  0.00      B    N  
ATOM   1198  CA  VAL B  39      18.642  29.706 -49.884  1.00  0.00      B    C  
ATOM   1199  C   VAL B  39      17.782  29.439 -51.114  1.00  0.00      B    C  
ATOM   1200  O   VAL B  39      16.620  29.842 -51.172  1.00  0.00      B    O  
ATOM   1201  CB  VAL B  39      18.209  28.754 -48.753  1.00  0.00      B    C  
ATOM   1202  CG1 VAL B  39      16.811  29.104 -48.266  1.00  0.00      B    C  
ATOM   1203  CG2 VAL B  39      18.274  27.308 -49.220  1.00  0.00      B    C  
ATOM   1204  H01 VAL B  39      19.688  29.518 -50.127  1.00  0.00      B    H  
ATOM   1205  H02 VAL B  39      18.899  28.873 -47.917  1.00  0.00      B    H  
ATOM   1206  H03 VAL B  39      17.932  31.724 -49.972  1.00  0.00      B    H  
ATOM   1207  H04 VAL B  39      16.105  28.353 -48.621  1.00  0.00      B    H  
ATOM   1208  H05 VAL B  39      16.800  29.126 -47.176  1.00  0.00      B    H  
ATOM   1209  H06 VAL B  39      16.525  30.082 -48.653  1.00  0.00      B    H  
ATOM   1210  H07 VAL B  39      19.298  26.944 -49.131  1.00  0.00      B    H  
ATOM   1211  H08 VAL B  39      17.617  26.696 -48.602  1.00  0.00      B    H  
ATOM   1212  H09 VAL B  39      17.956  27.247 -50.261  1.00  0.00      B    H  
ATOM   1213  N   VAL B  40      18.361  28.757 -52.097  1.00  0.00      B    N  
ATOM   1214  CA  VAL B  40      17.647  28.434 -53.327  1.00  0.00      B    C  
ATOM   1215  C   VAL B  40      17.614  26.929 -53.564  1.00  0.00      B    C  
ATOM   1216  O   VAL B  40      18.656  26.294 -53.732  1.00  0.00      B    O  
ATOM   1217  CB  VAL B  40      18.291  29.121 -54.546  1.00  0.00      B    C  
ATOM   1218  CG1 VAL B  40      17.504  28.812 -55.811  1.00  0.00      B    C  
ATOM   1219  CG2 VAL B  40      18.387  30.622 -54.322  1.00  0.00      B    C  
ATOM   1220  H01 VAL B  40      16.628  28.802 -53.208  1.00  0.00      B    H  
ATOM   1221  H02 VAL B  40      19.301  28.730 -54.670  1.00  0.00      B    H  
ATOM   1222  H03 VAL B  40      16.606  29.429 -55.839  1.00  0.00      B    H  
ATOM   1223  H04 VAL B  40      18.120  29.027 -56.684  1.00  0.00      B    H  
ATOM   1224  H05 VAL B  40      17.221  27.759 -55.816  1.00  0.00      B    H  
ATOM   1225  H06 VAL B  40      19.229  31.020 -54.888  1.00  0.00      B    H  
ATOM   1226  H07 VAL B  40      17.466  31.100 -54.658  1.00  0.00      B    H  
ATOM   1227  H08 VAL B  40      18.535  30.823 -53.261  1.00  0.00      B    H  
ATOM   1228  H10 VAL B  40      19.319  28.455 -51.990  1.00  0.00      B    H  
ATOM   1229  N   ILE B  41      16.412  26.363 -53.578  1.00  0.00      B    N  
ATOM   1230  CA  ILE B  41      16.243  24.932 -53.796  1.00  0.00      B    C  
ATOM   1231  C   ILE B  41      15.506  24.658 -55.102  1.00  0.00      B    C  
ATOM   1232  O   ILE B  41      14.402  25.159 -55.320  1.00  0.00      B    O  
ATOM   1233  CB  ILE B  41      15.474  24.273 -52.637  1.00  0.00      B    C  
ATOM   1234  CG1 ILE B  41      16.061  24.708 -51.293  1.00  0.00      B    C  
ATOM   1235  CG2 ILE B  41      15.509  22.758 -52.771  1.00  0.00      B    C  
ATOM   1236  CD1 ILE B  41      17.494  24.268 -51.089  1.00  0.00      B    C  
ATOM   1237  H01 ILE B  41      17.243  24.501 -53.849  1.00  0.00      B    H  
ATOM   1238  H02 ILE B  41      14.434  24.598 -52.680  1.00  0.00      B    H  
ATOM   1239  H03 ILE B  41      15.466  24.231 -50.514  1.00  0.00      B    H  
ATOM   1240  H04 ILE B  41      16.022  25.796 -51.235  1.00  0.00      B    H  
ATOM   1241  H05 ILE B  41      16.485  22.389 -52.457  1.00  0.00      B    H  
ATOM   1242  H06 ILE B  41      14.735  22.319 -52.141  1.00  0.00      B    H  
ATOM   1243  H07 ILE B  41      15.333  22.480 -53.810  1.00  0.00      B    H  
ATOM   1244  H08 ILE B  41      18.113  25.138 -50.868  1.00  0.00      B    H  
ATOM   1245  H09 ILE B  41      15.595  26.939 -53.434  1.00  0.00      B    H  
ATOM   1246  H10 ILE B  41      17.544  23.566 -50.256  1.00  0.00      B    H  
ATOM   1247  H11 ILE B  41      17.859  23.784 -51.995  1.00  0.00      B    H  
ATOM   1248  N   ALA B  42      16.122  23.860 -55.967  1.00  0.00      B    N  
ATOM   1249  CA  ALA B  42      15.522  23.515 -57.250  1.00  0.00      B    C  
ATOM   1250  C   ALA B  42      14.507  22.388 -57.097  1.00  0.00      B    C  
ATOM   1251  O   ALA B  42      14.786  21.266 -57.518  1.00  0.00      B    O  
ATOM   1252  CB  ALA B  42      16.600  23.125 -58.250  1.00  0.00      B    C  
ATOM   1253  H01 ALA B  42      14.996  24.393 -57.624  1.00  0.00      B    H  
ATOM   1254  H02 ALA B  42      13.545  22.574 -56.620  1.00  0.00      B    H  
ATOM   1255  H03 ALA B  42      17.516  22.871 -57.716  1.00  0.00      B    H  
ATOM   1256  H04 ALA B  42      16.266  22.263 -58.827  1.00  0.00      B    H  
ATOM   1257  H05 ALA B  42      16.792  23.961 -58.922  1.00  0.00      B    H  
ATOM   1258  H12 ALA B  42      17.028  23.483 -55.730  1.00  0.00      B    H  
TER   
ATOM   1259  N   ASP C   1      12.318   7.280   4.688  1.00  0.00      C    N  
ATOM   1260  CA  ASP C   1      13.458   7.210   3.781  1.00  0.00      C    C  
ATOM   1261  C   ASP C   1      13.259   8.137   2.586  1.00  0.00      C    C  
ATOM   1262  O   ASP C   1      12.132   8.380   2.157  1.00  0.00      C    O  
ATOM   1263  CB  ASP C   1      13.665   5.773   3.299  1.00  0.00      C    C  
ATOM   1264  CG  ASP C   1      13.796   4.791   4.446  1.00  0.00      C    C  
ATOM   1265  OD1 ASP C   1      14.064   5.237   5.581  1.00  0.00      C    O  
ATOM   1266  OD2 ASP C   1      13.632   3.575   4.208  1.00  0.00      C    O1-
ATOM   1267  H01 ASP C   1      12.115   8.246   4.901  1.00  0.00      C    H  
ATOM   1268  H02 ASP C   1      14.345   7.534   4.325  1.00  0.00      C    H  
ATOM   1269  H03 ASP C   1      14.594   5.745   2.730  1.00  0.00      C    H  
ATOM   1270  H04 ASP C   1      12.812   5.483   2.685  1.00  0.00      C    H  
ATOM   1271  H06 ASP C   1      12.535   6.785   5.541  1.00  0.00      C    H  
ATOM   1272  N   ALA C   2      14.362   8.652   2.053  1.00  0.00      C    N  
ATOM   1273  CA  ALA C   2      14.309   9.551   0.908  1.00  0.00      C    C  
ATOM   1274  C   ALA C   2      14.749   8.842  -0.368  1.00  0.00      C    C  
ATOM   1275  O   ALA C   2      15.942   8.650  -0.603  1.00  0.00      C    O  
ATOM   1276  CB  ALA C   2      15.176  10.777   1.158  1.00  0.00      C    C  
ATOM   1277  H01 ALA C   2      13.275   9.871   0.777  1.00  0.00      C    H  
ATOM   1278  H02 ALA C   2      16.105  10.685   0.595  1.00  0.00      C    H  
ATOM   1279  H03 ALA C   2      14.643  11.671   0.836  1.00  0.00      C    H  
ATOM   1280  H04 ALA C   2      15.402  10.852   2.222  1.00  0.00      C    H  
ATOM   1281  H05 ALA C   2      15.259   8.414   2.452  1.00  0.00      C    H  
ATOM   1282  N   GLU C   3      13.778   8.453  -1.189  1.00  0.00      C    N  
ATOM   1283  CA  GLU C   3      14.068   7.763  -2.441  1.00  0.00      C    C  
ATOM   1284  C   GLU C   3      13.927   8.710  -3.629  1.00  0.00      C    C  
ATOM   1285  O   GLU C   3      12.818   8.999  -4.079  1.00  0.00      C    O  
ATOM   1286  CB  GLU C   3      13.132   6.565  -2.616  1.00  0.00      C    C  
ATOM   1287  CG  GLU C   3      13.614   5.563  -3.652  1.00  0.00      C    C  
ATOM   1288  CD  GLU C   3      13.040   4.177  -3.434  1.00  0.00      C    C  
ATOM   1289  OE1 GLU C   3      12.595   3.889  -2.304  1.00  0.00      C    O  
ATOM   1290  OE2 GLU C   3      13.036   3.379  -4.395  1.00  0.00      C    O1-
ATOM   1291  H01 GLU C   3      15.098   7.408  -2.401  1.00  0.00      C    H  
ATOM   1292  H02 GLU C   3      12.177   6.955  -2.968  1.00  0.00      C    H  
ATOM   1293  H03 GLU C   3      13.042   6.054  -1.657  1.00  0.00      C    H  
ATOM   1294  H04 GLU C   3      14.698   5.489  -3.560  1.00  0.00      C    H  
ATOM   1295  H05 GLU C   3      12.817   8.640  -0.940  1.00  0.00      C    H  
ATOM   1296  H06 GLU C   3      13.318   5.913  -4.641  1.00  0.00      C    H  
ATOM   1297  N   PHE C   4      15.059   9.190  -4.133  1.00  0.00      C    N  
ATOM   1298  CA  PHE C   4      15.063  10.106  -5.268  1.00  0.00      C    C  
ATOM   1299  C   PHE C   4      15.549   9.402  -6.532  1.00  0.00      C    C  
ATOM   1300  O   PHE C   4      16.748   9.191  -6.715  1.00  0.00      C    O  
ATOM   1301  CB  PHE C   4      15.951  11.316  -4.971  1.00  0.00      C    C  
ATOM   1302  CG  PHE C   4      15.240  12.414  -4.232  1.00  0.00      C    C  
ATOM   1303  CD1 PHE C   4      14.322  13.223  -4.883  1.00  0.00      C    C  
ATOM   1304  CD2 PHE C   4      15.488  12.636  -2.888  1.00  0.00      C    C  
ATOM   1305  CE1 PHE C   4      13.667  14.234  -4.207  1.00  0.00      C    C  
ATOM   1306  CE2 PHE C   4      14.835  13.646  -2.205  1.00  0.00      C    C  
ATOM   1307  CZ  PHE C   4      13.923  14.445  -2.866  1.00  0.00      C    C  
ATOM   1308  H01 PHE C   4      14.041  10.446  -5.432  1.00  0.00      C    H  
ATOM   1309  H02 PHE C   4      16.265  11.727  -5.931  1.00  0.00      C    H  
ATOM   1310  H03 PHE C   4      16.796  10.985  -4.368  1.00  0.00      C    H  
ATOM   1311  H04 PHE C   4      14.115  13.060  -5.941  1.00  0.00      C    H  
ATOM   1312  H05 PHE C   4      16.206  12.007  -2.362  1.00  0.00      C    H  
ATOM   1313  H06 PHE C   4      12.949  14.865  -4.731  1.00  0.00      C    H  
ATOM   1314  H07 PHE C   4      15.938   8.914  -3.720  1.00  0.00      C    H  
ATOM   1315  H08 PHE C   4      15.040  13.811  -1.147  1.00  0.00      C    H  
ATOM   1316  H09 PHE C   4      13.406  15.241  -2.330  1.00  0.00      C    H  
ATOM   1317  N   ARG C   5      14.610   9.042  -7.400  1.00  0.00      C    N  
ATOM   1318  CA  ARG C   5      14.941   8.362  -8.646  1.00  0.00      C    C  
ATOM   1319  C   ARG C   5      14.838   9.316  -9.832  1.00  0.00      C    C  
ATOM   1320  O   ARG C   5      13.740   9.637 -10.290  1.00  0.00      C    O  
ATOM   1321  CB  ARG C   5      14.014   7.164  -8.860  1.00  0.00      C    C  
ATOM   1322  CG  ARG C   5      14.748   5.880  -9.210  1.00  0.00      C    C  
ATOM   1323  CD  ARG C   5      15.048   5.053  -7.969  1.00  0.00      C    C  
ATOM   1324  NE  ARG C   5      15.307   3.653  -8.294  1.00  0.00      C    N  
ATOM   1325  CZ  ARG C   5      15.501   2.710  -7.379  1.00  0.00      C    C  
ATOM   1326  NH1 ARG C   5      15.465   3.016  -6.089  1.00  0.00      C    N1+
ATOM   1327  NH2 ARG C   5      15.732   1.458  -7.753  1.00  0.00      C    N  
ATOM   1328  H01 ARG C   5      15.970   8.009  -8.575  1.00  0.00      C    H  
ATOM   1329  H02 ARG C   5      13.372   7.405  -9.707  1.00  0.00      C    H  
ATOM   1330  H03 ARG C   5      13.447   6.999  -7.944  1.00  0.00      C    H  
ATOM   1331  H04 ARG C   5      15.695   6.145  -9.681  1.00  0.00      C    H  
ATOM   1332  H05 ARG C   5      14.130   5.291  -9.888  1.00  0.00      C    H  
ATOM   1333  H06 ARG C   5      14.173   5.091  -7.320  1.00  0.00      C    H  
ATOM   1334  H07 ARG C   5      15.925   5.468  -7.472  1.00  0.00      C    H  
ATOM   1335  H08 ARG C   5      15.340   3.387  -9.268  1.00  0.00      C    H  
ATOM   1336  H09 ARG C   5      15.613   2.297  -5.395  1.00  0.00      C    H  
ATOM   1337  H10 ARG C   5      13.643   9.245  -7.191  1.00  0.00      C    H  
ATOM   1338  H11 ARG C   5      15.290   3.968  -5.800  1.00  0.00      C    H  
ATOM   1339  H12 ARG C   5      15.760   1.221  -8.734  1.00  0.00      C    H  
ATOM   1340  H13 ARG C   5      15.880   0.742  -7.056  1.00  0.00      C    H  
ATOM   1341  N   HIS C   6      15.987   9.768 -10.323  1.00  0.00      C    N  
ATOM   1342  CA  HIS C   6      16.026  10.686 -11.456  1.00  0.00      C    C  
ATOM   1343  C   HIS C   6      16.474   9.966 -12.724  1.00  0.00      C    C  
ATOM   1344  O   HIS C   6      17.608  10.128 -13.174  1.00  0.00      C    O  
ATOM   1345  CB  HIS C   6      16.966  11.855 -11.160  1.00  0.00      C    C  
ATOM   1346  CG  HIS C   6      16.579  12.643  -9.947  1.00  0.00      C    C  
ATOM   1347  CD2 HIS C   6      15.536  13.478  -9.729  1.00  0.00      C    C  
ATOM   1348  ND1 HIS C   6      17.304  12.624  -8.774  1.00  0.00      C    N  
ATOM   1349  CE1 HIS C   6      16.723  13.412  -7.887  1.00  0.00      C    C  
ATOM   1350  NE2 HIS C   6      15.648  13.942  -8.442  1.00  0.00      C    N  
ATOM   1351  H01 HIS C   6      15.019  11.071 -11.615  1.00  0.00      C    H  
ATOM   1352  H02 HIS C   6      16.911  12.533 -12.012  1.00  0.00      C    H  
ATOM   1353  H03 HIS C   6      17.971  11.460 -11.009  1.00  0.00      C    H  
ATOM   1354  H04 HIS C   6      14.753  13.734 -10.443  1.00  0.00      C    H  
ATOM   1355  H05 HIS C   6      18.147  12.091  -8.618  1.00  0.00      C    H  
ATOM   1356  H06 HIS C   6      17.071  13.594  -6.870  1.00  0.00      C    H  
ATOM   1357  H07 HIS C   6      15.012  14.585  -7.992  1.00  0.00      C    H  
ATOM   1358  H14 HIS C   6      16.855   9.469  -9.901  1.00  0.00      C    H  
ATOM   1359  N   ASP C   7      15.576   9.170 -13.295  1.00  0.00      C    N  
ATOM   1360  CA  ASP C   7      15.879   8.425 -14.512  1.00  0.00      C    C  
ATOM   1361  C   ASP C   7      17.178   7.641 -14.360  1.00  0.00      C    C  
ATOM   1362  O   ASP C   7      17.927   7.469 -15.321  1.00  0.00      C    O  
ATOM   1363  CB  ASP C   7      15.979   9.376 -15.706  1.00  0.00      C    C  
ATOM   1364  CG  ASP C   7      16.008   8.640 -17.031  1.00  0.00      C    C  
ATOM   1365  OD1 ASP C   7      15.198   7.706 -17.210  1.00  0.00      C    O  
ATOM   1366  OD2 ASP C   7      16.842   8.997 -17.889  1.00  0.00      C    O1-
ATOM   1367  H01 ASP C   7      15.068   7.718 -14.687  1.00  0.00      C    H  
ATOM   1368  H02 ASP C   7      16.914   9.928 -15.613  1.00  0.00      C    H  
ATOM   1369  H03 ASP C   7      15.118  10.044 -15.695  1.00  0.00      C    H  
ATOM   1370  H08 ASP C   7      14.661   9.079 -12.876  1.00  0.00      C    H  
ATOM   1371  N   SER C   8      17.440   7.169 -13.145  1.00  0.00      C    N  
ATOM   1372  CA  SER C   8      18.651   6.407 -12.866  1.00  0.00      C    C  
ATOM   1373  C   SER C   8      19.888   7.153 -13.358  1.00  0.00      C    C  
ATOM   1374  O   SER C   8      20.847   6.544 -13.830  1.00  0.00      C    O  
ATOM   1375  CB  SER C   8      18.577   5.029 -13.526  1.00  0.00      C    C  
ATOM   1376  OG  SER C   8      19.734   4.263 -13.240  1.00  0.00      C    O  
ATOM   1377  H01 SER C   8      18.729   6.280 -11.786  1.00  0.00      C    H  
ATOM   1378  H02 SER C   8      18.511   5.166 -14.605  1.00  0.00      C    H  
ATOM   1379  H03 SER C   8      17.699   4.502 -13.153  1.00  0.00      C    H  
ATOM   1380  H04 SER C   8      16.784   7.343 -12.397  1.00  0.00      C    H  
ATOM   1381  H05 SER C   8      20.014   3.797 -14.031  1.00  0.00      C    H  
ATOM   1382  N   GLY C   9      19.857   8.477 -13.244  1.00  0.00      C    N  
ATOM   1383  CA  GLY C   9      20.980   9.286 -13.681  1.00  0.00      C    C  
ATOM   1384  C   GLY C   9      20.614  10.748 -13.841  1.00  0.00      C    C  
ATOM   1385  O   GLY C   9      20.044  11.355 -12.934  1.00  0.00      C    O  
ATOM   1386  H01 GLY C   9      21.296   8.915 -14.656  1.00  0.00      C    H  
ATOM   1387  H02 GLY C   9      21.779   9.203 -12.944  1.00  0.00      C    H  
ATOM   1388  H06 GLY C   9      19.043   8.925 -12.849  1.00  0.00      C    H  
ATOM   1389  N   TYR C  10      20.942  11.316 -14.996  1.00  0.00      C    N  
ATOM   1390  CA  TYR C  10      20.648  12.718 -15.269  1.00  0.00      C    C  
ATOM   1391  C   TYR C  10      20.606  12.983 -16.771  1.00  0.00      C    C  
ATOM   1392  O   TYR C  10      19.654  13.573 -17.281  1.00  0.00      C    O  
ATOM   1393  CB  TYR C  10      21.696  13.618 -14.611  1.00  0.00      C    C  
ATOM   1394  CG  TYR C  10      21.110  14.847 -13.954  1.00  0.00      C    C  
ATOM   1395  CD1 TYR C  10      20.289  14.739 -12.839  1.00  0.00      C    C  
ATOM   1396  CD2 TYR C  10      21.380  16.118 -14.448  1.00  0.00      C    C  
ATOM   1397  CE1 TYR C  10      19.751  15.859 -12.236  1.00  0.00      C    C  
ATOM   1398  CE2 TYR C  10      20.848  17.244 -13.850  1.00  0.00      C    C  
ATOM   1399  CZ  TYR C  10      20.034  17.110 -12.745  1.00  0.00      C    C  
ATOM   1400  OH  TYR C  10      19.501  18.229 -12.146  1.00  0.00      C    O  
ATOM   1401  H01 TYR C  10      19.668  12.946 -14.850  1.00  0.00      C    H  
ATOM   1402  H02 TYR C  10      22.362  13.965 -15.401  1.00  0.00      C    H  
ATOM   1403  H03 TYR C  10      21.406  10.763 -15.702  1.00  0.00      C    H  
ATOM   1404  H04 TYR C  10      22.222  13.038 -13.852  1.00  0.00      C    H  
ATOM   1405  H05 TYR C  10      20.065  13.753 -12.433  1.00  0.00      C    H  
ATOM   1406  H06 TYR C  10      22.022  16.228 -15.322  1.00  0.00      C    H  
ATOM   1407  H07 TYR C  10      19.107  15.755 -11.363  1.00  0.00      C    H  
ATOM   1408  H08 TYR C  10      21.071  18.233 -14.250  1.00  0.00      C    H  
ATOM   1409  H09 TYR C  10      19.435  18.937 -12.791  1.00  0.00      C    H  
ATOM   1410  N   GLU C  11      21.644  12.540 -17.473  1.00  0.00      C    N  
ATOM   1411  CA  GLU C  11      21.725  12.729 -18.917  1.00  0.00      C    C  
ATOM   1412  C   GLU C  11      21.786  14.212 -19.269  1.00  0.00      C    C  
ATOM   1413  O   GLU C  11      21.593  15.074 -18.411  1.00  0.00      C    O  
ATOM   1414  CB  GLU C  11      20.525  12.078 -19.607  1.00  0.00      C    C  
ATOM   1415  CG  GLU C  11      20.910  11.094 -20.699  1.00  0.00      C    C  
ATOM   1416  CD  GLU C  11      20.994   9.667 -20.194  1.00  0.00      C    C  
ATOM   1417  OE1 GLU C  11      21.650   9.444 -19.155  1.00  0.00      C    O  
ATOM   1418  OE2 GLU C  11      20.405   8.773 -20.837  1.00  0.00      C    O1-
ATOM   1419  H01 GLU C  11      22.640  12.252 -19.269  1.00  0.00      C    H  
ATOM   1420  H02 GLU C  11      19.959  12.878 -20.084  1.00  0.00      C    H  
ATOM   1421  H03 GLU C  11      19.940  11.548 -18.855  1.00  0.00      C    H  
ATOM   1422  H04 GLU C  11      21.899  11.374 -21.062  1.00  0.00      C    H  
ATOM   1423  H05 GLU C  11      20.163  11.141 -21.492  1.00  0.00      C    H  
ATOM   1424  H10 GLU C  11      22.394  12.061 -16.995  1.00  0.00      C    H  
ATOM   1425  N   VAL C  12      22.056  14.503 -20.538  1.00  0.00      C    N  
ATOM   1426  CA  VAL C  12      22.142  15.882 -21.004  1.00  0.00      C    C  
ATOM   1427  C   VAL C  12      21.441  16.052 -22.347  1.00  0.00      C    C  
ATOM   1428  O   VAL C  12      21.401  15.129 -23.161  1.00  0.00      C    O  
ATOM   1429  CB  VAL C  12      23.607  16.337 -21.141  1.00  0.00      C    C  
ATOM   1430  CG1 VAL C  12      24.305  16.305 -19.791  1.00  0.00      C    C  
ATOM   1431  CG2 VAL C  12      24.342  15.470 -22.152  1.00  0.00      C    C  
ATOM   1432  H01 VAL C  12      21.645  16.501 -20.257  1.00  0.00      C    H  
ATOM   1433  H02 VAL C  12      23.617  17.365 -21.503  1.00  0.00      C    H  
ATOM   1434  H03 VAL C  12      25.201  16.924 -19.831  1.00  0.00      C    H  
ATOM   1435  H04 VAL C  12      23.633  16.690 -19.024  1.00  0.00      C    H  
ATOM   1436  H05 VAL C  12      24.583  15.279 -19.549  1.00  0.00      C    H  
ATOM   1437  H06 VAL C  12      22.205  13.751 -21.195  1.00  0.00      C    H  
ATOM   1438  H07 VAL C  12      25.333  15.226 -21.769  1.00  0.00      C    H  
ATOM   1439  H08 VAL C  12      23.781  14.550 -22.319  1.00  0.00      C    H  
ATOM   1440  H09 VAL C  12      24.440  16.012 -23.093  1.00  0.00      C    H  
ATOM   1441  N   HIS C  13      20.887  17.239 -22.573  1.00  0.00      C    N  
ATOM   1442  CA  HIS C  13      20.187  17.532 -23.819  1.00  0.00      C    C  
ATOM   1443  C   HIS C  13      19.746  18.992 -23.864  1.00  0.00      C    C  
ATOM   1444  O   HIS C  13      19.605  19.641 -22.827  1.00  0.00      C    O  
ATOM   1445  CB  HIS C  13      18.973  16.615 -23.974  1.00  0.00      C    C  
ATOM   1446  CG  HIS C  13      17.971  16.756 -22.869  1.00  0.00      C    C  
ATOM   1447  CD2 HIS C  13      17.662  15.929 -21.844  1.00  0.00      C    C  
ATOM   1448  ND1 HIS C  13      17.148  17.854 -22.736  1.00  0.00      C    N  
ATOM   1449  CE1 HIS C  13      16.376  17.697 -21.675  1.00  0.00      C    C  
ATOM   1450  NE2 HIS C  13      16.668  16.536 -21.117  1.00  0.00      C    N  
ATOM   1451  H01 HIS C  13      20.876  17.353 -24.645  1.00  0.00      C    H  
ATOM   1452  H02 HIS C  13      19.341  15.589 -23.943  1.00  0.00      C    H  
ATOM   1453  H03 HIS C  13      18.481  16.849 -24.918  1.00  0.00      C    H  
ATOM   1454  H04 HIS C  13      18.117  14.961 -21.634  1.00  0.00      C    H  
ATOM   1455  H05 HIS C  13      17.137  18.653 -23.353  1.00  0.00      C    H  
ATOM   1456  H06 HIS C  13      15.626  18.405 -21.321  1.00  0.00      C    H  
ATOM   1457  H07 HIS C  13      16.231  16.156 -20.289  1.00  0.00      C    H  
ATOM   1458  H10 HIS C  13      20.952  17.956 -21.865  1.00  0.00      C    H  
ATOM   1459  N   HIS C  14      19.531  19.503 -25.073  1.00  0.00      C    N  
ATOM   1460  CA  HIS C  14      19.106  20.886 -25.253  1.00  0.00      C    C  
ATOM   1461  C   HIS C  14      18.809  21.176 -26.721  1.00  0.00      C    C  
ATOM   1462  O   HIS C  14      17.694  21.559 -27.074  1.00  0.00      C    O  
ATOM   1463  CB  HIS C  14      20.183  21.843 -24.740  1.00  0.00      C    C  
ATOM   1464  CG  HIS C  14      19.851  22.465 -23.418  1.00  0.00      C    C  
ATOM   1465  CD2 HIS C  14      18.786  23.205 -23.030  1.00  0.00      C    C  
ATOM   1466  ND1 HIS C  14      20.665  22.357 -22.310  1.00  0.00      C    N  
ATOM   1467  CE1 HIS C  14      20.115  23.004 -21.298  1.00  0.00      C    C  
ATOM   1468  NE2 HIS C  14      18.974  23.527 -21.709  1.00  0.00      C    N  
ATOM   1469  H01 HIS C  14      18.192  21.037 -24.679  1.00  0.00      C    H  
ATOM   1470  H02 HIS C  14      20.262  22.654 -25.464  1.00  0.00      C    H  
ATOM   1471  H03 HIS C  14      21.116  21.289 -24.637  1.00  0.00      C    H  
ATOM   1472  H04 HIS C  14      17.937  23.492 -23.651  1.00  0.00      C    H  
ATOM   1473  H05 HIS C  14      21.544  21.861 -22.277  1.00  0.00      C    H  
ATOM   1474  H06 HIS C  14      20.532  23.091 -20.295  1.00  0.00      C    H  
ATOM   1475  H07 HIS C  14      18.342  24.075 -21.143  1.00  0.00      C    H  
ATOM   1476  H08 HIS C  14      19.665  18.919 -25.886  1.00  0.00      C    H  
ATOM   1477  N   GLN C  15      19.814  20.992 -27.571  1.00  0.00      C    N  
ATOM   1478  CA  GLN C  15      19.660  21.236 -29.000  1.00  0.00      C    C  
ATOM   1479  C   GLN C  15      19.756  19.934 -29.788  1.00  0.00      C    C  
ATOM   1480  O   GLN C  15      20.805  19.289 -29.817  1.00  0.00      C    O  
ATOM   1481  CB  GLN C  15      20.723  22.221 -29.489  1.00  0.00      C    C  
ATOM   1482  CG  GLN C  15      20.464  23.657 -29.061  1.00  0.00      C    C  
ATOM   1483  CD  GLN C  15      20.921  23.934 -27.642  1.00  0.00      C    C  
ATOM   1484  NE2 GLN C  15      22.167  23.588 -27.343  1.00  0.00      C    N  
ATOM   1485  OE1 GLN C  15      20.161  24.453 -26.824  1.00  0.00      C    O  
ATOM   1486  H01 GLN C  15      18.673  21.667 -29.164  1.00  0.00      C    H  
ATOM   1487  H02 GLN C  15      20.699  22.203 -30.579  1.00  0.00      C    H  
ATOM   1488  H03 GLN C  15      21.690  21.911 -29.092  1.00  0.00      C    H  
ATOM   1489  H04 GLN C  15      19.387  23.824 -29.099  1.00  0.00      C    H  
ATOM   1490  H05 GLN C  15      20.998  24.325 -29.737  1.00  0.00      C    H  
ATOM   1491  H06 GLN C  15      22.526  23.748 -26.413  1.00  0.00      C    H  
ATOM   1492  H07 GLN C  15      22.756  23.164 -28.046  1.00  0.00      C    H  
ATOM   1493  H08 GLN C  15      20.706  20.675 -27.218  1.00  0.00      C    H  
ATOM   1494  N   LYS C  16      18.655  19.551 -30.426  1.00  0.00      C    N  
ATOM   1495  CA  LYS C  16      18.615  18.326 -31.216  1.00  0.00      C    C  
ATOM   1496  C   LYS C  16      18.550  18.641 -32.707  1.00  0.00      C    C  
ATOM   1497  O   LYS C  16      17.467  18.730 -33.286  1.00  0.00      C    O  
ATOM   1498  CB  LYS C  16      17.410  17.473 -30.811  1.00  0.00      C    C  
ATOM   1499  CG  LYS C  16      17.553  16.006 -31.177  1.00  0.00      C    C  
ATOM   1500  CD  LYS C  16      16.236  15.263 -31.024  1.00  0.00      C    C  
ATOM   1501  CE  LYS C  16      16.458  13.818 -30.603  1.00  0.00      C    C  
ATOM   1502  NZ  LYS C  16      17.165  13.035 -31.654  1.00  0.00      C    N1+
ATOM   1503  H01 LYS C  16      19.530  17.768 -31.021  1.00  0.00      C    H  
ATOM   1504  H02 LYS C  16      16.549  17.856 -31.359  1.00  0.00      C    H  
ATOM   1505  H03 LYS C  16      17.281  17.548 -29.731  1.00  0.00      C    H  
ATOM   1506  H04 LYS C  16      18.280  15.555 -30.502  1.00  0.00      C    H  
ATOM   1507  H05 LYS C  16      17.886  15.929 -32.212  1.00  0.00      C    H  
ATOM   1508  H06 LYS C  16      15.728  15.264 -31.989  1.00  0.00      C    H  
ATOM   1509  H07 LYS C  16      15.631  15.764 -30.268  1.00  0.00      C    H  
ATOM   1510  H08 LYS C  16      17.825  20.123 -30.362  1.00  0.00      C    H  
ATOM   1511  H09 LYS C  16      15.482  13.360 -30.441  1.00  0.00      C    H  
ATOM   1512  H10 LYS C  16      17.055  13.804 -29.691  1.00  0.00      C    H  
ATOM   1513  H11 LYS C  16      18.086  12.785 -31.324  1.00  0.00      C    H  
ATOM   1514  H12 LYS C  16      16.642  12.195 -31.858  1.00  0.00      C    H  
ATOM   1515  H13 LYS C  16      17.248  13.593 -32.492  1.00  0.00      C    H  
ATOM   1516  N   LEU C  17      19.715  18.809 -33.323  1.00  0.00      C    N  
ATOM   1517  CA  LEU C  17      19.790  19.113 -34.747  1.00  0.00      C    C  
ATOM   1518  C   LEU C  17      20.204  17.881 -35.546  1.00  0.00      C    C  
ATOM   1519  O   LEU C  17      21.389  17.559 -35.641  1.00  0.00      C    O  
ATOM   1520  CB  LEU C  17      20.782  20.251 -34.994  1.00  0.00      C    C  
ATOM   1521  CG  LEU C  17      20.223  21.668 -34.859  1.00  0.00      C    C  
ATOM   1522  CD1 LEU C  17      19.541  21.847 -33.511  1.00  0.00      C    C  
ATOM   1523  CD2 LEU C  17      21.330  22.697 -35.039  1.00  0.00      C    C  
ATOM   1524  H01 LEU C  17      18.799  19.423 -35.080  1.00  0.00      C    H  
ATOM   1525  H02 LEU C  17      21.087  20.154 -36.036  1.00  0.00      C    H  
ATOM   1526  H03 LEU C  17      21.598  20.144 -34.279  1.00  0.00      C    H  
ATOM   1527  H04 LEU C  17      19.480  21.821 -35.642  1.00  0.00      C    H  
ATOM   1528  H05 LEU C  17      18.532  21.438 -33.558  1.00  0.00      C    H  
ATOM   1529  H06 LEU C  17      20.110  21.323 -32.743  1.00  0.00      C    H  
ATOM   1530  H07 LEU C  17      19.491  22.908 -33.266  1.00  0.00      C    H  
ATOM   1531  H08 LEU C  17      22.211  22.212 -35.458  1.00  0.00      C    H  
ATOM   1532  H09 LEU C  17      20.991  23.481 -35.716  1.00  0.00      C    H  
ATOM   1533  H10 LEU C  17      21.582  23.134 -34.073  1.00  0.00      C    H  
ATOM   1534  H14 LEU C  17      20.570  18.724 -32.792  1.00  0.00      C    H  
ATOM   1535  N   VAL C  18      19.220  17.196 -36.120  1.00  0.00      C    N  
ATOM   1536  CA  VAL C  18      19.482  16.001 -36.914  1.00  0.00      C    C  
ATOM   1537  C   VAL C  18      18.581  15.949 -38.142  1.00  0.00      C    C  
ATOM   1538  O   VAL C  18      17.535  16.597 -38.186  1.00  0.00      C    O  
ATOM   1539  CB  VAL C  18      19.275  14.720 -36.084  1.00  0.00      C    C  
ATOM   1540  CG1 VAL C  18      19.907  13.525 -36.781  1.00  0.00      C    C  
ATOM   1541  CG2 VAL C  18      19.845  14.894 -34.685  1.00  0.00      C    C  
ATOM   1542  H01 VAL C  18      20.523  16.054 -37.233  1.00  0.00      C    H  
ATOM   1543  H02 VAL C  18      18.205  14.534 -35.995  1.00  0.00      C    H  
ATOM   1544  H03 VAL C  18      20.896  13.341 -36.361  1.00  0.00      C    H  
ATOM   1545  H04 VAL C  18      19.281  12.645 -36.634  1.00  0.00      C    H  
ATOM   1546  H05 VAL C  18      19.999  13.732 -37.847  1.00  0.00      C    H  
ATOM   1547  H06 VAL C  18      20.730  15.528 -34.730  1.00  0.00      C    H  
ATOM   1548  H07 VAL C  18      19.098  15.360 -34.043  1.00  0.00      C    H  
ATOM   1549  H08 VAL C  18      20.117  13.920 -34.279  1.00  0.00      C    H  
ATOM   1550  H11 VAL C  18      18.267  17.511 -36.003  1.00  0.00      C    H  
ATOM   1551  N   PHE C  19      18.994  15.174 -39.140  1.00  0.00      C    N  
ATOM   1552  CA  PHE C  19      18.225  15.038 -40.371  1.00  0.00      C    C  
ATOM   1553  C   PHE C  19      17.969  13.568 -40.692  1.00  0.00      C    C  
ATOM   1554  O   PHE C  19      18.806  12.707 -40.420  1.00  0.00      C    O  
ATOM   1555  CB  PHE C  19      18.961  15.705 -41.534  1.00  0.00      C    C  
ATOM   1556  CG  PHE C  19      18.132  16.724 -42.263  1.00  0.00      C    C  
ATOM   1557  CD1 PHE C  19      17.952  17.994 -41.739  1.00  0.00      C    C  
ATOM   1558  CD2 PHE C  19      17.531  16.411 -43.472  1.00  0.00      C    C  
ATOM   1559  CE1 PHE C  19      17.190  18.934 -42.407  1.00  0.00      C    C  
ATOM   1560  CE2 PHE C  19      16.768  17.347 -44.145  1.00  0.00      C    C  
ATOM   1561  CZ  PHE C  19      16.597  18.609 -43.611  1.00  0.00      C    C  
ATOM   1562  H01 PHE C  19      17.265  15.533 -40.227  1.00  0.00      C    H  
ATOM   1563  H02 PHE C  19      19.206  14.920 -42.250  1.00  0.00      C    H  
ATOM   1564  H03 PHE C  19      19.850  16.199 -41.142  1.00  0.00      C    H  
ATOM   1565  H04 PHE C  19      18.417  18.255 -40.788  1.00  0.00      C    H  
ATOM   1566  H05 PHE C  19      17.661  15.416 -43.897  1.00  0.00      C    H  
ATOM   1567  H06 PHE C  19      17.057  19.930 -41.984  1.00  0.00      C    H  
ATOM   1568  H07 PHE C  19      16.302  17.089 -45.096  1.00  0.00      C    H  
ATOM   1569  H08 PHE C  19      15.995  19.348 -44.139  1.00  0.00      C    H  
ATOM   1570  H09 PHE C  19      19.862  14.667 -39.043  1.00  0.00      C    H  
ATOM   1571  N   PHE C  20      16.807  13.289 -41.273  1.00  0.00      C    N  
ATOM   1572  CA  PHE C  20      16.439  11.924 -41.630  1.00  0.00      C    C  
ATOM   1573  C   PHE C  20      16.247  11.068 -40.382  1.00  0.00      C    C  
ATOM   1574  O   PHE C  20      16.989  11.194 -39.409  1.00  0.00      C    O  
ATOM   1575  CB  PHE C  20      17.511  11.303 -42.528  1.00  0.00      C    C  
ATOM   1576  CG  PHE C  20      18.018  12.236 -43.590  1.00  0.00      C    C  
ATOM   1577  CD1 PHE C  20      17.200  12.624 -44.638  1.00  0.00      C    C  
ATOM   1578  CD2 PHE C  20      19.314  12.725 -43.540  1.00  0.00      C    C  
ATOM   1579  CE1 PHE C  20      17.663  13.484 -45.616  1.00  0.00      C    C  
ATOM   1580  CE2 PHE C  20      19.783  13.584 -44.515  1.00  0.00      C    C  
ATOM   1581  CZ  PHE C  20      18.957  13.963 -45.555  1.00  0.00      C    C  
ATOM   1582  H01 PHE C  20      15.495  11.959 -42.173  1.00  0.00      C    H  
ATOM   1583  H02 PHE C  20      17.050  10.457 -43.038  1.00  0.00      C    H  
ATOM   1584  H03 PHE C  20      18.352  11.000 -41.904  1.00  0.00      C    H  
ATOM   1585  H04 PHE C  20      16.179  12.247 -44.692  1.00  0.00      C    H  
ATOM   1586  H05 PHE C  20      19.971  12.428 -42.722  1.00  0.00      C    H  
ATOM   1587  H06 PHE C  20      17.008  13.784 -46.434  1.00  0.00      C    H  
ATOM   1588  H07 PHE C  20      20.804  13.962 -44.464  1.00  0.00      C    H  
ATOM   1589  H08 PHE C  20      19.326  14.639 -46.326  1.00  0.00      C    H  
ATOM   1590  H09 PHE C  20      16.163  14.041 -41.472  1.00  0.00      C    H  
ATOM   1591  N   ALA C  21      15.244  10.196 -40.418  1.00  0.00      C    N  
ATOM   1592  CA  ALA C  21      14.954   9.319 -39.291  1.00  0.00      C    C  
ATOM   1593  C   ALA C  21      14.003   8.198 -39.699  1.00  0.00      C    C  
ATOM   1594  O   ALA C  21      13.268   7.664 -38.869  1.00  0.00      C    O  
ATOM   1595  CB  ALA C  21      14.366  10.118 -38.137  1.00  0.00      C    C  
ATOM   1596  H01 ALA C  21      15.890   8.866 -38.965  1.00  0.00      C    H  
ATOM   1597  H02 ALA C  21      13.354   9.768 -37.932  1.00  0.00      C    H  
ATOM   1598  H03 ALA C  21      14.984   9.983 -37.249  1.00  0.00      C    H  
ATOM   1599  H04 ALA C  21      14.337  11.175 -38.403  1.00  0.00      C    H  
ATOM   1600  H09 ALA C  21      14.669  10.140 -41.247  1.00  0.00      C    H  
ATOM   1601  N   GLU C  22      14.023   7.848 -40.981  1.00  0.00      C    N  
ATOM   1602  CA  GLU C  22      13.161   6.792 -41.498  1.00  0.00      C    C  
ATOM   1603  C   GLU C  22      13.319   6.651 -43.009  1.00  0.00      C    C  
ATOM   1604  O   GLU C  22      14.248   7.201 -43.601  1.00  0.00      C    O  
ATOM   1605  CB  GLU C  22      11.699   7.081 -41.151  1.00  0.00      C    C  
ATOM   1606  CG  GLU C  22      10.992   5.918 -40.477  1.00  0.00      C    C  
ATOM   1607  CD  GLU C  22      10.887   6.091 -38.974  1.00  0.00      C    C  
ATOM   1608  OE1 GLU C  22       9.927   6.747 -38.517  1.00  0.00      C    O  
ATOM   1609  OE2 GLU C  22      11.765   5.570 -38.254  1.00  0.00      C    O1-
ATOM   1610  H01 GLU C  22      13.459   5.854 -41.030  1.00  0.00      C    H  
ATOM   1611  H02 GLU C  22      11.179   7.269 -42.090  1.00  0.00      C    H  
ATOM   1612  H03 GLU C  22      11.667   7.940 -40.481  1.00  0.00      C    H  
ATOM   1613  H04 GLU C  22      11.581   5.020 -40.665  1.00  0.00      C    H  
ATOM   1614  H05 GLU C  22      14.651   8.325 -41.612  1.00  0.00      C    H  
ATOM   1615  H06 GLU C  22       9.987   5.833 -40.890  1.00  0.00      C    H  
ATOM   1616  N   ASP C  23      12.405   5.911 -43.627  1.00  0.00      C    N  
ATOM   1617  CA  ASP C  23      12.441   5.697 -45.069  1.00  0.00      C    C  
ATOM   1618  C   ASP C  23      12.184   7.001 -45.818  1.00  0.00      C    C  
ATOM   1619  O   ASP C  23      11.044   7.319 -46.159  1.00  0.00      C    O  
ATOM   1620  CB  ASP C  23      11.406   4.648 -45.477  1.00  0.00      C    C  
ATOM   1621  CG  ASP C  23      11.830   3.241 -45.103  1.00  0.00      C    C  
ATOM   1622  OD1 ASP C  23      12.709   3.099 -44.227  1.00  0.00      C    O  
ATOM   1623  OD2 ASP C  23      11.285   2.281 -45.688  1.00  0.00      C    O1-
ATOM   1624  H01 ASP C  23      13.435   5.337 -45.333  1.00  0.00      C    H  
ATOM   1625  H02 ASP C  23      11.304   4.687 -46.562  1.00  0.00      C    H  
ATOM   1626  H03 ASP C  23      10.463   4.874 -44.980  1.00  0.00      C    H  
ATOM   1627  H07 ASP C  23      11.667   5.486 -43.084  1.00  0.00      C    H  
ATOM   1628  N   VAL C  24      13.250   7.754 -46.069  1.00  0.00      C    N  
ATOM   1629  CA  VAL C  24      13.140   9.024 -46.777  1.00  0.00      C    C  
ATOM   1630  C   VAL C  24      13.570   8.880 -48.233  1.00  0.00      C    C  
ATOM   1631  O   VAL C  24      14.387   8.024 -48.569  1.00  0.00      C    O  
ATOM   1632  CB  VAL C  24      13.995  10.116 -46.107  1.00  0.00      C    C  
ATOM   1633  CG1 VAL C  24      15.422  10.073 -46.630  1.00  0.00      C    C  
ATOM   1634  CG2 VAL C  24      13.376  11.488 -46.331  1.00  0.00      C    C  
ATOM   1635  H01 VAL C  24      12.091   9.319 -46.738  1.00  0.00      C    H  
ATOM   1636  H02 VAL C  24      14.022   9.926 -45.034  1.00  0.00      C    H  
ATOM   1637  H03 VAL C  24      16.093   9.764 -45.828  1.00  0.00      C    H  
ATOM   1638  H04 VAL C  24      14.159   7.439 -45.762  1.00  0.00      C    H  
ATOM   1639  H05 VAL C  24      15.487   9.360 -47.452  1.00  0.00      C    H  
ATOM   1640  H06 VAL C  24      15.710  11.063 -46.983  1.00  0.00      C    H  
ATOM   1641  H07 VAL C  24      12.426  11.548 -45.800  1.00  0.00      C    H  
ATOM   1642  H08 VAL C  24      14.051  12.257 -45.956  1.00  0.00      C    H  
ATOM   1643  H09 VAL C  24      13.206  11.641 -47.397  1.00  0.00      C    H  
ATOM   1644  N   GLY C  25      13.012   9.725 -49.095  1.00  0.00      C    N  
ATOM   1645  CA  GLY C  25      13.349   9.676 -50.506  1.00  0.00      C    C  
ATOM   1646  C   GLY C  25      14.747  10.193 -50.786  1.00  0.00      C    C  
ATOM   1647  O   GLY C  25      15.732   9.626 -50.314  1.00  0.00      C    O  
ATOM   1648  H01 GLY C  25      12.646  10.317 -51.037  1.00  0.00      C    H  
ATOM   1649  H02 GLY C  25      13.283   8.643 -50.847  1.00  0.00      C    H  
ATOM   1650  H10 GLY C  25      12.346  10.409 -48.764  1.00  0.00      C    H  
ATOM   1651  N   SER C  26      14.833  11.271 -51.558  1.00  0.00      C    N  
ATOM   1652  CA  SER C  26      16.120  11.861 -51.905  1.00  0.00      C    C  
ATOM   1653  C   SER C  26      16.350  13.158 -51.134  1.00  0.00      C    C  
ATOM   1654  O   SER C  26      15.412  13.906 -50.864  1.00  0.00      C    O  
ATOM   1655  CB  SER C  26      16.193  12.131 -53.410  1.00  0.00      C    C  
ATOM   1656  OG  SER C  26      15.095  12.916 -53.840  1.00  0.00      C    O  
ATOM   1657  H01 SER C  26      16.901  11.152 -51.631  1.00  0.00      C    H  
ATOM   1658  H02 SER C  26      16.163  11.176 -53.935  1.00  0.00      C    H  
ATOM   1659  H03 SER C  26      13.986  11.692 -51.913  1.00  0.00      C    H  
ATOM   1660  H04 SER C  26      17.119  12.660 -53.633  1.00  0.00      C    H  
ATOM   1661  H05 SER C  26      14.816  12.627 -54.712  1.00  0.00      C    H  
ATOM   1662  N   ASN C  27      17.605  13.415 -50.782  1.00  0.00      C    N  
ATOM   1663  CA  ASN C  27      17.960  14.620 -50.040  1.00  0.00      C    C  
ATOM   1664  C   ASN C  27      18.368  15.742 -50.990  1.00  0.00      C    C  
ATOM   1665  O   ASN C  27      19.555  15.983 -51.211  1.00  0.00      C    O  
ATOM   1666  CB  ASN C  27      19.098  14.325 -49.062  1.00  0.00      C    C  
ATOM   1667  CG  ASN C  27      19.002  12.935 -48.464  1.00  0.00      C    C  
ATOM   1668  ND2 ASN C  27      20.149  12.346 -48.146  1.00  0.00      C    N  
ATOM   1669  OD1 ASN C  27      17.908  12.397 -48.289  1.00  0.00      C    O  
ATOM   1670  H01 ASN C  27      17.083  14.943 -49.479  1.00  0.00      C    H  
ATOM   1671  H02 ASN C  27      19.028  15.043 -48.245  1.00  0.00      C    H  
ATOM   1672  H03 ASN C  27      20.047  14.414 -49.591  1.00  0.00      C    H  
ATOM   1673  H04 ASN C  27      20.146  11.420 -47.744  1.00  0.00      C    H  
ATOM   1674  H05 ASN C  27      21.024  12.824 -48.306  1.00  0.00      C    H  
ATOM   1675  H06 ASN C  27      18.331  12.760 -51.034  1.00  0.00      C    H  
ATOM   1676  N   LYS C  28      17.375  16.427 -51.549  1.00  0.00      C    N  
ATOM   1677  CA  LYS C  28      17.629  17.525 -52.473  1.00  0.00      C    C  
ATOM   1678  C   LYS C  28      17.396  18.872 -51.795  1.00  0.00      C    C  
ATOM   1679  O   LYS C  28      16.420  19.563 -52.084  1.00  0.00      C    O  
ATOM   1680  CB  LYS C  28      16.730  17.401 -53.705  1.00  0.00      C    C  
ATOM   1681  CG  LYS C  28      17.191  18.242 -54.883  1.00  0.00      C    C  
ATOM   1682  CD  LYS C  28      18.311  17.559 -55.650  1.00  0.00      C    C  
ATOM   1683  CE  LYS C  28      17.866  17.164 -57.050  1.00  0.00      C    C  
ATOM   1684  NZ  LYS C  28      17.331  15.775 -57.091  1.00  0.00      C    N1+
ATOM   1685  H01 LYS C  28      18.672  17.470 -52.785  1.00  0.00      C    H  
ATOM   1686  H02 LYS C  28      15.744  17.767 -53.418  1.00  0.00      C    H  
ATOM   1687  H03 LYS C  28      16.710  16.356 -54.014  1.00  0.00      C    H  
ATOM   1688  H04 LYS C  28      17.568  19.190 -54.499  1.00  0.00      C    H  
ATOM   1689  H05 LYS C  28      16.348  18.404 -55.555  1.00  0.00      C    H  
ATOM   1690  H06 LYS C  28      16.421  16.180 -51.328  1.00  0.00      C    H  
ATOM   1691  H07 LYS C  28      18.592  16.654 -55.112  1.00  0.00      C    H  
ATOM   1692  H08 LYS C  28      19.157  18.242 -55.726  1.00  0.00      C    H  
ATOM   1693  H09 LYS C  28      18.735  17.211 -57.706  1.00  0.00      C    H  
ATOM   1694  H10 LYS C  28      17.088  17.852 -57.381  1.00  0.00      C    H  
ATOM   1695  H11 LYS C  28      16.442  15.771 -57.570  1.00  0.00      C    H  
ATOM   1696  H12 LYS C  28      17.981  15.178 -57.583  1.00  0.00      C    H  
ATOM   1697  H13 LYS C  28      17.206  15.434 -56.149  1.00  0.00      C    H  
ATOM   1698  N   GLY C  29      18.300  19.239 -50.891  1.00  0.00      C    N  
ATOM   1699  CA  GLY C  29      18.175  20.502 -50.188  1.00  0.00      C    C  
ATOM   1700  C   GLY C  29      18.021  20.319 -48.691  1.00  0.00      C    C  
ATOM   1701  O   GLY C  29      17.355  21.113 -48.027  1.00  0.00      C    O  
ATOM   1702  H01 GLY C  29      17.277  20.998 -50.555  1.00  0.00      C    H  
ATOM   1703  H02 GLY C  29      19.067  21.099 -50.378  1.00  0.00      C    H  
ATOM   1704  H14 GLY C  29      19.082  18.632 -50.692  1.00  0.00      C    H  
ATOM   1705  N   ALA C  30      18.637  19.268 -48.159  1.00  0.00      C    N  
ATOM   1706  CA  ALA C  30      18.565  18.984 -46.731  1.00  0.00      C    C  
ATOM   1707  C   ALA C  30      19.554  19.842 -45.950  1.00  0.00      C    C  
ATOM   1708  O   ALA C  30      20.747  19.543 -45.902  1.00  0.00      C    O  
ATOM   1709  CB  ALA C  30      18.827  17.507 -46.473  1.00  0.00      C    C  
ATOM   1710  H01 ALA C  30      17.560  19.230 -46.387  1.00  0.00      C    H  
ATOM   1711  H02 ALA C  30      19.741  17.397 -45.890  1.00  0.00      C    H  
ATOM   1712  H03 ALA C  30      19.167  18.652 -48.758  1.00  0.00      C    H  
ATOM   1713  H04 ALA C  30      17.990  17.080 -45.920  1.00  0.00      C    H  
ATOM   1714  H05 ALA C  30      18.938  16.986 -47.424  1.00  0.00      C    H  
ATOM   1715  N   ILE C  31      19.050  20.910 -45.340  1.00  0.00      C    N  
ATOM   1716  CA  ILE C  31      19.890  21.812 -44.561  1.00  0.00      C    C  
ATOM   1717  C   ILE C  31      19.295  22.061 -43.179  1.00  0.00      C    C  
ATOM   1718  O   ILE C  31      18.098  22.317 -43.045  1.00  0.00      C    O  
ATOM   1719  CB  ILE C  31      20.082  23.162 -45.276  1.00  0.00      C    C  
ATOM   1720  CG1 ILE C  31      18.790  23.981 -45.221  1.00  0.00      C    C  
ATOM   1721  CG2 ILE C  31      20.514  22.941 -46.718  1.00  0.00      C    C  
ATOM   1722  CD1 ILE C  31      18.753  24.974 -44.081  1.00  0.00      C    C  
ATOM   1723  H01 ILE C  31      20.860  21.326 -44.454  1.00  0.00      C    H  
ATOM   1724  H02 ILE C  31      20.866  23.720 -44.764  1.00  0.00      C    H  
ATOM   1725  H03 ILE C  31      17.972  23.279 -45.060  1.00  0.00      C    H  
ATOM   1726  H04 ILE C  31      18.687  24.527 -46.159  1.00  0.00      C    H  
ATOM   1727  H05 ILE C  31      21.545  22.587 -46.738  1.00  0.00      C    H  
ATOM   1728  H06 ILE C  31      18.061  21.101 -45.418  1.00  0.00      C    H  
ATOM   1729  H07 ILE C  31      19.866  22.198 -47.182  1.00  0.00      C    H  
ATOM   1730  H08 ILE C  31      20.443  23.880 -47.267  1.00  0.00      C    H  
ATOM   1731  H09 ILE C  31      17.836  25.561 -44.141  1.00  0.00      C    H  
ATOM   1732  H10 ILE C  31      18.780  24.439 -43.132  1.00  0.00      C    H  
ATOM   1733  H11 ILE C  31      19.614  25.639 -44.149  1.00  0.00      C    H  
ATOM   1734  N   ILE C  32      20.139  21.986 -42.156  1.00  0.00      C    N  
ATOM   1735  CA  ILE C  32      19.697  22.207 -40.784  1.00  0.00      C    C  
ATOM   1736  C   ILE C  32      20.777  22.903 -39.964  1.00  0.00      C    C  
ATOM   1737  O   ILE C  32      21.571  22.254 -39.284  1.00  0.00      C    O  
ATOM   1738  CB  ILE C  32      19.318  20.882 -40.095  1.00  0.00      C    C  
ATOM   1739  CG1 ILE C  32      19.024  21.120 -38.612  1.00  0.00      C    C  
ATOM   1740  CG2 ILE C  32      20.433  19.861 -40.262  1.00  0.00      C    C  
ATOM   1741  CD1 ILE C  32      18.184  20.032 -37.981  1.00  0.00      C    C  
ATOM   1742  H01 ILE C  32      18.815  22.846 -40.835  1.00  0.00      C    H  
ATOM   1743  H02 ILE C  32      18.418  20.488 -40.566  1.00  0.00      C    H  
ATOM   1744  H03 ILE C  32      18.453  22.046 -38.543  1.00  0.00      C    H  
ATOM   1745  H04 ILE C  32      19.972  21.179 -38.077  1.00  0.00      C    H  
ATOM   1746  H05 ILE C  32      21.310  20.187 -39.702  1.00  0.00      C    H  
ATOM   1747  H06 ILE C  32      20.100  18.894 -39.885  1.00  0.00      C    H  
ATOM   1748  H07 ILE C  32      20.689  19.771 -41.318  1.00  0.00      C    H  
ATOM   1749  H08 ILE C  32      17.221  19.977 -38.489  1.00  0.00      C    H  
ATOM   1750  H09 ILE C  32      18.698  19.075 -38.074  1.00  0.00      C    H  
ATOM   1751  H10 ILE C  32      18.026  20.260 -36.927  1.00  0.00      C    H  
ATOM   1752  H12 ILE C  32      21.110  21.771 -42.333  1.00  0.00      C    H  
ATOM   1753  N   GLY C  33      20.801  24.231 -40.031  1.00  0.00      C    N  
ATOM   1754  CA  GLY C  33      21.786  24.994 -39.289  1.00  0.00      C    C  
ATOM   1755  C   GLY C  33      21.305  26.392 -38.953  1.00  0.00      C    C  
ATOM   1756  O   GLY C  33      20.795  27.105 -39.818  1.00  0.00      C    O  
ATOM   1757  H01 GLY C  33      22.671  25.091 -39.917  1.00  0.00      C    H  
ATOM   1758  H02 GLY C  33      22.010  24.468 -38.361  1.00  0.00      C    H  
ATOM   1759  H11 GLY C  33      20.125  24.714 -40.606  1.00  0.00      C    H  
ATOM   1760  N   LEU C  34      21.465  26.784 -37.694  1.00  0.00      C    N  
ATOM   1761  CA  LEU C  34      21.041  28.106 -37.245  1.00  0.00      C    C  
ATOM   1762  C   LEU C  34      22.055  29.170 -37.651  1.00  0.00      C    C  
ATOM   1763  O   LEU C  34      23.255  28.905 -37.718  1.00  0.00      C    O  
ATOM   1764  CB  LEU C  34      20.855  28.115 -35.727  1.00  0.00      C    C  
ATOM   1765  CG  LEU C  34      19.410  28.085 -35.227  1.00  0.00      C    C  
ATOM   1766  CD1 LEU C  34      19.045  26.693 -34.734  1.00  0.00      C    C  
ATOM   1767  CD2 LEU C  34      19.205  29.113 -34.125  1.00  0.00      C    C  
ATOM   1768  H01 LEU C  34      20.089  28.337 -37.723  1.00  0.00      C    H  
ATOM   1769  H02 LEU C  34      21.263  29.067 -35.388  1.00  0.00      C    H  
ATOM   1770  H03 LEU C  34      21.891  26.152 -37.031  1.00  0.00      C    H  
ATOM   1771  H04 LEU C  34      21.366  27.241 -35.323  1.00  0.00      C    H  
ATOM   1772  H05 LEU C  34      18.753  28.338 -36.059  1.00  0.00      C    H  
ATOM   1773  H06 LEU C  34      18.061  26.419 -35.116  1.00  0.00      C    H  
ATOM   1774  H07 LEU C  34      19.785  25.976 -35.089  1.00  0.00      C    H  
ATOM   1775  H08 LEU C  34      19.026  26.686 -33.644  1.00  0.00      C    H  
ATOM   1776  H09 LEU C  34      18.168  29.083 -33.789  1.00  0.00      C    H  
ATOM   1777  H10 LEU C  34      19.864  28.885 -33.287  1.00  0.00      C    H  
ATOM   1778  H11 LEU C  34      19.434  30.108 -34.508  1.00  0.00      C    H  
ATOM   1779  N   MET C  35      21.564  30.376 -37.919  1.00  0.00      C    N  
ATOM   1780  CA  MET C  35      22.429  31.482 -38.315  1.00  0.00      C    C  
ATOM   1781  C   MET C  35      23.122  31.182 -39.640  1.00  0.00      C    C  
ATOM   1782  O   MET C  35      24.272  31.567 -39.852  1.00  0.00      C    O  
ATOM   1783  CB  MET C  35      23.473  31.754 -37.230  1.00  0.00      C    C  
ATOM   1784  CG  MET C  35      22.880  31.892 -35.837  1.00  0.00      C    C  
ATOM   1785  SD  MET C  35      21.971  33.434 -35.618  1.00  0.00      C    S  
ATOM   1786  CE  MET C  35      23.272  34.635 -35.889  1.00  0.00      C    C  
ATOM   1787  H01 MET C  35      21.808  32.369 -38.443  1.00  0.00      C    H  
ATOM   1788  H02 MET C  35      23.945  32.706 -37.472  1.00  0.00      C    H  
ATOM   1789  H03 MET C  35      24.186  30.929 -37.222  1.00  0.00      C    H  
ATOM   1790  H04 MET C  35      23.706  31.893 -35.126  1.00  0.00      C    H  
ATOM   1791  H05 MET C  35      22.200  31.058 -35.662  1.00  0.00      C    H  
ATOM   1792  H06 MET C  35      24.156  34.131 -36.280  1.00  0.00      C    H  
ATOM   1793  H07 MET C  35      22.934  35.382 -36.607  1.00  0.00      C    H  
ATOM   1794  H08 MET C  35      23.520  35.122 -34.946  1.00  0.00      C    H  
ATOM   1795  H12 MET C  35      20.568  30.530 -37.847  1.00  0.00      C    H  
ATOM   1796  N   VAL C  36      22.415  30.493 -40.530  1.00  0.00      C    N  
ATOM   1797  CA  VAL C  36      22.963  30.142 -41.836  1.00  0.00      C    C  
ATOM   1798  C   VAL C  36      22.386  31.033 -42.930  1.00  0.00      C    C  
ATOM   1799  O   VAL C  36      21.173  31.211 -43.026  1.00  0.00      C    O  
ATOM   1800  CB  VAL C  36      22.680  28.669 -42.186  1.00  0.00      C    C  
ATOM   1801  CG1 VAL C  36      23.200  28.342 -43.577  1.00  0.00      C    C  
ATOM   1802  CG2 VAL C  36      23.297  27.747 -41.146  1.00  0.00      C    C  
ATOM   1803  H01 VAL C  36      24.041  30.293 -41.779  1.00  0.00      C    H  
ATOM   1804  H02 VAL C  36      21.601  28.513 -42.182  1.00  0.00      C    H  
ATOM   1805  H03 VAL C  36      24.223  27.973 -43.504  1.00  0.00      C    H  
ATOM   1806  H04 VAL C  36      22.570  27.577 -44.031  1.00  0.00      C    H  
ATOM   1807  H05 VAL C  36      23.182  29.241 -44.193  1.00  0.00      C    H  
ATOM   1808  H06 VAL C  36      24.209  28.199 -40.756  1.00  0.00      C    H  
ATOM   1809  H07 VAL C  36      22.590  27.594 -40.330  1.00  0.00      C    H  
ATOM   1810  H08 VAL C  36      23.536  26.788 -41.606  1.00  0.00      C    H  
ATOM   1811  H09 VAL C  36      21.475  30.205 -40.297  1.00  0.00      C    H  
ATOM   1812  N   GLY C  37      23.266  31.592 -43.755  1.00  0.00      C    N  
ATOM   1813  CA  GLY C  37      22.826  32.458 -44.833  1.00  0.00      C    C  
ATOM   1814  C   GLY C  37      23.632  32.260 -46.102  1.00  0.00      C    C  
ATOM   1815  O   GLY C  37      24.844  32.468 -46.115  1.00  0.00      C    O  
ATOM   1816  H01 GLY C  37      22.967  33.489 -44.508  1.00  0.00      C    H  
ATOM   1817  H02 GLY C  37      21.778  32.247 -45.047  1.00  0.00      C    H  
ATOM   1818  H09 GLY C  37      24.252  31.412 -43.630  1.00  0.00      C    H  
ATOM   1819  N   GLY C  38      22.956  31.855 -47.173  1.00  0.00      C    N  
ATOM   1820  CA  GLY C  38      23.634  31.634 -48.438  1.00  0.00      C    C  
ATOM   1821  C   GLY C  38      23.834  30.162 -48.738  1.00  0.00      C    C  
ATOM   1822  O   GLY C  38      24.615  29.485 -48.070  1.00  0.00      C    O  
ATOM   1823  H01 GLY C  38      24.619  32.096 -48.371  1.00  0.00      C    H  
ATOM   1824  H02 GLY C  38      23.039  32.077 -49.237  1.00  0.00      C    H  
ATOM   1825  H03 GLY C  38      21.960  31.699 -47.106  1.00  0.00      C    H  
ATOM   1826  N   VAL C  39      23.125  29.663 -49.746  1.00  0.00      C    N  
ATOM   1827  CA  VAL C  39      23.228  28.262 -50.134  1.00  0.00      C    C  
ATOM   1828  C   VAL C  39      22.360  27.963 -51.351  1.00  0.00      C    C  
ATOM   1829  O   VAL C  39      21.195  28.356 -51.408  1.00  0.00      C    O  
ATOM   1830  CB  VAL C  39      22.814  27.329 -48.980  1.00  0.00      C    C  
ATOM   1831  CG1 VAL C  39      21.417  27.676 -48.488  1.00  0.00      C    C  
ATOM   1832  CG2 VAL C  39      22.887  25.874 -49.420  1.00  0.00      C    C  
ATOM   1833  H01 VAL C  39      24.273  28.078 -50.383  1.00  0.00      C    H  
ATOM   1834  H02 VAL C  39      23.510  27.471 -48.153  1.00  0.00      C    H  
ATOM   1835  H03 VAL C  39      22.499  30.270 -50.256  1.00  0.00      C    H  
ATOM   1836  H04 VAL C  39      20.710  26.929 -48.849  1.00  0.00      C    H  
ATOM   1837  H05 VAL C  39      21.408  27.688 -47.398  1.00  0.00      C    H  
ATOM   1838  H06 VAL C  39      21.132  28.658 -48.865  1.00  0.00      C    H  
ATOM   1839  H07 VAL C  39      23.901  25.502 -49.275  1.00  0.00      C    H  
ATOM   1840  H08 VAL C  39      22.194  25.279 -48.826  1.00  0.00      C    H  
ATOM   1841  H09 VAL C  39      22.620  25.799 -50.474  1.00  0.00      C    H  
ATOM   1842  N   VAL C  40      22.936  27.264 -52.324  1.00  0.00      C    N  
ATOM   1843  CA  VAL C  40      22.215  26.910 -53.541  1.00  0.00      C    C  
ATOM   1844  C   VAL C  40      22.190  25.399 -53.746  1.00  0.00      C    C  
ATOM   1845  O   VAL C  40      23.235  24.768 -53.911  1.00  0.00      C    O  
ATOM   1846  CB  VAL C  40      22.844  27.575 -54.780  1.00  0.00      C    C  
ATOM   1847  CG1 VAL C  40      22.049  27.233 -56.031  1.00  0.00      C    C  
ATOM   1848  CG2 VAL C  40      22.931  29.081 -54.588  1.00  0.00      C    C  
ATOM   1849  H01 VAL C  40      21.195  27.274 -53.421  1.00  0.00      C    H  
ATOM   1850  H02 VAL C  40      23.855  27.189 -54.905  1.00  0.00      C    H  
ATOM   1851  H03 VAL C  40      21.151  27.849 -56.070  1.00  0.00      C    H  
ATOM   1852  H04 VAL C  40      22.659  27.425 -56.914  1.00  0.00      C    H  
ATOM   1853  H05 VAL C  40      21.766  26.181 -56.006  1.00  0.00      C    H  
ATOM   1854  H06 VAL C  40      23.776  29.471 -55.156  1.00  0.00      C    H  
ATOM   1855  H07 VAL C  40      22.011  29.547 -54.941  1.00  0.00      C    H  
ATOM   1856  H08 VAL C  40      23.071  29.306 -53.531  1.00  0.00      C    H  
ATOM   1857  H10 VAL C  40      23.897  26.971 -52.218  1.00  0.00      C    H  
ATOM   1858  N   ILE C  41      20.992  24.825 -53.734  1.00  0.00      C    N  
ATOM   1859  CA  ILE C  41      20.832  23.389 -53.920  1.00  0.00      C    C  
ATOM   1860  C   ILE C  41      20.076  23.082 -55.209  1.00  0.00      C    C  
ATOM   1861  O   ILE C  41      18.965  23.569 -55.419  1.00  0.00      C    O  
ATOM   1862  CB  ILE C  41      20.086  22.747 -52.735  1.00  0.00      C    C  
ATOM   1863  CG1 ILE C  41      20.693  23.212 -51.410  1.00  0.00      C    C  
ATOM   1864  CG2 ILE C  41      20.129  21.230 -52.841  1.00  0.00      C    C  
ATOM   1865  CD1 ILE C  41      22.132  22.784 -51.222  1.00  0.00      C    C  
ATOM   1866  H01 ILE C  41      21.834  22.965 -53.980  1.00  0.00      C    H  
ATOM   1867  H02 ILE C  41      19.044  23.064 -52.766  1.00  0.00      C    H  
ATOM   1868  H03 ILE C  41      20.114  22.748 -50.612  1.00  0.00      C    H  
ATOM   1869  H04 ILE C  41      20.648  24.300 -51.372  1.00  0.00      C    H  
ATOM   1870  H05 ILE C  41      21.083  20.867 -52.460  1.00  0.00      C    H  
ATOM   1871  H06 ILE C  41      19.317  20.801 -52.254  1.00  0.00      C    H  
ATOM   1872  H07 ILE C  41      20.019  20.935 -53.885  1.00  0.00      C    H  
ATOM   1873  H08 ILE C  41      22.742  23.656 -50.988  1.00  0.00      C    H  
ATOM   1874  H09 ILE C  41      20.172  25.398 -53.593  1.00  0.00      C    H  
ATOM   1875  H10 ILE C  41      22.194  22.067 -50.403  1.00  0.00      C    H  
ATOM   1876  H11 ILE C  41      22.497  22.322 -52.139  1.00  0.00      C    H  
ATOM   1877  N   ALA C  42      20.685  22.270 -56.067  1.00  0.00      C    N  
ATOM   1878  CA  ALA C  42      20.068  21.895 -57.333  1.00  0.00      C    C  
ATOM   1879  C   ALA C  42      19.064  20.764 -57.141  1.00  0.00      C    C  
ATOM   1880  O   ALA C  42      19.344  19.636 -57.543  1.00  0.00      C    O  
ATOM   1881  CB  ALA C  42      21.134  21.492 -58.340  1.00  0.00      C    C  
ATOM   1882  H01 ALA C  42      19.530  22.761 -57.717  1.00  0.00      C    H  
ATOM   1883  H02 ALA C  42      18.108  20.953 -56.653  1.00  0.00      C    H  
ATOM   1884  H03 ALA C  42      22.054  21.239 -57.813  1.00  0.00      C    H  
ATOM   1885  H04 ALA C  42      20.791  20.626 -58.907  1.00  0.00      C    H  
ATOM   1886  H05 ALA C  42      21.323  22.321 -59.021  1.00  0.00      C    H  
ATOM   1887  H12 ALA C  42      21.598  21.904 -55.836  1.00  0.00      C    H  
TER   
END
