# Supplementary material for: Scaffold Searching of FDA and EMA-Approved Drugs Identifies Lead Candidates for Drug Repurposing in Alzheimer’s Disease
Source: Front Chem. 2021 Oct 22;9:736509. doi: 10.3389/fchem.2021.736509 (PMC8571023; doi:10.3389/fchem.2021.736509)
Supplement: Supplementary file 2 [file DataSheet2.zip › Supplementary data/conformers/9.pdb]

ATOM      1  N   ASP A   1      -1.384  -8.287  -7.355  1.00  0.00      A    N  
ATOM      2  CA  ASP A   1      -1.947  -7.419  -6.327  1.00  0.00      A    C  
ATOM      3  C   ASP A   1      -2.020  -5.975  -6.815  1.00  0.00      A    C  
ATOM      4  O   ASP A   1      -3.097  -5.471  -7.132  1.00  0.00      A    O  
ATOM      5  CB  ASP A   1      -1.110  -7.496  -5.050  1.00  0.00      A    C  
ATOM      6  CG  ASP A   1      -1.524  -8.648  -4.155  1.00  0.00      A    C  
ATOM      7  OD1 ASP A   1      -2.733  -8.772  -3.869  1.00  0.00      A    O  
ATOM      8  OD2 ASP A   1      -0.638  -9.424  -3.740  1.00  0.00      A    O1-
ATOM      9  H01 ASP A   1      -1.964  -9.107  -7.459  1.00  0.00      A    H  
ATOM     10  H02 ASP A   1      -1.344  -7.789  -8.233  1.00  0.00      A    H  
ATOM     11  H03 ASP A   1      -2.959  -7.763  -6.111  1.00  0.00      A    H  
ATOM     12  H04 ASP A   1      -1.267  -6.571  -4.494  1.00  0.00      A    H  
ATOM     13  H05 ASP A   1      -0.063  -7.624  -5.324  1.00  0.00      A    H  
ATOM     14  N   ALA A   2      -0.868  -5.316  -6.873  1.00  0.00      A    N  
ATOM     15  CA  ALA A   2      -0.802  -3.931  -7.323  1.00  0.00      A    C  
ATOM     16  C   ALA A   2      -0.247  -3.841  -8.741  1.00  0.00      A    C  
ATOM     17  O   ALA A   2       0.962  -3.923  -8.950  1.00  0.00      A    O  
ATOM     18  CB  ALA A   2       0.049  -3.106  -6.368  1.00  0.00      A    C  
ATOM     19  H01 ALA A   2      -1.815  -3.528  -7.331  1.00  0.00      A    H  
ATOM     20  H02 ALA A   2       0.951  -2.774  -6.881  1.00  0.00      A    H  
ATOM     21  H03 ALA A   2      -0.518  -2.238  -6.033  1.00  0.00      A    H  
ATOM     22  H04 ALA A   2       0.325  -3.715  -5.507  1.00  0.00      A    H  
ATOM     23  H06 ALA A   2      -0.017  -5.786  -6.599  1.00  0.00      A    H  
ATOM     24  N   GLU A   3      -1.141  -3.673  -9.711  1.00  0.00      A    N  
ATOM     25  CA  GLU A   3      -0.739  -3.573 -11.109  1.00  0.00      A    C  
ATOM     26  C   GLU A   3      -0.791  -2.125 -11.588  1.00  0.00      A    C  
ATOM     27  O   GLU A   3      -1.861  -1.598 -11.894  1.00  0.00      A    O  
ATOM     28  CB  GLU A   3      -1.642  -4.444 -11.985  1.00  0.00      A    C  
ATOM     29  CG  GLU A   3      -0.878  -5.378 -12.908  1.00  0.00      A    C  
ATOM     30  CD  GLU A   3      -1.100  -6.840 -12.572  1.00  0.00      A    C  
ATOM     31  OE1 GLU A   3      -0.372  -7.366 -11.704  1.00  0.00      A    O  
ATOM     32  OE2 GLU A   3      -2.000  -7.459 -13.178  1.00  0.00      A    O1-
ATOM     33  H01 GLU A   3       0.288  -3.928 -11.192  1.00  0.00      A    H  
ATOM     34  H02 GLU A   3      -2.218  -3.770 -12.619  1.00  0.00      A    H  
ATOM     35  H03 GLU A   3      -2.278  -5.045 -11.335  1.00  0.00      A    H  
ATOM     36  H04 GLU A   3       0.184  -5.169 -12.784  1.00  0.00      A    H  
ATOM     37  H05 GLU A   3      -2.121  -3.613  -9.474  1.00  0.00      A    H  
ATOM     38  H06 GLU A   3      -1.204  -5.201 -13.933  1.00  0.00      A    H  
ATOM     39  N   PHE A   4       0.373  -1.487 -11.651  1.00  0.00      A    N  
ATOM     40  CA  PHE A   4       0.462  -0.100 -12.091  1.00  0.00      A    C  
ATOM     41  C   PHE A   4       1.002  -0.015 -13.515  1.00  0.00      A    C  
ATOM     42  O   PHE A   4       2.209  -0.115 -13.740  1.00  0.00      A    O  
ATOM     43  CB  PHE A   4       1.358   0.701 -11.145  1.00  0.00      A    C  
ATOM     44  CG  PHE A   4       0.728   0.972  -9.808  1.00  0.00      A    C  
ATOM     45  CD1 PHE A   4      -0.174   2.012  -9.651  1.00  0.00      A    C  
ATOM     46  CD2 PHE A   4       1.038   0.187  -8.709  1.00  0.00      A    C  
ATOM     47  CE1 PHE A   4      -0.754   2.264  -8.422  1.00  0.00      A    C  
ATOM     48  CE2 PHE A   4       0.461   0.434  -7.478  1.00  0.00      A    C  
ATOM     49  CZ  PHE A   4      -0.438   1.474  -7.335  1.00  0.00      A    C  
ATOM     50  H01 PHE A   4      -0.542   0.325 -12.076  1.00  0.00      A    H  
ATOM     51  H02 PHE A   4       1.538   1.667 -11.616  1.00  0.00      A    H  
ATOM     52  H03 PHE A   4       2.280   0.142 -10.986  1.00  0.00      A    H  
ATOM     53  H04 PHE A   4      -0.429   2.638 -10.506  1.00  0.00      A    H  
ATOM     54  H05 PHE A   4       1.745  -0.635  -8.817  1.00  0.00      A    H  
ATOM     55  H06 PHE A   4      -1.461   3.086  -8.311  1.00  0.00      A    H  
ATOM     56  H07 PHE A   4       1.217  -1.975 -11.387  1.00  0.00      A    H  
ATOM     57  H08 PHE A   4       0.714  -0.190  -6.621  1.00  0.00      A    H  
ATOM     58  H09 PHE A   4      -0.897   1.670  -6.366  1.00  0.00      A    H  
ATOM     59  N   ARG A   5       0.100   0.171 -14.474  1.00  0.00      A    N  
ATOM     60  CA  ARG A   5       0.485   0.268 -15.877  1.00  0.00      A    C  
ATOM     61  C   ARG A   5       0.437   1.716 -16.355  1.00  0.00      A    C  
ATOM     62  O   ARG A   5      -0.635   2.251 -16.641  1.00  0.00      A    O  
ATOM     63  CB  ARG A   5      -0.434  -0.597 -16.741  1.00  0.00      A    C  
ATOM     64  CG  ARG A   5      -0.235  -2.090 -16.536  1.00  0.00      A    C  
ATOM     65  CD  ARG A   5       0.653  -2.686 -17.617  1.00  0.00      A    C  
ATOM     66  NE  ARG A   5      -0.024  -3.747 -18.358  1.00  0.00      A    N  
ATOM     67  CZ  ARG A   5       0.577  -4.509 -19.265  1.00  0.00      A    C  
ATOM     68  NH1 ARG A   5       1.861  -4.328 -19.541  1.00  0.00      A    N1+
ATOM     69  NH2 ARG A   5      -0.106  -5.453 -19.898  1.00  0.00      A    N  
ATOM     70  H01 ARG A   5       1.509  -0.094 -15.973  1.00  0.00      A    H  
ATOM     71  H02 ARG A   5      -0.189  -0.382 -17.781  1.00  0.00      A    H  
ATOM     72  H03 ARG A   5      -1.468  -0.350 -16.499  1.00  0.00      A    H  
ATOM     73  H04 ARG A   5      -1.210  -2.576 -16.587  1.00  0.00      A    H  
ATOM     74  H05 ARG A   5       0.229  -2.256 -15.564  1.00  0.00      A    H  
ATOM     75  H06 ARG A   5       1.528  -3.120 -17.132  1.00  0.00      A    H  
ATOM     76  H07 ARG A   5       0.939  -1.897 -18.313  1.00  0.00      A    H  
ATOM     77  H08 ARG A   5      -1.003  -3.910 -18.170  1.00  0.00      A    H  
ATOM     78  H09 ARG A   5       2.316  -4.908 -20.231  1.00  0.00      A    H  
ATOM     79  H10 ARG A   5      -0.876   0.247 -14.225  1.00  0.00      A    H  
ATOM     80  H11 ARG A   5       2.384  -3.610 -19.061  1.00  0.00      A    H  
ATOM     81  H12 ARG A   5      -1.084  -5.594 -19.691  1.00  0.00      A    H  
ATOM     82  H13 ARG A   5       0.352  -6.031 -20.588  1.00  0.00      A    H  
ATOM     83  N   HIS A   6       1.604   2.346 -16.438  1.00  0.00      A    N  
ATOM     84  CA  HIS A   6       1.695   3.733 -16.881  1.00  0.00      A    C  
ATOM     85  C   HIS A   6       2.215   3.813 -18.313  1.00  0.00      A    C  
ATOM     86  O   HIS A   6       3.396   3.576 -18.570  1.00  0.00      A    O  
ATOM     87  CB  HIS A   6       2.609   4.530 -15.949  1.00  0.00      A    C  
ATOM     88  CG  HIS A   6       1.969   4.885 -14.643  1.00  0.00      A    C  
ATOM     89  CD2 HIS A   6       1.032   5.813 -14.339  1.00  0.00      A    C  
ATOM     90  ND1 HIS A   6       2.280   4.254 -13.456  1.00  0.00      A    N  
ATOM     91  CE1 HIS A   6       1.561   4.778 -12.480  1.00  0.00      A    C  
ATOM     92  NE2 HIS A   6       0.795   5.726 -12.989  1.00  0.00      A    N  
ATOM     93  H01 HIS A   6       0.694   4.164 -16.852  1.00  0.00      A    H  
ATOM     94  H02 HIS A   6       2.844   5.466 -16.455  1.00  0.00      A    H  
ATOM     95  H03 HIS A   6       3.500   3.935 -15.747  1.00  0.00      A    H  
ATOM     96  H04 HIS A   6       0.554   6.501 -15.036  1.00  0.00      A    H  
ATOM     97  H05 HIS A   6       2.952   3.508 -13.350  1.00  0.00      A    H  
ATOM     98  H06 HIS A   6       1.594   4.479 -11.432  1.00  0.00      A    H  
ATOM     99  H07 HIS A   6       0.141   6.295 -12.470  1.00  0.00      A    H  
ATOM    100  H14 HIS A   6       2.449   1.852 -16.188  1.00  0.00      A    H  
ATOM    101  N   ASP A   7       1.326   4.146 -19.242  1.00  0.00      A    N  
ATOM    102  CA  ASP A   7       1.695   4.257 -20.649  1.00  0.00      A    C  
ATOM    103  C   ASP A   7       2.003   5.705 -21.017  1.00  0.00      A    C  
ATOM    104  O   ASP A   7       2.894   5.975 -21.822  1.00  0.00      A    O  
ATOM    105  CB  ASP A   7       0.571   3.721 -21.537  1.00  0.00      A    C  
ATOM    106  CG  ASP A   7       0.982   2.479 -22.304  1.00  0.00      A    C  
ATOM    107  OD1 ASP A   7       1.834   2.596 -23.209  1.00  0.00      A    O  
ATOM    108  OD2 ASP A   7       0.452   1.390 -21.999  1.00  0.00      A    O1-
ATOM    109  H01 ASP A   7       2.592   3.660 -20.812  1.00  0.00      A    H  
ATOM    110  H02 ASP A   7       0.326   4.494 -22.265  1.00  0.00      A    H  
ATOM    111  H03 ASP A   7      -0.286   3.478 -20.909  1.00  0.00      A    H  
ATOM    112  H08 ASP A   7       0.371   4.327 -18.968  1.00  0.00      A    H  
ATOM    113  N   SER A   8       1.259   6.633 -20.423  1.00  0.00      A    N  
ATOM    114  CA  SER A   8       1.450   8.054 -20.692  1.00  0.00      A    C  
ATOM    115  C   SER A   8       0.509   8.899 -19.839  1.00  0.00      A    C  
ATOM    116  O   SER A   8      -0.336   9.625 -20.360  1.00  0.00      A    O  
ATOM    117  CB  SER A   8       1.217   8.349 -22.174  1.00  0.00      A    C  
ATOM    118  OG  SER A   8       1.246   9.743 -22.427  1.00  0.00      A    O  
ATOM    119  H01 SER A   8       2.477   8.313 -20.434  1.00  0.00      A    H  
ATOM    120  H02 SER A   8       0.235   7.967 -22.453  1.00  0.00      A    H  
ATOM    121  H03 SER A   8       1.996   7.864 -22.761  1.00  0.00      A    H  
ATOM    122  H04 SER A   8       0.544   6.347 -19.769  1.00  0.00      A    H  
ATOM    123  H05 SER A   8       0.875  10.213 -21.676  1.00  0.00      A    H  
ATOM    124  N   GLY A   9       0.662   8.798 -18.522  1.00  0.00      A    N  
ATOM    125  CA  GLY A   9      -0.180   9.558 -17.617  1.00  0.00      A    C  
ATOM    126  C   GLY A   9       0.166  11.034 -17.604  1.00  0.00      A    C  
ATOM    127  O   GLY A   9       1.075  11.459 -16.891  1.00  0.00      A    O  
ATOM    128  H01 GLY A   9      -0.018   9.171 -16.611  1.00  0.00      A    H  
ATOM    129  H02 GLY A   9      -1.219   9.444 -17.927  1.00  0.00      A    H  
ATOM    130  H06 GLY A   9       1.372   8.185 -18.147  1.00  0.00      A    H  
ATOM    131  N   TYR A  10      -0.558  11.816 -18.396  1.00  0.00      A    N  
ATOM    132  CA  TYR A  10      -0.320  13.252 -18.476  1.00  0.00      A    C  
ATOM    133  C   TYR A  10       1.145  13.545 -18.785  1.00  0.00      A    C  
ATOM    134  O   TYR A  10       1.948  13.766 -17.880  1.00  0.00      A    O  
ATOM    135  CB  TYR A  10      -0.723  13.931 -17.166  1.00  0.00      A    C  
ATOM    136  CG  TYR A  10      -2.169  14.372 -17.132  1.00  0.00      A    C  
ATOM    137  CD1 TYR A  10      -3.179  13.546 -17.607  1.00  0.00      A    C  
ATOM    138  CD2 TYR A  10      -2.524  15.616 -16.623  1.00  0.00      A    C  
ATOM    139  CE1 TYR A  10      -4.501  13.945 -17.578  1.00  0.00      A    C  
ATOM    140  CE2 TYR A  10      -3.844  16.023 -16.588  1.00  0.00      A    C  
ATOM    141  CZ  TYR A  10      -4.828  15.184 -17.068  1.00  0.00      A    C  
ATOM    142  OH  TYR A  10      -6.144  15.585 -17.036  1.00  0.00      A    O  
ATOM    143  H01 TYR A  10      -0.930  13.651 -19.286  1.00  0.00      A    H  
ATOM    144  H02 TYR A  10      -0.113  14.829 -17.071  1.00  0.00      A    H  
ATOM    145  H03 TYR A  10      -1.291  11.406 -18.957  1.00  0.00      A    H  
ATOM    146  H04 TYR A  10      -0.557  13.230 -16.348  1.00  0.00      A    H  
ATOM    147  H05 TYR A  10      -2.924  12.566 -18.010  1.00  0.00      A    H  
ATOM    148  H06 TYR A  10      -1.748  16.282 -16.245  1.00  0.00      A    H  
ATOM    149  H07 TYR A  10      -5.281  13.284 -17.956  1.00  0.00      A    H  
ATOM    150  H08 TYR A  10      -4.106  17.001 -16.184  1.00  0.00      A    H  
ATOM    151  H09 TYR A  10      -6.446  15.765 -17.929  1.00  0.00      A    H  
ATOM    152  N   GLU A  11       1.483  13.546 -20.071  1.00  0.00      A    N  
ATOM    153  CA  GLU A  11       2.851  13.811 -20.500  1.00  0.00      A    C  
ATOM    154  C   GLU A  11       2.895  14.178 -21.981  1.00  0.00      A    C  
ATOM    155  O   GLU A  11       2.610  13.350 -22.846  1.00  0.00      A    O  
ATOM    156  CB  GLU A  11       3.737  12.592 -20.239  1.00  0.00      A    C  
ATOM    157  CG  GLU A  11       3.200  11.308 -20.849  1.00  0.00      A    C  
ATOM    158  CD  GLU A  11       4.177  10.667 -21.815  1.00  0.00      A    C  
ATOM    159  OE1 GLU A  11       5.366  10.534 -21.456  1.00  0.00      A    O  
ATOM    160  OE2 GLU A  11       3.753  10.299 -22.930  1.00  0.00      A    O1-
ATOM    161  H01 GLU A  11       3.228  14.655 -19.922  1.00  0.00      A    H  
ATOM    162  H02 GLU A  11       3.767  12.444 -19.159  1.00  0.00      A    H  
ATOM    163  H03 GLU A  11       4.724  12.787 -20.658  1.00  0.00      A    H  
ATOM    164  H04 GLU A  11       2.300  11.561 -21.410  1.00  0.00      A    H  
ATOM    165  H05 GLU A  11       2.988  10.602 -20.046  1.00  0.00      A    H  
ATOM    166  H10 GLU A  11       0.775  13.359 -20.767  1.00  0.00      A    H  
ATOM    167  N   VAL A  12       3.255  15.426 -22.264  1.00  0.00      A    N  
ATOM    168  CA  VAL A  12       3.338  15.904 -23.639  1.00  0.00      A    C  
ATOM    169  C   VAL A  12       4.518  16.851 -23.822  1.00  0.00      A    C  
ATOM    170  O   VAL A  12       4.906  17.563 -22.895  1.00  0.00      A    O  
ATOM    171  CB  VAL A  12       2.044  16.626 -24.061  1.00  0.00      A    C  
ATOM    172  CG1 VAL A  12       2.077  16.957 -25.546  1.00  0.00      A    C  
ATOM    173  CG2 VAL A  12       0.827  15.779 -23.723  1.00  0.00      A    C  
ATOM    174  H01 VAL A  12       3.479  15.027 -24.271  1.00  0.00      A    H  
ATOM    175  H02 VAL A  12       1.973  17.561 -23.506  1.00  0.00      A    H  
ATOM    176  H03 VAL A  12       2.913  17.626 -25.750  1.00  0.00      A    H  
ATOM    177  H04 VAL A  12       2.199  16.039 -26.121  1.00  0.00      A    H  
ATOM    178  H05 VAL A  12       1.144  17.444 -25.831  1.00  0.00      A    H  
ATOM    179  H06 VAL A  12       3.476  16.058 -21.508  1.00  0.00      A    H  
ATOM    180  H07 VAL A  12      -0.008  16.074 -24.359  1.00  0.00      A    H  
ATOM    181  H08 VAL A  12       1.058  14.727 -23.892  1.00  0.00      A    H  
ATOM    182  H09 VAL A  12       0.558  15.930 -22.678  1.00  0.00      A    H  
ATOM    183  N   HIS A  13       5.086  16.856 -25.024  1.00  0.00      A    N  
ATOM    184  CA  HIS A  13       6.223  17.717 -25.330  1.00  0.00      A    C  
ATOM    185  C   HIS A  13       5.858  19.186 -25.139  1.00  0.00      A    C  
ATOM    186  O   HIS A  13       4.753  19.510 -24.702  1.00  0.00      A    O  
ATOM    187  CB  HIS A  13       6.699  17.479 -26.763  1.00  0.00      A    C  
ATOM    188  CG  HIS A  13       5.596  17.516 -27.775  1.00  0.00      A    C  
ATOM    189  CD2 HIS A  13       5.001  16.520 -28.473  1.00  0.00      A    C  
ATOM    190  ND1 HIS A  13       4.978  18.683 -28.172  1.00  0.00      A    N  
ATOM    191  CE1 HIS A  13       4.049  18.403 -29.069  1.00  0.00      A    C  
ATOM    192  NE2 HIS A  13       4.043  17.098 -29.270  1.00  0.00      A    N  
ATOM    193  H01 HIS A  13       7.031  17.469 -24.642  1.00  0.00      A    H  
ATOM    194  H02 HIS A  13       7.128  16.478 -26.795  1.00  0.00      A    H  
ATOM    195  H03 HIS A  13       7.427  18.249 -27.017  1.00  0.00      A    H  
ATOM    196  H04 HIS A  13       5.238  15.458 -28.414  1.00  0.00      A    H  
ATOM    197  H05 HIS A  13       5.201  19.607 -27.831  1.00  0.00      A    H  
ATOM    198  H06 HIS A  13       3.398  19.127 -29.560  1.00  0.00      A    H  
ATOM    199  H07 HIS A  13       3.433  16.605 -29.906  1.00  0.00      A    H  
ATOM    200  H10 HIS A  13       4.721  16.248 -25.743  1.00  0.00      A    H  
ATOM    201  N   HIS A  14       6.793  20.071 -25.470  1.00  0.00      A    N  
ATOM    202  CA  HIS A  14       6.570  21.506 -25.335  1.00  0.00      A    C  
ATOM    203  C   HIS A  14       6.736  22.210 -26.678  1.00  0.00      A    C  
ATOM    204  O   HIS A  14       5.755  22.608 -27.306  1.00  0.00      A    O  
ATOM    205  CB  HIS A  14       7.537  22.100 -24.311  1.00  0.00      A    C  
ATOM    206  CG  HIS A  14       6.893  22.429 -22.999  1.00  0.00      A    C  
ATOM    207  CD2 HIS A  14       6.198  23.520 -22.603  1.00  0.00      A    C  
ATOM    208  ND1 HIS A  14       6.927  21.582 -21.911  1.00  0.00      A    N  
ATOM    209  CE1 HIS A  14       6.279  22.138 -20.903  1.00  0.00      A    C  
ATOM    210  NE2 HIS A  14       5.827  23.315 -21.297  1.00  0.00      A    N  
ATOM    211  H01 HIS A  14       5.548  21.659 -24.989  1.00  0.00      A    H  
ATOM    212  H02 HIS A  14       7.909  23.036 -24.728  1.00  0.00      A    H  
ATOM    213  H03 HIS A  14       8.336  21.380 -24.133  1.00  0.00      A    H  
ATOM    214  H04 HIS A  14       5.974  24.398 -23.208  1.00  0.00      A    H  
ATOM    215  H05 HIS A  14       7.377  20.678 -21.888  1.00  0.00      A    H  
ATOM    216  H06 HIS A  14       6.141  21.700 -19.914  1.00  0.00      A    H  
ATOM    217  H07 HIS A  14       5.295  23.959 -20.730  1.00  0.00      A    H  
ATOM    218  H08 HIS A  14       7.680  19.742 -25.824  1.00  0.00      A    H  
ATOM    219  N   GLN A  15       7.984  22.360 -27.112  1.00  0.00      A    N  
ATOM    220  CA  GLN A  15       8.277  23.017 -28.380  1.00  0.00      A    C  
ATOM    221  C   GLN A  15       8.684  21.999 -29.440  1.00  0.00      A    C  
ATOM    222  O   GLN A  15       9.818  21.520 -29.454  1.00  0.00      A    O  
ATOM    223  CB  GLN A  15       9.389  24.052 -28.196  1.00  0.00      A    C  
ATOM    224  CG  GLN A  15       9.323  25.199 -29.191  1.00  0.00      A    C  
ATOM    225  CD  GLN A  15       9.066  24.728 -30.609  1.00  0.00      A    C  
ATOM    226  NE2 GLN A  15      10.011  23.977 -31.164  1.00  0.00      A    N  
ATOM    227  OE1 GLN A  15       8.031  25.035 -31.200  1.00  0.00      A    O  
ATOM    228  H01 GLN A  15       7.372  23.522 -28.717  1.00  0.00      A    H  
ATOM    229  H02 GLN A  15      10.335  23.538 -28.364  1.00  0.00      A    H  
ATOM    230  H03 GLN A  15       9.315  24.463 -27.189  1.00  0.00      A    H  
ATOM    231  H04 GLN A  15      10.291  25.700 -29.181  1.00  0.00      A    H  
ATOM    232  H05 GLN A  15       8.519  25.873 -28.895  1.00  0.00      A    H  
ATOM    233  H06 GLN A  15       9.895  23.634 -32.107  1.00  0.00      A    H  
ATOM    234  H07 GLN A  15      10.846  23.749 -30.643  1.00  0.00      A    H  
ATOM    235  H08 GLN A  15       8.747  22.011 -26.550  1.00  0.00      A    H  
ATOM    236  N   LYS A  16       7.751  21.671 -30.327  1.00  0.00      A    N  
ATOM    237  CA  LYS A  16       8.011  20.710 -31.392  1.00  0.00      A    C  
ATOM    238  C   LYS A  16       7.943  21.382 -32.759  1.00  0.00      A    C  
ATOM    239  O   LYS A  16       6.905  21.918 -33.148  1.00  0.00      A    O  
ATOM    240  CB  LYS A  16       7.003  19.560 -31.326  1.00  0.00      A    C  
ATOM    241  CG  LYS A  16       7.364  18.492 -30.308  1.00  0.00      A    C  
ATOM    242  CD  LYS A  16       8.572  17.684 -30.752  1.00  0.00      A    C  
ATOM    243  CE  LYS A  16       8.157  16.430 -31.507  1.00  0.00      A    C  
ATOM    244  NZ  LYS A  16       9.190  15.361 -31.417  1.00  0.00      A    N1+
ATOM    245  H01 LYS A  16       9.016  20.312 -31.252  1.00  0.00      A    H  
ATOM    246  H02 LYS A  16       7.001  19.080 -32.305  1.00  0.00      A    H  
ATOM    247  H03 LYS A  16       6.028  19.970 -31.065  1.00  0.00      A    H  
ATOM    248  H04 LYS A  16       6.517  17.813 -30.210  1.00  0.00      A    H  
ATOM    249  H05 LYS A  16       7.589  18.972 -29.355  1.00  0.00      A    H  
ATOM    250  H06 LYS A  16       9.126  17.380 -29.863  1.00  0.00      A    H  
ATOM    251  H07 LYS A  16       9.192  18.301 -31.402  1.00  0.00      A    H  
ATOM    252  H08 LYS A  16       6.838  22.098 -30.262  1.00  0.00      A    H  
ATOM    253  H09 LYS A  16       8.034  16.693 -32.558  1.00  0.00      A    H  
ATOM    254  H10 LYS A  16       7.224  16.056 -31.085  1.00  0.00      A    H  
ATOM    255  H11 LYS A  16      10.015  15.728 -30.964  1.00  0.00      A    H  
ATOM    256  H12 LYS A  16       8.828  14.586 -30.879  1.00  0.00      A    H  
ATOM    257  H13 LYS A  16       9.429  15.044 -32.346  1.00  0.00      A    H  
ATOM    258  N   LEU A  17       9.055  21.347 -33.486  1.00  0.00      A    N  
ATOM    259  CA  LEU A  17       9.121  21.952 -34.812  1.00  0.00      A    C  
ATOM    260  C   LEU A  17       9.425  20.901 -35.875  1.00  0.00      A    C  
ATOM    261  O   LEU A  17      10.580  20.531 -36.085  1.00  0.00      A    O  
ATOM    262  CB  LEU A  17      10.188  23.047 -34.842  1.00  0.00      A    C  
ATOM    263  CG  LEU A  17       9.691  24.461 -35.144  1.00  0.00      A    C  
ATOM    264  CD1 LEU A  17       8.793  24.962 -34.023  1.00  0.00      A    C  
ATOM    265  CD2 LEU A  17      10.865  25.406 -35.352  1.00  0.00      A    C  
ATOM    266  H01 LEU A  17       8.149  22.394 -35.031  1.00  0.00      A    H  
ATOM    267  H02 LEU A  17      10.851  22.787 -35.667  1.00  0.00      A    H  
ATOM    268  H03 LEU A  17      10.675  23.065 -33.867  1.00  0.00      A    H  
ATOM    269  H04 LEU A  17       9.107  24.431 -36.064  1.00  0.00      A    H  
ATOM    270  H05 LEU A  17       7.823  24.469 -34.087  1.00  0.00      A    H  
ATOM    271  H06 LEU A  17       9.252  24.736 -33.061  1.00  0.00      A    H  
ATOM    272  H07 LEU A  17       8.659  26.040 -34.118  1.00  0.00      A    H  
ATOM    273  H08 LEU A  17      11.719  24.845 -35.732  1.00  0.00      A    H  
ATOM    274  H09 LEU A  17      10.588  26.178 -36.071  1.00  0.00      A    H  
ATOM    275  H10 LEU A  17      11.130  25.871 -34.403  1.00  0.00      A    H  
ATOM    276  H14 LEU A  17       9.874  20.890 -33.111  1.00  0.00      A    H  
ATOM    277  N   VAL A  18       8.380  20.424 -36.544  1.00  0.00      A    N  
ATOM    278  CA  VAL A  18       8.535  19.418 -37.588  1.00  0.00      A    C  
ATOM    279  C   VAL A  18       7.631  19.718 -38.779  1.00  0.00      A    C  
ATOM    280  O   VAL A  18       7.007  20.778 -38.847  1.00  0.00      A    O  
ATOM    281  CB  VAL A  18       8.218  18.007 -37.059  1.00  0.00      A    C  
ATOM    282  CG1 VAL A  18       8.880  17.781 -35.709  1.00  0.00      A    C  
ATOM    283  CG2 VAL A  18       6.714  17.799 -36.966  1.00  0.00      A    C  
ATOM    284  H01 VAL A  18       9.576  19.452 -37.909  1.00  0.00      A    H  
ATOM    285  H02 VAL A  18       8.621  17.276 -37.760  1.00  0.00      A    H  
ATOM    286  H03 VAL A  18       9.776  18.397 -35.637  1.00  0.00      A    H  
ATOM    287  H04 VAL A  18       8.187  18.054 -34.913  1.00  0.00      A    H  
ATOM    288  H05 VAL A  18       9.153  16.730 -35.609  1.00  0.00      A    H  
ATOM    289  H06 VAL A  18       6.215  18.427 -37.704  1.00  0.00      A    H  
ATOM    290  H07 VAL A  18       6.479  16.753 -37.162  1.00  0.00      A    H  
ATOM    291  H08 VAL A  18       6.370  18.069 -35.967  1.00  0.00      A    H  
ATOM    292  H11 VAL A  18       7.456  20.767 -36.324  1.00  0.00      A    H  
ATOM    293  N   PHE A  19       7.563  18.778 -39.715  1.00  0.00      A    N  
ATOM    294  CA  PHE A  19       6.735  18.941 -40.904  1.00  0.00      A    C  
ATOM    295  C   PHE A  19       6.201  17.595 -41.384  1.00  0.00      A    C  
ATOM    296  O   PHE A  19       5.039  17.479 -41.774  1.00  0.00      A    O  
ATOM    297  CB  PHE A  19       7.537  19.611 -42.022  1.00  0.00      A    C  
ATOM    298  CG  PHE A  19       6.762  20.656 -42.773  1.00  0.00      A    C  
ATOM    299  CD1 PHE A  19       6.359  21.823 -42.144  1.00  0.00      A    C  
ATOM    300  CD2 PHE A  19       6.437  20.471 -44.107  1.00  0.00      A    C  
ATOM    301  CE1 PHE A  19       5.645  22.786 -42.832  1.00  0.00      A    C  
ATOM    302  CE2 PHE A  19       5.723  21.431 -44.800  1.00  0.00      A    C  
ATOM    303  CZ  PHE A  19       5.327  22.590 -44.162  1.00  0.00      A    C  
ATOM    304  H01 PHE A  19       5.889  19.576 -40.642  1.00  0.00      A    H  
ATOM    305  H02 PHE A  19       7.801  18.832 -42.738  1.00  0.00      A    H  
ATOM    306  H03 PHE A  19       8.416  20.082 -41.582  1.00  0.00      A    H  
ATOM    307  H04 PHE A  19       6.608  21.983 -41.095  1.00  0.00      A    H  
ATOM    308  H05 PHE A  19       6.748  19.558 -44.616  1.00  0.00      A    H  
ATOM    309  H06 PHE A  19       5.333  23.699 -42.326  1.00  0.00      A    H  
ATOM    310  H07 PHE A  19       5.473  21.273 -45.849  1.00  0.00      A    H  
ATOM    311  H08 PHE A  19       4.765  23.349 -44.707  1.00  0.00      A    H  
ATOM    312  H09 PHE A  19       8.098  17.929 -39.600  1.00  0.00      A    H  
ATOM    313  N   PHE A  20       7.058  16.579 -41.353  1.00  0.00      A    N  
ATOM    314  CA  PHE A  20       6.673  15.241 -41.785  1.00  0.00      A    C  
ATOM    315  C   PHE A  20       6.826  14.236 -40.647  1.00  0.00      A    C  
ATOM    316  O   PHE A  20       7.778  14.303 -39.869  1.00  0.00      A    O  
ATOM    317  CB  PHE A  20       7.521  14.805 -42.982  1.00  0.00      A    C  
ATOM    318  CG  PHE A  20       7.631  15.853 -44.052  1.00  0.00      A    C  
ATOM    319  CD1 PHE A  20       6.560  16.121 -44.890  1.00  0.00      A    C  
ATOM    320  CD2 PHE A  20       8.804  16.571 -44.220  1.00  0.00      A    C  
ATOM    321  CE1 PHE A  20       6.658  17.086 -45.876  1.00  0.00      A    C  
ATOM    322  CE2 PHE A  20       8.908  17.536 -45.204  1.00  0.00      A    C  
ATOM    323  CZ  PHE A  20       7.833  17.793 -46.033  1.00  0.00      A    C  
ATOM    324  H01 PHE A  20       5.625  15.270 -42.082  1.00  0.00      A    H  
ATOM    325  H02 PHE A  20       7.026  13.943 -43.428  1.00  0.00      A    H  
ATOM    326  H03 PHE A  20       8.524  14.567 -42.627  1.00  0.00      A    H  
ATOM    327  H04 PHE A  20       5.630  15.565 -44.771  1.00  0.00      A    H  
ATOM    328  H05 PHE A  20       9.655  16.372 -43.568  1.00  0.00      A    H  
ATOM    329  H06 PHE A  20       5.808  17.288 -46.528  1.00  0.00      A    H  
ATOM    330  H07 PHE A  20       9.837  18.093 -45.326  1.00  0.00      A    H  
ATOM    331  H08 PHE A  20       7.913  18.553 -46.810  1.00  0.00      A    H  
ATOM    332  H09 PHE A  20       7.999  16.738 -41.022  1.00  0.00      A    H  
ATOM    333  N   ALA A  21       5.881  13.306 -40.555  1.00  0.00      A    N  
ATOM    334  CA  ALA A  21       5.911  12.287 -39.513  1.00  0.00      A    C  
ATOM    335  C   ALA A  21       4.744  11.317 -39.661  1.00  0.00      A    C  
ATOM    336  O   ALA A  21       3.910  11.196 -38.764  1.00  0.00      A    O  
ATOM    337  CB  ALA A  21       5.889  12.937 -38.138  1.00  0.00      A    C  
ATOM    338  H01 ALA A  21       6.836  11.720 -39.619  1.00  0.00      A    H  
ATOM    339  H02 ALA A  21       5.128  13.717 -38.118  1.00  0.00      A    H  
ATOM    340  H03 ALA A  21       5.658  12.185 -37.384  1.00  0.00      A    H  
ATOM    341  H04 ALA A  21       6.864  13.376 -37.927  1.00  0.00      A    H  
ATOM    342  H09 ALA A  21       5.124  13.305 -41.223  1.00  0.00      A    H  
ATOM    343  N   GLU A  22       4.691  10.630 -40.798  1.00  0.00      A    N  
ATOM    344  CA  GLU A  22       3.624   9.672 -41.062  1.00  0.00      A    C  
ATOM    345  C   GLU A  22       3.804   9.021 -42.430  1.00  0.00      A    C  
ATOM    346  O   GLU A  22       4.205   7.861 -42.529  1.00  0.00      A    O  
ATOM    347  CB  GLU A  22       2.260  10.361 -40.988  1.00  0.00      A    C  
ATOM    348  CG  GLU A  22       1.457   9.991 -39.753  1.00  0.00      A    C  
ATOM    349  CD  GLU A  22       0.369   8.976 -40.047  1.00  0.00      A    C  
ATOM    350  OE1 GLU A  22       0.543   8.176 -40.990  1.00  0.00      A    O  
ATOM    351  OE2 GLU A  22      -0.656   8.981 -39.333  1.00  0.00      A    O1-
ATOM    352  H01 GLU A  22       3.672   8.894 -40.300  1.00  0.00      A    H  
ATOM    353  H02 GLU A  22       1.687  10.027 -41.853  1.00  0.00      A    H  
ATOM    354  H03 GLU A  22       2.418  11.440 -40.987  1.00  0.00      A    H  
ATOM    355  H04 GLU A  22       0.973  10.898 -39.391  1.00  0.00      A    H  
ATOM    356  H05 GLU A  22       5.407  10.775 -41.496  1.00  0.00      A    H  
ATOM    357  H06 GLU A  22       2.134   9.572 -39.008  1.00  0.00      A    H  
ATOM    358  N   ASP A  23       3.504   9.775 -43.481  1.00  0.00      A    N  
ATOM    359  CA  ASP A  23       3.633   9.272 -44.844  1.00  0.00      A    C  
ATOM    360  C   ASP A  23       3.478  10.402 -45.857  1.00  0.00      A    C  
ATOM    361  O   ASP A  23       2.403  10.599 -46.424  1.00  0.00      A    O  
ATOM    362  CB  ASP A  23       2.590   8.185 -45.110  1.00  0.00      A    C  
ATOM    363  CG  ASP A  23       2.707   7.599 -46.504  1.00  0.00      A    C  
ATOM    364  OD1 ASP A  23       3.724   6.929 -46.782  1.00  0.00      A    O  
ATOM    365  OD2 ASP A  23       1.782   7.809 -47.315  1.00  0.00      A    O1-
ATOM    366  H01 ASP A  23       4.629   8.843 -44.954  1.00  0.00      A    H  
ATOM    367  H02 ASP A  23       1.605   8.643 -45.024  1.00  0.00      A    H  
ATOM    368  H03 ASP A  23       2.723   7.385 -44.381  1.00  0.00      A    H  
ATOM    369  H07 ASP A  23       3.179  10.720 -43.333  1.00  0.00      A    H  
ATOM    370  N   VAL A  24       4.558  11.143 -46.079  1.00  0.00      A    N  
ATOM    371  CA  VAL A  24       4.543  12.254 -47.024  1.00  0.00      A    C  
ATOM    372  C   VAL A  24       5.091  11.829 -48.381  1.00  0.00      A    C  
ATOM    373  O   VAL A  24       5.981  10.984 -48.466  1.00  0.00      A    O  
ATOM    374  CB  VAL A  24       5.365  13.447 -46.501  1.00  0.00      A    C  
ATOM    375  CG1 VAL A  24       6.849  13.115 -46.503  1.00  0.00      A    C  
ATOM    376  CG2 VAL A  24       5.087  14.690 -47.332  1.00  0.00      A    C  
ATOM    377  H01 VAL A  24       3.503  12.560 -47.136  1.00  0.00      A    H  
ATOM    378  H02 VAL A  24       5.064  13.650 -45.473  1.00  0.00      A    H  
ATOM    379  H03 VAL A  24       7.398  13.902 -45.986  1.00  0.00      A    H  
ATOM    380  H04 VAL A  24       5.411  10.932 -45.581  1.00  0.00      A    H  
ATOM    381  H05 VAL A  24       7.010  12.165 -45.993  1.00  0.00      A    H  
ATOM    382  H06 VAL A  24       7.204  13.041 -47.531  1.00  0.00      A    H  
ATOM    383  H07 VAL A  24       4.237  15.226 -46.910  1.00  0.00      A    H  
ATOM    384  H08 VAL A  24       5.964  15.337 -47.324  1.00  0.00      A    H  
ATOM    385  H09 VAL A  24       4.859  14.399 -48.357  1.00  0.00      A    H  
ATOM    386  N   GLY A  25       4.553  12.422 -49.443  1.00  0.00      A    N  
ATOM    387  CA  GLY A  25       5.002  12.093 -50.783  1.00  0.00      A    C  
ATOM    388  C   GLY A  25       6.251  12.854 -51.180  1.00  0.00      A    C  
ATOM    389  O   GLY A  25       7.367  12.416 -50.905  1.00  0.00      A    O  
ATOM    390  H01 GLY A  25       4.209  12.374 -51.476  1.00  0.00      A    H  
ATOM    391  H02 GLY A  25       5.213  11.025 -50.829  1.00  0.00      A    H  
ATOM    392  H10 GLY A  25       3.824  13.109 -49.315  1.00  0.00      A    H  
ATOM    393  N   SER A  26       6.063  13.998 -51.832  1.00  0.00      A    N  
ATOM    394  CA  SER A  26       7.184  14.819 -52.273  1.00  0.00      A    C  
ATOM    395  C   SER A  26       7.168  16.177 -51.578  1.00  0.00      A    C  
ATOM    396  O   SER A  26       6.143  16.857 -51.543  1.00  0.00      A    O  
ATOM    397  CB  SER A  26       7.138  15.009 -53.790  1.00  0.00      A    C  
ATOM    398  OG  SER A  26       6.634  13.851 -54.434  1.00  0.00      A    O  
ATOM    399  H01 SER A  26       8.107  14.304 -52.006  1.00  0.00      A    H  
ATOM    400  H02 SER A  26       8.152  15.190 -54.147  1.00  0.00      A    H  
ATOM    401  H03 SER A  26       5.121  14.305 -52.026  1.00  0.00      A    H  
ATOM    402  H04 SER A  26       6.494  15.856 -54.024  1.00  0.00      A    H  
ATOM    403  H05 SER A  26       6.461  13.170 -53.780  1.00  0.00      A    H  
ATOM    404  N   ASN A  27       8.313  16.566 -51.027  1.00  0.00      A    N  
ATOM    405  CA  ASN A  27       8.432  17.843 -50.332  1.00  0.00      A    C  
ATOM    406  C   ASN A  27       8.852  18.949 -51.295  1.00  0.00      A    C  
ATOM    407  O   ASN A  27      10.039  19.245 -51.439  1.00  0.00      A    O  
ATOM    408  CB  ASN A  27       9.445  17.733 -49.191  1.00  0.00      A    C  
ATOM    409  CG  ASN A  27       9.508  16.336 -48.605  1.00  0.00      A    C  
ATOM    410  ND2 ASN A  27       8.350  15.788 -48.256  1.00  0.00      A    N  
ATOM    411  OD1 ASN A  27      10.585  15.756 -48.468  1.00  0.00      A    O  
ATOM    412  H01 ASN A  27       7.456  18.097 -49.919  1.00  0.00      A    H  
ATOM    413  H02 ASN A  27       9.127  18.411 -48.399  1.00  0.00      A    H  
ATOM    414  H03 ASN A  27      10.431  17.998 -49.571  1.00  0.00      A    H  
ATOM    415  H04 ASN A  27       8.330  14.859 -47.860  1.00  0.00      A    H  
ATOM    416  H05 ASN A  27       7.489  16.300 -48.386  1.00  0.00      A    H  
ATOM    417  H06 ASN A  27       9.121  15.963 -51.091  1.00  0.00      A    H  
ATOM    418  N   LYS A  28       7.871  19.557 -51.953  1.00  0.00      A    N  
ATOM    419  CA  LYS A  28       8.136  20.633 -52.901  1.00  0.00      A    C  
ATOM    420  C   LYS A  28       7.655  21.972 -52.353  1.00  0.00      A    C  
ATOM    421  O   LYS A  28       6.774  22.609 -52.930  1.00  0.00      A    O  
ATOM    422  CB  LYS A  28       7.452  20.341 -54.239  1.00  0.00      A    C  
ATOM    423  CG  LYS A  28       7.911  21.249 -55.367  1.00  0.00      A    C  
ATOM    424  CD  LYS A  28       9.169  20.719 -56.033  1.00  0.00      A    C  
ATOM    425  CE  LYS A  28       8.844  19.930 -57.291  1.00  0.00      A    C  
ATOM    426  NZ  LYS A  28       8.683  20.817 -58.476  1.00  0.00      A    N1+
ATOM    427  H01 LYS A  28       9.213  20.690 -53.056  1.00  0.00      A    H  
ATOM    428  H02 LYS A  28       6.386  20.520 -54.099  1.00  0.00      A    H  
ATOM    429  H03 LYS A  28       7.665  19.309 -54.518  1.00  0.00      A    H  
ATOM    430  H04 LYS A  28       8.135  22.229 -54.946  1.00  0.00      A    H  
ATOM    431  H05 LYS A  28       7.118  21.318 -56.111  1.00  0.00      A    H  
ATOM    432  H06 LYS A  28       6.917  19.267 -51.793  1.00  0.00      A    H  
ATOM    433  H07 LYS A  28       9.671  20.052 -55.332  1.00  0.00      A    H  
ATOM    434  H08 LYS A  28       9.811  21.559 -56.297  1.00  0.00      A    H  
ATOM    435  H09 LYS A  28       7.901  19.409 -57.129  1.00  0.00      A    H  
ATOM    436  H10 LYS A  28       9.653  19.225 -57.485  1.00  0.00      A    H  
ATOM    437  H11 LYS A  28       8.050  21.571 -58.248  1.00  0.00      A    H  
ATOM    438  H12 LYS A  28       9.581  21.199 -58.736  1.00  0.00      A    H  
ATOM    439  H13 LYS A  28       8.307  20.284 -59.247  1.00  0.00      A    H  
ATOM    440  N   GLY A  29       8.240  22.395 -51.236  1.00  0.00      A    N  
ATOM    441  CA  GLY A  29       7.858  23.657 -50.631  1.00  0.00      A    C  
ATOM    442  C   GLY A  29       7.473  23.508 -49.172  1.00  0.00      A    C  
ATOM    443  O   GLY A  29       6.440  24.017 -48.740  1.00  0.00      A    O  
ATOM    444  H01 GLY A  29       6.986  24.031 -51.167  1.00  0.00      A    H  
ATOM    445  H02 GLY A  29       8.698  24.348 -50.703  1.00  0.00      A    H  
ATOM    446  H14 GLY A  29       8.958  21.831 -50.804  1.00  0.00      A    H  
ATOM    447  N   ALA A  30       8.307  22.806 -48.411  1.00  0.00      A    N  
ATOM    448  CA  ALA A  30       8.049  22.591 -46.993  1.00  0.00      A    C  
ATOM    449  C   ALA A  30       8.888  23.530 -46.133  1.00  0.00      A    C  
ATOM    450  O   ALA A  30      10.103  23.360 -46.017  1.00  0.00      A    O  
ATOM    451  CB  ALA A  30       8.325  21.142 -46.620  1.00  0.00      A    C  
ATOM    452  H01 ALA A  30       6.998  22.810 -46.803  1.00  0.00      A    H  
ATOM    453  H02 ALA A  30       9.231  21.089 -46.016  1.00  0.00      A    H  
ATOM    454  H03 ALA A  30       9.140  22.412 -48.826  1.00  0.00      A    H  
ATOM    455  H04 ALA A  30       7.485  20.747 -46.049  1.00  0.00      A    H  
ATOM    456  H05 ALA A  30       8.458  20.552 -47.527  1.00  0.00      A    H  
ATOM    457  N   ILE A  31       8.235  24.520 -45.535  1.00  0.00      A    N  
ATOM    458  CA  ILE A  31       8.922  25.485 -44.687  1.00  0.00      A    C  
ATOM    459  C   ILE A  31       8.163  25.711 -43.384  1.00  0.00      A    C  
ATOM    460  O   ILE A  31       6.950  25.922 -43.389  1.00  0.00      A    O  
ATOM    461  CB  ILE A  31       9.102  26.837 -45.403  1.00  0.00      A    C  
ATOM    462  CG1 ILE A  31       7.757  27.555 -45.529  1.00  0.00      A    C  
ATOM    463  CG2 ILE A  31       9.730  26.630 -46.774  1.00  0.00      A    C  
ATOM    464  CD1 ILE A  31       7.502  28.558 -44.426  1.00  0.00      A    C  
ATOM    465  H01 ILE A  31       9.904  25.066 -44.465  1.00  0.00      A    H  
ATOM    466  H02 ILE A  31       9.770  27.461 -44.809  1.00  0.00      A    H  
ATOM    467  H03 ILE A  31       6.980  26.794 -45.456  1.00  0.00      A    H  
ATOM    468  H04 ILE A  31       7.733  28.079 -46.485  1.00  0.00      A    H  
ATOM    469  H05 ILE A  31      10.745  26.250 -46.655  1.00  0.00      A    H  
ATOM    470  H06 ILE A  31       7.238  24.606 -45.671  1.00  0.00      A    H  
ATOM    471  H07 ILE A  31       9.138  25.912 -47.341  1.00  0.00      A    H  
ATOM    472  H08 ILE A  31       9.759  27.580 -47.308  1.00  0.00      A    H  
ATOM    473  H09 ILE A  31       6.472  28.465 -44.082  1.00  0.00      A    H  
ATOM    474  H10 ILE A  31       8.181  28.365 -43.595  1.00  0.00      A    H  
ATOM    475  H11 ILE A  31       7.668  29.566 -44.805  1.00  0.00      A    H  
ATOM    476  N   ILE A  32       8.885  25.666 -42.269  1.00  0.00      A    N  
ATOM    477  CA  ILE A  32       8.279  25.868 -40.959  1.00  0.00      A    C  
ATOM    478  C   ILE A  32       9.299  26.403 -39.959  1.00  0.00      A    C  
ATOM    479  O   ILE A  32       9.300  26.016 -38.791  1.00  0.00      A    O  
ATOM    480  CB  ILE A  32       7.675  24.562 -40.410  1.00  0.00      A    C  
ATOM    481  CG1 ILE A  32       6.749  24.860 -39.229  1.00  0.00      A    C  
ATOM    482  CG2 ILE A  32       8.779  23.601 -39.996  1.00  0.00      A    C  
ATOM    483  CD1 ILE A  32       6.021  23.640 -38.710  1.00  0.00      A    C  
ATOM    484  H01 ILE A  32       7.482  26.600 -41.089  1.00  0.00      A    H  
ATOM    485  H02 ILE A  32       7.087  24.091 -41.198  1.00  0.00      A    H  
ATOM    486  H03 ILE A  32       5.991  25.558 -39.585  1.00  0.00      A    H  
ATOM    487  H04 ILE A  32       7.346  25.277 -38.418  1.00  0.00      A    H  
ATOM    488  H05 ILE A  32       9.641  24.168 -39.646  1.00  0.00      A    H  
ATOM    489  H06 ILE A  32       8.419  22.957 -39.194  1.00  0.00      A    H  
ATOM    490  H07 ILE A  32       9.069  22.990 -40.851  1.00  0.00      A    H  
ATOM    491  H08 ILE A  32       5.047  23.566 -39.193  1.00  0.00      A    H  
ATOM    492  H09 ILE A  32       6.605  22.746 -38.931  1.00  0.00      A    H  
ATOM    493  H10 ILE A  32       5.886  23.728 -37.632  1.00  0.00      A    H  
ATOM    494  H12 ILE A  32       9.877  25.488 -42.331  1.00  0.00      A    H  
ATOM    495  N   GLY A  33      10.166  27.296 -40.426  1.00  0.00      A    N  
ATOM    496  CA  GLY A  33      11.178  27.871 -39.559  1.00  0.00      A    C  
ATOM    497  C   GLY A  33      10.793  29.246 -39.050  1.00  0.00      A    C  
ATOM    498  O   GLY A  33      10.770  30.214 -39.811  1.00  0.00      A    O  
ATOM    499  H01 GLY A  33      12.092  27.978 -40.143  1.00  0.00      A    H  
ATOM    500  H02 GLY A  33      11.324  27.210 -38.705  1.00  0.00      A    H  
ATOM    501  H11 GLY A  33      10.120  27.577 -41.395  1.00  0.00      A    H  
ATOM    502  N   LEU A  34      10.486  29.333 -37.761  1.00  0.00      A    N  
ATOM    503  CA  LEU A  34      10.098  30.600 -37.150  1.00  0.00      A    C  
ATOM    504  C   LEU A  34      11.132  31.683 -37.439  1.00  0.00      A    C  
ATOM    505  O   LEU A  34      12.336  31.452 -37.325  1.00  0.00      A    O  
ATOM    506  CB  LEU A  34       9.928  30.430 -35.640  1.00  0.00      A    C  
ATOM    507  CG  LEU A  34      11.218  30.278 -34.833  1.00  0.00      A    C  
ATOM    508  CD1 LEU A  34      10.937  30.425 -33.345  1.00  0.00      A    C  
ATOM    509  CD2 LEU A  34      11.874  28.936 -35.123  1.00  0.00      A    C  
ATOM    510  H01 LEU A  34       9.146  30.908 -37.583  1.00  0.00      A    H  
ATOM    511  H02 LEU A  34       9.388  29.492 -35.509  1.00  0.00      A    H  
ATOM    512  H03 LEU A  34      10.522  28.501 -37.189  1.00  0.00      A    H  
ATOM    513  H04 LEU A  34       9.399  31.305 -35.263  1.00  0.00      A    H  
ATOM    514  H05 LEU A  34      11.906  31.068 -35.132  1.00  0.00      A    H  
ATOM    515  H06 LEU A  34       9.892  30.185 -33.148  1.00  0.00      A    H  
ATOM    516  H07 LEU A  34      11.578  29.744 -32.785  1.00  0.00      A    H  
ATOM    517  H08 LEU A  34      11.138  31.451 -33.036  1.00  0.00      A    H  
ATOM    518  H09 LEU A  34      12.846  28.893 -34.631  1.00  0.00      A    H  
ATOM    519  H10 LEU A  34      11.241  28.133 -34.747  1.00  0.00      A    H  
ATOM    520  H11 LEU A  34      12.007  28.821 -36.199  1.00  0.00      A    H  
ATOM    521  N   MET A  35      10.654  32.866 -37.811  1.00  0.00      A    N  
ATOM    522  CA  MET A  35      11.538  33.987 -38.113  1.00  0.00      A    C  
ATOM    523  C   MET A  35      12.381  33.696 -39.350  1.00  0.00      A    C  
ATOM    524  O   MET A  35      13.521  33.243 -39.244  1.00  0.00      A    O  
ATOM    525  CB  MET A  35      12.448  34.282 -36.918  1.00  0.00      A    C  
ATOM    526  CG  MET A  35      11.710  34.334 -35.590  1.00  0.00      A    C  
ATOM    527  SD  MET A  35      11.994  35.875 -34.698  1.00  0.00      A    S  
ATOM    528  CE  MET A  35      10.690  36.901 -35.371  1.00  0.00      A    C  
ATOM    529  H01 MET A  35      10.920  34.862 -38.314  1.00  0.00      A    H  
ATOM    530  H02 MET A  35      12.881  35.269 -37.082  1.00  0.00      A    H  
ATOM    531  H03 MET A  35      13.207  33.502 -36.861  1.00  0.00      A    H  
ATOM    532  H04 MET A  35      12.088  33.520 -34.971  1.00  0.00      A    H  
ATOM    533  H05 MET A  35      10.642  34.231 -35.779  1.00  0.00      A    H  
ATOM    534  H06 MET A  35       9.837  36.895 -34.692  1.00  0.00      A    H  
ATOM    535  H07 MET A  35      11.054  37.922 -35.488  1.00  0.00      A    H  
ATOM    536  H08 MET A  35      10.384  36.510 -36.341  1.00  0.00      A    H  
ATOM    537  H12 MET A  35       9.655  32.992 -37.886  1.00  0.00      A    H  
ATOM    538  N   VAL A  36      11.814  33.960 -40.523  1.00  0.00      A    N  
ATOM    539  CA  VAL A  36      12.514  33.727 -41.780  1.00  0.00      A    C  
ATOM    540  C   VAL A  36      12.115  34.758 -42.830  1.00  0.00      A    C  
ATOM    541  O   VAL A  36      10.950  35.139 -42.929  1.00  0.00      A    O  
ATOM    542  CB  VAL A  36      12.231  32.316 -42.328  1.00  0.00      A    C  
ATOM    543  CG1 VAL A  36      12.727  32.189 -43.760  1.00  0.00      A    C  
ATOM    544  CG2 VAL A  36      12.871  31.261 -41.438  1.00  0.00      A    C  
ATOM    545  H01 VAL A  36      13.580  33.819 -41.570  1.00  0.00      A    H  
ATOM    546  H02 VAL A  36      11.153  32.155 -42.327  1.00  0.00      A    H  
ATOM    547  H03 VAL A  36      13.753  31.822 -43.757  1.00  0.00      A    H  
ATOM    548  H04 VAL A  36      12.093  31.489 -44.304  1.00  0.00      A    H  
ATOM    549  H05 VAL A  36      12.692  33.164 -44.245  1.00  0.00      A    H  
ATOM    550  H06 VAL A  36      13.791  31.658 -41.009  1.00  0.00      A    H  
ATOM    551  H07 VAL A  36      12.182  30.995 -40.636  1.00  0.00      A    H  
ATOM    552  H08 VAL A  36      13.099  30.375 -42.030  1.00  0.00      A    H  
ATOM    553  H09 VAL A  36      10.875  34.331 -40.544  1.00  0.00      A    H  
ATOM    554  N   GLY A  37      13.091  35.205 -43.614  1.00  0.00      A    N  
ATOM    555  CA  GLY A  37      12.822  36.187 -44.648  1.00  0.00      A    C  
ATOM    556  C   GLY A  37      11.934  35.642 -45.749  1.00  0.00      A    C  
ATOM    557  O   GLY A  37      10.756  35.366 -45.526  1.00  0.00      A    O  
ATOM    558  H01 GLY A  37      13.775  36.463 -45.098  1.00  0.00      A    H  
ATOM    559  H02 GLY A  37      12.330  37.047 -44.195  1.00  0.00      A    H  
ATOM    560  H09 GLY A  37      14.031  34.857 -43.489  1.00  0.00      A    H  
ATOM    561  N   GLY A  38      12.500  35.488 -46.942  1.00  0.00      A    N  
ATOM    562  CA  GLY A  38      11.736  34.975 -48.064  1.00  0.00      A    C  
ATOM    563  C   GLY A  38      12.420  33.805 -48.744  1.00  0.00      A    C  
ATOM    564  O   GLY A  38      13.622  33.846 -49.007  1.00  0.00      A    O  
ATOM    565  H01 GLY A  38      11.644  35.777 -48.797  1.00  0.00      A    H  
ATOM    566  H02 GLY A  38      10.760  34.649 -47.704  1.00  0.00      A    H  
ATOM    567  H03 GLY A  38      13.472  35.731 -47.069  1.00  0.00      A    H  
ATOM    568  N   VAL A  39      11.653  32.758 -49.029  1.00  0.00      A    N  
ATOM    569  CA  VAL A  39      12.192  31.571 -49.682  1.00  0.00      A    C  
ATOM    570  C   VAL A  39      11.570  31.371 -51.059  1.00  0.00      A    C  
ATOM    571  O   VAL A  39      10.421  31.747 -51.295  1.00  0.00      A    O  
ATOM    572  CB  VAL A  39      11.952  30.307 -48.835  1.00  0.00      A    C  
ATOM    573  CG1 VAL A  39      12.684  29.116 -49.434  1.00  0.00      A    C  
ATOM    574  CG2 VAL A  39      12.385  30.541 -47.395  1.00  0.00      A    C  
ATOM    575  H01 VAL A  39      13.265  31.729 -49.790  1.00  0.00      A    H  
ATOM    576  H02 VAL A  39      10.885  30.086 -48.838  1.00  0.00      A    H  
ATOM    577  H03 VAL A  39      10.673  32.785 -48.787  1.00  0.00      A    H  
ATOM    578  H04 VAL A  39      13.661  29.015 -48.961  1.00  0.00      A    H  
ATOM    579  H05 VAL A  39      12.104  28.209 -49.264  1.00  0.00      A    H  
ATOM    580  H06 VAL A  39      12.814  29.270 -50.505  1.00  0.00      A    H  
ATOM    581  H07 VAL A  39      13.240  31.217 -47.379  1.00  0.00      A    H  
ATOM    582  H08 VAL A  39      11.561  30.984 -46.835  1.00  0.00      A    H  
ATOM    583  H09 VAL A  39      12.665  29.591 -46.940  1.00  0.00      A    H  
ATOM    584  N   VAL A  40      12.337  30.777 -51.968  1.00  0.00      A    N  
ATOM    585  CA  VAL A  40      11.861  30.525 -53.323  1.00  0.00      A    C  
ATOM    586  C   VAL A  40      11.903  29.037 -53.653  1.00  0.00      A    C  
ATOM    587  O   VAL A  40      12.955  28.497 -53.997  1.00  0.00      A    O  
ATOM    588  CB  VAL A  40      12.697  31.294 -54.363  1.00  0.00      A    C  
ATOM    589  CG1 VAL A  40      12.077  31.168 -55.746  1.00  0.00      A    C  
ATOM    590  CG2 VAL A  40      12.833  32.755 -53.962  1.00  0.00      A    C  
ATOM    591  H01 VAL A  40      10.829  30.874 -53.366  1.00  0.00      A    H  
ATOM    592  H02 VAL A  40      13.694  30.856 -54.397  1.00  0.00      A    H  
ATOM    593  H03 VAL A  40      11.185  31.792 -55.802  1.00  0.00      A    H  
ATOM    594  H04 VAL A  40      12.795  31.494 -56.498  1.00  0.00      A    H  
ATOM    595  H05 VAL A  40      11.805  30.129 -55.929  1.00  0.00      A    H  
ATOM    596  H06 VAL A  40      13.663  33.205 -54.507  1.00  0.00      A    H  
ATOM    597  H07 VAL A  40      11.911  33.285 -54.202  1.00  0.00      A    H  
ATOM    598  H08 VAL A  40      13.023  32.822 -52.891  1.00  0.00      A    H  
ATOM    599  H10 VAL A  40      13.272  30.493 -51.714  1.00  0.00      A    H  
ATOM    600  N   ILE A  41      10.753  28.380 -53.546  1.00  0.00      A    N  
ATOM    601  CA  ILE A  41      10.659  26.955 -53.835  1.00  0.00      A    C  
ATOM    602  C   ILE A  41      10.116  26.713 -55.239  1.00  0.00      A    C  
ATOM    603  O   ILE A  41       9.051  27.214 -55.598  1.00  0.00      A    O  
ATOM    604  CB  ILE A  41       9.757  26.233 -52.816  1.00  0.00      A    C  
ATOM    605  CG1 ILE A  41      10.119  26.657 -51.392  1.00  0.00      A    C  
ATOM    606  CG2 ILE A  41       9.882  24.725 -52.974  1.00  0.00      A    C  
ATOM    607  CD1 ILE A  41      11.529  26.283 -50.989  1.00  0.00      A    C  
ATOM    608  H01 ILE A  41      11.669  26.551 -53.765  1.00  0.00      A    H  
ATOM    609  H02 ILE A  41       8.721  26.514 -53.006  1.00  0.00      A    H  
ATOM    610  H03 ILE A  41       9.444  26.128 -50.720  1.00  0.00      A    H  
ATOM    611  H04 ILE A  41      10.014  27.739 -51.317  1.00  0.00      A    H  
ATOM    612  H05 ILE A  41      10.829  24.393 -52.548  1.00  0.00      A    H  
ATOM    613  H06 ILE A  41       9.058  24.235 -52.454  1.00  0.00      A    H  
ATOM    614  H07 ILE A  41       9.850  24.466 -54.032  1.00  0.00      A    H  
ATOM    615  H08 ILE A  41      12.171  27.162 -51.056  1.00  0.00      A    H  
ATOM    616  H09 ILE A  41       9.924  28.880 -53.257  1.00  0.00      A    H  
ATOM    617  H10 ILE A  41      11.528  25.912 -49.964  1.00  0.00      A    H  
ATOM    618  H11 ILE A  41      11.905  25.508 -51.657  1.00  0.00      A    H  
ATOM    619  N   ALA A  42      10.854  25.940 -56.029  1.00  0.00      A    N  
ATOM    620  CA  ALA A  42      10.445  25.628 -57.392  1.00  0.00      A    C  
ATOM    621  C   ALA A  42       9.439  24.483 -57.415  1.00  0.00      A    C  
ATOM    622  O   ALA A  42       9.521  23.627 -58.295  1.00  0.00      A    O  
ATOM    623  CB  ALA A  42      11.659  25.284 -58.242  1.00  0.00      A    C  
ATOM    624  H01 ALA A  42       9.961  26.510 -57.810  1.00  0.00      A    H  
ATOM    625  H02 ALA A  42       8.655  24.423 -56.660  1.00  0.00      A    H  
ATOM    626  H03 ALA A  42      12.512  25.085 -57.593  1.00  0.00      A    H  
ATOM    627  H04 ALA A  42      11.445  24.399 -58.841  1.00  0.00      A    H  
ATOM    628  H05 ALA A  42      11.892  26.121 -58.900  1.00  0.00      A    H  
ATOM    629  H12 ALA A  42      11.720  25.559 -55.676  1.00  0.00      A    H  
TER   
ATOM    630  N   ASP B   1       3.610  -8.785  -6.450  1.00  0.00      B    N  
ATOM    631  CA  ASP B   1       3.059  -7.899  -5.432  1.00  0.00      B    C  
ATOM    632  C   ASP B   1       2.994  -6.462  -5.939  1.00  0.00      B    C  
ATOM    633  O   ASP B   1       1.919  -5.954  -6.257  1.00  0.00      B    O  
ATOM    634  CB  ASP B   1       3.903  -7.965  -4.158  1.00  0.00      B    C  
ATOM    635  CG  ASP B   1       3.486  -9.101  -3.245  1.00  0.00      B    C  
ATOM    636  OD1 ASP B   1       2.277  -9.213  -2.951  1.00  0.00      B    O  
ATOM    637  OD2 ASP B   1       4.367  -9.879  -2.825  1.00  0.00      B    O1-
ATOM    638  H01 ASP B   1       3.646  -8.300  -7.335  1.00  0.00      B    H  
ATOM    639  H02 ASP B   1       2.046  -8.232  -5.206  1.00  0.00      B    H  
ATOM    640  H03 ASP B   1       3.756  -7.032  -3.614  1.00  0.00      B    H  
ATOM    641  H04 ASP B   1       4.948  -8.105  -4.436  1.00  0.00      B    H  
ATOM    642  H06 ASP B   1       3.025  -9.603  -6.537  1.00  0.00      B    H  
ATOM    643  N   ALA B   2       4.151  -5.812  -6.012  1.00  0.00      B    N  
ATOM    644  CA  ALA B   2       4.225  -4.434  -6.482  1.00  0.00      B    C  
ATOM    645  C   ALA B   2       4.772  -4.368  -7.903  1.00  0.00      B    C  
ATOM    646  O   ALA B   2       5.980  -4.462  -8.118  1.00  0.00      B    O  
ATOM    647  CB  ALA B   2       5.087  -3.602  -5.543  1.00  0.00      B    C  
ATOM    648  H01 ALA B   2       3.215  -4.024  -6.490  1.00  0.00      B    H  
ATOM    649  H02 ALA B   2       5.989  -3.283  -6.066  1.00  0.00      B    H  
ATOM    650  H03 ALA B   2       4.528  -2.726  -5.216  1.00  0.00      B    H  
ATOM    651  H04 ALA B   2       5.364  -4.202  -4.676  1.00  0.00      B    H  
ATOM    652  H05 ALA B   2       5.000  -6.284  -5.735  1.00  0.00      B    H  
ATOM    653  N   GLU B   3       3.875  -4.206  -8.871  1.00  0.00      B    N  
ATOM    654  CA  GLU B   3       4.269  -4.128 -10.273  1.00  0.00      B    C  
ATOM    655  C   GLU B   3       4.225  -2.687 -10.771  1.00  0.00      B    C  
ATOM    656  O   GLU B   3       3.157  -2.157 -11.078  1.00  0.00      B    O  
ATOM    657  CB  GLU B   3       3.356  -5.005 -11.131  1.00  0.00      B    C  
ATOM    658  CG  GLU B   3       4.109  -5.957 -12.045  1.00  0.00      B    C  
ATOM    659  CD  GLU B   3       3.878  -7.413 -11.689  1.00  0.00      B    C  
ATOM    660  OE1 GLU B   3       4.607  -7.932 -10.817  1.00  0.00      B    O  
ATOM    661  OE2 GLU B   3       2.970  -8.033 -12.281  1.00  0.00      B    O1-
ATOM    662  H01 GLU B   3       5.293  -4.491 -10.357  1.00  0.00      B    H  
ATOM    663  H02 GLU B   3       2.781  -4.336 -11.771  1.00  0.00      B    H  
ATOM    664  H03 GLU B   3       2.720  -5.593 -10.469  1.00  0.00      B    H  
ATOM    665  H04 GLU B   3       5.173  -5.754 -11.928  1.00  0.00      B    H  
ATOM    666  H05 GLU B   3       2.897  -4.135  -8.629  1.00  0.00      B    H  
ATOM    667  H06 GLU B   3       3.779  -5.791 -13.071  1.00  0.00      B    H  
ATOM    668  N   PHE B   4       5.393  -2.058 -10.849  1.00  0.00      B    N  
ATOM    669  CA  PHE B   4       5.489  -0.677 -11.308  1.00  0.00      B    C  
ATOM    670  C   PHE B   4       6.023  -0.616 -12.737  1.00  0.00      B    C  
ATOM    671  O   PHE B   4       7.227  -0.727 -12.966  1.00  0.00      B    O  
ATOM    672  CB  PHE B   4       6.396   0.131 -10.378  1.00  0.00      B    C  
ATOM    673  CG  PHE B   4       5.776   0.424  -9.042  1.00  0.00      B    C  
ATOM    674  CD1 PHE B   4       4.881   1.472  -8.895  1.00  0.00      B    C  
ATOM    675  CD2 PHE B   4       6.086  -0.348  -7.934  1.00  0.00      B    C  
ATOM    676  CE1 PHE B   4       4.309   1.745  -7.666  1.00  0.00      B    C  
ATOM    677  CE2 PHE B   4       5.517  -0.080  -6.703  1.00  0.00      B    C  
ATOM    678  CZ  PHE B   4       4.626   0.967  -6.570  1.00  0.00      B    C  
ATOM    679  H01 PHE B   4       4.488  -0.245 -11.293  1.00  0.00      B    H  
ATOM    680  H02 PHE B   4       6.579   1.090 -10.863  1.00  0.00      B    H  
ATOM    681  H03 PHE B   4       7.315  -0.432 -10.216  1.00  0.00      B    H  
ATOM    682  H04 PHE B   4       4.625   2.088  -9.757  1.00  0.00      B    H  
ATOM    683  H05 PHE B   4       6.787  -1.177  -8.034  1.00  0.00      B    H  
ATOM    684  H06 PHE B   4       3.608   2.574  -7.562  1.00  0.00      B    H  
ATOM    685  H07 PHE B   4       6.235  -2.548 -10.584  1.00  0.00      B    H  
ATOM    686  H08 PHE B   4       5.771  -0.694  -5.839  1.00  0.00      B    H  
ATOM    687  H09 PHE B   4       4.174   1.179  -5.601  1.00  0.00      B    H  
ATOM    688  N   ARG B   5       5.117  -0.437 -13.693  1.00  0.00      B    N  
ATOM    689  CA  ARG B   5       5.496  -0.362 -15.099  1.00  0.00      B    C  
ATOM    690  C   ARG B   5       5.454   1.080 -15.597  1.00  0.00      B    C  
ATOM    691  O   ARG B   5       4.384   1.617 -15.886  1.00  0.00      B    O  
ATOM    692  CB  ARG B   5       4.566  -1.233 -15.946  1.00  0.00      B    C  
ATOM    693  CG  ARG B   5       4.756  -2.724 -15.722  1.00  0.00      B    C  
ATOM    694  CD  ARG B   5       5.635  -3.342 -16.798  1.00  0.00      B    C  
ATOM    695  NE  ARG B   5       4.947  -4.409 -17.521  1.00  0.00      B    N  
ATOM    696  CZ  ARG B   5       5.538  -5.187 -18.420  1.00  0.00      B    C  
ATOM    697  NH1 ARG B   5       6.822  -5.019 -18.706  1.00  0.00      B    N1+
ATOM    698  NH2 ARG B   5       4.845  -6.136 -19.036  1.00  0.00      B    N  
ATOM    699  H01 ARG B   5       6.517  -0.732 -15.195  1.00  0.00      B    H  
ATOM    700  H02 ARG B   5       4.806  -1.034 -16.990  1.00  0.00      B    H  
ATOM    701  H03 ARG B   5       3.535  -0.976 -15.702  1.00  0.00      B    H  
ATOM    702  H04 ARG B   5       3.778  -3.203 -15.763  1.00  0.00      B    H  
ATOM    703  H05 ARG B   5       5.223  -2.880 -14.750  1.00  0.00      B    H  
ATOM    704  H06 ARG B   5       6.509  -3.775 -16.311  1.00  0.00      B    H  
ATOM    705  H07 ARG B   5       5.924  -2.565 -17.506  1.00  0.00      B    H  
ATOM    706  H08 ARG B   5       3.968  -4.563 -17.326  1.00  0.00      B    H  
ATOM    707  H09 ARG B   5       7.269  -5.612 -19.390  1.00  0.00      B    H  
ATOM    708  H10 ARG B   5       4.143  -0.351 -13.440  1.00  0.00      B    H  
ATOM    709  H11 ARG B   5       7.353  -4.298 -18.239  1.00  0.00      B    H  
ATOM    710  H12 ARG B   5       3.867  -6.267 -18.821  1.00  0.00      B    H  
ATOM    711  H13 ARG B   5       5.296  -6.727 -19.720  1.00  0.00      B    H  
ATOM    712  N   HIS B   6       6.625   1.701 -15.695  1.00  0.00      B    N  
ATOM    713  CA  HIS B   6       6.722   3.081 -16.158  1.00  0.00      B    C  
ATOM    714  C   HIS B   6       7.235   3.137 -17.594  1.00  0.00      B    C  
ATOM    715  O   HIS B   6       8.413   2.889 -17.853  1.00  0.00      B    O  
ATOM    716  CB  HIS B   6       7.646   3.884 -15.242  1.00  0.00      B    C  
ATOM    717  CG  HIS B   6       7.015   4.262 -13.938  1.00  0.00      B    C  
ATOM    718  CD2 HIS B   6       6.085   5.201 -13.643  1.00  0.00      B    C  
ATOM    719  ND1 HIS B   6       7.329   3.647 -12.744  1.00  0.00      B    N  
ATOM    720  CE1 HIS B   6       6.618   4.189 -11.772  1.00  0.00      B    C  
ATOM    721  NE2 HIS B   6       5.855   5.135 -12.290  1.00  0.00      B    N  
ATOM    722  H01 HIS B   6       5.724   3.519 -16.130  1.00  0.00      B    H  
ATOM    723  H02 HIS B   6       7.885   4.811 -15.762  1.00  0.00      B    H  
ATOM    724  H03 HIS B   6       8.533   3.285 -15.036  1.00  0.00      B    H  
ATOM    725  H04 HIS B   6       5.608   5.882 -14.348  1.00  0.00      B    H  
ATOM    726  H05 HIS B   6       7.998   2.899 -12.631  1.00  0.00      B    H  
ATOM    727  H06 HIS B   6       6.654   3.904 -10.721  1.00  0.00      B    H  
ATOM    728  H07 HIS B   6       5.208   5.715 -11.775  1.00  0.00      B    H  
ATOM    729  H14 HIS B   6       7.468   1.205 -15.443  1.00  0.00      B    H  
ATOM    730  N   ASP B   7       6.343   3.463 -18.523  1.00  0.00      B    N  
ATOM    731  CA  ASP B   7       6.705   3.551 -19.933  1.00  0.00      B    C  
ATOM    732  C   ASP B   7       7.681   4.699 -20.172  1.00  0.00      B    C  
ATOM    733  O   ASP B   7       8.591   4.592 -20.994  1.00  0.00      B    O  
ATOM    734  CB  ASP B   7       5.454   3.743 -20.792  1.00  0.00      B    C  
ATOM    735  CG  ASP B   7       5.768   3.765 -22.275  1.00  0.00      B    C  
ATOM    736  OD1 ASP B   7       6.443   4.714 -22.725  1.00  0.00      B    O  
ATOM    737  OD2 ASP B   7       5.339   2.832 -22.985  1.00  0.00      B    O1-
ATOM    738  H01 ASP B   7       7.192   2.618 -20.217  1.00  0.00      B    H  
ATOM    739  H02 ASP B   7       5.017   4.707 -20.531  1.00  0.00      B    H  
ATOM    740  H03 ASP B   7       4.762   2.924 -20.592  1.00  0.00      B    H  
ATOM    741  H08 ASP B   7       5.391   3.655 -18.246  1.00  0.00      B    H  
ATOM    742  N   SER B   8       7.485   5.797 -19.448  1.00  0.00      B    N  
ATOM    743  CA  SER B   8       8.345   6.966 -19.584  1.00  0.00      B    C  
ATOM    744  C   SER B   8       8.425   7.738 -18.271  1.00  0.00      B    C  
ATOM    745  O   SER B   8       9.499   7.887 -17.689  1.00  0.00      B    O  
ATOM    746  CB  SER B   8       7.826   7.880 -20.696  1.00  0.00      B    C  
ATOM    747  OG  SER B   8       8.572   9.084 -20.756  1.00  0.00      B    O  
ATOM    748  H01 SER B   8       9.346   6.622 -19.844  1.00  0.00      B    H  
ATOM    749  H02 SER B   8       6.786   8.127 -20.484  1.00  0.00      B    H  
ATOM    750  H03 SER B   8       7.908   7.362 -21.651  1.00  0.00      B    H  
ATOM    751  H04 SER B   8       6.721   5.822 -18.787  1.00  0.00      B    H  
ATOM    752  H05 SER B   8       8.736   9.404 -19.866  1.00  0.00      B    H  
ATOM    753  N   GLY B   9       7.279   8.228 -17.809  1.00  0.00      B    N  
ATOM    754  CA  GLY B   9       7.239   8.979 -16.568  1.00  0.00      B    C  
ATOM    755  C   GLY B   9       6.505  10.298 -16.711  1.00  0.00      B    C  
ATOM    756  O   GLY B   9       5.341  10.414 -16.326  1.00  0.00      B    O  
ATOM    757  H01 GLY B   9       8.267   9.202 -16.283  1.00  0.00      B    H  
ATOM    758  H02 GLY B   9       6.735   8.378 -15.811  1.00  0.00      B    H  
ATOM    759  H06 GLY B   9       6.426   8.076 -18.328  1.00  0.00      B    H  
ATOM    760  N   TYR B  10       7.186  11.295 -17.265  1.00  0.00      B    N  
ATOM    761  CA  TYR B  10       6.592  12.613 -17.454  1.00  0.00      B    C  
ATOM    762  C   TYR B  10       7.261  13.350 -18.611  1.00  0.00      B    C  
ATOM    763  O   TYR B  10       8.153  12.816 -19.269  1.00  0.00      B    O  
ATOM    764  CB  TYR B  10       6.712  13.438 -16.172  1.00  0.00      B    C  
ATOM    765  CG  TYR B  10       5.750  13.011 -15.086  1.00  0.00      B    C  
ATOM    766  CD1 TYR B  10       4.457  13.516 -15.039  1.00  0.00      B    C  
ATOM    767  CD2 TYR B  10       6.136  12.105 -14.106  1.00  0.00      B    C  
ATOM    768  CE1 TYR B  10       3.575  13.130 -14.048  1.00  0.00      B    C  
ATOM    769  CE2 TYR B  10       5.260  11.712 -13.112  1.00  0.00      B    C  
ATOM    770  CZ  TYR B  10       3.981  12.227 -13.087  1.00  0.00      B    C  
ATOM    771  OH  TYR B  10       3.106  11.839 -12.098  1.00  0.00      B    O  
ATOM    772  H01 TYR B  10       5.537  12.478 -17.694  1.00  0.00      B    H  
ATOM    773  H02 TYR B  10       6.466  14.468 -16.430  1.00  0.00      B    H  
ATOM    774  H03 TYR B  10       8.138  11.136 -17.562  1.00  0.00      B    H  
ATOM    775  H04 TYR B  10       7.729  13.339 -15.791  1.00  0.00      B    H  
ATOM    776  H05 TYR B  10       4.133  14.229 -15.797  1.00  0.00      B    H  
ATOM    777  H06 TYR B  10       7.147  11.697 -14.121  1.00  0.00      B    H  
ATOM    778  H07 TYR B  10       2.564  13.537 -14.025  1.00  0.00      B    H  
ATOM    779  H08 TYR B  10       5.578  10.999 -12.352  1.00  0.00      B    H  
ATOM    780  H09 TYR B  10       2.967  12.568 -11.489  1.00  0.00      B    H  
ATOM    781  N   GLU B  11       6.822  14.582 -18.851  1.00  0.00      B    N  
ATOM    782  CA  GLU B  11       7.377  15.393 -19.928  1.00  0.00      B    C  
ATOM    783  C   GLU B  11       8.897  15.477 -19.818  1.00  0.00      B    C  
ATOM    784  O   GLU B  11       9.445  15.598 -18.723  1.00  0.00      B    O  
ATOM    785  CB  GLU B  11       6.774  16.800 -19.900  1.00  0.00      B    C  
ATOM    786  CG  GLU B  11       5.256  16.810 -19.848  1.00  0.00      B    C  
ATOM    787  CD  GLU B  11       4.722  17.212 -18.486  1.00  0.00      B    C  
ATOM    788  OE1 GLU B  11       5.173  16.630 -17.478  1.00  0.00      B    O  
ATOM    789  OE2 GLU B  11       3.853  18.106 -18.430  1.00  0.00      B    O1-
ATOM    790  H01 GLU B  11       7.124  14.916 -20.875  1.00  0.00      B    H  
ATOM    791  H02 GLU B  11       7.065  17.291 -20.829  1.00  0.00      B    H  
ATOM    792  H03 GLU B  11       7.153  17.321 -19.021  1.00  0.00      B    H  
ATOM    793  H04 GLU B  11       4.912  15.796 -20.051  1.00  0.00      B    H  
ATOM    794  H05 GLU B  11       4.885  17.516 -20.591  1.00  0.00      B    H  
ATOM    795  H10 GLU B  11       6.087  14.965 -18.274  1.00  0.00      B    H  
ATOM    796  N   VAL B  12       9.571  15.412 -20.962  1.00  0.00      B    N  
ATOM    797  CA  VAL B  12      11.027  15.481 -20.995  1.00  0.00      B    C  
ATOM    798  C   VAL B  12      11.508  16.409 -22.105  1.00  0.00      B    C  
ATOM    799  O   VAL B  12      12.246  17.363 -21.855  1.00  0.00      B    O  
ATOM    800  CB  VAL B  12      11.650  14.087 -21.201  1.00  0.00      B    C  
ATOM    801  CG1 VAL B  12      13.162  14.149 -21.043  1.00  0.00      B    C  
ATOM    802  CG2 VAL B  12      11.045  13.085 -20.230  1.00  0.00      B    C  
ATOM    803  H01 VAL B  12      11.347  15.876 -20.031  1.00  0.00      B    H  
ATOM    804  H02 VAL B  12      11.428  13.755 -22.215  1.00  0.00      B    H  
ATOM    805  H03 VAL B  12      13.586  14.757 -21.842  1.00  0.00      B    H  
ATOM    806  H04 VAL B  12      13.409  14.593 -20.079  1.00  0.00      B    H  
ATOM    807  H05 VAL B  12      13.575  13.142 -21.096  1.00  0.00      B    H  
ATOM    808  H06 VAL B  12       9.062  15.312 -21.829  1.00  0.00      B    H  
ATOM    809  H07 VAL B  12      10.044  12.814 -20.566  1.00  0.00      B    H  
ATOM    810  H08 VAL B  12      11.669  12.192 -20.192  1.00  0.00      B    H  
ATOM    811  H09 VAL B  12      10.986  13.530 -19.237  1.00  0.00      B    H  
ATOM    812  N   HIS B  13      11.085  16.125 -23.332  1.00  0.00      B    N  
ATOM    813  CA  HIS B  13      11.471  16.936 -24.482  1.00  0.00      B    C  
ATOM    814  C   HIS B  13      11.114  18.402 -24.257  1.00  0.00      B    C  
ATOM    815  O   HIS B  13      10.279  18.725 -23.412  1.00  0.00      B    O  
ATOM    816  CB  HIS B  13      10.789  16.420 -25.749  1.00  0.00      B    C  
ATOM    817  CG  HIS B  13      11.661  15.530 -26.579  1.00  0.00      B    C  
ATOM    818  CD2 HIS B  13      11.384  14.374 -27.227  1.00  0.00      B    C  
ATOM    819  ND1 HIS B  13      12.993  15.792 -26.818  1.00  0.00      B    N  
ATOM    820  CE1 HIS B  13      13.498  14.837 -27.578  1.00  0.00      B    C  
ATOM    821  NE2 HIS B  13      12.543  13.963 -27.840  1.00  0.00      B    N  
ATOM    822  H01 HIS B  13      12.551  16.859 -24.604  1.00  0.00      B    H  
ATOM    823  H02 HIS B  13      10.548  17.290 -26.359  1.00  0.00      B    H  
ATOM    824  H03 HIS B  13       9.900  15.860 -25.459  1.00  0.00      B    H  
ATOM    825  H04 HIS B  13      10.421  13.864 -27.257  1.00  0.00      B    H  
ATOM    826  H05 HIS B  13      13.503  16.590 -26.467  1.00  0.00      B    H  
ATOM    827  H06 HIS B  13      14.528  14.780 -27.929  1.00  0.00      B    H  
ATOM    828  H07 HIS B  13      12.648  13.129 -28.400  1.00  0.00      B    H  
ATOM    829  H10 HIS B  13      10.481  15.328 -23.472  1.00  0.00      B    H  
ATOM    830  N   HIS B  14      11.752  19.285 -25.019  1.00  0.00      B    N  
ATOM    831  CA  HIS B  14      11.500  20.717 -24.903  1.00  0.00      B    C  
ATOM    832  C   HIS B  14      11.652  21.406 -26.255  1.00  0.00      B    C  
ATOM    833  O   HIS B  14      10.663  21.777 -26.887  1.00  0.00      B    O  
ATOM    834  CB  HIS B  14      12.457  21.343 -23.888  1.00  0.00      B    C  
ATOM    835  CG  HIS B  14      11.870  21.481 -22.517  1.00  0.00      B    C  
ATOM    836  CD2 HIS B  14      10.876  22.276 -22.055  1.00  0.00      B    C  
ATOM    837  ND1 HIS B  14      12.305  20.746 -21.434  1.00  0.00      B    N  
ATOM    838  CE1 HIS B  14      11.604  21.082 -20.366  1.00  0.00      B    C  
ATOM    839  NE2 HIS B  14      10.730  22.009 -20.716  1.00  0.00      B    N  
ATOM    840  H01 HIS B  14      10.475  20.855 -24.558  1.00  0.00      B    H  
ATOM    841  H02 HIS B  14      12.684  22.349 -24.241  1.00  0.00      B    H  
ATOM    842  H03 HIS B  14      13.347  20.717 -23.821  1.00  0.00      B    H  
ATOM    843  H04 HIS B  14      10.299  22.994 -22.638  1.00  0.00      B    H  
ATOM    844  H05 HIS B  14      13.044  20.058 -21.454  1.00  0.00      B    H  
ATOM    845  H06 HIS B  14      11.726  20.665 -19.366  1.00  0.00      B    H  
ATOM    846  H07 HIS B  14      10.063  22.450 -20.099  1.00  0.00      B    H  
ATOM    847  H08 HIS B  14      12.427  18.956 -25.694  1.00  0.00      B    H  
ATOM    848  N   GLN B  15      12.896  21.575 -26.692  1.00  0.00      B    N  
ATOM    849  CA  GLN B  15      13.176  22.222 -27.969  1.00  0.00      B    C  
ATOM    850  C   GLN B  15      13.600  21.197 -29.016  1.00  0.00      B    C  
ATOM    851  O   GLN B  15      14.745  20.746 -29.031  1.00  0.00      B    O  
ATOM    852  CB  GLN B  15      14.269  23.278 -27.800  1.00  0.00      B    C  
ATOM    853  CG  GLN B  15      14.182  24.410 -28.811  1.00  0.00      B    C  
ATOM    854  CD  GLN B  15      13.938  23.914 -30.223  1.00  0.00      B    C  
ATOM    855  NE2 GLN B  15      14.902  23.183 -30.769  1.00  0.00      B    N  
ATOM    856  OE1 GLN B  15      12.894  24.186 -30.816  1.00  0.00      B    O  
ATOM    857  H01 GLN B  15      12.262  22.707 -28.311  1.00  0.00      B    H  
ATOM    858  H02 GLN B  15      15.224  22.778 -27.961  1.00  0.00      B    H  
ATOM    859  H03 GLN B  15      14.188  23.702 -26.799  1.00  0.00      B    H  
ATOM    860  H04 GLN B  15      15.139  24.931 -28.806  1.00  0.00      B    H  
ATOM    861  H05 GLN B  15      13.363  25.071 -28.526  1.00  0.00      B    H  
ATOM    862  H06 GLN B  15      14.795  22.826 -31.708  1.00  0.00      B    H  
ATOM    863  H07 GLN B  15      15.743  22.984 -30.246  1.00  0.00      B    H  
ATOM    864  H08 GLN B  15      13.666  21.248 -26.126  1.00  0.00      B    H  
ATOM    865  N   LYS B  16      12.669  20.834 -29.892  1.00  0.00      B    N  
ATOM    866  CA  LYS B  16      12.945  19.864 -30.944  1.00  0.00      B    C  
ATOM    867  C   LYS B  16      12.864  20.517 -32.321  1.00  0.00      B    C  
ATOM    868  O   LYS B  16      11.815  21.023 -32.719  1.00  0.00      B    O  
ATOM    869  CB  LYS B  16      11.957  18.698 -30.863  1.00  0.00      B    C  
ATOM    870  CG  LYS B  16      12.338  17.649 -29.832  1.00  0.00      B    C  
ATOM    871  CD  LYS B  16      13.559  16.856 -30.267  1.00  0.00      B    C  
ATOM    872  CE  LYS B  16      13.164  15.586 -31.005  1.00  0.00      B    C  
ATOM    873  NZ  LYS B  16      14.216  14.537 -30.903  1.00  0.00      B    N1+
ATOM    874  H01 LYS B  16      13.957  19.486 -30.799  1.00  0.00      B    H  
ATOM    875  H02 LYS B  16      11.962  18.207 -31.836  1.00  0.00      B    H  
ATOM    876  H03 LYS B  16      10.975  19.095 -30.605  1.00  0.00      B    H  
ATOM    877  H04 LYS B  16      11.503  16.957 -29.725  1.00  0.00      B    H  
ATOM    878  H05 LYS B  16      12.556  18.144 -28.886  1.00  0.00      B    H  
ATOM    879  H06 LYS B  16      14.119  16.573 -29.375  1.00  0.00      B    H  
ATOM    880  H07 LYS B  16      14.168  17.475 -30.926  1.00  0.00      B    H  
ATOM    881  H08 LYS B  16      11.747  21.241 -29.827  1.00  0.00      B    H  
ATOM    882  H09 LYS B  16      13.034  15.833 -32.059  1.00  0.00      B    H  
ATOM    883  H10 LYS B  16      12.239  15.201 -30.576  1.00  0.00      B    H  
ATOM    884  H11 LYS B  16      15.034  14.924 -30.455  1.00  0.00      B    H  
ATOM    885  H12 LYS B  16      13.868  13.763 -30.356  1.00  0.00      B    H  
ATOM    886  H13 LYS B  16      14.460  14.213 -31.828  1.00  0.00      B    H  
ATOM    887  N   LEU B  17      13.978  20.500 -33.044  1.00  0.00      B    N  
ATOM    888  CA  LEU B  17      14.034  21.089 -34.378  1.00  0.00      B    C  
ATOM    889  C   LEU B  17      14.389  20.037 -35.423  1.00  0.00      B    C  
ATOM    890  O   LEU B  17      15.561  19.718 -35.626  1.00  0.00      B    O  
ATOM    891  CB  LEU B  17      15.057  22.225 -34.413  1.00  0.00      B    C  
ATOM    892  CG  LEU B  17      14.505  23.616 -34.727  1.00  0.00      B    C  
ATOM    893  CD1 LEU B  17      13.597  24.096 -33.606  1.00  0.00      B    C  
ATOM    894  CD2 LEU B  17      15.642  24.602 -34.955  1.00  0.00      B    C  
ATOM    895  H01 LEU B  17      13.048  21.489 -34.613  1.00  0.00      B    H  
ATOM    896  H02 LEU B  17      15.733  21.986 -35.234  1.00  0.00      B    H  
ATOM    897  H03 LEU B  17      15.540  22.270 -33.437  1.00  0.00      B    H  
ATOM    898  H04 LEU B  17      13.916  23.554 -35.642  1.00  0.00      B    H  
ATOM    899  H05 LEU B  17      12.629  23.601 -33.686  1.00  0.00      B    H  
ATOM    900  H06 LEU B  17      14.049  23.856 -32.644  1.00  0.00      B    H  
ATOM    901  H07 LEU B  17      13.460  25.175 -33.685  1.00  0.00      B    H  
ATOM    902  H08 LEU B  17      16.513  24.069 -35.336  1.00  0.00      B    H  
ATOM    903  H09 LEU B  17      15.331  25.355 -35.680  1.00  0.00      B    H  
ATOM    904  H10 LEU B  17      15.897  25.087 -34.013  1.00  0.00      B    H  
ATOM    905  H14 LEU B  17      14.807  20.069 -32.661  1.00  0.00      B    H  
ATOM    906  N   VAL B  18      13.369  19.502 -36.087  1.00  0.00      B    N  
ATOM    907  CA  VAL B  18      13.573  18.488 -37.115  1.00  0.00      B    C  
ATOM    908  C   VAL B  18      12.650  18.719 -38.306  1.00  0.00      B    C  
ATOM    909  O   VAL B  18      11.971  19.743 -38.390  1.00  0.00      B    O  
ATOM    910  CB  VAL B  18      13.334  17.071 -36.561  1.00  0.00      B    C  
ATOM    911  CG1 VAL B  18      14.014  16.903 -35.211  1.00  0.00      B    C  
ATOM    912  CG2 VAL B  18      11.843  16.786 -36.456  1.00  0.00      B    C  
ATOM    913  H01 VAL B  18      14.610  18.572 -37.441  1.00  0.00      B    H  
ATOM    914  H02 VAL B  18      13.771  16.350 -37.252  1.00  0.00      B    H  
ATOM    915  H03 VAL B  18      14.911  17.522 -35.177  1.00  0.00      B    H  
ATOM    916  H04 VAL B  18      13.331  17.210 -34.419  1.00  0.00      B    H  
ATOM    917  H05 VAL B  18      14.289  15.858 -35.070  1.00  0.00      B    H  
ATOM    918  H06 VAL B  18      11.303  17.413 -37.165  1.00  0.00      B    H  
ATOM    919  H07 VAL B  18      11.656  15.737 -36.684  1.00  0.00      B    H  
ATOM    920  H08 VAL B  18      11.501  17.005 -35.444  1.00  0.00      B    H  
ATOM    921  H11 VAL B  18      12.429  19.805 -35.874  1.00  0.00      B    H  
ATOM    922  N   PHE B  19      12.629  17.760 -39.226  1.00  0.00      B    N  
ATOM    923  CA  PHE B  19      11.789  17.859 -40.414  1.00  0.00      B    C  
ATOM    924  C   PHE B  19      11.327  16.478 -40.870  1.00  0.00      B    C  
ATOM    925  O   PHE B  19      10.170  16.290 -41.244  1.00  0.00      B    O  
ATOM    926  CB  PHE B  19      12.549  18.554 -41.546  1.00  0.00      B    C  
ATOM    927  CG  PHE B  19      11.731  19.580 -42.276  1.00  0.00      B    C  
ATOM    928  CD1 PHE B  19      11.329  20.744 -41.641  1.00  0.00      B    C  
ATOM    929  CD2 PHE B  19      11.364  19.380 -43.597  1.00  0.00      B    C  
ATOM    930  CE1 PHE B  19      10.575  21.689 -42.311  1.00  0.00      B    C  
ATOM    931  CE2 PHE B  19      10.610  20.323 -44.272  1.00  0.00      B    C  
ATOM    932  CZ  PHE B  19      10.216  21.479 -43.628  1.00  0.00      B    C  
ATOM    933  H01 PHE B  19      10.910  18.451 -40.158  1.00  0.00      B    H  
ATOM    934  H02 PHE B  19      12.818  17.785 -42.270  1.00  0.00      B    H  
ATOM    935  H03 PHE B  19      13.424  19.047 -41.123  1.00  0.00      B    H  
ATOM    936  H04 PHE B  19      11.610  20.916 -40.602  1.00  0.00      B    H  
ATOM    937  H05 PHE B  19      11.673  18.469 -44.110  1.00  0.00      B    H  
ATOM    938  H06 PHE B  19      10.264  22.600 -41.800  1.00  0.00      B    H  
ATOM    939  H07 PHE B  19      10.327  20.154 -45.311  1.00  0.00      B    H  
ATOM    940  H08 PHE B  19       9.623  22.224 -44.158  1.00  0.00      B    H  
ATOM    941  H09 PHE B  19      13.209  16.943 -39.099  1.00  0.00      B    H  
ATOM    942  N   PHE B  20      12.242  15.514 -40.836  1.00  0.00      B    N  
ATOM    943  CA  PHE B  20      11.930  14.150 -41.247  1.00  0.00      B    C  
ATOM    944  C   PHE B  20      12.156  13.171 -40.098  1.00  0.00      B    C  
ATOM    945  O   PHE B  20      13.113  13.302 -39.336  1.00  0.00      B    O  
ATOM    946  CB  PHE B  20      12.785  13.749 -42.450  1.00  0.00      B    C  
ATOM    947  CG  PHE B  20      12.810  14.782 -43.539  1.00  0.00      B    C  
ATOM    948  CD1 PHE B  20      11.704  14.979 -44.350  1.00  0.00      B    C  
ATOM    949  CD2 PHE B  20      13.939  15.556 -43.753  1.00  0.00      B    C  
ATOM    950  CE1 PHE B  20      11.723  15.930 -45.354  1.00  0.00      B    C  
ATOM    951  CE2 PHE B  20      13.963  16.509 -44.754  1.00  0.00      B    C  
ATOM    952  CZ  PHE B  20      12.854  16.695 -45.557  1.00  0.00      B    C  
ATOM    953  H01 PHE B  20      10.878  14.114 -41.530  1.00  0.00      B    H  
ATOM    954  H02 PHE B  20      12.340  12.849 -42.873  1.00  0.00      B    H  
ATOM    955  H03 PHE B  20      13.806  13.583 -42.108  1.00  0.00      B    H  
ATOM    956  H04 PHE B  20      10.808  14.377 -44.195  1.00  0.00      B    H  
ATOM    957  H05 PHE B  20      14.818  15.412 -43.125  1.00  0.00      B    H  
ATOM    958  H06 PHE B  20      10.846  16.075 -45.984  1.00  0.00      B    H  
ATOM    959  H07 PHE B  20      14.856  17.114 -44.910  1.00  0.00      B    H  
ATOM    960  H08 PHE B  20      12.872  17.444 -46.349  1.00  0.00      B    H  
ATOM    961  H09 PHE B  20      13.176  15.732 -40.518  1.00  0.00      B    H  
ATOM    962  N   ALA B  21      11.267  12.189 -39.982  1.00  0.00      B    N  
ATOM    963  CA  ALA B  21      11.370  11.187 -38.928  1.00  0.00      B    C  
ATOM    964  C   ALA B  21      10.251  10.157 -39.040  1.00  0.00      B    C  
ATOM    965  O   ALA B  21       9.450   9.996 -38.120  1.00  0.00      B    O  
ATOM    966  CB  ALA B  21      11.342  11.854 -37.561  1.00  0.00      B    C  
ATOM    967  H01 ALA B  21      12.321  10.667 -39.046  1.00  0.00      B    H  
ATOM    968  H02 ALA B  21      10.528  12.578 -37.527  1.00  0.00      B    H  
ATOM    969  H03 ALA B  21      11.188  11.099 -36.791  1.00  0.00      B    H  
ATOM    970  H04 ALA B  21      12.289  12.365 -37.386  1.00  0.00      B    H  
ATOM    971  H09 ALA B  21      10.502  12.136 -40.640  1.00  0.00      B    H  
ATOM    972  N   GLU B  22      10.203   9.463 -40.172  1.00  0.00      B    N  
ATOM    973  CA  GLU B  22       9.180   8.449 -40.403  1.00  0.00      B    C  
ATOM    974  C   GLU B  22       9.353   7.804 -41.775  1.00  0.00      B    C  
ATOM    975  O   GLU B  22       9.818   6.669 -41.885  1.00  0.00      B    O  
ATOM    976  CB  GLU B  22       7.784   9.066 -40.291  1.00  0.00      B    C  
ATOM    977  CG  GLU B  22       7.038   8.657 -39.032  1.00  0.00      B    C  
ATOM    978  CD  GLU B  22       5.998   7.585 -39.293  1.00  0.00      B    C  
ATOM    979  OE1 GLU B  22       6.186   6.793 -40.240  1.00  0.00      B    O  
ATOM    980  OE2 GLU B  22       4.995   7.538 -38.550  1.00  0.00      B    O1-
ATOM    981  H01 GLU B  22       9.291   7.678 -39.641  1.00  0.00      B    H  
ATOM    982  H02 GLU B  22       7.204   8.701 -41.139  1.00  0.00      B    H  
ATOM    983  H03 GLU B  22       7.885  10.151 -40.296  1.00  0.00      B    H  
ATOM    984  H04 GLU B  22       6.517   9.538 -38.656  1.00  0.00      B    H  
ATOM    985  H05 GLU B  22      10.891   9.642 -40.889  1.00  0.00      B    H  
ATOM    986  H06 GLU B  22       7.758   8.277 -38.307  1.00  0.00      B    H  
ATOM    987  N   ASP B  23       8.976   8.535 -42.818  1.00  0.00      B    N  
ATOM    988  CA  ASP B  23       9.090   8.035 -44.183  1.00  0.00      B    C  
ATOM    989  C   ASP B  23       8.839   9.151 -45.193  1.00  0.00      B    C  
ATOM    990  O   ASP B  23       7.734   9.289 -45.719  1.00  0.00      B    O  
ATOM    991  CB  ASP B  23       8.103   6.890 -44.414  1.00  0.00      B    C  
ATOM    992  CG  ASP B  23       8.210   6.306 -45.809  1.00  0.00      B    C  
ATOM    993  OD1 ASP B  23       9.253   5.693 -46.118  1.00  0.00      B    O  
ATOM    994  OD2 ASP B  23       7.249   6.460 -46.591  1.00  0.00      B    O1-
ATOM    995  H01 ASP B  23      10.105   7.663 -44.324  1.00  0.00      B    H  
ATOM    996  H02 ASP B  23       7.096   7.292 -44.299  1.00  0.00      B    H  
ATOM    997  H03 ASP B  23       8.304   6.102 -43.688  1.00  0.00      B    H  
ATOM    998  H07 ASP B  23       8.601   9.460 -42.662  1.00  0.00      B    H  
ATOM    999  N   VAL B  24       9.871   9.946 -45.458  1.00  0.00      B    N  
ATOM   1000  CA  VAL B  24       9.762  11.049 -46.405  1.00  0.00      B    C  
ATOM   1001  C   VAL B  24      10.274  10.644 -47.782  1.00  0.00      B    C  
ATOM   1002  O   VAL B  24      11.197   9.839 -47.901  1.00  0.00      B    O  
ATOM   1003  CB  VAL B  24      10.546  12.283 -45.920  1.00  0.00      B    C  
ATOM   1004  CG1 VAL B  24      12.043  12.026 -45.988  1.00  0.00      B    C  
ATOM   1005  CG2 VAL B  24      10.170  13.509 -46.740  1.00  0.00      B    C  
ATOM   1006  H01 VAL B  24       8.704  11.303 -46.475  1.00  0.00      B    H  
ATOM   1007  H02 VAL B  24      10.281  12.474 -44.880  1.00  0.00      B    H  
ATOM   1008  H03 VAL B  24      12.561  12.721 -45.327  1.00  0.00      B    H  
ATOM   1009  H04 VAL B  24      10.752   9.782 -44.992  1.00  0.00      B    H  
ATOM   1010  H05 VAL B  24      12.251  11.003 -45.673  1.00  0.00      B    H  
ATOM   1011  H06 VAL B  24      12.391  12.170 -47.011  1.00  0.00      B    H  
ATOM   1012  H07 VAL B  24       9.284  13.975 -46.310  1.00  0.00      B    H  
ATOM   1013  H08 VAL B  24      10.995  14.221 -46.730  1.00  0.00      B    H  
ATOM   1014  H09 VAL B  24       9.960  13.210 -47.767  1.00  0.00      B    H  
ATOM   1015  N   GLY B  25       9.669  11.209 -48.823  1.00  0.00      B    N  
ATOM   1016  CA  GLY B  25      10.077  10.895 -50.179  1.00  0.00      B    C  
ATOM   1017  C   GLY B  25      11.281  11.702 -50.624  1.00  0.00      B    C  
ATOM   1018  O   GLY B  25      12.423  11.305 -50.391  1.00  0.00      B    O  
ATOM   1019  H01 GLY B  25       9.248  11.145 -50.841  1.00  0.00      B    H  
ATOM   1020  H02 GLY B  25      10.326   9.835 -50.233  1.00  0.00      B    H  
ATOM   1021  H10 GLY B  25       8.917  11.864 -48.667  1.00  0.00      B    H  
ATOM   1022  N   SER B  26      11.027  12.837 -51.266  1.00  0.00      B    N  
ATOM   1023  CA  SER B  26      12.099  13.699 -51.749  1.00  0.00      B    C  
ATOM   1024  C   SER B  26      12.052  15.061 -51.063  1.00  0.00      B    C  
ATOM   1025  O   SER B  26      11.005  15.705 -51.008  1.00  0.00      B    O  
ATOM   1026  CB  SER B  26      11.996  13.875 -53.266  1.00  0.00      B    C  
ATOM   1027  OG  SER B  26      11.517  12.694 -53.885  1.00  0.00      B    O  
ATOM   1028  H01 SER B  26      13.050  13.224 -51.509  1.00  0.00      B    H  
ATOM   1029  H02 SER B  26      12.990  14.092 -53.657  1.00  0.00      B    H  
ATOM   1030  H03 SER B  26      10.067  13.110 -51.423  1.00  0.00      B    H  
ATOM   1031  H04 SER B  26      11.312  14.695 -53.484  1.00  0.00      B    H  
ATOM   1032  H05 SER B  26      11.349  12.027 -53.216  1.00  0.00      B    H  
ATOM   1033  N   ASN B  27      13.196  15.493 -50.541  1.00  0.00      B    N  
ATOM   1034  CA  ASN B  27      13.286  16.779 -49.858  1.00  0.00      B    C  
ATOM   1035  C   ASN B  27      13.645  17.892 -50.838  1.00  0.00      B    C  
ATOM   1036  O   ASN B  27      14.818  18.223 -51.016  1.00  0.00      B    O  
ATOM   1037  CB  ASN B  27      14.328  16.712 -48.739  1.00  0.00      B    C  
ATOM   1038  CG  ASN B  27      14.468  15.318 -48.161  1.00  0.00      B    C  
ATOM   1039  ND2 ASN B  27      13.345  14.718 -47.785  1.00  0.00      B    N  
ATOM   1040  OD1 ASN B  27      15.573  14.786 -48.055  1.00  0.00      B    O  
ATOM   1041  H01 ASN B  27      12.311  17.002 -49.425  1.00  0.00      B    H  
ATOM   1042  H02 ASN B  27      13.996  17.372 -47.937  1.00  0.00      B    H  
ATOM   1043  H03 ASN B  27      15.293  17.024 -49.139  1.00  0.00      B    H  
ATOM   1044  H04 ASN B  27      13.376  13.788 -47.393  1.00  0.00      B    H  
ATOM   1045  H05 ASN B  27      12.459  15.192 -47.891  1.00  0.00      B    H  
ATOM   1046  H06 ASN B  27      14.022  14.917 -50.619  1.00  0.00      B    H  
ATOM   1047  N   LYS B  28      12.628  18.466 -51.471  1.00  0.00      B    N  
ATOM   1048  CA  LYS B  28      12.834  19.543 -52.431  1.00  0.00      B    C  
ATOM   1049  C   LYS B  28      12.291  20.863 -51.894  1.00  0.00      B    C  
ATOM   1050  O   LYS B  28      11.367  21.443 -52.463  1.00  0.00      B    O  
ATOM   1051  CB  LYS B  28      12.158  19.205 -53.762  1.00  0.00      B    C  
ATOM   1052  CG  LYS B  28      12.566  20.121 -54.902  1.00  0.00      B    C  
ATOM   1053  CD  LYS B  28      13.842  19.641 -55.573  1.00  0.00      B    C  
ATOM   1054  CE  LYS B  28      13.543  18.825 -56.821  1.00  0.00      B    C  
ATOM   1055  NZ  LYS B  28      13.333  19.691 -58.014  1.00  0.00      B    N1+
ATOM   1056  H01 LYS B  28      13.907  19.651 -52.592  1.00  0.00      B    H  
ATOM   1057  H02 LYS B  28      11.086  19.335 -53.617  1.00  0.00      B    H  
ATOM   1058  H03 LYS B  28      12.419  18.182 -54.031  1.00  0.00      B    H  
ATOM   1059  H04 LYS B  28      12.748  21.115 -54.493  1.00  0.00      B    H  
ATOM   1060  H05 LYS B  28      11.765  20.147 -55.641  1.00  0.00      B    H  
ATOM   1061  H06 LYS B  28      11.688  18.148 -51.282  1.00  0.00      B    H  
ATOM   1062  H07 LYS B  28      14.379  19.005 -54.870  1.00  0.00      B    H  
ATOM   1063  H08 LYS B  28      14.444  20.506 -55.851  1.00  0.00      B    H  
ATOM   1064  H09 LYS B  28      12.625  18.264 -56.645  1.00  0.00      B    H  
ATOM   1065  H10 LYS B  28      14.381  18.155 -57.014  1.00  0.00      B    H  
ATOM   1066  H11 LYS B  28      12.638  20.392 -57.802  1.00  0.00      B    H  
ATOM   1067  H12 LYS B  28      14.202  20.143 -58.260  1.00  0.00      B    H  
ATOM   1068  H13 LYS B  28      13.016  19.126 -58.789  1.00  0.00      B    H  
ATOM   1069  N   GLY B  29      12.871  21.334 -50.794  1.00  0.00      B    N  
ATOM   1070  CA  GLY B  29      12.432  22.582 -50.200  1.00  0.00      B    C  
ATOM   1071  C   GLY B  29      12.092  22.437 -48.729  1.00  0.00      B    C  
ATOM   1072  O   GLY B  29      11.045  22.900 -48.279  1.00  0.00      B    O  
ATOM   1073  H01 GLY B  29      11.527  22.895 -50.720  1.00  0.00      B    H  
ATOM   1074  H02 GLY B  29      13.228  23.319 -50.304  1.00  0.00      B    H  
ATOM   1075  H14 GLY B  29      13.626  20.817 -50.367  1.00  0.00      B    H  
ATOM   1076  N   ALA B  30      12.979  21.790 -47.980  1.00  0.00      B    N  
ATOM   1077  CA  ALA B  30      12.767  21.585 -46.553  1.00  0.00      B    C  
ATOM   1078  C   ALA B  30      13.616  22.547 -45.728  1.00  0.00      B    C  
ATOM   1079  O   ALA B  30      14.838  22.414 -45.666  1.00  0.00      B    O  
ATOM   1080  CB  ALA B  30      13.081  20.145 -46.174  1.00  0.00      B    C  
ATOM   1081  H01 ALA B  30      11.718  21.787 -46.334  1.00  0.00      B    H  
ATOM   1082  H02 ALA B  30      13.996  20.117 -45.582  1.00  0.00      B    H  
ATOM   1083  H03 ALA B  30      13.820  21.432 -48.410  1.00  0.00      B    H  
ATOM   1084  H04 ALA B  30      12.257  19.735 -45.590  1.00  0.00      B    H  
ATOM   1085  H05 ALA B  30      13.216  19.552 -47.078  1.00  0.00      B    H  
ATOM   1086  N   ILE B  31      12.960  23.515 -45.098  1.00  0.00      B    N  
ATOM   1087  CA  ILE B  31      13.655  24.499 -44.277  1.00  0.00      B    C  
ATOM   1088  C   ILE B  31      12.951  24.695 -42.939  1.00  0.00      B    C  
ATOM   1089  O   ILE B  31      11.731  24.857 -42.885  1.00  0.00      B    O  
ATOM   1090  CB  ILE B  31      13.757  25.859 -44.994  1.00  0.00      B    C  
ATOM   1091  CG1 ILE B  31      12.389  26.544 -45.031  1.00  0.00      B    C  
ATOM   1092  CG2 ILE B  31      14.302  25.676 -46.402  1.00  0.00      B    C  
ATOM   1093  CD1 ILE B  31      12.176  27.528 -43.902  1.00  0.00      B    C  
ATOM   1094  H01 ILE B  31      14.659  24.112 -44.103  1.00  0.00      B    H  
ATOM   1095  H02 ILE B  31      14.446  26.495 -44.439  1.00  0.00      B    H  
ATOM   1096  H03 ILE B  31      11.637  25.763 -44.921  1.00  0.00      B    H  
ATOM   1097  H04 ILE B  31      12.295  27.078 -45.977  1.00  0.00      B    H  
ATOM   1098  H05 ILE B  31      15.324  25.301 -46.349  1.00  0.00      B    H  
ATOM   1099  H06 ILE B  31      11.956  23.571 -45.190  1.00  0.00      B    H  
ATOM   1100  H07 ILE B  31      13.681  24.961 -46.942  1.00  0.00      B    H  
ATOM   1101  H08 ILE B  31      14.293  26.633 -46.923  1.00  0.00      B    H  
ATOM   1102  H09 ILE B  31      11.139  27.480 -43.570  1.00  0.00      B    H  
ATOM   1103  H10 ILE B  31      12.835  27.277 -43.071  1.00  0.00      B    H  
ATOM   1104  H11 ILE B  31      12.399  28.536 -44.251  1.00  0.00      B    H  
ATOM   1105  N   ILE B  32      13.727  24.679 -41.861  1.00  0.00      B    N  
ATOM   1106  CA  ILE B  32      13.178  24.857 -40.522  1.00  0.00      B    C  
ATOM   1107  C   ILE B  32      14.230  25.408 -39.566  1.00  0.00      B    C  
ATOM   1108  O   ILE B  32      14.285  25.024 -38.398  1.00  0.00      B    O  
ATOM   1109  CB  ILE B  32      12.631  23.533 -39.957  1.00  0.00      B    C  
ATOM   1110  CG1 ILE B  32      11.764  23.799 -38.724  1.00  0.00      B    C  
ATOM   1111  CG2 ILE B  32      13.774  22.590 -39.614  1.00  0.00      B    C  
ATOM   1112  CD1 ILE B  32      11.111  22.555 -38.165  1.00  0.00      B    C  
ATOM   1113  H01 ILE B  32      12.359  25.571 -40.609  1.00  0.00      B    H  
ATOM   1114  H02 ILE B  32      12.012  23.059 -40.718  1.00  0.00      B    H  
ATOM   1115  H03 ILE B  32      10.962  24.469 -39.035  1.00  0.00      B    H  
ATOM   1116  H04 ILE B  32      12.392  24.238 -37.948  1.00  0.00      B    H  
ATOM   1117  H05 ILE B  32      14.623  23.167 -39.248  1.00  0.00      B    H  
ATOM   1118  H06 ILE B  32      13.450  21.891 -38.843  1.00  0.00      B    H  
ATOM   1119  H07 ILE B  32      14.069  22.037 -40.505  1.00  0.00      B    H  
ATOM   1120  H08 ILE B  32      10.129  22.425 -38.620  1.00  0.00      B    H  
ATOM   1121  H09 ILE B  32      11.732  21.687 -38.388  1.00  0.00      B    H  
ATOM   1122  H10 ILE B  32      11.000  22.656 -37.085  1.00  0.00      B    H  
ATOM   1123  H12 ILE B  32      14.721  24.540 -41.972  1.00  0.00      B    H  
ATOM   1124  N   GLY B  33      15.064  26.314 -40.069  1.00  0.00      B    N  
ATOM   1125  CA  GLY B  33      16.102  26.905 -39.245  1.00  0.00      B    C  
ATOM   1126  C   GLY B  33      15.721  28.278 -38.730  1.00  0.00      B    C  
ATOM   1127  O   GLY B  33      15.637  29.237 -39.498  1.00  0.00      B    O  
ATOM   1128  H01 GLY B  33      16.992  27.018 -39.864  1.00  0.00      B    H  
ATOM   1129  H02 GLY B  33      16.289  26.251 -38.393  1.00  0.00      B    H  
ATOM   1130  H11 GLY B  33      14.974  26.594 -41.035  1.00  0.00      B    H  
ATOM   1131  N   LEU B  34      15.489  28.375 -37.425  1.00  0.00      B    N  
ATOM   1132  CA  LEU B  34      15.112  29.642 -36.807  1.00  0.00      B    C  
ATOM   1133  C   LEU B  34      16.120  30.735 -37.148  1.00  0.00      B    C  
ATOM   1134  O   LEU B  34      17.330  30.516 -37.094  1.00  0.00      B    O  
ATOM   1135  CB  LEU B  34      15.012  29.481 -35.289  1.00  0.00      B    C  
ATOM   1136  CG  LEU B  34      16.338  29.366 -34.537  1.00  0.00      B    C  
ATOM   1137  CD1 LEU B  34      16.115  29.504 -33.039  1.00  0.00      B    C  
ATOM   1138  CD2 LEU B  34      17.020  28.044 -34.857  1.00  0.00      B    C  
ATOM   1139  H01 LEU B  34      14.139  29.935 -37.201  1.00  0.00      B    H  
ATOM   1140  H02 LEU B  34      14.501  28.532 -35.128  1.00  0.00      B    H  
ATOM   1141  H03 LEU B  34      15.576  27.551 -36.847  1.00  0.00      B    H  
ATOM   1142  H04 LEU B  34      14.479  30.347 -34.896  1.00  0.00      B    H  
ATOM   1143  H05 LEU B  34      16.990  30.176 -34.863  1.00  0.00      B    H  
ATOM   1144  H06 LEU B  34      15.064  29.329 -32.811  1.00  0.00      B    H  
ATOM   1145  H07 LEU B  34      16.727  28.773 -32.511  1.00  0.00      B    H  
ATOM   1146  H08 LEU B  34      16.393  30.509 -32.721  1.00  0.00      B    H  
ATOM   1147  H09 LEU B  34      17.991  28.008 -34.363  1.00  0.00      B    H  
ATOM   1148  H10 LEU B  34      16.401  27.220 -34.501  1.00  0.00      B    H  
ATOM   1149  H11 LEU B  34      17.158  27.957 -35.935  1.00  0.00      B    H  
ATOM   1150  N   MET B  35      15.612  31.912 -37.498  1.00  0.00      B    N  
ATOM   1151  CA  MET B  35      16.468  33.041 -37.844  1.00  0.00      B    C  
ATOM   1152  C   MET B  35      17.259  32.753 -39.116  1.00  0.00      B    C  
ATOM   1153  O   MET B  35      18.407  32.311 -39.059  1.00  0.00      B    O  
ATOM   1154  CB  MET B  35      17.426  33.354 -36.694  1.00  0.00      B    C  
ATOM   1155  CG  MET B  35      16.747  33.411 -35.335  1.00  0.00      B    C  
ATOM   1156  SD  MET B  35      17.062  34.958 -34.465  1.00  0.00      B    S  
ATOM   1157  CE  MET B  35      15.724  35.975 -35.087  1.00  0.00      B    C  
ATOM   1158  H01 MET B  35      15.830  33.907 -38.021  1.00  0.00      B    H  
ATOM   1159  H02 MET B  35      17.842  34.343 -36.885  1.00  0.00      B    H  
ATOM   1160  H03 MET B  35      18.194  32.581 -36.664  1.00  0.00      B    H  
ATOM   1161  H04 MET B  35      17.156  32.603 -34.728  1.00  0.00      B    H  
ATOM   1162  H05 MET B  35      15.672  33.302 -35.477  1.00  0.00      B    H  
ATOM   1163  H06 MET B  35      14.881  35.926 -34.398  1.00  0.00      B    H  
ATOM   1164  H07 MET B  35      16.062  37.008 -35.174  1.00  0.00      B    H  
ATOM   1165  H08 MET B  35      15.414  35.610 -36.066  1.00  0.00      B    H  
ATOM   1166  H12 MET B  35      14.609  32.028 -37.525  1.00  0.00      B    H  
ATOM   1167  N   VAL B  36      16.638  33.005 -40.264  1.00  0.00      B    N  
ATOM   1168  CA  VAL B  36      17.285  32.773 -41.550  1.00  0.00      B    C  
ATOM   1169  C   VAL B  36      16.828  33.794 -42.587  1.00  0.00      B    C  
ATOM   1170  O   VAL B  36      15.653  34.154 -42.643  1.00  0.00      B    O  
ATOM   1171  CB  VAL B  36      16.993  31.356 -42.078  1.00  0.00      B    C  
ATOM   1172  CG1 VAL B  36      17.437  31.223 -43.527  1.00  0.00      B    C  
ATOM   1173  CG2 VAL B  36      17.673  30.312 -41.205  1.00  0.00      B    C  
ATOM   1174  H01 VAL B  36      18.358  32.878 -41.388  1.00  0.00      B    H  
ATOM   1175  H02 VAL B  36      15.917  31.186 -42.037  1.00  0.00      B    H  
ATOM   1176  H03 VAL B  36      18.467  30.869 -43.560  1.00  0.00      B    H  
ATOM   1177  H04 VAL B  36      16.792  30.511 -44.041  1.00  0.00      B    H  
ATOM   1178  H05 VAL B  36      17.371  32.194 -44.018  1.00  0.00      B    H  
ATOM   1179  H06 VAL B  36      18.594  30.726 -40.795  1.00  0.00      B    H  
ATOM   1180  H07 VAL B  36      17.007  30.030 -40.389  1.00  0.00      B    H  
ATOM   1181  H08 VAL B  36      17.906  29.432 -41.805  1.00  0.00      B    H  
ATOM   1182  H09 VAL B  36      15.695  33.366 -40.245  1.00  0.00      B    H  
ATOM   1183  N   GLY B  37      17.767  34.256 -43.407  1.00  0.00      B    N  
ATOM   1184  CA  GLY B  37      17.442  35.231 -44.432  1.00  0.00      B    C  
ATOM   1185  C   GLY B  37      16.536  34.663 -45.507  1.00  0.00      B    C  
ATOM   1186  O   GLY B  37      15.370  34.366 -45.252  1.00  0.00      B    O  
ATOM   1187  H01 GLY B  37      18.374  35.532 -44.910  1.00  0.00      B    H  
ATOM   1188  H02 GLY B  37      16.941  36.078 -43.963  1.00  0.00      B    H  
ATOM   1189  H09 GLY B  37      18.717  33.925 -43.316  1.00  0.00      B    H  
ATOM   1190  N   GLY B  38      17.074  34.512 -46.713  1.00  0.00      B    N  
ATOM   1191  CA  GLY B  38      16.292  33.978 -47.813  1.00  0.00      B    C  
ATOM   1192  C   GLY B  38      16.979  32.815 -48.501  1.00  0.00      B    C  
ATOM   1193  O   GLY B  38      18.172  32.876 -48.798  1.00  0.00      B    O  
ATOM   1194  H01 GLY B  38      16.169  34.773 -48.549  1.00  0.00      B    H  
ATOM   1195  H02 GLY B  38      15.331  33.639 -47.427  1.00  0.00      B    H  
ATOM   1196  H03 GLY B  38      18.038  34.772 -46.866  1.00  0.00      B    H  
ATOM   1197  N   VAL B  39      16.224  31.750 -48.754  1.00  0.00      B    N  
ATOM   1198  CA  VAL B  39      16.767  30.567 -49.410  1.00  0.00      B    C  
ATOM   1199  C   VAL B  39      16.109  30.341 -50.767  1.00  0.00      B    C  
ATOM   1200  O   VAL B  39      14.946  30.688 -50.970  1.00  0.00      B    O  
ATOM   1201  CB  VAL B  39      16.579  29.307 -48.544  1.00  0.00      B    C  
ATOM   1202  CG1 VAL B  39      17.315  28.124 -49.154  1.00  0.00      B    C  
ATOM   1203  CG2 VAL B  39      17.051  29.564 -47.121  1.00  0.00      B    C  
ATOM   1204  H01 VAL B  39      17.833  30.745 -49.551  1.00  0.00      B    H  
ATOM   1205  H02 VAL B  39      15.517  29.065 -48.512  1.00  0.00      B    H  
ATOM   1206  H03 VAL B  39      15.251  31.761 -48.485  1.00  0.00      B    H  
ATOM   1207  H04 VAL B  39      18.292  28.022 -48.681  1.00  0.00      B    H  
ATOM   1208  H05 VAL B  39      16.737  27.214 -48.993  1.00  0.00      B    H  
ATOM   1209  H06 VAL B  39      17.445  28.288 -50.224  1.00  0.00      B    H  
ATOM   1210  H07 VAL B  39      17.917  30.225 -47.140  1.00  0.00      B    H  
ATOM   1211  H08 VAL B  39      16.249  30.033 -46.551  1.00  0.00      B    H  
ATOM   1212  H09 VAL B  39      17.326  28.619 -46.653  1.00  0.00      B    H  
ATOM   1213  N   VAL B  40      16.862  29.755 -51.693  1.00  0.00      B    N  
ATOM   1214  CA  VAL B  40      16.351  29.480 -53.031  1.00  0.00      B    C  
ATOM   1215  C   VAL B  40      16.425  27.992 -53.352  1.00  0.00      B    C  
ATOM   1216  O   VAL B  40      17.480  27.479 -53.727  1.00  0.00      B    O  
ATOM   1217  CB  VAL B  40      17.133  30.264 -54.102  1.00  0.00      B    C  
ATOM   1218  CG1 VAL B  40      16.474  30.111 -55.464  1.00  0.00      B    C  
ATOM   1219  CG2 VAL B  40      17.240  31.732 -53.715  1.00  0.00      B    C  
ATOM   1220  H01 VAL B  40      15.309  29.800 -53.044  1.00  0.00      B    H  
ATOM   1221  H02 VAL B  40      18.141  29.853 -54.164  1.00  0.00      B    H  
ATOM   1222  H03 VAL B  40      15.579  30.731 -55.505  1.00  0.00      B    H  
ATOM   1223  H04 VAL B  40      17.169  30.425 -56.242  1.00  0.00      B    H  
ATOM   1224  H05 VAL B  40      16.200  29.068 -55.621  1.00  0.00      B    H  
ATOM   1225  H06 VAL B  40      18.042  32.200 -54.286  1.00  0.00      B    H  
ATOM   1226  H07 VAL B  40      16.298  32.235 -53.933  1.00  0.00      B    H  
ATOM   1227  H08 VAL B  40      17.458  31.813 -52.650  1.00  0.00      B    H  
ATOM   1228  H10 VAL B  40      17.811  29.494 -51.464  1.00  0.00      B    H  
ATOM   1229  N   ILE B  41      15.298  27.304 -53.204  1.00  0.00      B    N  
ATOM   1230  CA  ILE B  41      15.234  25.874 -53.479  1.00  0.00      B    C  
ATOM   1231  C   ILE B  41      14.656  25.607 -54.865  1.00  0.00      B    C  
ATOM   1232  O   ILE B  41      13.567  26.074 -55.195  1.00  0.00      B    O  
ATOM   1233  CB  ILE B  41      14.383  25.135 -52.429  1.00  0.00      B    C  
ATOM   1234  CG1 ILE B  41      14.774  25.582 -51.019  1.00  0.00      B    C  
ATOM   1235  CG2 ILE B  41      14.546  23.630 -52.579  1.00  0.00      B    C  
ATOM   1236  CD1 ILE B  41      16.206  25.254 -50.657  1.00  0.00      B    C  
ATOM   1237  H01 ILE B  41      16.256  25.498 -53.435  1.00  0.00      B    H  
ATOM   1238  H02 ILE B  41      13.334  25.384 -52.591  1.00  0.00      B    H  
ATOM   1239  H03 ILE B  41      14.135  25.039 -50.322  1.00  0.00      B    H  
ATOM   1240  H04 ILE B  41      14.638  26.661 -50.948  1.00  0.00      B    H  
ATOM   1241  H05 ILE B  41      15.492  23.321 -52.134  1.00  0.00      B    H  
ATOM   1242  H06 ILE B  41      13.725  23.123 -52.073  1.00  0.00      B    H  
ATOM   1243  H07 ILE B  41      14.540  23.367 -53.637  1.00  0.00      B    H  
ATOM   1244  H08 ILE B  41      16.817  26.152 -50.744  1.00  0.00      B    H  
ATOM   1245  H09 ILE B  41      14.465  27.784 -52.893  1.00  0.00      B    H  
ATOM   1246  H10 ILE B  41      16.247  24.885 -49.632  1.00  0.00      B    H  
ATOM   1247  H11 ILE B  41      16.587  24.490 -51.334  1.00  0.00      B    H  
ATOM   1248  N   ALA B  42      15.393  24.850 -55.671  1.00  0.00      B    N  
ATOM   1249  CA  ALA B  42      14.952  24.516 -57.020  1.00  0.00      B    C  
ATOM   1250  C   ALA B  42      13.979  23.342 -57.005  1.00  0.00      B    C  
ATOM   1251  O   ALA B  42      14.059  22.483 -57.881  1.00  0.00      B    O  
ATOM   1252  CB  ALA B  42      16.150  24.200 -57.904  1.00  0.00      B    C  
ATOM   1253  H01 ALA B  42      14.430  25.381 -57.429  1.00  0.00      B    H  
ATOM   1254  H02 ALA B  42      13.221  23.265 -56.226  1.00  0.00      B    H  
ATOM   1255  H03 ALA B  42      17.012  23.970 -57.278  1.00  0.00      B    H  
ATOM   1256  H04 ALA B  42      15.920  23.341 -58.535  1.00  0.00      B    H  
ATOM   1257  H05 ALA B  42      16.377  25.062 -58.531  1.00  0.00      B    H  
ATOM   1258  H12 ALA B  42      16.280  24.497 -55.341  1.00  0.00      B    H  
TER   
ATOM   1259  N   ASP C   1       8.614  -9.314  -5.862  1.00  0.00      C    N  
ATOM   1260  CA  ASP C   1       8.087  -8.413  -4.844  1.00  0.00      C    C  
ATOM   1261  C   ASP C   1       8.035  -6.979  -5.362  1.00  0.00      C    C  
ATOM   1262  O   ASP C   1       6.964  -6.459  -5.672  1.00  0.00      C    O  
ATOM   1263  CB  ASP C   1       8.944  -8.481  -3.579  1.00  0.00      C    C  
ATOM   1264  CG  ASP C   1       8.521  -9.605  -2.653  1.00  0.00      C    C  
ATOM   1265  OD1 ASP C   1       7.314  -9.698  -2.345  1.00  0.00      C    O  
ATOM   1266  OD2 ASP C   1       9.396 -10.391  -2.236  1.00  0.00      C    O1-
ATOM   1267  H01 ASP C   1       8.641  -8.838  -6.752  1.00  0.00      C    H  
ATOM   1268  H02 ASP C   1       7.072  -8.730  -4.603  1.00  0.00      C    H  
ATOM   1269  H03 ASP C   1       8.816  -7.542  -3.041  1.00  0.00      C    H  
ATOM   1270  H04 ASP C   1       9.983  -8.637  -3.868  1.00  0.00      C    H  
ATOM   1271  H06 ASP C   1       8.020 -10.127  -5.933  1.00  0.00      C    H  
ATOM   1272  N   ALA C   2       9.200  -6.346  -5.451  1.00  0.00      C    N  
ATOM   1273  CA  ALA C   2       9.288  -4.972  -5.932  1.00  0.00      C    C  
ATOM   1274  C   ALA C   2       9.820  -4.924  -7.360  1.00  0.00      C    C  
ATOM   1275  O   ALA C   2      11.024  -5.036  -7.587  1.00  0.00      C    O  
ATOM   1276  CB  ALA C   2      10.170  -4.145  -5.009  1.00  0.00      C    C  
ATOM   1277  H01 ALA C   2       8.284  -4.548  -5.932  1.00  0.00      C    H  
ATOM   1278  H02 ALA C   2      11.069  -3.840  -5.544  1.00  0.00      C    H  
ATOM   1279  H03 ALA C   2       9.625  -3.260  -4.681  1.00  0.00      C    H  
ATOM   1280  H04 ALA C   2      10.450  -4.742  -4.141  1.00  0.00      C    H  
ATOM   1281  H05 ALA C   2      10.045  -6.828  -5.179  1.00  0.00      C    H  
ATOM   1282  N   GLU C   3       8.915  -4.757  -8.319  1.00  0.00      C    N  
ATOM   1283  CA  GLU C   3       9.295  -4.695  -9.726  1.00  0.00      C    C  
ATOM   1284  C   GLU C   3       9.266  -3.257 -10.235  1.00  0.00      C    C  
ATOM   1285  O   GLU C   3       8.203  -2.714 -10.534  1.00  0.00      C    O  
ATOM   1286  CB  GLU C   3       8.360  -5.565 -10.569  1.00  0.00      C    C  
ATOM   1287  CG  GLU C   3       9.090  -6.534 -11.484  1.00  0.00      C    C  
ATOM   1288  CD  GLU C   3       8.843  -7.983 -11.114  1.00  0.00      C    C  
ATOM   1289  OE1 GLU C   3       9.574  -8.507 -10.247  1.00  0.00      C    O  
ATOM   1290  OE2 GLU C   3       7.920  -8.595 -11.692  1.00  0.00      C    O1-
ATOM   1291  H01 GLU C   3      10.313  -5.074  -9.817  1.00  0.00      C    H  
ATOM   1292  H02 GLU C   3       7.788  -4.892 -11.208  1.00  0.00      C    H  
ATOM   1293  H03 GLU C   3       7.723  -6.139  -9.896  1.00  0.00      C    H  
ATOM   1294  H04 GLU C   3      10.158  -6.344 -11.380  1.00  0.00      C    H  
ATOM   1295  H05 GLU C   3       7.941  -4.671  -8.067  1.00  0.00      C    H  
ATOM   1296  H06 GLU C   3       8.751  -6.372 -12.507  1.00  0.00      C    H  
ATOM   1297  N   PHE C   4      10.442  -2.645 -10.329  1.00  0.00      C    N  
ATOM   1298  CA  PHE C   4      10.553  -1.269 -10.800  1.00  0.00      C    C  
ATOM   1299  C   PHE C   4      11.072  -1.225 -12.234  1.00  0.00      C    C  
ATOM   1300  O   PHE C   4      12.272  -1.356 -12.476  1.00  0.00      C    O  
ATOM   1301  CB  PHE C   4      11.481  -0.468  -9.885  1.00  0.00      C    C  
ATOM   1302  CG  PHE C   4      10.878  -0.155  -8.545  1.00  0.00      C    C  
ATOM   1303  CD1 PHE C   4      10.000   0.906  -8.396  1.00  0.00      C    C  
ATOM   1304  CD2 PHE C   4      11.189  -0.924  -7.435  1.00  0.00      C    C  
ATOM   1305  CE1 PHE C   4       9.445   1.196  -7.164  1.00  0.00      C    C  
ATOM   1306  CE2 PHE C   4      10.637  -0.639  -6.200  1.00  0.00      C    C  
ATOM   1307  CZ  PHE C   4       9.763   0.422  -6.065  1.00  0.00      C    C  
ATOM   1308  H01 PHE C   4       9.559  -0.823 -10.778  1.00  0.00      C    H  
ATOM   1309  H02 PHE C   4      11.674   0.484 -10.379  1.00  0.00      C    H  
ATOM   1310  H03 PHE C   4      12.393  -1.044  -9.728  1.00  0.00      C    H  
ATOM   1311  H04 PHE C   4       9.744   1.519  -9.260  1.00  0.00      C    H  
ATOM   1312  H05 PHE C   4      11.877  -1.763  -7.537  1.00  0.00      C    H  
ATOM   1313  H06 PHE C   4       8.757   2.035  -7.060  1.00  0.00      C    H  
ATOM   1314  H07 PHE C   4      11.280  -3.145 -10.068  1.00  0.00      C    H  
ATOM   1315  H08 PHE C   4      10.891  -1.251  -5.334  1.00  0.00      C    H  
ATOM   1316  H09 PHE C   4       9.325   0.648  -5.093  1.00  0.00      C    H  
ATOM   1317  N   ARG C   5      10.159  -1.041 -13.182  1.00  0.00      C    N  
ATOM   1318  CA  ARG C   5      10.524  -0.982 -14.593  1.00  0.00      C    C  
ATOM   1319  C   ARG C   5      10.498   0.457 -15.101  1.00  0.00      C    C  
ATOM   1320  O   ARG C   5       9.434   1.009 -15.382  1.00  0.00      C    O  
ATOM   1321  CB  ARG C   5       9.572  -1.844 -15.424  1.00  0.00      C    C  
ATOM   1322  CG  ARG C   5       9.742  -3.336 -15.191  1.00  0.00      C    C  
ATOM   1323  CD  ARG C   5      10.600  -3.975 -16.271  1.00  0.00      C    C  
ATOM   1324  NE  ARG C   5       9.888  -5.036 -16.979  1.00  0.00      C    N  
ATOM   1325  CZ  ARG C   5      10.458  -5.830 -17.879  1.00  0.00      C    C  
ATOM   1326  NH1 ARG C   5      11.741  -5.683 -18.179  1.00  0.00      C    N1+
ATOM   1327  NH2 ARG C   5       9.745  -6.773 -18.481  1.00  0.00      C    N  
ATOM   1328  H01 ARG C   5      11.538  -1.368 -14.697  1.00  0.00      C    H  
ATOM   1329  H02 ARG C   5       9.804  -1.656 -16.472  1.00  0.00      C    H  
ATOM   1330  H03 ARG C   5       8.548  -1.570 -15.171  1.00  0.00      C    H  
ATOM   1331  H04 ARG C   5       8.756  -3.800 -15.219  1.00  0.00      C    H  
ATOM   1332  H05 ARG C   5      10.217  -3.492 -14.222  1.00  0.00      C    H  
ATOM   1333  H06 ARG C   5      11.472  -4.418 -15.790  1.00  0.00      C    H  
ATOM   1334  H07 ARG C   5      10.894  -3.208 -16.988  1.00  0.00      C    H  
ATOM   1335  H08 ARG C   5       8.909  -5.174 -16.773  1.00  0.00      C    H  
ATOM   1336  H09 ARG C   5      12.172  -6.288 -18.864  1.00  0.00      C    H  
ATOM   1337  H10 ARG C   5       9.189  -0.940 -12.919  1.00  0.00      C    H  
ATOM   1338  H11 ARG C   5      12.287  -4.966 -17.723  1.00  0.00      C    H  
ATOM   1339  H12 ARG C   5       8.767  -6.888 -18.255  1.00  0.00      C    H  
ATOM   1340  H13 ARG C   5      10.180  -7.376 -19.165  1.00  0.00      C    H  
ATOM   1341  N   HIS C   6      11.677   1.060 -15.215  1.00  0.00      C    N  
ATOM   1342  CA  HIS C   6      11.791   2.434 -15.690  1.00  0.00      C    C  
ATOM   1343  C   HIS C   6      12.289   2.472 -17.131  1.00  0.00      C    C  
ATOM   1344  O   HIS C   6      13.461   2.205 -17.400  1.00  0.00      C    O  
ATOM   1345  CB  HIS C   6      12.736   3.231 -14.790  1.00  0.00      C    C  
ATOM   1346  CG  HIS C   6      12.125   3.627 -13.481  1.00  0.00      C    C  
ATOM   1347  CD2 HIS C   6      11.212   4.582 -13.183  1.00  0.00      C    C  
ATOM   1348  ND1 HIS C   6      12.441   3.015 -12.286  1.00  0.00      C    N  
ATOM   1349  CE1 HIS C   6      11.748   3.575 -11.311  1.00  0.00      C    C  
ATOM   1350  NE2 HIS C   6      10.995   4.529 -11.828  1.00  0.00      C    N  
ATOM   1351  H01 HIS C   6      10.800   2.887 -15.655  1.00  0.00      C    H  
ATOM   1352  H02 HIS C   6      12.981   4.152 -15.320  1.00  0.00      C    H  
ATOM   1353  H03 HIS C   6      13.617   2.622 -14.590  1.00  0.00      C    H  
ATOM   1354  H04 HIS C   6      10.738   5.265 -13.887  1.00  0.00      C    H  
ATOM   1355  H05 HIS C   6      13.099   2.257 -12.174  1.00  0.00      C    H  
ATOM   1356  H06 HIS C   6      11.790   3.297 -10.258  1.00  0.00      C    H  
ATOM   1357  H07 HIS C   6      10.363   5.123 -11.311  1.00  0.00      C    H  
ATOM   1358  H14 HIS C   6      12.515   0.554 -14.966  1.00  0.00      C    H  
ATOM   1359  N   ASP C   7      11.393   2.805 -18.053  1.00  0.00      C    N  
ATOM   1360  CA  ASP C   7      11.742   2.878 -19.467  1.00  0.00      C    C  
ATOM   1361  C   ASP C   7      11.966   4.324 -19.897  1.00  0.00      C    C  
ATOM   1362  O   ASP C   7      11.157   4.899 -20.626  1.00  0.00      C    O  
ATOM   1363  CB  ASP C   7      10.641   2.245 -20.320  1.00  0.00      C    C  
ATOM   1364  CG  ASP C   7      10.887   0.772 -20.583  1.00  0.00      C    C  
ATOM   1365  OD1 ASP C   7      10.808  -0.024 -19.624  1.00  0.00      C    O  
ATOM   1366  OD2 ASP C   7      11.159   0.416 -21.749  1.00  0.00      C    O1-
ATOM   1367  H01 ASP C   7      12.669   2.325 -19.616  1.00  0.00      C    H  
ATOM   1368  H02 ASP C   7      10.632   2.757 -21.282  1.00  0.00      C    H  
ATOM   1369  H03 ASP C   7       9.689   2.354 -19.801  1.00  0.00      C    H  
ATOM   1370  H08 ASP C   7      10.447   3.013 -17.768  1.00  0.00      C    H  
ATOM   1371  N   SER C   8      13.070   4.907 -19.441  1.00  0.00      C    N  
ATOM   1372  CA  SER C   8      13.399   6.288 -19.774  1.00  0.00      C    C  
ATOM   1373  C   SER C   8      14.200   6.358 -21.071  1.00  0.00      C    C  
ATOM   1374  O   SER C   8      15.382   6.018 -21.102  1.00  0.00      C    O  
ATOM   1375  CB  SER C   8      14.191   6.935 -18.636  1.00  0.00      C    C  
ATOM   1376  OG  SER C   8      14.810   8.136 -19.064  1.00  0.00      C    O  
ATOM   1377  H01 SER C   8      12.466   6.834 -19.914  1.00  0.00      C    H  
ATOM   1378  H02 SER C   8      14.968   6.240 -18.316  1.00  0.00      C    H  
ATOM   1379  H03 SER C   8      13.514   7.157 -17.811  1.00  0.00      C    H  
ATOM   1380  H04 SER C   8      13.697   4.380 -18.849  1.00  0.00      C    H  
ATOM   1381  H05 SER C   8      14.913   8.728 -18.315  1.00  0.00      C    H  
ATOM   1382  N   GLY C   9      13.546   6.802 -22.140  1.00  0.00      C    N  
ATOM   1383  CA  GLY C   9      14.212   6.908 -23.425  1.00  0.00      C    C  
ATOM   1384  C   GLY C   9      15.411   7.835 -23.382  1.00  0.00      C    C  
ATOM   1385  O   GLY C   9      15.786   8.326 -22.318  1.00  0.00      C    O  
ATOM   1386  H01 GLY C   9      13.497   7.324 -24.135  1.00  0.00      C    H  
ATOM   1387  H02 GLY C   9      14.547   5.916 -23.729  1.00  0.00      C    H  
ATOM   1388  H06 GLY C   9      12.575   7.068 -22.057  1.00  0.00      C    H  
ATOM   1389  N   TYR C  10      16.014   8.073 -24.542  1.00  0.00      C    N  
ATOM   1390  CA  TYR C  10      17.180   8.944 -24.632  1.00  0.00      C    C  
ATOM   1391  C   TYR C  10      16.790  10.326 -25.147  1.00  0.00      C    C  
ATOM   1392  O   TYR C  10      17.445  10.878 -26.030  1.00  0.00      C    O  
ATOM   1393  CB  TYR C  10      18.235   8.324 -25.549  1.00  0.00      C    C  
ATOM   1394  CG  TYR C  10      19.018   7.204 -24.902  1.00  0.00      C    C  
ATOM   1395  CD1 TYR C  10      19.583   7.362 -23.643  1.00  0.00      C    C  
ATOM   1396  CD2 TYR C  10      19.194   5.988 -25.551  1.00  0.00      C    C  
ATOM   1397  CE1 TYR C  10      20.299   6.342 -23.048  1.00  0.00      C    C  
ATOM   1398  CE2 TYR C  10      19.908   4.962 -24.963  1.00  0.00      C    C  
ATOM   1399  CZ  TYR C  10      20.458   5.143 -23.712  1.00  0.00      C    C  
ATOM   1400  OH  TYR C  10      21.171   4.124 -23.124  1.00  0.00      C    O  
ATOM   1401  H01 TYR C  10      17.598   9.055 -23.631  1.00  0.00      C    H  
ATOM   1402  H02 TYR C  10      18.948   9.112 -25.793  1.00  0.00      C    H  
ATOM   1403  H03 TYR C  10      15.656   7.640 -25.381  1.00  0.00      C    H  
ATOM   1404  H04 TYR C  10      17.735   7.929 -26.433  1.00  0.00      C    H  
ATOM   1405  H05 TYR C  10      19.459   8.308 -23.115  1.00  0.00      C    H  
ATOM   1406  H06 TYR C  10      18.761   5.841 -26.541  1.00  0.00      C    H  
ATOM   1407  H07 TYR C  10      20.736   6.483 -22.059  1.00  0.00      C    H  
ATOM   1408  H08 TYR C  10      20.036   4.014 -25.486  1.00  0.00      C    H  
ATOM   1409  H09 TYR C  10      21.379   3.457 -23.782  1.00  0.00      C    H  
ATOM   1410  N   GLU C  11      15.717  10.877 -24.588  1.00  0.00      C    N  
ATOM   1411  CA  GLU C  11      15.239  12.195 -24.990  1.00  0.00      C    C  
ATOM   1412  C   GLU C  11      15.402  13.203 -23.856  1.00  0.00      C    C  
ATOM   1413  O   GLU C  11      14.558  14.078 -23.663  1.00  0.00      C    O  
ATOM   1414  CB  GLU C  11      13.771  12.121 -25.415  1.00  0.00      C    C  
ATOM   1415  CG  GLU C  11      13.538  11.274 -26.655  1.00  0.00      C    C  
ATOM   1416  CD  GLU C  11      12.070  10.971 -26.887  1.00  0.00      C    C  
ATOM   1417  OE1 GLU C  11      11.370  10.642 -25.907  1.00  0.00      C    O  
ATOM   1418  OE2 GLU C  11      11.622  11.064 -28.049  1.00  0.00      C    O1-
ATOM   1419  H01 GLU C  11      15.839  12.528 -25.837  1.00  0.00      C    H  
ATOM   1420  H02 GLU C  11      13.458  13.136 -25.659  1.00  0.00      C    H  
ATOM   1421  H03 GLU C  11      13.195  11.696 -24.593  1.00  0.00      C    H  
ATOM   1422  H04 GLU C  11      14.051  10.324 -26.507  1.00  0.00      C    H  
ATOM   1423  H05 GLU C  11      13.926  11.809 -27.522  1.00  0.00      C    H  
ATOM   1424  H10 GLU C  11      15.221  10.371 -23.868  1.00  0.00      C    H  
ATOM   1425  N   VAL C  12      16.493  13.072 -23.108  1.00  0.00      C    N  
ATOM   1426  CA  VAL C  12      16.767  13.970 -21.993  1.00  0.00      C    C  
ATOM   1427  C   VAL C  12      17.166  15.356 -22.489  1.00  0.00      C    C  
ATOM   1428  O   VAL C  12      16.827  16.368 -21.875  1.00  0.00      C    O  
ATOM   1429  CB  VAL C  12      17.887  13.419 -21.090  1.00  0.00      C    C  
ATOM   1430  CG1 VAL C  12      19.169  13.227 -21.886  1.00  0.00      C    C  
ATOM   1431  CG2 VAL C  12      18.119  14.343 -19.905  1.00  0.00      C    C  
ATOM   1432  H01 VAL C  12      15.847  14.045 -21.414  1.00  0.00      C    H  
ATOM   1433  H02 VAL C  12      17.576  12.447 -20.708  1.00  0.00      C    H  
ATOM   1434  H03 VAL C  12      19.980  12.961 -21.208  1.00  0.00      C    H  
ATOM   1435  H04 VAL C  12      19.029  12.429 -22.615  1.00  0.00      C    H  
ATOM   1436  H05 VAL C  12      19.418  14.153 -22.404  1.00  0.00      C    H  
ATOM   1437  H06 VAL C  12      17.148  12.332 -23.317  1.00  0.00      C    H  
ATOM   1438  H07 VAL C  12      18.892  15.069 -20.157  1.00  0.00      C    H  
ATOM   1439  H08 VAL C  12      17.194  14.867 -19.665  1.00  0.00      C    H  
ATOM   1440  H09 VAL C  12      18.439  13.757 -19.044  1.00  0.00      C    H  
ATOM   1441  N   HIS C  13      17.887  15.394 -23.605  1.00  0.00      C    N  
ATOM   1442  CA  HIS C  13      18.331  16.656 -24.186  1.00  0.00      C    C  
ATOM   1443  C   HIS C  13      17.159  17.617 -24.359  1.00  0.00      C    C  
ATOM   1444  O   HIS C  13      16.003  17.196 -24.425  1.00  0.00      C    O  
ATOM   1445  CB  HIS C  13      19.009  16.411 -25.534  1.00  0.00      C    C  
ATOM   1446  CG  HIS C  13      20.470  16.743 -25.539  1.00  0.00      C    C  
ATOM   1447  CD2 HIS C  13      21.557  15.949 -25.683  1.00  0.00      C    C  
ATOM   1448  ND1 HIS C  13      20.951  18.025 -25.382  1.00  0.00      C    N  
ATOM   1449  CE1 HIS C  13      22.271  18.007 -25.430  1.00  0.00      C    C  
ATOM   1450  NE2 HIS C  13      22.664  16.759 -25.611  1.00  0.00      C    N  
ATOM   1451  H01 HIS C  13      19.050  17.108 -23.503  1.00  0.00      C    H  
ATOM   1452  H02 HIS C  13      18.529  17.070 -26.258  1.00  0.00      C    H  
ATOM   1453  H03 HIS C  13      18.893  15.359 -25.793  1.00  0.00      C    H  
ATOM   1454  H04 HIS C  13      21.554  14.869 -25.829  1.00  0.00      C    H  
ATOM   1455  H05 HIS C  13      20.383  18.850 -25.251  1.00  0.00      C    H  
ATOM   1456  H06 HIS C  13      22.925  18.874 -25.336  1.00  0.00      C    H  
ATOM   1457  H07 HIS C  13      23.623  16.450 -25.685  1.00  0.00      C    H  
ATOM   1458  H10 HIS C  13      18.133  14.528 -24.062  1.00  0.00      C    H  
ATOM   1459  N   HIS C  14      17.464  18.908 -24.432  1.00  0.00      C    N  
ATOM   1460  CA  HIS C  14      16.435  19.929 -24.598  1.00  0.00      C    C  
ATOM   1461  C   HIS C  14      16.563  20.614 -25.956  1.00  0.00      C    C  
ATOM   1462  O   HIS C  14      15.562  20.961 -26.582  1.00  0.00      C    O  
ATOM   1463  CB  HIS C  14      16.531  20.966 -23.479  1.00  0.00      C    C  
ATOM   1464  CG  HIS C  14      17.838  21.698 -23.451  1.00  0.00      C    C  
ATOM   1465  CD2 HIS C  14      19.028  21.364 -22.899  1.00  0.00      C    C  
ATOM   1466  ND1 HIS C  14      18.023  22.931 -24.040  1.00  0.00      C    N  
ATOM   1467  CE1 HIS C  14      19.270  23.323 -23.853  1.00  0.00      C    C  
ATOM   1468  NE2 HIS C  14      19.901  22.391 -23.163  1.00  0.00      C    N  
ATOM   1469  H01 HIS C  14      15.462  19.441 -24.548  1.00  0.00      C    H  
ATOM   1470  H02 HIS C  14      16.446  20.427 -22.535  1.00  0.00      C    H  
ATOM   1471  H03 HIS C  14      15.730  21.694 -23.613  1.00  0.00      C    H  
ATOM   1472  H04 HIS C  14      19.252  20.451 -22.348  1.00  0.00      C    H  
ATOM   1473  H05 HIS C  14      17.315  23.453 -24.537  1.00  0.00      C    H  
ATOM   1474  H06 HIS C  14      19.705  24.257 -24.208  1.00  0.00      C    H  
ATOM   1475  H07 HIS C  14      20.869  22.427 -22.876  1.00  0.00      C    H  
ATOM   1476  H08 HIS C  14      18.432  19.190 -24.371  1.00  0.00      C    H  
ATOM   1477  N   GLN C  15      17.800  20.805 -26.403  1.00  0.00      C    N  
ATOM   1478  CA  GLN C  15      18.057  21.449 -27.685  1.00  0.00      C    C  
ATOM   1479  C   GLN C  15      18.494  20.428 -28.730  1.00  0.00      C    C  
ATOM   1480  O   GLN C  15      19.643  19.986 -28.739  1.00  0.00      C    O  
ATOM   1481  CB  GLN C  15      19.130  22.529 -27.531  1.00  0.00      C    C  
ATOM   1482  CG  GLN C  15      19.014  23.652 -28.548  1.00  0.00      C    C  
ATOM   1483  CD  GLN C  15      18.766  23.142 -29.954  1.00  0.00      C    C  
ATOM   1484  NE2 GLN C  15      19.737  22.420 -30.502  1.00  0.00      C    N  
ATOM   1485  OE1 GLN C  15      17.714  23.394 -30.542  1.00  0.00      C    O  
ATOM   1486  H01 GLN C  15      17.130  21.912 -28.022  1.00  0.00      C    H  
ATOM   1487  H02 GLN C  15      20.094  22.047 -27.696  1.00  0.00      C    H  
ATOM   1488  H03 GLN C  15      19.047  22.958 -26.532  1.00  0.00      C    H  
ATOM   1489  H04 GLN C  15      19.962  24.190 -28.555  1.00  0.00      C    H  
ATOM   1490  H05 GLN C  15      18.187  24.301 -28.260  1.00  0.00      C    H  
ATOM   1491  H06 GLN C  15      19.628  22.054 -31.437  1.00  0.00      C    H  
ATOM   1492  H07 GLN C  15      20.584  22.237 -29.984  1.00  0.00      C    H  
ATOM   1493  H08 GLN C  15      18.580  20.497 -25.841  1.00  0.00      C    H  
ATOM   1494  N   LYS C  16      17.570  20.056 -29.609  1.00  0.00      C    N  
ATOM   1495  CA  LYS C  16      17.858  19.087 -30.659  1.00  0.00      C    C  
ATOM   1496  C   LYS C  16      17.783  19.739 -32.036  1.00  0.00      C    C  
ATOM   1497  O   LYS C  16      16.732  20.236 -32.443  1.00  0.00      C    O  
ATOM   1498  CB  LYS C  16      16.877  17.915 -30.584  1.00  0.00      C    C  
ATOM   1499  CG  LYS C  16      17.255  16.870 -29.549  1.00  0.00      C    C  
ATOM   1500  CD  LYS C  16      18.484  16.084 -29.975  1.00  0.00      C    C  
ATOM   1501  CE  LYS C  16      18.103  14.811 -30.715  1.00  0.00      C    C  
ATOM   1502  NZ  LYS C  16      19.159  13.767 -30.604  1.00  0.00      C    N1+
ATOM   1503  H01 LYS C  16      18.871  18.715 -30.507  1.00  0.00      C    H  
ATOM   1504  H02 LYS C  16      16.894  17.422 -31.556  1.00  0.00      C    H  
ATOM   1505  H03 LYS C  16      15.890  18.306 -30.335  1.00  0.00      C    H  
ATOM   1506  H04 LYS C  16      16.423  16.174 -29.446  1.00  0.00      C    H  
ATOM   1507  H05 LYS C  16      17.463  17.368 -28.602  1.00  0.00      C    H  
ATOM   1508  H06 LYS C  16      19.039  15.805 -29.079  1.00  0.00      C    H  
ATOM   1509  H07 LYS C  16      19.094  16.706 -30.630  1.00  0.00      C    H  
ATOM   1510  H08 LYS C  16      16.644  20.455 -29.548  1.00  0.00      C    H  
ATOM   1511  H09 LYS C  16      17.981  15.057 -31.770  1.00  0.00      C    H  
ATOM   1512  H10 LYS C  16      17.176  14.422 -30.294  1.00  0.00      C    H  
ATOM   1513  H11 LYS C  16      19.976  14.161 -30.159  1.00  0.00      C    H  
ATOM   1514  H12 LYS C  16      18.814  12.996 -30.050  1.00  0.00      C    H  
ATOM   1515  H13 LYS C  16      19.405  13.437 -31.526  1.00  0.00      C    H  
ATOM   1516  N   LEU C  17      18.903  19.733 -32.750  1.00  0.00      C    N  
ATOM   1517  CA  LEU C  17      18.964  20.322 -34.083  1.00  0.00      C    C  
ATOM   1518  C   LEU C  17      19.360  19.279 -35.123  1.00  0.00      C    C  
ATOM   1519  O   LEU C  17      20.544  19.007 -35.325  1.00  0.00      C    O  
ATOM   1520  CB  LEU C  17      19.960  21.483 -34.104  1.00  0.00      C    C  
ATOM   1521  CG  LEU C  17      19.380  22.859 -34.434  1.00  0.00      C    C  
ATOM   1522  CD1 LEU C  17      18.443  23.323 -33.330  1.00  0.00      C    C  
ATOM   1523  CD2 LEU C  17      20.497  23.871 -34.648  1.00  0.00      C    C  
ATOM   1524  H01 LEU C  17      17.972  20.697 -34.332  1.00  0.00      C    H  
ATOM   1525  H02 LEU C  17      20.657  21.257 -34.911  1.00  0.00      C    H  
ATOM   1526  H03 LEU C  17      20.423  21.543 -33.119  1.00  0.00      C    H  
ATOM   1527  H04 LEU C  17      18.807  22.778 -35.358  1.00  0.00      C    H  
ATOM   1528  H05 LEU C  17      17.482  22.819 -33.434  1.00  0.00      C    H  
ATOM   1529  H06 LEU C  17      18.876  23.081 -32.359  1.00  0.00      C    H  
ATOM   1530  H07 LEU C  17      18.297  24.401 -33.405  1.00  0.00      C    H  
ATOM   1531  H08 LEU C  17      21.376  23.363 -35.045  1.00  0.00      C    H  
ATOM   1532  H09 LEU C  17      20.168  24.632 -35.355  1.00  0.00      C    H  
ATOM   1533  H10 LEU C  17      20.748  24.342 -33.698  1.00  0.00      C    H  
ATOM   1534  H14 LEU C  17      19.733  19.310 -32.360  1.00  0.00      C    H  
ATOM   1535  N   VAL C  18      18.363  18.699 -35.782  1.00  0.00      C    N  
ATOM   1536  CA  VAL C  18      18.607  17.687 -36.803  1.00  0.00      C    C  
ATOM   1537  C   VAL C  18      17.665  17.865 -37.989  1.00  0.00      C    C  
ATOM   1538  O   VAL C  18      16.935  18.853 -38.073  1.00  0.00      C    O  
ATOM   1539  CB  VAL C  18      18.438  16.265 -36.237  1.00  0.00      C    C  
ATOM   1540  CG1 VAL C  18      19.164  16.131 -34.906  1.00  0.00      C    C  
ATOM   1541  CG2 VAL C  18      16.964  15.923 -36.087  1.00  0.00      C    C  
ATOM   1542  H01 VAL C  18      19.637  17.817 -37.137  1.00  0.00      C    H  
ATOM   1543  H02 VAL C  18      18.881  15.558 -36.938  1.00  0.00      C    H  
ATOM   1544  H03 VAL C  18      20.061  16.749 -34.918  1.00  0.00      C    H  
ATOM   1545  H04 VAL C  18      18.508  16.459 -34.099  1.00  0.00      C    H  
ATOM   1546  H05 VAL C  18      19.443  15.089 -34.747  1.00  0.00      C    H  
ATOM   1547  H06 VAL C  18      16.385  16.482 -36.822  1.00  0.00      C    H  
ATOM   1548  H07 VAL C  18      16.820  14.855 -36.248  1.00  0.00      C    H  
ATOM   1549  H08 VAL C  18      16.629  16.188 -35.084  1.00  0.00      C    H  
ATOM   1550  H11 VAL C  18      17.412  18.966 -35.571  1.00  0.00      C    H  
ATOM   1551  N   PHE C  19      17.685  16.901 -38.903  1.00  0.00      C    N  
ATOM   1552  CA  PHE C  19      16.832  16.951 -40.085  1.00  0.00      C    C  
ATOM   1553  C   PHE C  19      16.427  15.546 -40.523  1.00  0.00      C    C  
ATOM   1554  O   PHE C  19      15.276  15.304 -40.885  1.00  0.00      C    O  
ATOM   1555  CB  PHE C  19      17.553  17.666 -41.230  1.00  0.00      C    C  
ATOM   1556  CG  PHE C  19      16.691  18.663 -41.950  1.00  0.00      C    C  
ATOM   1557  CD1 PHE C  19      16.277  19.825 -41.319  1.00  0.00      C    C  
ATOM   1558  CD2 PHE C  19      16.295  18.439 -43.259  1.00  0.00      C    C  
ATOM   1559  CE1 PHE C  19      15.483  20.744 -41.980  1.00  0.00      C    C  
ATOM   1560  CE2 PHE C  19      15.501  19.354 -43.925  1.00  0.00      C    C  
ATOM   1561  CZ  PHE C  19      15.096  20.508 -43.284  1.00  0.00      C    C  
ATOM   1562  H01 PHE C  19      15.930  17.507 -39.829  1.00  0.00      C    H  
ATOM   1563  H02 PHE C  19      17.837  16.904 -41.956  1.00  0.00      C    H  
ATOM   1564  H03 PHE C  19      18.418  18.188 -40.821  1.00  0.00      C    H  
ATOM   1565  H04 PHE C  19      16.581  20.017 -40.290  1.00  0.00      C    H  
ATOM   1566  H05 PHE C  19      16.613  17.530 -43.770  1.00  0.00      C    H  
ATOM   1567  H06 PHE C  19      15.163  21.654 -41.472  1.00  0.00      C    H  
ATOM   1568  H07 PHE C  19      15.195  19.165 -44.954  1.00  0.00      C    H  
ATOM   1569  H08 PHE C  19      14.471  21.232 -43.807  1.00  0.00      C    H  
ATOM   1570  H09 PHE C  19      18.306  16.115 -38.776  1.00  0.00      C    H  
ATOM   1571  N   PHE C  20      17.383  14.623 -40.488  1.00  0.00      C    N  
ATOM   1572  CA  PHE C  20      17.128  13.243 -40.882  1.00  0.00      C    C  
ATOM   1573  C   PHE C  20      17.415  12.286 -39.729  1.00  0.00      C    C  
ATOM   1574  O   PHE C  20      18.376  12.468 -38.982  1.00  0.00      C    O  
ATOM   1575  CB  PHE C  20      17.983  12.870 -42.095  1.00  0.00      C    C  
ATOM   1576  CG  PHE C  20      17.966  13.907 -43.182  1.00  0.00      C    C  
ATOM   1577  CD1 PHE C  20      16.856  14.054 -43.999  1.00  0.00      C    C  
ATOM   1578  CD2 PHE C  20      19.059  14.733 -43.387  1.00  0.00      C    C  
ATOM   1579  CE1 PHE C  20      16.837  15.007 -45.000  1.00  0.00      C    C  
ATOM   1580  CE2 PHE C  20      19.045  15.687 -44.386  1.00  0.00      C    C  
ATOM   1581  CZ  PHE C  20      17.933  15.824 -45.195  1.00  0.00      C    C  
ATOM   1582  H01 PHE C  20      16.075  13.156 -41.149  1.00  0.00      C    H  
ATOM   1583  H02 PHE C  20      17.561  11.958 -42.516  1.00  0.00      C    H  
ATOM   1584  H03 PHE C  20      19.012  12.734 -41.764  1.00  0.00      C    H  
ATOM   1585  H04 PHE C  20      15.988  13.411 -43.850  1.00  0.00      C    H  
ATOM   1586  H05 PHE C  20      19.940  14.629 -42.753  1.00  0.00      C    H  
ATOM   1587  H06 PHE C  20      15.957  15.114 -45.635  1.00  0.00      C    H  
ATOM   1588  H07 PHE C  20      19.911  16.332 -44.536  1.00  0.00      C    H  
ATOM   1589  H08 PHE C  20      17.921  16.575 -45.985  1.00  0.00      C    H  
ATOM   1590  H09 PHE C  20      18.309  14.884 -40.181  1.00  0.00      C    H  
ATOM   1591  N   ALA C  21      16.575  11.265 -39.592  1.00  0.00      C    N  
ATOM   1592  CA  ALA C  21      16.739  10.279 -38.531  1.00  0.00      C    C  
ATOM   1593  C   ALA C  21      15.666   9.198 -38.616  1.00  0.00      C    C  
ATOM   1594  O   ALA C  21      14.888   9.009 -37.682  1.00  0.00      C    O  
ATOM   1595  CB  ALA C  21      16.702  10.956 -37.169  1.00  0.00      C    C  
ATOM   1596  H01 ALA C  21      17.710   9.802 -38.660  1.00  0.00      C    H  
ATOM   1597  H02 ALA C  21      15.822  11.597 -37.106  1.00  0.00      C    H  
ATOM   1598  H03 ALA C  21      16.655  10.198 -36.387  1.00  0.00      C    H  
ATOM   1599  H04 ALA C  21      17.600  11.559 -37.038  1.00  0.00      C    H  
ATOM   1600  H09 ALA C  21      15.805  11.170 -40.238  1.00  0.00      C    H  
ATOM   1601  N   GLU C  22      15.631   8.493 -39.743  1.00  0.00      C    N  
ATOM   1602  CA  GLU C  22      14.652   7.432 -39.949  1.00  0.00      C    C  
ATOM   1603  C   GLU C  22      14.829   6.788 -41.320  1.00  0.00      C    C  
ATOM   1604  O   GLU C  22      15.343   5.675 -41.433  1.00  0.00      C    O  
ATOM   1605  CB  GLU C  22      13.232   7.986 -39.812  1.00  0.00      C    C  
ATOM   1606  CG  GLU C  22      12.529   7.551 -38.537  1.00  0.00      C    C  
ATOM   1607  CD  GLU C  22      11.534   6.430 -38.773  1.00  0.00      C    C  
ATOM   1608  OE1 GLU C  22      11.740   5.642 -39.719  1.00  0.00      C    O  
ATOM   1609  OE2 GLU C  22      10.550   6.342 -38.009  1.00  0.00      C    O1-
ATOM   1610  H01 GLU C  22      14.812   6.670 -39.186  1.00  0.00      C    H  
ATOM   1611  H02 GLU C  22      12.653   7.590 -40.646  1.00  0.00      C    H  
ATOM   1612  H03 GLU C  22      13.284   9.075 -39.823  1.00  0.00      C    H  
ATOM   1613  H04 GLU C  22      11.975   8.409 -38.156  1.00  0.00      C    H  
ATOM   1614  H05 GLU C  22      16.298   8.697 -40.473  1.00  0.00      C    H  
ATOM   1615  H06 GLU C  22      13.279   7.209 -37.823  1.00  0.00      C    H  
ATOM   1616  N   ASP C  23      14.398   7.494 -42.360  1.00  0.00      C    N  
ATOM   1617  CA  ASP C  23      14.509   6.992 -43.724  1.00  0.00      C    C  
ATOM   1618  C   ASP C  23      14.189   8.089 -44.735  1.00  0.00      C    C  
ATOM   1619  O   ASP C  23      13.069   8.177 -45.239  1.00  0.00      C    O  
ATOM   1620  CB  ASP C  23      13.569   5.803 -43.930  1.00  0.00      C    C  
ATOM   1621  CG  ASP C  23      13.676   5.216 -45.324  1.00  0.00      C    C  
ATOM   1622  OD1 ASP C  23      14.740   4.649 -45.650  1.00  0.00      C    O  
ATOM   1623  OD2 ASP C  23      12.695   5.323 -46.089  1.00  0.00      C    O1-
ATOM   1624  H01 ASP C  23      15.537   6.665 -43.882  1.00  0.00      C    H  
ATOM   1625  H02 ASP C  23      12.548   6.160 -43.798  1.00  0.00      C    H  
ATOM   1626  H03 ASP C  23      13.818   5.029 -43.204  1.00  0.00      C    H  
ATOM   1627  H07 ASP C  23      13.983   8.401 -42.201  1.00  0.00      C    H  
ATOM   1628  N   VAL C  24      15.180   8.926 -45.025  1.00  0.00      C    N  
ATOM   1629  CA  VAL C  24      15.005  10.018 -45.975  1.00  0.00      C    C  
ATOM   1630  C   VAL C  24      15.499   9.624 -47.362  1.00  0.00      C    C  
ATOM   1631  O   VAL C  24      16.453   8.859 -47.499  1.00  0.00      C    O  
ATOM   1632  CB  VAL C  24      15.751  11.286 -45.517  1.00  0.00      C    C  
ATOM   1633  CG1 VAL C  24      17.256  11.086 -45.619  1.00  0.00      C    C  
ATOM   1634  CG2 VAL C  24      15.308  12.489 -46.335  1.00  0.00      C    C  
ATOM   1635  H01 VAL C  24      13.937  10.230 -46.020  1.00  0.00      C    H  
ATOM   1636  H02 VAL C  24      15.504  11.475 -44.472  1.00  0.00      C    H  
ATOM   1637  H03 VAL C  24      17.754  11.688 -44.859  1.00  0.00      C    H  
ATOM   1638  H04 VAL C  24      16.076   8.802 -44.576  1.00  0.00      C    H  
ATOM   1639  H05 VAL C  24      17.495  10.034 -45.463  1.00  0.00      C    H  
ATOM   1640  H06 VAL C  24      17.598  11.394 -46.607  1.00  0.00      C    H  
ATOM   1641  H07 VAL C  24      14.407  12.915 -45.895  1.00  0.00      C    H  
ATOM   1642  H08 VAL C  24      16.099  13.238 -46.338  1.00  0.00      C    H  
ATOM   1643  H09 VAL C  24      15.099  12.176 -47.358  1.00  0.00      C    H  
ATOM   1644  N   GLY C  25      14.843  10.154 -48.391  1.00  0.00      C    N  
ATOM   1645  CA  GLY C  25      15.230   9.846 -49.755  1.00  0.00      C    C  
ATOM   1646  C   GLY C  25      16.386  10.701 -50.237  1.00  0.00      C    C  
ATOM   1647  O   GLY C  25      17.550  10.355 -50.035  1.00  0.00      C    O  
ATOM   1648  H01 GLY C  25      14.374  10.054 -50.397  1.00  0.00      C    H  
ATOM   1649  H02 GLY C  25      15.524   8.798 -49.808  1.00  0.00      C    H  
ATOM   1650  H10 GLY C  25      14.067  10.778 -48.221  1.00  0.00      C    H  
ATOM   1651  N   SER C  26      16.065  11.820 -50.878  1.00  0.00      C    N  
ATOM   1652  CA  SER C  26      17.085  12.725 -51.395  1.00  0.00      C    C  
ATOM   1653  C   SER C  26      16.996  14.089 -50.718  1.00  0.00      C    C  
ATOM   1654  O   SER C  26      15.924  14.686 -50.641  1.00  0.00      C    O  
ATOM   1655  CB  SER C  26      16.935  12.884 -52.909  1.00  0.00      C    C  
ATOM   1656  OG  SER C  26      16.494  11.677 -53.508  1.00  0.00      C    O  
ATOM   1657  H01 SER C  26      18.062  12.294 -51.177  1.00  0.00      C    H  
ATOM   1658  H02 SER C  26      17.908  13.143 -53.328  1.00  0.00      C    H  
ATOM   1659  H03 SER C  26      15.090  12.049 -51.010  1.00  0.00      C    H  
ATOM   1660  H04 SER C  26      16.209  13.670 -53.115  1.00  0.00      C    H  
ATOM   1661  H05 SER C  26      16.333  11.021 -52.826  1.00  0.00      C    H  
ATOM   1662  N   ASN C  27      18.132  14.574 -50.228  1.00  0.00      C    N  
ATOM   1663  CA  ASN C  27      18.183  15.868 -49.556  1.00  0.00      C    C  
ATOM   1664  C   ASN C  27      18.481  16.986 -50.550  1.00  0.00      C    C  
ATOM   1665  O   ASN C  27      19.634  17.369 -50.744  1.00  0.00      C    O  
ATOM   1666  CB  ASN C  27      19.247  15.852 -48.456  1.00  0.00      C    C  
ATOM   1667  CG  ASN C  27      19.440  14.472 -47.858  1.00  0.00      C    C  
ATOM   1668  ND2 ASN C  27      18.343  13.843 -47.453  1.00  0.00      C    N  
ATOM   1669  OD1 ASN C  27      20.563  13.977 -47.761  1.00  0.00      C    O  
ATOM   1670  H01 ASN C  27      17.207  16.055 -49.107  1.00  0.00      C    H  
ATOM   1671  H02 ASN C  27      18.910  16.515 -47.659  1.00  0.00      C    H  
ATOM   1672  H03 ASN C  27      20.194  16.186 -48.879  1.00  0.00      C    H  
ATOM   1673  H04 ASN C  27      18.411  12.921 -47.046  1.00  0.00      C    H  
ATOM   1674  H05 ASN C  27      17.441  14.287 -47.551  1.00  0.00      C    H  
ATOM   1675  H06 ASN C  27      18.980  14.034 -50.323  1.00  0.00      C    H  
ATOM   1676  N   LYS C  28      17.431  17.506 -51.177  1.00  0.00      C    N  
ATOM   1677  CA  LYS C  28      17.577  18.582 -52.151  1.00  0.00      C    C  
ATOM   1678  C   LYS C  28      16.972  19.879 -51.623  1.00  0.00      C    C  
ATOM   1679  O   LYS C  28      16.012  20.402 -52.187  1.00  0.00      C    O  
ATOM   1680  CB  LYS C  28      16.910  18.196 -53.473  1.00  0.00      C    C  
ATOM   1681  CG  LYS C  28      17.266  19.118 -54.626  1.00  0.00      C    C  
ATOM   1682  CD  LYS C  28      18.559  18.693 -55.301  1.00  0.00      C    C  
ATOM   1683  CE  LYS C  28      18.291  17.849 -56.538  1.00  0.00      C    C  
ATOM   1684  NZ  LYS C  28      18.030  18.692 -57.738  1.00  0.00      C    N1+
ATOM   1685  H01 LYS C  28      18.642  18.741 -52.322  1.00  0.00      C    H  
ATOM   1686  H02 LYS C  28      15.833  18.275 -53.322  1.00  0.00      C    H  
ATOM   1687  H03 LYS C  28      17.219  17.183 -53.733  1.00  0.00      C    H  
ATOM   1688  H04 LYS C  28      17.403  20.124 -54.229  1.00  0.00      C    H  
ATOM   1689  H05 LYS C  28      16.460  19.097 -55.359  1.00  0.00      C    H  
ATOM   1690  H06 LYS C  28      16.509  17.147 -50.974  1.00  0.00      C    H  
ATOM   1691  H07 LYS C  28      19.132  18.092 -54.595  1.00  0.00      C    H  
ATOM   1692  H08 LYS C  28      19.116  19.583 -55.593  1.00  0.00      C    H  
ATOM   1693  H09 LYS C  28      17.403  17.245 -56.349  1.00  0.00      C    H  
ATOM   1694  H10 LYS C  28      19.159  17.219 -56.731  1.00  0.00      C    H  
ATOM   1695  H11 LYS C  28      17.293  19.351 -57.532  1.00  0.00      C    H  
ATOM   1696  H12 LYS C  28      18.870  19.194 -57.987  1.00  0.00      C    H  
ATOM   1697  H13 LYS C  28      17.748  18.103 -58.509  1.00  0.00      C    H  
ATOM   1698  N   GLY C  29      17.542  20.394 -50.538  1.00  0.00      C    N  
ATOM   1699  CA  GLY C  29      17.046  21.627 -49.954  1.00  0.00      C    C  
ATOM   1700  C   GLY C  29      16.751  21.489 -48.473  1.00  0.00      C    C  
ATOM   1701  O   GLY C  29      15.704  21.927 -47.998  1.00  0.00      C    O  
ATOM   1702  H01 GLY C  29      16.112  21.879 -50.456  1.00  0.00      C    H  
ATOM   1703  H02 GLY C  29      17.796  22.406 -50.091  1.00  0.00      C    H  
ATOM   1704  H14 GLY C  29      18.329  19.922 -50.115  1.00  0.00      C    H  
ATOM   1705  N   ALA C  30      17.677  20.877 -47.742  1.00  0.00      C    N  
ATOM   1706  CA  ALA C  30      17.512  20.683 -46.307  1.00  0.00      C    C  
ATOM   1707  C   ALA C  30      18.368  21.668 -45.517  1.00  0.00      C    C  
ATOM   1708  O   ALA C  30      19.595  21.562 -45.498  1.00  0.00      C    O  
ATOM   1709  CB  ALA C  30      17.861  19.253 -45.924  1.00  0.00      C    C  
ATOM   1710  H01 ALA C  30      16.467  20.870 -46.059  1.00  0.00      C    H  
ATOM   1711  H02 ALA C  30      18.782  19.248 -45.341  1.00  0.00      C    H  
ATOM   1712  H03 ALA C  30      18.515  20.538 -48.192  1.00  0.00      C    H  
ATOM   1713  H04 ALA C  30      17.053  18.828 -45.329  1.00  0.00      C    H  
ATOM   1714  H05 ALA C  30      18.000  18.658 -46.827  1.00  0.00      C    H  
ATOM   1715  N   ILE C  31      17.714  22.626 -44.869  1.00  0.00      C    N  
ATOM   1716  CA  ILE C  31      18.416  23.629 -44.078  1.00  0.00      C    C  
ATOM   1717  C   ILE C  31      17.772  23.797 -42.706  1.00  0.00      C    C  
ATOM   1718  O   ILE C  31      16.552  23.913 -42.592  1.00  0.00      C    O  
ATOM   1719  CB  ILE C  31      18.440  24.993 -44.792  1.00  0.00      C    C  
ATOM   1720  CG1 ILE C  31      17.050  25.633 -44.762  1.00  0.00      C    C  
ATOM   1721  CG2 ILE C  31      18.924  24.832 -46.225  1.00  0.00      C    C  
ATOM   1722  CD1 ILE C  31      16.857  26.604 -43.618  1.00  0.00      C    C  
ATOM   1723  H01 ILE C  31      19.439  23.274 -43.955  1.00  0.00      C    H  
ATOM   1724  H02 ILE C  31      19.133  25.650 -44.267  1.00  0.00      C    H  
ATOM   1725  H03 ILE C  31      16.329  24.827 -44.623  1.00  0.00      C    H  
ATOM   1726  H04 ILE C  31      16.895  26.168 -45.699  1.00  0.00      C    H  
ATOM   1727  H05 ILE C  31      19.951  24.467 -46.222  1.00  0.00      C    H  
ATOM   1728  H06 ILE C  31      16.706  22.660 -44.926  1.00  0.00      C    H  
ATOM   1729  H07 ILE C  31      18.287  24.117 -46.746  1.00  0.00      C    H  
ATOM   1730  H08 ILE C  31      18.882  25.795 -46.734  1.00  0.00      C    H  
ATOM   1731  H09 ILE C  31      15.816  26.582 -43.295  1.00  0.00      C    H  
ATOM   1732  H10 ILE C  31      17.501  26.319 -42.786  1.00  0.00      C    H  
ATOM   1733  H11 ILE C  31      17.114  27.611 -43.948  1.00  0.00      C    H  
ATOM   1734  N   ILE C  32      18.601  23.810 -41.667  1.00  0.00      C    N  
ATOM   1735  CA  ILE C  32      18.112  23.967 -40.303  1.00  0.00      C    C  
ATOM   1736  C   ILE C  32      19.196  24.534 -39.393  1.00  0.00      C    C  
ATOM   1737  O   ILE C  32      19.316  24.141 -38.233  1.00  0.00      C    O  
ATOM   1738  CB  ILE C  32      17.620  22.628 -39.724  1.00  0.00      C    C  
ATOM   1739  CG1 ILE C  32      16.801  22.866 -38.454  1.00  0.00      C    C  
ATOM   1740  CG2 ILE C  32      18.799  21.710 -39.436  1.00  0.00      C    C  
ATOM   1741  CD1 ILE C  32      16.206  21.603 -37.872  1.00  0.00      C    C  
ATOM   1742  H01 ILE C  32      17.275  24.664 -40.346  1.00  0.00      C    H  
ATOM   1743  H02 ILE C  32      16.979  22.144 -40.461  1.00  0.00      C    H  
ATOM   1744  H03 ILE C  32      15.969  23.515 -38.727  1.00  0.00      C    H  
ATOM   1745  H04 ILE C  32      17.450  23.319 -37.705  1.00  0.00      C    H  
ATOM   1746  H05 ILE C  32      19.634  22.300 -39.057  1.00  0.00      C    H  
ATOM   1747  H06 ILE C  32      18.510  20.969 -38.691  1.00  0.00      C    H  
ATOM   1748  H07 ILE C  32      19.099  21.205 -40.354  1.00  0.00      C    H  
ATOM   1749  H08 ILE C  32      15.220  21.434 -38.304  1.00  0.00      C    H  
ATOM   1750  H09 ILE C  32      16.853  20.756 -38.102  1.00  0.00      C    H  
ATOM   1751  H10 ILE C  32      16.115  21.708 -36.791  1.00  0.00      C    H  
ATOM   1752  H12 ILE C  32      19.593  23.709 -41.827  1.00  0.00      C    H  
ATOM   1753  N   GLY C  33      19.983  25.463 -39.927  1.00  0.00      C    N  
ATOM   1754  CA  GLY C  33      21.046  26.072 -39.148  1.00  0.00      C    C  
ATOM   1755  C   GLY C  33      20.659  27.431 -38.601  1.00  0.00      C    C  
ATOM   1756  O   GLY C  33      20.500  28.391 -39.357  1.00  0.00      C    O  
ATOM   1757  H01 GLY C  33      21.902  26.213 -39.809  1.00  0.00      C    H  
ATOM   1758  H02 GLY C  33      21.289  25.415 -38.313  1.00  0.00      C    H  
ATOM   1759  H11 GLY C  33      19.840  25.748 -40.885  1.00  0.00      C    H  
ATOM   1760  N   LEU C  34      20.506  27.516 -37.284  1.00  0.00      C    N  
ATOM   1761  CA  LEU C  34      20.133  28.769 -36.636  1.00  0.00      C    C  
ATOM   1762  C   LEU C  34      21.091  29.890 -37.026  1.00  0.00      C    C  
ATOM   1763  O   LEU C  34      22.308  29.706 -37.029  1.00  0.00      C    O  
ATOM   1764  CB  LEU C  34      20.124  28.596 -35.116  1.00  0.00      C    C  
ATOM   1765  CG  LEU C  34      21.494  28.527 -34.440  1.00  0.00      C    C  
ATOM   1766  CD1 LEU C  34      21.350  28.639 -32.930  1.00  0.00      C    C  
ATOM   1767  CD2 LEU C  34      22.210  27.238 -34.816  1.00  0.00      C    C  
ATOM   1768  H01 LEU C  34      19.132  29.039 -36.971  1.00  0.00      C    H  
ATOM   1769  H02 LEU C  34      19.658  27.627 -34.934  1.00  0.00      C    H  
ATOM   1770  H03 LEU C  34      20.652  26.693 -36.717  1.00  0.00      C    H  
ATOM   1771  H04 LEU C  34      19.582  29.439 -34.687  1.00  0.00      C    H  
ATOM   1772  H05 LEU C  34      22.094  29.367 -34.790  1.00  0.00      C    H  
ATOM   1773  H06 LEU C  34      20.293  28.623 -32.664  1.00  0.00      C    H  
ATOM   1774  H07 LEU C  34      21.857  27.800 -32.453  1.00  0.00      C    H  
ATOM   1775  H08 LEU C  34      21.795  29.574 -32.590  1.00  0.00      C    H  
ATOM   1776  H09 LEU C  34      23.181  27.204 -34.321  1.00  0.00      C    H  
ATOM   1777  H10 LEU C  34      21.612  26.384 -34.499  1.00  0.00      C    H  
ATOM   1778  H11 LEU C  34      22.352  27.202 -35.896  1.00  0.00      C    H  
ATOM   1779  N   MET C  35      20.533  31.051 -37.353  1.00  0.00      C    N  
ATOM   1780  CA  MET C  35      21.339  32.203 -37.741  1.00  0.00      C    C  
ATOM   1781  C   MET C  35      22.092  31.927 -39.039  1.00  0.00      C    C  
ATOM   1782  O   MET C  35      23.252  31.515 -39.020  1.00  0.00      C    O  
ATOM   1783  CB  MET C  35      22.328  32.558 -36.630  1.00  0.00      C    C  
ATOM   1784  CG  MET C  35      21.699  32.598 -35.246  1.00  0.00      C    C  
ATOM   1785  SD  MET C  35      21.977  34.168 -34.403  1.00  0.00      C    S  
ATOM   1786  CE  MET C  35      20.572  35.117 -34.981  1.00  0.00      C    C  
ATOM   1787  H01 MET C  35      20.668  33.046 -37.903  1.00  0.00      C    H  
ATOM   1788  H02 MET C  35      22.700  33.561 -36.841  1.00  0.00      C    H  
ATOM   1789  H03 MET C  35      23.125  31.814 -36.626  1.00  0.00      C    H  
ATOM   1790  H04 MET C  35      22.166  31.815 -34.648  1.00  0.00      C    H  
ATOM   1791  H05 MET C  35      20.625  32.440 -35.345  1.00  0.00      C    H  
ATOM   1792  H06 MET C  35      19.754  35.026 -34.266  1.00  0.00      C    H  
ATOM   1793  H07 MET C  35      20.855  36.165 -35.077  1.00  0.00      C    H  
ATOM   1794  H08 MET C  35      20.250  34.737 -35.950  1.00  0.00      C    H  
ATOM   1795  H12 MET C  35      19.527  31.138 -37.332  1.00  0.00      C    H  
ATOM   1796  N   VAL C  36      21.424  32.157 -40.165  1.00  0.00      C    N  
ATOM   1797  CA  VAL C  36      22.031  31.934 -41.472  1.00  0.00      C    C  
ATOM   1798  C   VAL C  36      21.519  32.942 -42.495  1.00  0.00      C    C  
ATOM   1799  O   VAL C  36      20.334  33.274 -42.515  1.00  0.00      C    O  
ATOM   1800  CB  VAL C  36      21.750  30.510 -41.986  1.00  0.00      C    C  
ATOM   1801  CG1 VAL C  36      22.153  30.380 -43.447  1.00  0.00      C    C  
ATOM   1802  CG2 VAL C  36      22.475  29.482 -41.131  1.00  0.00      C    C  
ATOM   1803  H01 VAL C  36      23.106  32.061 -41.347  1.00  0.00      C    H  
ATOM   1804  H02 VAL C  36      20.679  30.321 -41.911  1.00  0.00      C    H  
ATOM   1805  H03 VAL C  36      23.186  30.039 -43.509  1.00  0.00      C    H  
ATOM   1806  H04 VAL C  36      21.502  29.658 -43.941  1.00  0.00      C    H  
ATOM   1807  H05 VAL C  36      22.061  31.349 -43.938  1.00  0.00      C    H  
ATOM   1808  H06 VAL C  36      23.396  29.917 -40.743  1.00  0.00      C    H  
ATOM   1809  H07 VAL C  36      21.836  29.184 -40.300  1.00  0.00      C    H  
ATOM   1810  H08 VAL C  36      22.714  28.608 -41.737  1.00  0.00      C    H  
ATOM   1811  H09 VAL C  36      20.473  32.494 -40.114  1.00  0.00      C    H  
ATOM   1812  N   GLY C  37      22.420  33.426 -43.344  1.00  0.00      C    N  
ATOM   1813  CA  GLY C  37      22.040  34.392 -44.359  1.00  0.00      C    C  
ATOM   1814  C   GLY C  37      21.125  33.797 -45.411  1.00  0.00      C    C  
ATOM   1815  O   GLY C  37      19.972  33.474 -45.130  1.00  0.00      C    O  
ATOM   1816  H01 GLY C  37      22.950  34.722 -44.860  1.00  0.00      C    H  
ATOM   1817  H02 GLY C  37      21.526  35.223 -43.877  1.00  0.00      C    H  
ATOM   1818  H09 GLY C  37      23.380  33.118 -43.282  1.00  0.00      C    H  
ATOM   1819  N   GLY C  38      21.641  33.654 -46.629  1.00  0.00      C    N  
ATOM   1820  CA  GLY C  38      20.848  33.097 -47.709  1.00  0.00      C    C  
ATOM   1821  C   GLY C  38      21.544  31.943 -48.403  1.00  0.00      C    C  
ATOM   1822  O   GLY C  38      22.729  32.027 -48.726  1.00  0.00      C    O  
ATOM   1823  H01 GLY C  38      20.694  33.884 -48.447  1.00  0.00      C    H  
ATOM   1824  H02 GLY C  38      19.902  32.742 -47.302  1.00  0.00      C    H  
ATOM   1825  H03 GLY C  38      22.595  33.936 -46.804  1.00  0.00      C    H  
ATOM   1826  N   VAL C  39      20.806  30.862 -48.633  1.00  0.00      C    N  
ATOM   1827  CA  VAL C  39      21.360  29.685 -49.294  1.00  0.00      C    C  
ATOM   1828  C   VAL C  39      20.680  29.437 -50.635  1.00  0.00      C    C  
ATOM   1829  O   VAL C  39      19.506  29.762 -50.818  1.00  0.00      C    O  
ATOM   1830  CB  VAL C  39      21.214  28.428 -48.416  1.00  0.00      C    C  
ATOM   1831  CG1 VAL C  39      21.963  27.256 -49.032  1.00  0.00      C    C  
ATOM   1832  CG2 VAL C  39      21.709  28.704 -47.004  1.00  0.00      C    C  
ATOM   1833  H01 VAL C  39      22.419  29.883 -49.459  1.00  0.00      C    H  
ATOM   1834  H02 VAL C  39      20.158  28.165 -48.362  1.00  0.00      C    H  
ATOM   1835  H03 VAL C  39      19.838  30.855 -48.343  1.00  0.00      C    H  
ATOM   1836  H04 VAL C  39      22.939  27.159 -48.556  1.00  0.00      C    H  
ATOM   1837  H05 VAL C  39      21.392  26.340 -48.881  1.00  0.00      C    H  
ATOM   1838  H06 VAL C  39      22.096  27.430 -50.100  1.00  0.00      C    H  
ATOM   1839  H07 VAL C  39      22.581  29.356 -47.046  1.00  0.00      C    H  
ATOM   1840  H08 VAL C  39      20.920  29.190 -46.430  1.00  0.00      C    H  
ATOM   1841  H09 VAL C  39      21.982  27.764 -46.524  1.00  0.00      C    H  
ATOM   1842  N   VAL C  40      21.425  28.858 -51.572  1.00  0.00      C    N  
ATOM   1843  CA  VAL C  40      20.893  28.564 -52.897  1.00  0.00      C    C  
ATOM   1844  C   VAL C  40      20.989  27.075 -53.210  1.00  0.00      C    C  
ATOM   1845  O   VAL C  40      22.046  26.580 -53.603  1.00  0.00      C    O  
ATOM   1846  CB  VAL C  40      21.638  29.356 -53.989  1.00  0.00      C    C  
ATOM   1847  CG1 VAL C  40      20.955  29.179 -55.337  1.00  0.00      C    C  
ATOM   1848  CG2 VAL C  40      21.724  30.828 -53.614  1.00  0.00      C    C  
ATOM   1849  H01 VAL C  40      19.845  28.864 -52.891  1.00  0.00      C    H  
ATOM   1850  H02 VAL C  40      22.652  28.965 -54.069  1.00  0.00      C    H  
ATOM   1851  H03 VAL C  40      20.058  29.797 -55.373  1.00  0.00      C    H  
ATOM   1852  H04 VAL C  40      21.636  29.481 -56.133  1.00  0.00      C    H  
ATOM   1853  H05 VAL C  40      20.680  28.133 -55.471  1.00  0.00      C    H  
ATOM   1854  H06 VAL C  40      22.496  31.310 -54.213  1.00  0.00      C    H  
ATOM   1855  H07 VAL C  40      20.764  31.309 -53.804  1.00  0.00      C    H  
ATOM   1856  H08 VAL C  40      21.974  30.920 -52.557  1.00  0.00      C    H  
ATOM   1857  H10 VAL C  40      22.383  28.616 -51.361  1.00  0.00      C    H  
ATOM   1858  N   ILE C  41      19.879  26.367 -53.033  1.00  0.00      C    N  
ATOM   1859  CA  ILE C  41      19.838  24.934 -53.298  1.00  0.00      C    C  
ATOM   1860  C   ILE C  41      19.229  24.645 -54.666  1.00  0.00      C    C  
ATOM   1861  O   ILE C  41      18.122  25.087 -54.970  1.00  0.00      C    O  
ATOM   1862  CB  ILE C  41      19.031  24.185 -52.222  1.00  0.00      C    C  
ATOM   1863  CG1 ILE C  41      19.454  24.644 -50.825  1.00  0.00      C    C  
ATOM   1864  CG2 ILE C  41      19.216  22.682 -52.370  1.00  0.00      C    C  
ATOM   1865  CD1 ILE C  41      20.901  24.343 -50.502  1.00  0.00      C    C  
ATOM   1866  H01 ILE C  41      20.869  24.581 -53.279  1.00  0.00      C    H  
ATOM   1867  H02 ILE C  41      17.974  24.416 -52.356  1.00  0.00      C    H  
ATOM   1868  H03 ILE C  41      18.845  24.092 -50.109  1.00  0.00      C    H  
ATOM   1869  H04 ILE C  41      19.301  25.721 -50.754  1.00  0.00      C    H  
ATOM   1870  H05 ILE C  41      20.163  22.387 -51.918  1.00  0.00      C    H  
ATOM   1871  H06 ILE C  41      18.398  22.164 -51.869  1.00  0.00      C    H  
ATOM   1872  H07 ILE C  41      19.221  22.418 -53.428  1.00  0.00      C    H  
ATOM   1873  H08 ILE C  41      21.489  25.257 -50.583  1.00  0.00      C    H  
ATOM   1874  H09 ILE C  41      19.044  26.832 -52.707  1.00  0.00      C    H  
ATOM   1875  H10 ILE C  41      20.974  23.954 -49.486  1.00  0.00      C    H  
ATOM   1876  H11 ILE C  41      21.284  23.602 -51.204  1.00  0.00      C    H  
ATOM   1877  N   ALA C  42      19.961  23.899 -55.488  1.00  0.00      C    N  
ATOM   1878  CA  ALA C  42      19.491  23.547 -56.822  1.00  0.00      C    C  
ATOM   1879  C   ALA C  42      18.545  22.352 -56.774  1.00  0.00      C    C  
ATOM   1880  O   ALA C  42      18.621  21.489 -57.647  1.00  0.00      C    O  
ATOM   1881  CB  ALA C  42      20.672  23.252 -57.736  1.00  0.00      C    C  
ATOM   1882  H01 ALA C  42      18.939  24.397 -57.222  1.00  0.00      C    H  
ATOM   1883  H02 ALA C  42      17.809  22.264 -55.975  1.00  0.00      C    H  
ATOM   1884  H03 ALA C  42      21.543  22.998 -57.132  1.00  0.00      C    H  
ATOM   1885  H04 ALA C  42      20.427  22.414 -58.389  1.00  0.00      C    H  
ATOM   1886  H05 ALA C  42      20.893  24.132 -58.340  1.00  0.00      C    H  
ATOM   1887  H12 ALA C  42      20.864  23.568 -55.181  1.00  0.00      C    H  
TER   
END
