# Supplementary material for: Scaffold Searching of FDA and EMA-Approved Drugs Identifies Lead Candidates for Drug Repurposing in Alzheimer’s Disease
Source: Front Chem. 2021 Oct 22;9:736509. doi: 10.3389/fchem.2021.736509 (PMC8571023; doi:10.3389/fchem.2021.736509)
Supplement: Supplementary file 2 [file DataSheet2.zip › Supplementary data/conformers/min/10_min.pdb]

REMARK  99                                                                      
REMARK  99 MOE v2019.01 (Chemical Computing Group ULC) Tue Aug 17 13:06:52 2021 
SHEET    1       VAL A  39  VAL A  40                  Generated by MOE
SHEET    2       LYS B  16  LEU B  17                  Generated by MOE
SHEET    3       VAL B  39  VAL B  40                  Generated by MOE
SHEET    4       LYS C  16  LEU C  17                  Generated by MOE
SHEET    5       VAL C  39  VAL C  40                  Generated by MOE
ATOM      1  N   ASP A   1      -2.651  -2.920  -1.821  1.00  0.00           N1+
ATOM      2  CA  ASP A   1      -3.684  -2.133  -2.512  1.00  0.00           C  
ATOM      3  C   ASP A   1      -3.528  -2.335  -4.023  1.00  0.00           C  
ATOM      4  O   ASP A   1      -3.507  -3.494  -4.427  1.00  0.00           O  
ATOM      5  CB  ASP A   1      -3.701  -0.682  -2.018  1.00  0.00           C  
ATOM      6  CG  ASP A   1      -4.915   0.023  -2.604  1.00  0.00           C  
ATOM      7  OD1 ASP A   1      -4.692   0.883  -3.480  1.00  0.00           O  
ATOM      8  OD2 ASP A   1      -6.025  -0.432  -2.270  1.00  0.00           O1-
ATOM      9  H1  ASP A   1      -2.926  -3.209  -0.893  1.00  0.00           H  
ATOM     10  H2  ASP A   1      -2.412  -3.738  -2.371  1.00  0.00           H  
ATOM     11  H3  ASP A   1      -1.797  -2.385  -1.701  1.00  0.00           H  
ATOM     12  HA  ASP A   1      -4.657  -2.560  -2.266  1.00  0.00           H  
ATOM     13  HB2 ASP A   1      -2.785  -0.168  -2.309  1.00  0.00           H  
ATOM     14  HB3 ASP A   1      -3.772  -0.673  -0.929  1.00  0.00           H  
ATOM     15  N   ALA A   2      -3.429  -1.295  -4.857  1.00  0.00           N  
ATOM     16  CA  ALA A   2      -3.475  -1.420  -6.314  1.00  0.00           C  
ATOM     17  C   ALA A   2      -2.112  -1.264  -7.016  1.00  0.00           C  
ATOM     18  O   ALA A   2      -1.201  -0.577  -6.554  1.00  0.00           O  
ATOM     19  CB  ALA A   2      -4.503  -0.411  -6.842  1.00  0.00           C  
ATOM     20  H   ALA A   2      -3.539  -0.354  -4.483  1.00  0.00           H  
ATOM     21  HA  ALA A   2      -3.849  -2.413  -6.568  1.00  0.00           H  
ATOM     22  HB1 ALA A   2      -4.174   0.603  -6.613  1.00  0.00           H  
ATOM     23  HB2 ALA A   2      -4.613  -0.516  -7.922  1.00  0.00           H  
ATOM     24  HB3 ALA A   2      -5.469  -0.583  -6.365  1.00  0.00           H  
ATOM     25  N   GLU A   3      -2.021  -1.798  -8.234  1.00  0.00           N  
ATOM     26  CA  GLU A   3      -1.039  -1.351  -9.222  1.00  0.00           C  
ATOM     27  C   GLU A   3      -1.548  -0.004  -9.785  1.00  0.00           C  
ATOM     28  O   GLU A   3      -2.526   0.036 -10.531  1.00  0.00           O  
ATOM     29  CB  GLU A   3      -0.877  -2.454 -10.292  1.00  0.00           C  
ATOM     30  CG  GLU A   3       0.501  -2.442 -10.978  1.00  0.00           C  
ATOM     31  CD  GLU A   3       0.552  -3.285 -12.267  1.00  0.00           C  
ATOM     32  OE1 GLU A   3       1.660  -3.652 -12.715  1.00  0.00           O  
ATOM     33  OE2 GLU A   3      -0.487  -3.425 -12.949  1.00  0.00           O1-
ATOM     34  H   GLU A   3      -2.801  -2.336  -8.577  1.00  0.00           H  
ATOM     35  HA  GLU A   3      -0.075  -1.196  -8.735  1.00  0.00           H  
ATOM     36  HB2 GLU A   3      -1.673  -2.345 -11.028  1.00  0.00           H  
ATOM     37  HB3 GLU A   3      -0.994  -3.432  -9.823  1.00  0.00           H  
ATOM     38  HG2 GLU A   3       1.241  -2.816 -10.268  1.00  0.00           H  
ATOM     39  HG3 GLU A   3       0.769  -1.411 -11.219  1.00  0.00           H  
ATOM     40  N   PHE A   4      -0.968   1.123  -9.355  1.00  0.00           N  
ATOM     41  CA  PHE A   4      -1.423   2.498  -9.634  1.00  0.00           C  
ATOM     42  C   PHE A   4      -1.099   2.951 -11.073  1.00  0.00           C  
ATOM     43  O   PHE A   4      -0.435   3.971 -11.301  1.00  0.00           O  
ATOM     44  CB  PHE A   4      -0.843   3.464  -8.584  1.00  0.00           C  
ATOM     45  CG  PHE A   4      -1.147   3.134  -7.134  1.00  0.00           C  
ATOM     46  CD1 PHE A   4      -2.482   3.048  -6.693  1.00  0.00           C  
ATOM     47  CD2 PHE A   4      -0.097   2.962  -6.209  1.00  0.00           C  
ATOM     48  CE1 PHE A   4      -2.763   2.781  -5.343  1.00  0.00           C  
ATOM     49  CE2 PHE A   4      -0.380   2.708  -4.856  1.00  0.00           C  
ATOM     50  CZ  PHE A   4      -1.715   2.612  -4.424  1.00  0.00           C  
ATOM     51  H   PHE A   4      -0.175   1.031  -8.728  1.00  0.00           H  
ATOM     52  HA  PHE A   4      -2.509   2.512  -9.537  1.00  0.00           H  
ATOM     53  HB2 PHE A   4      -1.238   4.462  -8.779  1.00  0.00           H  
ATOM     54  HB3 PHE A   4       0.238   3.512  -8.717  1.00  0.00           H  
ATOM     55  HD1 PHE A   4      -3.297   3.183  -7.388  1.00  0.00           H  
ATOM     56  HD2 PHE A   4       0.931   3.029  -6.529  1.00  0.00           H  
ATOM     57  HE1 PHE A   4      -3.788   2.696  -5.005  1.00  0.00           H  
ATOM     58  HE2 PHE A   4       0.428   2.572  -4.152  1.00  0.00           H  
ATOM     59  HZ  PHE A   4      -1.943   2.395  -3.389  1.00  0.00           H  
ATOM     60  N   ARG A   5      -1.485   2.126 -12.050  1.00  0.00           N  
ATOM     61  CA  ARG A   5      -0.976   2.103 -13.424  1.00  0.00           C  
ATOM     62  C   ARG A   5      -1.313   3.348 -14.237  1.00  0.00           C  
ATOM     63  O   ARG A   5      -2.463   3.598 -14.586  1.00  0.00           O  
ATOM     64  CB  ARG A   5      -1.528   0.859 -14.146  1.00  0.00           C  
ATOM     65  CG  ARG A   5      -0.831  -0.437 -13.717  1.00  0.00           C  
ATOM     66  CD  ARG A   5       0.539  -0.630 -14.391  1.00  0.00           C  
ATOM     67  NE  ARG A   5       0.400  -0.974 -15.814  1.00  0.00           N  
ATOM     68  CZ  ARG A   5       0.049  -2.131 -16.340  1.00  0.00           C  
ATOM     69  NH1 ARG A   5      -0.176  -3.219 -15.655  1.00  0.00           N  
ATOM     70  NH2 ARG A   5      -0.089  -2.177 -17.632  1.00  0.00           N1+
ATOM     71  H   ARG A   5      -2.060   1.339 -11.755  1.00  0.00           H  
ATOM     72  HA  ARG A   5       0.110   2.026 -13.376  1.00  0.00           H  
ATOM     73  HB2 ARG A   5      -1.420   0.976 -15.226  1.00  0.00           H  
ATOM     74  HB3 ARG A   5      -2.596   0.771 -13.934  1.00  0.00           H  
ATOM     75  HG2 ARG A   5      -1.479  -1.275 -13.971  1.00  0.00           H  
ATOM     76  HG3 ARG A   5      -0.705  -0.431 -12.637  1.00  0.00           H  
ATOM     77  HD2 ARG A   5       1.093  -1.420 -13.889  1.00  0.00           H  
ATOM     78  HD3 ARG A   5       1.126   0.283 -14.297  1.00  0.00           H  
ATOM     79  HE  ARG A   5       0.548  -0.242 -16.503  1.00  0.00           H  
ATOM     80 HH11 ARG A   5      -0.461  -4.070 -16.085  1.00  0.00           H  
ATOM     81 HH12 ARG A   5      -0.135  -3.201 -14.625  1.00  0.00           H  
ATOM     82 HH21 ARG A   5       0.067  -1.299 -18.136  1.00  0.00           H  
ATOM     83 HH22 ARG A   5      -0.368  -3.011 -18.101  1.00  0.00           H  
ATOM     84  N   HIS A   6      -0.263   3.945 -14.795  1.00  0.00           N  
ATOM     85  CA  HIS A   6      -0.278   4.399 -16.189  1.00  0.00           C  
ATOM     86  C   HIS A   6       1.146   4.336 -16.733  1.00  0.00           C  
ATOM     87  O   HIS A   6       1.870   5.331 -16.697  1.00  0.00           O  
ATOM     88  CB  HIS A   6      -0.971   5.770 -16.361  1.00  0.00           C  
ATOM     89  CG  HIS A   6      -1.628   5.882 -17.712  1.00  0.00           C  
ATOM     90  CD2 HIS A   6      -2.748   5.202 -18.105  1.00  0.00           C  
ATOM     91  ND1 HIS A   6      -1.195   6.637 -18.785  1.00  0.00           N1+
ATOM     92  CE1 HIS A   6      -2.033   6.417 -19.818  1.00  0.00           C  
ATOM     93  NE2 HIS A   6      -2.987   5.544 -19.425  1.00  0.00           N  
ATOM     94  H   HIS A   6       0.641   3.703 -14.394  1.00  0.00           H  
ATOM     95  HA  HIS A   6      -0.861   3.670 -16.756  1.00  0.00           H  
ATOM     96  HB2 HIS A   6      -0.270   6.593 -16.228  1.00  0.00           H  
ATOM     97  HB3 HIS A   6      -1.759   5.884 -15.613  1.00  0.00           H  
ATOM     98  HD1 HIS A   6      -0.387   7.268 -18.793  1.00  0.00           H  
ATOM     99  HD2 HIS A   6      -3.322   4.514 -17.489  1.00  0.00           H  
ATOM    100  HE2 HIS A   6      -3.744   5.185 -19.999  1.00  0.00           H  
ATOM    101  HE1 HIS A   6      -1.945   6.874 -20.801  1.00  0.00           H  
ATOM    102  N   ASP A   7       1.553   3.119 -17.097  1.00  0.00           N  
ATOM    103  CA  ASP A   7       2.870   2.741 -17.631  1.00  0.00           C  
ATOM    104  C   ASP A   7       3.331   3.657 -18.771  1.00  0.00           C  
ATOM    105  O   ASP A   7       4.406   4.246 -18.708  1.00  0.00           O  
ATOM    106  CB  ASP A   7       2.802   1.282 -18.125  1.00  0.00           C  
ATOM    107  CG  ASP A   7       1.491   0.987 -18.864  1.00  0.00           C  
ATOM    108  OD1 ASP A   7       0.580   0.468 -18.177  1.00  0.00           O  
ATOM    109  OD2 ASP A   7       1.331   1.427 -20.026  1.00  0.00           O1-
ATOM    110  H   ASP A   7       0.866   2.374 -17.075  1.00  0.00           H  
ATOM    111  HA  ASP A   7       3.608   2.792 -16.835  1.00  0.00           H  
ATOM    112  HB2 ASP A   7       2.873   0.623 -17.257  1.00  0.00           H  
ATOM    113  HB3 ASP A   7       3.653   1.070 -18.774  1.00  0.00           H  
ATOM    114  N   SER A   8       2.443   3.891 -19.733  1.00  0.00           N  
ATOM    115  CA  SER A   8       2.646   4.659 -20.958  1.00  0.00           C  
ATOM    116  C   SER A   8       2.648   6.181 -20.740  1.00  0.00           C  
ATOM    117  O   SER A   8       2.294   6.940 -21.641  1.00  0.00           O  
ATOM    118  CB  SER A   8       1.599   4.204 -21.981  1.00  0.00           C  
ATOM    119  OG  SER A   8       1.802   2.838 -22.309  1.00  0.00           O  
ATOM    120  H   SER A   8       1.642   3.266 -19.734  1.00  0.00           H  
ATOM    121  HA  SER A   8       3.626   4.399 -21.357  1.00  0.00           H  
ATOM    122  HB2 SER A   8       1.687   4.806 -22.885  1.00  0.00           H  
ATOM    123  HB3 SER A   8       0.598   4.340 -21.570  1.00  0.00           H  
ATOM    124  HG  SER A   8       1.600   2.273 -21.525  1.00  0.00           H  
ATOM    125  N   GLY A   9       3.059   6.630 -19.549  1.00  0.00           N  
ATOM    126  CA  GLY A   9       3.257   8.034 -19.192  1.00  0.00           C  
ATOM    127  C   GLY A   9       1.989   8.878 -19.319  1.00  0.00           C  
ATOM    128  O   GLY A   9       0.879   8.385 -19.107  1.00  0.00           O  
ATOM    129  H   GLY A   9       3.380   5.933 -18.889  1.00  0.00           H  
ATOM    130  HA2 GLY A   9       4.029   8.459 -19.834  1.00  0.00           H  
ATOM    131  HA3 GLY A   9       3.610   8.099 -18.164  1.00  0.00           H  
ATOM    132  N   TYR A  10       2.174  10.151 -19.660  1.00  0.00           N  
ATOM    133  CA  TYR A  10       1.132  11.141 -19.940  1.00  0.00           C  
ATOM    134  C   TYR A  10       1.616  12.076 -21.068  1.00  0.00           C  
ATOM    135  O   TYR A  10       2.707  11.884 -21.613  1.00  0.00           O  
ATOM    136  CB  TYR A  10       0.818  11.932 -18.653  1.00  0.00           C  
ATOM    137  CG  TYR A  10       0.374  11.111 -17.449  1.00  0.00           C  
ATOM    138  CD1 TYR A  10       1.126  11.144 -16.258  1.00  0.00           C  
ATOM    139  CD2 TYR A  10      -0.814  10.354 -17.502  1.00  0.00           C  
ATOM    140  CE1 TYR A  10       0.687  10.444 -15.118  1.00  0.00           C  
ATOM    141  CE2 TYR A  10      -1.242   9.624 -16.374  1.00  0.00           C  
ATOM    142  CZ  TYR A  10      -0.503   9.687 -15.175  1.00  0.00           C  
ATOM    143  OH  TYR A  10      -0.943   9.030 -14.069  1.00  0.00           O  
ATOM    144  H   TYR A  10       3.115  10.454 -19.867  1.00  0.00           H  
ATOM    145  HA  TYR A  10       0.226  10.641 -20.281  1.00  0.00           H  
ATOM    146  HB2 TYR A  10       0.025  12.650 -18.865  1.00  0.00           H  
ATOM    147  HB3 TYR A  10       1.704  12.510 -18.383  1.00  0.00           H  
ATOM    148  HD1 TYR A  10       2.028  11.740 -16.211  1.00  0.00           H  
ATOM    149  HD2 TYR A  10      -1.402  10.346 -18.408  1.00  0.00           H  
ATOM    150  HE1 TYR A  10       1.253  10.505 -14.202  1.00  0.00           H  
ATOM    151  HE2 TYR A  10      -2.165   9.064 -16.400  1.00  0.00           H  
ATOM    152  HH  TYR A  10      -0.518   9.371 -13.279  1.00  0.00           H  
ATOM    153  N   GLU A  11       0.840  13.111 -21.397  1.00  0.00           N  
ATOM    154  CA  GLU A  11       1.384  14.272 -22.111  1.00  0.00           C  
ATOM    155  C   GLU A  11       2.313  15.092 -21.200  1.00  0.00           C  
ATOM    156  O   GLU A  11       2.220  15.031 -19.972  1.00  0.00           O  
ATOM    157  CB  GLU A  11       0.256  15.110 -22.743  1.00  0.00           C  
ATOM    158  CG  GLU A  11      -0.679  15.842 -21.759  1.00  0.00           C  
ATOM    159  CD  GLU A  11      -0.197  17.224 -21.278  1.00  0.00           C  
ATOM    160  OE1 GLU A  11       0.831  17.749 -21.767  1.00  0.00           O  
ATOM    161  OE2 GLU A  11      -0.899  17.824 -20.430  1.00  0.00           O1-
ATOM    162  H   GLU A  11      -0.014  13.256 -20.883  1.00  0.00           H  
ATOM    163  HA  GLU A  11       1.998  13.903 -22.933  1.00  0.00           H  
ATOM    164  HB2 GLU A  11      -0.356  14.429 -23.336  1.00  0.00           H  
ATOM    165  HB3 GLU A  11       0.688  15.824 -23.444  1.00  0.00           H  
ATOM    166  HG2 GLU A  11      -0.873  15.198 -20.898  1.00  0.00           H  
ATOM    167  HG3 GLU A  11      -1.634  15.988 -22.269  1.00  0.00           H  
ATOM    168  N   VAL A  12       3.219  15.859 -21.807  1.00  0.00           N  
ATOM    169  CA  VAL A  12       4.053  16.831 -21.099  1.00  0.00           C  
ATOM    170  C   VAL A  12       4.104  18.133 -21.891  1.00  0.00           C  
ATOM    171  O   VAL A  12       4.389  18.135 -23.087  1.00  0.00           O  
ATOM    172  CB  VAL A  12       5.444  16.241 -20.778  1.00  0.00           C  
ATOM    173  CG1 VAL A  12       6.244  15.772 -22.004  1.00  0.00           C  
ATOM    174  CG2 VAL A  12       6.303  17.228 -19.975  1.00  0.00           C  
ATOM    175  H   VAL A  12       3.200  15.916 -22.813  1.00  0.00           H  
ATOM    176  HA  VAL A  12       3.569  17.054 -20.148  1.00  0.00           H  
ATOM    177  HB  VAL A  12       5.288  15.368 -20.144  1.00  0.00           H  
ATOM    178 HG11 VAL A  12       7.184  15.324 -21.683  1.00  0.00           H  
ATOM    179 HG12 VAL A  12       5.678  15.017 -22.548  1.00  0.00           H  
ATOM    180 HG13 VAL A  12       6.454  16.605 -22.672  1.00  0.00           H  
ATOM    181 HG21 VAL A  12       6.568  18.089 -20.591  1.00  0.00           H  
ATOM    182 HG22 VAL A  12       5.749  17.560 -19.096  1.00  0.00           H  
ATOM    183 HG23 VAL A  12       7.209  16.721 -19.647  1.00  0.00           H  
ATOM    184  N   HIS A  13       3.900  19.270 -21.219  1.00  0.00           N  
ATOM    185  CA  HIS A  13       3.955  20.601 -21.843  1.00  0.00           C  
ATOM    186  C   HIS A  13       5.380  20.874 -22.340  1.00  0.00           C  
ATOM    187  O   HIS A  13       6.320  20.897 -21.544  1.00  0.00           O  
ATOM    188  CB  HIS A  13       3.425  21.668 -20.863  1.00  0.00           C  
ATOM    189  CG  HIS A  13       2.075  21.312 -20.276  1.00  0.00           C  
ATOM    190  CD2 HIS A  13       1.107  20.583 -20.911  1.00  0.00           C  
ATOM    191  ND1 HIS A  13       1.696  21.425 -18.947  1.00  0.00           N1+
ATOM    192  CE1 HIS A  13       0.552  20.727 -18.777  1.00  0.00           C  
ATOM    193  NE2 HIS A  13       0.179  20.216 -19.964  1.00  0.00           N  
ATOM    194  H   HIS A  13       3.600  19.193 -20.260  1.00  0.00           H  
ATOM    195  HA  HIS A  13       3.298  20.586 -22.715  1.00  0.00           H  
ATOM    196  HB2 HIS A  13       3.339  22.623 -21.385  1.00  0.00           H  
ATOM    197  HB3 HIS A  13       4.144  21.792 -20.051  1.00  0.00           H  
ATOM    198  HD1 HIS A  13       2.244  21.855 -18.213  1.00  0.00           H  
ATOM    199  HD2 HIS A  13       1.148  20.175 -21.917  1.00  0.00           H  
ATOM    200  HE2 HIS A  13      -0.461  19.413 -20.102  1.00  0.00           H  
ATOM    201  HE1 HIS A  13       0.075  20.491 -17.831  1.00  0.00           H  
ATOM    202  N   HIS A  14       5.556  20.915 -23.664  1.00  0.00           N  
ATOM    203  CA  HIS A  14       6.858  20.785 -24.331  1.00  0.00           C  
ATOM    204  C   HIS A  14       6.835  21.332 -25.761  1.00  0.00           C  
ATOM    205  O   HIS A  14       5.757  21.475 -26.333  1.00  0.00           O  
ATOM    206  CB  HIS A  14       7.265  19.301 -24.327  1.00  0.00           C  
ATOM    207  CG  HIS A  14       6.715  18.427 -25.432  1.00  0.00           C  
ATOM    208  CD2 HIS A  14       5.416  18.279 -25.844  1.00  0.00           C  
ATOM    209  ND1 HIS A  14       7.474  17.514 -26.128  1.00  0.00           N1+
ATOM    210  CE1 HIS A  14       6.659  16.808 -26.924  1.00  0.00           C  
ATOM    211  NE2 HIS A  14       5.398  17.255 -26.777  1.00  0.00           N  
ATOM    212  H   HIS A  14       4.739  20.897 -24.258  1.00  0.00           H  
ATOM    213  HA  HIS A  14       7.599  21.355 -23.768  1.00  0.00           H  
ATOM    214  HB2 HIS A  14       7.019  18.847 -23.365  1.00  0.00           H  
ATOM    215  HB3 HIS A  14       8.343  19.270 -24.414  1.00  0.00           H  
ATOM    216  HD1 HIS A  14       8.450  17.297 -25.929  1.00  0.00           H  
ATOM    217  HD2 HIS A  14       4.553  18.797 -25.445  1.00  0.00           H  
ATOM    218  HE2 HIS A  14       4.569  16.777 -27.150  1.00  0.00           H  
ATOM    219  HE1 HIS A  14       6.948  15.935 -27.492  1.00  0.00           H  
ATOM    220  N   GLN A  15       8.008  21.536 -26.362  1.00  0.00           N  
ATOM    221  CA  GLN A  15       8.127  21.909 -27.773  1.00  0.00           C  
ATOM    222  C   GLN A  15       8.183  20.659 -28.670  1.00  0.00           C  
ATOM    223  O   GLN A  15       8.948  19.721 -28.409  1.00  0.00           O  
ATOM    224  CB  GLN A  15       9.358  22.803 -27.983  1.00  0.00           C  
ATOM    225  CG  GLN A  15       9.144  23.955 -28.977  1.00  0.00           C  
ATOM    226  CD  GLN A  15       8.639  23.514 -30.346  1.00  0.00           C  
ATOM    227  NE2 GLN A  15       9.483  23.044 -31.234  1.00  0.00           N  
ATOM    228  OE1 GLN A  15       7.450  23.493 -30.608  1.00  0.00           O  
ATOM    229  H   GLN A  15       8.862  21.318 -25.860  1.00  0.00           H  
ATOM    230  HA  GLN A  15       7.241  22.488 -28.044  1.00  0.00           H  
ATOM    231  HB2 GLN A  15      10.173  22.179 -28.335  1.00  0.00           H  
ATOM    232  HB3 GLN A  15       9.660  23.245 -27.031  1.00  0.00           H  
ATOM    233  HG2 GLN A  15      10.087  24.486 -29.105  1.00  0.00           H  
ATOM    234  HG3 GLN A  15       8.422  24.654 -28.554  1.00  0.00           H  
ATOM    235 HE21 GLN A  15       9.118  22.876 -32.152  1.00  0.00           H  
ATOM    236 HE22 GLN A  15      10.452  22.859 -30.979  1.00  0.00           H  
ATOM    237  N   LYS A  16       7.393  20.681 -29.746  1.00  0.00           N  
ATOM    238  CA  LYS A  16       7.319  19.644 -30.781  1.00  0.00           C  
ATOM    239  C   LYS A  16       6.761  20.247 -32.073  1.00  0.00           C  
ATOM    240  O   LYS A  16       5.595  20.059 -32.411  1.00  0.00           O  
ATOM    241  CB  LYS A  16       6.470  18.482 -30.245  1.00  0.00           C  
ATOM    242  CG  LYS A  16       6.374  17.274 -31.194  1.00  0.00           C  
ATOM    243  CD  LYS A  16       5.668  16.149 -30.436  1.00  0.00           C  
ATOM    244  CE  LYS A  16       5.300  14.942 -31.298  1.00  0.00           C  
ATOM    245  NZ  LYS A  16       4.721  13.892 -30.428  1.00  0.00           N1+
ATOM    246  H   LYS A  16       6.851  21.527 -29.903  1.00  0.00           H  
ATOM    247  HA  LYS A  16       8.323  19.273 -30.995  1.00  0.00           H  
ATOM    248  HB2 LYS A  16       5.465  18.845 -30.020  1.00  0.00           H  
ATOM    249  HB3 LYS A  16       6.923  18.145 -29.313  1.00  0.00           H  
ATOM    250  HG2 LYS A  16       7.372  16.949 -31.492  1.00  0.00           H  
ATOM    251  HG3 LYS A  16       5.796  17.532 -32.080  1.00  0.00           H  
ATOM    252  HD2 LYS A  16       4.751  16.543 -29.994  1.00  0.00           H  
ATOM    253  HD3 LYS A  16       6.327  15.816 -29.637  1.00  0.00           H  
ATOM    254  HE2 LYS A  16       6.193  14.571 -31.807  1.00  0.00           H  
ATOM    255  HE3 LYS A  16       4.575  15.260 -32.053  1.00  0.00           H  
ATOM    256  HZ1 LYS A  16       5.379  13.630 -29.692  1.00  0.00           H  
ATOM    257  HZ2 LYS A  16       3.961  14.279 -29.869  1.00  0.00           H  
ATOM    258  HZ3 LYS A  16       4.413  13.077 -30.934  1.00  0.00           H  
ATOM    259  N   LEU A  17       7.605  20.985 -32.794  1.00  0.00           N  
ATOM    260  CA  LEU A  17       7.297  21.365 -34.173  1.00  0.00           C  
ATOM    261  C   LEU A  17       7.467  20.107 -35.023  1.00  0.00           C  
ATOM    262  O   LEU A  17       8.556  19.537 -35.015  1.00  0.00           O  
ATOM    263  CB  LEU A  17       8.215  22.506 -34.646  1.00  0.00           C  
ATOM    264  CG  LEU A  17       7.901  23.010 -36.070  1.00  0.00           C  
ATOM    265  CD1 LEU A  17       6.508  23.636 -36.162  1.00  0.00           C  
ATOM    266  CD2 LEU A  17       8.925  24.065 -36.483  1.00  0.00           C  
ATOM    267  H   LEU A  17       8.559  21.026 -32.476  1.00  0.00           H  
ATOM    268  HA  LEU A  17       6.259  21.697 -34.221  1.00  0.00           H  
ATOM    269  HB2 LEU A  17       9.241  22.141 -34.635  1.00  0.00           H  
ATOM    270  HB3 LEU A  17       8.131  23.342 -33.950  1.00  0.00           H  
ATOM    271  HG  LEU A  17       7.963  22.181 -36.776  1.00  0.00           H  
ATOM    272 HD11 LEU A  17       5.740  22.874 -36.034  1.00  0.00           H  
ATOM    273 HD12 LEU A  17       6.391  24.406 -35.400  1.00  0.00           H  
ATOM    274 HD13 LEU A  17       6.372  24.088 -37.143  1.00  0.00           H  
ATOM    275 HD21 LEU A  17       9.921  23.626 -36.500  1.00  0.00           H  
ATOM    276 HD22 LEU A  17       8.697  24.432 -37.485  1.00  0.00           H  
ATOM    277 HD23 LEU A  17       8.907  24.904 -35.787  1.00  0.00           H  
ATOM    278  N   VAL A  18       6.385  19.644 -35.651  1.00  0.00           N  
ATOM    279  CA  VAL A  18       6.320  18.379 -36.397  1.00  0.00           C  
ATOM    280  C   VAL A  18       5.391  18.508 -37.601  1.00  0.00           C  
ATOM    281  O   VAL A  18       4.356  19.170 -37.524  1.00  0.00           O  
ATOM    282  CB  VAL A  18       5.921  17.211 -35.468  1.00  0.00           C  
ATOM    283  CG1 VAL A  18       4.534  17.366 -34.828  1.00  0.00           C  
ATOM    284  CG2 VAL A  18       5.983  15.856 -36.184  1.00  0.00           C  
ATOM    285  H   VAL A  18       5.525  20.168 -35.580  1.00  0.00           H  
ATOM    286  HA  VAL A  18       7.310  18.162 -36.783  1.00  0.00           H  
ATOM    287  HB  VAL A  18       6.647  17.175 -34.654  1.00  0.00           H  
ATOM    288 HG11 VAL A  18       3.760  17.383 -35.596  1.00  0.00           H  
ATOM    289 HG12 VAL A  18       4.343  16.533 -34.154  1.00  0.00           H  
ATOM    290 HG13 VAL A  18       4.487  18.293 -34.257  1.00  0.00           H  
ATOM    291 HG21 VAL A  18       6.948  15.734 -36.677  1.00  0.00           H  
ATOM    292 HG22 VAL A  18       5.862  15.051 -35.460  1.00  0.00           H  
ATOM    293 HG23 VAL A  18       5.189  15.776 -36.928  1.00  0.00           H  
ATOM    294  N   PHE A  19       5.756  17.876 -38.721  1.00  0.00           N  
ATOM    295  CA  PHE A  19       4.918  17.811 -39.918  1.00  0.00           C  
ATOM    296  C   PHE A  19       5.265  16.597 -40.797  1.00  0.00           C  
ATOM    297  O   PHE A  19       6.390  16.089 -40.746  1.00  0.00           O  
ATOM    298  CB  PHE A  19       5.045  19.124 -40.704  1.00  0.00           C  
ATOM    299  CG  PHE A  19       3.894  19.374 -41.656  1.00  0.00           C  
ATOM    300  CD1 PHE A  19       2.670  19.851 -41.150  1.00  0.00           C  
ATOM    301  CD2 PHE A  19       4.025  19.108 -43.032  1.00  0.00           C  
ATOM    302  CE1 PHE A  19       1.583  20.065 -42.016  1.00  0.00           C  
ATOM    303  CE2 PHE A  19       2.938  19.322 -43.898  1.00  0.00           C  
ATOM    304  CZ  PHE A  19       1.718  19.802 -43.391  1.00  0.00           C  
ATOM    305  H   PHE A  19       6.611  17.337 -38.722  1.00  0.00           H  
ATOM    306  HA  PHE A  19       3.881  17.702 -39.595  1.00  0.00           H  
ATOM    307  HB2 PHE A  19       5.985  19.111 -41.246  1.00  0.00           H  
ATOM    308  HB3 PHE A  19       5.084  19.966 -40.011  1.00  0.00           H  
ATOM    309  HD1 PHE A  19       2.568  20.058 -40.093  1.00  0.00           H  
ATOM    310  HD2 PHE A  19       4.956  18.732 -43.428  1.00  0.00           H  
ATOM    311  HE1 PHE A  19       0.647  20.438 -41.625  1.00  0.00           H  
ATOM    312  HE2 PHE A  19       3.045  19.124 -44.956  1.00  0.00           H  
ATOM    313  HZ  PHE A  19       0.884  19.973 -44.058  1.00  0.00           H  
ATOM    314  N   PHE A  20       4.314  16.214 -41.659  1.00  0.00           N  
ATOM    315  CA  PHE A  20       4.205  14.913 -42.344  1.00  0.00           C  
ATOM    316  C   PHE A  20       3.926  13.739 -41.382  1.00  0.00           C  
ATOM    317  O   PHE A  20       3.926  13.916 -40.166  1.00  0.00           O  
ATOM    318  CB  PHE A  20       5.390  14.668 -43.292  1.00  0.00           C  
ATOM    319  CG  PHE A  20       5.757  15.858 -44.162  1.00  0.00           C  
ATOM    320  CD1 PHE A  20       4.879  16.295 -45.170  1.00  0.00           C  
ATOM    321  CD2 PHE A  20       6.978  16.529 -43.968  1.00  0.00           C  
ATOM    322  CE1 PHE A  20       5.227  17.386 -45.985  1.00  0.00           C  
ATOM    323  CE2 PHE A  20       7.336  17.609 -44.794  1.00  0.00           C  
ATOM    324  CZ  PHE A  20       6.456  18.041 -45.798  1.00  0.00           C  
ATOM    325  H   PHE A  20       3.495  16.802 -41.696  1.00  0.00           H  
ATOM    326  HA  PHE A  20       3.322  14.980 -42.980  1.00  0.00           H  
ATOM    327  HB2 PHE A  20       5.148  13.830 -43.947  1.00  0.00           H  
ATOM    328  HB3 PHE A  20       6.257  14.369 -42.704  1.00  0.00           H  
ATOM    329  HD1 PHE A  20       3.939  15.789 -45.327  1.00  0.00           H  
ATOM    330  HD2 PHE A  20       7.643  16.210 -43.184  1.00  0.00           H  
ATOM    331  HE1 PHE A  20       4.563  17.702 -46.779  1.00  0.00           H  
ATOM    332  HE2 PHE A  20       8.287  18.108 -44.661  1.00  0.00           H  
ATOM    333  HZ  PHE A  20       6.731  18.866 -46.438  1.00  0.00           H  
ATOM    334  N   ALA A  21       3.568  12.568 -41.929  1.00  0.00           N  
ATOM    335  CA  ALA A  21       3.092  11.423 -41.141  1.00  0.00           C  
ATOM    336  C   ALA A  21       3.584  10.066 -41.677  1.00  0.00           C  
ATOM    337  O   ALA A  21       4.366   9.402 -41.003  1.00  0.00           O  
ATOM    338  CB  ALA A  21       1.559  11.486 -41.054  1.00  0.00           C  
ATOM    339  H   ALA A  21       3.602  12.465 -42.932  1.00  0.00           H  
ATOM    340  HA  ALA A  21       3.475  11.503 -40.122  1.00  0.00           H  
ATOM    341  HB1 ALA A  21       1.117  11.448 -42.051  1.00  0.00           H  
ATOM    342  HB2 ALA A  21       1.193  10.640 -40.471  1.00  0.00           H  
ATOM    343  HB3 ALA A  21       1.256  12.411 -40.561  1.00  0.00           H  
ATOM    344  N   GLU A  22       3.154   9.689 -42.884  1.00  0.00           N  
ATOM    345  CA  GLU A  22       3.381   8.370 -43.497  1.00  0.00           C  
ATOM    346  C   GLU A  22       3.500   8.553 -45.023  1.00  0.00           C  
ATOM    347  O   GLU A  22       2.532   8.380 -45.759  1.00  0.00           O  
ATOM    348  CB  GLU A  22       2.221   7.440 -43.081  1.00  0.00           C  
ATOM    349  CG  GLU A  22       2.428   5.968 -43.474  1.00  0.00           C  
ATOM    350  CD  GLU A  22       1.205   5.089 -43.148  1.00  0.00           C  
ATOM    351  OE1 GLU A  22       0.479   5.404 -42.175  1.00  0.00           O  
ATOM    352  OE2 GLU A  22       1.007   4.084 -43.870  1.00  0.00           O1-
ATOM    353  H   GLU A  22       2.532  10.296 -43.394  1.00  0.00           H  
ATOM    354  HA  GLU A  22       4.316   7.943 -43.131  1.00  0.00           H  
ATOM    355  HB2 GLU A  22       1.289   7.806 -43.517  1.00  0.00           H  
ATOM    356  HB3 GLU A  22       2.121   7.488 -41.995  1.00  0.00           H  
ATOM    357  HG2 GLU A  22       3.301   5.584 -42.941  1.00  0.00           H  
ATOM    358  HG3 GLU A  22       2.637   5.910 -44.544  1.00  0.00           H  
ATOM    359  N   ASP A  23       4.654   9.068 -45.462  1.00  0.00           N  
ATOM    360  CA  ASP A  23       4.905   9.646 -46.792  1.00  0.00           C  
ATOM    361  C   ASP A  23       4.011  10.844 -47.231  1.00  0.00           C  
ATOM    362  O   ASP A  23       2.997  11.179 -46.622  1.00  0.00           O  
ATOM    363  CB  ASP A  23       5.007   8.544 -47.873  1.00  0.00           C  
ATOM    364  CG  ASP A  23       5.593   9.112 -49.170  1.00  0.00           C  
ATOM    365  OD1 ASP A  23       6.668   9.747 -49.079  1.00  0.00           O  
ATOM    366  OD2 ASP A  23       4.901   9.140 -50.211  1.00  0.00           O1-
ATOM    367  H   ASP A  23       5.423   9.114 -44.798  1.00  0.00           H  
ATOM    368  HA  ASP A  23       5.906  10.061 -46.709  1.00  0.00           H  
ATOM    369  HB2 ASP A  23       4.018   8.127 -48.066  1.00  0.00           H  
ATOM    370  HB3 ASP A  23       5.659   7.745 -47.515  1.00  0.00           H  
ATOM    371  N   VAL A  24       4.522  11.574 -48.232  1.00  0.00           N  
ATOM    372  CA  VAL A  24       3.887  12.359 -49.316  1.00  0.00           C  
ATOM    373  C   VAL A  24       5.035  12.811 -50.246  1.00  0.00           C  
ATOM    374  O   VAL A  24       5.480  13.955 -50.204  1.00  0.00           O  
ATOM    375  CB  VAL A  24       3.025  13.577 -48.885  1.00  0.00           C  
ATOM    376  CG1 VAL A  24       1.548  13.206 -48.695  1.00  0.00           C  
ATOM    377  CG2 VAL A  24       3.524  14.345 -47.656  1.00  0.00           C  
ATOM    378  H   VAL A  24       5.445  11.240 -48.499  1.00  0.00           H  
ATOM    379  HA  VAL A  24       3.258  11.685 -49.898  1.00  0.00           H  
ATOM    380  HB  VAL A  24       3.018  14.283 -49.716  1.00  0.00           H  
ATOM    381 HG11 VAL A  24       1.176  12.705 -49.588  1.00  0.00           H  
ATOM    382 HG12 VAL A  24       1.418  12.547 -47.841  1.00  0.00           H  
ATOM    383 HG13 VAL A  24       0.962  14.110 -48.531  1.00  0.00           H  
ATOM    384 HG21 VAL A  24       4.547  14.676 -47.825  1.00  0.00           H  
ATOM    385 HG22 VAL A  24       2.900  15.224 -47.502  1.00  0.00           H  
ATOM    386 HG23 VAL A  24       3.484  13.713 -46.770  1.00  0.00           H  
ATOM    387  N   GLY A  25       5.670  11.864 -50.941  1.00  0.00           N  
ATOM    388  CA  GLY A  25       7.088  11.923 -51.341  1.00  0.00           C  
ATOM    389  C   GLY A  25       7.561  12.915 -52.419  1.00  0.00           C  
ATOM    390  O   GLY A  25       8.490  12.586 -53.153  1.00  0.00           O  
ATOM    391  H   GLY A  25       5.298  10.916 -50.847  1.00  0.00           H  
ATOM    392  HA2 GLY A  25       7.389  10.922 -51.653  1.00  0.00           H  
ATOM    393  HA3 GLY A  25       7.652  12.164 -50.443  1.00  0.00           H  
ATOM    394  N   SER A  26       6.988  14.119 -52.528  1.00  0.00           N  
ATOM    395  CA  SER A  26       7.460  15.178 -53.442  1.00  0.00           C  
ATOM    396  C   SER A  26       7.204  16.586 -52.877  1.00  0.00           C  
ATOM    397  O   SER A  26       6.429  17.375 -53.418  1.00  0.00           O  
ATOM    398  CB  SER A  26       6.838  14.990 -54.831  1.00  0.00           C  
ATOM    399  OG  SER A  26       7.531  15.772 -55.788  1.00  0.00           O  
ATOM    400  H   SER A  26       6.266  14.346 -51.849  1.00  0.00           H  
ATOM    401  HA  SER A  26       8.539  15.076 -53.554  1.00  0.00           H  
ATOM    402  HB2 SER A  26       5.784  15.271 -54.806  1.00  0.00           H  
ATOM    403  HB3 SER A  26       6.914  13.940 -55.121  1.00  0.00           H  
ATOM    404  HG  SER A  26       7.017  15.769 -56.601  1.00  0.00           H  
ATOM    405  N   ASN A  27       7.827  16.907 -51.740  1.00  0.00           N  
ATOM    406  CA  ASN A  27       7.534  18.112 -50.946  1.00  0.00           C  
ATOM    407  C   ASN A  27       8.161  19.405 -51.511  1.00  0.00           C  
ATOM    408  O   ASN A  27       8.947  20.077 -50.837  1.00  0.00           O  
ATOM    409  CB  ASN A  27       7.898  17.839 -49.477  1.00  0.00           C  
ATOM    410  CG  ASN A  27       6.998  16.793 -48.859  1.00  0.00           C  
ATOM    411  ND2 ASN A  27       7.542  15.858 -48.122  1.00  0.00           N  
ATOM    412  OD1 ASN A  27       5.790  16.838 -49.004  1.00  0.00           O  
ATOM    413  H   ASN A  27       8.457  16.217 -51.343  1.00  0.00           H  
ATOM    414  HA  ASN A  27       6.453  18.276 -50.983  1.00  0.00           H  
ATOM    415  HB2 ASN A  27       7.774  18.748 -48.892  1.00  0.00           H  
ATOM    416  HB3 ASN A  27       8.932  17.526 -49.404  1.00  0.00           H  
ATOM    417 HD21 ASN A  27       6.905  15.177 -47.750  1.00  0.00           H  
ATOM    418 HD22 ASN A  27       8.536  15.834 -47.915  1.00  0.00           H  
ATOM    419  N   LYS A  28       7.822  19.752 -52.759  1.00  0.00           N  
ATOM    420  CA  LYS A  28       8.210  21.009 -53.416  1.00  0.00           C  
ATOM    421  C   LYS A  28       7.686  22.215 -52.624  1.00  0.00           C  
ATOM    422  O   LYS A  28       6.482  22.386 -52.473  1.00  0.00           O  
ATOM    423  CB  LYS A  28       7.738  20.989 -54.885  1.00  0.00           C  
ATOM    424  CG  LYS A  28       7.903  22.314 -55.655  1.00  0.00           C  
ATOM    425  CD  LYS A  28       9.335  22.844 -55.846  1.00  0.00           C  
ATOM    426  CE  LYS A  28      10.119  22.120 -56.953  1.00  0.00           C  
ATOM    427  NZ  LYS A  28      11.300  22.910 -57.374  1.00  0.00           N1+
ATOM    428  H   LYS A  28       7.166  19.141 -53.239  1.00  0.00           H  
ATOM    429  HA  LYS A  28       9.287  21.068 -53.419  1.00  0.00           H  
ATOM    430  HB2 LYS A  28       6.676  20.735 -54.899  1.00  0.00           H  
ATOM    431  HB3 LYS A  28       8.272  20.200 -55.417  1.00  0.00           H  
ATOM    432  HG2 LYS A  28       7.326  23.083 -55.141  1.00  0.00           H  
ATOM    433  HG3 LYS A  28       7.449  22.195 -56.640  1.00  0.00           H  
ATOM    434  HD2 LYS A  28       9.889  22.801 -54.910  1.00  0.00           H  
ATOM    435  HD3 LYS A  28       9.241  23.894 -56.124  1.00  0.00           H  
ATOM    436  HE2 LYS A  28       9.462  21.998 -57.819  1.00  0.00           H  
ATOM    437  HE3 LYS A  28      10.422  21.134 -56.602  1.00  0.00           H  
ATOM    438  HZ1 LYS A  28      11.953  23.157 -56.629  1.00  0.00           H  
ATOM    439  HZ2 LYS A  28      11.859  22.509 -58.113  1.00  0.00           H  
ATOM    440  HZ3 LYS A  28      11.000  23.811 -57.762  1.00  0.00           H  
ATOM    441  N   GLY A  29       8.594  23.066 -52.142  1.00  0.00           N  
ATOM    442  CA  GLY A  29       8.255  24.344 -51.495  1.00  0.00           C  
ATOM    443  C   GLY A  29       7.731  24.267 -50.053  1.00  0.00           C  
ATOM    444  O   GLY A  29       7.260  25.276 -49.532  1.00  0.00           O  
ATOM    445  H   GLY A  29       9.571  22.821 -52.261  1.00  0.00           H  
ATOM    446  HA2 GLY A  29       7.497  24.852 -52.093  1.00  0.00           H  
ATOM    447  HA3 GLY A  29       9.140  24.970 -51.481  1.00  0.00           H  
ATOM    448  N   ALA A  30       7.812  23.110 -49.389  1.00  0.00           N  
ATOM    449  CA  ALA A  30       7.258  22.900 -48.047  1.00  0.00           C  
ATOM    450  C   ALA A  30       8.122  23.507 -46.914  1.00  0.00           C  
ATOM    451  O   ALA A  30       8.732  22.781 -46.135  1.00  0.00           O  
ATOM    452  CB  ALA A  30       7.009  21.396 -47.873  1.00  0.00           C  
ATOM    453  H   ALA A  30       8.202  22.309 -49.865  1.00  0.00           H  
ATOM    454  HA  ALA A  30       6.288  23.397 -47.999  1.00  0.00           H  
ATOM    455  HB1 ALA A  30       7.959  20.862 -47.892  1.00  0.00           H  
ATOM    456  HB2 ALA A  30       6.521  21.221 -46.913  1.00  0.00           H  
ATOM    457  HB3 ALA A  30       6.364  21.029 -48.672  1.00  0.00           H  
ATOM    458  N   ILE A  31       8.199  24.836 -46.827  1.00  0.00           N  
ATOM    459  CA  ILE A  31       9.011  25.567 -45.836  1.00  0.00           C  
ATOM    460  C   ILE A  31       8.307  25.680 -44.469  1.00  0.00           C  
ATOM    461  O   ILE A  31       7.086  25.814 -44.414  1.00  0.00           O  
ATOM    462  CB  ILE A  31       9.438  26.948 -46.396  1.00  0.00           C  
ATOM    463  CG1 ILE A  31       8.282  27.968 -46.550  1.00  0.00           C  
ATOM    464  CG2 ILE A  31      10.135  26.779 -47.759  1.00  0.00           C  
ATOM    465  CD1 ILE A  31       8.134  28.905 -45.343  1.00  0.00           C  
ATOM    466  H   ILE A  31       7.698  25.375 -47.524  1.00  0.00           H  
ATOM    467  HA  ILE A  31       9.925  24.993 -45.675  1.00  0.00           H  
ATOM    468  HB  ILE A  31      10.177  27.370 -45.714  1.00  0.00           H  
ATOM    469 HG12 ILE A  31       7.339  27.446 -46.721  1.00  0.00           H  
ATOM    470 HG13 ILE A  31       8.461  28.601 -47.420  1.00  0.00           H  
ATOM    471 HG21 ILE A  31      10.968  26.086 -47.676  1.00  0.00           H  
ATOM    472 HG22 ILE A  31       9.438  26.409 -48.509  1.00  0.00           H  
ATOM    473 HG23 ILE A  31      10.517  27.735 -48.099  1.00  0.00           H  
ATOM    474 HD11 ILE A  31       7.318  29.603 -45.528  1.00  0.00           H  
ATOM    475 HD12 ILE A  31       7.914  28.345 -44.436  1.00  0.00           H  
ATOM    476 HD13 ILE A  31       9.055  29.472 -45.199  1.00  0.00           H  
ATOM    477  N   ILE A  32       9.067  25.705 -43.364  1.00  0.00           N  
ATOM    478  CA  ILE A  32       8.531  25.938 -42.000  1.00  0.00           C  
ATOM    479  C   ILE A  32       9.491  26.711 -41.061  1.00  0.00           C  
ATOM    480  O   ILE A  32       9.197  26.894 -39.881  1.00  0.00           O  
ATOM    481  CB  ILE A  32       8.059  24.585 -41.403  1.00  0.00           C  
ATOM    482  CG1 ILE A  32       6.888  24.757 -40.412  1.00  0.00           C  
ATOM    483  CG2 ILE A  32       9.221  23.795 -40.780  1.00  0.00           C  
ATOM    484  CD1 ILE A  32       6.240  23.426 -40.005  1.00  0.00           C  
ATOM    485  H   ILE A  32      10.049  25.470 -43.454  1.00  0.00           H  
ATOM    486  HA  ILE A  32       7.653  26.576 -42.107  1.00  0.00           H  
ATOM    487  HB  ILE A  32       7.666  23.990 -42.229  1.00  0.00           H  
ATOM    488 HG12 ILE A  32       6.120  25.371 -40.884  1.00  0.00           H  
ATOM    489 HG13 ILE A  32       7.228  25.270 -39.512  1.00  0.00           H  
ATOM    490 HG21 ILE A  32       9.511  24.238 -39.828  1.00  0.00           H  
ATOM    491 HG22 ILE A  32       8.924  22.759 -40.614  1.00  0.00           H  
ATOM    492 HG23 ILE A  32      10.072  23.803 -41.457  1.00  0.00           H  
ATOM    493 HD11 ILE A  32       5.945  22.867 -40.894  1.00  0.00           H  
ATOM    494 HD12 ILE A  32       6.934  22.828 -39.413  1.00  0.00           H  
ATOM    495 HD13 ILE A  32       5.353  23.625 -39.404  1.00  0.00           H  
ATOM    496  N   GLY A  33      10.661  27.134 -41.556  1.00  0.00           N  
ATOM    497  CA  GLY A  33      11.761  27.682 -40.749  1.00  0.00           C  
ATOM    498  C   GLY A  33      11.411  28.912 -39.904  1.00  0.00           C  
ATOM    499  O   GLY A  33      10.884  29.913 -40.395  1.00  0.00           O  
ATOM    500  H   GLY A  33      10.854  26.929 -42.523  1.00  0.00           H  
ATOM    501  HA2 GLY A  33      12.593  27.944 -41.397  1.00  0.00           H  
ATOM    502  HA3 GLY A  33      12.107  26.904 -40.071  1.00  0.00           H  
ATOM    503  N   LEU A  34      11.781  28.856 -38.623  1.00  0.00           N  
ATOM    504  CA  LEU A  34      11.410  29.848 -37.619  1.00  0.00           C  
ATOM    505  C   LEU A  34      12.224  31.142 -37.772  1.00  0.00           C  
ATOM    506  O   LEU A  34      13.444  31.153 -37.606  1.00  0.00           O  
ATOM    507  CB  LEU A  34      11.551  29.206 -36.227  1.00  0.00           C  
ATOM    508  CG  LEU A  34      11.214  30.133 -35.043  1.00  0.00           C  
ATOM    509  CD1 LEU A  34       9.775  30.652 -35.098  1.00  0.00           C  
ATOM    510  CD2 LEU A  34      11.395  29.374 -33.728  1.00  0.00           C  
ATOM    511  H   LEU A  34      12.331  28.060 -38.330  1.00  0.00           H  
ATOM    512  HA  LEU A  34      10.356  30.087 -37.774  1.00  0.00           H  
ATOM    513  HB2 LEU A  34      12.579  28.864 -36.115  1.00  0.00           H  
ATOM    514  HB3 LEU A  34      10.902  28.329 -36.183  1.00  0.00           H  
ATOM    515  HG  LEU A  34      11.894  30.984 -35.042  1.00  0.00           H  
ATOM    516 HD11 LEU A  34       9.633  31.294 -35.965  1.00  0.00           H  
ATOM    517 HD12 LEU A  34       9.077  29.815 -35.149  1.00  0.00           H  
ATOM    518 HD13 LEU A  34       9.562  31.238 -34.204  1.00  0.00           H  
ATOM    519 HD21 LEU A  34      12.419  29.015 -33.645  1.00  0.00           H  
ATOM    520 HD22 LEU A  34      11.190  30.038 -32.888  1.00  0.00           H  
ATOM    521 HD23 LEU A  34      10.713  28.524 -33.688  1.00  0.00           H  
ATOM    522  N   MET A  35      11.526  32.259 -38.003  1.00  0.00           N  
ATOM    523  CA  MET A  35      12.112  33.600 -38.166  1.00  0.00           C  
ATOM    524  C   MET A  35      13.165  33.689 -39.295  1.00  0.00           C  
ATOM    525  O   MET A  35      14.111  34.469 -39.231  1.00  0.00           O  
ATOM    526  CB  MET A  35      12.581  34.155 -36.798  1.00  0.00           C  
ATOM    527  CG  MET A  35      11.894  35.476 -36.429  1.00  0.00           C  
ATOM    528  SD  MET A  35      12.083  36.852 -37.599  1.00  0.00           S  
ATOM    529  CE  MET A  35      13.841  37.246 -37.385  1.00  0.00           C  
ATOM    530  H   MET A  35      10.533  32.161 -38.149  1.00  0.00           H  
ATOM    531  HA  MET A  35      11.297  34.237 -38.508  1.00  0.00           H  
ATOM    532  HB2 MET A  35      13.662  34.291 -36.787  1.00  0.00           H  
ATOM    533  HB3 MET A  35      12.349  33.438 -36.008  1.00  0.00           H  
ATOM    534  HG2 MET A  35      12.267  35.800 -35.457  1.00  0.00           H  
ATOM    535  HG3 MET A  35      10.827  35.279 -36.321  1.00  0.00           H  
ATOM    536  HE1 MET A  35      14.106  38.081 -38.032  1.00  0.00           H  
ATOM    537  HE2 MET A  35      14.035  37.517 -36.348  1.00  0.00           H  
ATOM    538  HE3 MET A  35      14.451  36.386 -37.655  1.00  0.00           H  
ATOM    539  N   VAL A  36      13.024  32.862 -40.334  1.00  0.00           N  
ATOM    540  CA  VAL A  36      13.903  32.877 -41.514  1.00  0.00           C  
ATOM    541  C   VAL A  36      13.651  34.135 -42.352  1.00  0.00           C  
ATOM    542  O   VAL A  36      12.506  34.459 -42.669  1.00  0.00           O  
ATOM    543  CB  VAL A  36      13.717  31.583 -42.329  1.00  0.00           C  
ATOM    544  CG1 VAL A  36      14.449  31.598 -43.674  1.00  0.00           C  
ATOM    545  CG2 VAL A  36      14.240  30.389 -41.520  1.00  0.00           C  
ATOM    546  H   VAL A  36      12.237  32.228 -40.337  1.00  0.00           H  
ATOM    547  HA  VAL A  36      14.938  32.915 -41.174  1.00  0.00           H  
ATOM    548  HB  VAL A  36      12.655  31.432 -42.527  1.00  0.00           H  
ATOM    549 HG11 VAL A  36      15.509  31.806 -43.533  1.00  0.00           H  
ATOM    550 HG12 VAL A  36      14.328  30.635 -44.167  1.00  0.00           H  
ATOM    551 HG13 VAL A  36      14.021  32.359 -44.324  1.00  0.00           H  
ATOM    552 HG21 VAL A  36      13.665  30.278 -40.604  1.00  0.00           H  
ATOM    553 HG22 VAL A  36      14.151  29.472 -42.100  1.00  0.00           H  
ATOM    554 HG23 VAL A  36      15.279  30.539 -41.243  1.00  0.00           H  
ATOM    555  N   GLY A  37      14.728  34.805 -42.769  1.00  0.00           N  
ATOM    556  CA  GLY A  37      14.733  36.044 -43.556  1.00  0.00           C  
ATOM    557  C   GLY A  37      14.346  35.872 -45.030  1.00  0.00           C  
ATOM    558  O   GLY A  37      15.071  36.323 -45.912  1.00  0.00           O  
ATOM    559  H   GLY A  37      15.632  34.444 -42.483  1.00  0.00           H  
ATOM    560  HA2 GLY A  37      15.730  36.485 -43.516  1.00  0.00           H  
ATOM    561  HA3 GLY A  37      14.033  36.748 -43.105  1.00  0.00           H  
ATOM    562  N   GLY A  38      13.219  35.210 -45.298  1.00  0.00           N  
ATOM    563  CA  GLY A  38      12.736  34.899 -46.644  1.00  0.00           C  
ATOM    564  C   GLY A  38      13.345  33.627 -47.246  1.00  0.00           C  
ATOM    565  O   GLY A  38      14.382  33.127 -46.809  1.00  0.00           O  
ATOM    566  H   GLY A  38      12.694  34.862 -44.502  1.00  0.00           H  
ATOM    567  HA2 GLY A  38      12.956  35.731 -47.314  1.00  0.00           H  
ATOM    568  HA3 GLY A  38      11.654  34.779 -46.604  1.00  0.00           H  
ATOM    569  N   VAL A  39      12.660  33.069 -48.246  1.00  0.00           N  
ATOM    570  CA  VAL A  39      13.041  31.814 -48.908  1.00  0.00           C  
ATOM    571  C   VAL A  39      12.601  31.804 -50.373  1.00  0.00           C  
ATOM    572  O   VAL A  39      11.538  32.328 -50.703  1.00  0.00           O  
ATOM    573  CB  VAL A  39      12.509  30.591 -48.127  1.00  0.00           C  
ATOM    574  CG1 VAL A  39      10.993  30.624 -47.884  1.00  0.00           C  
ATOM    575  CG2 VAL A  39      12.872  29.260 -48.799  1.00  0.00           C  
ATOM    576  H   VAL A  39      11.824  33.524 -48.586  1.00  0.00           H  
ATOM    577  HA  VAL A  39      14.125  31.756 -48.894  1.00  0.00           H  
ATOM    578  HB  VAL A  39      12.990  30.600 -47.148  1.00  0.00           H  
ATOM    579 HG11 VAL A  39      10.453  30.537 -48.827  1.00  0.00           H  
ATOM    580 HG12 VAL A  39      10.715  29.803 -47.226  1.00  0.00           H  
ATOM    581 HG13 VAL A  39      10.705  31.551 -47.391  1.00  0.00           H  
ATOM    582 HG21 VAL A  39      13.921  29.253 -49.086  1.00  0.00           H  
ATOM    583 HG22 VAL A  39      12.698  28.441 -48.105  1.00  0.00           H  
ATOM    584 HG23 VAL A  39      12.270  29.107 -49.693  1.00  0.00           H  
ATOM    585  N   VAL A  40      13.411  31.199 -51.245  1.00  0.00           N  
ATOM    586  CA  VAL A  40      13.129  31.018 -52.680  1.00  0.00           C  
ATOM    587  C   VAL A  40      13.185  29.532 -53.035  1.00  0.00           C  
ATOM    588  O   VAL A  40      14.083  28.825 -52.586  1.00  0.00           O  
ATOM    589  CB  VAL A  40      14.113  31.835 -53.543  1.00  0.00           C  
ATOM    590  CG1 VAL A  40      13.851  31.666 -55.046  1.00  0.00           C  
ATOM    591  CG2 VAL A  40      14.026  33.335 -53.225  1.00  0.00           C  
ATOM    592  H   VAL A  40      14.278  30.805 -50.888  1.00  0.00           H  
ATOM    593  HA  VAL A  40      12.122  31.376 -52.895  1.00  0.00           H  
ATOM    594  HB  VAL A  40      15.127  31.498 -53.334  1.00  0.00           H  
ATOM    595 HG11 VAL A  40      12.823  31.942 -55.285  1.00  0.00           H  
ATOM    596 HG12 VAL A  40      14.532  32.301 -55.614  1.00  0.00           H  
ATOM    597 HG13 VAL A  40      14.029  30.634 -55.351  1.00  0.00           H  
ATOM    598 HG21 VAL A  40      13.008  33.692 -53.383  1.00  0.00           H  
ATOM    599 HG22 VAL A  40      14.312  33.517 -52.189  1.00  0.00           H  
ATOM    600 HG23 VAL A  40      14.709  33.892 -53.866  1.00  0.00           H  
ATOM    601  N   ILE A  41      12.239  29.071 -53.854  1.00  0.00           N  
ATOM    602  CA  ILE A  41      12.164  27.713 -54.411  1.00  0.00           C  
ATOM    603  C   ILE A  41      11.847  27.839 -55.910  1.00  0.00           C  
ATOM    604  O   ILE A  41      11.134  28.777 -56.283  1.00  0.00           O  
ATOM    605  CB  ILE A  41      11.115  26.844 -53.669  1.00  0.00           C  
ATOM    606  CG1 ILE A  41      11.229  26.916 -52.125  1.00  0.00           C  
ATOM    607  CG2 ILE A  41      11.247  25.372 -54.091  1.00  0.00           C  
ATOM    608  CD1 ILE A  41      10.250  27.925 -51.508  1.00  0.00           C  
ATOM    609  H   ILE A  41      11.573  29.728 -54.237  1.00  0.00           H  
ATOM    610  HA  ILE A  41      13.131  27.232 -54.302  1.00  0.00           H  
ATOM    611  HB  ILE A  41      10.117  27.178 -53.962  1.00  0.00           H  
ATOM    612 HG12 ILE A  41      12.246  27.169 -51.834  1.00  0.00           H  
ATOM    613 HG13 ILE A  41      11.021  25.944 -51.682  1.00  0.00           H  
ATOM    614 HG21 ILE A  41      12.249  25.001 -53.870  1.00  0.00           H  
ATOM    615 HG22 ILE A  41      10.513  24.763 -53.568  1.00  0.00           H  
ATOM    616 HG23 ILE A  41      11.066  25.270 -55.160  1.00  0.00           H  
ATOM    617 HD11 ILE A  41       9.226  27.650 -51.763  1.00  0.00           H  
ATOM    618 HD12 ILE A  41      10.354  27.913 -50.426  1.00  0.00           H  
ATOM    619 HD13 ILE A  41      10.452  28.932 -51.869  1.00  0.00           H  
ATOM    620  N   ALA A  42      12.379  26.945 -56.752  1.00  0.00           N  
ATOM    621  CA  ALA A  42      12.077  26.880 -58.192  1.00  0.00           C  
ATOM    622  C   ALA A  42      11.227  25.643 -58.527  1.00  0.00           C  
ATOM    623  O   ALA A  42      11.641  24.796 -59.347  1.00  0.00           O  
ATOM    624  CB  ALA A  42      13.400  26.977 -58.970  1.00  0.00           C  
ATOM    625  OXT ALA A  42      10.210  25.419 -57.837  1.00  0.00           O1-
ATOM    626  H   ALA A  42      12.954  26.205 -56.364  1.00  0.00           H  
ATOM    627  HA  ALA A  42      11.463  27.735 -58.471  1.00  0.00           H  
ATOM    628  HB1 ALA A  42      13.932  27.887 -58.690  1.00  0.00           H  
ATOM    629  HB2 ALA A  42      14.020  26.108 -58.750  1.00  0.00           H  
ATOM    630  HB3 ALA A  42      13.190  26.994 -60.040  1.00  0.00           H  
TER     631      ALA A  42 
ATOM    632  N   ASP B   1       2.371  -5.334  -2.424  1.00  0.00           N1+
ATOM    633  CA  ASP B   1       1.101  -4.752  -1.965  1.00  0.00           C  
ATOM    634  C   ASP B   1       0.519  -3.791  -3.000  1.00  0.00           C  
ATOM    635  O   ASP B   1      -0.600  -4.022  -3.439  1.00  0.00           O  
ATOM    636  CB  ASP B   1       1.224  -4.079  -0.593  1.00  0.00           C  
ATOM    637  CG  ASP B   1      -0.143  -3.498  -0.239  1.00  0.00           C  
ATOM    638  OD1 ASP B   1      -0.341  -2.289  -0.475  1.00  0.00           O  
ATOM    639  OD2 ASP B   1      -1.068  -4.298   0.005  1.00  0.00           O1-
ATOM    640  H1  ASP B   1       2.230  -6.044  -3.137  1.00  0.00           H  
ATOM    641  H2  ASP B   1       2.886  -5.797  -1.682  1.00  0.00           H  
ATOM    642  H3  ASP B   1       2.972  -4.630  -2.831  1.00  0.00           H  
ATOM    643  HA  ASP B   1       0.374  -5.557  -1.852  1.00  0.00           H  
ATOM    644  HB2 ASP B   1       1.977  -3.290  -0.629  1.00  0.00           H  
ATOM    645  HB3 ASP B   1       1.520  -4.819   0.152  1.00  0.00           H  
ATOM    646  N   ALA B   2       1.211  -2.693  -3.322  1.00  0.00           N  
ATOM    647  CA  ALA B   2       0.737  -1.636  -4.215  1.00  0.00           C  
ATOM    648  C   ALA B   2       1.918  -0.978  -4.945  1.00  0.00           C  
ATOM    649  O   ALA B   2       3.025  -0.926  -4.404  1.00  0.00           O  
ATOM    650  CB  ALA B   2      -0.033  -0.604  -3.389  1.00  0.00           C  
ATOM    651  H   ALA B   2       2.130  -2.539  -2.933  1.00  0.00           H  
ATOM    652  HA  ALA B   2       0.067  -2.069  -4.959  1.00  0.00           H  
ATOM    653  HB1 ALA B   2       0.642  -0.089  -2.704  1.00  0.00           H  
ATOM    654  HB2 ALA B   2      -0.500   0.118  -4.056  1.00  0.00           H  
ATOM    655  HB3 ALA B   2      -0.807  -1.101  -2.815  1.00  0.00           H  
ATOM    656  N   GLU B   3       1.706  -0.491  -6.169  1.00  0.00           N  
ATOM    657  CA  GLU B   3       2.812  -0.247  -7.103  1.00  0.00           C  
ATOM    658  C   GLU B   3       2.663   1.048  -7.914  1.00  0.00           C  
ATOM    659  O   GLU B   3       1.701   1.242  -8.652  1.00  0.00           O  
ATOM    660  CB  GLU B   3       2.986  -1.492  -7.996  1.00  0.00           C  
ATOM    661  CG  GLU B   3       4.464  -1.864  -8.076  1.00  0.00           C  
ATOM    662  CD  GLU B   3       4.704  -3.188  -8.797  1.00  0.00           C  
ATOM    663  OE1 GLU B   3       4.797  -3.163 -10.042  1.00  0.00           O  
ATOM    664  OE2 GLU B   3       4.894  -4.204  -8.086  1.00  0.00           O1-
ATOM    665  H   GLU B   3       0.748  -0.466  -6.510  1.00  0.00           H  
ATOM    666  HA  GLU B   3       3.724  -0.126  -6.517  1.00  0.00           H  
ATOM    667  HB2 GLU B   3       2.586  -1.308  -8.992  1.00  0.00           H  
ATOM    668  HB3 GLU B   3       2.451  -2.341  -7.566  1.00  0.00           H  
ATOM    669  HG2 GLU B   3       4.841  -1.955  -7.058  1.00  0.00           H  
ATOM    670  HG3 GLU B   3       5.013  -1.065  -8.577  1.00  0.00           H  
ATOM    671  N   PHE B   4       3.659   1.933  -7.848  1.00  0.00           N  
ATOM    672  CA  PHE B   4       3.598   3.322  -8.332  1.00  0.00           C  
ATOM    673  C   PHE B   4       3.960   3.447  -9.826  1.00  0.00           C  
ATOM    674  O   PHE B   4       4.765   4.287 -10.241  1.00  0.00           O  
ATOM    675  CB  PHE B   4       4.421   4.214  -7.389  1.00  0.00           C  
ATOM    676  CG  PHE B   4       3.939   4.156  -5.949  1.00  0.00           C  
ATOM    677  CD1 PHE B   4       2.957   5.058  -5.496  1.00  0.00           C  
ATOM    678  CD2 PHE B   4       4.423   3.161  -5.077  1.00  0.00           C  
ATOM    679  CE1 PHE B   4       2.463   4.964  -4.183  1.00  0.00           C  
ATOM    680  CE2 PHE B   4       3.922   3.061  -3.767  1.00  0.00           C  
ATOM    681  CZ  PHE B   4       2.944   3.964  -3.319  1.00  0.00           C  
ATOM    682  H   PHE B   4       4.493   1.660  -7.333  1.00  0.00           H  
ATOM    683  HA  PHE B   4       2.562   3.652  -8.249  1.00  0.00           H  
ATOM    684  HB2 PHE B   4       4.362   5.247  -7.736  1.00  0.00           H  
ATOM    685  HB3 PHE B   4       5.466   3.912  -7.426  1.00  0.00           H  
ATOM    686  HD1 PHE B   4       2.569   5.818  -6.158  1.00  0.00           H  
ATOM    687  HD2 PHE B   4       5.169   2.455  -5.413  1.00  0.00           H  
ATOM    688  HE1 PHE B   4       1.703   5.651  -3.839  1.00  0.00           H  
ATOM    689  HE2 PHE B   4       4.283   2.282  -3.110  1.00  0.00           H  
ATOM    690  HZ  PHE B   4       2.556   3.886  -2.313  1.00  0.00           H  
ATOM    691  N   ARG B   5       3.384   2.551 -10.632  1.00  0.00           N  
ATOM    692  CA  ARG B   5       3.828   2.159 -11.978  1.00  0.00           C  
ATOM    693  C   ARG B   5       3.491   3.181 -13.066  1.00  0.00           C  
ATOM    694  O   ARG B   5       2.349   3.296 -13.525  1.00  0.00           O  
ATOM    695  CB  ARG B   5       3.258   0.763 -12.270  1.00  0.00           C  
ATOM    696  CG  ARG B   5       3.956  -0.313 -11.417  1.00  0.00           C  
ATOM    697  CD  ARG B   5       5.376  -0.666 -11.903  1.00  0.00           C  
ATOM    698  NE  ARG B   5       5.357  -1.259 -13.248  1.00  0.00           N  
ATOM    699  CZ  ARG B   5       4.728  -2.366 -13.591  1.00  0.00           C  
ATOM    700  NH1 ARG B   5       4.325  -3.255 -12.735  1.00  0.00           N  
ATOM    701  NH2 ARG B   5       4.476  -2.582 -14.844  1.00  0.00           N1+
ATOM    702  H   ARG B   5       2.695   1.949 -10.185  1.00  0.00           H  
ATOM    703  HA  ARG B   5       4.915   2.072 -11.981  1.00  0.00           H  
ATOM    704  HB2 ARG B   5       3.373   0.525 -13.328  1.00  0.00           H  
ATOM    705  HB3 ARG B   5       2.190   0.758 -12.044  1.00  0.00           H  
ATOM    706  HG2 ARG B   5       3.336  -1.208 -11.418  1.00  0.00           H  
ATOM    707  HG3 ARG B   5       4.023   0.026 -10.386  1.00  0.00           H  
ATOM    708  HD2 ARG B   5       5.840  -1.361 -11.205  1.00  0.00           H  
ATOM    709  HD3 ARG B   5       5.989   0.234 -11.922  1.00  0.00           H  
ATOM    710  HE  ARG B   5       5.583  -0.644 -14.030  1.00  0.00           H  
ATOM    711 HH11 ARG B   5       3.418  -3.700 -12.893  1.00  0.00           H  
ATOM    712 HH12 ARG B   5       4.581  -3.162 -11.747  1.00  0.00           H  
ATOM    713 HH21 ARG B   5       4.870  -1.910 -15.509  1.00  0.00           H  
ATOM    714 HH22 ARG B   5       4.025  -3.435 -15.107  1.00  0.00           H  
ATOM    715  N   HIS B   6       4.512   3.961 -13.435  1.00  0.00           N  
ATOM    716  CA  HIS B   6       4.505   4.976 -14.497  1.00  0.00           C  
ATOM    717  C   HIS B   6       5.809   4.857 -15.282  1.00  0.00           C  
ATOM    718  O   HIS B   6       6.756   5.610 -15.057  1.00  0.00           O  
ATOM    719  CB  HIS B   6       4.244   6.377 -13.916  1.00  0.00           C  
ATOM    720  CG  HIS B   6       2.844   6.499 -13.369  1.00  0.00           C  
ATOM    721  CD2 HIS B   6       2.439   6.154 -12.109  1.00  0.00           C  
ATOM    722  ND1 HIS B   6       1.715   6.736 -14.127  1.00  0.00           N1+
ATOM    723  CE1 HIS B   6       0.640   6.530 -13.338  1.00  0.00           C  
ATOM    724  NE2 HIS B   6       1.057   6.158 -12.113  1.00  0.00           N  
ATOM    725  H   HIS B   6       5.416   3.713 -13.048  1.00  0.00           H  
ATOM    726  HA  HIS B   6       3.706   4.746 -15.199  1.00  0.00           H  
ATOM    727  HB2 HIS B   6       4.375   7.118 -14.707  1.00  0.00           H  
ATOM    728  HB3 HIS B   6       4.964   6.598 -13.130  1.00  0.00           H  
ATOM    729  HD1 HIS B   6       1.713   6.811 -15.144  1.00  0.00           H  
ATOM    730  HD2 HIS B   6       3.078   5.794 -11.314  1.00  0.00           H  
ATOM    731  HE2 HIS B   6       0.465   5.666 -11.434  1.00  0.00           H  
ATOM    732  HE1 HIS B   6      -0.395   6.519 -13.668  1.00  0.00           H  
ATOM    733  N   ASP B   7       5.872   3.747 -16.005  1.00  0.00           N  
ATOM    734  CA  ASP B   7       7.074   3.037 -16.424  1.00  0.00           C  
ATOM    735  C   ASP B   7       7.871   3.768 -17.515  1.00  0.00           C  
ATOM    736  O   ASP B   7       9.091   3.767 -17.440  1.00  0.00           O  
ATOM    737  CB  ASP B   7       6.666   1.614 -16.865  1.00  0.00           C  
ATOM    738  CG  ASP B   7       5.930   0.773 -15.799  1.00  0.00           C  
ATOM    739  OD1 ASP B   7       5.830  -0.460 -15.970  1.00  0.00           O  
ATOM    740  OD2 ASP B   7       5.406   1.326 -14.804  1.00  0.00           O1-
ATOM    741  H   ASP B   7       5.071   3.142 -15.908  1.00  0.00           H  
ATOM    742  HA  ASP B   7       7.733   2.934 -15.562  1.00  0.00           H  
ATOM    743  HB2 ASP B   7       7.569   1.078 -17.160  1.00  0.00           H  
ATOM    744  HB3 ASP B   7       6.024   1.692 -17.744  1.00  0.00           H  
ATOM    745  N   SER B   8       7.228   4.468 -18.456  1.00  0.00           N  
ATOM    746  CA  SER B   8       7.867   5.489 -19.304  1.00  0.00           C  
ATOM    747  C   SER B   8       6.828   6.393 -19.977  1.00  0.00           C  
ATOM    748  O   SER B   8       6.700   7.567 -19.639  1.00  0.00           O  
ATOM    749  CB  SER B   8       8.783   4.845 -20.367  1.00  0.00           C  
ATOM    750  OG  SER B   8       9.419   5.826 -21.175  1.00  0.00           O  
ATOM    751  H   SER B   8       6.214   4.425 -18.451  1.00  0.00           H  
ATOM    752  HA  SER B   8       8.488   6.123 -18.670  1.00  0.00           H  
ATOM    753  HB2 SER B   8       8.207   4.169 -21.000  1.00  0.00           H  
ATOM    754  HB3 SER B   8       9.557   4.262 -19.867  1.00  0.00           H  
ATOM    755  HG  SER B   8       8.780   6.195 -21.822  1.00  0.00           H  
ATOM    756  N   GLY B   9       6.113   5.865 -20.975  1.00  0.00           N  
ATOM    757  CA  GLY B   9       5.501   6.689 -22.019  1.00  0.00           C  
ATOM    758  C   GLY B   9       6.520   7.211 -23.033  1.00  0.00           C  
ATOM    759  O   GLY B   9       7.721   6.957 -22.921  1.00  0.00           O  
ATOM    760  H   GLY B   9       6.217   4.878 -21.156  1.00  0.00           H  
ATOM    761  HA2 GLY B   9       4.996   7.546 -21.575  1.00  0.00           H  
ATOM    762  HA3 GLY B   9       4.765   6.096 -22.560  1.00  0.00           H  
ATOM    763  N   TYR B  10       6.014   7.852 -24.088  1.00  0.00           N  
ATOM    764  CA  TYR B  10       6.732   7.948 -25.372  1.00  0.00           C  
ATOM    765  C   TYR B  10       6.956   9.390 -25.852  1.00  0.00           C  
ATOM    766  O   TYR B  10       7.772   9.632 -26.736  1.00  0.00           O  
ATOM    767  CB  TYR B  10       5.991   7.073 -26.401  1.00  0.00           C  
ATOM    768  CG  TYR B  10       5.535   5.741 -25.817  1.00  0.00           C  
ATOM    769  CD1 TYR B  10       6.492   4.824 -25.337  1.00  0.00           C  
ATOM    770  CD2 TYR B  10       4.164   5.498 -25.598  1.00  0.00           C  
ATOM    771  CE1 TYR B  10       6.083   3.698 -24.596  1.00  0.00           C  
ATOM    772  CE2 TYR B  10       3.753   4.364 -24.870  1.00  0.00           C  
ATOM    773  CZ  TYR B  10       4.714   3.477 -24.341  1.00  0.00           C  
ATOM    774  OH  TYR B  10       4.338   2.442 -23.546  1.00  0.00           O  
ATOM    775  H   TYR B  10       5.012   7.966 -24.110  1.00  0.00           H  
ATOM    776  HA  TYR B  10       7.727   7.518 -25.254  1.00  0.00           H  
ATOM    777  HB2 TYR B  10       6.649   6.886 -27.251  1.00  0.00           H  
ATOM    778  HB3 TYR B  10       5.120   7.619 -26.767  1.00  0.00           H  
ATOM    779  HD1 TYR B  10       7.547   5.011 -25.488  1.00  0.00           H  
ATOM    780  HD2 TYR B  10       3.422   6.194 -25.965  1.00  0.00           H  
ATOM    781  HE1 TYR B  10       6.810   3.008 -24.197  1.00  0.00           H  
ATOM    782  HE2 TYR B  10       2.704   4.173 -24.708  1.00  0.00           H  
ATOM    783  HH  TYR B  10       3.391   2.448 -23.338  1.00  0.00           H  
ATOM    784  N   GLU B  11       6.342  10.376 -25.193  1.00  0.00           N  
ATOM    785  CA  GLU B  11       6.508  11.811 -25.480  1.00  0.00           C  
ATOM    786  C   GLU B  11       7.672  12.455 -24.684  1.00  0.00           C  
ATOM    787  O   GLU B  11       7.829  13.673 -24.657  1.00  0.00           O  
ATOM    788  CB  GLU B  11       5.138  12.494 -25.299  1.00  0.00           C  
ATOM    789  CG  GLU B  11       4.981  13.932 -25.819  1.00  0.00           C  
ATOM    790  CD  GLU B  11       5.134  14.110 -27.338  1.00  0.00           C  
ATOM    791  OE1 GLU B  11       4.331  14.870 -27.923  1.00  0.00           O  
ATOM    792  OE2 GLU B  11       6.122  13.649 -27.971  1.00  0.00           O1-
ATOM    793  H   GLU B  11       5.714  10.122 -24.444  1.00  0.00           H  
ATOM    794  HA  GLU B  11       6.777  11.893 -26.529  1.00  0.00           H  
ATOM    795  HB2 GLU B  11       4.896  12.490 -24.235  1.00  0.00           H  
ATOM    796  HB3 GLU B  11       4.384  11.887 -25.804  1.00  0.00           H  
ATOM    797  HG2 GLU B  11       5.672  14.599 -25.308  1.00  0.00           H  
ATOM    798  HG3 GLU B  11       3.980  14.266 -25.535  1.00  0.00           H  
ATOM    799  N   VAL B  12       8.530  11.626 -24.073  1.00  0.00           N  
ATOM    800  CA  VAL B  12       9.578  11.954 -23.082  1.00  0.00           C  
ATOM    801  C   VAL B  12      10.782  12.748 -23.634  1.00  0.00           C  
ATOM    802  O   VAL B  12      11.930  12.312 -23.576  1.00  0.00           O  
ATOM    803  CB  VAL B  12      10.006  10.675 -22.316  1.00  0.00           C  
ATOM    804  CG1 VAL B  12       8.863  10.182 -21.420  1.00  0.00           C  
ATOM    805  CG2 VAL B  12      10.428   9.511 -23.227  1.00  0.00           C  
ATOM    806  H   VAL B  12       8.341  10.642 -24.196  1.00  0.00           H  
ATOM    807  HA  VAL B  12       9.118  12.615 -22.348  1.00  0.00           H  
ATOM    808  HB  VAL B  12      10.845  10.920 -21.664  1.00  0.00           H  
ATOM    809 HG11 VAL B  12       8.006   9.870 -22.017  1.00  0.00           H  
ATOM    810 HG12 VAL B  12       9.201   9.329 -20.828  1.00  0.00           H  
ATOM    811 HG13 VAL B  12       8.554  10.970 -20.734  1.00  0.00           H  
ATOM    812 HG21 VAL B  12      10.774   8.682 -22.609  1.00  0.00           H  
ATOM    813 HG22 VAL B  12       9.591   9.159 -23.829  1.00  0.00           H  
ATOM    814 HG23 VAL B  12      11.244   9.818 -23.878  1.00  0.00           H  
ATOM    815  N   HIS B  13      10.526  13.929 -24.201  1.00  0.00           N  
ATOM    816  CA  HIS B  13      11.521  14.850 -24.770  1.00  0.00           C  
ATOM    817  C   HIS B  13      10.989  16.293 -24.749  1.00  0.00           C  
ATOM    818  O   HIS B  13       9.902  16.557 -25.267  1.00  0.00           O  
ATOM    819  CB  HIS B  13      11.915  14.390 -26.192  1.00  0.00           C  
ATOM    820  CG  HIS B  13      10.810  13.690 -26.959  1.00  0.00           C  
ATOM    821  CD2 HIS B  13       9.659  14.263 -27.423  1.00  0.00           C  
ATOM    822  ND1 HIS B  13      10.697  12.323 -27.143  1.00  0.00           N1+
ATOM    823  CE1 HIS B  13       9.498  12.074 -27.706  1.00  0.00           C  
ATOM    824  NE2 HIS B  13       8.842  13.241 -27.872  1.00  0.00           N  
ATOM    825  H   HIS B  13       9.544  14.180 -24.286  1.00  0.00           H  
ATOM    826  HA  HIS B  13      12.412  14.814 -24.144  1.00  0.00           H  
ATOM    827  HB2 HIS B  13      12.747  13.690 -26.095  1.00  0.00           H  
ATOM    828  HB3 HIS B  13      12.281  15.240 -26.772  1.00  0.00           H  
ATOM    829  HD1 HIS B  13      11.349  11.627 -26.797  1.00  0.00           H  
ATOM    830  HD2 HIS B  13       9.400  15.310 -27.345  1.00  0.00           H  
ATOM    831  HE2 HIS B  13       7.837  13.332 -28.085  1.00  0.00           H  
ATOM    832  HE1 HIS B  13       9.088  11.087 -27.905  1.00  0.00           H  
ATOM    833  N   HIS B  14      11.717  17.235 -24.140  1.00  0.00           N  
ATOM    834  CA  HIS B  14      11.212  18.591 -23.845  1.00  0.00           C  
ATOM    835  C   HIS B  14      11.294  19.587 -25.014  1.00  0.00           C  
ATOM    836  O   HIS B  14      10.429  20.459 -25.102  1.00  0.00           O  
ATOM    837  CB  HIS B  14      11.842  19.130 -22.553  1.00  0.00           C  
ATOM    838  CG  HIS B  14      11.126  18.627 -21.324  1.00  0.00           C  
ATOM    839  CD2 HIS B  14      10.023  19.203 -20.754  1.00  0.00           C  
ATOM    840  ND1 HIS B  14      11.419  17.479 -20.610  1.00  0.00           N1+
ATOM    841  CE1 HIS B  14      10.514  17.365 -19.616  1.00  0.00           C  
ATOM    842  NE2 HIS B  14       9.655  18.405 -19.686  1.00  0.00           N  
ATOM    843  H   HIS B  14      12.648  16.977 -23.828  1.00  0.00           H  
ATOM    844  HA  HIS B  14      10.148  18.499 -23.641  1.00  0.00           H  
ATOM    845  HB2 HIS B  14      11.785  20.221 -22.553  1.00  0.00           H  
ATOM    846  HB3 HIS B  14      12.895  18.858 -22.504  1.00  0.00           H  
ATOM    847  HD1 HIS B  14      12.168  16.813 -20.825  1.00  0.00           H  
ATOM    848  HD2 HIS B  14       9.525  20.109 -21.090  1.00  0.00           H  
ATOM    849  HE2 HIS B  14       8.860  18.571 -19.075  1.00  0.00           H  
ATOM    850  HE1 HIS B  14      10.478  16.561 -18.886  1.00  0.00           H  
ATOM    851  N   GLN B  15      12.200  19.375 -25.966  1.00  0.00           N  
ATOM    852  CA  GLN B  15      12.233  20.050 -27.266  1.00  0.00           C  
ATOM    853  C   GLN B  15      12.680  19.024 -28.320  1.00  0.00           C  
ATOM    854  O   GLN B  15      13.789  18.495 -28.214  1.00  0.00           O  
ATOM    855  CB  GLN B  15      13.198  21.256 -27.176  1.00  0.00           C  
ATOM    856  CG  GLN B  15      13.038  22.394 -28.197  1.00  0.00           C  
ATOM    857  CD  GLN B  15      12.940  21.932 -29.644  1.00  0.00           C  
ATOM    858  NE2 GLN B  15      14.013  21.475 -30.239  1.00  0.00           N  
ATOM    859  OE1 GLN B  15      11.886  21.955 -30.259  1.00  0.00           O  
ATOM    860  H   GLN B  15      12.937  18.709 -25.775  1.00  0.00           H  
ATOM    861  HA  GLN B  15      11.234  20.408 -27.513  1.00  0.00           H  
ATOM    862  HB2 GLN B  15      14.211  20.887 -27.271  1.00  0.00           H  
ATOM    863  HB3 GLN B  15      13.109  21.706 -26.186  1.00  0.00           H  
ATOM    864  HG2 GLN B  15      13.899  23.056 -28.107  1.00  0.00           H  
ATOM    865  HG3 GLN B  15      12.161  22.985 -27.945  1.00  0.00           H  
ATOM    866 HE21 GLN B  15      13.927  21.182 -31.192  1.00  0.00           H  
ATOM    867 HE22 GLN B  15      14.907  21.475 -29.754  1.00  0.00           H  
ATOM    868  N   LYS B  16      11.830  18.729 -29.313  1.00  0.00           N  
ATOM    869  CA  LYS B  16      12.197  17.958 -30.517  1.00  0.00           C  
ATOM    870  C   LYS B  16      11.703  18.738 -31.734  1.00  0.00           C  
ATOM    871  O   LYS B  16      10.512  18.718 -32.036  1.00  0.00           O  
ATOM    872  CB  LYS B  16      11.664  16.507 -30.435  1.00  0.00           C  
ATOM    873  CG  LYS B  16      12.479  15.438 -31.207  1.00  0.00           C  
ATOM    874  CD  LYS B  16      12.346  15.410 -32.744  1.00  0.00           C  
ATOM    875  CE  LYS B  16      13.017  14.140 -33.324  1.00  0.00           C  
ATOM    876  NZ  LYS B  16      12.925  14.025 -34.809  1.00  0.00           N1+
ATOM    877  H   LYS B  16      10.915  19.172 -29.298  1.00  0.00           H  
ATOM    878  HA  LYS B  16      13.282  17.903 -30.569  1.00  0.00           H  
ATOM    879  HB2 LYS B  16      10.618  16.468 -30.744  1.00  0.00           H  
ATOM    880  HB3 LYS B  16      11.695  16.208 -29.386  1.00  0.00           H  
ATOM    881  HG2 LYS B  16      12.151  14.466 -30.835  1.00  0.00           H  
ATOM    882  HG3 LYS B  16      13.533  15.545 -30.947  1.00  0.00           H  
ATOM    883  HD2 LYS B  16      12.821  16.301 -33.160  1.00  0.00           H  
ATOM    884  HD3 LYS B  16      11.287  15.411 -33.005  1.00  0.00           H  
ATOM    885  HE2 LYS B  16      12.556  13.261 -32.864  1.00  0.00           H  
ATOM    886  HE3 LYS B  16      14.070  14.153 -33.031  1.00  0.00           H  
ATOM    887  HZ1 LYS B  16      11.974  13.966 -35.144  1.00  0.00           H  
ATOM    888  HZ2 LYS B  16      13.363  14.825 -35.266  1.00  0.00           H  
ATOM    889  HZ3 LYS B  16      13.409  13.213 -35.183  1.00  0.00           H  
ATOM    890  N   LEU B  17      12.603  19.476 -32.385  1.00  0.00           N  
ATOM    891  CA  LEU B  17      12.290  20.260 -33.588  1.00  0.00           C  
ATOM    892  C   LEU B  17      12.483  19.350 -34.803  1.00  0.00           C  
ATOM    893  O   LEU B  17      13.611  18.911 -35.038  1.00  0.00           O  
ATOM    894  CB  LEU B  17      13.200  21.503 -33.663  1.00  0.00           C  
ATOM    895  CG  LEU B  17      12.756  22.534 -34.716  1.00  0.00           C  
ATOM    896  CD1 LEU B  17      11.826  23.571 -34.084  1.00  0.00           C  
ATOM    897  CD2 LEU B  17      13.957  23.280 -35.290  1.00  0.00           C  
ATOM    898  H   LEU B  17      13.569  19.384 -32.098  1.00  0.00           H  
ATOM    899  HA  LEU B  17      11.249  20.588 -33.549  1.00  0.00           H  
ATOM    900  HB2 LEU B  17      14.206  21.169 -33.903  1.00  0.00           H  
ATOM    901  HB3 LEU B  17      13.235  21.997 -32.695  1.00  0.00           H  
ATOM    902  HG  LEU B  17      12.238  22.033 -35.533  1.00  0.00           H  
ATOM    903 HD11 LEU B  17      10.977  23.074 -33.624  1.00  0.00           H  
ATOM    904 HD12 LEU B  17      12.358  24.133 -33.317  1.00  0.00           H  
ATOM    905 HD13 LEU B  17      11.475  24.265 -34.848  1.00  0.00           H  
ATOM    906 HD21 LEU B  17      14.632  22.576 -35.774  1.00  0.00           H  
ATOM    907 HD22 LEU B  17      13.621  24.001 -36.036  1.00  0.00           H  
ATOM    908 HD23 LEU B  17      14.485  23.810 -34.498  1.00  0.00           H  
ATOM    909  N   VAL B  18      11.403  19.014 -35.512  1.00  0.00           N  
ATOM    910  CA  VAL B  18      11.404  17.964 -36.535  1.00  0.00           C  
ATOM    911  C   VAL B  18      10.584  18.341 -37.767  1.00  0.00           C  
ATOM    912  O   VAL B  18       9.414  18.696 -37.691  1.00  0.00           O  
ATOM    913  CB  VAL B  18      10.961  16.617 -35.920  1.00  0.00           C  
ATOM    914  CG1 VAL B  18       9.659  16.634 -35.117  1.00  0.00           C  
ATOM    915  CG2 VAL B  18      10.845  15.490 -36.947  1.00  0.00           C  
ATOM    916  H   VAL B  18      10.491  19.379 -35.242  1.00  0.00           H  
ATOM    917  HA  VAL B  18      12.430  17.826 -36.877  1.00  0.00           H  
ATOM    918  HB  VAL B  18      11.743  16.333 -35.226  1.00  0.00           H  
ATOM    919 HG11 VAL B  18       8.846  16.963 -35.757  1.00  0.00           H  
ATOM    920 HG12 VAL B  18       9.428  15.640 -34.738  1.00  0.00           H  
ATOM    921 HG13 VAL B  18       9.745  17.315 -34.271  1.00  0.00           H  
ATOM    922 HG21 VAL B  18      10.625  14.538 -36.465  1.00  0.00           H  
ATOM    923 HG22 VAL B  18      10.030  15.700 -37.639  1.00  0.00           H  
ATOM    924 HG23 VAL B  18      11.772  15.397 -37.503  1.00  0.00           H  
ATOM    925  N   PHE B  19      11.171  18.121 -38.939  1.00  0.00           N  
ATOM    926  CA  PHE B  19      10.421  17.840 -40.160  1.00  0.00           C  
ATOM    927  C   PHE B  19      10.498  16.331 -40.417  1.00  0.00           C  
ATOM    928  O   PHE B  19      11.519  15.712 -40.101  1.00  0.00           O  
ATOM    929  CB  PHE B  19      10.979  18.660 -41.342  1.00  0.00           C  
ATOM    930  CG  PHE B  19      10.049  19.646 -42.027  1.00  0.00           C  
ATOM    931  CD1 PHE B  19      10.601  20.815 -42.586  1.00  0.00           C  
ATOM    932  CD2 PHE B  19       8.672  19.390 -42.190  1.00  0.00           C  
ATOM    933  CE1 PHE B  19       9.786  21.737 -43.262  1.00  0.00           C  
ATOM    934  CE2 PHE B  19       7.859  20.317 -42.867  1.00  0.00           C  
ATOM    935  CZ  PHE B  19       8.411  21.494 -43.388  1.00  0.00           C  
ATOM    936  H   PHE B  19      12.133  17.824 -38.936  1.00  0.00           H  
ATOM    937  HA  PHE B  19       9.375  18.101 -40.006  1.00  0.00           H  
ATOM    938  HB2 PHE B  19      11.332  17.975 -42.112  1.00  0.00           H  
ATOM    939  HB3 PHE B  19      11.852  19.215 -40.997  1.00  0.00           H  
ATOM    940  HD1 PHE B  19      11.663  20.994 -42.516  1.00  0.00           H  
ATOM    941  HD2 PHE B  19       8.229  18.481 -41.814  1.00  0.00           H  
ATOM    942  HE1 PHE B  19      10.211  22.637 -43.685  1.00  0.00           H  
ATOM    943  HE2 PHE B  19       6.806  20.130 -43.007  1.00  0.00           H  
ATOM    944  HZ  PHE B  19       7.779  22.205 -43.900  1.00  0.00           H  
ATOM    945  N   PHE B  20       9.475  15.789 -41.082  1.00  0.00           N  
ATOM    946  CA  PHE B  20       9.318  14.370 -41.434  1.00  0.00           C  
ATOM    947  C   PHE B  20       8.858  13.489 -40.262  1.00  0.00           C  
ATOM    948  O   PHE B  20       8.993  13.842 -39.092  1.00  0.00           O  
ATOM    949  CB  PHE B  20      10.562  13.788 -42.144  1.00  0.00           C  
ATOM    950  CG  PHE B  20      11.405  14.738 -42.986  1.00  0.00           C  
ATOM    951  CD1 PHE B  20      10.814  15.723 -43.795  1.00  0.00           C  
ATOM    952  CD2 PHE B  20      12.808  14.657 -42.931  1.00  0.00           C  
ATOM    953  CE1 PHE B  20      11.609  16.623 -44.514  1.00  0.00           C  
ATOM    954  CE2 PHE B  20      13.609  15.544 -43.667  1.00  0.00           C  
ATOM    955  CZ  PHE B  20      13.010  16.539 -44.454  1.00  0.00           C  
ATOM    956  H   PHE B  20       8.654  16.363 -41.211  1.00  0.00           H  
ATOM    957  HA  PHE B  20       8.512  14.333 -42.165  1.00  0.00           H  
ATOM    958  HB2 PHE B  20      10.249  12.953 -42.770  1.00  0.00           H  
ATOM    959  HB3 PHE B  20      11.209  13.367 -41.375  1.00  0.00           H  
ATOM    960  HD1 PHE B  20       9.744  15.808 -43.856  1.00  0.00           H  
ATOM    961  HD2 PHE B  20      13.274  13.903 -42.321  1.00  0.00           H  
ATOM    962  HE1 PHE B  20      11.126  17.357 -45.134  1.00  0.00           H  
ATOM    963  HE2 PHE B  20      14.688  15.466 -43.623  1.00  0.00           H  
ATOM    964  HZ  PHE B  20      13.628  17.226 -45.013  1.00  0.00           H  
ATOM    965  N   ALA B  21       8.315  12.323 -40.608  1.00  0.00           N  
ATOM    966  CA  ALA B  21       7.850  11.296 -39.681  1.00  0.00           C  
ATOM    967  C   ALA B  21       8.239   9.916 -40.247  1.00  0.00           C  
ATOM    968  O   ALA B  21       9.422   9.714 -40.524  1.00  0.00           O  
ATOM    969  CB  ALA B  21       6.351  11.518 -39.440  1.00  0.00           C  
ATOM    970  H   ALA B  21       8.283  12.083 -41.587  1.00  0.00           H  
ATOM    971  HA  ALA B  21       8.367  11.402 -38.726  1.00  0.00           H  
ATOM    972  HB1 ALA B  21       5.826  11.490 -40.392  1.00  0.00           H  
ATOM    973  HB2 ALA B  21       5.957  10.748 -38.776  1.00  0.00           H  
ATOM    974  HB3 ALA B  21       6.193  12.494 -38.980  1.00  0.00           H  
ATOM    975  N   GLU B  22       7.288   9.009 -40.496  1.00  0.00           N  
ATOM    976  CA  GLU B  22       7.554   7.710 -41.130  1.00  0.00           C  
ATOM    977  C   GLU B  22       7.729   7.879 -42.652  1.00  0.00           C  
ATOM    978  O   GLU B  22       6.816   7.671 -43.449  1.00  0.00           O  
ATOM    979  CB  GLU B  22       6.480   6.683 -40.722  1.00  0.00           C  
ATOM    980  CG  GLU B  22       6.908   5.224 -40.976  1.00  0.00           C  
ATOM    981  CD  GLU B  22       7.982   4.688 -40.007  1.00  0.00           C  
ATOM    982  OE1 GLU B  22       8.586   5.494 -39.261  1.00  0.00           O  
ATOM    983  OE2 GLU B  22       8.204   3.456 -40.021  1.00  0.00           O1-
ATOM    984  H   GLU B  22       6.313   9.245 -40.347  1.00  0.00           H  
ATOM    985  HA  GLU B  22       8.506   7.347 -40.743  1.00  0.00           H  
ATOM    986  HB2 GLU B  22       5.561   6.884 -41.273  1.00  0.00           H  
ATOM    987  HB3 GLU B  22       6.252   6.796 -39.660  1.00  0.00           H  
ATOM    988  HG2 GLU B  22       7.267   5.131 -42.003  1.00  0.00           H  
ATOM    989  HG3 GLU B  22       6.017   4.598 -40.883  1.00  0.00           H  
ATOM    990  N   ASP B  23       8.923   8.352 -43.014  1.00  0.00           N  
ATOM    991  CA  ASP B  23       9.350   8.820 -44.335  1.00  0.00           C  
ATOM    992  C   ASP B  23       8.549  10.005 -44.926  1.00  0.00           C  
ATOM    993  O   ASP B  23       7.424  10.343 -44.548  1.00  0.00           O  
ATOM    994  CB  ASP B  23       9.527   7.642 -45.326  1.00  0.00           C  
ATOM    995  CG  ASP B  23      10.415   7.984 -46.540  1.00  0.00           C  
ATOM    996  OD1 ASP B  23      11.237   8.924 -46.422  1.00  0.00           O  
ATOM    997  OD2 ASP B  23      10.288   7.331 -47.594  1.00  0.00           O1-
ATOM    998  H   ASP B  23       9.549   8.557 -42.244  1.00  0.00           H  
ATOM    999  HA  ASP B  23      10.354   9.206 -44.165  1.00  0.00           H  
ATOM   1000  HB2 ASP B  23       8.545   7.321 -45.676  1.00  0.00           H  
ATOM   1001  HB3 ASP B  23       9.991   6.806 -44.800  1.00  0.00           H  
ATOM   1002  N   VAL B  24       9.201  10.676 -45.870  1.00  0.00           N  
ATOM   1003  CA  VAL B  24       8.619  11.451 -46.962  1.00  0.00           C  
ATOM   1004  C   VAL B  24       9.630  11.363 -48.100  1.00  0.00           C  
ATOM   1005  O   VAL B  24      10.720  11.922 -47.992  1.00  0.00           O  
ATOM   1006  CB  VAL B  24       8.308  12.920 -46.603  1.00  0.00           C  
ATOM   1007  CG1 VAL B  24       6.800  13.151 -46.563  1.00  0.00           C  
ATOM   1008  CG2 VAL B  24       8.873  13.427 -45.278  1.00  0.00           C  
ATOM   1009  H   VAL B  24      10.143  10.332 -46.057  1.00  0.00           H  
ATOM   1010  HA  VAL B  24       7.705  10.964 -47.288  1.00  0.00           H  
ATOM   1011  HB  VAL B  24       8.701  13.555 -47.395  1.00  0.00           H  
ATOM   1012 HG11 VAL B  24       6.422  13.080 -47.579  1.00  0.00           H  
ATOM   1013 HG12 VAL B  24       6.320  12.408 -45.925  1.00  0.00           H  
ATOM   1014 HG13 VAL B  24       6.572  14.143 -46.182  1.00  0.00           H  
ATOM   1015 HG21 VAL B  24       9.953  13.305 -45.279  1.00  0.00           H  
ATOM   1016 HG22 VAL B  24       8.639  14.485 -45.187  1.00  0.00           H  
ATOM   1017 HG23 VAL B  24       8.431  12.883 -44.445  1.00  0.00           H  
ATOM   1018  N   GLY B  25       9.301  10.633 -49.164  1.00  0.00           N  
ATOM   1019  CA  GLY B  25      10.264  10.102 -50.134  1.00  0.00           C  
ATOM   1020  C   GLY B  25      11.130  11.124 -50.882  1.00  0.00           C  
ATOM   1021  O   GLY B  25      12.165  10.741 -51.421  1.00  0.00           O  
ATOM   1022  H   GLY B  25       8.382  10.188 -49.147  1.00  0.00           H  
ATOM   1023  HA2 GLY B  25       9.713   9.527 -50.877  1.00  0.00           H  
ATOM   1024  HA3 GLY B  25      10.929   9.414 -49.608  1.00  0.00           H  
ATOM   1025  N   SER B  26      10.777  12.417 -50.891  1.00  0.00           N  
ATOM   1026  CA  SER B  26      11.663  13.493 -51.355  1.00  0.00           C  
ATOM   1027  C   SER B  26      11.278  14.866 -50.797  1.00  0.00           C  
ATOM   1028  O   SER B  26      10.148  15.329 -50.971  1.00  0.00           O  
ATOM   1029  CB  SER B  26      11.684  13.545 -52.886  1.00  0.00           C  
ATOM   1030  OG  SER B  26      12.777  14.332 -53.335  1.00  0.00           O  
ATOM   1031  H   SER B  26       9.932  12.671 -50.404  1.00  0.00           H  
ATOM   1032  HA  SER B  26      12.664  13.263 -50.999  1.00  0.00           H  
ATOM   1033  HB2 SER B  26      10.747  13.964 -53.253  1.00  0.00           H  
ATOM   1034  HB3 SER B  26      11.793  12.535 -53.285  1.00  0.00           H  
ATOM   1035  HG  SER B  26      12.691  14.396 -54.295  1.00  0.00           H  
ATOM   1036  N   ASN B  27      12.236  15.556 -50.167  1.00  0.00           N  
ATOM   1037  CA  ASN B  27      11.985  16.767 -49.372  1.00  0.00           C  
ATOM   1038  C   ASN B  27      12.513  18.053 -50.021  1.00  0.00           C  
ATOM   1039  O   ASN B  27      13.445  18.705 -49.548  1.00  0.00           O  
ATOM   1040  CB  ASN B  27      12.412  16.509 -47.925  1.00  0.00           C  
ATOM   1041  CG  ASN B  27      11.519  15.425 -47.356  1.00  0.00           C  
ATOM   1042  ND2 ASN B  27      12.027  14.225 -47.241  1.00  0.00           N  
ATOM   1043  OD1 ASN B  27      10.316  15.621 -47.238  1.00  0.00           O  
ATOM   1044  H   ASN B  27      13.121  15.083 -50.023  1.00  0.00           H  
ATOM   1045  HA  ASN B  27      10.910  16.916 -49.326  1.00  0.00           H  
ATOM   1046  HB2 ASN B  27      12.269  17.409 -47.335  1.00  0.00           H  
ATOM   1047  HB3 ASN B  27      13.460  16.221 -47.871  1.00  0.00           H  
ATOM   1048 HD21 ASN B  27      11.394  13.441 -47.125  1.00  0.00           H  
ATOM   1049 HD22 ASN B  27      12.992  14.056 -47.493  1.00  0.00           H  
ATOM   1050  N   LYS B  28      11.861  18.410 -51.130  1.00  0.00           N  
ATOM   1051  CA  LYS B  28      12.201  19.475 -52.085  1.00  0.00           C  
ATOM   1052  C   LYS B  28      11.820  20.898 -51.607  1.00  0.00           C  
ATOM   1053  O   LYS B  28      11.208  21.685 -52.325  1.00  0.00           O  
ATOM   1054  CB  LYS B  28      11.642  18.998 -53.444  1.00  0.00           C  
ATOM   1055  CG  LYS B  28      11.771  19.915 -54.665  1.00  0.00           C  
ATOM   1056  CD  LYS B  28      13.091  20.666 -54.824  1.00  0.00           C  
ATOM   1057  CE  LYS B  28      14.259  19.789 -55.269  1.00  0.00           C  
ATOM   1058  NZ  LYS B  28      15.414  20.648 -55.591  1.00  0.00           N1+
ATOM   1059  H   LYS B  28      11.083  17.816 -51.383  1.00  0.00           H  
ATOM   1060  HA  LYS B  28      13.284  19.501 -52.173  1.00  0.00           H  
ATOM   1061  HB2 LYS B  28      10.581  18.768 -53.326  1.00  0.00           H  
ATOM   1062  HB3 LYS B  28      12.144  18.060 -53.691  1.00  0.00           H  
ATOM   1063  HG2 LYS B  28      10.983  20.658 -54.615  1.00  0.00           H  
ATOM   1064  HG3 LYS B  28      11.587  19.327 -55.565  1.00  0.00           H  
ATOM   1065  HD2 LYS B  28      13.353  21.194 -53.908  1.00  0.00           H  
ATOM   1066  HD3 LYS B  28      12.914  21.415 -55.585  1.00  0.00           H  
ATOM   1067  HE2 LYS B  28      13.962  19.231 -56.159  1.00  0.00           H  
ATOM   1068  HE3 LYS B  28      14.512  19.086 -54.475  1.00  0.00           H  
ATOM   1069  HZ1 LYS B  28      15.750  21.189 -54.792  1.00  0.00           H  
ATOM   1070  HZ2 LYS B  28      16.253  20.154 -55.875  1.00  0.00           H  
ATOM   1071  HZ3 LYS B  28      15.169  21.323 -56.318  1.00  0.00           H  
ATOM   1072  N   GLY B  29      12.205  21.244 -50.380  1.00  0.00           N  
ATOM   1073  CA  GLY B  29      11.958  22.568 -49.784  1.00  0.00           C  
ATOM   1074  C   GLY B  29      11.774  22.582 -48.265  1.00  0.00           C  
ATOM   1075  O   GLY B  29      11.379  23.610 -47.723  1.00  0.00           O  
ATOM   1076  H   GLY B  29      12.775  20.578 -49.873  1.00  0.00           H  
ATOM   1077  HA2 GLY B  29      11.060  23.007 -50.220  1.00  0.00           H  
ATOM   1078  HA3 GLY B  29      12.799  23.219 -50.017  1.00  0.00           H  
ATOM   1079  N   ALA B  30      12.022  21.462 -47.580  1.00  0.00           N  
ATOM   1080  CA  ALA B  30      11.767  21.269 -46.155  1.00  0.00           C  
ATOM   1081  C   ALA B  30      12.785  21.976 -45.237  1.00  0.00           C  
ATOM   1082  O   ALA B  30      13.471  21.356 -44.422  1.00  0.00           O  
ATOM   1083  CB  ALA B  30      11.646  19.771 -45.901  1.00  0.00           C  
ATOM   1084  H   ALA B  30      12.428  20.687 -48.077  1.00  0.00           H  
ATOM   1085  HA  ALA B  30      10.800  21.707 -45.925  1.00  0.00           H  
ATOM   1086  HB1 ALA B  30      12.603  19.289 -46.091  1.00  0.00           H  
ATOM   1087  HB2 ALA B  30      11.367  19.605 -44.862  1.00  0.00           H  
ATOM   1088  HB3 ALA B  30      10.875  19.347 -46.546  1.00  0.00           H  
ATOM   1089  N   ILE B  31      12.901  23.297 -45.373  1.00  0.00           N  
ATOM   1090  CA  ILE B  31      13.729  24.129 -44.499  1.00  0.00           C  
ATOM   1091  C   ILE B  31      12.974  24.439 -43.203  1.00  0.00           C  
ATOM   1092  O   ILE B  31      11.828  24.890 -43.222  1.00  0.00           O  
ATOM   1093  CB  ILE B  31      14.307  25.363 -45.230  1.00  0.00           C  
ATOM   1094  CG1 ILE B  31      13.281  26.452 -45.618  1.00  0.00           C  
ATOM   1095  CG2 ILE B  31      15.045  24.886 -46.496  1.00  0.00           C  
ATOM   1096  CD1 ILE B  31      13.131  27.568 -44.575  1.00  0.00           C  
ATOM   1097  H   ILE B  31      12.324  23.747 -46.077  1.00  0.00           H  
ATOM   1098  HA  ILE B  31      14.595  23.531 -44.215  1.00  0.00           H  
ATOM   1099  HB  ILE B  31      15.053  25.816 -44.576  1.00  0.00           H  
ATOM   1100 HG12 ILE B  31      12.311  25.991 -45.795  1.00  0.00           H  
ATOM   1101 HG13 ILE B  31      13.598  26.928 -46.546  1.00  0.00           H  
ATOM   1102 HG21 ILE B  31      15.692  24.038 -46.276  1.00  0.00           H  
ATOM   1103 HG22 ILE B  31      14.330  24.577 -47.262  1.00  0.00           H  
ATOM   1104 HG23 ILE B  31      15.656  25.694 -46.895  1.00  0.00           H  
ATOM   1105 HD11 ILE B  31      12.425  28.314 -44.941  1.00  0.00           H  
ATOM   1106 HD12 ILE B  31      12.766  27.175 -43.631  1.00  0.00           H  
ATOM   1107 HD13 ILE B  31      14.093  28.049 -44.403  1.00  0.00           H  
ATOM   1108  N   ILE B  32      13.630  24.154 -42.080  1.00  0.00           N  
ATOM   1109  CA  ILE B  32      13.112  24.240 -40.703  1.00  0.00           C  
ATOM   1110  C   ILE B  32      14.086  24.988 -39.769  1.00  0.00           C  
ATOM   1111  O   ILE B  32      13.779  25.228 -38.606  1.00  0.00           O  
ATOM   1112  CB  ILE B  32      12.722  22.819 -40.218  1.00  0.00           C  
ATOM   1113  CG1 ILE B  32      12.139  22.798 -38.788  1.00  0.00           C  
ATOM   1114  CG2 ILE B  32      13.885  21.824 -40.369  1.00  0.00           C  
ATOM   1115  CD1 ILE B  32      11.368  21.517 -38.456  1.00  0.00           C  
ATOM   1116  H   ILE B  32      14.535  23.708 -42.186  1.00  0.00           H  
ATOM   1117  HA  ILE B  32      12.197  24.829 -40.716  1.00  0.00           H  
ATOM   1118  HB  ILE B  32      11.927  22.484 -40.879  1.00  0.00           H  
ATOM   1119 HG12 ILE B  32      11.459  23.641 -38.670  1.00  0.00           H  
ATOM   1120 HG13 ILE B  32      12.945  22.902 -38.063  1.00  0.00           H  
ATOM   1121 HG21 ILE B  32      14.749  22.184 -39.821  1.00  0.00           H  
ATOM   1122 HG22 ILE B  32      13.605  20.840 -39.996  1.00  0.00           H  
ATOM   1123 HG23 ILE B  32      14.151  21.708 -41.419  1.00  0.00           H  
ATOM   1124 HD11 ILE B  32      10.622  21.313 -39.225  1.00  0.00           H  
ATOM   1125 HD12 ILE B  32      12.060  20.680 -38.381  1.00  0.00           H  
ATOM   1126 HD13 ILE B  32      10.862  21.631 -37.498  1.00  0.00           H  
ATOM   1127  N   GLY B  33      15.240  25.424 -40.290  1.00  0.00           N  
ATOM   1128  CA  GLY B  33      16.250  26.190 -39.552  1.00  0.00           C  
ATOM   1129  C   GLY B  33      15.749  27.509 -38.953  1.00  0.00           C  
ATOM   1130  O   GLY B  33      14.708  28.043 -39.337  1.00  0.00           O  
ATOM   1131  H   GLY B  33      15.433  25.187 -41.250  1.00  0.00           H  
ATOM   1132  HA2 GLY B  33      17.092  26.414 -40.205  1.00  0.00           H  
ATOM   1133  HA3 GLY B  33      16.618  25.575 -38.729  1.00  0.00           H  
ATOM   1134  N   LEU B  34      16.517  28.021 -37.991  1.00  0.00           N  
ATOM   1135  CA  LEU B  34      16.167  29.140 -37.116  1.00  0.00           C  
ATOM   1136  C   LEU B  34      16.971  30.392 -37.489  1.00  0.00           C  
ATOM   1137  O   LEU B  34      18.200  30.354 -37.495  1.00  0.00           O  
ATOM   1138  CB  LEU B  34      16.443  28.734 -35.652  1.00  0.00           C  
ATOM   1139  CG  LEU B  34      15.285  28.039 -34.914  1.00  0.00           C  
ATOM   1140  CD1 LEU B  34      14.789  26.759 -35.583  1.00  0.00           C  
ATOM   1141  CD2 LEU B  34      15.730  27.682 -33.494  1.00  0.00           C  
ATOM   1142  H   LEU B  34      17.420  27.582 -37.844  1.00  0.00           H  
ATOM   1143  HA  LEU B  34      15.106  29.370 -37.221  1.00  0.00           H  
ATOM   1144  HB2 LEU B  34      16.683  29.637 -35.088  1.00  0.00           H  
ATOM   1145  HB3 LEU B  34      17.322  28.090 -35.626  1.00  0.00           H  
ATOM   1146  HG  LEU B  34      14.457  28.740 -34.841  1.00  0.00           H  
ATOM   1147 HD11 LEU B  34      14.347  26.989 -36.551  1.00  0.00           H  
ATOM   1148 HD12 LEU B  34      15.613  26.059 -35.721  1.00  0.00           H  
ATOM   1149 HD13 LEU B  34      14.018  26.295 -34.968  1.00  0.00           H  
ATOM   1150 HD21 LEU B  34      16.056  28.582 -32.972  1.00  0.00           H  
ATOM   1151 HD22 LEU B  34      14.897  27.244 -32.945  1.00  0.00           H  
ATOM   1152 HD23 LEU B  34      16.553  26.969 -33.528  1.00  0.00           H  
ATOM   1153  N   MET B  35      16.297  31.528 -37.686  1.00  0.00           N  
ATOM   1154  CA  MET B  35      16.924  32.842 -37.926  1.00  0.00           C  
ATOM   1155  C   MET B  35      17.931  32.849 -39.101  1.00  0.00           C  
ATOM   1156  O   MET B  35      18.965  33.512 -39.068  1.00  0.00           O  
ATOM   1157  CB  MET B  35      17.474  33.417 -36.599  1.00  0.00           C  
ATOM   1158  CG  MET B  35      16.978  34.842 -36.314  1.00  0.00           C  
ATOM   1159  SD  MET B  35      17.393  36.126 -37.528  1.00  0.00           S  
ATOM   1160  CE  MET B  35      19.179  36.277 -37.264  1.00  0.00           C  
ATOM   1161  H   MET B  35      15.282  31.486 -37.648  1.00  0.00           H  
ATOM   1162  HA  MET B  35      16.119  33.500 -38.247  1.00  0.00           H  
ATOM   1163  HB2 MET B  35      18.563  33.394 -36.589  1.00  0.00           H  
ATOM   1164  HB3 MET B  35      17.139  32.796 -35.767  1.00  0.00           H  
ATOM   1165  HG2 MET B  35      17.368  35.153 -35.345  1.00  0.00           H  
ATOM   1166  HG3 MET B  35      15.892  34.807 -36.231  1.00  0.00           H  
ATOM   1167  HE1 MET B  35      19.580  37.046 -37.924  1.00  0.00           H  
ATOM   1168  HE2 MET B  35      19.380  36.551 -36.228  1.00  0.00           H  
ATOM   1169  HE3 MET B  35      19.668  35.331 -37.490  1.00  0.00           H  
ATOM   1170  N   VAL B  36      17.674  32.035 -40.130  1.00  0.00           N  
ATOM   1171  CA  VAL B  36      18.535  31.930 -41.320  1.00  0.00           C  
ATOM   1172  C   VAL B  36      18.402  33.199 -42.167  1.00  0.00           C  
ATOM   1173  O   VAL B  36      17.289  33.611 -42.498  1.00  0.00           O  
ATOM   1174  CB  VAL B  36      18.210  30.654 -42.122  1.00  0.00           C  
ATOM   1175  CG1 VAL B  36      18.978  30.555 -43.443  1.00  0.00           C  
ATOM   1176  CG2 VAL B  36      18.517  29.405 -41.284  1.00  0.00           C  
ATOM   1177  H   VAL B  36      16.831  31.485 -40.089  1.00  0.00           H  
ATOM   1178  HA  VAL B  36      19.572  31.862 -40.991  1.00  0.00           H  
ATOM   1179  HB  VAL B  36      17.152  30.646 -42.366  1.00  0.00           H  
ATOM   1180 HG11 VAL B  36      20.046  30.670 -43.278  1.00  0.00           H  
ATOM   1181 HG12 VAL B  36      18.784  29.592 -43.913  1.00  0.00           H  
ATOM   1182 HG13 VAL B  36      18.643  31.335 -44.125  1.00  0.00           H  
ATOM   1183 HG21 VAL B  36      17.917  29.398 -40.374  1.00  0.00           H  
ATOM   1184 HG22 VAL B  36      18.279  28.509 -41.852  1.00  0.00           H  
ATOM   1185 HG23 VAL B  36      19.570  29.387 -41.008  1.00  0.00           H  
ATOM   1186  N   GLY B  37      19.533  33.796 -42.547  1.00  0.00           N  
ATOM   1187  CA  GLY B  37      19.643  35.036 -43.325  1.00  0.00           C  
ATOM   1188  C   GLY B  37      19.335  34.868 -44.816  1.00  0.00           C  
ATOM   1189  O   GLY B  37      20.168  35.201 -45.655  1.00  0.00           O  
ATOM   1190  H   GLY B  37      20.403  33.359 -42.263  1.00  0.00           H  
ATOM   1191  HA2 GLY B  37      20.657  35.427 -43.229  1.00  0.00           H  
ATOM   1192  HA3 GLY B  37      18.953  35.774 -42.917  1.00  0.00           H  
ATOM   1193  N   GLY B  38      18.159  34.324 -45.132  1.00  0.00           N  
ATOM   1194  CA  GLY B  38      17.732  33.969 -46.486  1.00  0.00           C  
ATOM   1195  C   GLY B  38      18.197  32.573 -46.916  1.00  0.00           C  
ATOM   1196  O   GLY B  38      19.292  32.125 -46.568  1.00  0.00           O  
ATOM   1197  H   GLY B  38      17.550  34.072 -44.363  1.00  0.00           H  
ATOM   1198  HA2 GLY B  38      18.123  34.696 -47.199  1.00  0.00           H  
ATOM   1199  HA3 GLY B  38      16.646  34.017 -46.529  1.00  0.00           H  
ATOM   1200  N   VAL B  39      17.359  31.858 -47.672  1.00  0.00           N  
ATOM   1201  CA  VAL B  39      17.673  30.508 -48.180  1.00  0.00           C  
ATOM   1202  C   VAL B  39      17.062  30.240 -49.559  1.00  0.00           C  
ATOM   1203  O   VAL B  39      15.977  30.729 -49.870  1.00  0.00           O  
ATOM   1204  CB  VAL B  39      17.335  29.421 -47.132  1.00  0.00           C  
ATOM   1205  CG1 VAL B  39      15.949  29.558 -46.498  1.00  0.00           C  
ATOM   1206  CG2 VAL B  39      17.454  27.988 -47.667  1.00  0.00           C  
ATOM   1207  H   VAL B  39      16.448  32.246 -47.887  1.00  0.00           H  
ATOM   1208  HA  VAL B  39      18.748  30.472 -48.320  1.00  0.00           H  
ATOM   1209  HB  VAL B  39      18.059  29.522 -46.325  1.00  0.00           H  
ATOM   1210 HG11 VAL B  39      15.182  29.466 -47.259  1.00  0.00           H  
ATOM   1211 HG12 VAL B  39      15.814  28.781 -45.748  1.00  0.00           H  
ATOM   1212 HG13 VAL B  39      15.853  30.527 -46.010  1.00  0.00           H  
ATOM   1213 HG21 VAL B  39      17.434  27.285 -46.836  1.00  0.00           H  
ATOM   1214 HG22 VAL B  39      16.632  27.763 -48.347  1.00  0.00           H  
ATOM   1215 HG23 VAL B  39      18.392  27.866 -48.205  1.00  0.00           H  
ATOM   1216  N   VAL B  40      17.760  29.469 -50.400  1.00  0.00           N  
ATOM   1217  CA  VAL B  40      17.322  29.095 -51.760  1.00  0.00           C  
ATOM   1218  C   VAL B  40      17.319  27.572 -51.940  1.00  0.00           C  
ATOM   1219  O   VAL B  40      18.242  26.903 -51.482  1.00  0.00           O  
ATOM   1220  CB  VAL B  40      18.195  29.772 -52.837  1.00  0.00           C  
ATOM   1221  CG1 VAL B  40      17.659  29.521 -54.255  1.00  0.00           C  
ATOM   1222  CG2 VAL B  40      18.295  31.292 -52.636  1.00  0.00           C  
ATOM   1223  H   VAL B  40      18.656  29.113 -50.079  1.00  0.00           H  
ATOM   1224  HA  VAL B  40      16.304  29.446 -51.905  1.00  0.00           H  
ATOM   1225  HB  VAL B  40      19.201  29.362 -52.776  1.00  0.00           H  
ATOM   1226 HG11 VAL B  40      16.621  29.843 -54.331  1.00  0.00           H  
ATOM   1227 HG12 VAL B  40      18.259  30.068 -54.983  1.00  0.00           H  
ATOM   1228 HG13 VAL B  40      17.722  28.461 -54.503  1.00  0.00           H  
ATOM   1229 HG21 VAL B  40      17.300  31.734 -52.606  1.00  0.00           H  
ATOM   1230 HG22 VAL B  40      18.812  31.514 -51.703  1.00  0.00           H  
ATOM   1231 HG23 VAL B  40      18.865  31.740 -53.450  1.00  0.00           H  
ATOM   1232  N   ILE B  41      16.308  27.043 -52.632  1.00  0.00           N  
ATOM   1233  CA  ILE B  41      16.134  25.641 -53.043  1.00  0.00           C  
ATOM   1234  C   ILE B  41      15.815  25.610 -54.553  1.00  0.00           C  
ATOM   1235  O   ILE B  41      15.239  26.573 -55.064  1.00  0.00           O  
ATOM   1236  CB  ILE B  41      15.019  24.966 -52.197  1.00  0.00           C  
ATOM   1237  CG1 ILE B  41      15.273  25.074 -50.671  1.00  0.00           C  
ATOM   1238  CG2 ILE B  41      14.864  23.478 -52.563  1.00  0.00           C  
ATOM   1239  CD1 ILE B  41      14.513  26.238 -50.018  1.00  0.00           C  
ATOM   1240  H   ILE B  41      15.582  27.678 -52.950  1.00  0.00           H  
ATOM   1241  HA  ILE B  41      17.061  25.096 -52.878  1.00  0.00           H  
ATOM   1242  HB  ILE B  41      14.071  25.455 -52.425  1.00  0.00           H  
ATOM   1243 HG12 ILE B  41      16.340  25.182 -50.480  1.00  0.00           H  
ATOM   1244 HG13 ILE B  41      14.951  24.163 -50.167  1.00  0.00           H  
ATOM   1245 HG21 ILE B  41      15.822  22.967 -52.466  1.00  0.00           H  
ATOM   1246 HG22 ILE B  41      14.127  23.005 -51.919  1.00  0.00           H  
ATOM   1247 HG23 ILE B  41      14.502  23.383 -53.586  1.00  0.00           H  
ATOM   1248 HD11 ILE B  41      13.440  26.064 -50.094  1.00  0.00           H  
ATOM   1249 HD12 ILE B  41      14.780  26.303 -48.967  1.00  0.00           H  
ATOM   1250 HD13 ILE B  41      14.762  27.183 -50.495  1.00  0.00           H  
ATOM   1251  N   ALA B  42      16.156  24.527 -55.266  1.00  0.00           N  
ATOM   1252  CA  ALA B  42      15.687  24.296 -56.645  1.00  0.00           C  
ATOM   1253  C   ALA B  42      14.369  23.496 -56.682  1.00  0.00           C  
ATOM   1254  O   ALA B  42      14.316  22.423 -57.327  1.00  0.00           O  
ATOM   1255  CB  ALA B  42      16.835  23.695 -57.471  1.00  0.00           C  
ATOM   1256  OXT ALA B  42      13.411  23.875 -55.977  1.00  0.00           O1-
ATOM   1257  H   ALA B  42      16.671  23.787 -54.800  1.00  0.00           H  
ATOM   1258  HA  ALA B  42      15.445  25.258 -57.094  1.00  0.00           H  
ATOM   1259  HB1 ALA B  42      17.715  24.336 -57.402  1.00  0.00           H  
ATOM   1260  HB2 ALA B  42      17.079  22.699 -57.108  1.00  0.00           H  
ATOM   1261  HB3 ALA B  42      16.527  23.623 -58.515  1.00  0.00           H  
TER    1262      ALA B  42 
ATOM   1263  N   ASP C   1       6.391  -5.367  -6.204  1.00  0.00           N1+
ATOM   1264  CA  ASP C   1       5.334  -5.721  -5.230  1.00  0.00           C  
ATOM   1265  C   ASP C   1       4.893  -4.494  -4.431  1.00  0.00           C  
ATOM   1266  O   ASP C   1       3.756  -4.053  -4.550  1.00  0.00           O  
ATOM   1267  CB  ASP C   1       5.747  -6.880  -4.314  1.00  0.00           C  
ATOM   1268  CG  ASP C   1       4.643  -7.067  -3.277  1.00  0.00           C  
ATOM   1269  OD1 ASP C   1       4.810  -6.547  -2.155  1.00  0.00           O  
ATOM   1270  OD2 ASP C   1       3.527  -7.439  -3.688  1.00  0.00           O1-
ATOM   1271  H1  ASP C   1       5.984  -4.766  -6.917  1.00  0.00           H  
ATOM   1272  H2  ASP C   1       6.737  -6.190  -6.672  1.00  0.00           H  
ATOM   1273  H3  ASP C   1       7.150  -4.859  -5.763  1.00  0.00           H  
ATOM   1274  HA  ASP C   1       4.454  -6.045  -5.789  1.00  0.00           H  
ATOM   1275  HB2 ASP C   1       6.693  -6.646  -3.821  1.00  0.00           H  
ATOM   1276  HB3 ASP C   1       5.868  -7.790  -4.904  1.00  0.00           H  
ATOM   1277  N   ALA C   2       5.782  -3.926  -3.618  1.00  0.00           N  
ATOM   1278  CA  ALA C   2       6.051  -2.496  -3.722  1.00  0.00           C  
ATOM   1279  C   ALA C   2       7.099  -2.311  -4.832  1.00  0.00           C  
ATOM   1280  O   ALA C   2       7.951  -3.186  -4.994  1.00  0.00           O  
ATOM   1281  CB  ALA C   2       6.517  -1.956  -2.366  1.00  0.00           C  
ATOM   1282  H   ALA C   2       6.575  -4.479  -3.326  1.00  0.00           H  
ATOM   1283  HA  ALA C   2       5.144  -1.968  -4.011  1.00  0.00           H  
ATOM   1284  HB1 ALA C   2       7.430  -2.465  -2.053  1.00  0.00           H  
ATOM   1285  HB2 ALA C   2       6.714  -0.887  -2.447  1.00  0.00           H  
ATOM   1286  HB3 ALA C   2       5.738  -2.117  -1.619  1.00  0.00           H  
ATOM   1287  N   GLU C   3       6.936  -1.296  -5.676  1.00  0.00           N  
ATOM   1288  CA  GLU C   3       7.827  -0.928  -6.787  1.00  0.00           C  
ATOM   1289  C   GLU C   3       7.348   0.396  -7.414  1.00  0.00           C  
ATOM   1290  O   GLU C   3       6.226   0.854  -7.168  1.00  0.00           O  
ATOM   1291  CB  GLU C   3       7.908  -2.038  -7.863  1.00  0.00           C  
ATOM   1292  CG  GLU C   3       9.273  -2.749  -7.914  1.00  0.00           C  
ATOM   1293  CD  GLU C   3      10.401  -1.896  -8.506  1.00  0.00           C  
ATOM   1294  OE1 GLU C   3      10.384  -0.653  -8.356  1.00  0.00           O  
ATOM   1295  OE2 GLU C   3      11.289  -2.470  -9.169  1.00  0.00           O1-
ATOM   1296  H   GLU C   3       6.161  -0.666  -5.517  1.00  0.00           H  
ATOM   1297  HA  GLU C   3       8.826  -0.753  -6.384  1.00  0.00           H  
ATOM   1298  HB2 GLU C   3       7.690  -1.630  -8.852  1.00  0.00           H  
ATOM   1299  HB3 GLU C   3       7.156  -2.796  -7.653  1.00  0.00           H  
ATOM   1300  HG2 GLU C   3       9.152  -3.647  -8.525  1.00  0.00           H  
ATOM   1301  HG3 GLU C   3       9.563  -3.073  -6.916  1.00  0.00           H  
ATOM   1302  N   PHE C   4       8.227   1.040  -8.182  1.00  0.00           N  
ATOM   1303  CA  PHE C   4       8.165   2.470  -8.493  1.00  0.00           C  
ATOM   1304  C   PHE C   4       8.588   2.805  -9.937  1.00  0.00           C  
ATOM   1305  O   PHE C   4       8.995   3.939 -10.187  1.00  0.00           O  
ATOM   1306  CB  PHE C   4       9.039   3.232  -7.471  1.00  0.00           C  
ATOM   1307  CG  PHE C   4       8.839   2.849  -6.012  1.00  0.00           C  
ATOM   1308  CD1 PHE C   4       7.864   3.497  -5.231  1.00  0.00           C  
ATOM   1309  CD2 PHE C   4       9.621   1.825  -5.441  1.00  0.00           C  
ATOM   1310  CE1 PHE C   4       7.663   3.114  -3.892  1.00  0.00           C  
ATOM   1311  CE2 PHE C   4       9.413   1.436  -4.106  1.00  0.00           C  
ATOM   1312  CZ  PHE C   4       8.433   2.080  -3.331  1.00  0.00           C  
ATOM   1313  H   PHE C   4       9.129   0.577  -8.312  1.00  0.00           H  
ATOM   1314  HA  PHE C   4       7.136   2.806  -8.383  1.00  0.00           H  
ATOM   1315  HB2 PHE C   4       8.851   4.301  -7.575  1.00  0.00           H  
ATOM   1316  HB3 PHE C   4      10.088   3.063  -7.722  1.00  0.00           H  
ATOM   1317  HD1 PHE C   4       7.264   4.287  -5.656  1.00  0.00           H  
ATOM   1318  HD2 PHE C   4      10.370   1.320  -6.037  1.00  0.00           H  
ATOM   1319  HE1 PHE C   4       6.914   3.615  -3.294  1.00  0.00           H  
ATOM   1320  HE2 PHE C   4      10.010   0.643  -3.676  1.00  0.00           H  
ATOM   1321  HZ  PHE C   4       8.277   1.786  -2.302  1.00  0.00           H  
ATOM   1322  N   ARG C   5       8.580   1.833 -10.867  1.00  0.00           N  
ATOM   1323  CA  ARG C   5       9.265   1.928 -12.179  1.00  0.00           C  
ATOM   1324  C   ARG C   5       9.001   3.235 -12.938  1.00  0.00           C  
ATOM   1325  O   ARG C   5       7.843   3.631 -13.107  1.00  0.00           O  
ATOM   1326  CB  ARG C   5       8.931   0.739 -13.104  1.00  0.00           C  
ATOM   1327  CG  ARG C   5       9.235  -0.678 -12.586  1.00  0.00           C  
ATOM   1328  CD  ARG C   5      10.461  -0.842 -11.677  1.00  0.00           C  
ATOM   1329  NE  ARG C   5      11.709  -0.263 -12.201  1.00  0.00           N  
ATOM   1330  CZ  ARG C   5      12.861  -0.225 -11.557  1.00  0.00           C  
ATOM   1331  NH1 ARG C   5      13.064  -0.843 -10.431  1.00  0.00           N  
ATOM   1332  NH2 ARG C   5      13.856   0.460 -12.037  1.00  0.00           N1+
ATOM   1333  H   ARG C   5       8.252   0.926 -10.568  1.00  0.00           H  
ATOM   1334  HA  ARG C   5      10.337   1.911 -11.982  1.00  0.00           H  
ATOM   1335  HB2 ARG C   5       9.494   0.872 -14.029  1.00  0.00           H  
ATOM   1336  HB3 ARG C   5       7.875   0.784 -13.374  1.00  0.00           H  
ATOM   1337  HG2 ARG C   5       9.347  -1.339 -13.447  1.00  0.00           H  
ATOM   1338  HG3 ARG C   5       8.369  -1.027 -12.023  1.00  0.00           H  
ATOM   1339  HD2 ARG C   5      10.607  -1.908 -11.495  1.00  0.00           H  
ATOM   1340  HD3 ARG C   5      10.237  -0.359 -10.729  1.00  0.00           H  
ATOM   1341  HE  ARG C   5      11.661   0.331 -13.028  1.00  0.00           H  
ATOM   1342 HH11 ARG C   5      13.921  -0.768  -9.933  1.00  0.00           H  
ATOM   1343 HH12 ARG C   5      12.299  -1.386 -10.008  1.00  0.00           H  
ATOM   1344 HH21 ARG C   5      13.734   0.985 -12.911  1.00  0.00           H  
ATOM   1345 HH22 ARG C   5      14.744   0.483 -11.587  1.00  0.00           H  
ATOM   1346  N   HIS C   6      10.092   3.843 -13.420  1.00  0.00           N  
ATOM   1347  CA  HIS C   6      10.215   5.096 -14.195  1.00  0.00           C  
ATOM   1348  C   HIS C   6      11.453   4.970 -15.101  1.00  0.00           C  
ATOM   1349  O   HIS C   6      12.484   5.594 -14.862  1.00  0.00           O  
ATOM   1350  CB  HIS C   6      10.359   6.326 -13.266  1.00  0.00           C  
ATOM   1351  CG  HIS C   6       9.231   6.565 -12.295  1.00  0.00           C  
ATOM   1352  CD2 HIS C   6       9.376   6.897 -10.978  1.00  0.00           C  
ATOM   1353  ND1 HIS C   6       7.894   6.320 -12.526  1.00  0.00           N1+
ATOM   1354  CE1 HIS C   6       7.248   6.410 -11.346  1.00  0.00           C  
ATOM   1355  NE2 HIS C   6       8.123   6.805 -10.398  1.00  0.00           N  
ATOM   1356  H   HIS C   6      10.944   3.290 -13.347  1.00  0.00           H  
ATOM   1357  HA  HIS C   6       9.345   5.220 -14.841  1.00  0.00           H  
ATOM   1358  HB2 HIS C   6      10.462   7.217 -13.888  1.00  0.00           H  
ATOM   1359  HB3 HIS C   6      11.281   6.222 -12.691  1.00  0.00           H  
ATOM   1360  HD1 HIS C   6       7.549   5.846 -13.367  1.00  0.00           H  
ATOM   1361  HD2 HIS C   6      10.318   7.050 -10.465  1.00  0.00           H  
ATOM   1362  HE2 HIS C   6       7.950   6.794  -9.400  1.00  0.00           H  
ATOM   1363  HE1 HIS C   6       6.250   6.035 -11.150  1.00  0.00           H  
ATOM   1364  N   ASP C   7      11.394   4.031 -16.036  1.00  0.00           N  
ATOM   1365  CA  ASP C   7      12.528   3.426 -16.738  1.00  0.00           C  
ATOM   1366  C   ASP C   7      12.470   3.665 -18.254  1.00  0.00           C  
ATOM   1367  O   ASP C   7      12.805   2.808 -19.072  1.00  0.00           O  
ATOM   1368  CB  ASP C   7      12.652   1.957 -16.319  1.00  0.00           C  
ATOM   1369  CG  ASP C   7      12.930   1.852 -14.821  1.00  0.00           C  
ATOM   1370  OD1 ASP C   7      11.971   1.777 -14.017  1.00  0.00           O  
ATOM   1371  OD2 ASP C   7      14.114   1.839 -14.419  1.00  0.00           O1-
ATOM   1372  H   ASP C   7      10.482   3.645 -16.254  1.00  0.00           H  
ATOM   1373  HA  ASP C   7      13.442   3.923 -16.418  1.00  0.00           H  
ATOM   1374  HB2 ASP C   7      13.476   1.492 -16.862  1.00  0.00           H  
ATOM   1375  HB3 ASP C   7      11.730   1.425 -16.564  1.00  0.00           H  
ATOM   1376  N   SER C   8      12.130   4.903 -18.625  1.00  0.00           N  
ATOM   1377  CA  SER C   8      12.599   5.519 -19.869  1.00  0.00           C  
ATOM   1378  C   SER C   8      14.124   5.381 -19.992  1.00  0.00           C  
ATOM   1379  O   SER C   8      14.820   5.343 -18.979  1.00  0.00           O  
ATOM   1380  CB  SER C   8      12.277   7.022 -19.862  1.00  0.00           C  
ATOM   1381  OG  SER C   8      10.936   7.273 -19.496  1.00  0.00           O  
ATOM   1382  H   SER C   8      11.790   5.525 -17.908  1.00  0.00           H  
ATOM   1383  HA  SER C   8      12.117   5.038 -20.720  1.00  0.00           H  
ATOM   1384  HB2 SER C   8      12.466   7.438 -20.852  1.00  0.00           H  
ATOM   1385  HB3 SER C   8      12.928   7.525 -19.144  1.00  0.00           H  
ATOM   1386  HG  SER C   8      10.367   6.755 -20.098  1.00  0.00           H  
ATOM   1387  N   GLY C   9      14.673   5.484 -21.208  1.00  0.00           N  
ATOM   1388  CA  GLY C   9      16.114   5.705 -21.388  1.00  0.00           C  
ATOM   1389  C   GLY C   9      16.518   7.042 -20.757  1.00  0.00           C  
ATOM   1390  O   GLY C   9      16.250   8.084 -21.353  1.00  0.00           O  
ATOM   1391  H   GLY C   9      14.070   5.520 -22.014  1.00  0.00           H  
ATOM   1392  HA2 GLY C   9      16.356   5.731 -22.450  1.00  0.00           H  
ATOM   1393  HA3 GLY C   9      16.672   4.894 -20.918  1.00  0.00           H  
ATOM   1394  N   TYR C  10      17.031   6.988 -19.521  1.00  0.00           N  
ATOM   1395  CA  TYR C  10      16.834   7.999 -18.470  1.00  0.00           C  
ATOM   1396  C   TYR C  10      17.167   9.454 -18.854  1.00  0.00           C  
ATOM   1397  O   TYR C  10      18.006   9.704 -19.715  1.00  0.00           O  
ATOM   1398  CB  TYR C  10      17.615   7.574 -17.213  1.00  0.00           C  
ATOM   1399  CG  TYR C  10      17.325   6.167 -16.704  1.00  0.00           C  
ATOM   1400  CD1 TYR C  10      16.151   5.900 -15.968  1.00  0.00           C  
ATOM   1401  CD2 TYR C  10      18.242   5.125 -16.950  1.00  0.00           C  
ATOM   1402  CE1 TYR C  10      15.894   4.600 -15.485  1.00  0.00           C  
ATOM   1403  CE2 TYR C  10      17.984   3.824 -16.472  1.00  0.00           C  
ATOM   1404  CZ  TYR C  10      16.804   3.554 -15.745  1.00  0.00           C  
ATOM   1405  OH  TYR C  10      16.563   2.290 -15.301  1.00  0.00           O  
ATOM   1406  H   TYR C  10      17.152   6.052 -19.156  1.00  0.00           H  
ATOM   1407  HA  TYR C  10      15.775   7.975 -18.213  1.00  0.00           H  
ATOM   1408  HB2 TYR C  10      17.392   8.274 -16.408  1.00  0.00           H  
ATOM   1409  HB3 TYR C  10      18.683   7.659 -17.425  1.00  0.00           H  
ATOM   1410  HD1 TYR C  10      15.434   6.684 -15.774  1.00  0.00           H  
ATOM   1411  HD2 TYR C  10      19.150   5.322 -17.503  1.00  0.00           H  
ATOM   1412  HE1 TYR C  10      14.999   4.400 -14.915  1.00  0.00           H  
ATOM   1413  HE2 TYR C  10      18.677   3.019 -16.660  1.00  0.00           H  
ATOM   1414  HH  TYR C  10      15.663   2.183 -14.923  1.00  0.00           H  
ATOM   1415  N   GLU C  11      16.572  10.401 -18.112  1.00  0.00           N  
ATOM   1416  CA  GLU C  11      16.419  11.838 -18.427  1.00  0.00           C  
ATOM   1417  C   GLU C  11      15.350  12.103 -19.512  1.00  0.00           C  
ATOM   1418  O   GLU C  11      15.280  11.426 -20.535  1.00  0.00           O  
ATOM   1419  CB  GLU C  11      17.789  12.520 -18.650  1.00  0.00           C  
ATOM   1420  CG  GLU C  11      17.798  14.054 -18.566  1.00  0.00           C  
ATOM   1421  CD  GLU C  11      17.439  14.745 -19.887  1.00  0.00           C  
ATOM   1422  OE1 GLU C  11      16.452  15.518 -19.904  1.00  0.00           O  
ATOM   1423  OE2 GLU C  11      18.135  14.556 -20.911  1.00  0.00           O1-
ATOM   1424  H   GLU C  11      15.993  10.055 -17.364  1.00  0.00           H  
ATOM   1425  HA  GLU C  11      16.026  12.287 -17.515  1.00  0.00           H  
ATOM   1426  HB2 GLU C  11      18.210  12.220 -19.606  1.00  0.00           H  
ATOM   1427  HB3 GLU C  11      18.461  12.159 -17.869  1.00  0.00           H  
ATOM   1428  HG2 GLU C  11      18.802  14.374 -18.282  1.00  0.00           H  
ATOM   1429  HG3 GLU C  11      17.118  14.374 -17.773  1.00  0.00           H  
ATOM   1430  N   VAL C  12      14.439  13.054 -19.259  1.00  0.00           N  
ATOM   1431  CA  VAL C  12      13.216  13.274 -20.065  1.00  0.00           C  
ATOM   1432  C   VAL C  12      13.532  14.218 -21.232  1.00  0.00           C  
ATOM   1433  O   VAL C  12      13.176  15.403 -21.217  1.00  0.00           O  
ATOM   1434  CB  VAL C  12      12.037  13.747 -19.185  1.00  0.00           C  
ATOM   1435  CG1 VAL C  12      10.716  13.759 -19.969  1.00  0.00           C  
ATOM   1436  CG2 VAL C  12      11.822  12.833 -17.970  1.00  0.00           C  
ATOM   1437  H   VAL C  12      14.574  13.637 -18.448  1.00  0.00           H  
ATOM   1438  HA  VAL C  12      12.921  12.317 -20.498  1.00  0.00           H  
ATOM   1439  HB  VAL C  12      12.239  14.755 -18.820  1.00  0.00           H  
ATOM   1440 HG11 VAL C  12       9.913  14.141 -19.338  1.00  0.00           H  
ATOM   1441 HG12 VAL C  12      10.794  14.383 -20.857  1.00  0.00           H  
ATOM   1442 HG13 VAL C  12      10.462  12.743 -20.266  1.00  0.00           H  
ATOM   1443 HG21 VAL C  12      11.679  11.801 -18.297  1.00  0.00           H  
ATOM   1444 HG22 VAL C  12      12.680  12.877 -17.300  1.00  0.00           H  
ATOM   1445 HG23 VAL C  12      10.942  13.152 -17.411  1.00  0.00           H  
ATOM   1446  N   HIS C  13      14.330  13.695 -22.167  1.00  0.00           N  
ATOM   1447  CA  HIS C  13      15.430  14.406 -22.828  1.00  0.00           C  
ATOM   1448  C   HIS C  13      15.217  15.879 -23.174  1.00  0.00           C  
ATOM   1449  O   HIS C  13      14.321  16.236 -23.939  1.00  0.00           O  
ATOM   1450  CB  HIS C  13      15.990  13.572 -23.985  1.00  0.00           C  
ATOM   1451  CG  HIS C  13      16.762  12.391 -23.452  1.00  0.00           C  
ATOM   1452  CD2 HIS C  13      16.326  11.095 -23.420  1.00  0.00           C  
ATOM   1453  ND1 HIS C  13      17.907  12.472 -22.674  1.00  0.00           N1+
ATOM   1454  CE1 HIS C  13      18.168  11.241 -22.202  1.00  0.00           C  
ATOM   1455  NE2 HIS C  13      17.211  10.392 -22.625  1.00  0.00           N  
ATOM   1456  H   HIS C  13      14.481  12.697 -22.057  1.00  0.00           H  
ATOM   1457  HA  HIS C  13      16.208  14.420 -22.087  1.00  0.00           H  
ATOM   1458  HB2 HIS C  13      16.672  14.181 -24.580  1.00  0.00           H  
ATOM   1459  HB3 HIS C  13      15.177  13.236 -24.631  1.00  0.00           H  
ATOM   1460  HD1 HIS C  13      18.254  13.334 -22.229  1.00  0.00           H  
ATOM   1461  HD2 HIS C  13      15.378  10.730 -23.795  1.00  0.00           H  
ATOM   1462  HE2 HIS C  13      16.991   9.509 -22.149  1.00  0.00           H  
ATOM   1463  HE1 HIS C  13      18.876  11.021 -21.409  1.00  0.00           H  
ATOM   1464  N   HIS C  14      16.095  16.730 -22.630  1.00  0.00           N  
ATOM   1465  CA  HIS C  14      15.994  18.198 -22.677  1.00  0.00           C  
ATOM   1466  C   HIS C  14      15.722  18.770 -24.078  1.00  0.00           C  
ATOM   1467  O   HIS C  14      14.686  19.407 -24.258  1.00  0.00           O  
ATOM   1468  CB  HIS C  14      17.242  18.847 -22.042  1.00  0.00           C  
ATOM   1469  CG  HIS C  14      17.127  19.096 -20.555  1.00  0.00           C  
ATOM   1470  CD2 HIS C  14      17.336  20.293 -19.924  1.00  0.00           C  
ATOM   1471  ND1 HIS C  14      16.833  18.161 -19.582  1.00  0.00           N1+
ATOM   1472  CE1 HIS C  14      16.874  18.769 -18.381  1.00  0.00           C  
ATOM   1473  NE2 HIS C  14      17.173  20.072 -18.566  1.00  0.00           N  
ATOM   1474  H   HIS C  14      16.758  16.313 -21.979  1.00  0.00           H  
ATOM   1475  HA  HIS C  14      15.133  18.492 -22.078  1.00  0.00           H  
ATOM   1476  HB2 HIS C  14      17.417  19.816 -22.515  1.00  0.00           H  
ATOM   1477  HB3 HIS C  14      18.124  18.233 -22.235  1.00  0.00           H  
ATOM   1478  HD1 HIS C  14      16.652  17.162 -19.745  1.00  0.00           H  
ATOM   1479  HD2 HIS C  14      17.603  21.229 -20.403  1.00  0.00           H  
ATOM   1480  HE2 HIS C  14      17.296  20.766 -17.834  1.00  0.00           H  
ATOM   1481  HE1 HIS C  14      16.719  18.275 -17.426  1.00  0.00           H  
ATOM   1482  N   GLN C  15      16.659  18.635 -25.022  1.00  0.00           N  
ATOM   1483  CA  GLN C  15      16.683  19.480 -26.221  1.00  0.00           C  
ATOM   1484  C   GLN C  15      17.342  18.775 -27.418  1.00  0.00           C  
ATOM   1485  O   GLN C  15      18.505  18.385 -27.321  1.00  0.00           O  
ATOM   1486  CB  GLN C  15      17.430  20.787 -25.849  1.00  0.00           C  
ATOM   1487  CG  GLN C  15      16.959  22.058 -26.569  1.00  0.00           C  
ATOM   1488  CD  GLN C  15      17.229  22.052 -28.065  1.00  0.00           C  
ATOM   1489  NE2 GLN C  15      18.367  22.533 -28.513  1.00  0.00           N  
ATOM   1490  OE1 GLN C  15      16.419  21.604 -28.857  1.00  0.00           O  
ATOM   1491  H   GLN C  15      17.476  18.073 -24.834  1.00  0.00           H  
ATOM   1492  HA  GLN C  15      15.659  19.711 -26.494  1.00  0.00           H  
ATOM   1493  HB2 GLN C  15      18.503  20.660 -26.003  1.00  0.00           H  
ATOM   1494  HB3 GLN C  15      17.288  20.985 -24.785  1.00  0.00           H  
ATOM   1495  HG2 GLN C  15      17.474  22.912 -26.129  1.00  0.00           H  
ATOM   1496  HG3 GLN C  15      15.894  22.200 -26.396  1.00  0.00           H  
ATOM   1497 HE21 GLN C  15      18.486  22.585 -29.509  1.00  0.00           H  
ATOM   1498 HE22 GLN C  15      19.052  22.899 -27.875  1.00  0.00           H  
ATOM   1499  N   LYS C  16      16.650  18.674 -28.564  1.00  0.00           N  
ATOM   1500  CA  LYS C  16      17.263  18.285 -29.845  1.00  0.00           C  
ATOM   1501  C   LYS C  16      16.566  18.918 -31.067  1.00  0.00           C  
ATOM   1502  O   LYS C  16      15.374  18.723 -31.297  1.00  0.00           O  
ATOM   1503  CB  LYS C  16      17.307  16.738 -29.941  1.00  0.00           C  
ATOM   1504  CG  LYS C  16      18.647  16.164 -30.444  1.00  0.00           C  
ATOM   1505  CD  LYS C  16      19.094  16.796 -31.764  1.00  0.00           C  
ATOM   1506  CE  LYS C  16      20.257  16.074 -32.446  1.00  0.00           C  
ATOM   1507  NZ  LYS C  16      20.747  16.883 -33.592  1.00  0.00           N1+
ATOM   1508  H   LYS C  16      15.662  18.914 -28.558  1.00  0.00           H  
ATOM   1509  HA  LYS C  16      18.287  18.658 -29.815  1.00  0.00           H  
ATOM   1510  HB2 LYS C  16      16.501  16.389 -30.590  1.00  0.00           H  
ATOM   1511  HB3 LYS C  16      17.127  16.303 -28.956  1.00  0.00           H  
ATOM   1512  HG2 LYS C  16      18.531  15.088 -30.581  1.00  0.00           H  
ATOM   1513  HG3 LYS C  16      19.417  16.335 -29.690  1.00  0.00           H  
ATOM   1514  HD2 LYS C  16      19.399  17.824 -31.574  1.00  0.00           H  
ATOM   1515  HD3 LYS C  16      18.240  16.788 -32.438  1.00  0.00           H  
ATOM   1516  HE2 LYS C  16      19.902  15.098 -32.789  1.00  0.00           H  
ATOM   1517  HE3 LYS C  16      21.060  15.912 -31.721  1.00  0.00           H  
ATOM   1518  HZ1 LYS C  16      19.971  17.131 -34.207  1.00  0.00           H  
ATOM   1519  HZ2 LYS C  16      21.126  17.762 -33.269  1.00  0.00           H  
ATOM   1520  HZ3 LYS C  16      21.457  16.394 -34.120  1.00  0.00           H  
ATOM   1521  N   LEU C  17      17.350  19.534 -31.958  1.00  0.00           N  
ATOM   1522  CA  LEU C  17      16.954  19.819 -33.344  1.00  0.00           C  
ATOM   1523  C   LEU C  17      17.353  18.646 -34.251  1.00  0.00           C  
ATOM   1524  O   LEU C  17      18.551  18.393 -34.435  1.00  0.00           O  
ATOM   1525  CB  LEU C  17      17.602  21.120 -33.856  1.00  0.00           C  
ATOM   1526  CG  LEU C  17      17.085  22.440 -33.254  1.00  0.00           C  
ATOM   1527  CD1 LEU C  17      17.719  22.764 -31.901  1.00  0.00           C  
ATOM   1528  CD2 LEU C  17      17.419  23.586 -34.207  1.00  0.00           C  
ATOM   1529  H   LEU C  17      18.306  19.713 -31.700  1.00  0.00           H  
ATOM   1530  HA  LEU C  17      15.873  19.929 -33.403  1.00  0.00           H  
ATOM   1531  HB2 LEU C  17      17.401  21.152 -34.924  1.00  0.00           H  
ATOM   1532  HB3 LEU C  17      18.686  21.068 -33.739  1.00  0.00           H  
ATOM   1533  HG  LEU C  17      16.005  22.390 -33.135  1.00  0.00           H  
ATOM   1534 HD11 LEU C  17      17.431  22.008 -31.178  1.00  0.00           H  
ATOM   1535 HD12 LEU C  17      18.804  22.806 -31.995  1.00  0.00           H  
ATOM   1536 HD13 LEU C  17      17.350  23.728 -31.549  1.00  0.00           H  
ATOM   1537 HD21 LEU C  17      16.947  23.423 -35.176  1.00  0.00           H  
ATOM   1538 HD22 LEU C  17      17.043  24.525 -33.803  1.00  0.00           H  
ATOM   1539 HD23 LEU C  17      18.496  23.650 -34.357  1.00  0.00           H  
ATOM   1540  N   VAL C  18      16.384  17.884 -34.767  1.00  0.00           N  
ATOM   1541  CA  VAL C  18      16.627  16.823 -35.759  1.00  0.00           C  
ATOM   1542  C   VAL C  18      15.341  16.436 -36.493  1.00  0.00           C  
ATOM   1543  O   VAL C  18      14.296  16.214 -35.880  1.00  0.00           O  
ATOM   1544  CB  VAL C  18      17.314  15.582 -35.136  1.00  0.00           C  
ATOM   1545  CG1 VAL C  18      16.461  14.812 -34.124  1.00  0.00           C  
ATOM   1546  CG2 VAL C  18      17.825  14.613 -36.206  1.00  0.00           C  
ATOM   1547  H   VAL C  18      15.413  18.153 -34.609  1.00  0.00           H  
ATOM   1548  HA  VAL C  18      17.314  17.232 -36.500  1.00  0.00           H  
ATOM   1549  HB  VAL C  18      18.200  15.921 -34.606  1.00  0.00           H  
ATOM   1550 HG11 VAL C  18      15.679  14.265 -34.647  1.00  0.00           H  
ATOM   1551 HG12 VAL C  18      17.084  14.095 -33.590  1.00  0.00           H  
ATOM   1552 HG13 VAL C  18      16.015  15.501 -33.407  1.00  0.00           H  
ATOM   1553 HG21 VAL C  18      18.406  13.818 -35.737  1.00  0.00           H  
ATOM   1554 HG22 VAL C  18      16.994  14.154 -36.741  1.00  0.00           H  
ATOM   1555 HG23 VAL C  18      18.462  15.137 -36.918  1.00  0.00           H  
ATOM   1556  N   PHE C  19      15.465  16.254 -37.805  1.00  0.00           N  
ATOM   1557  CA  PHE C  19      14.475  15.655 -38.700  1.00  0.00           C  
ATOM   1558  C   PHE C  19      14.069  14.208 -38.303  1.00  0.00           C  
ATOM   1559  O   PHE C  19      14.475  13.690 -37.258  1.00  0.00           O  
ATOM   1560  CB  PHE C  19      15.120  15.668 -40.100  1.00  0.00           C  
ATOM   1561  CG  PHE C  19      15.406  17.019 -40.719  1.00  0.00           C  
ATOM   1562  CD1 PHE C  19      16.725  17.504 -40.813  1.00  0.00           C  
ATOM   1563  CD2 PHE C  19      14.360  17.724 -41.333  1.00  0.00           C  
ATOM   1564  CE1 PHE C  19      16.986  18.699 -41.507  1.00  0.00           C  
ATOM   1565  CE2 PHE C  19      14.619  18.915 -42.030  1.00  0.00           C  
ATOM   1566  CZ  PHE C  19      15.931  19.408 -42.109  1.00  0.00           C  
ATOM   1567  H   PHE C  19      16.359  16.453 -38.224  1.00  0.00           H  
ATOM   1568  HA  PHE C  19      13.576  16.268 -38.721  1.00  0.00           H  
ATOM   1569  HB2 PHE C  19      14.478  15.145 -40.802  1.00  0.00           H  
ATOM   1570  HB3 PHE C  19      16.054  15.114 -40.048  1.00  0.00           H  
ATOM   1571  HD1 PHE C  19      17.544  16.934 -40.400  1.00  0.00           H  
ATOM   1572  HD2 PHE C  19      13.365  17.308 -41.322  1.00  0.00           H  
ATOM   1573  HE1 PHE C  19      18.002  19.053 -41.609  1.00  0.00           H  
ATOM   1574  HE2 PHE C  19      13.817  19.435 -42.537  1.00  0.00           H  
ATOM   1575  HZ  PHE C  19      16.126  20.312 -42.663  1.00  0.00           H  
ATOM   1576  N   PHE C  20      13.346  13.544 -39.211  1.00  0.00           N  
ATOM   1577  CA  PHE C  20      13.286  12.086 -39.394  1.00  0.00           C  
ATOM   1578  C   PHE C  20      12.466  11.259 -38.387  1.00  0.00           C  
ATOM   1579  O   PHE C  20      12.336  11.603 -37.207  1.00  0.00           O  
ATOM   1580  CB  PHE C  20      14.703  11.480 -39.479  1.00  0.00           C  
ATOM   1581  CG  PHE C  20      15.795  12.270 -40.174  1.00  0.00           C  
ATOM   1582  CD1 PHE C  20      15.665  12.632 -41.527  1.00  0.00           C  
ATOM   1583  CD2 PHE C  20      16.994  12.552 -39.490  1.00  0.00           C  
ATOM   1584  CE1 PHE C  20      16.722  13.284 -42.184  1.00  0.00           C  
ATOM   1585  CE2 PHE C  20      18.056  13.193 -40.153  1.00  0.00           C  
ATOM   1586  CZ  PHE C  20      17.919  13.558 -41.503  1.00  0.00           C  
ATOM   1587  H   PHE C  20      12.927  14.110 -39.940  1.00  0.00           H  
ATOM   1588  HA  PHE C  20      12.827  11.922 -40.370  1.00  0.00           H  
ATOM   1589  HB2 PHE C  20      14.625  10.515 -39.976  1.00  0.00           H  
ATOM   1590  HB3 PHE C  20      15.037  11.276 -38.460  1.00  0.00           H  
ATOM   1591  HD1 PHE C  20      14.787  12.347 -42.082  1.00  0.00           H  
ATOM   1592  HD2 PHE C  20      17.114  12.239 -38.463  1.00  0.00           H  
ATOM   1593  HE1 PHE C  20      16.638  13.520 -43.233  1.00  0.00           H  
ATOM   1594  HE2 PHE C  20      18.992  13.363 -39.642  1.00  0.00           H  
ATOM   1595  HZ  PHE C  20      18.745  14.007 -42.036  1.00  0.00           H  
ATOM   1596  N   ALA C  21      12.117  10.055 -38.858  1.00  0.00           N  
ATOM   1597  CA  ALA C  21      12.230   8.811 -38.096  1.00  0.00           C  
ATOM   1598  C   ALA C  21      13.597   8.150 -38.405  1.00  0.00           C  
ATOM   1599  O   ALA C  21      14.614   8.618 -37.900  1.00  0.00           O  
ATOM   1600  CB  ALA C  21      11.003   7.925 -38.362  1.00  0.00           C  
ATOM   1601  H   ALA C  21      12.153   9.932 -39.861  1.00  0.00           H  
ATOM   1602  HA  ALA C  21      12.235   9.046 -37.030  1.00  0.00           H  
ATOM   1603  HB1 ALA C  21      10.914   7.694 -39.424  1.00  0.00           H  
ATOM   1604  HB2 ALA C  21      11.084   6.992 -37.803  1.00  0.00           H  
ATOM   1605  HB3 ALA C  21      10.097   8.443 -38.044  1.00  0.00           H  
ATOM   1606  N   GLU C  22      13.651   7.166 -39.312  1.00  0.00           N  
ATOM   1607  CA  GLU C  22      14.889   6.531 -39.810  1.00  0.00           C  
ATOM   1608  C   GLU C  22      15.342   7.181 -41.138  1.00  0.00           C  
ATOM   1609  O   GLU C  22      15.070   6.674 -42.225  1.00  0.00           O  
ATOM   1610  CB  GLU C  22      14.661   5.008 -39.916  1.00  0.00           C  
ATOM   1611  CG  GLU C  22      15.913   4.181 -40.263  1.00  0.00           C  
ATOM   1612  CD  GLU C  22      16.881   4.034 -39.080  1.00  0.00           C  
ATOM   1613  OE1 GLU C  22      17.430   5.070 -38.643  1.00  0.00           O  
ATOM   1614  OE2 GLU C  22      17.070   2.884 -38.623  1.00  0.00           O1-
ATOM   1615  H   GLU C  22      12.786   6.859 -39.731  1.00  0.00           H  
ATOM   1616  HA  GLU C  22      15.687   6.692 -39.084  1.00  0.00           H  
ATOM   1617  HB2 GLU C  22      13.902   4.823 -40.678  1.00  0.00           H  
ATOM   1618  HB3 GLU C  22      14.262   4.642 -38.968  1.00  0.00           H  
ATOM   1619  HG2 GLU C  22      16.435   4.626 -41.112  1.00  0.00           H  
ATOM   1620  HG3 GLU C  22      15.579   3.188 -40.578  1.00  0.00           H  
ATOM   1621  N   ASP C  23      15.941   8.374 -41.037  1.00  0.00           N  
ATOM   1622  CA  ASP C  23      16.194   9.316 -42.149  1.00  0.00           C  
ATOM   1623  C   ASP C  23      14.928   9.576 -43.018  1.00  0.00           C  
ATOM   1624  O   ASP C  23      13.813   9.618 -42.483  1.00  0.00           O  
ATOM   1625  CB  ASP C  23      17.483   8.934 -42.915  1.00  0.00           C  
ATOM   1626  CG  ASP C  23      18.233  10.168 -43.456  1.00  0.00           C  
ATOM   1627  OD1 ASP C  23      17.628  10.940 -44.237  1.00  0.00           O  
ATOM   1628  OD2 ASP C  23      19.414  10.349 -43.090  1.00  0.00           O1-
ATOM   1629  H   ASP C  23      16.123   8.704 -40.102  1.00  0.00           H  
ATOM   1630  HA  ASP C  23      16.435  10.263 -41.683  1.00  0.00           H  
ATOM   1631  HB2 ASP C  23      17.244   8.253 -43.733  1.00  0.00           H  
ATOM   1632  HB3 ASP C  23      18.152   8.405 -42.234  1.00  0.00           H  
ATOM   1633  N   VAL C  24      15.091   9.844 -44.321  1.00  0.00           N  
ATOM   1634  CA  VAL C  24      14.053   9.920 -45.370  1.00  0.00           C  
ATOM   1635  C   VAL C  24      14.598   9.473 -46.736  1.00  0.00           C  
ATOM   1636  O   VAL C  24      15.803   9.521 -46.980  1.00  0.00           O  
ATOM   1637  CB  VAL C  24      13.473  11.341 -45.540  1.00  0.00           C  
ATOM   1638  CG1 VAL C  24      12.484  11.710 -44.440  1.00  0.00           C  
ATOM   1639  CG2 VAL C  24      14.552  12.424 -45.626  1.00  0.00           C  
ATOM   1640  H   VAL C  24      16.051   9.975 -44.638  1.00  0.00           H  
ATOM   1641  HA  VAL C  24      13.245   9.242 -45.101  1.00  0.00           H  
ATOM   1642  HB  VAL C  24      12.910  11.375 -46.472  1.00  0.00           H  
ATOM   1643 HG11 VAL C  24      11.717  10.943 -44.367  1.00  0.00           H  
ATOM   1644 HG12 VAL C  24      12.995  11.795 -43.485  1.00  0.00           H  
ATOM   1645 HG13 VAL C  24      12.020  12.659 -44.690  1.00  0.00           H  
ATOM   1646 HG21 VAL C  24      15.222  12.214 -46.458  1.00  0.00           H  
ATOM   1647 HG22 VAL C  24      14.102  13.404 -45.766  1.00  0.00           H  
ATOM   1648 HG23 VAL C  24      15.135  12.448 -44.707  1.00  0.00           H  
ATOM   1649  N   GLY C  25      13.712   9.154 -47.686  1.00  0.00           N  
ATOM   1650  CA  GLY C  25      14.074   8.766 -49.056  1.00  0.00           C  
ATOM   1651  C   GLY C  25      14.852   9.828 -49.853  1.00  0.00           C  
ATOM   1652  O   GLY C  25      15.654   9.478 -50.719  1.00  0.00           O  
ATOM   1653  H   GLY C  25      12.731   9.083 -47.406  1.00  0.00           H  
ATOM   1654  HA2 GLY C  25      13.159   8.541 -49.603  1.00  0.00           H  
ATOM   1655  HA3 GLY C  25      14.681   7.861 -49.017  1.00  0.00           H  
ATOM   1656  N   SER C  26      14.686  11.121 -49.542  1.00  0.00           N  
ATOM   1657  CA  SER C  26      15.527  12.201 -50.080  1.00  0.00           C  
ATOM   1658  C   SER C  26      15.455  13.477 -49.230  1.00  0.00           C  
ATOM   1659  O   SER C  26      14.375  13.956 -48.882  1.00  0.00           O  
ATOM   1660  CB  SER C  26      15.175  12.474 -51.557  1.00  0.00           C  
ATOM   1661  OG  SER C  26      15.113  13.857 -51.880  1.00  0.00           O  
ATOM   1662  H   SER C  26      14.007  11.344 -48.829  1.00  0.00           H  
ATOM   1663  HA  SER C  26      16.559  11.849 -50.055  1.00  0.00           H  
ATOM   1664  HB2 SER C  26      14.215  12.022 -51.794  1.00  0.00           H  
ATOM   1665  HB3 SER C  26      15.920  11.990 -52.190  1.00  0.00           H  
ATOM   1666  HG  SER C  26      14.343  13.976 -52.469  1.00  0.00           H  
ATOM   1667  N   ASN C  27      16.615  14.107 -49.020  1.00  0.00           N  
ATOM   1668  CA  ASN C  27      16.786  15.395 -48.330  1.00  0.00           C  
ATOM   1669  C   ASN C  27      17.047  16.567 -49.311  1.00  0.00           C  
ATOM   1670  O   ASN C  27      17.746  17.526 -48.980  1.00  0.00           O  
ATOM   1671  CB  ASN C  27      17.872  15.233 -47.245  1.00  0.00           C  
ATOM   1672  CG  ASN C  27      17.384  14.398 -46.074  1.00  0.00           C  
ATOM   1673  ND2 ASN C  27      17.881  13.189 -45.919  1.00  0.00           N  
ATOM   1674  OD1 ASN C  27      16.534  14.846 -45.326  1.00  0.00           O  
ATOM   1675  H   ASN C  27      17.450  13.644 -49.343  1.00  0.00           H  
ATOM   1676  HA  ASN C  27      15.855  15.645 -47.815  1.00  0.00           H  
ATOM   1677  HB2 ASN C  27      18.128  16.211 -46.837  1.00  0.00           H  
ATOM   1678  HB3 ASN C  27      18.775  14.800 -47.670  1.00  0.00           H  
ATOM   1679 HD21 ASN C  27      17.571  12.590 -45.143  1.00  0.00           H  
ATOM   1680 HD22 ASN C  27      18.595  12.818 -46.509  1.00  0.00           H  
ATOM   1681  N   LYS C  28      16.558  16.469 -50.560  1.00  0.00           N  
ATOM   1682  CA  LYS C  28      16.902  17.342 -51.707  1.00  0.00           C  
ATOM   1683  C   LYS C  28      16.286  18.761 -51.639  1.00  0.00           C  
ATOM   1684  O   LYS C  28      15.583  19.179 -52.556  1.00  0.00           O  
ATOM   1685  CB  LYS C  28      16.545  16.582 -53.004  1.00  0.00           C  
ATOM   1686  CG  LYS C  28      17.244  17.084 -54.282  1.00  0.00           C  
ATOM   1687  CD  LYS C  28      18.656  16.494 -54.441  1.00  0.00           C  
ATOM   1688  CE  LYS C  28      19.249  16.779 -55.828  1.00  0.00           C  
ATOM   1689  NZ  LYS C  28      19.738  18.170 -55.959  1.00  0.00           N1+
ATOM   1690  H   LYS C  28      15.993  15.649 -50.760  1.00  0.00           H  
ATOM   1691  HA  LYS C  28      17.982  17.488 -51.687  1.00  0.00           H  
ATOM   1692  HB2 LYS C  28      15.464  16.634 -53.151  1.00  0.00           H  
ATOM   1693  HB3 LYS C  28      16.799  15.529 -52.883  1.00  0.00           H  
ATOM   1694  HG2 LYS C  28      17.291  18.172 -54.284  1.00  0.00           H  
ATOM   1695  HG3 LYS C  28      16.644  16.767 -55.136  1.00  0.00           H  
ATOM   1696  HD2 LYS C  28      18.591  15.409 -54.335  1.00  0.00           H  
ATOM   1697  HD3 LYS C  28      19.318  16.876 -53.662  1.00  0.00           H  
ATOM   1698  HE2 LYS C  28      18.481  16.578 -56.580  1.00  0.00           H  
ATOM   1699  HE3 LYS C  28      20.076  16.085 -55.999  1.00  0.00           H  
ATOM   1700  HZ1 LYS C  28      20.449  18.382 -55.278  1.00  0.00           H  
ATOM   1701  HZ2 LYS C  28      20.093  18.358 -56.885  1.00  0.00           H  
ATOM   1702  HZ3 LYS C  28      18.981  18.844 -55.805  1.00  0.00           H  
ATOM   1703  N   GLY C  29      16.515  19.476 -50.537  1.00  0.00           N  
ATOM   1704  CA  GLY C  29      15.970  20.815 -50.280  1.00  0.00           C  
ATOM   1705  C   GLY C  29      15.736  21.161 -48.803  1.00  0.00           C  
ATOM   1706  O   GLY C  29      14.823  21.933 -48.526  1.00  0.00           O  
ATOM   1707  H   GLY C  29      17.073  19.030 -49.821  1.00  0.00           H  
ATOM   1708  HA2 GLY C  29      15.017  20.919 -50.797  1.00  0.00           H  
ATOM   1709  HA3 GLY C  29      16.651  21.558 -50.695  1.00  0.00           H  
ATOM   1710  N   ALA C  30      16.456  20.552 -47.851  1.00  0.00           N  
ATOM   1711  CA  ALA C  30      16.164  20.647 -46.413  1.00  0.00           C  
ATOM   1712  C   ALA C  30      17.373  21.106 -45.569  1.00  0.00           C  
ATOM   1713  O   ALA C  30      18.469  20.571 -45.725  1.00  0.00           O  
ATOM   1714  CB  ALA C  30      15.646  19.278 -45.954  1.00  0.00           C  
ATOM   1715  H   ALA C  30      17.194  19.919 -48.120  1.00  0.00           H  
ATOM   1716  HA  ALA C  30      15.363  21.369 -46.254  1.00  0.00           H  
ATOM   1717  HB1 ALA C  30      15.288  19.342 -44.927  1.00  0.00           H  
ATOM   1718  HB2 ALA C  30      14.826  18.958 -46.596  1.00  0.00           H  
ATOM   1719  HB3 ALA C  30      16.445  18.536 -46.005  1.00  0.00           H  
ATOM   1720  N   ILE C  31      17.164  22.045 -44.630  1.00  0.00           N  
ATOM   1721  CA  ILE C  31      18.167  22.506 -43.640  1.00  0.00           C  
ATOM   1722  C   ILE C  31      17.521  22.834 -42.282  1.00  0.00           C  
ATOM   1723  O   ILE C  31      16.370  23.269 -42.229  1.00  0.00           O  
ATOM   1724  CB  ILE C  31      19.013  23.711 -44.143  1.00  0.00           C  
ATOM   1725  CG1 ILE C  31      18.200  24.997 -44.426  1.00  0.00           C  
ATOM   1726  CG2 ILE C  31      19.835  23.339 -45.386  1.00  0.00           C  
ATOM   1727  CD1 ILE C  31      18.167  25.981 -43.250  1.00  0.00           C  
ATOM   1728  H   ILE C  31      16.222  22.391 -44.524  1.00  0.00           H  
ATOM   1729  HA  ILE C  31      18.857  21.679 -43.467  1.00  0.00           H  
ATOM   1730  HB  ILE C  31      19.745  23.941 -43.367  1.00  0.00           H  
ATOM   1731 HG12 ILE C  31      17.180  24.733 -44.688  1.00  0.00           H  
ATOM   1732 HG13 ILE C  31      18.631  25.528 -45.275  1.00  0.00           H  
ATOM   1733 HG21 ILE C  31      20.406  22.428 -45.200  1.00  0.00           H  
ATOM   1734 HG22 ILE C  31      19.179  23.174 -46.240  1.00  0.00           H  
ATOM   1735 HG23 ILE C  31      20.534  24.141 -45.629  1.00  0.00           H  
ATOM   1736 HD11 ILE C  31      17.554  26.840 -43.523  1.00  0.00           H  
ATOM   1737 HD12 ILE C  31      17.742  25.518 -42.363  1.00  0.00           H  
ATOM   1738 HD13 ILE C  31      19.178  26.324 -43.027  1.00  0.00           H  
ATOM   1739  N   ILE C  32      18.293  22.698 -41.194  1.00  0.00           N  
ATOM   1740  CA  ILE C  32      17.847  22.862 -39.790  1.00  0.00           C  
ATOM   1741  C   ILE C  32      18.799  23.729 -38.924  1.00  0.00           C  
ATOM   1742  O   ILE C  32      18.700  23.749 -37.701  1.00  0.00           O  
ATOM   1743  CB  ILE C  32      17.545  21.461 -39.195  1.00  0.00           C  
ATOM   1744  CG1 ILE C  32      16.725  21.514 -37.886  1.00  0.00           C  
ATOM   1745  CG2 ILE C  32      18.828  20.627 -39.013  1.00  0.00           C  
ATOM   1746  CD1 ILE C  32      15.997  20.200 -37.567  1.00  0.00           C  
ATOM   1747  H   ILE C  32      19.218  22.322 -41.333  1.00  0.00           H  
ATOM   1748  HA  ILE C  32      16.903  23.402 -39.805  1.00  0.00           H  
ATOM   1749  HB  ILE C  32      16.921  20.949 -39.926  1.00  0.00           H  
ATOM   1750 HG12 ILE C  32      15.980  22.307 -37.953  1.00  0.00           H  
ATOM   1751 HG13 ILE C  32      17.383  21.750 -37.055  1.00  0.00           H  
ATOM   1752 HG21 ILE C  32      19.458  21.069 -38.240  1.00  0.00           H  
ATOM   1753 HG22 ILE C  32      18.574  19.609 -38.720  1.00  0.00           H  
ATOM   1754 HG23 ILE C  32      19.388  20.575 -39.946  1.00  0.00           H  
ATOM   1755 HD11 ILE C  32      15.339  19.924 -38.391  1.00  0.00           H  
ATOM   1756 HD12 ILE C  32      16.716  19.401 -37.397  1.00  0.00           H  
ATOM   1757 HD13 ILE C  32      15.398  20.330 -36.666  1.00  0.00           H  
ATOM   1758  N   GLY C  33      19.751  24.436 -39.544  1.00  0.00           N  
ATOM   1759  CA  GLY C  33      20.762  25.235 -38.832  1.00  0.00           C  
ATOM   1760  C   GLY C  33      20.220  26.506 -38.158  1.00  0.00           C  
ATOM   1761  O   GLY C  33      19.169  27.020 -38.540  1.00  0.00           O  
ATOM   1762  H   GLY C  33      19.763  24.438 -40.549  1.00  0.00           H  
ATOM   1763  HA2 GLY C  33      21.546  25.531 -39.528  1.00  0.00           H  
ATOM   1764  HA3 GLY C  33      21.218  24.612 -38.062  1.00  0.00           H  
ATOM   1765  N   LEU C  34      20.984  27.042 -37.200  1.00  0.00           N  
ATOM   1766  CA  LEU C  34      20.738  28.332 -36.538  1.00  0.00           C  
ATOM   1767  C   LEU C  34      21.574  29.447 -37.185  1.00  0.00           C  
ATOM   1768  O   LEU C  34      22.756  29.240 -37.449  1.00  0.00           O  
ATOM   1769  CB  LEU C  34      21.095  28.251 -35.037  1.00  0.00           C  
ATOM   1770  CG  LEU C  34      19.997  27.714 -34.105  1.00  0.00           C  
ATOM   1771  CD1 LEU C  34      19.638  26.256 -34.375  1.00  0.00           C  
ATOM   1772  CD2 LEU C  34      20.461  27.820 -32.651  1.00  0.00           C  
ATOM   1773  H   LEU C  34      21.855  26.586 -36.978  1.00  0.00           H  
ATOM   1774  HA  LEU C  34      19.685  28.597 -36.631  1.00  0.00           H  
ATOM   1775  HB2 LEU C  34      21.324  29.262 -34.696  1.00  0.00           H  
ATOM   1776  HB3 LEU C  34      22.004  27.660 -34.912  1.00  0.00           H  
ATOM   1777  HG  LEU C  34      19.105  28.329 -34.218  1.00  0.00           H  
ATOM   1778 HD11 LEU C  34      19.155  26.162 -35.347  1.00  0.00           H  
ATOM   1779 HD12 LEU C  34      20.534  25.636 -34.350  1.00  0.00           H  
ATOM   1780 HD13 LEU C  34      18.943  25.913 -33.611  1.00  0.00           H  
ATOM   1781 HD21 LEU C  34      20.704  28.856 -32.414  1.00  0.00           H  
ATOM   1782 HD22 LEU C  34      19.665  27.489 -31.984  1.00  0.00           H  
ATOM   1783 HD23 LEU C  34      21.345  27.200 -32.493  1.00  0.00           H  
ATOM   1784  N   MET C  35      21.003  30.651 -37.303  1.00  0.00           N  
ATOM   1785  CA  MET C  35      21.704  31.913 -37.612  1.00  0.00           C  
ATOM   1786  C   MET C  35      22.582  31.863 -38.882  1.00  0.00           C  
ATOM   1787  O   MET C  35      23.601  32.543 -38.993  1.00  0.00           O  
ATOM   1788  CB  MET C  35      22.435  32.426 -36.349  1.00  0.00           C  
ATOM   1789  CG  MET C  35      22.102  33.887 -36.008  1.00  0.00           C  
ATOM   1790  SD  MET C  35      22.574  35.157 -37.216  1.00  0.00           S  
ATOM   1791  CE  MET C  35      24.381  35.109 -37.073  1.00  0.00           C  
ATOM   1792  H   MET C  35      20.003  30.705 -37.134  1.00  0.00           H  
ATOM   1793  HA  MET C  35      20.923  32.636 -37.842  1.00  0.00           H  
ATOM   1794  HB2 MET C  35      23.513  32.303 -36.454  1.00  0.00           H  
ATOM   1795  HB3 MET C  35      22.134  31.828 -35.487  1.00  0.00           H  
ATOM   1796  HG2 MET C  35      22.580  34.131 -35.060  1.00  0.00           H  
ATOM   1797  HG3 MET C  35      21.025  33.957 -35.856  1.00  0.00           H  
ATOM   1798  HE1 MET C  35      24.815  35.848 -37.747  1.00  0.00           H  
ATOM   1799  HE2 MET C  35      24.674  35.336 -36.049  1.00  0.00           H  
ATOM   1800  HE3 MET C  35      24.750  34.121 -37.347  1.00  0.00           H  
ATOM   1801  N   VAL C  36      22.228  30.996 -39.837  1.00  0.00           N  
ATOM   1802  CA  VAL C  36      23.058  30.725 -41.019  1.00  0.00           C  
ATOM   1803  C   VAL C  36      23.020  31.938 -41.951  1.00  0.00           C  
ATOM   1804  O   VAL C  36      21.946  32.334 -42.404  1.00  0.00           O  
ATOM   1805  CB  VAL C  36      22.631  29.430 -41.740  1.00  0.00           C  
ATOM   1806  CG1 VAL C  36      23.642  29.057 -42.830  1.00  0.00           C  
ATOM   1807  CG2 VAL C  36      22.516  28.237 -40.778  1.00  0.00           C  
ATOM   1808  H   VAL C  36      21.402  30.442 -39.680  1.00  0.00           H  
ATOM   1809  HA  VAL C  36      24.084  30.588 -40.676  1.00  0.00           H  
ATOM   1810  HB  VAL C  36      21.660  29.575 -42.206  1.00  0.00           H  
ATOM   1811 HG11 VAL C  36      24.633  28.920 -42.396  1.00  0.00           H  
ATOM   1812 HG12 VAL C  36      23.337  28.131 -43.317  1.00  0.00           H  
ATOM   1813 HG13 VAL C  36      23.687  29.839 -43.588  1.00  0.00           H  
ATOM   1814 HG21 VAL C  36      21.708  28.402 -40.066  1.00  0.00           H  
ATOM   1815 HG22 VAL C  36      22.298  27.329 -41.338  1.00  0.00           H  
ATOM   1816 HG23 VAL C  36      23.451  28.110 -40.229  1.00  0.00           H  
ATOM   1817  N   GLY C  37      24.184  32.534 -42.227  1.00  0.00           N  
ATOM   1818  CA  GLY C  37      24.351  33.773 -43.004  1.00  0.00           C  
ATOM   1819  C   GLY C  37      24.149  33.616 -44.516  1.00  0.00           C  
ATOM   1820  O   GLY C  37      25.047  33.938 -45.288  1.00  0.00           O  
ATOM   1821  H   GLY C  37      25.007  32.164 -41.779  1.00  0.00           H  
ATOM   1822  HA2 GLY C  37      25.354  34.165 -42.836  1.00  0.00           H  
ATOM   1823  HA3 GLY C  37      23.634  34.512 -42.644  1.00  0.00           H  
ATOM   1824  N   GLY C  38      22.984  33.104 -44.918  1.00  0.00           N  
ATOM   1825  CA  GLY C  38      22.659  32.708 -46.287  1.00  0.00           C  
ATOM   1826  C   GLY C  38      23.020  31.244 -46.563  1.00  0.00           C  
ATOM   1827  O   GLY C  38      24.093  30.779 -46.183  1.00  0.00           O  
ATOM   1828  H   GLY C  38      22.314  32.871 -44.196  1.00  0.00           H  
ATOM   1829  HA2 GLY C  38      23.201  33.334 -46.995  1.00  0.00           H  
ATOM   1830  HA3 GLY C  38      21.596  32.863 -46.454  1.00  0.00           H  
ATOM   1831  N   VAL C  39      22.129  30.495 -47.224  1.00  0.00           N  
ATOM   1832  CA  VAL C  39      22.398  29.108 -47.657  1.00  0.00           C  
ATOM   1833  C   VAL C  39      21.628  28.746 -48.933  1.00  0.00           C  
ATOM   1834  O   VAL C  39      20.519  29.225 -49.165  1.00  0.00           O  
ATOM   1835  CB  VAL C  39      22.166  28.112 -46.496  1.00  0.00           C  
ATOM   1836  CG1 VAL C  39      20.719  28.051 -46.000  1.00  0.00           C  
ATOM   1837  CG2 VAL C  39      22.627  26.690 -46.836  1.00  0.00           C  
ATOM   1838  H   VAL C  39      21.233  30.905 -47.461  1.00  0.00           H  
ATOM   1839  HA  VAL C  39      23.458  29.050 -47.908  1.00  0.00           H  
ATOM   1840  HB  VAL C  39      22.777  28.444 -45.658  1.00  0.00           H  
ATOM   1841 HG11 VAL C  39      20.087  27.612 -46.766  1.00  0.00           H  
ATOM   1842 HG12 VAL C  39      20.666  27.441 -45.099  1.00  0.00           H  
ATOM   1843 HG13 VAL C  39      20.367  29.055 -45.764  1.00  0.00           H  
ATOM   1844 HG21 VAL C  39      23.658  26.710 -47.189  1.00  0.00           H  
ATOM   1845 HG22 VAL C  39      22.583  26.069 -45.941  1.00  0.00           H  
ATOM   1846 HG23 VAL C  39      21.988  26.245 -47.600  1.00  0.00           H  
ATOM   1847  N   VAL C  40      22.228  27.914 -49.787  1.00  0.00           N  
ATOM   1848  CA  VAL C  40      21.667  27.491 -51.081  1.00  0.00           C  
ATOM   1849  C   VAL C  40      21.703  25.968 -51.184  1.00  0.00           C  
ATOM   1850  O   VAL C  40      22.713  25.344 -50.862  1.00  0.00           O  
ATOM   1851  CB  VAL C  40      22.417  28.144 -52.263  1.00  0.00           C  
ATOM   1852  CG1 VAL C  40      21.831  27.729 -53.620  1.00  0.00           C  
ATOM   1853  CG2 VAL C  40      22.375  29.678 -52.180  1.00  0.00           C  
ATOM   1854  H   VAL C  40      23.116  27.511 -49.525  1.00  0.00           H  
ATOM   1855  HA  VAL C  40      20.624  27.802 -51.141  1.00  0.00           H  
ATOM   1856  HB  VAL C  40      23.463  27.833 -52.235  1.00  0.00           H  
ATOM   1857 HG11 VAL C  40      20.762  27.938 -53.656  1.00  0.00           H  
ATOM   1858 HG12 VAL C  40      22.329  28.270 -54.424  1.00  0.00           H  
ATOM   1859 HG13 VAL C  40      21.987  26.663 -53.788  1.00  0.00           H  
ATOM   1860 HG21 VAL C  40      21.344  30.025 -52.135  1.00  0.00           H  
ATOM   1861 HG22 VAL C  40      22.904  30.021 -51.292  1.00  0.00           H  
ATOM   1862 HG23 VAL C  40      22.864  30.112 -53.052  1.00  0.00           H  
ATOM   1863  N   ILE C  41      20.600  25.384 -51.647  1.00  0.00           N  
ATOM   1864  CA  ILE C  41      20.397  23.956 -51.875  1.00  0.00           C  
ATOM   1865  C   ILE C  41      19.860  23.772 -53.306  1.00  0.00           C  
ATOM   1866  O   ILE C  41      19.219  24.668 -53.854  1.00  0.00           O  
ATOM   1867  CB  ILE C  41      19.456  23.344 -50.797  1.00  0.00           C  
ATOM   1868  CG1 ILE C  41      19.849  23.699 -49.337  1.00  0.00           C  
ATOM   1869  CG2 ILE C  41      19.458  21.807 -50.920  1.00  0.00           C  
ATOM   1870  CD1 ILE C  41      19.194  24.977 -48.790  1.00  0.00           C  
ATOM   1871  H   ILE C  41      19.805  25.979 -51.868  1.00  0.00           H  
ATOM   1872  HA  ILE C  41      21.363  23.455 -51.809  1.00  0.00           H  
ATOM   1873  HB  ILE C  41      18.437  23.693 -50.976  1.00  0.00           H  
ATOM   1874 HG12 ILE C  41      20.933  23.782 -49.257  1.00  0.00           H  
ATOM   1875 HG13 ILE C  41      19.541  22.894 -48.669  1.00  0.00           H  
ATOM   1876 HG21 ILE C  41      20.479  21.427 -50.875  1.00  0.00           H  
ATOM   1877 HG22 ILE C  41      18.887  21.361 -50.107  1.00  0.00           H  
ATOM   1878 HG23 ILE C  41      18.983  21.502 -51.853  1.00  0.00           H  
ATOM   1879 HD11 ILE C  41      18.109  24.884 -48.828  1.00  0.00           H  
ATOM   1880 HD12 ILE C  41      19.496  25.123 -47.754  1.00  0.00           H  
ATOM   1881 HD13 ILE C  41      19.500  25.853 -49.356  1.00  0.00           H  
ATOM   1882  N   ALA C  42      20.159  22.624 -53.923  1.00  0.00           N  
ATOM   1883  CA  ALA C  42      19.588  22.214 -55.211  1.00  0.00           C  
ATOM   1884  C   ALA C  42      18.302  21.391 -55.018  1.00  0.00           C  
ATOM   1885  O   ALA C  42      18.175  20.296 -55.618  1.00  0.00           O  
ATOM   1886  CB  ALA C  42      20.693  21.547 -56.046  1.00  0.00           C  
ATOM   1887  OXT ALA C  42      17.408  21.846 -54.276  1.00  0.00           O1-
ATOM   1888  H   ALA C  42      20.700  21.951 -53.410  1.00  0.00           H  
ATOM   1889  HA  ALA C  42      19.272  23.109 -55.749  1.00  0.00           H  
ATOM   1890  HB1 ALA C  42      21.505  22.260 -56.206  1.00  0.00           H  
ATOM   1891  HB2 ALA C  42      21.083  20.674 -55.528  1.00  0.00           H  
ATOM   1892  HB3 ALA C  42      20.291  21.258 -57.018  1.00  0.00           H  
TER    1893      ALA C  42 
END
