# Supplementary material for: Scaffold Searching of FDA and EMA-Approved Drugs Identifies Lead Candidates for Drug Repurposing in Alzheimer’s Disease
Source: Front Chem. 2021 Oct 22;9:736509. doi: 10.3389/fchem.2021.736509 (PMC8571023; doi:10.3389/fchem.2021.736509)
Supplement: Supplementary file 2 [file DataSheet2.zip › Supplementary data/conformers/min/1_min.pdb]

REMARK  99                                                                      
REMARK  99 MOE v2019.01 (Chemical Computing Group ULC) Tue Aug 17 12:48:06 2021 
SHEET    1       LEU A  17  PHE A  19                  Generated by MOE
SHEET    2       ILE A  32  LEU A  34                  Generated by MOE
SHEET    3       VAL A  39  ILE A  41                  Generated by MOE
SHEET    4       LEU B  17  PHE B  19                  Generated by MOE
SHEET    5       ILE B  32  LEU B  34                  Generated by MOE
SHEET    6       VAL B  39  ILE B  41                  Generated by MOE
SHEET    7       ILE C  32  LEU C  34                  Generated by MOE
SHEET    8       VAL C  39  ILE C  41                  Generated by MOE
ATOM      1  N   ASP A   1       0.944   2.768  -7.958  1.00  0.00           N1+
ATOM      2  CA  ASP A   1       0.144   3.999  -7.777  1.00  0.00           C  
ATOM      3  C   ASP A   1       0.100   4.865  -9.027  1.00  0.00           C  
ATOM      4  O   ASP A   1      -0.960   5.394  -9.350  1.00  0.00           O  
ATOM      5  CB  ASP A   1       0.643   4.822  -6.580  1.00  0.00           C  
ATOM      6  CG  ASP A   1       0.810   3.966  -5.328  1.00  0.00           C  
ATOM      7  OD1 ASP A   1       1.655   4.348  -4.493  1.00  0.00           O  
ATOM      8  OD2 ASP A   1       0.197   2.877  -5.297  1.00  0.00           O1-
ATOM      9  H1  ASP A   1       0.646   2.258  -8.787  1.00  0.00           H  
ATOM     10  H2  ASP A   1       0.851   2.185  -7.136  1.00  0.00           H  
ATOM     11  H3  ASP A   1       1.922   2.997  -8.093  1.00  0.00           H  
ATOM     12  HA  ASP A   1      -0.881   3.697  -7.568  1.00  0.00           H  
ATOM     13  HB2 ASP A   1      -0.068   5.624  -6.377  1.00  0.00           H  
ATOM     14  HB3 ASP A   1       1.606   5.269  -6.834  1.00  0.00           H  
ATOM     15  N   ALA A   2       1.244   5.091  -9.680  1.00  0.00           N  
ATOM     16  CA  ALA A   2       1.384   6.002 -10.813  1.00  0.00           C  
ATOM     17  C   ALA A   2       1.769   5.280 -12.120  1.00  0.00           C  
ATOM     18  O   ALA A   2       2.594   5.771 -12.885  1.00  0.00           O  
ATOM     19  CB  ALA A   2       2.351   7.118 -10.406  1.00  0.00           C  
ATOM     20  H   ALA A   2       2.097   4.657  -9.329  1.00  0.00           H  
ATOM     21  HA  ALA A   2       0.418   6.469 -11.007  1.00  0.00           H  
ATOM     22  HB1 ALA A   2       3.348   6.708 -10.250  1.00  0.00           H  
ATOM     23  HB2 ALA A   2       2.009   7.595  -9.487  1.00  0.00           H  
ATOM     24  HB3 ALA A   2       2.389   7.861 -11.200  1.00  0.00           H  
ATOM     25  N   GLU A   3       1.176   4.112 -12.390  1.00  0.00           N  
ATOM     26  CA  GLU A   3       1.536   3.138 -13.441  1.00  0.00           C  
ATOM     27  C   GLU A   3       1.538   3.624 -14.913  1.00  0.00           C  
ATOM     28  O   GLU A   3       1.679   2.798 -15.816  1.00  0.00           O  
ATOM     29  CB  GLU A   3       0.614   1.900 -13.302  1.00  0.00           C  
ATOM     30  CG  GLU A   3       1.060   0.897 -12.230  1.00  0.00           C  
ATOM     31  CD  GLU A   3       0.935   1.425 -10.799  1.00  0.00           C  
ATOM     32  OE1 GLU A   3       0.058   2.271 -10.525  1.00  0.00           O  
ATOM     33  OE2 GLU A   3       1.739   1.014  -9.941  1.00  0.00           O1-
ATOM     34  H   GLU A   3       0.525   3.770 -11.681  1.00  0.00           H  
ATOM     35  HA  GLU A   3       2.558   2.820 -13.245  1.00  0.00           H  
ATOM     36  HB2 GLU A   3       0.595   1.337 -14.234  1.00  0.00           H  
ATOM     37  HB3 GLU A   3      -0.413   2.220 -13.118  1.00  0.00           H  
ATOM     38  HG2 GLU A   3       2.096   0.610 -12.433  1.00  0.00           H  
ATOM     39  HG3 GLU A   3       0.447  -0.002 -12.326  1.00  0.00           H  
ATOM     40  N   PHE A   4       1.397   4.916 -15.205  1.00  0.00           N  
ATOM     41  CA  PHE A   4       1.197   5.474 -16.546  1.00  0.00           C  
ATOM     42  C   PHE A   4       2.335   5.131 -17.531  1.00  0.00           C  
ATOM     43  O   PHE A   4       3.394   5.763 -17.519  1.00  0.00           O  
ATOM     44  CB  PHE A   4       1.005   6.995 -16.422  1.00  0.00           C  
ATOM     45  CG  PHE A   4      -0.084   7.412 -15.449  1.00  0.00           C  
ATOM     46  CD1 PHE A   4       0.253   7.816 -14.142  1.00  0.00           C  
ATOM     47  CD2 PHE A   4      -1.436   7.369 -15.839  1.00  0.00           C  
ATOM     48  CE1 PHE A   4      -0.756   8.172 -13.230  1.00  0.00           C  
ATOM     49  CE2 PHE A   4      -2.444   7.727 -14.926  1.00  0.00           C  
ATOM     50  CZ  PHE A   4      -2.104   8.126 -13.622  1.00  0.00           C  
ATOM     51  H   PHE A   4       1.414   5.559 -14.422  1.00  0.00           H  
ATOM     52  HA  PHE A   4       0.271   5.057 -16.943  1.00  0.00           H  
ATOM     53  HB2 PHE A   4       0.767   7.398 -17.407  1.00  0.00           H  
ATOM     54  HB3 PHE A   4       1.946   7.445 -16.103  1.00  0.00           H  
ATOM     55  HD1 PHE A   4       1.286   7.843 -13.829  1.00  0.00           H  
ATOM     56  HD2 PHE A   4      -1.704   7.055 -16.837  1.00  0.00           H  
ATOM     57  HE1 PHE A   4      -0.496   8.475 -12.225  1.00  0.00           H  
ATOM     58  HE2 PHE A   4      -3.483   7.689 -15.224  1.00  0.00           H  
ATOM     59  HZ  PHE A   4      -2.880   8.393 -12.917  1.00  0.00           H  
ATOM     60  N   ARG A   5       2.075   4.171 -18.432  1.00  0.00           N  
ATOM     61  CA  ARG A   5       2.922   3.806 -19.587  1.00  0.00           C  
ATOM     62  C   ARG A   5       2.819   4.840 -20.716  1.00  0.00           C  
ATOM     63  O   ARG A   5       1.804   5.524 -20.845  1.00  0.00           O  
ATOM     64  CB  ARG A   5       2.535   2.409 -20.125  1.00  0.00           C  
ATOM     65  CG  ARG A   5       3.200   1.208 -19.431  1.00  0.00           C  
ATOM     66  CD  ARG A   5       2.936   1.136 -17.929  1.00  0.00           C  
ATOM     67  NE  ARG A   5       3.467  -0.106 -17.335  1.00  0.00           N  
ATOM     68  CZ  ARG A   5       3.515  -0.370 -16.041  1.00  0.00           C  
ATOM     69  NH1 ARG A   5       3.130   0.492 -15.148  1.00  0.00           N  
ATOM     70  NH2 ARG A   5       3.958  -1.517 -15.606  1.00  0.00           N1+
ATOM     71  H   ARG A   5       1.189   3.697 -18.339  1.00  0.00           H  
ATOM     72  HA  ARG A   5       3.973   3.790 -19.288  1.00  0.00           H  
ATOM     73  HB2 ARG A   5       2.821   2.346 -21.177  1.00  0.00           H  
ATOM     74  HB3 ARG A   5       1.450   2.293 -20.086  1.00  0.00           H  
ATOM     75  HG2 ARG A   5       4.274   1.254 -19.583  1.00  0.00           H  
ATOM     76  HG3 ARG A   5       2.831   0.296 -19.901  1.00  0.00           H  
ATOM     77  HD2 ARG A   5       1.858   1.183 -17.762  1.00  0.00           H  
ATOM     78  HD3 ARG A   5       3.412   1.998 -17.458  1.00  0.00           H  
ATOM     79  HE  ARG A   5       3.828  -0.792 -17.977  1.00  0.00           H  
ATOM     80 HH11 ARG A   5       3.167   0.307 -14.164  1.00  0.00           H  
ATOM     81 HH12 ARG A   5       2.720   1.366 -15.475  1.00  0.00           H  
ATOM     82 HH21 ARG A   5       3.904  -1.718 -14.624  1.00  0.00           H  
ATOM     83 HH22 ARG A   5       4.199  -2.239 -16.261  1.00  0.00           H  
ATOM     84  N   HIS A   6       3.838   4.888 -21.575  1.00  0.00           N  
ATOM     85  CA  HIS A   6       3.879   5.617 -22.852  1.00  0.00           C  
ATOM     86  C   HIS A   6       4.582   4.747 -23.902  1.00  0.00           C  
ATOM     87  O   HIS A   6       5.806   4.800 -24.013  1.00  0.00           O  
ATOM     88  CB  HIS A   6       4.599   6.971 -22.684  1.00  0.00           C  
ATOM     89  CG  HIS A   6       3.786   8.035 -21.990  1.00  0.00           C  
ATOM     90  CD2 HIS A   6       3.461   8.065 -20.660  1.00  0.00           C  
ATOM     91  ND1 HIS A   6       3.156   9.106 -22.601  1.00  0.00           N1+
ATOM     92  CE1 HIS A   6       2.429   9.746 -21.667  1.00  0.00           C  
ATOM     93  NE2 HIS A   6       2.596   9.130 -20.478  1.00  0.00           N  
ATOM     94  H   HIS A   6       4.608   4.248 -21.375  1.00  0.00           H  
ATOM     95  HA  HIS A   6       2.863   5.809 -23.203  1.00  0.00           H  
ATOM     96  HB2 HIS A   6       4.876   7.346 -23.671  1.00  0.00           H  
ATOM     97  HB3 HIS A   6       5.524   6.818 -22.136  1.00  0.00           H  
ATOM     98  HD1 HIS A   6       3.124   9.331 -23.610  1.00  0.00           H  
ATOM     99  HD2 HIS A   6       3.745   7.320 -19.920  1.00  0.00           H  
ATOM    100  HE2 HIS A   6       2.057   9.316 -19.639  1.00  0.00           H  
ATOM    101  HE1 HIS A   6       1.747  10.568 -21.884  1.00  0.00           H  
ATOM    102  N   ASP A   7       3.794   3.991 -24.672  1.00  0.00           N  
ATOM    103  CA  ASP A   7       4.225   3.137 -25.797  1.00  0.00           C  
ATOM    104  C   ASP A   7       4.748   3.995 -26.967  1.00  0.00           C  
ATOM    105  O   ASP A   7       3.987   4.448 -27.820  1.00  0.00           O  
ATOM    106  CB  ASP A   7       3.042   2.235 -26.199  1.00  0.00           C  
ATOM    107  CG  ASP A   7       3.371   1.246 -27.326  1.00  0.00           C  
ATOM    108  OD1 ASP A   7       4.578   1.032 -27.579  1.00  0.00           O  
ATOM    109  OD2 ASP A   7       2.403   0.686 -27.886  1.00  0.00           O1-
ATOM    110  H   ASP A   7       2.805   4.007 -24.489  1.00  0.00           H  
ATOM    111  HA  ASP A   7       5.041   2.489 -25.468  1.00  0.00           H  
ATOM    112  HB2 ASP A   7       2.202   2.861 -26.506  1.00  0.00           H  
ATOM    113  HB3 ASP A   7       2.729   1.663 -25.324  1.00  0.00           H  
ATOM    114  N   SER A   8       5.990   4.458 -26.801  1.00  0.00           N  
ATOM    115  CA  SER A   8       6.693   5.563 -27.479  1.00  0.00           C  
ATOM    116  C   SER A   8       5.946   6.881 -27.775  1.00  0.00           C  
ATOM    117  O   SER A   8       6.539   7.787 -28.367  1.00  0.00           O  
ATOM    118  CB  SER A   8       7.485   5.048 -28.681  1.00  0.00           C  
ATOM    119  OG  SER A   8       8.572   5.934 -28.892  1.00  0.00           O  
ATOM    120  H   SER A   8       6.503   3.997 -26.053  1.00  0.00           H  
ATOM    121  HA  SER A   8       7.428   5.881 -26.752  1.00  0.00           H  
ATOM    122  HB2 SER A   8       6.844   5.004 -29.563  1.00  0.00           H  
ATOM    123  HB3 SER A   8       7.875   4.051 -28.468  1.00  0.00           H  
ATOM    124  HG  SER A   8       8.164   6.804 -29.042  1.00  0.00           H  
ATOM    125  N   GLY A   9       4.696   7.029 -27.343  1.00  0.00           N  
ATOM    126  CA  GLY A   9       3.866   8.208 -27.559  1.00  0.00           C  
ATOM    127  C   GLY A   9       4.164   9.350 -26.586  1.00  0.00           C  
ATOM    128  O   GLY A   9       4.231   9.143 -25.373  1.00  0.00           O  
ATOM    129  H   GLY A   9       4.243   6.192 -26.998  1.00  0.00           H  
ATOM    130  HA2 GLY A   9       2.818   7.932 -27.443  1.00  0.00           H  
ATOM    131  HA3 GLY A   9       4.009   8.558 -28.582  1.00  0.00           H  
ATOM    132  N   TYR A  10       4.229  10.565 -27.138  1.00  0.00           N  
ATOM    133  CA  TYR A  10       4.223  11.834 -26.406  1.00  0.00           C  
ATOM    134  C   TYR A  10       3.108  12.754 -26.922  1.00  0.00           C  
ATOM    135  O   TYR A  10       3.344  13.832 -27.470  1.00  0.00           O  
ATOM    136  CB  TYR A  10       5.622  12.474 -26.413  1.00  0.00           C  
ATOM    137  CG  TYR A  10       6.687  11.702 -25.648  1.00  0.00           C  
ATOM    138  CD1 TYR A  10       6.413  11.205 -24.356  1.00  0.00           C  
ATOM    139  CD2 TYR A  10       7.961  11.495 -26.217  1.00  0.00           C  
ATOM    140  CE1 TYR A  10       7.401  10.507 -23.644  1.00  0.00           C  
ATOM    141  CE2 TYR A  10       8.949  10.784 -25.506  1.00  0.00           C  
ATOM    142  CZ  TYR A  10       8.667  10.288 -24.215  1.00  0.00           C  
ATOM    143  OH  TYR A  10       9.594   9.601 -23.505  1.00  0.00           O  
ATOM    144  H   TYR A  10       4.210  10.615 -28.143  1.00  0.00           H  
ATOM    145  HA  TYR A  10       3.954  11.631 -25.372  1.00  0.00           H  
ATOM    146  HB2 TYR A  10       5.550  13.464 -25.963  1.00  0.00           H  
ATOM    147  HB3 TYR A  10       5.940  12.607 -27.449  1.00  0.00           H  
ATOM    148  HD1 TYR A  10       5.435  11.322 -23.916  1.00  0.00           H  
ATOM    149  HD2 TYR A  10       8.174  11.859 -27.212  1.00  0.00           H  
ATOM    150  HE1 TYR A  10       7.186  10.090 -22.677  1.00  0.00           H  
ATOM    151  HE2 TYR A  10       9.912  10.598 -25.950  1.00  0.00           H  
ATOM    152  HH  TYR A  10      10.379   9.369 -24.033  1.00  0.00           H  
ATOM    153  N   GLU A  11       1.871  12.304 -26.716  1.00  0.00           N  
ATOM    154  CA  GLU A  11       0.631  13.092 -26.801  1.00  0.00           C  
ATOM    155  C   GLU A  11       0.798  14.497 -26.198  1.00  0.00           C  
ATOM    156  O   GLU A  11       0.801  15.479 -26.945  1.00  0.00           O  
ATOM    157  CB  GLU A  11      -0.580  12.372 -26.147  1.00  0.00           C  
ATOM    158  CG  GLU A  11      -0.334  11.129 -25.267  1.00  0.00           C  
ATOM    159  CD  GLU A  11       0.829  11.275 -24.278  1.00  0.00           C  
ATOM    160  OE1 GLU A  11       1.835  10.561 -24.475  1.00  0.00           O  
ATOM    161  OE2 GLU A  11       0.800  12.154 -23.391  1.00  0.00           O1-
ATOM    162  H   GLU A  11       1.821  11.416 -26.221  1.00  0.00           H  
ATOM    163  HA  GLU A  11       0.393  13.239 -27.855  1.00  0.00           H  
ATOM    164  HB2 GLU A  11      -1.247  12.062 -26.952  1.00  0.00           H  
ATOM    165  HB3 GLU A  11      -1.145  13.093 -25.554  1.00  0.00           H  
ATOM    166  HG2 GLU A  11      -0.132  10.284 -25.930  1.00  0.00           H  
ATOM    167  HG3 GLU A  11      -1.250  10.899 -24.720  1.00  0.00           H  
ATOM    168  N   VAL A  12       1.069  14.606 -24.892  1.00  0.00           N  
ATOM    169  CA  VAL A  12       1.306  15.892 -24.223  1.00  0.00           C  
ATOM    170  C   VAL A  12       2.686  16.435 -24.609  1.00  0.00           C  
ATOM    171  O   VAL A  12       3.701  16.091 -23.999  1.00  0.00           O  
ATOM    172  CB  VAL A  12       1.123  15.772 -22.694  1.00  0.00           C  
ATOM    173  CG1 VAL A  12       1.356  17.119 -21.991  1.00  0.00           C  
ATOM    174  CG2 VAL A  12      -0.301  15.323 -22.338  1.00  0.00           C  
ATOM    175  H   VAL A  12       1.047  13.761 -24.317  1.00  0.00           H  
ATOM    176  HA  VAL A  12       0.556  16.600 -24.577  1.00  0.00           H  
ATOM    177  HB  VAL A  12       1.831  15.042 -22.298  1.00  0.00           H  
ATOM    178 HG11 VAL A  12       0.670  17.870 -22.384  1.00  0.00           H  
ATOM    179 HG12 VAL A  12       2.381  17.457 -22.132  1.00  0.00           H  
ATOM    180 HG13 VAL A  12       1.179  17.009 -20.921  1.00  0.00           H  
ATOM    181 HG21 VAL A  12      -1.032  16.028 -22.735  1.00  0.00           H  
ATOM    182 HG22 VAL A  12      -0.412  15.259 -21.256  1.00  0.00           H  
ATOM    183 HG23 VAL A  12      -0.502  14.335 -22.752  1.00  0.00           H  
ATOM    184  N   HIS A  13       2.720  17.307 -25.622  1.00  0.00           N  
ATOM    185  CA  HIS A  13       3.889  18.079 -26.074  1.00  0.00           C  
ATOM    186  C   HIS A  13       3.447  19.475 -26.541  1.00  0.00           C  
ATOM    187  O   HIS A  13       2.299  19.660 -26.937  1.00  0.00           O  
ATOM    188  CB  HIS A  13       4.651  17.308 -27.174  1.00  0.00           C  
ATOM    189  CG  HIS A  13       3.901  17.162 -28.479  1.00  0.00           C  
ATOM    190  CD2 HIS A  13       4.186  17.781 -29.667  1.00  0.00           C  
ATOM    191  ND1 HIS A  13       2.813  16.340 -28.689  1.00  0.00           N1+
ATOM    192  CE1 HIS A  13       2.425  16.464 -29.971  1.00  0.00           C  
ATOM    193  NE2 HIS A  13       3.251  17.337 -30.587  1.00  0.00           N  
ATOM    194  H   HIS A  13       1.842  17.478 -26.102  1.00  0.00           H  
ATOM    195  HA  HIS A  13       4.559  18.208 -25.224  1.00  0.00           H  
ATOM    196  HB2 HIS A  13       4.891  16.308 -26.805  1.00  0.00           H  
ATOM    197  HB3 HIS A  13       5.599  17.811 -27.372  1.00  0.00           H  
ATOM    198  HD1 HIS A  13       2.412  15.695 -27.997  1.00  0.00           H  
ATOM    199  HD2 HIS A  13       5.005  18.467 -29.861  1.00  0.00           H  
ATOM    200  HE2 HIS A  13       3.212  17.603 -31.566  1.00  0.00           H  
ATOM    201  HE1 HIS A  13       1.598  15.926 -30.425  1.00  0.00           H  
ATOM    202  N   HIS A  14       4.338  20.475 -26.485  1.00  0.00           N  
ATOM    203  CA  HIS A  14       4.004  21.880 -26.805  1.00  0.00           C  
ATOM    204  C   HIS A  14       5.109  22.601 -27.601  1.00  0.00           C  
ATOM    205  O   HIS A  14       5.454  23.743 -27.317  1.00  0.00           O  
ATOM    206  CB  HIS A  14       3.572  22.617 -25.520  1.00  0.00           C  
ATOM    207  CG  HIS A  14       2.677  23.806 -25.785  1.00  0.00           C  
ATOM    208  CD2 HIS A  14       3.082  25.097 -25.989  1.00  0.00           C  
ATOM    209  ND1 HIS A  14       1.297  23.778 -25.878  1.00  0.00           N1+
ATOM    210  CE1 HIS A  14       0.869  25.033 -26.132  1.00  0.00           C  
ATOM    211  NE2 HIS A  14       1.941  25.851 -26.204  1.00  0.00           N  
ATOM    212  H   HIS A  14       5.263  20.268 -26.138  1.00  0.00           H  
ATOM    213  HA  HIS A  14       3.141  21.873 -27.475  1.00  0.00           H  
ATOM    214  HB2 HIS A  14       4.455  22.942 -24.965  1.00  0.00           H  
ATOM    215  HB3 HIS A  14       3.019  21.929 -24.877  1.00  0.00           H  
ATOM    216  HD1 HIS A  14       0.716  22.952 -25.776  1.00  0.00           H  
ATOM    217  HD2 HIS A  14       4.110  25.448 -26.002  1.00  0.00           H  
ATOM    218  HE2 HIS A  14       1.922  26.851 -26.391  1.00  0.00           H  
ATOM    219  HE1 HIS A  14      -0.168  25.335 -26.262  1.00  0.00           H  
ATOM    220  N   GLN A  15       5.707  21.892 -28.556  1.00  0.00           N  
ATOM    221  CA  GLN A  15       6.770  22.362 -29.447  1.00  0.00           C  
ATOM    222  C   GLN A  15       6.604  21.664 -30.809  1.00  0.00           C  
ATOM    223  O   GLN A  15       6.140  20.522 -30.856  1.00  0.00           O  
ATOM    224  CB  GLN A  15       8.126  22.105 -28.758  1.00  0.00           C  
ATOM    225  CG  GLN A  15       9.374  22.338 -29.630  1.00  0.00           C  
ATOM    226  CD  GLN A  15       9.845  21.073 -30.345  1.00  0.00           C  
ATOM    227  NE2 GLN A  15      10.231  21.150 -31.596  1.00  0.00           N  
ATOM    228  OE1 GLN A  15       9.952  20.005 -29.769  1.00  0.00           O  
ATOM    229  H   GLN A  15       5.355  20.967 -28.747  1.00  0.00           H  
ATOM    230  HA  GLN A  15       6.662  23.437 -29.601  1.00  0.00           H  
ATOM    231  HB2 GLN A  15       8.145  21.091 -28.357  1.00  0.00           H  
ATOM    232  HB3 GLN A  15       8.189  22.784 -27.906  1.00  0.00           H  
ATOM    233  HG2 GLN A  15      10.190  22.660 -28.984  1.00  0.00           H  
ATOM    234  HG3 GLN A  15       9.187  23.138 -30.345  1.00  0.00           H  
ATOM    235 HE21 GLN A  15      10.654  20.289 -31.947  1.00  0.00           H  
ATOM    236 HE22 GLN A  15      10.325  22.031 -32.066  1.00  0.00           H  
ATOM    237  N   LYS A  16       6.861  22.385 -31.913  1.00  0.00           N  
ATOM    238  CA  LYS A  16       6.478  21.965 -33.275  1.00  0.00           C  
ATOM    239  C   LYS A  16       7.550  22.306 -34.322  1.00  0.00           C  
ATOM    240  O   LYS A  16       7.324  23.106 -35.223  1.00  0.00           O  
ATOM    241  CB  LYS A  16       5.077  22.546 -33.598  1.00  0.00           C  
ATOM    242  CG  LYS A  16       4.241  21.767 -34.637  1.00  0.00           C  
ATOM    243  CD  LYS A  16       4.784  21.774 -36.075  1.00  0.00           C  
ATOM    244  CE  LYS A  16       3.759  21.198 -37.058  1.00  0.00           C  
ATOM    245  NZ  LYS A  16       4.335  21.085 -38.419  1.00  0.00           N1+
ATOM    246  H   LYS A  16       7.177  23.337 -31.791  1.00  0.00           H  
ATOM    247  HA  LYS A  16       6.385  20.880 -33.273  1.00  0.00           H  
ATOM    248  HB2 LYS A  16       5.166  23.589 -33.907  1.00  0.00           H  
ATOM    249  HB3 LYS A  16       4.488  22.542 -32.679  1.00  0.00           H  
ATOM    250  HG2 LYS A  16       3.245  22.212 -34.651  1.00  0.00           H  
ATOM    251  HG3 LYS A  16       4.138  20.733 -34.304  1.00  0.00           H  
ATOM    252  HD2 LYS A  16       5.695  21.177 -36.116  1.00  0.00           H  
ATOM    253  HD3 LYS A  16       5.012  22.802 -36.366  1.00  0.00           H  
ATOM    254  HE2 LYS A  16       2.880  21.850 -37.071  1.00  0.00           H  
ATOM    255  HE3 LYS A  16       3.448  20.209 -36.707  1.00  0.00           H  
ATOM    256  HZ1 LYS A  16       4.664  21.975 -38.765  1.00  0.00           H  
ATOM    257  HZ2 LYS A  16       3.672  20.708 -39.089  1.00  0.00           H  
ATOM    258  HZ3 LYS A  16       5.121  20.434 -38.412  1.00  0.00           H  
ATOM    259  N   LEU A  17       8.689  21.614 -34.269  1.00  0.00           N  
ATOM    260  CA  LEU A  17       9.591  21.464 -35.422  1.00  0.00           C  
ATOM    261  C   LEU A  17       9.550  20.009 -35.906  1.00  0.00           C  
ATOM    262  O   LEU A  17      10.510  19.256 -35.767  1.00  0.00           O  
ATOM    263  CB  LEU A  17      11.003  22.009 -35.142  1.00  0.00           C  
ATOM    264  CG  LEU A  17      11.047  23.544 -34.998  1.00  0.00           C  
ATOM    265  CD1 LEU A  17      10.948  23.978 -33.531  1.00  0.00           C  
ATOM    266  CD2 LEU A  17      12.341  24.110 -35.582  1.00  0.00           C  
ATOM    267  H   LEU A  17       8.829  20.992 -33.483  1.00  0.00           H  
ATOM    268  HA  LEU A  17       9.206  22.050 -36.259  1.00  0.00           H  
ATOM    269  HB2 LEU A  17      11.614  21.739 -36.003  1.00  0.00           H  
ATOM    270  HB3 LEU A  17      11.435  21.522 -34.268  1.00  0.00           H  
ATOM    271  HG  LEU A  17      10.220  23.984 -35.554  1.00  0.00           H  
ATOM    272 HD11 LEU A  17      11.736  23.505 -32.946  1.00  0.00           H  
ATOM    273 HD12 LEU A  17       9.969  23.725 -33.133  1.00  0.00           H  
ATOM    274 HD13 LEU A  17      11.070  25.059 -33.463  1.00  0.00           H  
ATOM    275 HD21 LEU A  17      13.205  23.713 -35.055  1.00  0.00           H  
ATOM    276 HD22 LEU A  17      12.337  25.196 -35.501  1.00  0.00           H  
ATOM    277 HD23 LEU A  17      12.417  23.852 -36.638  1.00  0.00           H  
ATOM    278  N   VAL A  18       8.362  19.608 -36.366  1.00  0.00           N  
ATOM    279  CA  VAL A  18       8.021  18.250 -36.806  1.00  0.00           C  
ATOM    280  C   VAL A  18       7.117  18.280 -38.038  1.00  0.00           C  
ATOM    281  O   VAL A  18       6.171  19.070 -38.085  1.00  0.00           O  
ATOM    282  CB  VAL A  18       7.396  17.424 -35.657  1.00  0.00           C  
ATOM    283  CG1 VAL A  18       6.182  18.095 -34.994  1.00  0.00           C  
ATOM    284  CG2 VAL A  18       6.962  16.022 -36.109  1.00  0.00           C  
ATOM    285  H   VAL A  18       7.639  20.304 -36.444  1.00  0.00           H  
ATOM    286  HA  VAL A  18       8.944  17.762 -37.093  1.00  0.00           H  
ATOM    287  HB  VAL A  18       8.160  17.307 -34.888  1.00  0.00           H  
ATOM    288 HG11 VAL A  18       5.373  18.220 -35.713  1.00  0.00           H  
ATOM    289 HG12 VAL A  18       6.467  19.063 -34.589  1.00  0.00           H  
ATOM    290 HG13 VAL A  18       5.832  17.471 -34.172  1.00  0.00           H  
ATOM    291 HG21 VAL A  18       6.076  16.073 -36.742  1.00  0.00           H  
ATOM    292 HG22 VAL A  18       6.733  15.411 -35.235  1.00  0.00           H  
ATOM    293 HG23 VAL A  18       7.764  15.538 -36.667  1.00  0.00           H  
ATOM    294  N   PHE A  19       7.393  17.421 -39.020  1.00  0.00           N  
ATOM    295  CA  PHE A  19       6.499  17.078 -40.136  1.00  0.00           C  
ATOM    296  C   PHE A  19       6.997  15.808 -40.853  1.00  0.00           C  
ATOM    297  O   PHE A  19       8.133  15.380 -40.642  1.00  0.00           O  
ATOM    298  CB  PHE A  19       6.382  18.250 -41.143  1.00  0.00           C  
ATOM    299  CG  PHE A  19       5.156  19.156 -41.073  1.00  0.00           C  
ATOM    300  CD1 PHE A  19       5.277  20.492 -41.508  1.00  0.00           C  
ATOM    301  CD2 PHE A  19       3.879  18.668 -40.716  1.00  0.00           C  
ATOM    302  CE1 PHE A  19       4.150  21.333 -41.568  1.00  0.00           C  
ATOM    303  CE2 PHE A  19       2.753  19.512 -40.767  1.00  0.00           C  
ATOM    304  CZ  PHE A  19       2.886  20.843 -41.198  1.00  0.00           C  
ATOM    305  H   PHE A  19       8.211  16.828 -38.909  1.00  0.00           H  
ATOM    306  HA  PHE A  19       5.522  16.834 -39.726  1.00  0.00           H  
ATOM    307  HB2 PHE A  19       6.393  17.852 -42.158  1.00  0.00           H  
ATOM    308  HB3 PHE A  19       7.275  18.867 -41.048  1.00  0.00           H  
ATOM    309  HD1 PHE A  19       6.232  20.861 -41.858  1.00  0.00           H  
ATOM    310  HD2 PHE A  19       3.734  17.631 -40.455  1.00  0.00           H  
ATOM    311  HE1 PHE A  19       4.249  22.339 -41.955  1.00  0.00           H  
ATOM    312  HE2 PHE A  19       1.773  19.113 -40.537  1.00  0.00           H  
ATOM    313  HZ  PHE A  19       2.010  21.472 -41.294  1.00  0.00           H  
ATOM    314  N   PHE A  20       6.161  15.280 -41.751  1.00  0.00           N  
ATOM    315  CA  PHE A  20       6.351  14.061 -42.542  1.00  0.00           C  
ATOM    316  C   PHE A  20       6.381  12.764 -41.720  1.00  0.00           C  
ATOM    317  O   PHE A  20       7.438  12.299 -41.294  1.00  0.00           O  
ATOM    318  CB  PHE A  20       7.512  14.200 -43.539  1.00  0.00           C  
ATOM    319  CG  PHE A  20       7.450  15.412 -44.455  1.00  0.00           C  
ATOM    320  CD1 PHE A  20       6.240  15.786 -45.074  1.00  0.00           C  
ATOM    321  CD2 PHE A  20       8.612  16.171 -44.696  1.00  0.00           C  
ATOM    322  CE1 PHE A  20       6.185  16.940 -45.876  1.00  0.00           C  
ATOM    323  CE2 PHE A  20       8.563  17.304 -45.526  1.00  0.00           C  
ATOM    324  CZ  PHE A  20       7.342  17.705 -46.092  1.00  0.00           C  
ATOM    325  H   PHE A  20       5.276  15.741 -41.896  1.00  0.00           H  
ATOM    326  HA  PHE A  20       5.462  13.984 -43.155  1.00  0.00           H  
ATOM    327  HB2 PHE A  20       7.511  13.306 -44.158  1.00  0.00           H  
ATOM    328  HB3 PHE A  20       8.452  14.215 -42.989  1.00  0.00           H  
ATOM    329  HD1 PHE A  20       5.347  15.189 -44.938  1.00  0.00           H  
ATOM    330  HD2 PHE A  20       9.547  15.894 -44.236  1.00  0.00           H  
ATOM    331  HE1 PHE A  20       5.258  17.224 -46.354  1.00  0.00           H  
ATOM    332  HE2 PHE A  20       9.458  17.884 -45.707  1.00  0.00           H  
ATOM    333  HZ  PHE A  20       7.298  18.579 -46.724  1.00  0.00           H  
ATOM    334  N   ALA A  21       5.198  12.185 -41.505  1.00  0.00           N  
ATOM    335  CA  ALA A  21       4.963  10.914 -40.811  1.00  0.00           C  
ATOM    336  C   ALA A  21       3.909  10.040 -41.535  1.00  0.00           C  
ATOM    337  O   ALA A  21       3.100   9.352 -40.913  1.00  0.00           O  
ATOM    338  CB  ALA A  21       4.618  11.211 -39.345  1.00  0.00           C  
ATOM    339  H   ALA A  21       4.390  12.623 -41.952  1.00  0.00           H  
ATOM    340  HA  ALA A  21       5.887  10.341 -40.838  1.00  0.00           H  
ATOM    341  HB1 ALA A  21       3.677  11.758 -39.291  1.00  0.00           H  
ATOM    342  HB2 ALA A  21       5.412  11.805 -38.891  1.00  0.00           H  
ATOM    343  HB3 ALA A  21       4.519  10.274 -38.795  1.00  0.00           H  
ATOM    344  N   GLU A  22       3.886  10.131 -42.864  1.00  0.00           N  
ATOM    345  CA  GLU A  22       2.901   9.557 -43.786  1.00  0.00           C  
ATOM    346  C   GLU A  22       3.626   9.132 -45.085  1.00  0.00           C  
ATOM    347  O   GLU A  22       4.734   8.610 -45.010  1.00  0.00           O  
ATOM    348  CB  GLU A  22       1.739  10.572 -43.960  1.00  0.00           C  
ATOM    349  CG  GLU A  22       2.022  11.945 -44.614  1.00  0.00           C  
ATOM    350  CD  GLU A  22       3.223  12.692 -44.020  1.00  0.00           C  
ATOM    351  OE1 GLU A  22       3.071  13.397 -42.994  1.00  0.00           O  
ATOM    352  OE2 GLU A  22       4.344  12.493 -44.536  1.00  0.00           O1-
ATOM    353  H   GLU A  22       4.585  10.722 -43.307  1.00  0.00           H  
ATOM    354  HA  GLU A  22       2.488   8.650 -43.344  1.00  0.00           H  
ATOM    355  HB2 GLU A  22       1.318  10.762 -42.972  1.00  0.00           H  
ATOM    356  HB3 GLU A  22       0.953  10.086 -44.540  1.00  0.00           H  
ATOM    357  HG2 GLU A  22       1.127  12.562 -44.510  1.00  0.00           H  
ATOM    358  HG3 GLU A  22       2.180  11.808 -45.682  1.00  0.00           H  
ATOM    359  N   ASP A  23       3.066   9.386 -46.271  1.00  0.00           N  
ATOM    360  CA  ASP A  23       3.896   9.842 -47.393  1.00  0.00           C  
ATOM    361  C   ASP A  23       3.188  10.977 -48.145  1.00  0.00           C  
ATOM    362  O   ASP A  23       1.984  10.923 -48.401  1.00  0.00           O  
ATOM    363  CB  ASP A  23       4.309   8.717 -48.358  1.00  0.00           C  
ATOM    364  CG  ASP A  23       5.150   9.294 -49.511  1.00  0.00           C  
ATOM    365  OD1 ASP A  23       6.330   9.648 -49.285  1.00  0.00           O  
ATOM    366  OD2 ASP A  23       4.584   9.534 -50.599  1.00  0.00           O1-
ATOM    367  H   ASP A  23       2.118   9.728 -46.289  1.00  0.00           H  
ATOM    368  HA  ASP A  23       4.818  10.252 -46.976  1.00  0.00           H  
ATOM    369  HB2 ASP A  23       3.416   8.235 -48.760  1.00  0.00           H  
ATOM    370  HB3 ASP A  23       4.896   7.971 -47.821  1.00  0.00           H  
ATOM    371  N   VAL A  24       3.972  11.987 -48.518  1.00  0.00           N  
ATOM    372  CA  VAL A  24       3.648  13.037 -49.495  1.00  0.00           C  
ATOM    373  C   VAL A  24       4.894  13.307 -50.354  1.00  0.00           C  
ATOM    374  O   VAL A  24       5.382  14.429 -50.442  1.00  0.00           O  
ATOM    375  CB  VAL A  24       3.070  14.312 -48.830  1.00  0.00           C  
ATOM    376  CG1 VAL A  24       1.633  14.097 -48.340  1.00  0.00           C  
ATOM    377  CG2 VAL A  24       3.895  14.828 -47.643  1.00  0.00           C  
ATOM    378  H   VAL A  24       4.935  11.929 -48.218  1.00  0.00           H  
ATOM    379  HA  VAL A  24       2.891  12.645 -50.175  1.00  0.00           H  
ATOM    380  HB  VAL A  24       3.025  15.098 -49.584  1.00  0.00           H  
ATOM    381 HG11 VAL A  24       1.621  13.391 -47.510  1.00  0.00           H  
ATOM    382 HG12 VAL A  24       1.022  13.700 -49.151  1.00  0.00           H  
ATOM    383 HG13 VAL A  24       1.211  15.044 -48.007  1.00  0.00           H  
ATOM    384 HG21 VAL A  24       3.927  14.085 -46.844  1.00  0.00           H  
ATOM    385 HG22 VAL A  24       3.446  15.742 -47.257  1.00  0.00           H  
ATOM    386 HG23 VAL A  24       4.909  15.053 -47.966  1.00  0.00           H  
ATOM    387  N   GLY A  25       5.512  12.239 -50.869  1.00  0.00           N  
ATOM    388  CA  GLY A  25       6.919  12.147 -51.277  1.00  0.00           C  
ATOM    389  C   GLY A  25       7.363  12.922 -52.525  1.00  0.00           C  
ATOM    390  O   GLY A  25       8.201  12.421 -53.273  1.00  0.00           O  
ATOM    391  H   GLY A  25       5.047  11.335 -50.748  1.00  0.00           H  
ATOM    392  HA2 GLY A  25       7.146  11.094 -51.442  1.00  0.00           H  
ATOM    393  HA3 GLY A  25       7.531  12.491 -50.443  1.00  0.00           H  
ATOM    394  N   SER A  26       6.863  14.137 -52.746  1.00  0.00           N  
ATOM    395  CA  SER A  26       7.273  15.072 -53.806  1.00  0.00           C  
ATOM    396  C   SER A  26       7.601  16.464 -53.237  1.00  0.00           C  
ATOM    397  O   SER A  26       7.161  17.485 -53.769  1.00  0.00           O  
ATOM    398  CB  SER A  26       6.212  15.116 -54.914  1.00  0.00           C  
ATOM    399  OG  SER A  26       5.020  15.722 -54.453  1.00  0.00           O  
ATOM    400  H   SER A  26       6.174  14.471 -52.078  1.00  0.00           H  
ATOM    401  HA  SER A  26       8.192  14.704 -54.261  1.00  0.00           H  
ATOM    402  HB2 SER A  26       5.996  14.101 -55.250  1.00  0.00           H  
ATOM    403  HB3 SER A  26       6.599  15.687 -55.760  1.00  0.00           H  
ATOM    404  HG  SER A  26       5.247  16.622 -54.180  1.00  0.00           H  
ATOM    405  N   ASN A  27       8.291  16.516 -52.092  1.00  0.00           N  
ATOM    406  CA  ASN A  27       8.444  17.709 -51.249  1.00  0.00           C  
ATOM    407  C   ASN A  27       9.471  18.723 -51.804  1.00  0.00           C  
ATOM    408  O   ASN A  27      10.508  18.989 -51.192  1.00  0.00           O  
ATOM    409  CB  ASN A  27       8.742  17.258 -49.807  1.00  0.00           C  
ATOM    410  CG  ASN A  27       7.564  16.591 -49.138  1.00  0.00           C  
ATOM    411  ND2 ASN A  27       7.778  15.459 -48.510  1.00  0.00           N  
ATOM    412  OD1 ASN A  27       6.467  17.122 -49.127  1.00  0.00           O  
ATOM    413  H   ASN A  27       8.665  15.644 -51.728  1.00  0.00           H  
ATOM    414  HA  ASN A  27       7.485  18.234 -51.231  1.00  0.00           H  
ATOM    415  HB2 ASN A  27       9.021  18.111 -49.195  1.00  0.00           H  
ATOM    416  HB3 ASN A  27       9.565  16.562 -49.804  1.00  0.00           H  
ATOM    417 HD21 ASN A  27       6.993  15.067 -48.023  1.00  0.00           H  
ATOM    418 HD22 ASN A  27       8.710  15.059 -48.451  1.00  0.00           H  
ATOM    419  N   LYS A  28       9.165  19.313 -52.966  1.00  0.00           N  
ATOM    420  CA  LYS A  28       9.900  20.431 -53.574  1.00  0.00           C  
ATOM    421  C   LYS A  28       9.685  21.716 -52.761  1.00  0.00           C  
ATOM    422  O   LYS A  28       8.604  22.292 -52.762  1.00  0.00           O  
ATOM    423  CB  LYS A  28       9.476  20.563 -55.051  1.00  0.00           C  
ATOM    424  CG  LYS A  28       9.934  21.836 -55.788  1.00  0.00           C  
ATOM    425  CD  LYS A  28      11.430  22.170 -55.670  1.00  0.00           C  
ATOM    426  CE  LYS A  28      11.750  23.424 -56.489  1.00  0.00           C  
ATOM    427  NZ  LYS A  28      12.041  23.107 -57.902  1.00  0.00           N1+
ATOM    428  H   LYS A  28       8.308  19.004 -53.416  1.00  0.00           H  
ATOM    429  HA  LYS A  28      10.962  20.195 -53.555  1.00  0.00           H  
ATOM    430  HB2 LYS A  28       8.385  20.532 -55.107  1.00  0.00           H  
ATOM    431  HB3 LYS A  28       9.855  19.695 -55.593  1.00  0.00           H  
ATOM    432  HG2 LYS A  28       9.360  22.682 -55.409  1.00  0.00           H  
ATOM    433  HG3 LYS A  28       9.681  21.720 -56.843  1.00  0.00           H  
ATOM    434  HD2 LYS A  28      12.039  21.331 -56.010  1.00  0.00           H  
ATOM    435  HD3 LYS A  28      11.676  22.380 -54.631  1.00  0.00           H  
ATOM    436  HE2 LYS A  28      12.623  23.922 -56.059  1.00  0.00           H  
ATOM    437  HE3 LYS A  28      10.905  24.118 -56.443  1.00  0.00           H  
ATOM    438  HZ1 LYS A  28      12.912  22.582 -57.968  1.00  0.00           H  
ATOM    439  HZ2 LYS A  28      12.178  23.983 -58.414  1.00  0.00           H  
ATOM    440  HZ3 LYS A  28      11.257  22.680 -58.364  1.00  0.00           H  
ATOM    441  N   GLY A  29      10.736  22.174 -52.084  1.00  0.00           N  
ATOM    442  CA  GLY A  29      10.784  23.446 -51.356  1.00  0.00           C  
ATOM    443  C   GLY A  29      10.047  23.485 -50.013  1.00  0.00           C  
ATOM    444  O   GLY A  29       9.940  24.555 -49.417  1.00  0.00           O  
ATOM    445  H   GLY A  29      11.576  21.606 -52.107  1.00  0.00           H  
ATOM    446  HA2 GLY A  29      10.379  24.233 -51.988  1.00  0.00           H  
ATOM    447  HA3 GLY A  29      11.824  23.678 -51.150  1.00  0.00           H  
ATOM    448  N   ALA A  30       9.561  22.346 -49.515  1.00  0.00           N  
ATOM    449  CA  ALA A  30       8.834  22.265 -48.250  1.00  0.00           C  
ATOM    450  C   ALA A  30       9.787  22.338 -47.039  1.00  0.00           C  
ATOM    451  O   ALA A  30      10.219  21.316 -46.513  1.00  0.00           O  
ATOM    452  CB  ALA A  30       7.971  20.998 -48.266  1.00  0.00           C  
ATOM    453  H   ALA A  30       9.697  21.493 -50.035  1.00  0.00           H  
ATOM    454  HA  ALA A  30       8.157  23.118 -48.183  1.00  0.00           H  
ATOM    455  HB1 ALA A  30       8.611  20.118 -48.301  1.00  0.00           H  
ATOM    456  HB2 ALA A  30       7.308  21.004 -49.132  1.00  0.00           H  
ATOM    457  HB3 ALA A  30       7.368  20.961 -47.358  1.00  0.00           H  
ATOM    458  N   ILE A  31      10.135  23.558 -46.624  1.00  0.00           N  
ATOM    459  CA  ILE A  31      10.926  23.852 -45.418  1.00  0.00           C  
ATOM    460  C   ILE A  31      10.113  23.644 -44.127  1.00  0.00           C  
ATOM    461  O   ILE A  31       8.882  23.609 -44.159  1.00  0.00           O  
ATOM    462  CB  ILE A  31      11.530  25.281 -45.503  1.00  0.00           C  
ATOM    463  CG1 ILE A  31      10.532  26.462 -45.577  1.00  0.00           C  
ATOM    464  CG2 ILE A  31      12.456  25.373 -46.729  1.00  0.00           C  
ATOM    465  CD1 ILE A  31       9.887  26.863 -44.244  1.00  0.00           C  
ATOM    466  H   ILE A  31       9.819  24.339 -47.182  1.00  0.00           H  
ATOM    467  HA  ILE A  31      11.758  23.146 -45.379  1.00  0.00           H  
ATOM    468  HB  ILE A  31      12.150  25.438 -44.620  1.00  0.00           H  
ATOM    469 HG12 ILE A  31       9.750  26.251 -46.307  1.00  0.00           H  
ATOM    470 HG13 ILE A  31      11.075  27.343 -45.922  1.00  0.00           H  
ATOM    471 HG21 ILE A  31      11.878  25.305 -47.651  1.00  0.00           H  
ATOM    472 HG22 ILE A  31      13.182  24.563 -46.713  1.00  0.00           H  
ATOM    473 HG23 ILE A  31      12.996  26.318 -46.721  1.00  0.00           H  
ATOM    474 HD11 ILE A  31       9.135  26.138 -43.942  1.00  0.00           H  
ATOM    475 HD12 ILE A  31       9.395  27.829 -44.362  1.00  0.00           H  
ATOM    476 HD13 ILE A  31      10.650  26.948 -43.470  1.00  0.00           H  
ATOM    477  N   ILE A  32      10.779  23.640 -42.967  1.00  0.00           N  
ATOM    478  CA  ILE A  32      10.134  23.920 -41.675  1.00  0.00           C  
ATOM    479  C   ILE A  32      11.051  24.755 -40.770  1.00  0.00           C  
ATOM    480  O   ILE A  32      12.263  24.552 -40.711  1.00  0.00           O  
ATOM    481  CB  ILE A  32       9.634  22.619 -40.998  1.00  0.00           C  
ATOM    482  CG1 ILE A  32       8.588  22.940 -39.904  1.00  0.00           C  
ATOM    483  CG2 ILE A  32      10.788  21.786 -40.420  1.00  0.00           C  
ATOM    484  CD1 ILE A  32       8.021  21.708 -39.189  1.00  0.00           C  
ATOM    485  H   ILE A  32      11.792  23.554 -42.973  1.00  0.00           H  
ATOM    486  HA  ILE A  32       9.255  24.532 -41.881  1.00  0.00           H  
ATOM    487  HB  ILE A  32       9.134  22.019 -41.759  1.00  0.00           H  
ATOM    488 HG12 ILE A  32       7.759  23.479 -40.365  1.00  0.00           H  
ATOM    489 HG13 ILE A  32       9.033  23.584 -39.146  1.00  0.00           H  
ATOM    490 HG21 ILE A  32      11.124  22.231 -39.487  1.00  0.00           H  
ATOM    491 HG22 ILE A  32      11.620  21.759 -41.123  1.00  0.00           H  
ATOM    492 HG23 ILE A  32      10.463  20.761 -40.242  1.00  0.00           H  
ATOM    493 HD11 ILE A  32       7.614  21.007 -39.915  1.00  0.00           H  
ATOM    494 HD12 ILE A  32       7.233  22.019 -38.503  1.00  0.00           H  
ATOM    495 HD13 ILE A  32       8.805  21.215 -38.616  1.00  0.00           H  
ATOM    496  N   GLY A  33      10.471  25.681 -40.008  1.00  0.00           N  
ATOM    497  CA  GLY A  33      11.211  26.396 -38.976  1.00  0.00           C  
ATOM    498  C   GLY A  33      10.412  27.484 -38.275  1.00  0.00           C  
ATOM    499  O   GLY A  33       9.292  27.802 -38.670  1.00  0.00           O  
ATOM    500  H   GLY A  33       9.485  25.877 -40.100  1.00  0.00           H  
ATOM    501  HA2 GLY A  33      12.096  26.855 -39.419  1.00  0.00           H  
ATOM    502  HA3 GLY A  33      11.534  25.676 -38.226  1.00  0.00           H  
ATOM    503  N   LEU A  34      11.013  28.071 -37.241  1.00  0.00           N  
ATOM    504  CA  LEU A  34      10.484  29.243 -36.532  1.00  0.00           C  
ATOM    505  C   LEU A  34      11.272  30.490 -36.949  1.00  0.00           C  
ATOM    506  O   LEU A  34      12.481  30.418 -37.157  1.00  0.00           O  
ATOM    507  CB  LEU A  34      10.529  29.013 -35.008  1.00  0.00           C  
ATOM    508  CG  LEU A  34       9.318  28.258 -34.423  1.00  0.00           C  
ATOM    509  CD1 LEU A  34       9.067  26.895 -35.068  1.00  0.00           C  
ATOM    510  CD2 LEU A  34       9.536  28.040 -32.925  1.00  0.00           C  
ATOM    511  H   LEU A  34      11.952  27.761 -37.018  1.00  0.00           H  
ATOM    512  HA  LEU A  34       9.444  29.404 -36.820  1.00  0.00           H  
ATOM    513  HB2 LEU A  34      10.568  29.986 -34.517  1.00  0.00           H  
ATOM    514  HB3 LEU A  34      11.447  28.485 -34.754  1.00  0.00           H  
ATOM    515  HG  LEU A  34       8.426  28.871 -34.554  1.00  0.00           H  
ATOM    516 HD11 LEU A  34       9.997  26.335 -35.122  1.00  0.00           H  
ATOM    517 HD12 LEU A  34       8.669  27.034 -36.072  1.00  0.00           H  
ATOM    518 HD13 LEU A  34       8.331  26.332 -34.494  1.00  0.00           H  
ATOM    519 HD21 LEU A  34      10.394  27.390 -32.759  1.00  0.00           H  
ATOM    520 HD22 LEU A  34       8.647  27.585 -32.487  1.00  0.00           H  
ATOM    521 HD23 LEU A  34       9.710  28.998 -32.434  1.00  0.00           H  
ATOM    522  N   MET A  35      10.604  31.646 -37.036  1.00  0.00           N  
ATOM    523  CA  MET A  35      11.212  32.910 -37.491  1.00  0.00           C  
ATOM    524  C   MET A  35      11.903  32.761 -38.867  1.00  0.00           C  
ATOM    525  O   MET A  35      13.079  33.079 -39.039  1.00  0.00           O  
ATOM    526  CB  MET A  35      12.102  33.483 -36.369  1.00  0.00           C  
ATOM    527  CG  MET A  35      12.504  34.947 -36.582  1.00  0.00           C  
ATOM    528  SD  MET A  35      13.693  35.575 -35.364  1.00  0.00           S  
ATOM    529  CE  MET A  35      12.680  35.612 -33.861  1.00  0.00           C  
ATOM    530  H   MET A  35       9.619  31.642 -36.819  1.00  0.00           H  
ATOM    531  HA  MET A  35      10.397  33.619 -37.641  1.00  0.00           H  
ATOM    532  HB2 MET A  35      13.004  32.879 -36.274  1.00  0.00           H  
ATOM    533  HB3 MET A  35      11.557  33.417 -35.427  1.00  0.00           H  
ATOM    534  HG2 MET A  35      11.610  35.571 -36.558  1.00  0.00           H  
ATOM    535  HG3 MET A  35      12.960  35.055 -37.565  1.00  0.00           H  
ATOM    536  HE1 MET A  35      13.262  36.043 -33.046  1.00  0.00           H  
ATOM    537  HE2 MET A  35      12.381  34.600 -33.587  1.00  0.00           H  
ATOM    538  HE3 MET A  35      11.794  36.224 -34.030  1.00  0.00           H  
ATOM    539  N   VAL A  36      11.184  32.196 -39.843  1.00  0.00           N  
ATOM    540  CA  VAL A  36      11.666  32.057 -41.227  1.00  0.00           C  
ATOM    541  C   VAL A  36      11.451  33.380 -41.968  1.00  0.00           C  
ATOM    542  O   VAL A  36      10.316  33.821 -42.138  1.00  0.00           O  
ATOM    543  CB  VAL A  36      10.983  30.882 -41.961  1.00  0.00           C  
ATOM    544  CG1 VAL A  36      11.587  30.667 -43.355  1.00  0.00           C  
ATOM    545  CG2 VAL A  36      11.120  29.567 -41.178  1.00  0.00           C  
ATOM    546  H   VAL A  36      10.230  31.933 -39.652  1.00  0.00           H  
ATOM    547  HA  VAL A  36      12.734  31.846 -41.203  1.00  0.00           H  
ATOM    548  HB  VAL A  36       9.920  31.097 -42.072  1.00  0.00           H  
ATOM    549 HG11 VAL A  36      12.659  30.481 -43.285  1.00  0.00           H  
ATOM    550 HG12 VAL A  36      11.424  31.545 -43.979  1.00  0.00           H  
ATOM    551 HG13 VAL A  36      11.110  29.816 -43.842  1.00  0.00           H  
ATOM    552 HG21 VAL A  36      12.168  29.335 -40.999  1.00  0.00           H  
ATOM    553 HG22 VAL A  36      10.663  28.753 -41.740  1.00  0.00           H  
ATOM    554 HG23 VAL A  36      10.602  29.644 -40.224  1.00  0.00           H  
ATOM    555  N   GLY A  37      12.531  33.994 -42.450  1.00  0.00           N  
ATOM    556  CA  GLY A  37      12.549  35.234 -43.236  1.00  0.00           C  
ATOM    557  C   GLY A  37      12.114  35.046 -44.692  1.00  0.00           C  
ATOM    558  O   GLY A  37      12.797  35.509 -45.600  1.00  0.00           O  
ATOM    559  H   GLY A  37      13.418  33.527 -42.303  1.00  0.00           H  
ATOM    560  HA2 GLY A  37      13.555  35.651 -43.231  1.00  0.00           H  
ATOM    561  HA3 GLY A  37      11.876  35.957 -42.773  1.00  0.00           H  
ATOM    562  N   GLY A  38      11.014  34.322 -44.911  1.00  0.00           N  
ATOM    563  CA  GLY A  38      10.518  33.937 -46.232  1.00  0.00           C  
ATOM    564  C   GLY A  38      11.212  32.711 -46.841  1.00  0.00           C  
ATOM    565  O   GLY A  38      12.338  32.351 -46.493  1.00  0.00           O  
ATOM    566  H   GLY A  38      10.510  33.999 -44.094  1.00  0.00           H  
ATOM    567  HA2 GLY A  38      10.641  34.771 -46.924  1.00  0.00           H  
ATOM    568  HA3 GLY A  38       9.452  33.727 -46.150  1.00  0.00           H  
ATOM    569  N   VAL A  39      10.506  32.075 -47.780  1.00  0.00           N  
ATOM    570  CA  VAL A  39      10.981  30.949 -48.595  1.00  0.00           C  
ATOM    571  C   VAL A  39      10.604  31.177 -50.059  1.00  0.00           C  
ATOM    572  O   VAL A  39       9.513  31.666 -50.348  1.00  0.00           O  
ATOM    573  CB  VAL A  39      10.464  29.595 -48.059  1.00  0.00           C  
ATOM    574  CG1 VAL A  39       8.934  29.498 -47.980  1.00  0.00           C  
ATOM    575  CG2 VAL A  39      10.989  28.411 -48.884  1.00  0.00           C  
ATOM    576  H   VAL A  39       9.604  32.450 -48.038  1.00  0.00           H  
ATOM    577  HA  VAL A  39      12.066  30.925 -48.532  1.00  0.00           H  
ATOM    578  HB  VAL A  39      10.846  29.481 -47.044  1.00  0.00           H  
ATOM    579 HG11 VAL A  39       8.495  29.583 -48.974  1.00  0.00           H  
ATOM    580 HG12 VAL A  39       8.539  30.288 -47.344  1.00  0.00           H  
ATOM    581 HG13 VAL A  39       8.650  28.537 -47.550  1.00  0.00           H  
ATOM    582 HG21 VAL A  39      10.570  28.425 -49.889  1.00  0.00           H  
ATOM    583 HG22 VAL A  39      10.705  27.471 -48.411  1.00  0.00           H  
ATOM    584 HG23 VAL A  39      12.074  28.453 -48.958  1.00  0.00           H  
ATOM    585  N   VAL A  40      11.501  30.826 -50.980  1.00  0.00           N  
ATOM    586  CA  VAL A  40      11.297  30.916 -52.433  1.00  0.00           C  
ATOM    587  C   VAL A  40      11.440  29.526 -53.050  1.00  0.00           C  
ATOM    588  O   VAL A  40      12.395  28.810 -52.752  1.00  0.00           O  
ATOM    589  CB  VAL A  40      12.280  31.918 -53.070  1.00  0.00           C  
ATOM    590  CG1 VAL A  40      12.065  32.051 -54.584  1.00  0.00           C  
ATOM    591  CG2 VAL A  40      12.141  33.318 -52.455  1.00  0.00           C  
ATOM    592  H   VAL A  40      12.396  30.469 -50.654  1.00  0.00           H  
ATOM    593  HA  VAL A  40      10.285  31.271 -52.633  1.00  0.00           H  
ATOM    594  HB  VAL A  40      13.295  31.569 -52.897  1.00  0.00           H  
ATOM    595 HG11 VAL A  40      11.041  32.360 -54.794  1.00  0.00           H  
ATOM    596 HG12 VAL A  40      12.266  31.102 -55.082  1.00  0.00           H  
ATOM    597 HG13 VAL A  40      12.752  32.793 -54.991  1.00  0.00           H  
ATOM    598 HG21 VAL A  40      11.117  33.676 -52.568  1.00  0.00           H  
ATOM    599 HG22 VAL A  40      12.823  34.010 -52.947  1.00  0.00           H  
ATOM    600 HG23 VAL A  40      12.395  33.290 -51.396  1.00  0.00           H  
ATOM    601  N   ILE A  41      10.505  29.152 -53.924  1.00  0.00           N  
ATOM    602  CA  ILE A  41      10.466  27.850 -54.595  1.00  0.00           C  
ATOM    603  C   ILE A  41      10.266  28.074 -56.098  1.00  0.00           C  
ATOM    604  O   ILE A  41       9.380  28.839 -56.480  1.00  0.00           O  
ATOM    605  CB  ILE A  41       9.353  26.934 -54.018  1.00  0.00           C  
ATOM    606  CG1 ILE A  41       9.308  26.841 -52.471  1.00  0.00           C  
ATOM    607  CG2 ILE A  41       9.547  25.511 -54.574  1.00  0.00           C  
ATOM    608  CD1 ILE A  41       8.454  27.922 -51.791  1.00  0.00           C  
ATOM    609  H   ILE A  41       9.773  29.805 -54.165  1.00  0.00           H  
ATOM    610  HA  ILE A  41      11.421  27.350 -54.449  1.00  0.00           H  
ATOM    611  HB  ILE A  41       8.382  27.294 -54.365  1.00  0.00           H  
ATOM    612 HG12 ILE A  41      10.322  26.863 -52.068  1.00  0.00           H  
ATOM    613 HG13 ILE A  41       8.860  25.890 -52.183  1.00  0.00           H  
ATOM    614 HG21 ILE A  41      10.529  25.130 -54.294  1.00  0.00           H  
ATOM    615 HG22 ILE A  41       9.451  25.515 -55.661  1.00  0.00           H  
ATOM    616 HG23 ILE A  41       8.776  24.846 -54.182  1.00  0.00           H  
ATOM    617 HD11 ILE A  41       8.897  28.909 -51.903  1.00  0.00           H  
ATOM    618 HD12 ILE A  41       8.376  27.696 -50.727  1.00  0.00           H  
ATOM    619 HD13 ILE A  41       7.451  27.925 -52.219  1.00  0.00           H  
ATOM    620  N   ALA A  42      11.065  27.396 -56.927  1.00  0.00           N  
ATOM    621  CA  ALA A  42      10.879  27.288 -58.378  1.00  0.00           C  
ATOM    622  C   ALA A  42      11.038  25.825 -58.817  1.00  0.00           C  
ATOM    623  OXT ALA A  42      10.120  25.025 -58.533  1.00  0.00           O1-
ATOM    624  O   ALA A  42      12.129  25.440 -59.289  1.00  0.00           O  
ATOM    625  CB  ALA A  42      11.840  28.264 -59.076  1.00  0.00           C  
ATOM    626  H   ALA A  42      11.814  26.846 -56.522  1.00  0.00           H  
ATOM    627  HA  ALA A  42       9.856  27.567 -58.633  1.00  0.00           H  
ATOM    628  HB1 ALA A  42      11.629  29.284 -58.757  1.00  0.00           H  
ATOM    629  HB2 ALA A  42      12.871  28.008 -58.827  1.00  0.00           H  
ATOM    630  HB3 ALA A  42      11.711  28.189 -60.156  1.00  0.00           H  
TER     631      ALA A  42 
ATOM    632  N   ASP B   1       4.291   4.206  -5.037  1.00  0.00           N1+
ATOM    633  CA  ASP B   1       5.194   5.354  -5.239  1.00  0.00           C  
ATOM    634  C   ASP B   1       5.067   5.969  -6.636  1.00  0.00           C  
ATOM    635  O   ASP B   1       4.131   6.737  -6.840  1.00  0.00           O  
ATOM    636  CB  ASP B   1       6.633   4.991  -4.853  1.00  0.00           C  
ATOM    637  CG  ASP B   1       6.791   4.773  -3.354  1.00  0.00           C  
ATOM    638  OD1 ASP B   1       7.895   5.075  -2.854  1.00  0.00           O  
ATOM    639  OD2 ASP B   1       5.810   4.292  -2.750  1.00  0.00           O1-
ATOM    640  H1  ASP B   1       3.319   4.490  -5.085  1.00  0.00           H  
ATOM    641  H2  ASP B   1       4.451   3.828  -4.110  1.00  0.00           H  
ATOM    642  H3  ASP B   1       4.461   3.488  -5.733  1.00  0.00           H  
ATOM    643  HA  ASP B   1       4.873   6.132  -4.547  1.00  0.00           H  
ATOM    644  HB2 ASP B   1       7.301   5.800  -5.158  1.00  0.00           H  
ATOM    645  HB3 ASP B   1       6.911   4.070  -5.364  1.00  0.00           H  
ATOM    646  N   ALA B   2       6.023   5.756  -7.554  1.00  0.00           N  
ATOM    647  CA  ALA B   2       6.181   6.566  -8.771  1.00  0.00           C  
ATOM    648  C   ALA B   2       6.336   5.721 -10.054  1.00  0.00           C  
ATOM    649  O   ALA B   2       7.285   5.878 -10.825  1.00  0.00           O  
ATOM    650  CB  ALA B   2       7.341   7.544  -8.540  1.00  0.00           C  
ATOM    651  H   ALA B   2       6.801   5.144  -7.308  1.00  0.00           H  
ATOM    652  HA  ALA B   2       5.280   7.162  -8.917  1.00  0.00           H  
ATOM    653  HB1 ALA B   2       8.266   6.992  -8.375  1.00  0.00           H  
ATOM    654  HB2 ALA B   2       7.135   8.164  -7.667  1.00  0.00           H  
ATOM    655  HB3 ALA B   2       7.456   8.186  -9.413  1.00  0.00           H  
ATOM    656  N   GLU B   3       5.405   4.798 -10.295  1.00  0.00           N  
ATOM    657  CA  GLU B   3       5.498   3.718 -11.294  1.00  0.00           C  
ATOM    658  C   GLU B   3       5.283   4.144 -12.766  1.00  0.00           C  
ATOM    659  O   GLU B   3       4.953   3.315 -13.619  1.00  0.00           O  
ATOM    660  CB  GLU B   3       4.591   2.537 -10.895  1.00  0.00           C  
ATOM    661  CG  GLU B   3       4.871   1.978  -9.487  1.00  0.00           C  
ATOM    662  CD  GLU B   3       4.271   2.806  -8.338  1.00  0.00           C  
ATOM    663  OE1 GLU B   3       3.460   3.734  -8.579  1.00  0.00           O  
ATOM    664  OE2 GLU B   3       4.629   2.560  -7.169  1.00  0.00           O1-
ATOM    665  H   GLU B   3       4.644   4.722  -9.620  1.00  0.00           H  
ATOM    666  HA  GLU B   3       6.520   3.347 -11.258  1.00  0.00           H  
ATOM    667  HB2 GLU B   3       4.766   1.724 -11.601  1.00  0.00           H  
ATOM    668  HB3 GLU B   3       3.546   2.832 -10.985  1.00  0.00           H  
ATOM    669  HG2 GLU B   3       5.952   1.893  -9.355  1.00  0.00           H  
ATOM    670  HG3 GLU B   3       4.460   0.968  -9.435  1.00  0.00           H  
ATOM    671  N   PHE B   4       5.550   5.409 -13.097  1.00  0.00           N  
ATOM    672  CA  PHE B   4       5.456   5.963 -14.450  1.00  0.00           C  
ATOM    673  C   PHE B   4       6.425   5.255 -15.408  1.00  0.00           C  
ATOM    674  O   PHE B   4       7.561   4.944 -15.028  1.00  0.00           O  
ATOM    675  CB  PHE B   4       5.813   7.458 -14.428  1.00  0.00           C  
ATOM    676  CG  PHE B   4       5.007   8.348 -13.498  1.00  0.00           C  
ATOM    677  CD1 PHE B   4       5.454   8.587 -12.184  1.00  0.00           C  
ATOM    678  CD2 PHE B   4       3.861   9.011 -13.971  1.00  0.00           C  
ATOM    679  CE1 PHE B   4       4.770   9.494 -11.355  1.00  0.00           C  
ATOM    680  CE2 PHE B   4       3.174   9.917 -13.142  1.00  0.00           C  
ATOM    681  CZ  PHE B   4       3.634  10.167 -11.838  1.00  0.00           C  
ATOM    682  H   PHE B   4       5.863   6.021 -12.356  1.00  0.00           H  
ATOM    683  HA  PHE B   4       4.434   5.841 -14.814  1.00  0.00           H  
ATOM    684  HB2 PHE B   4       5.713   7.847 -15.442  1.00  0.00           H  
ATOM    685  HB3 PHE B   4       6.865   7.553 -14.157  1.00  0.00           H  
ATOM    686  HD1 PHE B   4       6.341   8.094 -11.815  1.00  0.00           H  
ATOM    687  HD2 PHE B   4       3.512   8.834 -14.977  1.00  0.00           H  
ATOM    688  HE1 PHE B   4       5.122   9.678 -10.350  1.00  0.00           H  
ATOM    689  HE2 PHE B   4       2.291  10.424 -13.507  1.00  0.00           H  
ATOM    690  HZ  PHE B   4       3.108  10.865 -11.201  1.00  0.00           H  
ATOM    691  N   ARG B   5       6.066   5.093 -16.686  1.00  0.00           N  
ATOM    692  CA  ARG B   5       7.030   4.704 -17.727  1.00  0.00           C  
ATOM    693  C   ARG B   5       6.954   5.574 -18.976  1.00  0.00           C  
ATOM    694  O   ARG B   5       5.892   5.988 -19.441  1.00  0.00           O  
ATOM    695  CB  ARG B   5       6.934   3.217 -18.114  1.00  0.00           C  
ATOM    696  CG  ARG B   5       7.566   2.234 -17.120  1.00  0.00           C  
ATOM    697  CD  ARG B   5       6.558   1.688 -16.105  1.00  0.00           C  
ATOM    698  NE  ARG B   5       7.215   0.842 -15.086  1.00  0.00           N  
ATOM    699  CZ  ARG B   5       7.851   1.283 -14.013  1.00  0.00           C  
ATOM    700  NH1 ARG B   5       7.910   2.540 -13.716  1.00  0.00           N  
ATOM    701  NH2 ARG B   5       8.475   0.472 -13.205  1.00  0.00           N1+
ATOM    702  H   ARG B   5       5.130   5.371 -16.976  1.00  0.00           H  
ATOM    703  HA  ARG B   5       8.037   4.861 -17.341  1.00  0.00           H  
ATOM    704  HB2 ARG B   5       7.500   3.098 -19.038  1.00  0.00           H  
ATOM    705  HB3 ARG B   5       5.900   2.940 -18.321  1.00  0.00           H  
ATOM    706  HG2 ARG B   5       8.395   2.720 -16.606  1.00  0.00           H  
ATOM    707  HG3 ARG B   5       7.966   1.389 -17.682  1.00  0.00           H  
ATOM    708  HD2 ARG B   5       5.823   1.095 -16.649  1.00  0.00           H  
ATOM    709  HD3 ARG B   5       6.031   2.515 -15.634  1.00  0.00           H  
ATOM    710  HE  ARG B   5       7.270  -0.141 -15.280  1.00  0.00           H  
ATOM    711 HH11 ARG B   5       8.558   2.891 -13.024  1.00  0.00           H  
ATOM    712 HH12 ARG B   5       7.424   3.221 -14.287  1.00  0.00           H  
ATOM    713 HH21 ARG B   5       8.907   0.863 -12.386  1.00  0.00           H  
ATOM    714 HH22 ARG B   5       8.448  -0.519 -13.345  1.00  0.00           H  
ATOM    715  N   HIS B   6       8.139   5.788 -19.537  1.00  0.00           N  
ATOM    716  CA  HIS B   6       8.386   6.125 -20.929  1.00  0.00           C  
ATOM    717  C   HIS B   6       8.958   4.885 -21.611  1.00  0.00           C  
ATOM    718  O   HIS B   6      10.171   4.700 -21.702  1.00  0.00           O  
ATOM    719  CB  HIS B   6       9.286   7.363 -21.012  1.00  0.00           C  
ATOM    720  CG  HIS B   6       8.644   8.644 -20.524  1.00  0.00           C  
ATOM    721  CD2 HIS B   6       7.322   8.874 -20.246  1.00  0.00           C  
ATOM    722  ND1 HIS B   6       9.309   9.835 -20.331  1.00  0.00           N1+
ATOM    723  CE1 HIS B   6       8.426  10.771 -19.954  1.00  0.00           C  
ATOM    724  NE2 HIS B   6       7.204  10.205 -19.883  1.00  0.00           N  
ATOM    725  H   HIS B   6       8.949   5.472 -19.012  1.00  0.00           H  
ATOM    726  HA  HIS B   6       7.455   6.348 -21.442  1.00  0.00           H  
ATOM    727  HB2 HIS B   6       9.577   7.501 -22.053  1.00  0.00           H  
ATOM    728  HB3 HIS B   6      10.200   7.188 -20.441  1.00  0.00           H  
ATOM    729  HD1 HIS B   6      10.315  10.007 -20.475  1.00  0.00           H  
ATOM    730  HD2 HIS B   6       6.520   8.152 -20.328  1.00  0.00           H  
ATOM    731  HE2 HIS B   6       6.343  10.677 -19.637  1.00  0.00           H  
ATOM    732  HE1 HIS B   6       8.691  11.807 -19.774  1.00  0.00           H  
ATOM    733  N   ASP B   7       8.052   4.001 -22.018  1.00  0.00           N  
ATOM    734  CA  ASP B   7       8.285   2.767 -22.774  1.00  0.00           C  
ATOM    735  C   ASP B   7       8.624   3.129 -24.238  1.00  0.00           C  
ATOM    736  O   ASP B   7       7.871   2.861 -25.172  1.00  0.00           O  
ATOM    737  CB  ASP B   7       7.054   1.840 -22.634  1.00  0.00           C  
ATOM    738  CG  ASP B   7       6.410   1.901 -21.245  1.00  0.00           C  
ATOM    739  OD1 ASP B   7       5.666   2.888 -21.009  1.00  0.00           O  
ATOM    740  OD2 ASP B   7       6.683   1.020 -20.399  1.00  0.00           O1-
ATOM    741  H   ASP B   7       7.077   4.195 -21.817  1.00  0.00           H  
ATOM    742  HA  ASP B   7       9.144   2.252 -22.341  1.00  0.00           H  
ATOM    743  HB2 ASP B   7       7.351   0.816 -22.863  1.00  0.00           H  
ATOM    744  HB3 ASP B   7       6.289   2.133 -23.354  1.00  0.00           H  
ATOM    745  N   SER B   8       9.638   3.980 -24.407  1.00  0.00           N  
ATOM    746  CA  SER B   8       9.716   4.941 -25.511  1.00  0.00           C  
ATOM    747  C   SER B   8      11.109   4.993 -26.123  1.00  0.00           C  
ATOM    748  O   SER B   8      12.101   4.966 -25.400  1.00  0.00           O  
ATOM    749  CB  SER B   8       9.336   6.346 -25.009  1.00  0.00           C  
ATOM    750  OG  SER B   8       8.135   6.370 -24.250  1.00  0.00           O  
ATOM    751  H   SER B   8      10.219   4.171 -23.596  1.00  0.00           H  
ATOM    752  HA  SER B   8       9.029   4.641 -26.298  1.00  0.00           H  
ATOM    753  HB2 SER B   8       9.234   7.017 -25.863  1.00  0.00           H  
ATOM    754  HB3 SER B   8      10.141   6.725 -24.377  1.00  0.00           H  
ATOM    755  HG  SER B   8       7.569   5.607 -24.459  1.00  0.00           H  
ATOM    756  N   GLY B   9      11.206   5.189 -27.442  1.00  0.00           N  
ATOM    757  CA  GLY B   9      12.491   5.309 -28.156  1.00  0.00           C  
ATOM    758  C   GLY B   9      13.257   6.622 -27.927  1.00  0.00           C  
ATOM    759  O   GLY B   9      14.198   6.902 -28.658  1.00  0.00           O  
ATOM    760  H   GLY B   9      10.353   5.254 -27.989  1.00  0.00           H  
ATOM    761  HA2 GLY B   9      12.309   5.216 -29.226  1.00  0.00           H  
ATOM    762  HA3 GLY B   9      13.145   4.491 -27.852  1.00  0.00           H  
ATOM    763  N   TYR B  10      12.788   7.468 -27.004  1.00  0.00           N  
ATOM    764  CA  TYR B  10      13.257   8.830 -26.751  1.00  0.00           C  
ATOM    765  C   TYR B  10      12.843   9.282 -25.337  1.00  0.00           C  
ATOM    766  O   TYR B  10      11.741   8.952 -24.899  1.00  0.00           O  
ATOM    767  CB  TYR B  10      12.581   9.787 -27.750  1.00  0.00           C  
ATOM    768  CG  TYR B  10      12.980   9.688 -29.212  1.00  0.00           C  
ATOM    769  CD1 TYR B  10      14.166  10.304 -29.651  1.00  0.00           C  
ATOM    770  CD2 TYR B  10      12.148   9.029 -30.140  1.00  0.00           C  
ATOM    771  CE1 TYR B  10      14.523  10.270 -31.011  1.00  0.00           C  
ATOM    772  CE2 TYR B  10      12.509   8.975 -31.502  1.00  0.00           C  
ATOM    773  CZ  TYR B  10      13.699   9.598 -31.936  1.00  0.00           C  
ATOM    774  OH  TYR B  10      14.045   9.604 -33.250  1.00  0.00           O  
ATOM    775  H   TYR B  10      12.066   7.127 -26.390  1.00  0.00           H  
ATOM    776  HA  TYR B  10      14.342   8.882 -26.852  1.00  0.00           H  
ATOM    777  HB2 TYR B  10      12.811  10.795 -27.428  1.00  0.00           H  
ATOM    778  HB3 TYR B  10      11.499   9.667 -27.674  1.00  0.00           H  
ATOM    779  HD1 TYR B  10      14.816  10.781 -28.936  1.00  0.00           H  
ATOM    780  HD2 TYR B  10      11.238   8.550 -29.804  1.00  0.00           H  
ATOM    781  HE1 TYR B  10      15.450  10.711 -31.343  1.00  0.00           H  
ATOM    782  HE2 TYR B  10      11.876   8.458 -32.209  1.00  0.00           H  
ATOM    783  HH  TYR B  10      13.536   8.975 -33.775  1.00  0.00           H  
ATOM    784  N   GLU B  11      13.583  10.220 -24.734  1.00  0.00           N  
ATOM    785  CA  GLU B  11      13.159  11.026 -23.566  1.00  0.00           C  
ATOM    786  C   GLU B  11      13.083  12.531 -23.937  1.00  0.00           C  
ATOM    787  O   GLU B  11      13.375  13.447 -23.165  1.00  0.00           O  
ATOM    788  CB  GLU B  11      14.020  10.640 -22.343  1.00  0.00           C  
ATOM    789  CG  GLU B  11      13.662  11.290 -20.995  1.00  0.00           C  
ATOM    790  CD  GLU B  11      12.219  11.001 -20.580  1.00  0.00           C  
ATOM    791  OE1 GLU B  11      11.989   9.994 -19.868  1.00  0.00           O  
ATOM    792  OE2 GLU B  11      11.291  11.737 -20.981  1.00  0.00           O1-
ATOM    793  H   GLU B  11      14.514  10.414 -25.093  1.00  0.00           H  
ATOM    794  HA  GLU B  11      12.135  10.750 -23.313  1.00  0.00           H  
ATOM    795  HB2 GLU B  11      15.064  10.842 -22.561  1.00  0.00           H  
ATOM    796  HB3 GLU B  11      13.935   9.560 -22.210  1.00  0.00           H  
ATOM    797  HG2 GLU B  11      13.840  12.365 -21.020  1.00  0.00           H  
ATOM    798  HG3 GLU B  11      14.337  10.886 -20.237  1.00  0.00           H  
ATOM    799  N   VAL B  12      12.629  12.809 -25.165  1.00  0.00           N  
ATOM    800  CA  VAL B  12      12.439  14.153 -25.755  1.00  0.00           C  
ATOM    801  C   VAL B  12      11.283  14.955 -25.140  1.00  0.00           C  
ATOM    802  O   VAL B  12      10.767  15.881 -25.764  1.00  0.00           O  
ATOM    803  CB  VAL B  12      12.285  14.083 -27.290  1.00  0.00           C  
ATOM    804  CG1 VAL B  12      13.580  13.593 -27.939  1.00  0.00           C  
ATOM    805  CG2 VAL B  12      11.086  13.237 -27.743  1.00  0.00           C  
ATOM    806  H   VAL B  12      12.432  12.014 -25.754  1.00  0.00           H  
ATOM    807  HA  VAL B  12      13.342  14.731 -25.555  1.00  0.00           H  
ATOM    808  HB  VAL B  12      12.117  15.085 -27.666  1.00  0.00           H  
ATOM    809 HG11 VAL B  12      13.901  12.660 -27.493  1.00  0.00           H  
ATOM    810 HG12 VAL B  12      14.357  14.345 -27.797  1.00  0.00           H  
ATOM    811 HG13 VAL B  12      13.429  13.444 -29.005  1.00  0.00           H  
ATOM    812 HG21 VAL B  12      11.139  12.227 -27.349  1.00  0.00           H  
ATOM    813 HG22 VAL B  12      11.054  13.198 -28.832  1.00  0.00           H  
ATOM    814 HG23 VAL B  12      10.162  13.699 -27.396  1.00  0.00           H  
ATOM    815  N   HIS B  13      10.861  14.660 -23.903  1.00  0.00           N  
ATOM    816  CA  HIS B  13       9.649  15.222 -23.281  1.00  0.00           C  
ATOM    817  C   HIS B  13       9.767  16.700 -22.832  1.00  0.00           C  
ATOM    818  O   HIS B  13       9.148  17.124 -21.855  1.00  0.00           O  
ATOM    819  CB  HIS B  13       9.101  14.259 -22.211  1.00  0.00           C  
ATOM    820  CG  HIS B  13       7.634  14.513 -21.949  1.00  0.00           C  
ATOM    821  CD2 HIS B  13       6.622  14.198 -22.810  1.00  0.00           C  
ATOM    822  ND1 HIS B  13       7.109  15.335 -20.969  1.00  0.00           N1+
ATOM    823  CE1 HIS B  13       5.801  15.524 -21.241  1.00  0.00           C  
ATOM    824  NE2 HIS B  13       5.481  14.828 -22.350  1.00  0.00           N  
ATOM    825  H   HIS B  13      11.378  13.948 -23.397  1.00  0.00           H  
ATOM    826  HA  HIS B  13       8.903  15.244 -24.077  1.00  0.00           H  
ATOM    827  HB2 HIS B  13       9.676  14.359 -21.288  1.00  0.00           H  
ATOM    828  HB3 HIS B  13       9.210  13.228 -22.558  1.00  0.00           H  
ATOM    829  HD1 HIS B  13       7.676  15.914 -20.355  1.00  0.00           H  
ATOM    830  HD2 HIS B  13       6.737  13.679 -23.753  1.00  0.00           H  
ATOM    831  HE2 HIS B  13       4.628  14.975 -22.904  1.00  0.00           H  
ATOM    832  HE1 HIS B  13       5.150  16.244 -20.752  1.00  0.00           H  
ATOM    833  N   HIS B  14      10.526  17.502 -23.588  1.00  0.00           N  
ATOM    834  CA  HIS B  14      10.413  18.965 -23.664  1.00  0.00           C  
ATOM    835  C   HIS B  14      10.824  19.544 -25.039  1.00  0.00           C  
ATOM    836  O   HIS B  14      10.424  20.675 -25.314  1.00  0.00           O  
ATOM    837  CB  HIS B  14      11.200  19.615 -22.506  1.00  0.00           C  
ATOM    838  CG  HIS B  14      10.679  20.977 -22.088  1.00  0.00           C  
ATOM    839  CD2 HIS B  14      10.439  21.386 -20.804  1.00  0.00           C  
ATOM    840  ND1 HIS B  14      10.305  22.012 -22.928  1.00  0.00           N1+
ATOM    841  CE1 HIS B  14       9.848  23.031 -22.172  1.00  0.00           C  
ATOM    842  NE2 HIS B  14       9.925  22.671 -20.873  1.00  0.00           N  
ATOM    843  H   HIS B  14      10.940  17.036 -24.385  1.00  0.00           H  
ATOM    844  HA  HIS B  14       9.358  19.214 -23.531  1.00  0.00           H  
ATOM    845  HB2 HIS B  14      12.251  19.698 -22.783  1.00  0.00           H  
ATOM    846  HB3 HIS B  14      11.145  18.965 -21.630  1.00  0.00           H  
ATOM    847  HD1 HIS B  14      10.292  21.949 -23.952  1.00  0.00           H  
ATOM    848  HD2 HIS B  14      10.587  20.795 -19.906  1.00  0.00           H  
ATOM    849  HE2 HIS B  14       9.613  23.229 -20.081  1.00  0.00           H  
ATOM    850  HE1 HIS B  14       9.447  23.970 -22.549  1.00  0.00           H  
ATOM    851  N   GLN B  15      11.617  18.843 -25.864  1.00  0.00           N  
ATOM    852  CA  GLN B  15      12.023  19.273 -27.213  1.00  0.00           C  
ATOM    853  C   GLN B  15      12.532  18.094 -28.078  1.00  0.00           C  
ATOM    854  O   GLN B  15      13.336  17.290 -27.601  1.00  0.00           O  
ATOM    855  CB  GLN B  15      13.107  20.371 -27.081  1.00  0.00           C  
ATOM    856  CG  GLN B  15      13.632  20.949 -28.411  1.00  0.00           C  
ATOM    857  CD  GLN B  15      14.735  20.122 -29.072  1.00  0.00           C  
ATOM    858  NE2 GLN B  15      14.994  20.309 -30.341  1.00  0.00           N  
ATOM    859  OE1 GLN B  15      15.387  19.280 -28.485  1.00  0.00           O  
ATOM    860  H   GLN B  15      11.953  17.934 -25.586  1.00  0.00           H  
ATOM    861  HA  GLN B  15      11.154  19.707 -27.706  1.00  0.00           H  
ATOM    862  HB2 GLN B  15      13.943  19.995 -26.491  1.00  0.00           H  
ATOM    863  HB3 GLN B  15      12.675  21.204 -26.526  1.00  0.00           H  
ATOM    864  HG2 GLN B  15      14.046  21.939 -28.217  1.00  0.00           H  
ATOM    865  HG3 GLN B  15      12.800  21.070 -29.105  1.00  0.00           H  
ATOM    866 HE21 GLN B  15      15.685  19.687 -30.737  1.00  0.00           H  
ATOM    867 HE22 GLN B  15      14.507  21.001 -30.881  1.00  0.00           H  
ATOM    868  N   LYS B  16      12.190  18.103 -29.380  1.00  0.00           N  
ATOM    869  CA  LYS B  16      12.969  17.490 -30.481  1.00  0.00           C  
ATOM    870  C   LYS B  16      12.818  18.309 -31.779  1.00  0.00           C  
ATOM    871  O   LYS B  16      11.737  18.825 -32.060  1.00  0.00           O  
ATOM    872  CB  LYS B  16      12.542  16.024 -30.730  1.00  0.00           C  
ATOM    873  CG  LYS B  16      13.676  15.207 -31.382  1.00  0.00           C  
ATOM    874  CD  LYS B  16      13.224  13.895 -32.056  1.00  0.00           C  
ATOM    875  CE  LYS B  16      14.295  13.501 -33.086  1.00  0.00           C  
ATOM    876  NZ  LYS B  16      13.892  12.423 -34.020  1.00  0.00           N1+
ATOM    877  H   LYS B  16      11.435  18.728 -29.655  1.00  0.00           H  
ATOM    878  HA  LYS B  16      14.021  17.498 -30.191  1.00  0.00           H  
ATOM    879  HB2 LYS B  16      11.659  16.018 -31.372  1.00  0.00           H  
ATOM    880  HB3 LYS B  16      12.273  15.549 -29.792  1.00  0.00           H  
ATOM    881  HG2 LYS B  16      14.436  14.985 -30.632  1.00  0.00           H  
ATOM    882  HG3 LYS B  16      14.151  15.826 -32.136  1.00  0.00           H  
ATOM    883  HD2 LYS B  16      12.274  14.061 -32.562  1.00  0.00           H  
ATOM    884  HD3 LYS B  16      13.096  13.107 -31.312  1.00  0.00           H  
ATOM    885  HE2 LYS B  16      15.214  13.225 -32.564  1.00  0.00           H  
ATOM    886  HE3 LYS B  16      14.509  14.392 -33.680  1.00  0.00           H  
ATOM    887  HZ1 LYS B  16      13.791  11.515 -33.578  1.00  0.00           H  
ATOM    888  HZ2 LYS B  16      14.575  12.290 -34.770  1.00  0.00           H  
ATOM    889  HZ3 LYS B  16      13.040  12.636 -34.518  1.00  0.00           H  
ATOM    890  N   LEU B  17      13.854  18.377 -32.618  1.00  0.00           N  
ATOM    891  CA  LEU B  17      13.709  18.673 -34.055  1.00  0.00           C  
ATOM    892  C   LEU B  17      13.560  17.338 -34.807  1.00  0.00           C  
ATOM    893  O   LEU B  17      14.329  16.409 -34.561  1.00  0.00           O  
ATOM    894  CB  LEU B  17      14.904  19.503 -34.578  1.00  0.00           C  
ATOM    895  CG  LEU B  17      14.712  21.032 -34.582  1.00  0.00           C  
ATOM    896  CD1 LEU B  17      14.486  21.628 -33.194  1.00  0.00           C  
ATOM    897  CD2 LEU B  17      15.944  21.723 -35.169  1.00  0.00           C  
ATOM    898  H   LEU B  17      14.716  17.937 -32.317  1.00  0.00           H  
ATOM    899  HA  LEU B  17      12.795  19.243 -34.232  1.00  0.00           H  
ATOM    900  HB2 LEU B  17      15.079  19.217 -35.614  1.00  0.00           H  
ATOM    901  HB3 LEU B  17      15.799  19.244 -34.019  1.00  0.00           H  
ATOM    902  HG  LEU B  17      13.853  21.270 -35.205  1.00  0.00           H  
ATOM    903 HD11 LEU B  17      15.377  21.462 -32.592  1.00  0.00           H  
ATOM    904 HD12 LEU B  17      13.609  21.174 -32.736  1.00  0.00           H  
ATOM    905 HD13 LEU B  17      14.322  22.701 -33.279  1.00  0.00           H  
ATOM    906 HD21 LEU B  17      16.808  21.577 -34.522  1.00  0.00           H  
ATOM    907 HD22 LEU B  17      15.754  22.792 -35.277  1.00  0.00           H  
ATOM    908 HD23 LEU B  17      16.171  21.309 -36.151  1.00  0.00           H  
ATOM    909  N   VAL B  18      12.531  17.200 -35.647  1.00  0.00           N  
ATOM    910  CA  VAL B  18      12.248  15.966 -36.402  1.00  0.00           C  
ATOM    911  C   VAL B  18      11.402  16.241 -37.652  1.00  0.00           C  
ATOM    912  O   VAL B  18      10.207  15.954 -37.718  1.00  0.00           O  
ATOM    913  CB  VAL B  18      11.674  14.865 -35.477  1.00  0.00           C  
ATOM    914  CG1 VAL B  18      10.434  15.254 -34.665  1.00  0.00           C  
ATOM    915  CG2 VAL B  18      11.441  13.527 -36.189  1.00  0.00           C  
ATOM    916  H   VAL B  18      11.877  17.973 -35.741  1.00  0.00           H  
ATOM    917  HA  VAL B  18      13.201  15.584 -36.765  1.00  0.00           H  
ATOM    918  HB  VAL B  18      12.448  14.663 -34.746  1.00  0.00           H  
ATOM    919 HG11 VAL B  18       9.599  15.433 -35.331  1.00  0.00           H  
ATOM    920 HG12 VAL B  18      10.628  16.154 -34.081  1.00  0.00           H  
ATOM    921 HG13 VAL B  18      10.167  14.447 -33.984  1.00  0.00           H  
ATOM    922 HG21 VAL B  18      10.625  13.607 -36.907  1.00  0.00           H  
ATOM    923 HG22 VAL B  18      11.178  12.753 -35.470  1.00  0.00           H  
ATOM    924 HG23 VAL B  18      12.339  13.226 -36.726  1.00  0.00           H  
ATOM    925  N   PHE B  19      12.050  16.734 -38.709  1.00  0.00           N  
ATOM    926  CA  PHE B  19      11.561  16.433 -40.057  1.00  0.00           C  
ATOM    927  C   PHE B  19      11.803  14.939 -40.320  1.00  0.00           C  
ATOM    928  O   PHE B  19      12.885  14.434 -40.006  1.00  0.00           O  
ATOM    929  CB  PHE B  19      12.243  17.308 -41.134  1.00  0.00           C  
ATOM    930  CG  PHE B  19      11.392  18.271 -41.951  1.00  0.00           C  
ATOM    931  CD1 PHE B  19      12.033  19.345 -42.598  1.00  0.00           C  
ATOM    932  CD2 PHE B  19      10.014  18.066 -42.175  1.00  0.00           C  
ATOM    933  CE1 PHE B  19      11.306  20.218 -43.426  1.00  0.00           C  
ATOM    934  CE2 PHE B  19       9.286  18.959 -42.980  1.00  0.00           C  
ATOM    935  CZ  PHE B  19       9.928  20.036 -43.602  1.00  0.00           C  
ATOM    936  H   PHE B  19      13.025  16.973 -38.607  1.00  0.00           H  
ATOM    937  HA  PHE B  19      10.488  16.604 -40.071  1.00  0.00           H  
ATOM    938  HB2 PHE B  19      12.715  16.649 -41.863  1.00  0.00           H  
ATOM    939  HB3 PHE B  19      13.043  17.882 -40.665  1.00  0.00           H  
ATOM    940  HD1 PHE B  19      13.097  19.495 -42.484  1.00  0.00           H  
ATOM    941  HD2 PHE B  19       9.503  17.210 -41.768  1.00  0.00           H  
ATOM    942  HE1 PHE B  19      11.805  21.028 -43.933  1.00  0.00           H  
ATOM    943  HE2 PHE B  19       8.239  18.790 -43.177  1.00  0.00           H  
ATOM    944  HZ  PHE B  19       9.367  20.707 -44.237  1.00  0.00           H  
ATOM    945  N   PHE B  20      10.821  14.285 -40.942  1.00  0.00           N  
ATOM    946  CA  PHE B  20      10.774  12.852 -41.252  1.00  0.00           C  
ATOM    947  C   PHE B  20      10.643  11.937 -40.023  1.00  0.00           C  
ATOM    948  O   PHE B  20      11.481  11.950 -39.122  1.00  0.00           O  
ATOM    949  CB  PHE B  20      11.935  12.397 -42.161  1.00  0.00           C  
ATOM    950  CG  PHE B  20      12.607  13.458 -43.021  1.00  0.00           C  
ATOM    951  CD1 PHE B  20      11.868  14.199 -43.961  1.00  0.00           C  
ATOM    952  CD2 PHE B  20      13.977  13.730 -42.848  1.00  0.00           C  
ATOM    953  CE1 PHE B  20      12.486  15.222 -44.702  1.00  0.00           C  
ATOM    954  CE2 PHE B  20      14.598  14.748 -43.590  1.00  0.00           C  
ATOM    955  CZ  PHE B  20      13.852  15.499 -44.511  1.00  0.00           C  
ATOM    956  H   PHE B  20       9.947  14.786 -41.064  1.00  0.00           H  
ATOM    957  HA  PHE B  20       9.869  12.713 -41.842  1.00  0.00           H  
ATOM    958  HB2 PHE B  20      11.554  11.606 -42.805  1.00  0.00           H  
ATOM    959  HB3 PHE B  20      12.703  11.941 -41.533  1.00  0.00           H  
ATOM    960  HD1 PHE B  20      10.819  13.991 -44.096  1.00  0.00           H  
ATOM    961  HD2 PHE B  20      14.552  13.174 -42.125  1.00  0.00           H  
ATOM    962  HE1 PHE B  20      11.909  15.796 -45.411  1.00  0.00           H  
ATOM    963  HE2 PHE B  20      15.649  14.955 -43.444  1.00  0.00           H  
ATOM    964  HZ  PHE B  20      14.336  16.286 -45.069  1.00  0.00           H  
ATOM    965  N   ALA B  21       9.653  11.046 -40.065  1.00  0.00           N  
ATOM    966  CA  ALA B  21       9.560   9.862 -39.218  1.00  0.00           C  
ATOM    967  C   ALA B  21      10.162   8.646 -39.954  1.00  0.00           C  
ATOM    968  O   ALA B  21      11.385   8.558 -40.070  1.00  0.00           O  
ATOM    969  CB  ALA B  21       8.111   9.710 -38.733  1.00  0.00           C  
ATOM    970  H   ALA B  21       8.938  11.173 -40.772  1.00  0.00           H  
ATOM    971  HA  ALA B  21      10.173  10.009 -38.328  1.00  0.00           H  
ATOM    972  HB1 ALA B  21       7.447   9.517 -39.573  1.00  0.00           H  
ATOM    973  HB2 ALA B  21       7.795  10.625 -38.231  1.00  0.00           H  
ATOM    974  HB3 ALA B  21       8.045   8.884 -38.025  1.00  0.00           H  
ATOM    975  N   GLU B  22       9.320   7.759 -40.496  1.00  0.00           N  
ATOM    976  CA  GLU B  22       9.736   6.452 -41.032  1.00  0.00           C  
ATOM    977  C   GLU B  22      10.142   6.481 -42.519  1.00  0.00           C  
ATOM    978  O   GLU B  22      11.103   5.817 -42.894  1.00  0.00           O  
ATOM    979  CB  GLU B  22       8.620   5.409 -40.819  1.00  0.00           C  
ATOM    980  CG  GLU B  22       7.903   5.454 -39.458  1.00  0.00           C  
ATOM    981  CD  GLU B  22       8.867   5.504 -38.266  1.00  0.00           C  
ATOM    982  OE1 GLU B  22       9.660   4.550 -38.118  1.00  0.00           O  
ATOM    983  OE2 GLU B  22       8.806   6.512 -37.526  1.00  0.00           O1-
ATOM    984  H   GLU B  22       8.339   7.886 -40.308  1.00  0.00           H  
ATOM    985  HA  GLU B  22      10.611   6.111 -40.473  1.00  0.00           H  
ATOM    986  HB2 GLU B  22       9.050   4.417 -40.956  1.00  0.00           H  
ATOM    987  HB3 GLU B  22       7.860   5.546 -41.590  1.00  0.00           H  
ATOM    988  HG2 GLU B  22       7.262   4.573 -39.373  1.00  0.00           H  
ATOM    989  HG3 GLU B  22       7.247   6.330 -39.439  1.00  0.00           H  
ATOM    990  N   ASP B  23       9.430   7.237 -43.366  1.00  0.00           N  
ATOM    991  CA  ASP B  23       9.828   7.543 -44.749  1.00  0.00           C  
ATOM    992  C   ASP B  23       9.191   8.862 -45.241  1.00  0.00           C  
ATOM    993  O   ASP B  23       8.257   9.372 -44.624  1.00  0.00           O  
ATOM    994  CB  ASP B  23       9.503   6.381 -45.713  1.00  0.00           C  
ATOM    995  CG  ASP B  23      10.202   6.561 -47.074  1.00  0.00           C  
ATOM    996  OD1 ASP B  23      11.331   7.111 -47.082  1.00  0.00           O  
ATOM    997  OD2 ASP B  23       9.598   6.222 -48.113  1.00  0.00           O1-
ATOM    998  H   ASP B  23       8.641   7.757 -43.012  1.00  0.00           H  
ATOM    999  HA  ASP B  23      10.905   7.661 -44.757  1.00  0.00           H  
ATOM   1000  HB2 ASP B  23       8.422   6.320 -45.852  1.00  0.00           H  
ATOM   1001  HB3 ASP B  23       9.845   5.440 -45.279  1.00  0.00           H  
ATOM   1002  N   VAL B  24       9.702   9.407 -46.351  1.00  0.00           N  
ATOM   1003  CA  VAL B  24       8.964  10.217 -47.345  1.00  0.00           C  
ATOM   1004  C   VAL B  24       9.767  10.223 -48.647  1.00  0.00           C  
ATOM   1005  O   VAL B  24      10.935  10.619 -48.641  1.00  0.00           O  
ATOM   1006  CB  VAL B  24       8.672  11.687 -46.952  1.00  0.00           C  
ATOM   1007  CG1 VAL B  24       7.191  11.895 -46.633  1.00  0.00           C  
ATOM   1008  CG2 VAL B  24       9.528  12.251 -45.817  1.00  0.00           C  
ATOM   1009  H   VAL B  24      10.511   8.912 -46.727  1.00  0.00           H  
ATOM   1010  HA  VAL B  24       8.017   9.713 -47.538  1.00  0.00           H  
ATOM   1011  HB  VAL B  24       8.864  12.311 -47.826  1.00  0.00           H  
ATOM   1012 HG11 VAL B  24       6.902  11.305 -45.761  1.00  0.00           H  
ATOM   1013 HG12 VAL B  24       6.599  11.579 -47.487  1.00  0.00           H  
ATOM   1014 HG13 VAL B  24       6.988  12.948 -46.438  1.00  0.00           H  
ATOM   1015 HG21 VAL B  24       9.264  11.779 -44.872  1.00  0.00           H  
ATOM   1016 HG22 VAL B  24       9.360  13.325 -45.751  1.00  0.00           H  
ATOM   1017 HG23 VAL B  24      10.577  12.072 -46.030  1.00  0.00           H  
ATOM   1018  N   GLY B  25       9.138   9.868 -49.771  1.00  0.00           N  
ATOM   1019  CA  GLY B  25       9.829   9.426 -50.993  1.00  0.00           C  
ATOM   1020  C   GLY B  25      10.858  10.396 -51.601  1.00  0.00           C  
ATOM   1021  O   GLY B  25      11.930   9.964 -52.033  1.00  0.00           O  
ATOM   1022  H   GLY B  25       8.148   9.625 -49.676  1.00  0.00           H  
ATOM   1023  HA2 GLY B  25       9.074   9.229 -51.753  1.00  0.00           H  
ATOM   1024  HA3 GLY B  25      10.338   8.485 -50.777  1.00  0.00           H  
ATOM   1025  N   SER B  26      10.599  11.708 -51.589  1.00  0.00           N  
ATOM   1026  CA  SER B  26      11.581  12.723 -52.000  1.00  0.00           C  
ATOM   1027  C   SER B  26      11.368  14.065 -51.308  1.00  0.00           C  
ATOM   1028  O   SER B  26      10.240  14.545 -51.189  1.00  0.00           O  
ATOM   1029  CB  SER B  26      11.622  12.897 -53.526  1.00  0.00           C  
ATOM   1030  OG  SER B  26      10.486  13.569 -54.025  1.00  0.00           O  
ATOM   1031  H   SER B  26       9.722  12.021 -51.200  1.00  0.00           H  
ATOM   1032  HA  SER B  26      12.561  12.372 -51.685  1.00  0.00           H  
ATOM   1033  HB2 SER B  26      11.700  11.919 -54.003  1.00  0.00           H  
ATOM   1034  HB3 SER B  26      12.509  13.475 -53.789  1.00  0.00           H  
ATOM   1035  HG  SER B  26       9.699  13.037 -53.790  1.00  0.00           H  
ATOM   1036  N   ASN B  27      12.473  14.665 -50.848  1.00  0.00           N  
ATOM   1037  CA  ASN B  27      12.481  15.841 -49.972  1.00  0.00           C  
ATOM   1038  C   ASN B  27      13.485  16.897 -50.452  1.00  0.00           C  
ATOM   1039  O   ASN B  27      14.408  17.303 -49.737  1.00  0.00           O  
ATOM   1040  CB  ASN B  27      12.660  15.405 -48.507  1.00  0.00           C  
ATOM   1041  CG  ASN B  27      11.691  14.305 -48.114  1.00  0.00           C  
ATOM   1042  ND2 ASN B  27      12.194  13.115 -47.891  1.00  0.00           N  
ATOM   1043  OD1 ASN B  27      10.483  14.490 -48.131  1.00  0.00           O  
ATOM   1044  H   ASN B  27      13.359  14.188 -50.991  1.00  0.00           H  
ATOM   1045  HA  ASN B  27      11.518  16.329 -50.047  1.00  0.00           H  
ATOM   1046  HB2 ASN B  27      12.481  16.251 -47.854  1.00  0.00           H  
ATOM   1047  HB3 ASN B  27      13.681  15.070 -48.357  1.00  0.00           H  
ATOM   1048 HD21 ASN B  27      11.571  12.321 -47.807  1.00  0.00           H  
ATOM   1049 HD22 ASN B  27      13.184  13.030 -47.675  1.00  0.00           H  
ATOM   1050  N   LYS B  28      13.309  17.319 -51.709  1.00  0.00           N  
ATOM   1051  CA  LYS B  28      14.094  18.372 -52.357  1.00  0.00           C  
ATOM   1052  C   LYS B  28      13.776  19.738 -51.736  1.00  0.00           C  
ATOM   1053  O   LYS B  28      12.969  20.491 -52.267  1.00  0.00           O  
ATOM   1054  CB  LYS B  28      13.885  18.293 -53.884  1.00  0.00           C  
ATOM   1055  CG  LYS B  28      14.491  19.442 -54.714  1.00  0.00           C  
ATOM   1056  CD  LYS B  28      15.908  19.877 -54.304  1.00  0.00           C  
ATOM   1057  CE  LYS B  28      16.334  21.096 -55.119  1.00  0.00           C  
ATOM   1058  NZ  LYS B  28      16.704  20.736 -56.501  1.00  0.00           N1+
ATOM   1059  H   LYS B  28      12.515  16.944 -52.209  1.00  0.00           H  
ATOM   1060  HA  LYS B  28      15.142  18.167 -52.166  1.00  0.00           H  
ATOM   1061  HB2 LYS B  28      12.815  18.260 -54.097  1.00  0.00           H  
ATOM   1062  HB3 LYS B  28      14.320  17.355 -54.234  1.00  0.00           H  
ATOM   1063  HG2 LYS B  28      13.834  20.309 -54.642  1.00  0.00           H  
ATOM   1064  HG3 LYS B  28      14.500  19.135 -55.760  1.00  0.00           H  
ATOM   1065  HD2 LYS B  28      16.618  19.060 -54.440  1.00  0.00           H  
ATOM   1066  HD3 LYS B  28      15.918  20.177 -53.259  1.00  0.00           H  
ATOM   1067  HE2 LYS B  28      17.188  21.573 -54.634  1.00  0.00           H  
ATOM   1068  HE3 LYS B  28      15.513  21.819 -55.139  1.00  0.00           H  
ATOM   1069  HZ1 LYS B  28      17.565  20.192 -56.516  1.00  0.00           H  
ATOM   1070  HZ2 LYS B  28      16.886  21.599 -57.022  1.00  0.00           H  
ATOM   1071  HZ3 LYS B  28      15.937  20.317 -57.000  1.00  0.00           H  
ATOM   1072  N   GLY B  29      14.441  20.070 -50.627  1.00  0.00           N  
ATOM   1073  CA  GLY B  29      14.305  21.358 -49.930  1.00  0.00           C  
ATOM   1074  C   GLY B  29      13.901  21.295 -48.455  1.00  0.00           C  
ATOM   1075  O   GLY B  29      13.654  22.345 -47.871  1.00  0.00           O  
ATOM   1076  H   GLY B  29      15.082  19.377 -50.264  1.00  0.00           H  
ATOM   1077  HA2 GLY B  29      13.550  21.965 -50.425  1.00  0.00           H  
ATOM   1078  HA3 GLY B  29      15.250  21.895 -49.989  1.00  0.00           H  
ATOM   1079  N   ALA B  30      13.825  20.110 -47.843  1.00  0.00           N  
ATOM   1080  CA  ALA B  30      13.355  19.942 -46.464  1.00  0.00           C  
ATOM   1081  C   ALA B  30      14.396  20.331 -45.387  1.00  0.00           C  
ATOM   1082  O   ALA B  30      14.894  19.483 -44.644  1.00  0.00           O  
ATOM   1083  CB  ALA B  30      12.814  18.519 -46.323  1.00  0.00           C  
ATOM   1084  H   ALA B  30      14.010  19.272 -48.374  1.00  0.00           H  
ATOM   1085  HA  ALA B  30      12.512  20.614 -46.311  1.00  0.00           H  
ATOM   1086  HB1 ALA B  30      13.606  17.807 -46.553  1.00  0.00           H  
ATOM   1087  HB2 ALA B  30      11.975  18.380 -47.005  1.00  0.00           H  
ATOM   1088  HB3 ALA B  30      12.465  18.355 -45.303  1.00  0.00           H  
ATOM   1089  N   ILE B  31      14.701  21.630 -45.288  1.00  0.00           N  
ATOM   1090  CA  ILE B  31      15.531  22.206 -44.216  1.00  0.00           C  
ATOM   1091  C   ILE B  31      14.746  22.263 -42.898  1.00  0.00           C  
ATOM   1092  O   ILE B  31      13.536  22.499 -42.917  1.00  0.00           O  
ATOM   1093  CB  ILE B  31      16.119  23.593 -44.596  1.00  0.00           C  
ATOM   1094  CG1 ILE B  31      15.155  24.790 -44.418  1.00  0.00           C  
ATOM   1095  CG2 ILE B  31      16.622  23.617 -46.050  1.00  0.00           C  
ATOM   1096  CD1 ILE B  31      15.223  25.487 -43.052  1.00  0.00           C  
ATOM   1097  H   ILE B  31      14.285  22.256 -45.965  1.00  0.00           H  
ATOM   1098  HA  ILE B  31      16.375  21.531 -44.064  1.00  0.00           H  
ATOM   1099  HB  ILE B  31      16.983  23.763 -43.953  1.00  0.00           H  
ATOM   1100 HG12 ILE B  31      14.140  24.450 -44.595  1.00  0.00           H  
ATOM   1101 HG13 ILE B  31      15.379  25.555 -45.161  1.00  0.00           H  
ATOM   1102 HG21 ILE B  31      15.785  23.667 -46.747  1.00  0.00           H  
ATOM   1103 HG22 ILE B  31      17.201  22.723 -46.267  1.00  0.00           H  
ATOM   1104 HG23 ILE B  31      17.259  24.489 -46.192  1.00  0.00           H  
ATOM   1105 HD11 ILE B  31      14.967  24.807 -42.244  1.00  0.00           H  
ATOM   1106 HD12 ILE B  31      14.506  26.307 -43.041  1.00  0.00           H  
ATOM   1107 HD13 ILE B  31      16.225  25.883 -42.887  1.00  0.00           H  
ATOM   1108  N   ILE B  32      15.440  22.178 -41.758  1.00  0.00           N  
ATOM   1109  CA  ILE B  32      14.852  22.370 -40.420  1.00  0.00           C  
ATOM   1110  C   ILE B  32      15.659  23.371 -39.580  1.00  0.00           C  
ATOM   1111  O   ILE B  32      16.875  23.240 -39.449  1.00  0.00           O  
ATOM   1112  CB  ILE B  32      14.645  21.003 -39.730  1.00  0.00           C  
ATOM   1113  CG1 ILE B  32      13.841  21.157 -38.424  1.00  0.00           C  
ATOM   1114  CG2 ILE B  32      15.965  20.268 -39.444  1.00  0.00           C  
ATOM   1115  CD1 ILE B  32      13.225  19.835 -37.953  1.00  0.00           C  
ATOM   1116  H   ILE B  32      16.440  22.003 -41.814  1.00  0.00           H  
ATOM   1117  HA  ILE B  32      13.862  22.799 -40.549  1.00  0.00           H  
ATOM   1118  HB  ILE B  32      14.059  20.388 -40.416  1.00  0.00           H  
ATOM   1119 HG12 ILE B  32      13.038  21.873 -38.571  1.00  0.00           H  
ATOM   1120 HG13 ILE B  32      14.483  21.557 -37.643  1.00  0.00           H  
ATOM   1121 HG21 ILE B  32      16.478  20.726 -38.603  1.00  0.00           H  
ATOM   1122 HG22 ILE B  32      16.620  20.317 -40.311  1.00  0.00           H  
ATOM   1123 HG23 ILE B  32      15.779  19.218 -39.215  1.00  0.00           H  
ATOM   1124 HD11 ILE B  32      12.504  19.487 -38.692  1.00  0.00           H  
ATOM   1125 HD12 ILE B  32      12.713  19.991 -37.007  1.00  0.00           H  
ATOM   1126 HD13 ILE B  32      13.995  19.077 -37.808  1.00  0.00           H  
ATOM   1127  N   GLY B  33      15.015  24.375 -38.973  1.00  0.00           N  
ATOM   1128  CA  GLY B  33      15.757  25.336 -38.145  1.00  0.00           C  
ATOM   1129  C   GLY B  33      14.967  26.462 -37.480  1.00  0.00           C  
ATOM   1130  O   GLY B  33      13.738  26.487 -37.489  1.00  0.00           O  
ATOM   1131  H   GLY B  33      14.031  24.528 -39.161  1.00  0.00           H  
ATOM   1132  HA2 GLY B  33      16.521  25.799 -38.770  1.00  0.00           H  
ATOM   1133  HA3 GLY B  33      16.272  24.787 -37.355  1.00  0.00           H  
ATOM   1134  N   LEU B  34      15.696  27.408 -36.881  1.00  0.00           N  
ATOM   1135  CA  LEU B  34      15.142  28.621 -36.265  1.00  0.00           C  
ATOM   1136  C   LEU B  34      15.912  29.871 -36.720  1.00  0.00           C  
ATOM   1137  O   LEU B  34      17.122  29.810 -36.933  1.00  0.00           O  
ATOM   1138  CB  LEU B  34      15.116  28.523 -34.725  1.00  0.00           C  
ATOM   1139  CG  LEU B  34      14.275  27.371 -34.134  1.00  0.00           C  
ATOM   1140  CD1 LEU B  34      15.061  26.067 -33.947  1.00  0.00           C  
ATOM   1141  CD2 LEU B  34      13.754  27.763 -32.749  1.00  0.00           C  
ATOM   1142  H   LEU B  34      16.705  27.318 -36.921  1.00  0.00           H  
ATOM   1143  HA  LEU B  34      14.114  28.737 -36.604  1.00  0.00           H  
ATOM   1144  HB2 LEU B  34      14.699  29.465 -34.365  1.00  0.00           H  
ATOM   1145  HB3 LEU B  34      16.133  28.464 -34.343  1.00  0.00           H  
ATOM   1146  HG  LEU B  34      13.416  27.185 -34.777  1.00  0.00           H  
ATOM   1147 HD11 LEU B  34      15.905  26.233 -33.279  1.00  0.00           H  
ATOM   1148 HD12 LEU B  34      15.432  25.699 -34.899  1.00  0.00           H  
ATOM   1149 HD13 LEU B  34      14.411  25.307 -33.516  1.00  0.00           H  
ATOM   1150 HD21 LEU B  34      14.589  27.977 -32.081  1.00  0.00           H  
ATOM   1151 HD22 LEU B  34      13.156  26.953 -32.333  1.00  0.00           H  
ATOM   1152 HD23 LEU B  34      13.124  28.649 -32.828  1.00  0.00           H  
ATOM   1153  N   MET B  35      15.232  31.015 -36.839  1.00  0.00           N  
ATOM   1154  CA  MET B  35      15.799  32.261 -37.383  1.00  0.00           C  
ATOM   1155  C   MET B  35      16.400  32.042 -38.788  1.00  0.00           C  
ATOM   1156  O   MET B  35      17.549  32.382 -39.066  1.00  0.00           O  
ATOM   1157  CB  MET B  35      16.735  32.910 -36.345  1.00  0.00           C  
ATOM   1158  CG  MET B  35      17.110  34.359 -36.681  1.00  0.00           C  
ATOM   1159  SD  MET B  35      18.296  35.107 -35.531  1.00  0.00           S  
ATOM   1160  CE  MET B  35      17.284  35.272 -34.037  1.00  0.00           C  
ATOM   1161  H   MET B  35      14.227  30.975 -36.702  1.00  0.00           H  
ATOM   1162  HA  MET B  35      14.971  32.954 -37.518  1.00  0.00           H  
ATOM   1163  HB2 MET B  35      17.645  32.320 -36.250  1.00  0.00           H  
ATOM   1164  HB3 MET B  35      16.230  32.907 -35.379  1.00  0.00           H  
ATOM   1165  HG2 MET B  35      16.207  34.968 -36.702  1.00  0.00           H  
ATOM   1166  HG3 MET B  35      17.557  34.394 -37.673  1.00  0.00           H  
ATOM   1167  HE1 MET B  35      17.869  35.760 -33.257  1.00  0.00           H  
ATOM   1168  HE2 MET B  35      16.973  34.288 -33.686  1.00  0.00           H  
ATOM   1169  HE3 MET B  35      16.405  35.877 -34.256  1.00  0.00           H  
ATOM   1170  N   VAL B  36      15.643  31.371 -39.662  1.00  0.00           N  
ATOM   1171  CA  VAL B  36      16.061  31.040 -41.035  1.00  0.00           C  
ATOM   1172  C   VAL B  36      15.822  32.259 -41.927  1.00  0.00           C  
ATOM   1173  O   VAL B  36      14.778  32.373 -42.564  1.00  0.00           O  
ATOM   1174  CB  VAL B  36      15.346  29.776 -41.560  1.00  0.00           C  
ATOM   1175  CG1 VAL B  36      15.844  29.374 -42.956  1.00  0.00           C  
ATOM   1176  CG2 VAL B  36      15.547  28.578 -40.619  1.00  0.00           C  
ATOM   1177  H   VAL B  36      14.696  31.154 -39.383  1.00  0.00           H  
ATOM   1178  HA  VAL B  36      17.130  30.836 -41.038  1.00  0.00           H  
ATOM   1179  HB  VAL B  36      14.278  29.973 -41.618  1.00  0.00           H  
ATOM   1180 HG11 VAL B  36      16.908  29.145 -42.933  1.00  0.00           H  
ATOM   1181 HG12 VAL B  36      15.678  30.180 -43.671  1.00  0.00           H  
ATOM   1182 HG13 VAL B  36      15.296  28.502 -43.308  1.00  0.00           H  
ATOM   1183 HG21 VAL B  36      16.609  28.367 -40.496  1.00  0.00           H  
ATOM   1184 HG22 VAL B  36      15.052  27.698 -41.029  1.00  0.00           H  
ATOM   1185 HG23 VAL B  36      15.107  28.784 -39.644  1.00  0.00           H  
ATOM   1186  N   GLY B  37      16.723  33.241 -41.866  1.00  0.00           N  
ATOM   1187  CA  GLY B  37      16.623  34.535 -42.551  1.00  0.00           C  
ATOM   1188  C   GLY B  37      16.770  34.461 -44.076  1.00  0.00           C  
ATOM   1189  O   GLY B  37      17.713  35.024 -44.623  1.00  0.00           O  
ATOM   1190  H   GLY B  37      17.534  33.075 -41.284  1.00  0.00           H  
ATOM   1191  HA2 GLY B  37      17.395  35.201 -42.167  1.00  0.00           H  
ATOM   1192  HA3 GLY B  37      15.655  34.981 -42.324  1.00  0.00           H  
ATOM   1193  N   GLY B  38      15.826  33.793 -44.745  1.00  0.00           N  
ATOM   1194  CA  GLY B  38      15.750  33.625 -46.196  1.00  0.00           C  
ATOM   1195  C   GLY B  38      16.244  32.254 -46.669  1.00  0.00           C  
ATOM   1196  O   GLY B  38      17.350  31.821 -46.339  1.00  0.00           O  
ATOM   1197  H   GLY B  38      15.129  33.312 -44.191  1.00  0.00           H  
ATOM   1198  HA2 GLY B  38      16.345  34.392 -46.693  1.00  0.00           H  
ATOM   1199  HA3 GLY B  38      14.713  33.757 -46.505  1.00  0.00           H  
ATOM   1200  N   VAL B  39      15.433  31.569 -47.479  1.00  0.00           N  
ATOM   1201  CA  VAL B  39      15.767  30.257 -48.064  1.00  0.00           C  
ATOM   1202  C   VAL B  39      15.178  30.085 -49.474  1.00  0.00           C  
ATOM   1203  O   VAL B  39      14.072  30.549 -49.745  1.00  0.00           O  
ATOM   1204  CB  VAL B  39      15.409  29.111 -47.087  1.00  0.00           C  
ATOM   1205  CG1 VAL B  39      14.022  29.231 -46.441  1.00  0.00           C  
ATOM   1206  CG2 VAL B  39      15.516  27.730 -47.740  1.00  0.00           C  
ATOM   1207  H   VAL B  39      14.509  31.942 -47.662  1.00  0.00           H  
ATOM   1208  HA  VAL B  39      16.846  30.229 -48.184  1.00  0.00           H  
ATOM   1209  HB  VAL B  39      16.134  29.142 -46.275  1.00  0.00           H  
ATOM   1210 HG11 VAL B  39      13.259  29.277 -47.211  1.00  0.00           H  
ATOM   1211 HG12 VAL B  39      13.966  30.134 -45.832  1.00  0.00           H  
ATOM   1212 HG13 VAL B  39      13.838  28.377 -45.791  1.00  0.00           H  
ATOM   1213 HG21 VAL B  39      14.701  27.589 -48.446  1.00  0.00           H  
ATOM   1214 HG22 VAL B  39      15.464  26.955 -46.978  1.00  0.00           H  
ATOM   1215 HG23 VAL B  39      16.463  27.637 -48.270  1.00  0.00           H  
ATOM   1216  N   VAL B  40      15.923  29.449 -50.388  1.00  0.00           N  
ATOM   1217  CA  VAL B  40      15.582  29.320 -51.823  1.00  0.00           C  
ATOM   1218  C   VAL B  40      15.777  27.880 -52.316  1.00  0.00           C  
ATOM   1219  O   VAL B  40      16.816  27.283 -52.044  1.00  0.00           O  
ATOM   1220  CB  VAL B  40      16.437  30.281 -52.679  1.00  0.00           C  
ATOM   1221  CG1 VAL B  40      15.991  30.281 -54.148  1.00  0.00           C  
ATOM   1222  CG2 VAL B  40      16.399  31.730 -52.171  1.00  0.00           C  
ATOM   1223  H   VAL B  40      16.833  29.107 -50.092  1.00  0.00           H  
ATOM   1224  HA  VAL B  40      14.538  29.590 -51.962  1.00  0.00           H  
ATOM   1225  HB  VAL B  40      17.474  29.949 -52.644  1.00  0.00           H  
ATOM   1226 HG11 VAL B  40      14.936  30.539 -54.225  1.00  0.00           H  
ATOM   1227 HG12 VAL B  40      16.152  29.299 -54.594  1.00  0.00           H  
ATOM   1228 HG13 VAL B  40      16.578  31.004 -54.715  1.00  0.00           H  
ATOM   1229 HG21 VAL B  40      15.370  32.081 -52.103  1.00  0.00           H  
ATOM   1230 HG22 VAL B  40      16.958  32.378 -52.846  1.00  0.00           H  
ATOM   1231 HG23 VAL B  40      16.862  31.795 -51.186  1.00  0.00           H  
ATOM   1232  N   ILE B  41      14.824  27.318 -53.072  1.00  0.00           N  
ATOM   1233  CA  ILE B  41      14.871  25.926 -53.554  1.00  0.00           C  
ATOM   1234  C   ILE B  41      14.484  25.814 -55.037  1.00  0.00           C  
ATOM   1235  O   ILE B  41      13.386  26.224 -55.418  1.00  0.00           O  
ATOM   1236  CB  ILE B  41      13.969  25.001 -52.701  1.00  0.00           C  
ATOM   1237  CG1 ILE B  41      14.181  25.136 -51.172  1.00  0.00           C  
ATOM   1238  CG2 ILE B  41      14.230  23.537 -53.099  1.00  0.00           C  
ATOM   1239  CD1 ILE B  41      13.252  26.160 -50.506  1.00  0.00           C  
ATOM   1240  H   ILE B  41      13.969  27.844 -53.234  1.00  0.00           H  
ATOM   1241  HA  ILE B  41      15.893  25.563 -53.458  1.00  0.00           H  
ATOM   1242  HB  ILE B  41      12.924  25.223 -52.926  1.00  0.00           H  
ATOM   1243 HG12 ILE B  41      15.217  25.392 -50.962  1.00  0.00           H  
ATOM   1244 HG13 ILE B  41      13.985  24.181 -50.687  1.00  0.00           H  
ATOM   1245 HG21 ILE B  41      15.269  23.271 -52.906  1.00  0.00           H  
ATOM   1246 HG22 ILE B  41      14.010  23.373 -54.153  1.00  0.00           H  
ATOM   1247 HG23 ILE B  41      13.581  22.884 -52.526  1.00  0.00           H  
ATOM   1248 HD11 ILE B  41      13.516  27.176 -50.790  1.00  0.00           H  
ATOM   1249 HD12 ILE B  41      13.343  26.065 -49.426  1.00  0.00           H  
ATOM   1250 HD13 ILE B  41      12.216  25.969 -50.781  1.00  0.00           H  
ATOM   1251  N   ALA B  42      15.321  25.131 -55.828  1.00  0.00           N  
ATOM   1252  CA  ALA B  42      15.076  24.792 -57.236  1.00  0.00           C  
ATOM   1253  C   ALA B  42      15.417  23.318 -57.516  1.00  0.00           C  
ATOM   1254  OXT ALA B  42      14.560  22.441 -57.244  1.00  0.00           O1-
ATOM   1255  O   ALA B  42      16.569  23.017 -57.888  1.00  0.00           O  
ATOM   1256  CB  ALA B  42      15.850  25.783 -58.120  1.00  0.00           C  
ATOM   1257  H   ALA B  42      16.185  24.786 -55.421  1.00  0.00           H  
ATOM   1258  HA  ALA B  42      14.020  24.921 -57.467  1.00  0.00           H  
ATOM   1259  HB1 ALA B  42      15.514  26.800 -57.917  1.00  0.00           H  
ATOM   1260  HB2 ALA B  42      16.920  25.702 -57.925  1.00  0.00           H  
ATOM   1261  HB3 ALA B  42      15.661  25.551 -59.169  1.00  0.00           H  
TER    1262      ALA B  42 
ATOM   1263  N   ASP C   1      10.302   4.506  -3.958  1.00  0.00           N1+
ATOM   1264  CA  ASP C   1      11.352   5.540  -4.050  1.00  0.00           C  
ATOM   1265  C   ASP C   1      11.148   6.477  -5.239  1.00  0.00           C  
ATOM   1266  O   ASP C   1      10.811   7.639  -5.041  1.00  0.00           O  
ATOM   1267  CB  ASP C   1      12.763   4.921  -4.072  1.00  0.00           C  
ATOM   1268  CG  ASP C   1      13.082   4.178  -2.776  1.00  0.00           C  
ATOM   1269  OD1 ASP C   1      12.173   3.448  -2.322  1.00  0.00           O  
ATOM   1270  OD2 ASP C   1      14.198   4.373  -2.255  1.00  0.00           O1-
ATOM   1271  H1  ASP C   1       9.408   4.913  -3.706  1.00  0.00           H  
ATOM   1272  H2  ASP C   1      10.567   3.848  -3.231  1.00  0.00           H  
ATOM   1273  H3  ASP C   1      10.216   4.006  -4.835  1.00  0.00           H  
ATOM   1274  HA  ASP C   1      11.286   6.157  -3.154  1.00  0.00           H  
ATOM   1275  HB2 ASP C   1      13.492   5.721  -4.218  1.00  0.00           H  
ATOM   1276  HB3 ASP C   1      12.846   4.225  -4.909  1.00  0.00           H  
ATOM   1277  N   ALA C   2      11.456   6.017  -6.457  1.00  0.00           N  
ATOM   1278  CA  ALA C   2      11.533   6.824  -7.677  1.00  0.00           C  
ATOM   1279  C   ALA C   2      11.490   5.918  -8.926  1.00  0.00           C  
ATOM   1280  O   ALA C   2      12.485   5.740  -9.636  1.00  0.00           O  
ATOM   1281  CB  ALA C   2      12.813   7.677  -7.629  1.00  0.00           C  
ATOM   1282  H   ALA C   2      11.562   5.009  -6.552  1.00  0.00           H  
ATOM   1283  HA  ALA C   2      10.668   7.489  -7.713  1.00  0.00           H  
ATOM   1284  HB1 ALA C   2      13.690   7.035  -7.541  1.00  0.00           H  
ATOM   1285  HB2 ALA C   2      12.778   8.351  -6.772  1.00  0.00           H  
ATOM   1286  HB3 ALA C   2      12.894   8.274  -8.537  1.00  0.00           H  
ATOM   1287  N   GLU C   3      10.353   5.271  -9.170  1.00  0.00           N  
ATOM   1288  CA  GLU C   3      10.229   4.123 -10.082  1.00  0.00           C  
ATOM   1289  C   GLU C   3      10.128   4.508 -11.567  1.00  0.00           C  
ATOM   1290  O   GLU C   3      10.028   3.608 -12.399  1.00  0.00           O  
ATOM   1291  CB  GLU C   3       9.061   3.199  -9.664  1.00  0.00           C  
ATOM   1292  CG  GLU C   3       9.254   2.484  -8.320  1.00  0.00           C  
ATOM   1293  CD  GLU C   3       9.426   3.472  -7.166  1.00  0.00           C  
ATOM   1294  OE1 GLU C   3       8.648   4.450  -7.090  1.00  0.00           O  
ATOM   1295  OE2 GLU C   3      10.441   3.369  -6.442  1.00  0.00           O1-
ATOM   1296  H   GLU C   3       9.596   5.389  -8.494  1.00  0.00           H  
ATOM   1297  HA  GLU C   3      11.141   3.533  -9.994  1.00  0.00           H  
ATOM   1298  HB2 GLU C   3       8.931   2.424 -10.420  1.00  0.00           H  
ATOM   1299  HB3 GLU C   3       8.139   3.771  -9.623  1.00  0.00           H  
ATOM   1300  HG2 GLU C   3      10.132   1.837  -8.395  1.00  0.00           H  
ATOM   1301  HG3 GLU C   3       8.385   1.852  -8.130  1.00  0.00           H  
ATOM   1302  N   PHE C   4      10.227   5.794 -11.924  1.00  0.00           N  
ATOM   1303  CA  PHE C   4      10.168   6.310 -13.301  1.00  0.00           C  
ATOM   1304  C   PHE C   4      11.178   5.594 -14.222  1.00  0.00           C  
ATOM   1305  O   PHE C   4      12.385   5.681 -13.967  1.00  0.00           O  
ATOM   1306  CB  PHE C   4      10.484   7.823 -13.316  1.00  0.00           C  
ATOM   1307  CG  PHE C   4       9.896   8.683 -12.210  1.00  0.00           C  
ATOM   1308  CD1 PHE C   4      10.576   8.804 -10.981  1.00  0.00           C  
ATOM   1309  CD2 PHE C   4       8.734   9.444 -12.439  1.00  0.00           C  
ATOM   1310  CE1 PHE C   4      10.086   9.663  -9.981  1.00  0.00           C  
ATOM   1311  CE2 PHE C   4       8.249  10.309 -11.441  1.00  0.00           C  
ATOM   1312  CZ  PHE C   4       8.922  10.417 -10.212  1.00  0.00           C  
ATOM   1313  H   PHE C   4      10.242   6.471 -11.175  1.00  0.00           H  
ATOM   1314  HA  PHE C   4       9.157   6.163 -13.675  1.00  0.00           H  
ATOM   1315  HB2 PHE C   4      10.168   8.224 -14.280  1.00  0.00           H  
ATOM   1316  HB3 PHE C   4      11.565   7.959 -13.263  1.00  0.00           H  
ATOM   1317  HD1 PHE C   4      11.491   8.255 -10.810  1.00  0.00           H  
ATOM   1318  HD2 PHE C   4       8.218   9.382 -13.385  1.00  0.00           H  
ATOM   1319  HE1 PHE C   4      10.611   9.760  -9.041  1.00  0.00           H  
ATOM   1320  HE2 PHE C   4       7.357  10.893 -11.621  1.00  0.00           H  
ATOM   1321  HZ  PHE C   4       8.548  11.083  -9.446  1.00  0.00           H  
ATOM   1322  N   ARG C   5      10.736   4.909 -15.290  1.00  0.00           N  
ATOM   1323  CA  ARG C   5      11.621   4.185 -16.244  1.00  0.00           C  
ATOM   1324  C   ARG C   5      11.463   4.654 -17.704  1.00  0.00           C  
ATOM   1325  O   ARG C   5      10.478   5.319 -18.029  1.00  0.00           O  
ATOM   1326  CB  ARG C   5      11.518   2.651 -16.056  1.00  0.00           C  
ATOM   1327  CG  ARG C   5      12.674   2.074 -15.201  1.00  0.00           C  
ATOM   1328  CD  ARG C   5      12.469   2.314 -13.704  1.00  0.00           C  
ATOM   1329  NE  ARG C   5      13.709   2.217 -12.902  1.00  0.00           N  
ATOM   1330  CZ  ARG C   5      14.047   3.033 -11.912  1.00  0.00           C  
ATOM   1331  NH1 ARG C   5      13.472   4.189 -11.739  1.00  0.00           N  
ATOM   1332  NH2 ARG C   5      14.973   2.699 -11.055  1.00  0.00           N1+
ATOM   1333  H   ARG C   5       9.734   4.878 -15.446  1.00  0.00           H  
ATOM   1334  HA  ARG C   5      12.653   4.446 -16.014  1.00  0.00           H  
ATOM   1335  HB2 ARG C   5      11.557   2.172 -17.035  1.00  0.00           H  
ATOM   1336  HB3 ARG C   5      10.559   2.383 -15.610  1.00  0.00           H  
ATOM   1337  HG2 ARG C   5      13.616   2.531 -15.502  1.00  0.00           H  
ATOM   1338  HG3 ARG C   5      12.748   1.000 -15.376  1.00  0.00           H  
ATOM   1339  HD2 ARG C   5      11.732   1.602 -13.329  1.00  0.00           H  
ATOM   1340  HD3 ARG C   5      12.052   3.302 -13.591  1.00  0.00           H  
ATOM   1341  HE  ARG C   5      14.273   1.395 -13.036  1.00  0.00           H  
ATOM   1342 HH11 ARG C   5      13.555   4.730 -10.885  1.00  0.00           H  
ATOM   1343 HH12 ARG C   5      12.907   4.567 -12.488  1.00  0.00           H  
ATOM   1344 HH21 ARG C   5      15.206   3.339 -10.317  1.00  0.00           H  
ATOM   1345 HH22 ARG C   5      15.464   1.829 -11.151  1.00  0.00           H  
ATOM   1346  N   HIS C   6      12.509   4.448 -18.515  1.00  0.00           N  
ATOM   1347  CA  HIS C   6      12.838   5.201 -19.751  1.00  0.00           C  
ATOM   1348  C   HIS C   6      13.517   4.367 -20.863  1.00  0.00           C  
ATOM   1349  O   HIS C   6      13.988   4.932 -21.844  1.00  0.00           O  
ATOM   1350  CB  HIS C   6      13.812   6.354 -19.397  1.00  0.00           C  
ATOM   1351  CG  HIS C   6      13.536   7.086 -18.107  1.00  0.00           C  
ATOM   1352  CD2 HIS C   6      13.969   6.702 -16.868  1.00  0.00           C  
ATOM   1353  ND1 HIS C   6      12.814   8.253 -17.959  1.00  0.00           N1+
ATOM   1354  CE1 HIS C   6      12.782   8.559 -16.647  1.00  0.00           C  
ATOM   1355  NE2 HIS C   6      13.472   7.619 -15.963  1.00  0.00           N  
ATOM   1356  H   HIS C   6      13.207   3.785 -18.176  1.00  0.00           H  
ATOM   1357  HA  HIS C   6      11.926   5.619 -20.173  1.00  0.00           H  
ATOM   1358  HB2 HIS C   6      13.819   7.074 -20.218  1.00  0.00           H  
ATOM   1359  HB3 HIS C   6      14.825   5.949 -19.325  1.00  0.00           H  
ATOM   1360  HD1 HIS C   6      12.450   8.831 -18.731  1.00  0.00           H  
ATOM   1361  HD2 HIS C   6      14.575   5.829 -16.649  1.00  0.00           H  
ATOM   1362  HE2 HIS C   6      13.579   7.551 -14.954  1.00  0.00           H  
ATOM   1363  HE1 HIS C   6      12.298   9.432 -16.222  1.00  0.00           H  
ATOM   1364  N   ASP C   7      13.822   3.098 -20.595  1.00  0.00           N  
ATOM   1365  CA  ASP C   7      15.179   2.552 -20.783  1.00  0.00           C  
ATOM   1366  C   ASP C   7      15.519   2.017 -22.192  1.00  0.00           C  
ATOM   1367  O   ASP C   7      16.201   1.004 -22.330  1.00  0.00           O  
ATOM   1368  CB  ASP C   7      15.471   1.543 -19.655  1.00  0.00           C  
ATOM   1369  CG  ASP C   7      15.155   2.145 -18.286  1.00  0.00           C  
ATOM   1370  OD1 ASP C   7      13.952   2.189 -17.943  1.00  0.00           O  
ATOM   1371  OD2 ASP C   7      16.068   2.687 -17.630  1.00  0.00           O1-
ATOM   1372  H   ASP C   7      13.330   2.683 -19.813  1.00  0.00           H  
ATOM   1373  HA  ASP C   7      15.876   3.379 -20.629  1.00  0.00           H  
ATOM   1374  HB2 ASP C   7      16.524   1.256 -19.686  1.00  0.00           H  
ATOM   1375  HB3 ASP C   7      14.863   0.649 -19.804  1.00  0.00           H  
ATOM   1376  N   SER C   8      15.120   2.727 -23.251  1.00  0.00           N  
ATOM   1377  CA  SER C   8      15.652   2.511 -24.609  1.00  0.00           C  
ATOM   1378  C   SER C   8      17.099   3.001 -24.771  1.00  0.00           C  
ATOM   1379  O   SER C   8      17.849   2.471 -25.590  1.00  0.00           O  
ATOM   1380  CB  SER C   8      14.770   3.226 -25.633  1.00  0.00           C  
ATOM   1381  OG  SER C   8      14.719   4.613 -25.360  1.00  0.00           O  
ATOM   1382  H   SER C   8      14.591   3.577 -23.080  1.00  0.00           H  
ATOM   1383  HA  SER C   8      15.641   1.444 -24.831  1.00  0.00           H  
ATOM   1384  HB2 SER C   8      13.763   2.810 -25.590  1.00  0.00           H  
ATOM   1385  HB3 SER C   8      15.174   3.069 -26.634  1.00  0.00           H  
ATOM   1386  HG  SER C   8      13.780   4.856 -25.237  1.00  0.00           H  
ATOM   1387  N   GLY C   9      17.501   3.997 -23.978  1.00  0.00           N  
ATOM   1388  CA  GLY C   9      18.836   4.584 -23.980  1.00  0.00           C  
ATOM   1389  C   GLY C   9      18.941   5.769 -23.018  1.00  0.00           C  
ATOM   1390  O   GLY C   9      17.942   6.233 -22.476  1.00  0.00           O  
ATOM   1391  H   GLY C   9      16.808   4.430 -23.381  1.00  0.00           H  
ATOM   1392  HA2 GLY C   9      19.076   4.927 -24.987  1.00  0.00           H  
ATOM   1393  HA3 GLY C   9      19.560   3.823 -23.690  1.00  0.00           H  
ATOM   1394  N   TYR C  10      20.168   6.258 -22.808  1.00  0.00           N  
ATOM   1395  CA  TYR C  10      20.460   7.372 -21.890  1.00  0.00           C  
ATOM   1396  C   TYR C  10      21.227   8.542 -22.538  1.00  0.00           C  
ATOM   1397  O   TYR C  10      21.664   9.459 -21.841  1.00  0.00           O  
ATOM   1398  CB  TYR C  10      21.069   6.837 -20.581  1.00  0.00           C  
ATOM   1399  CG  TYR C  10      20.007   6.330 -19.619  1.00  0.00           C  
ATOM   1400  CD1 TYR C  10      19.403   7.232 -18.720  1.00  0.00           C  
ATOM   1401  CD2 TYR C  10      19.573   4.989 -19.661  1.00  0.00           C  
ATOM   1402  CE1 TYR C  10      18.362   6.801 -17.874  1.00  0.00           C  
ATOM   1403  CE2 TYR C  10      18.529   4.556 -18.818  1.00  0.00           C  
ATOM   1404  CZ  TYR C  10      17.917   5.464 -17.927  1.00  0.00           C  
ATOM   1405  OH  TYR C  10      16.892   5.070 -17.125  1.00  0.00           O  
ATOM   1406  H   TYR C  10      20.944   5.805 -23.262  1.00  0.00           H  
ATOM   1407  HA  TYR C  10      19.509   7.829 -21.612  1.00  0.00           H  
ATOM   1408  HB2 TYR C  10      21.618   7.633 -20.078  1.00  0.00           H  
ATOM   1409  HB3 TYR C  10      21.784   6.042 -20.801  1.00  0.00           H  
ATOM   1410  HD1 TYR C  10      19.729   8.261 -18.688  1.00  0.00           H  
ATOM   1411  HD2 TYR C  10      20.025   4.294 -20.354  1.00  0.00           H  
ATOM   1412  HE1 TYR C  10      17.891   7.485 -17.188  1.00  0.00           H  
ATOM   1413  HE2 TYR C  10      18.185   3.532 -18.856  1.00  0.00           H  
ATOM   1414  HH  TYR C  10      16.662   4.121 -17.277  1.00  0.00           H  
ATOM   1415  N   GLU C  11      21.226   8.626 -23.874  1.00  0.00           N  
ATOM   1416  CA  GLU C  11      21.294   9.926 -24.559  1.00  0.00           C  
ATOM   1417  C   GLU C  11      19.948  10.682 -24.418  1.00  0.00           C  
ATOM   1418  O   GLU C  11      19.133  10.346 -23.558  1.00  0.00           O  
ATOM   1419  CB  GLU C  11      21.755   9.759 -26.024  1.00  0.00           C  
ATOM   1420  CG  GLU C  11      20.811   8.963 -26.950  1.00  0.00           C  
ATOM   1421  CD  GLU C  11      20.869   9.446 -28.414  1.00  0.00           C  
ATOM   1422  OE1 GLU C  11      21.915   9.962 -28.873  1.00  0.00           O  
ATOM   1423  OE2 GLU C  11      19.821   9.455 -29.098  1.00  0.00           O1-
ATOM   1424  H   GLU C  11      20.799   7.869 -24.384  1.00  0.00           H  
ATOM   1425  HA  GLU C  11      22.051  10.538 -24.067  1.00  0.00           H  
ATOM   1426  HB2 GLU C  11      22.736   9.280 -26.033  1.00  0.00           H  
ATOM   1427  HB3 GLU C  11      21.891  10.763 -26.428  1.00  0.00           H  
ATOM   1428  HG2 GLU C  11      19.788   9.069 -26.588  1.00  0.00           H  
ATOM   1429  HG3 GLU C  11      21.070   7.904 -26.894  1.00  0.00           H  
ATOM   1430  N   VAL C  12      19.750  11.763 -25.183  1.00  0.00           N  
ATOM   1431  CA  VAL C  12      18.438  12.320 -25.597  1.00  0.00           C  
ATOM   1432  C   VAL C  12      17.327  12.237 -24.544  1.00  0.00           C  
ATOM   1433  O   VAL C  12      16.270  11.626 -24.703  1.00  0.00           O  
ATOM   1434  CB  VAL C  12      18.047  11.776 -26.981  1.00  0.00           C  
ATOM   1435  CG1 VAL C  12      16.722  12.314 -27.534  1.00  0.00           C  
ATOM   1436  CG2 VAL C  12      19.113  12.242 -27.970  1.00  0.00           C  
ATOM   1437  H   VAL C  12      20.523  12.021 -25.780  1.00  0.00           H  
ATOM   1438  HA  VAL C  12      18.593  13.389 -25.740  1.00  0.00           H  
ATOM   1439  HB  VAL C  12      18.014  10.687 -26.963  1.00  0.00           H  
ATOM   1440 HG11 VAL C  12      16.634  13.381 -27.333  1.00  0.00           H  
ATOM   1441 HG12 VAL C  12      15.897  11.782 -27.068  1.00  0.00           H  
ATOM   1442 HG13 VAL C  12      16.657  12.139 -28.607  1.00  0.00           H  
ATOM   1443 HG21 VAL C  12      19.129  13.329 -28.029  1.00  0.00           H  
ATOM   1444 HG22 VAL C  12      18.867  11.802 -28.927  1.00  0.00           H  
ATOM   1445 HG23 VAL C  12      20.102  11.892 -27.692  1.00  0.00           H  
ATOM   1446  N   HIS C  13      17.588  12.949 -23.453  1.00  0.00           N  
ATOM   1447  CA  HIS C  13      16.623  13.328 -22.429  1.00  0.00           C  
ATOM   1448  C   HIS C  13      16.520  14.852 -22.436  1.00  0.00           C  
ATOM   1449  O   HIS C  13      17.537  15.525 -22.598  1.00  0.00           O  
ATOM   1450  CB  HIS C  13      16.995  12.697 -21.074  1.00  0.00           C  
ATOM   1451  CG  HIS C  13      18.469  12.701 -20.741  1.00  0.00           C  
ATOM   1452  CD2 HIS C  13      19.127  13.598 -19.947  1.00  0.00           C  
ATOM   1453  ND1 HIS C  13      19.391  11.766 -21.178  1.00  0.00           N1+
ATOM   1454  CE1 HIS C  13      20.592  12.091 -20.661  1.00  0.00           C  
ATOM   1455  NE2 HIS C  13      20.454  13.201 -19.906  1.00  0.00           N  
ATOM   1456  H   HIS C  13      18.483  13.416 -23.428  1.00  0.00           H  
ATOM   1457  HA  HIS C  13      15.648  12.943 -22.710  1.00  0.00           H  
ATOM   1458  HB2 HIS C  13      16.678  11.653 -21.091  1.00  0.00           H  
ATOM   1459  HB3 HIS C  13      16.434  13.186 -20.276  1.00  0.00           H  
ATOM   1460  HD1 HIS C  13      19.205  11.013 -21.852  1.00  0.00           H  
ATOM   1461  HD2 HIS C  13      18.686  14.452 -19.447  1.00  0.00           H  
ATOM   1462  HE2 HIS C  13      21.199  13.666 -19.396  1.00  0.00           H  
ATOM   1463  HE1 HIS C  13      21.517  11.547 -20.836  1.00  0.00           H  
ATOM   1464  N   HIS C  14      15.300  15.397 -22.370  1.00  0.00           N  
ATOM   1465  CA  HIS C  14      14.951  16.817 -22.609  1.00  0.00           C  
ATOM   1466  C   HIS C  14      15.166  17.320 -24.056  1.00  0.00           C  
ATOM   1467  O   HIS C  14      14.412  18.216 -24.439  1.00  0.00           O  
ATOM   1468  CB  HIS C  14      15.633  17.699 -21.524  1.00  0.00           C  
ATOM   1469  CG  HIS C  14      15.376  19.197 -21.496  1.00  0.00           C  
ATOM   1470  CD2 HIS C  14      15.595  20.000 -20.408  1.00  0.00           C  
ATOM   1471  ND1 HIS C  14      15.105  20.034 -22.565  1.00  0.00           N1+
ATOM   1472  CE1 HIS C  14      15.158  21.312 -22.141  1.00  0.00           C  
ATOM   1473  NE2 HIS C  14      15.447  21.314 -20.822  1.00  0.00           N  
ATOM   1474  H   HIS C  14      14.528  14.734 -22.331  1.00  0.00           H  
ATOM   1475  HA  HIS C  14      13.876  16.898 -22.446  1.00  0.00           H  
ATOM   1476  HB2 HIS C  14      16.715  17.591 -21.606  1.00  0.00           H  
ATOM   1477  HB3 HIS C  14      15.352  17.299 -20.547  1.00  0.00           H  
ATOM   1478  HD1 HIS C  14      14.922  19.712 -23.520  1.00  0.00           H  
ATOM   1479  HD2 HIS C  14      15.911  19.665 -19.425  1.00  0.00           H  
ATOM   1480  HE2 HIS C  14      15.620  22.136 -20.248  1.00  0.00           H  
ATOM   1481  HE1 HIS C  14      15.044  22.193 -22.769  1.00  0.00           H  
ATOM   1482  N   GLN C  15      16.171  16.859 -24.813  1.00  0.00           N  
ATOM   1483  CA  GLN C  15      16.624  17.523 -26.052  1.00  0.00           C  
ATOM   1484  C   GLN C  15      17.189  16.555 -27.116  1.00  0.00           C  
ATOM   1485  O   GLN C  15      17.988  15.682 -26.773  1.00  0.00           O  
ATOM   1486  CB  GLN C  15      17.675  18.576 -25.622  1.00  0.00           C  
ATOM   1487  CG  GLN C  15      18.327  19.457 -26.709  1.00  0.00           C  
ATOM   1488  CD  GLN C  15      19.653  18.927 -27.257  1.00  0.00           C  
ATOM   1489  NE2 GLN C  15      20.688  18.836 -26.451  1.00  0.00           N  
ATOM   1490  OE1 GLN C  15      19.805  18.649 -28.434  1.00  0.00           O  
ATOM   1491  H   GLN C  15      16.789  16.162 -24.420  1.00  0.00           H  
ATOM   1492  HA  GLN C  15      15.775  18.039 -26.498  1.00  0.00           H  
ATOM   1493  HB2 GLN C  15      18.462  18.076 -25.054  1.00  0.00           H  
ATOM   1494  HB3 GLN C  15      17.176  19.257 -24.931  1.00  0.00           H  
ATOM   1495  HG2 GLN C  15      18.534  20.433 -26.269  1.00  0.00           H  
ATOM   1496  HG3 GLN C  15      17.637  19.614 -27.532  1.00  0.00           H  
ATOM   1497 HE21 GLN C  15      21.546  18.524 -26.871  1.00  0.00           H  
ATOM   1498 HE22 GLN C  15      20.623  19.099 -25.486  1.00  0.00           H  
ATOM   1499  N   LYS C  16      16.876  16.801 -28.402  1.00  0.00           N  
ATOM   1500  CA  LYS C  16      17.776  16.551 -29.552  1.00  0.00           C  
ATOM   1501  C   LYS C  16      17.513  17.533 -30.704  1.00  0.00           C  
ATOM   1502  O   LYS C  16      16.376  17.681 -31.162  1.00  0.00           O  
ATOM   1503  CB  LYS C  16      17.754  15.093 -30.064  1.00  0.00           C  
ATOM   1504  CG  LYS C  16      19.127  14.744 -30.691  1.00  0.00           C  
ATOM   1505  CD  LYS C  16      19.279  13.297 -31.211  1.00  0.00           C  
ATOM   1506  CE  LYS C  16      20.637  12.704 -30.782  1.00  0.00           C  
ATOM   1507  NZ  LYS C  16      20.703  11.226 -30.916  1.00  0.00           N1+
ATOM   1508  H   LYS C  16      16.156  17.508 -28.545  1.00  0.00           H  
ATOM   1509  HA  LYS C  16      18.786  16.732 -29.193  1.00  0.00           H  
ATOM   1510  HB2 LYS C  16      16.954  14.957 -30.790  1.00  0.00           H  
ATOM   1511  HB3 LYS C  16      17.570  14.425 -29.228  1.00  0.00           H  
ATOM   1512  HG2 LYS C  16      19.889  14.923 -29.930  1.00  0.00           H  
ATOM   1513  HG3 LYS C  16      19.331  15.425 -31.518  1.00  0.00           H  
ATOM   1514  HD2 LYS C  16      19.228  13.292 -32.297  1.00  0.00           H  
ATOM   1515  HD3 LYS C  16      18.459  12.688 -30.834  1.00  0.00           H  
ATOM   1516  HE2 LYS C  16      20.799  12.954 -29.730  1.00  0.00           H  
ATOM   1517  HE3 LYS C  16      21.437  13.176 -31.358  1.00  0.00           H  
ATOM   1518  HZ1 LYS C  16      20.011  10.740 -30.335  1.00  0.00           H  
ATOM   1519  HZ2 LYS C  16      21.544  10.849 -30.467  1.00  0.00           H  
ATOM   1520  HZ3 LYS C  16      20.632  10.883 -31.858  1.00  0.00           H  
ATOM   1521  N   LEU C  17      18.574  18.118 -31.261  1.00  0.00           N  
ATOM   1522  CA  LEU C  17      18.562  18.819 -32.553  1.00  0.00           C  
ATOM   1523  C   LEU C  17      18.987  17.838 -33.662  1.00  0.00           C  
ATOM   1524  O   LEU C  17      20.146  17.436 -33.712  1.00  0.00           O  
ATOM   1525  CB  LEU C  17      19.477  20.061 -32.501  1.00  0.00           C  
ATOM   1526  CG  LEU C  17      18.855  21.312 -31.848  1.00  0.00           C  
ATOM   1527  CD1 LEU C  17      18.627  21.184 -30.340  1.00  0.00           C  
ATOM   1528  CD2 LEU C  17      19.774  22.513 -32.076  1.00  0.00           C  
ATOM   1529  H   LEU C  17      19.463  18.018 -30.790  1.00  0.00           H  
ATOM   1530  HA  LEU C  17      17.555  19.161 -32.777  1.00  0.00           H  
ATOM   1531  HB2 LEU C  17      19.727  20.323 -33.530  1.00  0.00           H  
ATOM   1532  HB3 LEU C  17      20.411  19.808 -31.996  1.00  0.00           H  
ATOM   1533  HG  LEU C  17      17.898  21.520 -32.326  1.00  0.00           H  
ATOM   1534 HD11 LEU C  17      19.566  20.937 -29.844  1.00  0.00           H  
ATOM   1535 HD12 LEU C  17      17.895  20.408 -30.129  1.00  0.00           H  
ATOM   1536 HD13 LEU C  17      18.248  22.124 -29.942  1.00  0.00           H  
ATOM   1537 HD21 LEU C  17      20.745  22.335 -31.611  1.00  0.00           H  
ATOM   1538 HD22 LEU C  17      19.330  23.409 -31.643  1.00  0.00           H  
ATOM   1539 HD23 LEU C  17      19.914  22.677 -33.145  1.00  0.00           H  
ATOM   1540  N   VAL C  18      18.032  17.360 -34.470  1.00  0.00           N  
ATOM   1541  CA  VAL C  18      18.228  16.279 -35.461  1.00  0.00           C  
ATOM   1542  C   VAL C  18      17.061  16.246 -36.482  1.00  0.00           C  
ATOM   1543  O   VAL C  18      16.264  17.178 -36.560  1.00  0.00           O  
ATOM   1544  CB  VAL C  18      18.423  14.944 -34.686  1.00  0.00           C  
ATOM   1545  CG1 VAL C  18      17.167  14.533 -33.917  1.00  0.00           C  
ATOM   1546  CG2 VAL C  18      18.948  13.757 -35.510  1.00  0.00           C  
ATOM   1547  H   VAL C  18      17.094  17.729 -34.394  1.00  0.00           H  
ATOM   1548  HA  VAL C  18      19.143  16.483 -36.017  1.00  0.00           H  
ATOM   1549  HB  VAL C  18      19.197  15.110 -33.940  1.00  0.00           H  
ATOM   1550 HG11 VAL C  18      16.327  14.489 -34.602  1.00  0.00           H  
ATOM   1551 HG12 VAL C  18      16.944  15.271 -33.147  1.00  0.00           H  
ATOM   1552 HG13 VAL C  18      17.303  13.555 -33.460  1.00  0.00           H  
ATOM   1553 HG21 VAL C  18      18.143  13.238 -36.030  1.00  0.00           H  
ATOM   1554 HG22 VAL C  18      19.416  13.037 -34.840  1.00  0.00           H  
ATOM   1555 HG23 VAL C  18      19.700  14.099 -36.221  1.00  0.00           H  
ATOM   1556  N   PHE C  19      16.959  15.169 -37.260  1.00  0.00           N  
ATOM   1557  CA  PHE C  19      15.821  14.757 -38.095  1.00  0.00           C  
ATOM   1558  C   PHE C  19      15.218  13.424 -37.558  1.00  0.00           C  
ATOM   1559  O   PHE C  19      15.474  13.040 -36.412  1.00  0.00           O  
ATOM   1560  CB  PHE C  19      16.360  14.623 -39.535  1.00  0.00           C  
ATOM   1561  CG  PHE C  19      16.680  15.914 -40.257  1.00  0.00           C  
ATOM   1562  CD1 PHE C  19      17.988  16.433 -40.278  1.00  0.00           C  
ATOM   1563  CD2 PHE C  19      15.671  16.538 -41.008  1.00  0.00           C  
ATOM   1564  CE1 PHE C  19      18.275  17.579 -41.043  1.00  0.00           C  
ATOM   1565  CE2 PHE C  19      15.953  17.680 -41.772  1.00  0.00           C  
ATOM   1566  CZ  PHE C  19      17.255  18.201 -41.784  1.00  0.00           C  
ATOM   1567  H   PHE C  19      17.679  14.474 -37.158  1.00  0.00           H  
ATOM   1568  HA  PHE C  19      15.039  15.514 -38.086  1.00  0.00           H  
ATOM   1569  HB2 PHE C  19      15.630  14.106 -40.154  1.00  0.00           H  
ATOM   1570  HB3 PHE C  19      17.256  14.006 -39.519  1.00  0.00           H  
ATOM   1571  HD1 PHE C  19      18.777  15.937 -39.734  1.00  0.00           H  
ATOM   1572  HD2 PHE C  19      14.685  16.105 -41.026  1.00  0.00           H  
ATOM   1573  HE1 PHE C  19      19.283  17.968 -41.081  1.00  0.00           H  
ATOM   1574  HE2 PHE C  19      15.179  18.149 -42.364  1.00  0.00           H  
ATOM   1575  HZ  PHE C  19      17.465  19.082 -42.369  1.00  0.00           H  
ATOM   1576  N   PHE C  20      14.527  12.669 -38.422  1.00  0.00           N  
ATOM   1577  CA  PHE C  20      14.449  11.196 -38.448  1.00  0.00           C  
ATOM   1578  C   PHE C  20      13.610  10.488 -37.365  1.00  0.00           C  
ATOM   1579  O   PHE C  20      13.714  10.790 -36.174  1.00  0.00           O  
ATOM   1580  CB  PHE C  20      15.878  10.606 -38.472  1.00  0.00           C  
ATOM   1581  CG  PHE C  20      16.854  11.171 -39.493  1.00  0.00           C  
ATOM   1582  CD1 PHE C  20      16.440  11.466 -40.806  1.00  0.00           C  
ATOM   1583  CD2 PHE C  20      18.201  11.373 -39.131  1.00  0.00           C  
ATOM   1584  CE1 PHE C  20      17.354  11.989 -41.737  1.00  0.00           C  
ATOM   1585  CE2 PHE C  20      19.120  11.879 -40.068  1.00  0.00           C  
ATOM   1586  CZ  PHE C  20      18.695  12.191 -41.371  1.00  0.00           C  
ATOM   1587  H   PHE C  20      14.170  13.135 -39.250  1.00  0.00           H  
ATOM   1588  HA  PHE C  20      13.985  10.929 -39.398  1.00  0.00           H  
ATOM   1589  HB2 PHE C  20      15.814   9.535 -38.634  1.00  0.00           H  
ATOM   1590  HB3 PHE C  20      16.310  10.732 -37.479  1.00  0.00           H  
ATOM   1591  HD1 PHE C  20      15.425  11.263 -41.114  1.00  0.00           H  
ATOM   1592  HD2 PHE C  20      18.537  11.111 -38.140  1.00  0.00           H  
ATOM   1593  HE1 PHE C  20      17.040  12.193 -42.750  1.00  0.00           H  
ATOM   1594  HE2 PHE C  20      20.159  12.003 -39.798  1.00  0.00           H  
ATOM   1595  HZ  PHE C  20      19.401  12.554 -42.106  1.00  0.00           H  
ATOM   1596  N   ALA C  21      12.998   9.363 -37.745  1.00  0.00           N  
ATOM   1597  CA  ALA C  21      13.144   8.116 -36.986  1.00  0.00           C  
ATOM   1598  C   ALA C  21      14.340   7.312 -37.534  1.00  0.00           C  
ATOM   1599  O   ALA C  21      15.258   7.005 -36.779  1.00  0.00           O  
ATOM   1600  CB  ALA C  21      11.833   7.325 -37.019  1.00  0.00           C  
ATOM   1601  H   ALA C  21      12.790   9.252 -38.733  1.00  0.00           H  
ATOM   1602  HA  ALA C  21      13.363   8.346 -35.944  1.00  0.00           H  
ATOM   1603  HB1 ALA C  21      11.619   6.976 -38.029  1.00  0.00           H  
ATOM   1604  HB2 ALA C  21      11.006   7.945 -36.673  1.00  0.00           H  
ATOM   1605  HB3 ALA C  21      11.911   6.449 -36.374  1.00  0.00           H  
ATOM   1606  N   GLU C  22      14.417   7.194 -38.863  1.00  0.00           N  
ATOM   1607  CA  GLU C  22      15.620   6.878 -39.654  1.00  0.00           C  
ATOM   1608  C   GLU C  22      15.753   7.866 -40.836  1.00  0.00           C  
ATOM   1609  O   GLU C  22      14.904   8.748 -40.989  1.00  0.00           O  
ATOM   1610  CB  GLU C  22      15.563   5.408 -40.129  1.00  0.00           C  
ATOM   1611  CG  GLU C  22      16.474   4.488 -39.298  1.00  0.00           C  
ATOM   1612  CD  GLU C  22      17.979   4.764 -39.484  1.00  0.00           C  
ATOM   1613  OE1 GLU C  22      18.328   5.727 -40.209  1.00  0.00           O  
ATOM   1614  OE2 GLU C  22      18.776   3.999 -38.893  1.00  0.00           O1-
ATOM   1615  H   GLU C  22      13.624   7.506 -39.409  1.00  0.00           H  
ATOM   1616  HA  GLU C  22      16.510   7.018 -39.039  1.00  0.00           H  
ATOM   1617  HB2 GLU C  22      15.858   5.330 -41.176  1.00  0.00           H  
ATOM   1618  HB3 GLU C  22      14.538   5.040 -40.063  1.00  0.00           H  
ATOM   1619  HG2 GLU C  22      16.269   3.456 -39.594  1.00  0.00           H  
ATOM   1620  HG3 GLU C  22      16.211   4.587 -38.243  1.00  0.00           H  
ATOM   1621  N   ASP C  23      16.822   7.774 -41.636  1.00  0.00           N  
ATOM   1622  CA  ASP C  23      16.951   8.530 -42.897  1.00  0.00           C  
ATOM   1623  C   ASP C  23      16.046   7.960 -44.010  1.00  0.00           C  
ATOM   1624  O   ASP C  23      15.708   6.776 -44.011  1.00  0.00           O  
ATOM   1625  CB  ASP C  23      18.424   8.651 -43.329  1.00  0.00           C  
ATOM   1626  CG  ASP C  23      18.637   9.654 -44.477  1.00  0.00           C  
ATOM   1627  OD1 ASP C  23      17.830  10.607 -44.600  1.00  0.00           O  
ATOM   1628  OD2 ASP C  23      19.620   9.489 -45.230  1.00  0.00           O1-
ATOM   1629  H   ASP C  23      17.505   7.045 -41.425  1.00  0.00           H  
ATOM   1630  HA  ASP C  23      16.598   9.540 -42.700  1.00  0.00           H  
ATOM   1631  HB2 ASP C  23      18.787   7.667 -43.631  1.00  0.00           H  
ATOM   1632  HB3 ASP C  23      19.015   8.985 -42.474  1.00  0.00           H  
ATOM   1633  N   VAL C  24      15.583   8.823 -44.925  1.00  0.00           N  
ATOM   1634  CA  VAL C  24      14.364   8.583 -45.724  1.00  0.00           C  
ATOM   1635  C   VAL C  24      14.494   8.921 -47.214  1.00  0.00           C  
ATOM   1636  O   VAL C  24      15.185   9.870 -47.594  1.00  0.00           O  
ATOM   1637  CB  VAL C  24      13.149   9.319 -45.125  1.00  0.00           C  
ATOM   1638  CG1 VAL C  24      12.864   8.895 -43.680  1.00  0.00           C  
ATOM   1639  CG2 VAL C  24      13.275  10.842 -45.123  1.00  0.00           C  
ATOM   1640  H   VAL C  24      16.034   9.731 -44.984  1.00  0.00           H  
ATOM   1641  HA  VAL C  24      14.129   7.519 -45.677  1.00  0.00           H  
ATOM   1642  HB  VAL C  24      12.284   9.073 -45.730  1.00  0.00           H  
ATOM   1643 HG11 VAL C  24      13.624   9.293 -43.013  1.00  0.00           H  
ATOM   1644 HG12 VAL C  24      12.874   7.806 -43.602  1.00  0.00           H  
ATOM   1645 HG13 VAL C  24      11.891   9.264 -43.360  1.00  0.00           H  
ATOM   1646 HG21 VAL C  24      14.016  11.147 -44.388  1.00  0.00           H  
ATOM   1647 HG22 VAL C  24      12.315  11.276 -44.863  1.00  0.00           H  
ATOM   1648 HG23 VAL C  24      13.547  11.203 -46.111  1.00  0.00           H  
ATOM   1649  N   GLY C  25      13.723   8.201 -48.039  1.00  0.00           N  
ATOM   1650  CA  GLY C  25      13.465   8.443 -49.462  1.00  0.00           C  
ATOM   1651  C   GLY C  25      14.637   9.013 -50.260  1.00  0.00           C  
ATOM   1652  O   GLY C  25      15.535   8.289 -50.685  1.00  0.00           O  
ATOM   1653  H   GLY C  25      13.082   7.540 -47.598  1.00  0.00           H  
ATOM   1654  HA2 GLY C  25      12.616   9.115 -49.552  1.00  0.00           H  
ATOM   1655  HA3 GLY C  25      13.176   7.498 -49.923  1.00  0.00           H  
ATOM   1656  N   SER C  26      14.590  10.322 -50.522  1.00  0.00           N  
ATOM   1657  CA  SER C  26      15.663  11.070 -51.186  1.00  0.00           C  
ATOM   1658  C   SER C  26      15.773  12.505 -50.641  1.00  0.00           C  
ATOM   1659  O   SER C  26      15.129  13.454 -51.096  1.00  0.00           O  
ATOM   1660  CB  SER C  26      15.515  10.994 -52.713  1.00  0.00           C  
ATOM   1661  OG  SER C  26      14.207  11.290 -53.152  1.00  0.00           O  
ATOM   1662  H   SER C  26      13.804  10.832 -50.146  1.00  0.00           H  
ATOM   1663  HA  SER C  26      16.606  10.575 -50.950  1.00  0.00           H  
ATOM   1664  HB2 SER C  26      15.763   9.981 -53.035  1.00  0.00           H  
ATOM   1665  HB3 SER C  26      16.220  11.683 -53.180  1.00  0.00           H  
ATOM   1666  HG  SER C  26      13.595  10.624 -52.789  1.00  0.00           H  
ATOM   1667  N   ASN C  27      16.613  12.658 -49.615  1.00  0.00           N  
ATOM   1668  CA  ASN C  27      16.762  13.868 -48.800  1.00  0.00           C  
ATOM   1669  C   ASN C  27      17.673  14.956 -49.407  1.00  0.00           C  
ATOM   1670  O   ASN C  27      18.605  15.448 -48.767  1.00  0.00           O  
ATOM   1671  CB  ASN C  27      17.131  13.418 -47.367  1.00  0.00           C  
ATOM   1672  CG  ASN C  27      15.907  13.081 -46.536  1.00  0.00           C  
ATOM   1673  ND2 ASN C  27      16.068  12.511 -45.377  1.00  0.00           N  
ATOM   1674  OD1 ASN C  27      14.786  13.416 -46.882  1.00  0.00           O  
ATOM   1675  H   ASN C  27      17.045  11.818 -49.252  1.00  0.00           H  
ATOM   1676  HA  ASN C  27      15.790  14.358 -48.760  1.00  0.00           H  
ATOM   1677  HB2 ASN C  27      17.649  14.214 -46.839  1.00  0.00           H  
ATOM   1678  HB3 ASN C  27      17.799  12.556 -47.388  1.00  0.00           H  
ATOM   1679 HD21 ASN C  27      15.230  12.338 -44.855  1.00  0.00           H  
ATOM   1680 HD22 ASN C  27      16.932  12.000 -45.153  1.00  0.00           H  
ATOM   1681  N   LYS C  28      17.363  15.407 -50.633  1.00  0.00           N  
ATOM   1682  CA  LYS C  28      18.093  16.478 -51.346  1.00  0.00           C  
ATOM   1683  C   LYS C  28      17.786  17.885 -50.785  1.00  0.00           C  
ATOM   1684  O   LYS C  28      17.278  18.760 -51.480  1.00  0.00           O  
ATOM   1685  CB  LYS C  28      17.866  16.337 -52.868  1.00  0.00           C  
ATOM   1686  CG  LYS C  28      18.869  17.143 -53.719  1.00  0.00           C  
ATOM   1687  CD  LYS C  28      20.268  16.503 -53.788  1.00  0.00           C  
ATOM   1688  CE  LYS C  28      21.331  17.516 -54.234  1.00  0.00           C  
ATOM   1689  NZ  LYS C  28      21.093  18.044 -55.595  1.00  0.00           N1+
ATOM   1690  H   LYS C  28      16.557  14.982 -51.082  1.00  0.00           H  
ATOM   1691  HA  LYS C  28      19.152  16.315 -51.148  1.00  0.00           H  
ATOM   1692  HB2 LYS C  28      16.854  16.668 -53.106  1.00  0.00           H  
ATOM   1693  HB3 LYS C  28      17.942  15.286 -53.152  1.00  0.00           H  
ATOM   1694  HG2 LYS C  28      18.954  18.155 -53.323  1.00  0.00           H  
ATOM   1695  HG3 LYS C  28      18.477  17.219 -54.734  1.00  0.00           H  
ATOM   1696  HD2 LYS C  28      20.250  15.652 -54.471  1.00  0.00           H  
ATOM   1697  HD3 LYS C  28      20.558  16.139 -52.802  1.00  0.00           H  
ATOM   1698  HE2 LYS C  28      22.320  17.054 -54.181  1.00  0.00           H  
ATOM   1699  HE3 LYS C  28      21.316  18.357 -53.532  1.00  0.00           H  
ATOM   1700  HZ1 LYS C  28      21.170  17.365 -56.332  1.00  0.00           H  
ATOM   1701  HZ2 LYS C  28      21.698  18.852 -55.755  1.00  0.00           H  
ATOM   1702  HZ3 LYS C  28      20.192  18.529 -55.644  1.00  0.00           H  
ATOM   1703  N   GLY C  29      18.050  18.083 -49.496  1.00  0.00           N  
ATOM   1704  CA  GLY C  29      17.796  19.332 -48.771  1.00  0.00           C  
ATOM   1705  C   GLY C  29      17.792  19.234 -47.243  1.00  0.00           C  
ATOM   1706  O   GLY C  29      17.492  20.234 -46.601  1.00  0.00           O  
ATOM   1707  H   GLY C  29      18.452  17.298 -49.000  1.00  0.00           H  
ATOM   1708  HA2 GLY C  29      16.826  19.727 -49.070  1.00  0.00           H  
ATOM   1709  HA3 GLY C  29      18.559  20.058 -49.050  1.00  0.00           H  
ATOM   1710  N   ALA C  30      18.110  18.079 -46.648  1.00  0.00           N  
ATOM   1711  CA  ALA C  30      18.063  17.872 -45.198  1.00  0.00           C  
ATOM   1712  C   ALA C  30      19.249  18.528 -44.452  1.00  0.00           C  
ATOM   1713  O   ALA C  30      20.138  17.848 -43.941  1.00  0.00           O  
ATOM   1714  CB  ALA C  30      17.925  16.367 -44.931  1.00  0.00           C  
ATOM   1715  H   ALA C  30      18.359  17.279 -47.209  1.00  0.00           H  
ATOM   1716  HA  ALA C  30      17.157  18.346 -44.815  1.00  0.00           H  
ATOM   1717  HB1 ALA C  30      18.789  15.833 -45.331  1.00  0.00           H  
ATOM   1718  HB2 ALA C  30      17.011  15.993 -45.393  1.00  0.00           H  
ATOM   1719  HB3 ALA C  30      17.870  16.189 -43.856  1.00  0.00           H  
ATOM   1720  N   ILE C  31      19.253  19.863 -44.374  1.00  0.00           N  
ATOM   1721  CA  ILE C  31      20.187  20.647 -43.545  1.00  0.00           C  
ATOM   1722  C   ILE C  31      19.490  21.180 -42.289  1.00  0.00           C  
ATOM   1723  O   ILE C  31      18.297  21.490 -42.311  1.00  0.00           O  
ATOM   1724  CB  ILE C  31      20.927  21.745 -44.350  1.00  0.00           C  
ATOM   1725  CG1 ILE C  31      20.030  22.906 -44.836  1.00  0.00           C  
ATOM   1726  CG2 ILE C  31      21.648  21.110 -45.552  1.00  0.00           C  
ATOM   1727  CD1 ILE C  31      19.944  24.083 -43.852  1.00  0.00           C  
ATOM   1728  H   ILE C  31      18.499  20.357 -44.840  1.00  0.00           H  
ATOM   1729  HA  ILE C  31      20.964  19.970 -43.189  1.00  0.00           H  
ATOM   1730  HB  ILE C  31      21.703  22.162 -43.706  1.00  0.00           H  
ATOM   1731 HG12 ILE C  31      19.031  22.527 -45.030  1.00  0.00           H  
ATOM   1732 HG13 ILE C  31      20.423  23.303 -45.773  1.00  0.00           H  
ATOM   1733 HG21 ILE C  31      20.925  20.763 -46.291  1.00  0.00           H  
ATOM   1734 HG22 ILE C  31      22.251  20.264 -45.219  1.00  0.00           H  
ATOM   1735 HG23 ILE C  31      22.306  21.844 -46.018  1.00  0.00           H  
ATOM   1736 HD11 ILE C  31      19.514  23.773 -42.903  1.00  0.00           H  
ATOM   1737 HD12 ILE C  31      19.312  24.861 -44.280  1.00  0.00           H  
ATOM   1738 HD13 ILE C  31      20.939  24.495 -43.679  1.00  0.00           H  
ATOM   1739  N   ILE C  32      20.250  21.296 -41.198  1.00  0.00           N  
ATOM   1740  CA  ILE C  32      19.774  21.710 -39.872  1.00  0.00           C  
ATOM   1741  C   ILE C  32      20.604  22.879 -39.329  1.00  0.00           C  
ATOM   1742  O   ILE C  32      21.825  22.884 -39.479  1.00  0.00           O  
ATOM   1743  CB  ILE C  32      19.719  20.500 -38.907  1.00  0.00           C  
ATOM   1744  CG1 ILE C  32      19.224  20.927 -37.507  1.00  0.00           C  
ATOM   1745  CG2 ILE C  32      21.066  19.753 -38.807  1.00  0.00           C  
ATOM   1746  CD1 ILE C  32      18.774  19.750 -36.637  1.00  0.00           C  
ATOM   1747  H   ILE C  32      21.233  21.081 -41.269  1.00  0.00           H  
ATOM   1748  HA  ILE C  32      18.758  22.067 -39.987  1.00  0.00           H  
ATOM   1749  HB  ILE C  32      18.987  19.803 -39.318  1.00  0.00           H  
ATOM   1750 HG12 ILE C  32      18.375  21.602 -37.619  1.00  0.00           H  
ATOM   1751 HG13 ILE C  32      20.015  21.466 -36.984  1.00  0.00           H  
ATOM   1752 HG21 ILE C  32      21.830  20.403 -38.380  1.00  0.00           H  
ATOM   1753 HG22 ILE C  32      21.393  19.417 -39.790  1.00  0.00           H  
ATOM   1754 HG23 ILE C  32      20.964  18.868 -38.180  1.00  0.00           H  
ATOM   1755 HD11 ILE C  32      17.998  19.184 -37.152  1.00  0.00           H  
ATOM   1756 HD12 ILE C  32      18.374  20.129 -35.698  1.00  0.00           H  
ATOM   1757 HD13 ILE C  32      19.615  19.096 -36.411  1.00  0.00           H  
ATOM   1758  N   GLY C  33      19.970  23.855 -38.669  1.00  0.00           N  
ATOM   1759  CA  GLY C  33      20.694  24.957 -38.023  1.00  0.00           C  
ATOM   1760  C   GLY C  33      19.826  26.010 -37.326  1.00  0.00           C  
ATOM   1761  O   GLY C  33      18.597  25.933 -37.307  1.00  0.00           O  
ATOM   1762  H   GLY C  33      18.957  23.836 -38.614  1.00  0.00           H  
ATOM   1763  HA2 GLY C  33      21.298  25.466 -38.775  1.00  0.00           H  
ATOM   1764  HA3 GLY C  33      21.377  24.539 -37.283  1.00  0.00           H  
ATOM   1765  N   LEU C  34      20.490  27.020 -36.760  1.00  0.00           N  
ATOM   1766  CA  LEU C  34      19.880  28.238 -36.221  1.00  0.00           C  
ATOM   1767  C   LEU C  34      20.589  29.473 -36.802  1.00  0.00           C  
ATOM   1768  O   LEU C  34      21.752  29.378 -37.186  1.00  0.00           O  
ATOM   1769  CB  LEU C  34      19.915  28.259 -34.679  1.00  0.00           C  
ATOM   1770  CG  LEU C  34      18.931  27.296 -33.984  1.00  0.00           C  
ATOM   1771  CD1 LEU C  34      19.510  25.900 -33.741  1.00  0.00           C  
ATOM   1772  CD2 LEU C  34      18.541  27.862 -32.615  1.00  0.00           C  
ATOM   1773  H   LEU C  34      21.496  27.043 -36.858  1.00  0.00           H  
ATOM   1774  HA  LEU C  34      18.843  28.277 -36.541  1.00  0.00           H  
ATOM   1775  HB2 LEU C  34      19.655  29.274 -34.375  1.00  0.00           H  
ATOM   1776  HB3 LEU C  34      20.931  28.072 -34.328  1.00  0.00           H  
ATOM   1777  HG  LEU C  34      18.029  27.203 -34.587  1.00  0.00           H  
ATOM   1778 HD11 LEU C  34      20.402  25.964 -33.117  1.00  0.00           H  
ATOM   1779 HD12 LEU C  34      19.768  25.427 -34.684  1.00  0.00           H  
ATOM   1780 HD13 LEU C  34      18.766  25.279 -33.244  1.00  0.00           H  
ATOM   1781 HD21 LEU C  34      19.429  27.983 -31.994  1.00  0.00           H  
ATOM   1782 HD22 LEU C  34      17.846  27.187 -32.115  1.00  0.00           H  
ATOM   1783 HD23 LEU C  34      18.056  28.830 -32.738  1.00  0.00           H  
ATOM   1784  N   MET C  35      19.901  30.621 -36.859  1.00  0.00           N  
ATOM   1785  CA  MET C  35      20.413  31.871 -37.458  1.00  0.00           C  
ATOM   1786  C   MET C  35      20.848  31.683 -38.928  1.00  0.00           C  
ATOM   1787  O   MET C  35      21.850  32.225 -39.392  1.00  0.00           O  
ATOM   1788  CB  MET C  35      21.470  32.509 -36.531  1.00  0.00           C  
ATOM   1789  CG  MET C  35      21.754  33.987 -36.841  1.00  0.00           C  
ATOM   1790  SD  MET C  35      22.890  34.801 -35.680  1.00  0.00           S  
ATOM   1791  CE  MET C  35      21.802  35.052 -34.252  1.00  0.00           C  
ATOM   1792  H   MET C  35      18.925  30.591 -36.588  1.00  0.00           H  
ATOM   1793  HA  MET C  35      19.575  32.565 -37.492  1.00  0.00           H  
ATOM   1794  HB2 MET C  35      22.403  31.948 -36.597  1.00  0.00           H  
ATOM   1795  HB3 MET C  35      21.108  32.445 -35.504  1.00  0.00           H  
ATOM   1796  HG2 MET C  35      20.815  34.539 -36.855  1.00  0.00           H  
ATOM   1797  HG3 MET C  35      22.197  34.061 -37.832  1.00  0.00           H  
ATOM   1798  HE1 MET C  35      22.366  35.525 -33.449  1.00  0.00           H  
ATOM   1799  HE2 MET C  35      21.416  34.095 -33.903  1.00  0.00           H  
ATOM   1800  HE3 MET C  35      20.972  35.699 -34.535  1.00  0.00           H  
ATOM   1801  N   VAL C  36      20.089  30.873 -39.675  1.00  0.00           N  
ATOM   1802  CA  VAL C  36      20.385  30.475 -41.062  1.00  0.00           C  
ATOM   1803  C   VAL C  36      19.982  31.598 -42.030  1.00  0.00           C  
ATOM   1804  O   VAL C  36      18.978  31.508 -42.735  1.00  0.00           O  
ATOM   1805  CB  VAL C  36      19.747  29.107 -41.400  1.00  0.00           C  
ATOM   1806  CG1 VAL C  36      20.228  28.577 -42.757  1.00  0.00           C  
ATOM   1807  CG2 VAL C  36      20.084  28.035 -40.350  1.00  0.00           C  
ATOM   1808  H   VAL C  36      19.243  30.524 -39.248  1.00  0.00           H  
ATOM   1809  HA  VAL C  36      21.465  30.352 -41.150  1.00  0.00           H  
ATOM   1810  HB  VAL C  36      18.665  29.210 -41.427  1.00  0.00           H  
ATOM   1811 HG11 VAL C  36      21.313  28.464 -42.755  1.00  0.00           H  
ATOM   1812 HG12 VAL C  36      19.944  29.264 -43.554  1.00  0.00           H  
ATOM   1813 HG13 VAL C  36      19.767  27.611 -42.963  1.00  0.00           H  
ATOM   1814 HG21 VAL C  36      21.165  27.961 -40.223  1.00  0.00           H  
ATOM   1815 HG22 VAL C  36      19.689  27.068 -40.662  1.00  0.00           H  
ATOM   1816 HG23 VAL C  36      19.626  28.290 -39.395  1.00  0.00           H  
ATOM   1817  N   GLY C  37      20.708  32.717 -41.974  1.00  0.00           N  
ATOM   1818  CA  GLY C  37      20.469  33.942 -42.748  1.00  0.00           C  
ATOM   1819  C   GLY C  37      20.849  33.828 -44.227  1.00  0.00           C  
ATOM   1820  O   GLY C  37      21.770  34.509 -44.671  1.00  0.00           O  
ATOM   1821  H   GLY C  37      21.461  32.733 -41.293  1.00  0.00           H  
ATOM   1822  HA2 GLY C  37      21.046  34.757 -42.312  1.00  0.00           H  
ATOM   1823  HA3 GLY C  37      19.416  34.204 -42.691  1.00  0.00           H  
ATOM   1824  N   GLY C  38      20.172  32.945 -44.964  1.00  0.00           N  
ATOM   1825  CA  GLY C  38      20.423  32.663 -46.377  1.00  0.00           C  
ATOM   1826  C   GLY C  38      20.921  31.235 -46.604  1.00  0.00           C  
ATOM   1827  O   GLY C  38      22.081  30.927 -46.338  1.00  0.00           O  
ATOM   1828  H   GLY C  38      19.426  32.433 -44.507  1.00  0.00           H  
ATOM   1829  HA2 GLY C  38      21.179  33.344 -46.766  1.00  0.00           H  
ATOM   1830  HA3 GLY C  38      19.511  32.829 -46.946  1.00  0.00           H  
ATOM   1831  N   VAL C  39      20.076  30.374 -47.179  1.00  0.00           N  
ATOM   1832  CA  VAL C  39      20.471  29.037 -47.664  1.00  0.00           C  
ATOM   1833  C   VAL C  39      19.762  28.684 -48.976  1.00  0.00           C  
ATOM   1834  O   VAL C  39      18.606  29.049 -49.189  1.00  0.00           O  
ATOM   1835  CB  VAL C  39      20.298  27.970 -46.560  1.00  0.00           C  
ATOM   1836  CG1 VAL C  39      18.844  27.758 -46.125  1.00  0.00           C  
ATOM   1837  CG2 VAL C  39      20.898  26.617 -46.963  1.00  0.00           C  
ATOM   1838  H   VAL C  39      19.117  30.671 -47.318  1.00  0.00           H  
ATOM   1839  HA  VAL C  39      21.538  29.076 -47.890  1.00  0.00           H  
ATOM   1840  HB  VAL C  39      20.854  28.311 -45.687  1.00  0.00           H  
ATOM   1841 HG11 VAL C  39      18.264  27.354 -46.949  1.00  0.00           H  
ATOM   1842 HG12 VAL C  39      18.414  28.706 -45.802  1.00  0.00           H  
ATOM   1843 HG13 VAL C  39      18.806  27.061 -45.289  1.00  0.00           H  
ATOM   1844 HG21 VAL C  39      20.338  26.172 -47.786  1.00  0.00           H  
ATOM   1845 HG22 VAL C  39      20.868  25.938 -46.111  1.00  0.00           H  
ATOM   1846 HG23 VAL C  39      21.938  26.749 -47.260  1.00  0.00           H  
ATOM   1847  N   VAL C  40      20.470  28.008 -49.886  1.00  0.00           N  
ATOM   1848  CA  VAL C  40      19.991  27.670 -51.238  1.00  0.00           C  
ATOM   1849  C   VAL C  40      20.131  26.166 -51.474  1.00  0.00           C  
ATOM   1850  O   VAL C  40      21.159  25.591 -51.119  1.00  0.00           O  
ATOM   1851  CB  VAL C  40      20.733  28.478 -52.324  1.00  0.00           C  
ATOM   1852  CG1 VAL C  40      20.127  28.234 -53.714  1.00  0.00           C  
ATOM   1853  CG2 VAL C  40      20.681  29.990 -52.050  1.00  0.00           C  
ATOM   1854  H   VAL C  40      21.396  27.688 -49.640  1.00  0.00           H  
ATOM   1855  HA  VAL C  40      18.939  27.928 -51.307  1.00  0.00           H  
ATOM   1856  HB  VAL C  40      21.780  28.173 -52.344  1.00  0.00           H  
ATOM   1857 HG11 VAL C  40      19.063  28.471 -53.711  1.00  0.00           H  
ATOM   1858 HG12 VAL C  40      20.262  27.193 -54.007  1.00  0.00           H  
ATOM   1859 HG13 VAL C  40      20.632  28.856 -54.453  1.00  0.00           H  
ATOM   1860 HG21 VAL C  40      19.648  30.318 -51.940  1.00  0.00           H  
ATOM   1861 HG22 VAL C  40      21.147  30.534 -52.871  1.00  0.00           H  
ATOM   1862 HG23 VAL C  40      21.228  30.226 -51.137  1.00  0.00           H  
ATOM   1863  N   ILE C  41      19.103  25.523 -52.038  1.00  0.00           N  
ATOM   1864  CA  ILE C  41      19.034  24.064 -52.197  1.00  0.00           C  
ATOM   1865  C   ILE C  41      18.722  23.680 -53.652  1.00  0.00           C  
ATOM   1866  O   ILE C  41      17.625  23.941 -54.153  1.00  0.00           O  
ATOM   1867  CB  ILE C  41      18.027  23.438 -51.197  1.00  0.00           C  
ATOM   1868  CG1 ILE C  41      18.347  23.768 -49.717  1.00  0.00           C  
ATOM   1869  CG2 ILE C  41      18.042  21.907 -51.359  1.00  0.00           C  
ATOM   1870  CD1 ILE C  41      17.644  25.026 -49.185  1.00  0.00           C  
ATOM   1871  H   ILE C  41      18.272  26.064 -52.262  1.00  0.00           H  
ATOM   1872  HA  ILE C  41      20.012  23.644 -51.960  1.00  0.00           H  
ATOM   1873  HB  ILE C  41      17.022  23.792 -51.427  1.00  0.00           H  
ATOM   1874 HG12 ILE C  41      19.425  23.878 -49.592  1.00  0.00           H  
ATOM   1875 HG13 ILE C  41      18.031  22.944 -49.076  1.00  0.00           H  
ATOM   1876 HG21 ILE C  41      19.038  21.515 -51.151  1.00  0.00           H  
ATOM   1877 HG22 ILE C  41      17.749  21.619 -52.367  1.00  0.00           H  
ATOM   1878 HG23 ILE C  41      17.331  21.454 -50.673  1.00  0.00           H  
ATOM   1879 HD11 ILE C  41      17.820  25.887 -49.825  1.00  0.00           H  
ATOM   1880 HD12 ILE C  41      18.028  25.255 -48.193  1.00  0.00           H  
ATOM   1881 HD13 ILE C  41      16.572  24.845 -49.115  1.00  0.00           H  
ATOM   1882  N   ALA C  42      19.661  22.955 -54.273  1.00  0.00           N  
ATOM   1883  CA  ALA C  42      19.587  22.386 -55.622  1.00  0.00           C  
ATOM   1884  C   ALA C  42      20.039  20.915 -55.607  1.00  0.00           C  
ATOM   1885  OXT ALA C  42      21.200  20.651 -55.229  1.00  0.00           O1-
ATOM   1886  O   ALA C  42      19.230  20.006 -55.921  1.00  0.00           O  
ATOM   1887  CB  ALA C  42      20.428  23.255 -56.567  1.00  0.00           C  
ATOM   1888  H   ALA C  42      20.516  22.763 -53.773  1.00  0.00           H  
ATOM   1889  HA  ALA C  42      18.563  22.428 -55.981  1.00  0.00           H  
ATOM   1890  HB1 ALA C  42      20.048  24.278 -56.565  1.00  0.00           H  
ATOM   1891  HB2 ALA C  42      21.472  23.251 -56.252  1.00  0.00           H  
ATOM   1892  HB3 ALA C  42      20.360  22.860 -57.582  1.00  0.00           H  
TER    1893      ALA C  42 
END
