# Supplementary material for: Scaffold Searching of FDA and EMA-Approved Drugs Identifies Lead Candidates for Drug Repurposing in Alzheimer’s Disease
Source: Front Chem. 2021 Oct 22;9:736509. doi: 10.3389/fchem.2021.736509 (PMC8571023; doi:10.3389/fchem.2021.736509)
Supplement: Supplementary file 2 [file DataSheet2.zip › Supplementary data/conformers/min/2_min.pdb]

REMARK  99                                                                      
REMARK  99 MOE v2019.01 (Chemical Computing Group ULC) Tue Aug 17 12:42:16 2021 
SHEET    1       SER A  26  LYS A  28                  Generated by MOE
SHEET    2       GLY A  29  GLY A  29                  Generated by MOE
SHEET    3       ALA A  30  LEU A  34                  Generated by MOE
SHEET    4       VAL A  39  ILE A  41                  Generated by MOE
SHEET    5       GLU B   3  PHE B   4                  Generated by MOE
SHEET    6       LYS B  16  LEU B  17                  Generated by MOE
SHEET    7       SER B  26  LYS B  28                  Generated by MOE
SHEET    8       GLY B  29  GLY B  29                  Generated by MOE
SHEET    9       ALA B  30  LEU B  34                  Generated by MOE
SHEET   10       VAL B  39  ILE B  41                  Generated by MOE
SHEET   11       GLU C   3  PHE C   4                  Generated by MOE
SHEET   12       LYS C  16  LEU C  17                  Generated by MOE
SHEET   13       ASN C  27  LYS C  28                  Generated by MOE
SHEET   14       GLY C  29  GLY C  29                  Generated by MOE
SHEET   15       ALA C  30  LEU C  34                  Generated by MOE
SHEET   16       VAL C  39  ILE C  41                  Generated by MOE
ATOM      1  N   ASP A   1      -0.446   5.266  -1.018  1.00  0.00           N1+
ATOM      2  CA  ASP A   1       0.730   5.140  -0.136  1.00  0.00           C  
ATOM      3  C   ASP A   1       1.598   6.396  -0.304  1.00  0.00           C  
ATOM      4  O   ASP A   1       1.022   7.447  -0.580  1.00  0.00           O  
ATOM      5  CB  ASP A   1       1.434   3.807  -0.418  1.00  0.00           C  
ATOM      6  CG  ASP A   1       2.437   3.519   0.688  1.00  0.00           C  
ATOM      7  OD1 ASP A   1       3.642   3.724   0.459  1.00  0.00           O  
ATOM      8  OD2 ASP A   1       2.022   3.266   1.834  1.00  0.00           O1-
ATOM      9  H1  ASP A   1      -1.136   4.563  -0.812  1.00  0.00           H  
ATOM     10  H2  ASP A   1      -0.827   6.198  -0.936  1.00  0.00           H  
ATOM     11  H3  ASP A   1      -0.149   5.150  -1.983  1.00  0.00           H  
ATOM     12  HA  ASP A   1       0.395   5.124   0.902  1.00  0.00           H  
ATOM     13  HB2 ASP A   1       1.932   3.849  -1.389  1.00  0.00           H  
ATOM     14  HB3 ASP A   1       0.694   3.005  -0.438  1.00  0.00           H  
ATOM     15  N   ALA A   2       2.922   6.353  -0.125  1.00  0.00           N  
ATOM     16  CA  ALA A   2       3.839   7.456  -0.413  1.00  0.00           C  
ATOM     17  C   ALA A   2       4.028   7.592  -1.936  1.00  0.00           C  
ATOM     18  O   ALA A   2       5.031   7.170  -2.512  1.00  0.00           O  
ATOM     19  CB  ALA A   2       5.144   7.218   0.353  1.00  0.00           C  
ATOM     20  H   ALA A   2       3.362   5.460   0.094  1.00  0.00           H  
ATOM     21  HA  ALA A   2       3.401   8.387  -0.048  1.00  0.00           H  
ATOM     22  HB1 ALA A   2       5.584   6.273   0.036  1.00  0.00           H  
ATOM     23  HB2 ALA A   2       5.846   8.027   0.149  1.00  0.00           H  
ATOM     24  HB3 ALA A   2       4.948   7.175   1.424  1.00  0.00           H  
ATOM     25  N   GLU A   3       2.983   8.094  -2.596  1.00  0.00           N  
ATOM     26  CA  GLU A   3       2.732   7.959  -4.035  1.00  0.00           C  
ATOM     27  C   GLU A   3       3.541   8.945  -4.902  1.00  0.00           C  
ATOM     28  O   GLU A   3       3.009   9.657  -5.751  1.00  0.00           O  
ATOM     29  CB  GLU A   3       1.202   7.993  -4.275  1.00  0.00           C  
ATOM     30  CG  GLU A   3       0.732   6.883  -5.221  1.00  0.00           C  
ATOM     31  CD  GLU A   3       0.980   5.507  -4.593  1.00  0.00           C  
ATOM     32  OE1 GLU A   3       1.929   4.829  -5.053  1.00  0.00           O  
ATOM     33  OE2 GLU A   3       0.287   5.175  -3.604  1.00  0.00           O1-
ATOM     34  H   GLU A   3       2.185   8.354  -2.025  1.00  0.00           H  
ATOM     35  HA  GLU A   3       3.097   6.971  -4.303  1.00  0.00           H  
ATOM     36  HB2 GLU A   3       0.892   8.962  -4.666  1.00  0.00           H  
ATOM     37  HB3 GLU A   3       0.675   7.861  -3.329  1.00  0.00           H  
ATOM     38  HG2 GLU A   3       1.261   6.970  -6.173  1.00  0.00           H  
ATOM     39  HG3 GLU A   3      -0.336   7.008  -5.413  1.00  0.00           H  
ATOM     40  N   PHE A   4       4.841   9.065  -4.628  1.00  0.00           N  
ATOM     41  CA  PHE A   4       5.681  10.198  -5.021  1.00  0.00           C  
ATOM     42  C   PHE A   4       6.154  10.129  -6.487  1.00  0.00           C  
ATOM     43  O   PHE A   4       7.353  10.100  -6.772  1.00  0.00           O  
ATOM     44  CB  PHE A   4       6.809  10.334  -3.985  1.00  0.00           C  
ATOM     45  CG  PHE A   4       7.499  11.686  -3.959  1.00  0.00           C  
ATOM     46  CD1 PHE A   4       6.912  12.756  -3.257  1.00  0.00           C  
ATOM     47  CD2 PHE A   4       8.746  11.867  -4.586  1.00  0.00           C  
ATOM     48  CE1 PHE A   4       7.576  13.993  -3.170  1.00  0.00           C  
ATOM     49  CE2 PHE A   4       9.420  13.098  -4.480  1.00  0.00           C  
ATOM     50  CZ  PHE A   4       8.836  14.161  -3.771  1.00  0.00           C  
ATOM     51  H   PHE A   4       5.225   8.412  -3.949  1.00  0.00           H  
ATOM     52  HA  PHE A   4       5.063  11.094  -4.942  1.00  0.00           H  
ATOM     53  HB2 PHE A   4       7.543   9.548  -4.152  1.00  0.00           H  
ATOM     54  HB3 PHE A   4       6.393  10.165  -2.990  1.00  0.00           H  
ATOM     55  HD1 PHE A   4       5.966  12.617  -2.751  1.00  0.00           H  
ATOM     56  HD2 PHE A   4       9.200  11.049  -5.128  1.00  0.00           H  
ATOM     57  HE1 PHE A   4       7.137  14.803  -2.600  1.00  0.00           H  
ATOM     58  HE2 PHE A   4      10.395  13.221  -4.934  1.00  0.00           H  
ATOM     59  HZ  PHE A   4       9.363  15.102  -3.674  1.00  0.00           H  
ATOM     60  N   ARG A   5       5.201  10.099  -7.426  1.00  0.00           N  
ATOM     61  CA  ARG A   5       5.426  10.129  -8.881  1.00  0.00           C  
ATOM     62  C   ARG A   5       5.571  11.566  -9.390  1.00  0.00           C  
ATOM     63  O   ARG A   5       4.858  12.461  -8.932  1.00  0.00           O  
ATOM     64  CB  ARG A   5       4.290   9.409  -9.629  1.00  0.00           C  
ATOM     65  CG  ARG A   5       3.870   8.038  -9.073  1.00  0.00           C  
ATOM     66  CD  ARG A   5       5.001   7.003  -8.954  1.00  0.00           C  
ATOM     67  NE  ARG A   5       4.438   5.664  -8.686  1.00  0.00           N  
ATOM     68  CZ  ARG A   5       3.847   5.303  -7.559  1.00  0.00           C  
ATOM     69  NH1 ARG A   5       4.085   5.857  -6.412  1.00  0.00           N  
ATOM     70  NH2 ARG A   5       2.969   4.346  -7.529  1.00  0.00           N1+
ATOM     71  H   ARG A   5       4.239  10.115  -7.093  1.00  0.00           H  
ATOM     72  HA  ARG A   5       6.363   9.623  -9.103  1.00  0.00           H  
ATOM     73  HB2 ARG A   5       4.586   9.284 -10.672  1.00  0.00           H  
ATOM     74  HB3 ARG A   5       3.406  10.049  -9.615  1.00  0.00           H  
ATOM     75  HG2 ARG A   5       3.104   7.638  -9.740  1.00  0.00           H  
ATOM     76  HG3 ARG A   5       3.408   8.174  -8.094  1.00  0.00           H  
ATOM     77  HD2 ARG A   5       5.690   7.297  -8.159  1.00  0.00           H  
ATOM     78  HD3 ARG A   5       5.549   6.977  -9.898  1.00  0.00           H  
ATOM     79  HE  ARG A   5       4.257   5.081  -9.483  1.00  0.00           H  
ATOM     80 HH11 ARG A   5       3.539   5.483  -5.635  1.00  0.00           H  
ATOM     81 HH12 ARG A   5       4.997   6.267  -6.235  1.00  0.00           H  
ATOM     82 HH21 ARG A   5       2.771   3.767  -8.319  1.00  0.00           H  
ATOM     83 HH22 ARG A   5       2.505   4.194  -6.627  1.00  0.00           H  
ATOM     84  N   HIS A   6       6.478  11.790 -10.341  1.00  0.00           N  
ATOM     85  CA  HIS A   6       6.804  13.108 -10.924  1.00  0.00           C  
ATOM     86  C   HIS A   6       7.314  12.944 -12.361  1.00  0.00           C  
ATOM     87  O   HIS A   6       8.427  13.362 -12.692  1.00  0.00           O  
ATOM     88  CB  HIS A   6       7.830  13.848 -10.041  1.00  0.00           C  
ATOM     89  CG  HIS A   6       7.394  14.060  -8.615  1.00  0.00           C  
ATOM     90  CD2 HIS A   6       7.870  13.380  -7.531  1.00  0.00           C  
ATOM     91  ND1 HIS A   6       6.366  14.880  -8.183  1.00  0.00           N1+
ATOM     92  CE1 HIS A   6       6.221  14.701  -6.855  1.00  0.00           C  
ATOM     93  NE2 HIS A   6       7.140  13.806  -6.438  1.00  0.00           N  
ATOM     94  H   HIS A   6       6.929  10.964 -10.738  1.00  0.00           H  
ATOM     95  HA  HIS A   6       5.890  13.701 -10.982  1.00  0.00           H  
ATOM     96  HB2 HIS A   6       8.042  14.823 -10.484  1.00  0.00           H  
ATOM     97  HB3 HIS A   6       8.761  13.281 -10.033  1.00  0.00           H  
ATOM     98  HD1 HIS A   6       5.723  15.372  -8.791  1.00  0.00           H  
ATOM     99  HD2 HIS A   6       8.622  12.597  -7.545  1.00  0.00           H  
ATOM    100  HE2 HIS A   6       7.285  13.480  -5.480  1.00  0.00           H  
ATOM    101  HE1 HIS A   6       5.449  15.147  -6.236  1.00  0.00           H  
ATOM    102  N   ASP A   7       6.596  12.151 -13.144  1.00  0.00           N  
ATOM    103  CA  ASP A   7       7.112  11.491 -14.342  1.00  0.00           C  
ATOM    104  C   ASP A   7       6.712  12.272 -15.594  1.00  0.00           C  
ATOM    105  O   ASP A   7       5.732  11.961 -16.270  1.00  0.00           O  
ATOM    106  CB  ASP A   7       6.780   9.998 -14.262  1.00  0.00           C  
ATOM    107  CG  ASP A   7       7.539   9.419 -13.060  1.00  0.00           C  
ATOM    108  OD1 ASP A   7       8.730   9.062 -13.235  1.00  0.00           O  
ATOM    109  OD2 ASP A   7       6.997   9.480 -11.929  1.00  0.00           O1-
ATOM    110  H   ASP A   7       5.701  11.831 -12.806  1.00  0.00           H  
ATOM    111  HA  ASP A   7       8.194  11.530 -14.329  1.00  0.00           H  
ATOM    112  HB2 ASP A   7       7.106   9.499 -15.174  1.00  0.00           H  
ATOM    113  HB3 ASP A   7       5.704   9.855 -14.141  1.00  0.00           H  
ATOM    114  N   SER A   8       7.445  13.378 -15.766  1.00  0.00           N  
ATOM    115  CA  SER A   8       7.256  14.497 -16.685  1.00  0.00           C  
ATOM    116  C   SER A   8       5.925  15.256 -16.600  1.00  0.00           C  
ATOM    117  O   SER A   8       5.046  14.958 -15.796  1.00  0.00           O  
ATOM    118  CB  SER A   8       7.639  14.098 -18.111  1.00  0.00           C  
ATOM    119  OG  SER A   8       8.521  15.082 -18.609  1.00  0.00           O  
ATOM    120  H   SER A   8       8.239  13.500 -15.145  1.00  0.00           H  
ATOM    121  HA  SER A   8       8.001  15.226 -16.365  1.00  0.00           H  
ATOM    122  HB2 SER A   8       6.748  14.031 -18.736  1.00  0.00           H  
ATOM    123  HB3 SER A   8       8.158  13.138 -18.109  1.00  0.00           H  
ATOM    124  HG  SER A   8       9.387  14.878 -18.176  1.00  0.00           H  
ATOM    125  N   GLY A   9       5.837  16.359 -17.350  1.00  0.00           N  
ATOM    126  CA  GLY A   9       4.689  17.272 -17.337  1.00  0.00           C  
ATOM    127  C   GLY A   9       3.678  16.965 -18.444  1.00  0.00           C  
ATOM    128  O   GLY A   9       4.011  17.093 -19.625  1.00  0.00           O  
ATOM    129  H   GLY A   9       6.609  16.549 -17.973  1.00  0.00           H  
ATOM    130  HA2 GLY A   9       5.042  18.294 -17.473  1.00  0.00           H  
ATOM    131  HA3 GLY A   9       4.189  17.221 -16.369  1.00  0.00           H  
ATOM    132  N   TYR A  10       2.426  16.684 -18.068  1.00  0.00           N  
ATOM    133  CA  TYR A  10       1.321  16.245 -18.948  1.00  0.00           C  
ATOM    134  C   TYR A  10       0.658  17.371 -19.769  1.00  0.00           C  
ATOM    135  O   TYR A  10      -0.534  17.350 -20.056  1.00  0.00           O  
ATOM    136  CB  TYR A  10       0.317  15.413 -18.126  1.00  0.00           C  
ATOM    137  CG  TYR A  10       1.001  14.417 -17.207  1.00  0.00           C  
ATOM    138  CD1 TYR A  10       1.929  13.508 -17.750  1.00  0.00           C  
ATOM    139  CD2 TYR A  10       0.838  14.506 -15.809  1.00  0.00           C  
ATOM    140  CE1 TYR A  10       2.749  12.753 -16.897  1.00  0.00           C  
ATOM    141  CE2 TYR A  10       1.640  13.722 -14.954  1.00  0.00           C  
ATOM    142  CZ  TYR A  10       2.625  12.873 -15.498  1.00  0.00           C  
ATOM    143  OH  TYR A  10       3.487  12.202 -14.691  1.00  0.00           O  
ATOM    144  H   TYR A  10       2.273  16.556 -17.077  1.00  0.00           H  
ATOM    145  HA  TYR A  10       1.757  15.573 -19.688  1.00  0.00           H  
ATOM    146  HB2 TYR A  10      -0.343  14.873 -18.806  1.00  0.00           H  
ATOM    147  HB3 TYR A  10      -0.295  16.091 -17.530  1.00  0.00           H  
ATOM    148  HD1 TYR A  10       2.066  13.433 -18.820  1.00  0.00           H  
ATOM    149  HD2 TYR A  10       0.127  15.202 -15.387  1.00  0.00           H  
ATOM    150  HE1 TYR A  10       3.506  12.111 -17.313  1.00  0.00           H  
ATOM    151  HE2 TYR A  10       1.555  13.806 -13.882  1.00  0.00           H  
ATOM    152  HH  TYR A  10       4.244  11.919 -15.229  1.00  0.00           H  
ATOM    153  N   GLU A  11       1.452  18.368 -20.150  1.00  0.00           N  
ATOM    154  CA  GLU A  11       1.081  19.480 -21.024  1.00  0.00           C  
ATOM    155  C   GLU A  11       0.711  18.972 -22.437  1.00  0.00           C  
ATOM    156  O   GLU A  11       1.519  18.346 -23.127  1.00  0.00           O  
ATOM    157  CB  GLU A  11       2.260  20.480 -20.970  1.00  0.00           C  
ATOM    158  CG  GLU A  11       2.462  21.439 -22.145  1.00  0.00           C  
ATOM    159  CD  GLU A  11       1.323  22.433 -22.364  1.00  0.00           C  
ATOM    160  OE1 GLU A  11       0.167  21.998 -22.549  1.00  0.00           O  
ATOM    161  OE2 GLU A  11       1.600  23.623 -22.602  1.00  0.00           O1-
ATOM    162  H   GLU A  11       2.424  18.286 -19.891  1.00  0.00           H  
ATOM    163  HA  GLU A  11       0.200  19.979 -20.614  1.00  0.00           H  
ATOM    164  HB2 GLU A  11       3.188  19.911 -20.889  1.00  0.00           H  
ATOM    165  HB3 GLU A  11       2.170  21.066 -20.054  1.00  0.00           H  
ATOM    166  HG2 GLU A  11       2.599  20.851 -23.050  1.00  0.00           H  
ATOM    167  HG3 GLU A  11       3.393  21.985 -21.979  1.00  0.00           H  
ATOM    168  N   VAL A  12      -0.497  19.294 -22.908  1.00  0.00           N  
ATOM    169  CA  VAL A  12      -1.003  18.941 -24.248  1.00  0.00           C  
ATOM    170  C   VAL A  12      -0.143  19.562 -25.360  1.00  0.00           C  
ATOM    171  O   VAL A  12       0.051  18.946 -26.414  1.00  0.00           O  
ATOM    172  CB  VAL A  12      -2.479  19.376 -24.386  1.00  0.00           C  
ATOM    173  CG1 VAL A  12      -3.079  18.986 -25.744  1.00  0.00           C  
ATOM    174  CG2 VAL A  12      -3.358  18.735 -23.301  1.00  0.00           C  
ATOM    175  H   VAL A  12      -1.073  19.888 -22.327  1.00  0.00           H  
ATOM    176  HA  VAL A  12      -0.954  17.858 -24.360  1.00  0.00           H  
ATOM    177  HB  VAL A  12      -2.540  20.461 -24.284  1.00  0.00           H  
ATOM    178 HG11 VAL A  12      -2.985  17.911 -25.900  1.00  0.00           H  
ATOM    179 HG12 VAL A  12      -4.135  19.258 -25.775  1.00  0.00           H  
ATOM    180 HG13 VAL A  12      -2.573  19.513 -26.552  1.00  0.00           H  
ATOM    181 HG21 VAL A  12      -4.397  19.034 -23.438  1.00  0.00           H  
ATOM    182 HG22 VAL A  12      -3.288  17.648 -23.356  1.00  0.00           H  
ATOM    183 HG23 VAL A  12      -3.044  19.060 -22.309  1.00  0.00           H  
ATOM    184  N   HIS A  13       0.470  20.727 -25.104  1.00  0.00           N  
ATOM    185  CA  HIS A  13       1.487  21.329 -25.979  1.00  0.00           C  
ATOM    186  C   HIS A  13       2.842  20.601 -25.835  1.00  0.00           C  
ATOM    187  O   HIS A  13       2.937  19.429 -26.206  1.00  0.00           O  
ATOM    188  CB  HIS A  13       1.530  22.871 -25.856  1.00  0.00           C  
ATOM    189  CG  HIS A  13       0.184  23.543 -25.696  1.00  0.00           C  
ATOM    190  CD2 HIS A  13      -0.721  23.853 -26.674  1.00  0.00           C  
ATOM    191  ND1 HIS A  13      -0.343  23.966 -24.492  1.00  0.00           N1+
ATOM    192  CE1 HIS A  13      -1.552  24.504 -24.718  1.00  0.00           C  
ATOM    193  NE2 HIS A  13      -1.801  24.454 -26.046  1.00  0.00           N  
ATOM    194  H   HIS A  13       0.271  21.165 -24.203  1.00  0.00           H  
ATOM    195  HA  HIS A  13       1.172  21.131 -27.004  1.00  0.00           H  
ATOM    196  HB2 HIS A  13       2.021  23.283 -26.740  1.00  0.00           H  
ATOM    197  HB3 HIS A  13       2.132  23.160 -24.997  1.00  0.00           H  
ATOM    198  HD1 HIS A  13       0.112  23.811 -23.574  1.00  0.00           H  
ATOM    199  HD2 HIS A  13      -0.608  23.660 -27.735  1.00  0.00           H  
ATOM    200  HE2 HIS A  13      -2.641  24.793 -26.504  1.00  0.00           H  
ATOM    201  HE1 HIS A  13      -2.211  24.891 -23.946  1.00  0.00           H  
ATOM    202  N   HIS A  14       3.898  21.256 -25.329  1.00  0.00           N  
ATOM    203  CA  HIS A  14       5.306  21.040 -25.734  1.00  0.00           C  
ATOM    204  C   HIS A  14       5.493  21.280 -27.249  1.00  0.00           C  
ATOM    205  O   HIS A  14       4.545  21.220 -28.032  1.00  0.00           O  
ATOM    206  CB  HIS A  14       5.903  19.676 -25.299  1.00  0.00           C  
ATOM    207  CG  HIS A  14       5.464  19.062 -23.985  1.00  0.00           C  
ATOM    208  CD2 HIS A  14       6.269  18.780 -22.910  1.00  0.00           C  
ATOM    209  ND1 HIS A  14       4.243  18.461 -23.740  1.00  0.00           N1+
ATOM    210  CE1 HIS A  14       4.302  17.839 -22.550  1.00  0.00           C  
ATOM    211  NE2 HIS A  14       5.522  18.024 -22.019  1.00  0.00           N  
ATOM    212  H   HIS A  14       3.694  22.140 -24.886  1.00  0.00           H  
ATOM    213  HA  HIS A  14       5.896  21.810 -25.232  1.00  0.00           H  
ATOM    214  HB2 HIS A  14       6.992  19.770 -25.284  1.00  0.00           H  
ATOM    215  HB3 HIS A  14       5.685  18.945 -26.073  1.00  0.00           H  
ATOM    216  HD1 HIS A  14       3.406  18.522 -24.320  1.00  0.00           H  
ATOM    217  HD2 HIS A  14       7.317  19.030 -22.816  1.00  0.00           H  
ATOM    218  HE2 HIS A  14       5.823  17.637 -21.126  1.00  0.00           H  
ATOM    219  HE1 HIS A  14       3.479  17.306 -22.079  1.00  0.00           H  
ATOM    220  N   GLN A  15       6.717  21.545 -27.684  1.00  0.00           N  
ATOM    221  CA  GLN A  15       7.044  21.993 -29.039  1.00  0.00           C  
ATOM    222  C   GLN A  15       7.477  20.806 -29.928  1.00  0.00           C  
ATOM    223  O   GLN A  15       8.593  20.763 -30.441  1.00  0.00           O  
ATOM    224  CB  GLN A  15       8.071  23.142 -28.954  1.00  0.00           C  
ATOM    225  CG  GLN A  15       7.600  24.390 -28.179  1.00  0.00           C  
ATOM    226  CD  GLN A  15       7.711  24.304 -26.651  1.00  0.00           C  
ATOM    227  NE2 GLN A  15       7.291  25.331 -25.947  1.00  0.00           N  
ATOM    228  OE1 GLN A  15       8.130  23.320 -26.054  1.00  0.00           O  
ATOM    229  H   GLN A  15       7.476  21.563 -27.012  1.00  0.00           H  
ATOM    230  HA  GLN A  15       6.147  22.408 -29.502  1.00  0.00           H  
ATOM    231  HB2 GLN A  15       8.312  23.455 -29.970  1.00  0.00           H  
ATOM    232  HB3 GLN A  15       8.983  22.787 -28.487  1.00  0.00           H  
ATOM    233  HG2 GLN A  15       6.569  24.616 -28.452  1.00  0.00           H  
ATOM    234  HG3 GLN A  15       8.212  25.233 -28.499  1.00  0.00           H  
ATOM    235 HE21 GLN A  15       7.367  25.262 -24.947  1.00  0.00           H  
ATOM    236 HE22 GLN A  15       6.913  26.149 -26.394  1.00  0.00           H  
ATOM    237  N   LYS A  16       6.580  19.822 -30.122  1.00  0.00           N  
ATOM    238  CA  LYS A  16       6.845  18.523 -30.795  1.00  0.00           C  
ATOM    239  C   LYS A  16       7.058  18.589 -32.330  1.00  0.00           C  
ATOM    240  O   LYS A  16       6.815  17.592 -33.013  1.00  0.00           O  
ATOM    241  CB  LYS A  16       5.746  17.488 -30.441  1.00  0.00           C  
ATOM    242  CG  LYS A  16       5.595  17.157 -28.945  1.00  0.00           C  
ATOM    243  CD  LYS A  16       4.314  17.719 -28.314  1.00  0.00           C  
ATOM    244  CE  LYS A  16       3.012  17.046 -28.770  1.00  0.00           C  
ATOM    245  NZ  LYS A  16       1.829  17.779 -28.246  1.00  0.00           N1+
ATOM    246  H   LYS A  16       5.673  19.961 -29.699  1.00  0.00           H  
ATOM    247  HA  LYS A  16       7.790  18.155 -30.394  1.00  0.00           H  
ATOM    248  HB2 LYS A  16       5.991  16.546 -30.934  1.00  0.00           H  
ATOM    249  HB3 LYS A  16       4.794  17.826 -30.853  1.00  0.00           H  
ATOM    250  HG2 LYS A  16       6.458  17.544 -28.400  1.00  0.00           H  
ATOM    251  HG3 LYS A  16       5.589  16.073 -28.821  1.00  0.00           H  
ATOM    252  HD2 LYS A  16       4.261  18.784 -28.527  1.00  0.00           H  
ATOM    253  HD3 LYS A  16       4.391  17.577 -27.237  1.00  0.00           H  
ATOM    254  HE2 LYS A  16       3.009  16.016 -28.399  1.00  0.00           H  
ATOM    255  HE3 LYS A  16       2.979  17.015 -29.862  1.00  0.00           H  
ATOM    256  HZ1 LYS A  16       1.792  18.722 -28.604  1.00  0.00           H  
ATOM    257  HZ2 LYS A  16       0.954  17.320 -28.462  1.00  0.00           H  
ATOM    258  HZ3 LYS A  16       1.868  17.897 -27.235  1.00  0.00           H  
ATOM    259  N   LEU A  17       7.494  19.730 -32.869  1.00  0.00           N  
ATOM    260  CA  LEU A  17       7.453  20.099 -34.292  1.00  0.00           C  
ATOM    261  C   LEU A  17       8.116  19.088 -35.250  1.00  0.00           C  
ATOM    262  O   LEU A  17       9.025  18.334 -34.891  1.00  0.00           O  
ATOM    263  CB  LEU A  17       8.057  21.508 -34.491  1.00  0.00           C  
ATOM    264  CG  LEU A  17       7.095  22.685 -34.244  1.00  0.00           C  
ATOM    265  CD1 LEU A  17       6.648  22.802 -32.784  1.00  0.00           C  
ATOM    266  CD2 LEU A  17       7.787  23.992 -34.636  1.00  0.00           C  
ATOM    267  H   LEU A  17       7.839  20.431 -32.227  1.00  0.00           H  
ATOM    268  HA  LEU A  17       6.403  20.147 -34.584  1.00  0.00           H  
ATOM    269  HB2 LEU A  17       8.400  21.588 -35.524  1.00  0.00           H  
ATOM    270  HB3 LEU A  17       8.933  21.625 -33.856  1.00  0.00           H  
ATOM    271  HG  LEU A  17       6.212  22.561 -34.872  1.00  0.00           H  
ATOM    272 HD11 LEU A  17       6.026  21.949 -32.518  1.00  0.00           H  
ATOM    273 HD12 LEU A  17       7.524  22.850 -32.140  1.00  0.00           H  
ATOM    274 HD13 LEU A  17       6.055  23.707 -32.656  1.00  0.00           H  
ATOM    275 HD21 LEU A  17       8.082  23.953 -35.685  1.00  0.00           H  
ATOM    276 HD22 LEU A  17       7.101  24.828 -34.502  1.00  0.00           H  
ATOM    277 HD23 LEU A  17       8.673  24.147 -34.020  1.00  0.00           H  
ATOM    278  N   VAL A  18       7.599  19.089 -36.480  1.00  0.00           N  
ATOM    279  CA  VAL A  18       7.971  18.288 -37.660  1.00  0.00           C  
ATOM    280  C   VAL A  18       7.720  19.133 -38.924  1.00  0.00           C  
ATOM    281  O   VAL A  18       7.175  20.233 -38.811  1.00  0.00           O  
ATOM    282  CB  VAL A  18       7.133  16.988 -37.753  1.00  0.00           C  
ATOM    283  CG1 VAL A  18       7.408  16.014 -36.607  1.00  0.00           C  
ATOM    284  CG2 VAL A  18       5.616  17.227 -37.808  1.00  0.00           C  
ATOM    285  H   VAL A  18       6.909  19.801 -36.681  1.00  0.00           H  
ATOM    286  HA  VAL A  18       9.026  18.028 -37.619  1.00  0.00           H  
ATOM    287  HB  VAL A  18       7.430  16.479 -38.666  1.00  0.00           H  
ATOM    288 HG11 VAL A  18       8.475  15.818 -36.560  1.00  0.00           H  
ATOM    289 HG12 VAL A  18       7.039  16.431 -35.671  1.00  0.00           H  
ATOM    290 HG13 VAL A  18       6.893  15.073 -36.810  1.00  0.00           H  
ATOM    291 HG21 VAL A  18       5.358  17.877 -38.644  1.00  0.00           H  
ATOM    292 HG22 VAL A  18       5.106  16.275 -37.957  1.00  0.00           H  
ATOM    293 HG23 VAL A  18       5.264  17.680 -36.882  1.00  0.00           H  
ATOM    294  N   PHE A  19       7.919  18.564 -40.119  1.00  0.00           N  
ATOM    295  CA  PHE A  19       7.032  18.863 -41.256  1.00  0.00           C  
ATOM    296  C   PHE A  19       6.108  17.672 -41.554  1.00  0.00           C  
ATOM    297  O   PHE A  19       4.897  17.845 -41.655  1.00  0.00           O  
ATOM    298  CB  PHE A  19       7.842  19.280 -42.489  1.00  0.00           C  
ATOM    299  CG  PHE A  19       7.005  19.958 -43.566  1.00  0.00           C  
ATOM    300  CD1 PHE A  19       7.102  21.349 -43.762  1.00  0.00           C  
ATOM    301  CD2 PHE A  19       6.095  19.219 -44.349  1.00  0.00           C  
ATOM    302  CE1 PHE A  19       6.278  21.996 -44.700  1.00  0.00           C  
ATOM    303  CE2 PHE A  19       5.285  19.861 -45.302  1.00  0.00           C  
ATOM    304  CZ  PHE A  19       5.370  21.253 -45.472  1.00  0.00           C  
ATOM    305  H   PHE A  19       8.429  17.690 -40.156  1.00  0.00           H  
ATOM    306  HA  PHE A  19       6.382  19.702 -41.003  1.00  0.00           H  
ATOM    307  HB2 PHE A  19       8.329  18.402 -42.910  1.00  0.00           H  
ATOM    308  HB3 PHE A  19       8.622  19.971 -42.168  1.00  0.00           H  
ATOM    309  HD1 PHE A  19       7.801  21.925 -43.177  1.00  0.00           H  
ATOM    310  HD2 PHE A  19       5.987  18.155 -44.206  1.00  0.00           H  
ATOM    311  HE1 PHE A  19       6.328  23.068 -44.814  1.00  0.00           H  
ATOM    312  HE2 PHE A  19       4.580  19.284 -45.882  1.00  0.00           H  
ATOM    313  HZ  PHE A  19       4.730  21.752 -46.187  1.00  0.00           H  
ATOM    314  N   PHE A  20       6.664  16.460 -41.621  1.00  0.00           N  
ATOM    315  CA  PHE A  20       5.943  15.215 -41.884  1.00  0.00           C  
ATOM    316  C   PHE A  20       5.851  14.314 -40.646  1.00  0.00           C  
ATOM    317  O   PHE A  20       6.707  14.350 -39.763  1.00  0.00           O  
ATOM    318  CB  PHE A  20       6.625  14.475 -43.042  1.00  0.00           C  
ATOM    319  CG  PHE A  20       6.423  15.127 -44.394  1.00  0.00           C  
ATOM    320  CD1 PHE A  20       5.235  14.889 -45.108  1.00  0.00           C  
ATOM    321  CD2 PHE A  20       7.404  15.979 -44.936  1.00  0.00           C  
ATOM    322  CE1 PHE A  20       5.018  15.508 -46.349  1.00  0.00           C  
ATOM    323  CE2 PHE A  20       7.191  16.594 -46.185  1.00  0.00           C  
ATOM    324  CZ  PHE A  20       5.991  16.368 -46.885  1.00  0.00           C  
ATOM    325  H   PHE A  20       7.666  16.376 -41.487  1.00  0.00           H  
ATOM    326  HA  PHE A  20       4.922  15.447 -42.193  1.00  0.00           H  
ATOM    327  HB2 PHE A  20       6.234  13.457 -43.098  1.00  0.00           H  
ATOM    328  HB3 PHE A  20       7.690  14.401 -42.824  1.00  0.00           H  
ATOM    329  HD1 PHE A  20       4.475  14.230 -44.707  1.00  0.00           H  
ATOM    330  HD2 PHE A  20       8.313  16.170 -44.384  1.00  0.00           H  
ATOM    331  HE1 PHE A  20       4.096  15.309 -46.882  1.00  0.00           H  
ATOM    332  HE2 PHE A  20       7.937  17.258 -46.594  1.00  0.00           H  
ATOM    333  HZ  PHE A  20       5.812  16.856 -47.832  1.00  0.00           H  
ATOM    334  N   ALA A  21       4.826  13.461 -40.647  1.00  0.00           N  
ATOM    335  CA  ALA A  21       4.669  12.313 -39.756  1.00  0.00           C  
ATOM    336  C   ALA A  21       4.016  11.164 -40.558  1.00  0.00           C  
ATOM    337  O   ALA A  21       2.825  10.892 -40.405  1.00  0.00           O  
ATOM    338  CB  ALA A  21       3.872  12.741 -38.515  1.00  0.00           C  
ATOM    339  H   ALA A  21       4.173  13.515 -41.413  1.00  0.00           H  
ATOM    340  HA  ALA A  21       5.656  11.987 -39.430  1.00  0.00           H  
ATOM    341  HB1 ALA A  21       2.884  13.098 -38.808  1.00  0.00           H  
ATOM    342  HB2 ALA A  21       3.764  11.884 -37.849  1.00  0.00           H  
ATOM    343  HB3 ALA A  21       4.408  13.533 -37.990  1.00  0.00           H  
ATOM    344  N   GLU A  22       4.697  10.735 -41.626  1.00  0.00           N  
ATOM    345  CA  GLU A  22       4.104  10.088 -42.808  1.00  0.00           C  
ATOM    346  C   GLU A  22       5.115   9.155 -43.497  1.00  0.00           C  
ATOM    347  O   GLU A  22       6.281   9.522 -43.630  1.00  0.00           O  
ATOM    348  CB  GLU A  22       3.675  11.206 -43.785  1.00  0.00           C  
ATOM    349  CG  GLU A  22       2.921  10.739 -45.045  1.00  0.00           C  
ATOM    350  CD  GLU A  22       2.766  11.871 -46.076  1.00  0.00           C  
ATOM    351  OE1 GLU A  22       2.997  11.603 -47.279  1.00  0.00           O  
ATOM    352  OE2 GLU A  22       2.448  13.009 -45.661  1.00  0.00           O1-
ATOM    353  H   GLU A  22       5.689  10.935 -41.665  1.00  0.00           H  
ATOM    354  HA  GLU A  22       3.229   9.505 -42.514  1.00  0.00           H  
ATOM    355  HB2 GLU A  22       4.569  11.749 -44.094  1.00  0.00           H  
ATOM    356  HB3 GLU A  22       3.033  11.907 -43.249  1.00  0.00           H  
ATOM    357  HG2 GLU A  22       1.937  10.366 -44.753  1.00  0.00           H  
ATOM    358  HG3 GLU A  22       3.466   9.920 -45.514  1.00  0.00           H  
ATOM    359  N   ASP A  23       4.638   8.040 -44.065  1.00  0.00           N  
ATOM    360  CA  ASP A  23       5.336   7.078 -44.945  1.00  0.00           C  
ATOM    361  C   ASP A  23       5.728   7.673 -46.330  1.00  0.00           C  
ATOM    362  O   ASP A  23       5.458   7.103 -47.391  1.00  0.00           O  
ATOM    363  CB  ASP A  23       4.437   5.831 -45.125  1.00  0.00           C  
ATOM    364  CG  ASP A  23       3.805   5.289 -43.836  1.00  0.00           C  
ATOM    365  OD1 ASP A  23       2.909   5.986 -43.301  1.00  0.00           O  
ATOM    366  OD2 ASP A  23       4.171   4.164 -43.430  1.00  0.00           O1-
ATOM    367  H   ASP A  23       3.697   7.751 -43.805  1.00  0.00           H  
ATOM    368  HA  ASP A  23       6.257   6.771 -44.447  1.00  0.00           H  
ATOM    369  HB2 ASP A  23       5.026   5.043 -45.597  1.00  0.00           H  
ATOM    370  HB3 ASP A  23       3.621   6.085 -45.804  1.00  0.00           H  
ATOM    371  N   VAL A  24       6.223   8.910 -46.340  1.00  0.00           N  
ATOM    372  CA  VAL A  24       6.148   9.839 -47.475  1.00  0.00           C  
ATOM    373  C   VAL A  24       7.107   9.499 -48.622  1.00  0.00           C  
ATOM    374  O   VAL A  24       8.291   9.227 -48.431  1.00  0.00           O  
ATOM    375  CB  VAL A  24       6.278  11.295 -46.985  1.00  0.00           C  
ATOM    376  CG1 VAL A  24       7.571  11.592 -46.224  1.00  0.00           C  
ATOM    377  CG2 VAL A  24       6.144  12.319 -48.120  1.00  0.00           C  
ATOM    378  H   VAL A  24       6.470   9.293 -45.432  1.00  0.00           H  
ATOM    379  HA  VAL A  24       5.135   9.752 -47.871  1.00  0.00           H  
ATOM    380  HB  VAL A  24       5.468  11.474 -46.284  1.00  0.00           H  
ATOM    381 HG11 VAL A  24       7.471  12.569 -45.757  1.00  0.00           H  
ATOM    382 HG12 VAL A  24       7.733  10.860 -45.434  1.00  0.00           H  
ATOM    383 HG13 VAL A  24       8.419  11.578 -46.901  1.00  0.00           H  
ATOM    384 HG21 VAL A  24       5.194  12.165 -48.633  1.00  0.00           H  
ATOM    385 HG22 VAL A  24       6.138  13.322 -47.696  1.00  0.00           H  
ATOM    386 HG23 VAL A  24       6.965  12.227 -48.828  1.00  0.00           H  
ATOM    387  N   GLY A  25       6.608   9.617 -49.856  1.00  0.00           N  
ATOM    388  CA  GLY A  25       7.386   9.464 -51.088  1.00  0.00           C  
ATOM    389  C   GLY A  25       8.268  10.679 -51.414  1.00  0.00           C  
ATOM    390  O   GLY A  25       9.049  11.156 -50.591  1.00  0.00           O  
ATOM    391  H   GLY A  25       5.625   9.838 -49.927  1.00  0.00           H  
ATOM    392  HA2 GLY A  25       6.698   9.289 -51.914  1.00  0.00           H  
ATOM    393  HA3 GLY A  25       8.031   8.589 -51.000  1.00  0.00           H  
ATOM    394  N   SER A  26       8.169  11.172 -52.648  1.00  0.00           N  
ATOM    395  CA  SER A  26       8.878  12.368 -53.117  1.00  0.00           C  
ATOM    396  C   SER A  26       8.179  13.647 -52.637  1.00  0.00           C  
ATOM    397  O   SER A  26       7.192  14.077 -53.237  1.00  0.00           O  
ATOM    398  CB  SER A  26       8.965  12.327 -54.647  1.00  0.00           C  
ATOM    399  OG  SER A  26       7.669  12.179 -55.197  1.00  0.00           O  
ATOM    400  H   SER A  26       7.529  10.748 -53.305  1.00  0.00           H  
ATOM    401  HA  SER A  26       9.893  12.365 -52.724  1.00  0.00           H  
ATOM    402  HB2 SER A  26       9.582  11.481 -54.952  1.00  0.00           H  
ATOM    403  HB3 SER A  26       9.422  13.248 -55.013  1.00  0.00           H  
ATOM    404  HG  SER A  26       7.140  12.919 -54.856  1.00  0.00           H  
ATOM    405  N   ASN A  27       8.662  14.251 -51.551  1.00  0.00           N  
ATOM    406  CA  ASN A  27       8.125  15.511 -51.024  1.00  0.00           C  
ATOM    407  C   ASN A  27       8.780  16.729 -51.697  1.00  0.00           C  
ATOM    408  O   ASN A  27       9.983  16.746 -51.952  1.00  0.00           O  
ATOM    409  CB  ASN A  27       8.189  15.556 -49.485  1.00  0.00           C  
ATOM    410  CG  ASN A  27       9.475  15.007 -48.901  1.00  0.00           C  
ATOM    411  ND2 ASN A  27       9.501  13.729 -48.613  1.00  0.00           N  
ATOM    412  OD1 ASN A  27      10.469  15.695 -48.726  1.00  0.00           O  
ATOM    413  H   ASN A  27       9.516  13.878 -51.140  1.00  0.00           H  
ATOM    414  HA  ASN A  27       7.066  15.556 -51.284  1.00  0.00           H  
ATOM    415  HB2 ASN A  27       7.360  14.973 -49.087  1.00  0.00           H  
ATOM    416  HB3 ASN A  27       8.066  16.583 -49.142  1.00  0.00           H  
ATOM    417 HD21 ASN A  27      10.392  13.309 -48.422  1.00  0.00           H  
ATOM    418 HD22 ASN A  27       8.716  13.140 -48.839  1.00  0.00           H  
ATOM    419  N   LYS A  28       7.971  17.760 -51.968  1.00  0.00           N  
ATOM    420  CA  LYS A  28       8.333  18.965 -52.729  1.00  0.00           C  
ATOM    421  C   LYS A  28       7.899  20.223 -51.975  1.00  0.00           C  
ATOM    422  O   LYS A  28       6.772  20.281 -51.496  1.00  0.00           O  
ATOM    423  CB  LYS A  28       7.675  18.868 -54.130  1.00  0.00           C  
ATOM    424  CG  LYS A  28       7.657  20.158 -54.976  1.00  0.00           C  
ATOM    425  CD  LYS A  28       9.050  20.636 -55.407  1.00  0.00           C  
ATOM    426  CE  LYS A  28       9.112  22.153 -55.599  1.00  0.00           C  
ATOM    427  NZ  LYS A  28       8.513  22.618 -56.868  1.00  0.00           N1+
ATOM    428  H   LYS A  28       7.006  17.690 -51.675  1.00  0.00           H  
ATOM    429  HA  LYS A  28       9.415  19.001 -52.845  1.00  0.00           H  
ATOM    430  HB2 LYS A  28       6.635  18.565 -53.995  1.00  0.00           H  
ATOM    431  HB3 LYS A  28       8.172  18.079 -54.697  1.00  0.00           H  
ATOM    432  HG2 LYS A  28       7.156  20.945 -54.411  1.00  0.00           H  
ATOM    433  HG3 LYS A  28       7.063  19.980 -55.873  1.00  0.00           H  
ATOM    434  HD2 LYS A  28       9.361  20.125 -56.320  1.00  0.00           H  
ATOM    435  HD3 LYS A  28       9.771  20.389 -54.635  1.00  0.00           H  
ATOM    436  HE2 LYS A  28      10.168  22.430 -55.618  1.00  0.00           H  
ATOM    437  HE3 LYS A  28       8.647  22.650 -54.744  1.00  0.00           H  
ATOM    438  HZ1 LYS A  28       8.682  23.618 -56.968  1.00  0.00           H  
ATOM    439  HZ2 LYS A  28       9.038  22.217 -57.654  1.00  0.00           H  
ATOM    440  HZ3 LYS A  28       7.537  22.398 -56.959  1.00  0.00           H  
ATOM    441  N   GLY A  29       8.729  21.269 -51.993  1.00  0.00           N  
ATOM    442  CA  GLY A  29       8.326  22.629 -51.604  1.00  0.00           C  
ATOM    443  C   GLY A  29       8.090  22.851 -50.107  1.00  0.00           C  
ATOM    444  O   GLY A  29       7.414  23.807 -49.736  1.00  0.00           O  
ATOM    445  H   GLY A  29       9.679  21.112 -52.316  1.00  0.00           H  
ATOM    446  HA2 GLY A  29       7.403  22.888 -52.123  1.00  0.00           H  
ATOM    447  HA3 GLY A  29       9.096  23.323 -51.918  1.00  0.00           H  
ATOM    448  N   ALA A  30       8.591  21.963 -49.251  1.00  0.00           N  
ATOM    449  CA  ALA A  30       8.250  21.926 -47.838  1.00  0.00           C  
ATOM    450  C   ALA A  30       9.161  22.865 -47.022  1.00  0.00           C  
ATOM    451  O   ALA A  30      10.365  22.637 -46.908  1.00  0.00           O  
ATOM    452  CB  ALA A  30       8.308  20.455 -47.408  1.00  0.00           C  
ATOM    453  H   ALA A  30       9.248  21.270 -49.589  1.00  0.00           H  
ATOM    454  HA  ALA A  30       7.219  22.262 -47.714  1.00  0.00           H  
ATOM    455  HB1 ALA A  30       9.324  20.074 -47.516  1.00  0.00           H  
ATOM    456  HB2 ALA A  30       7.988  20.359 -46.372  1.00  0.00           H  
ATOM    457  HB3 ALA A  30       7.635  19.863 -48.029  1.00  0.00           H  
ATOM    458  N   ILE A  31       8.592  23.923 -46.436  1.00  0.00           N  
ATOM    459  CA  ILE A  31       9.304  24.877 -45.566  1.00  0.00           C  
ATOM    460  C   ILE A  31       8.457  25.205 -44.330  1.00  0.00           C  
ATOM    461  O   ILE A  31       7.246  25.388 -44.444  1.00  0.00           O  
ATOM    462  CB  ILE A  31       9.748  26.147 -46.341  1.00  0.00           C  
ATOM    463  CG1 ILE A  31       8.590  27.063 -46.803  1.00  0.00           C  
ATOM    464  CG2 ILE A  31      10.614  25.765 -47.558  1.00  0.00           C  
ATOM    465  CD1 ILE A  31       8.325  28.234 -45.846  1.00  0.00           C  
ATOM    466  H   ILE A  31       7.606  24.084 -46.583  1.00  0.00           H  
ATOM    467  HA  ILE A  31      10.211  24.394 -45.205  1.00  0.00           H  
ATOM    468  HB  ILE A  31      10.387  26.727 -45.673  1.00  0.00           H  
ATOM    469 HG12 ILE A  31       7.676  26.482 -46.929  1.00  0.00           H  
ATOM    470 HG13 ILE A  31       8.830  27.497 -47.772  1.00  0.00           H  
ATOM    471 HG21 ILE A  31      11.381  25.051 -47.262  1.00  0.00           H  
ATOM    472 HG22 ILE A  31       9.997  25.318 -48.339  1.00  0.00           H  
ATOM    473 HG23 ILE A  31      11.107  26.649 -47.959  1.00  0.00           H  
ATOM    474 HD11 ILE A  31       7.478  28.815 -46.214  1.00  0.00           H  
ATOM    475 HD12 ILE A  31       8.098  27.875 -44.844  1.00  0.00           H  
ATOM    476 HD13 ILE A  31       9.201  28.882 -45.806  1.00  0.00           H  
ATOM    477  N   ILE A  32       9.067  25.247 -43.143  1.00  0.00           N  
ATOM    478  CA  ILE A  32       8.378  25.564 -41.878  1.00  0.00           C  
ATOM    479  C   ILE A  32       9.361  26.142 -40.853  1.00  0.00           C  
ATOM    480  O   ILE A  32      10.539  25.804 -40.861  1.00  0.00           O  
ATOM    481  CB  ILE A  32       7.644  24.309 -41.338  1.00  0.00           C  
ATOM    482  CG1 ILE A  32       6.629  24.683 -40.235  1.00  0.00           C  
ATOM    483  CG2 ILE A  32       8.619  23.216 -40.854  1.00  0.00           C  
ATOM    484  CD1 ILE A  32       5.676  23.540 -39.865  1.00  0.00           C  
ATOM    485  H   ILE A  32      10.061  25.033 -43.093  1.00  0.00           H  
ATOM    486  HA  ILE A  32       7.631  26.331 -42.089  1.00  0.00           H  
ATOM    487  HB  ILE A  32       7.066  23.895 -42.164  1.00  0.00           H  
ATOM    488 HG12 ILE A  32       6.024  25.520 -40.587  1.00  0.00           H  
ATOM    489 HG13 ILE A  32       7.156  24.995 -39.333  1.00  0.00           H  
ATOM    490 HG21 ILE A  32       9.094  23.518 -39.922  1.00  0.00           H  
ATOM    491 HG22 ILE A  32       8.084  22.281 -40.685  1.00  0.00           H  
ATOM    492 HG23 ILE A  32       9.391  23.036 -41.603  1.00  0.00           H  
ATOM    493 HD11 ILE A  32       5.177  23.165 -40.759  1.00  0.00           H  
ATOM    494 HD12 ILE A  32       6.223  22.730 -39.385  1.00  0.00           H  
ATOM    495 HD13 ILE A  32       4.924  23.910 -39.168  1.00  0.00           H  
ATOM    496  N   GLY A  33       8.905  26.978 -39.922  1.00  0.00           N  
ATOM    497  CA  GLY A  33       9.759  27.428 -38.823  1.00  0.00           C  
ATOM    498  C   GLY A  33       9.194  28.601 -38.038  1.00  0.00           C  
ATOM    499  O   GLY A  33       8.217  29.232 -38.442  1.00  0.00           O  
ATOM    500  H   GLY A  33       7.947  27.296 -39.946  1.00  0.00           H  
ATOM    501  HA2 GLY A  33      10.730  27.732 -39.218  1.00  0.00           H  
ATOM    502  HA3 GLY A  33       9.925  26.598 -38.137  1.00  0.00           H  
ATOM    503  N   LEU A  34       9.849  28.920 -36.925  1.00  0.00           N  
ATOM    504  CA  LEU A  34       9.570  30.130 -36.156  1.00  0.00           C  
ATOM    505  C   LEU A  34      10.368  31.264 -36.812  1.00  0.00           C  
ATOM    506  O   LEU A  34      11.548  31.420 -36.521  1.00  0.00           O  
ATOM    507  CB  LEU A  34       9.926  29.914 -34.672  1.00  0.00           C  
ATOM    508  CG  LEU A  34       8.887  29.128 -33.844  1.00  0.00           C  
ATOM    509  CD1 LEU A  34       8.670  27.683 -34.303  1.00  0.00           C  
ATOM    510  CD2 LEU A  34       9.339  29.084 -32.383  1.00  0.00           C  
ATOM    511  H   LEU A  34      10.698  28.405 -36.718  1.00  0.00           H  
ATOM    512  HA  LEU A  34       8.509  30.379 -36.220  1.00  0.00           H  
ATOM    513  HB2 LEU A  34      10.029  30.899 -34.213  1.00  0.00           H  
ATOM    514  HB3 LEU A  34      10.894  29.423 -34.608  1.00  0.00           H  
ATOM    515  HG  LEU A  34       7.933  29.653 -33.890  1.00  0.00           H  
ATOM    516 HD11 LEU A  34       8.179  27.674 -35.274  1.00  0.00           H  
ATOM    517 HD12 LEU A  34       9.623  27.159 -34.370  1.00  0.00           H  
ATOM    518 HD13 LEU A  34       8.022  27.164 -33.598  1.00  0.00           H  
ATOM    519 HD21 LEU A  34       9.476  30.099 -32.010  1.00  0.00           H  
ATOM    520 HD22 LEU A  34       8.577  28.594 -31.777  1.00  0.00           H  
ATOM    521 HD23 LEU A  34      10.278  28.539 -32.297  1.00  0.00           H  
ATOM    522  N   MET A  35       9.726  31.978 -37.744  1.00  0.00           N  
ATOM    523  CA  MET A  35      10.331  32.812 -38.799  1.00  0.00           C  
ATOM    524  C   MET A  35      11.109  32.008 -39.861  1.00  0.00           C  
ATOM    525  O   MET A  35      12.201  31.500 -39.614  1.00  0.00           O  
ATOM    526  CB  MET A  35      11.143  33.992 -38.221  1.00  0.00           C  
ATOM    527  CG  MET A  35      11.808  34.836 -39.317  1.00  0.00           C  
ATOM    528  SD  MET A  35      12.831  36.187 -38.681  1.00  0.00           S  
ATOM    529  CE  MET A  35      13.715  36.616 -40.204  1.00  0.00           C  
ATOM    530  H   MET A  35       8.764  31.710 -37.895  1.00  0.00           H  
ATOM    531  HA  MET A  35       9.495  33.275 -39.324  1.00  0.00           H  
ATOM    532  HB2 MET A  35      11.930  33.624 -37.567  1.00  0.00           H  
ATOM    533  HB3 MET A  35      10.481  34.629 -37.634  1.00  0.00           H  
ATOM    534  HG2 MET A  35      11.040  35.252 -39.970  1.00  0.00           H  
ATOM    535  HG3 MET A  35      12.456  34.195 -39.915  1.00  0.00           H  
ATOM    536  HE1 MET A  35      13.002  36.933 -40.965  1.00  0.00           H  
ATOM    537  HE2 MET A  35      14.414  37.428 -40.000  1.00  0.00           H  
ATOM    538  HE3 MET A  35      14.267  35.747 -40.566  1.00  0.00           H  
ATOM    539  N   VAL A  36      10.585  32.055 -41.091  1.00  0.00           N  
ATOM    540  CA  VAL A  36      11.245  31.715 -42.364  1.00  0.00           C  
ATOM    541  C   VAL A  36      10.849  32.794 -43.386  1.00  0.00           C  
ATOM    542  O   VAL A  36       9.744  33.334 -43.299  1.00  0.00           O  
ATOM    543  CB  VAL A  36      10.848  30.307 -42.864  1.00  0.00           C  
ATOM    544  CG1 VAL A  36      11.582  29.921 -44.155  1.00  0.00           C  
ATOM    545  CG2 VAL A  36      11.158  29.221 -41.825  1.00  0.00           C  
ATOM    546  H   VAL A  36       9.698  32.526 -41.202  1.00  0.00           H  
ATOM    547  HA  VAL A  36      12.324  31.737 -42.229  1.00  0.00           H  
ATOM    548  HB  VAL A  36       9.775  30.288 -43.061  1.00  0.00           H  
ATOM    549 HG11 VAL A  36      12.660  30.020 -44.023  1.00  0.00           H  
ATOM    550 HG12 VAL A  36      11.342  28.894 -44.428  1.00  0.00           H  
ATOM    551 HG13 VAL A  36      11.264  30.560 -44.977  1.00  0.00           H  
ATOM    552 HG21 VAL A  36      12.211  29.256 -41.545  1.00  0.00           H  
ATOM    553 HG22 VAL A  36      10.548  29.375 -40.937  1.00  0.00           H  
ATOM    554 HG23 VAL A  36      10.929  28.236 -42.231  1.00  0.00           H  
ATOM    555  N   GLY A  37      11.740  33.158 -44.312  1.00  0.00           N  
ATOM    556  CA  GLY A  37      11.453  34.135 -45.370  1.00  0.00           C  
ATOM    557  C   GLY A  37      10.680  33.560 -46.567  1.00  0.00           C  
ATOM    558  O   GLY A  37      10.379  32.372 -46.625  1.00  0.00           O  
ATOM    559  H   GLY A  37      12.637  32.683 -44.330  1.00  0.00           H  
ATOM    560  HA2 GLY A  37      12.391  34.547 -45.737  1.00  0.00           H  
ATOM    561  HA3 GLY A  37      10.871  34.956 -44.952  1.00  0.00           H  
ATOM    562  N   GLY A  38      10.401  34.405 -47.567  1.00  0.00           N  
ATOM    563  CA  GLY A  38       9.814  33.970 -48.844  1.00  0.00           C  
ATOM    564  C   GLY A  38      10.745  33.041 -49.636  1.00  0.00           C  
ATOM    565  O   GLY A  38      11.967  33.156 -49.536  1.00  0.00           O  
ATOM    566  H   GLY A  38      10.688  35.365 -47.481  1.00  0.00           H  
ATOM    567  HA2 GLY A  38       9.586  34.838 -49.462  1.00  0.00           H  
ATOM    568  HA3 GLY A  38       8.883  33.439 -48.640  1.00  0.00           H  
ATOM    569  N   VAL A  39      10.181  32.105 -50.407  1.00  0.00           N  
ATOM    570  CA  VAL A  39      10.934  30.977 -50.990  1.00  0.00           C  
ATOM    571  C   VAL A  39      10.679  30.777 -52.486  1.00  0.00           C  
ATOM    572  O   VAL A  39       9.601  31.096 -52.986  1.00  0.00           O  
ATOM    573  CB  VAL A  39      10.680  29.661 -50.218  1.00  0.00           C  
ATOM    574  CG1 VAL A  39      10.838  29.843 -48.703  1.00  0.00           C  
ATOM    575  CG2 VAL A  39       9.295  29.048 -50.472  1.00  0.00           C  
ATOM    576  H   VAL A  39       9.177  32.088 -50.507  1.00  0.00           H  
ATOM    577  HA  VAL A  39      11.995  31.194 -50.893  1.00  0.00           H  
ATOM    578  HB  VAL A  39      11.427  28.940 -50.546  1.00  0.00           H  
ATOM    579 HG11 VAL A  39      11.761  30.377 -48.480  1.00  0.00           H  
ATOM    580 HG12 VAL A  39       9.999  30.409 -48.298  1.00  0.00           H  
ATOM    581 HG13 VAL A  39      10.862  28.875 -48.210  1.00  0.00           H  
ATOM    582 HG21 VAL A  39       8.513  29.730 -50.138  1.00  0.00           H  
ATOM    583 HG22 VAL A  39       9.157  28.836 -51.531  1.00  0.00           H  
ATOM    584 HG23 VAL A  39       9.207  28.107 -49.932  1.00  0.00           H  
ATOM    585  N   VAL A  40      11.631  30.140 -53.175  1.00  0.00           N  
ATOM    586  CA  VAL A  40      11.492  29.652 -54.559  1.00  0.00           C  
ATOM    587  C   VAL A  40      12.021  28.220 -54.629  1.00  0.00           C  
ATOM    588  O   VAL A  40      13.201  27.991 -54.383  1.00  0.00           O  
ATOM    589  CB  VAL A  40      12.244  30.561 -55.555  1.00  0.00           C  
ATOM    590  CG1 VAL A  40      12.099  30.052 -56.997  1.00  0.00           C  
ATOM    591  CG2 VAL A  40      11.727  32.005 -55.519  1.00  0.00           C  
ATOM    592  H   VAL A  40      12.499  29.926 -52.688  1.00  0.00           H  
ATOM    593  HA  VAL A  40      10.438  29.647 -54.837  1.00  0.00           H  
ATOM    594  HB  VAL A  40      13.303  30.572 -55.300  1.00  0.00           H  
ATOM    595 HG11 VAL A  40      11.045  29.998 -57.273  1.00  0.00           H  
ATOM    596 HG12 VAL A  40      12.612  30.729 -57.680  1.00  0.00           H  
ATOM    597 HG13 VAL A  40      12.553  29.066 -57.101  1.00  0.00           H  
ATOM    598 HG21 VAL A  40      10.654  32.025 -55.714  1.00  0.00           H  
ATOM    599 HG22 VAL A  40      11.919  32.447 -54.541  1.00  0.00           H  
ATOM    600 HG23 VAL A  40      12.242  32.606 -56.269  1.00  0.00           H  
ATOM    601  N   ILE A  41      11.157  27.251 -54.947  1.00  0.00           N  
ATOM    602  CA  ILE A  41      11.505  25.820 -54.970  1.00  0.00           C  
ATOM    603  C   ILE A  41      11.091  25.209 -56.318  1.00  0.00           C  
ATOM    604  O   ILE A  41       9.890  25.080 -56.588  1.00  0.00           O  
ATOM    605  CB  ILE A  41      10.843  25.046 -53.796  1.00  0.00           C  
ATOM    606  CG1 ILE A  41      10.736  25.788 -52.438  1.00  0.00           C  
ATOM    607  CG2 ILE A  41      11.550  23.687 -53.630  1.00  0.00           C  
ATOM    608  CD1 ILE A  41      12.039  26.032 -51.671  1.00  0.00           C  
ATOM    609  H   ILE A  41      10.206  27.505 -55.169  1.00  0.00           H  
ATOM    610  HA  ILE A  41      12.586  25.715 -54.874  1.00  0.00           H  
ATOM    611  HB  ILE A  41       9.812  24.838 -54.083  1.00  0.00           H  
ATOM    612 HG12 ILE A  41      10.086  25.214 -51.780  1.00  0.00           H  
ATOM    613 HG13 ILE A  41      10.239  26.746 -52.586  1.00  0.00           H  
ATOM    614 HG21 ILE A  41      12.553  23.819 -53.236  1.00  0.00           H  
ATOM    615 HG22 ILE A  41      10.992  23.052 -52.949  1.00  0.00           H  
ATOM    616 HG23 ILE A  41      11.648  23.175 -54.587  1.00  0.00           H  
ATOM    617 HD11 ILE A  41      12.473  25.085 -51.355  1.00  0.00           H  
ATOM    618 HD12 ILE A  41      12.747  26.578 -52.290  1.00  0.00           H  
ATOM    619 HD13 ILE A  41      11.818  26.616 -50.779  1.00  0.00           H  
ATOM    620  N   ALA A  42      12.063  24.783 -57.128  1.00  0.00           N  
ATOM    621  CA  ALA A  42      11.841  24.059 -58.388  1.00  0.00           C  
ATOM    622  C   ALA A  42      11.261  22.656 -58.158  1.00  0.00           C  
ATOM    623  O   ALA A  42      10.287  22.292 -58.846  1.00  0.00           O  
ATOM    624  CB  ALA A  42      13.162  24.032 -59.167  1.00  0.00           C  
ATOM    625  OXT ALA A  42      11.716  21.965 -57.221  1.00  0.00           O1-
ATOM    626  H   ALA A  42      13.029  24.923 -56.841  1.00  0.00           H  
ATOM    627  HA  ALA A  42      11.107  24.603 -58.983  1.00  0.00           H  
ATOM    628  HB1 ALA A  42      13.492  25.050 -59.375  1.00  0.00           H  
ATOM    629  HB2 ALA A  42      13.926  23.527 -58.578  1.00  0.00           H  
ATOM    630  HB3 ALA A  42      13.025  23.503 -60.111  1.00  0.00           H  
TER     631      ALA A  42 
ATOM    632  N   ASP B   1       4.593   2.969   2.910  1.00  0.00           N1+
ATOM    633  CA  ASP B   1       5.760   2.341   2.263  1.00  0.00           C  
ATOM    634  C   ASP B   1       6.510   3.421   1.470  1.00  0.00           C  
ATOM    635  O   ASP B   1       6.497   4.558   1.943  1.00  0.00           O  
ATOM    636  CB  ASP B   1       5.305   1.122   1.456  1.00  0.00           C  
ATOM    637  CG  ASP B   1       6.502   0.223   1.214  1.00  0.00           C  
ATOM    638  OD1 ASP B   1       6.985   0.170   0.067  1.00  0.00           O  
ATOM    639  OD2 ASP B   1       7.028  -0.329   2.203  1.00  0.00           O1-
ATOM    640  H1  ASP B   1       4.883   3.818   3.373  1.00  0.00           H  
ATOM    641  H2  ASP B   1       4.128   2.334   3.537  1.00  0.00           H  
ATOM    642  H3  ASP B   1       3.928   3.234   2.186  1.00  0.00           H  
ATOM    643  HA  ASP B   1       6.440   1.988   3.039  1.00  0.00           H  
ATOM    644  HB2 ASP B   1       4.858   1.427   0.510  1.00  0.00           H  
ATOM    645  HB3 ASP B   1       4.562   0.563   2.029  1.00  0.00           H  
ATOM    646  N   ALA B   2       7.211   3.113   0.370  1.00  0.00           N  
ATOM    647  CA  ALA B   2       7.897   4.110  -0.459  1.00  0.00           C  
ATOM    648  C   ALA B   2       8.052   3.654  -1.925  1.00  0.00           C  
ATOM    649  O   ALA B   2       8.813   2.734  -2.218  1.00  0.00           O  
ATOM    650  CB  ALA B   2       9.260   4.429   0.175  1.00  0.00           C  
ATOM    651  H   ALA B   2       7.238   2.148   0.043  1.00  0.00           H  
ATOM    652  HA  ALA B   2       7.310   5.027  -0.463  1.00  0.00           H  
ATOM    653  HB1 ALA B   2       9.827   3.509   0.306  1.00  0.00           H  
ATOM    654  HB2 ALA B   2       9.822   5.106  -0.469  1.00  0.00           H  
ATOM    655  HB3 ALA B   2       9.117   4.898   1.148  1.00  0.00           H  
ATOM    656  N   GLU B   3       7.405   4.378  -2.849  1.00  0.00           N  
ATOM    657  CA  GLU B   3       7.466   4.149  -4.303  1.00  0.00           C  
ATOM    658  C   GLU B   3       7.657   5.494  -5.044  1.00  0.00           C  
ATOM    659  O   GLU B   3       6.701   6.178  -5.428  1.00  0.00           O  
ATOM    660  CB  GLU B   3       6.195   3.375  -4.714  1.00  0.00           C  
ATOM    661  CG  GLU B   3       6.001   3.107  -6.215  1.00  0.00           C  
ATOM    662  CD  GLU B   3       6.986   2.132  -6.856  1.00  0.00           C  
ATOM    663  OE1 GLU B   3       6.624   1.525  -7.885  1.00  0.00           O  
ATOM    664  OE2 GLU B   3       8.177   2.117  -6.476  1.00  0.00           O1-
ATOM    665  H   GLU B   3       6.781   5.109  -2.533  1.00  0.00           H  
ATOM    666  HA  GLU B   3       8.332   3.524  -4.527  1.00  0.00           H  
ATOM    667  HB2 GLU B   3       5.329   3.943  -4.371  1.00  0.00           H  
ATOM    668  HB3 GLU B   3       6.183   2.417  -4.190  1.00  0.00           H  
ATOM    669  HG2 GLU B   3       6.074   4.046  -6.761  1.00  0.00           H  
ATOM    670  HG3 GLU B   3       4.989   2.720  -6.353  1.00  0.00           H  
ATOM    671  N   PHE B   4       8.917   5.924  -5.166  1.00  0.00           N  
ATOM    672  CA  PHE B   4       9.312   7.283  -5.566  1.00  0.00           C  
ATOM    673  C   PHE B   4       9.808   7.316  -7.020  1.00  0.00           C  
ATOM    674  O   PHE B   4      10.581   6.448  -7.436  1.00  0.00           O  
ATOM    675  CB  PHE B   4      10.395   7.805  -4.602  1.00  0.00           C  
ATOM    676  CG  PHE B   4       9.912   8.300  -3.244  1.00  0.00           C  
ATOM    677  CD1 PHE B   4       9.238   7.443  -2.352  1.00  0.00           C  
ATOM    678  CD2 PHE B   4      10.175   9.626  -2.847  1.00  0.00           C  
ATOM    679  CE1 PHE B   4       8.780   7.920  -1.110  1.00  0.00           C  
ATOM    680  CE2 PHE B   4       9.718  10.107  -1.608  1.00  0.00           C  
ATOM    681  CZ  PHE B   4       9.010   9.256  -0.742  1.00  0.00           C  
ATOM    682  H   PHE B   4       9.665   5.289  -4.890  1.00  0.00           H  
ATOM    683  HA  PHE B   4       8.451   7.946  -5.496  1.00  0.00           H  
ATOM    684  HB2 PHE B   4      10.917   8.626  -5.095  1.00  0.00           H  
ATOM    685  HB3 PHE B   4      11.128   7.016  -4.442  1.00  0.00           H  
ATOM    686  HD1 PHE B   4       9.085   6.410  -2.611  1.00  0.00           H  
ATOM    687  HD2 PHE B   4      10.739  10.280  -3.493  1.00  0.00           H  
ATOM    688  HE1 PHE B   4       8.259   7.259  -0.434  1.00  0.00           H  
ATOM    689  HE2 PHE B   4       9.913  11.130  -1.320  1.00  0.00           H  
ATOM    690  HZ  PHE B   4       8.661   9.623   0.213  1.00  0.00           H  
ATOM    691  N   ARG B   5       9.400   8.316  -7.812  1.00  0.00           N  
ATOM    692  CA  ARG B   5       9.733   8.424  -9.246  1.00  0.00           C  
ATOM    693  C   ARG B   5       9.883   9.877  -9.728  1.00  0.00           C  
ATOM    694  O   ARG B   5       9.293  10.794  -9.153  1.00  0.00           O  
ATOM    695  CB  ARG B   5       8.650   7.709 -10.077  1.00  0.00           C  
ATOM    696  CG  ARG B   5       8.489   6.195  -9.914  1.00  0.00           C  
ATOM    697  CD  ARG B   5       9.733   5.422 -10.376  1.00  0.00           C  
ATOM    698  NE  ARG B   5       9.543   3.970 -10.272  1.00  0.00           N  
ATOM    699  CZ  ARG B   5       9.407   3.294  -9.149  1.00  0.00           C  
ATOM    700  NH1 ARG B   5       9.608   3.821  -7.978  1.00  0.00           N  
ATOM    701  NH2 ARG B   5       9.030   2.055  -9.179  1.00  0.00           N1+
ATOM    702  H   ARG B   5       8.775   9.020  -7.422  1.00  0.00           H  
ATOM    703  HA  ARG B   5      10.691   7.945  -9.423  1.00  0.00           H  
ATOM    704  HB2 ARG B   5       8.860   7.881 -11.123  1.00  0.00           H  
ATOM    705  HB3 ARG B   5       7.690   8.165  -9.853  1.00  0.00           H  
ATOM    706  HG2 ARG B   5       7.645   5.877 -10.527  1.00  0.00           H  
ATOM    707  HG3 ARG B   5       8.252   5.963  -8.877  1.00  0.00           H  
ATOM    708  HD2 ARG B   5      10.596   5.718  -9.785  1.00  0.00           H  
ATOM    709  HD3 ARG B   5       9.925   5.661 -11.420  1.00  0.00           H  
ATOM    710  HE  ARG B   5       9.381   3.464 -11.123  1.00  0.00           H  
ATOM    711 HH11 ARG B   5       9.379   3.233  -7.171  1.00  0.00           H  
ATOM    712 HH12 ARG B   5       9.991   4.747  -7.855  1.00  0.00           H  
ATOM    713 HH21 ARG B   5       8.729   1.600 -10.013  1.00  0.00           H  
ATOM    714 HH22 ARG B   5       8.655   1.689  -8.294  1.00  0.00           H  
ATOM    715  N   HIS B   6      10.671  10.088 -10.788  1.00  0.00           N  
ATOM    716  CA  HIS B   6      10.756  11.353 -11.537  1.00  0.00           C  
ATOM    717  C   HIS B   6      11.354  11.113 -12.925  1.00  0.00           C  
ATOM    718  O   HIS B   6      12.469  10.609 -13.002  1.00  0.00           O  
ATOM    719  CB  HIS B   6      11.596  12.399 -10.777  1.00  0.00           C  
ATOM    720  CG  HIS B   6      11.912  13.656 -11.570  1.00  0.00           C  
ATOM    721  CD2 HIS B   6      13.130  14.282 -11.606  1.00  0.00           C  
ATOM    722  ND1 HIS B   6      11.091  14.311 -12.478  1.00  0.00           N1+
ATOM    723  CE1 HIS B   6      11.807  15.287 -13.066  1.00  0.00           C  
ATOM    724  NE2 HIS B   6      13.047  15.299 -12.543  1.00  0.00           N  
ATOM    725  H   HIS B   6      11.060   9.269 -11.241  1.00  0.00           H  
ATOM    726  HA  HIS B   6       9.744  11.722 -11.660  1.00  0.00           H  
ATOM    727  HB2 HIS B   6      12.539  11.930 -10.488  1.00  0.00           H  
ATOM    728  HB3 HIS B   6      11.078  12.682  -9.861  1.00  0.00           H  
ATOM    729  HD1 HIS B   6      10.178  13.997 -12.828  1.00  0.00           H  
ATOM    730  HD2 HIS B   6      14.013  13.982 -11.059  1.00  0.00           H  
ATOM    731  HE2 HIS B   6      13.835  15.846 -12.910  1.00  0.00           H  
ATOM    732  HE1 HIS B   6      11.470  15.846 -13.938  1.00  0.00           H  
ATOM    733  N   ASP B   7      10.625  11.531 -13.964  1.00  0.00           N  
ATOM    734  CA  ASP B   7      10.885  11.371 -15.415  1.00  0.00           C  
ATOM    735  C   ASP B   7      11.326   9.963 -15.867  1.00  0.00           C  
ATOM    736  O   ASP B   7      11.681   9.732 -17.020  1.00  0.00           O  
ATOM    737  CB  ASP B   7      11.695  12.555 -15.966  1.00  0.00           C  
ATOM    738  CG  ASP B   7      10.791  13.770 -16.177  1.00  0.00           C  
ATOM    739  OD1 ASP B   7      10.701  14.272 -17.320  1.00  0.00           O  
ATOM    740  OD2 ASP B   7      10.166  14.212 -15.183  1.00  0.00           O1-
ATOM    741  H   ASP B   7       9.759  11.995 -13.737  1.00  0.00           H  
ATOM    742  HA  ASP B   7       9.910  11.455 -15.898  1.00  0.00           H  
ATOM    743  HB2 ASP B   7      12.147  12.287 -16.923  1.00  0.00           H  
ATOM    744  HB3 ASP B   7      12.486  12.817 -15.264  1.00  0.00           H  
ATOM    745  N   SER B   8      11.048   8.981 -15.013  1.00  0.00           N  
ATOM    746  CA  SER B   8      11.070   7.540 -15.258  1.00  0.00           C  
ATOM    747  C   SER B   8       9.764   7.081 -15.932  1.00  0.00           C  
ATOM    748  O   SER B   8       9.111   6.124 -15.512  1.00  0.00           O  
ATOM    749  CB  SER B   8      11.374   6.825 -13.935  1.00  0.00           C  
ATOM    750  OG  SER B   8      10.758   7.449 -12.809  1.00  0.00           O  
ATOM    751  H   SER B   8      10.629   9.263 -14.138  1.00  0.00           H  
ATOM    752  HA  SER B   8      11.882   7.320 -15.951  1.00  0.00           H  
ATOM    753  HB2 SER B   8      12.453   6.847 -13.782  1.00  0.00           H  
ATOM    754  HB3 SER B   8      11.068   5.780 -13.995  1.00  0.00           H  
ATOM    755  HG  SER B   8       9.928   7.900 -13.101  1.00  0.00           H  
ATOM    756  N   GLY B   9       9.343   7.854 -16.935  1.00  0.00           N  
ATOM    757  CA  GLY B   9       8.032   7.841 -17.580  1.00  0.00           C  
ATOM    758  C   GLY B   9       7.782   9.199 -18.243  1.00  0.00           C  
ATOM    759  O   GLY B   9       8.040  10.235 -17.630  1.00  0.00           O  
ATOM    760  H   GLY B   9       9.970   8.608 -17.207  1.00  0.00           H  
ATOM    761  HA2 GLY B   9       7.252   7.658 -16.841  1.00  0.00           H  
ATOM    762  HA3 GLY B   9       8.010   7.051 -18.329  1.00  0.00           H  
ATOM    763  N   TYR B  10       7.349   9.189 -19.512  1.00  0.00           N  
ATOM    764  CA  TYR B  10       7.524  10.325 -20.436  1.00  0.00           C  
ATOM    765  C   TYR B  10       8.997  10.805 -20.440  1.00  0.00           C  
ATOM    766  O   TYR B  10       9.889  10.011 -20.151  1.00  0.00           O  
ATOM    767  CB  TYR B  10       6.483  11.421 -20.132  1.00  0.00           C  
ATOM    768  CG  TYR B  10       5.038  10.998 -20.310  1.00  0.00           C  
ATOM    769  CD1 TYR B  10       4.387  11.202 -21.543  1.00  0.00           C  
ATOM    770  CD2 TYR B  10       4.333  10.434 -19.230  1.00  0.00           C  
ATOM    771  CE1 TYR B  10       3.031  10.852 -21.691  1.00  0.00           C  
ATOM    772  CE2 TYR B  10       2.975  10.084 -19.372  1.00  0.00           C  
ATOM    773  CZ  TYR B  10       2.322  10.297 -20.606  1.00  0.00           C  
ATOM    774  OH  TYR B  10       1.009   9.976 -20.751  1.00  0.00           O  
ATOM    775  H   TYR B  10       7.156   8.293 -19.926  1.00  0.00           H  
ATOM    776  HA  TYR B  10       7.325   9.972 -21.447  1.00  0.00           H  
ATOM    777  HB2 TYR B  10       6.660  12.277 -20.782  1.00  0.00           H  
ATOM    778  HB3 TYR B  10       6.612  11.760 -19.106  1.00  0.00           H  
ATOM    779  HD1 TYR B  10       4.925  11.638 -22.374  1.00  0.00           H  
ATOM    780  HD2 TYR B  10       4.835  10.295 -18.279  1.00  0.00           H  
ATOM    781  HE1 TYR B  10       2.519  11.009 -22.628  1.00  0.00           H  
ATOM    782  HE2 TYR B  10       2.436   9.668 -18.535  1.00  0.00           H  
ATOM    783  HH  TYR B  10       0.628   9.635 -19.941  1.00  0.00           H  
ATOM    784  N   GLU B  11       9.287  12.045 -20.854  1.00  0.00           N  
ATOM    785  CA  GLU B  11      10.614  12.653 -20.677  1.00  0.00           C  
ATOM    786  C   GLU B  11      10.558  14.188 -20.813  1.00  0.00           C  
ATOM    787  O   GLU B  11       9.842  14.717 -21.671  1.00  0.00           O  
ATOM    788  CB  GLU B  11      11.620  12.091 -21.706  1.00  0.00           C  
ATOM    789  CG  GLU B  11      13.010  11.923 -21.075  1.00  0.00           C  
ATOM    790  CD  GLU B  11      14.117  11.717 -22.115  1.00  0.00           C  
ATOM    791  OE1 GLU B  11      15.246  12.194 -21.859  1.00  0.00           O  
ATOM    792  OE2 GLU B  11      13.853  11.241 -23.241  1.00  0.00           O1-
ATOM    793  H   GLU B  11       8.541  12.660 -21.137  1.00  0.00           H  
ATOM    794  HA  GLU B  11      10.960  12.406 -19.670  1.00  0.00           H  
ATOM    795  HB2 GLU B  11      11.680  12.769 -22.559  1.00  0.00           H  
ATOM    796  HB3 GLU B  11      11.294  11.119 -22.078  1.00  0.00           H  
ATOM    797  HG2 GLU B  11      12.995  11.079 -20.383  1.00  0.00           H  
ATOM    798  HG3 GLU B  11      13.237  12.825 -20.503  1.00  0.00           H  
ATOM    799  N   VAL B  12      11.377  14.911 -20.039  1.00  0.00           N  
ATOM    800  CA  VAL B  12      11.447  16.383 -20.035  1.00  0.00           C  
ATOM    801  C   VAL B  12      12.049  16.937 -21.335  1.00  0.00           C  
ATOM    802  O   VAL B  12      13.245  17.227 -21.460  1.00  0.00           O  
ATOM    803  CB  VAL B  12      12.102  16.919 -18.740  1.00  0.00           C  
ATOM    804  CG1 VAL B  12      13.485  16.331 -18.426  1.00  0.00           C  
ATOM    805  CG2 VAL B  12      12.173  18.454 -18.726  1.00  0.00           C  
ATOM    806  H   VAL B  12      11.811  14.428 -19.259  1.00  0.00           H  
ATOM    807  HA  VAL B  12      10.416  16.737 -20.001  1.00  0.00           H  
ATOM    808  HB  VAL B  12      11.448  16.645 -17.915  1.00  0.00           H  
ATOM    809 HG11 VAL B  12      14.199  16.560 -19.215  1.00  0.00           H  
ATOM    810 HG12 VAL B  12      13.855  16.742 -17.487  1.00  0.00           H  
ATOM    811 HG13 VAL B  12      13.410  15.250 -18.312  1.00  0.00           H  
ATOM    812 HG21 VAL B  12      12.477  18.787 -17.733  1.00  0.00           H  
ATOM    813 HG22 VAL B  12      12.900  18.813 -19.453  1.00  0.00           H  
ATOM    814 HG23 VAL B  12      11.189  18.867 -18.945  1.00  0.00           H  
ATOM    815  N   HIS B  13      11.205  17.068 -22.358  1.00  0.00           N  
ATOM    816  CA  HIS B  13      11.554  17.613 -23.676  1.00  0.00           C  
ATOM    817  C   HIS B  13      10.615  18.752 -24.083  1.00  0.00           C  
ATOM    818  O   HIS B  13       9.411  18.691 -23.835  1.00  0.00           O  
ATOM    819  CB  HIS B  13      11.591  16.478 -24.715  1.00  0.00           C  
ATOM    820  CG  HIS B  13      12.704  15.473 -24.503  1.00  0.00           C  
ATOM    821  CD2 HIS B  13      12.738  14.200 -25.003  1.00  0.00           C  
ATOM    822  ND1 HIS B  13      13.812  15.628 -23.687  1.00  0.00           N1+
ATOM    823  CE1 HIS B  13      14.510  14.480 -23.704  1.00  0.00           C  
ATOM    824  NE2 HIS B  13      13.873  13.596 -24.496  1.00  0.00           N  
ATOM    825  H   HIS B  13      10.283  16.653 -22.238  1.00  0.00           H  
ATOM    826  HA  HIS B  13      12.550  18.045 -23.625  1.00  0.00           H  
ATOM    827  HB2 HIS B  13      11.720  16.911 -25.709  1.00  0.00           H  
ATOM    828  HB3 HIS B  13      10.633  15.954 -24.702  1.00  0.00           H  
ATOM    829  HD1 HIS B  13      13.889  16.332 -22.954  1.00  0.00           H  
ATOM    830  HD2 HIS B  13      11.965  13.720 -25.592  1.00  0.00           H  
ATOM    831  HE2 HIS B  13      14.000  12.574 -24.386  1.00  0.00           H  
ATOM    832  HE1 HIS B  13      15.315  14.220 -23.019  1.00  0.00           H  
ATOM    833  N   HIS B  14      11.177  19.794 -24.703  1.00  0.00           N  
ATOM    834  CA  HIS B  14      10.448  20.968 -25.205  1.00  0.00           C  
ATOM    835  C   HIS B  14      10.372  20.942 -26.737  1.00  0.00           C  
ATOM    836  O   HIS B  14       9.428  20.375 -27.280  1.00  0.00           O  
ATOM    837  CB  HIS B  14      11.043  22.260 -24.618  1.00  0.00           C  
ATOM    838  CG  HIS B  14      11.177  22.268 -23.120  1.00  0.00           C  
ATOM    839  CD2 HIS B  14      10.166  22.280 -22.203  1.00  0.00           C  
ATOM    840  ND1 HIS B  14      12.376  22.323 -22.440  1.00  0.00           N1+
ATOM    841  CE1 HIS B  14      12.103  22.379 -21.121  1.00  0.00           C  
ATOM    842  NE2 HIS B  14      10.762  22.347 -20.954  1.00  0.00           N  
ATOM    843  H   HIS B  14      12.187  19.784 -24.800  1.00  0.00           H  
ATOM    844  HA  HIS B  14       9.412  20.917 -24.867  1.00  0.00           H  
ATOM    845  HB2 HIS B  14      10.437  23.114 -24.922  1.00  0.00           H  
ATOM    846  HB3 HIS B  14      12.042  22.410 -25.020  1.00  0.00           H  
ATOM    847  HD1 HIS B  14      13.291  22.392 -22.898  1.00  0.00           H  
ATOM    848  HD2 HIS B  14       9.105  22.275 -22.426  1.00  0.00           H  
ATOM    849  HE2 HIS B  14      10.271  22.420 -20.068  1.00  0.00           H  
ATOM    850  HE1 HIS B  14      12.836  22.482 -20.327  1.00  0.00           H  
ATOM    851  N   GLN B  15      11.387  21.479 -27.418  1.00  0.00           N  
ATOM    852  CA  GLN B  15      11.508  21.501 -28.875  1.00  0.00           C  
ATOM    853  C   GLN B  15      11.999  20.170 -29.461  1.00  0.00           C  
ATOM    854  O   GLN B  15      13.059  19.662 -29.080  1.00  0.00           O  
ATOM    855  CB  GLN B  15      12.424  22.651 -29.337  1.00  0.00           C  
ATOM    856  CG  GLN B  15      11.818  24.065 -29.251  1.00  0.00           C  
ATOM    857  CD  GLN B  15      11.721  24.667 -27.848  1.00  0.00           C  
ATOM    858  NE2 GLN B  15      11.120  25.827 -27.710  1.00  0.00           N  
ATOM    859  OE1 GLN B  15      12.183  24.131 -26.855  1.00  0.00           O  
ATOM    860  H   GLN B  15      12.068  22.016 -26.901  1.00  0.00           H  
ATOM    861  HA  GLN B  15      10.529  21.683 -29.304  1.00  0.00           H  
ATOM    862  HB2 GLN B  15      12.653  22.476 -30.388  1.00  0.00           H  
ATOM    863  HB3 GLN B  15      13.369  22.617 -28.796  1.00  0.00           H  
ATOM    864  HG2 GLN B  15      10.828  24.057 -29.706  1.00  0.00           H  
ATOM    865  HG3 GLN B  15      12.441  24.733 -29.846  1.00  0.00           H  
ATOM    866 HE21 GLN B  15      11.112  26.220 -26.784  1.00  0.00           H  
ATOM    867 HE22 GLN B  15      10.790  26.331 -28.513  1.00  0.00           H  
ATOM    868  N   LYS B  16      11.304  19.745 -30.522  1.00  0.00           N  
ATOM    869  CA  LYS B  16      11.830  18.950 -31.637  1.00  0.00           C  
ATOM    870  C   LYS B  16      12.048  19.876 -32.836  1.00  0.00           C  
ATOM    871  O   LYS B  16      11.093  20.480 -33.313  1.00  0.00           O  
ATOM    872  CB  LYS B  16      10.823  17.854 -32.026  1.00  0.00           C  
ATOM    873  CG  LYS B  16      10.794  16.667 -31.058  1.00  0.00           C  
ATOM    874  CD  LYS B  16       9.656  15.667 -31.341  1.00  0.00           C  
ATOM    875  CE  LYS B  16       9.643  15.039 -32.746  1.00  0.00           C  
ATOM    876  NZ  LYS B  16       8.925  15.865 -33.750  1.00  0.00           N1+
ATOM    877  H   LYS B  16      10.417  20.214 -30.690  1.00  0.00           H  
ATOM    878  HA  LYS B  16      12.785  18.496 -31.367  1.00  0.00           H  
ATOM    879  HB2 LYS B  16      11.085  17.483 -33.016  1.00  0.00           H  
ATOM    880  HB3 LYS B  16       9.829  18.298 -32.086  1.00  0.00           H  
ATOM    881  HG2 LYS B  16      10.670  17.040 -30.041  1.00  0.00           H  
ATOM    882  HG3 LYS B  16      11.749  16.144 -31.115  1.00  0.00           H  
ATOM    883  HD2 LYS B  16       8.695  16.142 -31.145  1.00  0.00           H  
ATOM    884  HD3 LYS B  16       9.761  14.855 -30.620  1.00  0.00           H  
ATOM    885  HE2 LYS B  16       9.138  14.071 -32.669  1.00  0.00           H  
ATOM    886  HE3 LYS B  16      10.671  14.851 -33.069  1.00  0.00           H  
ATOM    887  HZ1 LYS B  16       9.362  16.771 -33.916  1.00  0.00           H  
ATOM    888  HZ2 LYS B  16       8.871  15.407 -34.648  1.00  0.00           H  
ATOM    889  HZ3 LYS B  16       7.975  16.092 -33.464  1.00  0.00           H  
ATOM    890  N   LEU B  17      13.263  19.922 -33.373  1.00  0.00           N  
ATOM    891  CA  LEU B  17      13.563  20.477 -34.695  1.00  0.00           C  
ATOM    892  C   LEU B  17      13.923  19.301 -35.612  1.00  0.00           C  
ATOM    893  O   LEU B  17      15.049  18.811 -35.588  1.00  0.00           O  
ATOM    894  CB  LEU B  17      14.696  21.518 -34.599  1.00  0.00           C  
ATOM    895  CG  LEU B  17      14.266  22.974 -34.349  1.00  0.00           C  
ATOM    896  CD1 LEU B  17      13.616  23.186 -32.982  1.00  0.00           C  
ATOM    897  CD2 LEU B  17      15.500  23.878 -34.431  1.00  0.00           C  
ATOM    898  H   LEU B  17      14.011  19.445 -32.881  1.00  0.00           H  
ATOM    899  HA  LEU B  17      12.684  20.966 -35.118  1.00  0.00           H  
ATOM    900  HB2 LEU B  17      15.218  21.514 -35.554  1.00  0.00           H  
ATOM    901  HB3 LEU B  17      15.405  21.209 -33.831  1.00  0.00           H  
ATOM    902  HG  LEU B  17      13.563  23.278 -35.126  1.00  0.00           H  
ATOM    903 HD11 LEU B  17      12.662  22.664 -32.948  1.00  0.00           H  
ATOM    904 HD12 LEU B  17      14.272  22.807 -32.199  1.00  0.00           H  
ATOM    905 HD13 LEU B  17      13.431  24.247 -32.819  1.00  0.00           H  
ATOM    906 HD21 LEU B  17      15.991  23.752 -35.397  1.00  0.00           H  
ATOM    907 HD22 LEU B  17      15.209  24.921 -34.328  1.00  0.00           H  
ATOM    908 HD23 LEU B  17      16.199  23.625 -33.636  1.00  0.00           H  
ATOM    909  N   VAL B  18      12.927  18.764 -36.318  1.00  0.00           N  
ATOM    910  CA  VAL B  18      13.062  17.611 -37.228  1.00  0.00           C  
ATOM    911  C   VAL B  18      12.189  17.844 -38.460  1.00  0.00           C  
ATOM    912  O   VAL B  18      11.234  18.616 -38.384  1.00  0.00           O  
ATOM    913  CB  VAL B  18      12.708  16.264 -36.547  1.00  0.00           C  
ATOM    914  CG1 VAL B  18      13.239  16.153 -35.111  1.00  0.00           C  
ATOM    915  CG2 VAL B  18      11.206  15.966 -36.471  1.00  0.00           C  
ATOM    916  H   VAL B  18      12.020  19.211 -36.288  1.00  0.00           H  
ATOM    917  HA  VAL B  18      14.099  17.554 -37.561  1.00  0.00           H  
ATOM    918  HB  VAL B  18      13.168  15.471 -37.136  1.00  0.00           H  
ATOM    919 HG11 VAL B  18      14.303  16.370 -35.104  1.00  0.00           H  
ATOM    920 HG12 VAL B  18      12.735  16.864 -34.459  1.00  0.00           H  
ATOM    921 HG13 VAL B  18      13.076  15.144 -34.734  1.00  0.00           H  
ATOM    922 HG21 VAL B  18      10.799  15.839 -37.474  1.00  0.00           H  
ATOM    923 HG22 VAL B  18      11.040  15.032 -35.933  1.00  0.00           H  
ATOM    924 HG23 VAL B  18      10.698  16.789 -35.975  1.00  0.00           H  
ATOM    925  N   PHE B  19      12.437  17.139 -39.564  1.00  0.00           N  
ATOM    926  CA  PHE B  19      11.580  17.223 -40.752  1.00  0.00           C  
ATOM    927  C   PHE B  19      10.660  16.004 -40.906  1.00  0.00           C  
ATOM    928  O   PHE B  19       9.484  16.166 -41.230  1.00  0.00           O  
ATOM    929  CB  PHE B  19      12.453  17.480 -41.983  1.00  0.00           C  
ATOM    930  CG  PHE B  19      11.771  18.425 -42.942  1.00  0.00           C  
ATOM    931  CD1 PHE B  19      11.820  19.802 -42.677  1.00  0.00           C  
ATOM    932  CD2 PHE B  19      10.991  17.944 -44.007  1.00  0.00           C  
ATOM    933  CE1 PHE B  19      11.081  20.692 -43.467  1.00  0.00           C  
ATOM    934  CE2 PHE B  19      10.297  18.842 -44.834  1.00  0.00           C  
ATOM    935  CZ  PHE B  19      10.340  20.217 -44.555  1.00  0.00           C  
ATOM    936  H   PHE B  19      13.197  16.470 -39.579  1.00  0.00           H  
ATOM    937  HA  PHE B  19      10.920  18.085 -40.651  1.00  0.00           H  
ATOM    938  HB2 PHE B  19      12.702  16.544 -42.478  1.00  0.00           H  
ATOM    939  HB3 PHE B  19      13.390  17.944 -41.674  1.00  0.00           H  
ATOM    940  HD1 PHE B  19      12.387  20.167 -41.836  1.00  0.00           H  
ATOM    941  HD2 PHE B  19      10.895  16.885 -44.165  1.00  0.00           H  
ATOM    942  HE1 PHE B  19      11.055  21.738 -43.224  1.00  0.00           H  
ATOM    943  HE2 PHE B  19       9.700  18.474 -45.654  1.00  0.00           H  
ATOM    944  HZ  PHE B  19       9.772  20.915 -45.144  1.00  0.00           H  
ATOM    945  N   PHE B  20      11.162  14.828 -40.528  1.00  0.00           N  
ATOM    946  CA  PHE B  20      10.479  13.535 -40.431  1.00  0.00           C  
ATOM    947  C   PHE B  20      10.896  12.853 -39.115  1.00  0.00           C  
ATOM    948  O   PHE B  20      11.905  13.234 -38.510  1.00  0.00           O  
ATOM    949  CB  PHE B  20      10.895  12.625 -41.612  1.00  0.00           C  
ATOM    950  CG  PHE B  20      10.984  13.291 -42.974  1.00  0.00           C  
ATOM    951  CD1 PHE B  20       9.908  13.226 -43.876  1.00  0.00           C  
ATOM    952  CD2 PHE B  20      12.151  13.992 -43.333  1.00  0.00           C  
ATOM    953  CE1 PHE B  20       9.973  13.926 -45.093  1.00  0.00           C  
ATOM    954  CE2 PHE B  20      12.222  14.671 -44.559  1.00  0.00           C  
ATOM    955  CZ  PHE B  20      11.119  14.661 -45.425  1.00  0.00           C  
ATOM    956  H   PHE B  20      12.141  14.806 -40.264  1.00  0.00           H  
ATOM    957  HA  PHE B  20       9.395  13.672 -40.441  1.00  0.00           H  
ATOM    958  HB2 PHE B  20      10.196  11.790 -41.673  1.00  0.00           H  
ATOM    959  HB3 PHE B  20      11.876  12.197 -41.395  1.00  0.00           H  
ATOM    960  HD1 PHE B  20       9.025  12.657 -43.619  1.00  0.00           H  
ATOM    961  HD2 PHE B  20      12.985  14.033 -42.646  1.00  0.00           H  
ATOM    962  HE1 PHE B  20       9.137  13.921 -45.773  1.00  0.00           H  
ATOM    963  HE2 PHE B  20      13.105  15.236 -44.814  1.00  0.00           H  
ATOM    964  HZ  PHE B  20      11.139  15.241 -46.334  1.00  0.00           H  
ATOM    965  N   ALA B  21      10.244  11.748 -38.766  1.00  0.00           N  
ATOM    966  CA  ALA B  21      10.958  10.598 -38.200  1.00  0.00           C  
ATOM    967  C   ALA B  21      11.212   9.541 -39.293  1.00  0.00           C  
ATOM    968  O   ALA B  21      12.347   9.121 -39.501  1.00  0.00           O  
ATOM    969  CB  ALA B  21      10.144  10.032 -37.031  1.00  0.00           C  
ATOM    970  H   ALA B  21       9.362  11.545 -39.240  1.00  0.00           H  
ATOM    971  HA  ALA B  21      11.932  10.903 -37.815  1.00  0.00           H  
ATOM    972  HB1 ALA B  21       9.149   9.739 -37.373  1.00  0.00           H  
ATOM    973  HB2 ALA B  21      10.649   9.151 -36.631  1.00  0.00           H  
ATOM    974  HB3 ALA B  21      10.049  10.783 -36.247  1.00  0.00           H  
ATOM    975  N   GLU B  22      10.172   9.301 -40.083  1.00  0.00           N  
ATOM    976  CA  GLU B  22       9.888   8.132 -40.908  1.00  0.00           C  
ATOM    977  C   GLU B  22      10.838   7.923 -42.096  1.00  0.00           C  
ATOM    978  O   GLU B  22      11.417   8.877 -42.621  1.00  0.00           O  
ATOM    979  CB  GLU B  22       8.445   8.277 -41.441  1.00  0.00           C  
ATOM    980  CG  GLU B  22       7.334   8.410 -40.375  1.00  0.00           C  
ATOM    981  CD  GLU B  22       7.200   9.783 -39.680  1.00  0.00           C  
ATOM    982  OE1 GLU B  22       7.851  10.777 -40.092  1.00  0.00           O  
ATOM    983  OE2 GLU B  22       6.441   9.855 -38.691  1.00  0.00           O1-
ATOM    984  H   GLU B  22       9.370   9.901 -39.943  1.00  0.00           H  
ATOM    985  HA  GLU B  22       9.941   7.242 -40.280  1.00  0.00           H  
ATOM    986  HB2 GLU B  22       8.218   7.389 -42.032  1.00  0.00           H  
ATOM    987  HB3 GLU B  22       8.401   9.134 -42.113  1.00  0.00           H  
ATOM    988  HG2 GLU B  22       7.490   7.636 -39.620  1.00  0.00           H  
ATOM    989  HG3 GLU B  22       6.383   8.192 -40.864  1.00  0.00           H  
ATOM    990  N   ASP B  23      10.885   6.682 -42.603  1.00  0.00           N  
ATOM    991  CA  ASP B  23      11.522   6.356 -43.884  1.00  0.00           C  
ATOM    992  C   ASP B  23      10.865   7.140 -45.030  1.00  0.00           C  
ATOM    993  O   ASP B  23       9.638   7.154 -45.161  1.00  0.00           O  
ATOM    994  CB  ASP B  23      11.426   4.854 -44.193  1.00  0.00           C  
ATOM    995  CG  ASP B  23      12.314   3.991 -43.301  1.00  0.00           C  
ATOM    996  OD1 ASP B  23      11.747   3.160 -42.558  1.00  0.00           O  
ATOM    997  OD2 ASP B  23      13.554   4.139 -43.395  1.00  0.00           O1-
ATOM    998  H   ASP B  23      10.401   5.940 -42.122  1.00  0.00           H  
ATOM    999  HA  ASP B  23      12.574   6.630 -43.822  1.00  0.00           H  
ATOM   1000  HB2 ASP B  23      11.734   4.691 -45.227  1.00  0.00           H  
ATOM   1001  HB3 ASP B  23      10.385   4.534 -44.104  1.00  0.00           H  
ATOM   1002  N   VAL B  24      11.674   7.766 -45.890  1.00  0.00           N  
ATOM   1003  CA  VAL B  24      11.186   8.734 -46.889  1.00  0.00           C  
ATOM   1004  C   VAL B  24      11.801   8.541 -48.281  1.00  0.00           C  
ATOM   1005  O   VAL B  24      13.009   8.383 -48.449  1.00  0.00           O  
ATOM   1006  CB  VAL B  24      11.283  10.182 -46.351  1.00  0.00           C  
ATOM   1007  CG1 VAL B  24      12.553  10.491 -45.555  1.00  0.00           C  
ATOM   1008  CG2 VAL B  24      11.189  11.246 -47.453  1.00  0.00           C  
ATOM   1009  H   VAL B  24      12.676   7.706 -45.714  1.00  0.00           H  
ATOM   1010  HA  VAL B  24      10.121   8.549 -47.017  1.00  0.00           H  
ATOM   1011  HB  VAL B  24      10.440  10.334 -45.677  1.00  0.00           H  
ATOM   1012 HG11 VAL B  24      12.544  11.534 -45.245  1.00  0.00           H  
ATOM   1013 HG12 VAL B  24      12.591   9.878 -44.655  1.00  0.00           H  
ATOM   1014 HG13 VAL B  24      13.429  10.277 -46.156  1.00  0.00           H  
ATOM   1015 HG21 VAL B  24      11.096  12.222 -46.984  1.00  0.00           H  
ATOM   1016 HG22 VAL B  24      12.082  11.232 -48.079  1.00  0.00           H  
ATOM   1017 HG23 VAL B  24      10.311  11.059 -48.070  1.00  0.00           H  
ATOM   1018  N   GLY B  25      10.961   8.621 -49.318  1.00  0.00           N  
ATOM   1019  CA  GLY B  25      11.345   8.405 -50.716  1.00  0.00           C  
ATOM   1020  C   GLY B  25      12.376   9.412 -51.233  1.00  0.00           C  
ATOM   1021  O   GLY B  25      13.493   9.027 -51.579  1.00  0.00           O  
ATOM   1022  H   GLY B  25       9.982   8.796 -49.103  1.00  0.00           H  
ATOM   1023  HA2 GLY B  25      10.457   8.472 -51.342  1.00  0.00           H  
ATOM   1024  HA3 GLY B  25      11.765   7.404 -50.818  1.00  0.00           H  
ATOM   1025  N   SER B  26      12.023  10.700 -51.287  1.00  0.00           N  
ATOM   1026  CA  SER B  26      12.976  11.763 -51.647  1.00  0.00           C  
ATOM   1027  C   SER B  26      12.525  13.160 -51.211  1.00  0.00           C  
ATOM   1028  O   SER B  26      11.357  13.362 -50.880  1.00  0.00           O  
ATOM   1029  CB  SER B  26      13.270  11.762 -53.155  1.00  0.00           C  
ATOM   1030  OG  SER B  26      12.140  12.111 -53.929  1.00  0.00           O  
ATOM   1031  H   SER B  26      11.095  10.976 -50.982  1.00  0.00           H  
ATOM   1032  HA  SER B  26      13.903  11.546 -51.125  1.00  0.00           H  
ATOM   1033  HB2 SER B  26      13.609  10.771 -53.455  1.00  0.00           H  
ATOM   1034  HB3 SER B  26      14.072  12.472 -53.360  1.00  0.00           H  
ATOM   1035  HG  SER B  26      12.413  12.113 -54.852  1.00  0.00           H  
ATOM   1036  N   ASN B  27      13.443  14.135 -51.221  1.00  0.00           N  
ATOM   1037  CA  ASN B  27      13.165  15.534 -50.862  1.00  0.00           C  
ATOM   1038  C   ASN B  27      13.530  16.504 -51.999  1.00  0.00           C  
ATOM   1039  O   ASN B  27      14.640  16.427 -52.527  1.00  0.00           O  
ATOM   1040  CB  ASN B  27      13.922  15.927 -49.574  1.00  0.00           C  
ATOM   1041  CG  ASN B  27      14.017  14.833 -48.530  1.00  0.00           C  
ATOM   1042  ND2 ASN B  27      12.906  14.358 -48.025  1.00  0.00           N  
ATOM   1043  OD1 ASN B  27      15.099  14.407 -48.159  1.00  0.00           O  
ATOM   1044  H   ASN B  27      14.394  13.879 -51.460  1.00  0.00           H  
ATOM   1045  HA  ASN B  27      12.096  15.644 -50.672  1.00  0.00           H  
ATOM   1046  HB2 ASN B  27      13.428  16.788 -49.128  1.00  0.00           H  
ATOM   1047  HB3 ASN B  27      14.940  16.219 -49.829  1.00  0.00           H  
ATOM   1048 HD21 ASN B  27      12.968  13.640 -47.325  1.00  0.00           H  
ATOM   1049 HD22 ASN B  27      12.024  14.767 -48.323  1.00  0.00           H  
ATOM   1050  N   LYS B  28      12.669  17.493 -52.270  1.00  0.00           N  
ATOM   1051  CA  LYS B  28      12.896  18.602 -53.213  1.00  0.00           C  
ATOM   1052  C   LYS B  28      12.497  19.941 -52.573  1.00  0.00           C  
ATOM   1053  O   LYS B  28      11.378  20.422 -52.744  1.00  0.00           O  
ATOM   1054  CB  LYS B  28      12.139  18.304 -54.524  1.00  0.00           C  
ATOM   1055  CG  LYS B  28      12.566  19.244 -55.665  1.00  0.00           C  
ATOM   1056  CD  LYS B  28      13.819  18.723 -56.386  1.00  0.00           C  
ATOM   1057  CE  LYS B  28      14.659  19.838 -57.018  1.00  0.00           C  
ATOM   1058  NZ  LYS B  28      13.925  20.637 -58.019  1.00  0.00           N1+
ATOM   1059  H   LYS B  28      11.741  17.418 -51.856  1.00  0.00           H  
ATOM   1060  HA  LYS B  28      13.962  18.657 -53.434  1.00  0.00           H  
ATOM   1061  HB2 LYS B  28      11.067  18.405 -54.355  1.00  0.00           H  
ATOM   1062  HB3 LYS B  28      12.318  17.271 -54.829  1.00  0.00           H  
ATOM   1063  HG2 LYS B  28      12.749  20.243 -55.267  1.00  0.00           H  
ATOM   1064  HG3 LYS B  28      11.756  19.310 -56.392  1.00  0.00           H  
ATOM   1065  HD2 LYS B  28      13.519  18.008 -57.153  1.00  0.00           H  
ATOM   1066  HD3 LYS B  28      14.454  18.195 -55.677  1.00  0.00           H  
ATOM   1067  HE2 LYS B  28      15.538  19.397 -57.495  1.00  0.00           H  
ATOM   1068  HE3 LYS B  28      15.024  20.508 -56.233  1.00  0.00           H  
ATOM   1069  HZ1 LYS B  28      14.573  21.334 -58.399  1.00  0.00           H  
ATOM   1070  HZ2 LYS B  28      13.574  20.089 -58.783  1.00  0.00           H  
ATOM   1071  HZ3 LYS B  28      13.146  21.144 -57.596  1.00  0.00           H  
ATOM   1072  N   GLY B  29      13.403  20.508 -51.780  1.00  0.00           N  
ATOM   1073  CA  GLY B  29      13.129  21.608 -50.854  1.00  0.00           C  
ATOM   1074  C   GLY B  29      12.436  21.101 -49.589  1.00  0.00           C  
ATOM   1075  O   GLY B  29      11.259  20.739 -49.628  1.00  0.00           O  
ATOM   1076  H   GLY B  29      14.296  20.036 -51.695  1.00  0.00           H  
ATOM   1077  HA2 GLY B  29      12.482  22.345 -51.324  1.00  0.00           H  
ATOM   1078  HA3 GLY B  29      14.064  22.099 -50.586  1.00  0.00           H  
ATOM   1079  N   ALA B  30      13.199  21.037 -48.498  1.00  0.00           N  
ATOM   1080  CA  ALA B  30      12.774  20.569 -47.180  1.00  0.00           C  
ATOM   1081  C   ALA B  30      13.545  21.354 -46.102  1.00  0.00           C  
ATOM   1082  O   ALA B  30      14.702  21.031 -45.828  1.00  0.00           O  
ATOM   1083  CB  ALA B  30      13.027  19.054 -47.105  1.00  0.00           C  
ATOM   1084  H   ALA B  30      14.167  21.331 -48.579  1.00  0.00           H  
ATOM   1085  HA  ALA B  30      11.709  20.732 -47.044  1.00  0.00           H  
ATOM   1086  HB1 ALA B  30      14.066  18.830 -47.347  1.00  0.00           H  
ATOM   1087  HB2 ALA B  30      12.813  18.698 -46.098  1.00  0.00           H  
ATOM   1088  HB3 ALA B  30      12.370  18.540 -47.807  1.00  0.00           H  
ATOM   1089  N   ILE B  31      12.989  22.458 -45.580  1.00  0.00           N  
ATOM   1090  CA  ILE B  31      13.730  23.356 -44.666  1.00  0.00           C  
ATOM   1091  C   ILE B  31      12.989  23.636 -43.355  1.00  0.00           C  
ATOM   1092  O   ILE B  31      11.805  23.983 -43.368  1.00  0.00           O  
ATOM   1093  CB  ILE B  31      14.292  24.630 -45.361  1.00  0.00           C  
ATOM   1094  CG1 ILE B  31      13.478  25.935 -45.196  1.00  0.00           C  
ATOM   1095  CG2 ILE B  31      14.587  24.413 -46.859  1.00  0.00           C  
ATOM   1096  CD1 ILE B  31      13.801  26.707 -43.907  1.00  0.00           C  
ATOM   1097  H   ILE B  31      12.045  22.704 -45.862  1.00  0.00           H  
ATOM   1098  HA  ILE B  31      14.613  22.808 -44.357  1.00  0.00           H  
ATOM   1099  HB  ILE B  31      15.257  24.812 -44.893  1.00  0.00           H  
ATOM   1100 HG12 ILE B  31      12.415  25.715 -45.233  1.00  0.00           H  
ATOM   1101 HG13 ILE B  31      13.703  26.607 -46.025  1.00  0.00           H  
ATOM   1102 HG21 ILE B  31      15.167  23.501 -46.999  1.00  0.00           H  
ATOM   1103 HG22 ILE B  31      13.658  24.336 -47.425  1.00  0.00           H  
ATOM   1104 HG23 ILE B  31      15.173  25.246 -47.246  1.00  0.00           H  
ATOM   1105 HD11 ILE B  31      13.355  27.697 -43.961  1.00  0.00           H  
ATOM   1106 HD12 ILE B  31      13.402  26.204 -43.030  1.00  0.00           H  
ATOM   1107 HD13 ILE B  31      14.880  26.819 -43.800  1.00  0.00           H  
ATOM   1108  N   ILE B  32      13.704  23.533 -42.226  1.00  0.00           N  
ATOM   1109  CA  ILE B  32      13.192  23.872 -40.886  1.00  0.00           C  
ATOM   1110  C   ILE B  32      14.174  24.722 -40.069  1.00  0.00           C  
ATOM   1111  O   ILE B  32      15.384  24.500 -40.121  1.00  0.00           O  
ATOM   1112  CB  ILE B  32      12.687  22.620 -40.126  1.00  0.00           C  
ATOM   1113  CG1 ILE B  32      11.972  23.019 -38.814  1.00  0.00           C  
ATOM   1114  CG2 ILE B  32      13.809  21.600 -39.857  1.00  0.00           C  
ATOM   1115  CD1 ILE B  32      11.195  21.879 -38.146  1.00  0.00           C  
ATOM   1116  H   ILE B  32      14.679  23.264 -42.301  1.00  0.00           H  
ATOM   1117  HA  ILE B  32      12.330  24.497 -41.045  1.00  0.00           H  
ATOM   1118  HB  ILE B  32      11.943  22.144 -40.765  1.00  0.00           H  
ATOM   1119 HG12 ILE B  32      11.266  23.821 -39.029  1.00  0.00           H  
ATOM   1120 HG13 ILE B  32      12.701  23.395 -38.095  1.00  0.00           H  
ATOM   1121 HG21 ILE B  32      14.508  21.997 -39.123  1.00  0.00           H  
ATOM   1122 HG22 ILE B  32      13.388  20.669 -39.477  1.00  0.00           H  
ATOM   1123 HG23 ILE B  32      14.350  21.376 -40.777  1.00  0.00           H  
ATOM   1124 HD11 ILE B  32      10.513  21.419 -38.862  1.00  0.00           H  
ATOM   1125 HD12 ILE B  32      11.887  21.131 -37.762  1.00  0.00           H  
ATOM   1126 HD13 ILE B  32      10.618  22.275 -37.310  1.00  0.00           H  
ATOM   1127  N   GLY B  33      13.667  25.670 -39.274  1.00  0.00           N  
ATOM   1128  CA  GLY B  33      14.510  26.437 -38.354  1.00  0.00           C  
ATOM   1129  C   GLY B  33      13.791  27.399 -37.405  1.00  0.00           C  
ATOM   1130  O   GLY B  33      12.566  27.540 -37.428  1.00  0.00           O  
ATOM   1131  H   GLY B  33      12.671  25.850 -39.288  1.00  0.00           H  
ATOM   1132  HA2 GLY B  33      15.225  27.016 -38.939  1.00  0.00           H  
ATOM   1133  HA3 GLY B  33      15.081  25.737 -37.743  1.00  0.00           H  
ATOM   1134  N   LEU B  34      14.594  28.068 -36.573  1.00  0.00           N  
ATOM   1135  CA  LEU B  34      14.213  29.155 -35.661  1.00  0.00           C  
ATOM   1136  C   LEU B  34      14.999  30.411 -36.075  1.00  0.00           C  
ATOM   1137  O   LEU B  34      16.202  30.487 -35.836  1.00  0.00           O  
ATOM   1138  CB  LEU B  34      14.521  28.739 -34.203  1.00  0.00           C  
ATOM   1139  CG  LEU B  34      13.345  28.186 -33.379  1.00  0.00           C  
ATOM   1140  CD1 LEU B  34      12.617  27.012 -34.036  1.00  0.00           C  
ATOM   1141  CD2 LEU B  34      13.858  27.710 -32.018  1.00  0.00           C  
ATOM   1142  H   LEU B  34      15.586  27.878 -36.661  1.00  0.00           H  
ATOM   1143  HA  LEU B  34      13.149  29.378 -35.755  1.00  0.00           H  
ATOM   1144  HB2 LEU B  34      14.893  29.614 -33.668  1.00  0.00           H  
ATOM   1145  HB3 LEU B  34      15.323  28.004 -34.209  1.00  0.00           H  
ATOM   1146  HG  LEU B  34      12.631  28.990 -33.208  1.00  0.00           H  
ATOM   1147 HD11 LEU B  34      12.095  27.354 -34.926  1.00  0.00           H  
ATOM   1148 HD12 LEU B  34      13.329  26.241 -34.318  1.00  0.00           H  
ATOM   1149 HD13 LEU B  34      11.883  26.594 -33.349  1.00  0.00           H  
ATOM   1150 HD21 LEU B  34      14.368  28.531 -31.512  1.00  0.00           H  
ATOM   1151 HD22 LEU B  34      13.021  27.388 -31.400  1.00  0.00           H  
ATOM   1152 HD23 LEU B  34      14.554  26.881 -32.149  1.00  0.00           H  
ATOM   1153  N   MET B  35      14.323  31.349 -36.740  1.00  0.00           N  
ATOM   1154  CA  MET B  35      14.881  32.356 -37.650  1.00  0.00           C  
ATOM   1155  C   MET B  35      15.665  31.731 -38.817  1.00  0.00           C  
ATOM   1156  O   MET B  35      16.804  31.287 -38.669  1.00  0.00           O  
ATOM   1157  CB  MET B  35      15.655  33.450 -36.893  1.00  0.00           C  
ATOM   1158  CG  MET B  35      16.328  34.446 -37.847  1.00  0.00           C  
ATOM   1159  SD  MET B  35      17.283  35.746 -37.024  1.00  0.00           S  
ATOM   1160  CE  MET B  35      18.271  36.301 -38.438  1.00  0.00           C  
ATOM   1161  H   MET B  35      13.318  31.225 -36.800  1.00  0.00           H  
ATOM   1162  HA  MET B  35      14.027  32.863 -38.099  1.00  0.00           H  
ATOM   1163  HB2 MET B  35      16.422  32.996 -36.268  1.00  0.00           H  
ATOM   1164  HB3 MET B  35      14.964  33.990 -36.245  1.00  0.00           H  
ATOM   1165  HG2 MET B  35      15.569  34.913 -38.474  1.00  0.00           H  
ATOM   1166  HG3 MET B  35      17.015  33.904 -38.497  1.00  0.00           H  
ATOM   1167  HE1 MET B  35      17.610  36.649 -39.233  1.00  0.00           H  
ATOM   1168  HE2 MET B  35      18.926  37.115 -38.128  1.00  0.00           H  
ATOM   1169  HE3 MET B  35      18.878  35.474 -38.811  1.00  0.00           H  
ATOM   1170  N   VAL B  36      15.074  31.821 -40.009  1.00  0.00           N  
ATOM   1171  CA  VAL B  36      15.715  31.616 -41.315  1.00  0.00           C  
ATOM   1172  C   VAL B  36      15.305  32.765 -42.244  1.00  0.00           C  
ATOM   1173  O   VAL B  36      14.191  33.286 -42.140  1.00  0.00           O  
ATOM   1174  CB  VAL B  36      15.335  30.246 -41.930  1.00  0.00           C  
ATOM   1175  CG1 VAL B  36      16.184  29.897 -43.162  1.00  0.00           C  
ATOM   1176  CG2 VAL B  36      15.499  29.083 -40.938  1.00  0.00           C  
ATOM   1177  H   VAL B  36      14.101  32.107 -40.029  1.00  0.00           H  
ATOM   1178  HA  VAL B  36      16.794  31.655 -41.186  1.00  0.00           H  
ATOM   1179  HB  VAL B  36      14.290  30.278 -42.234  1.00  0.00           H  
ATOM   1180 HG11 VAL B  36      17.241  29.873 -42.906  1.00  0.00           H  
ATOM   1181 HG12 VAL B  36      15.894  28.923 -43.550  1.00  0.00           H  
ATOM   1182 HG13 VAL B  36      16.024  30.622 -43.957  1.00  0.00           H  
ATOM   1183 HG21 VAL B  36      16.519  29.061 -40.552  1.00  0.00           H  
ATOM   1184 HG22 VAL B  36      14.803  29.203 -40.108  1.00  0.00           H  
ATOM   1185 HG23 VAL B  36      15.277  28.135 -41.428  1.00  0.00           H  
ATOM   1186  N   GLY B  37      16.175  33.157 -43.176  1.00  0.00           N  
ATOM   1187  CA  GLY B  37      15.807  34.027 -44.294  1.00  0.00           C  
ATOM   1188  C   GLY B  37      14.990  33.298 -45.369  1.00  0.00           C  
ATOM   1189  O   GLY B  37      14.382  32.256 -45.123  1.00  0.00           O  
ATOM   1190  H   GLY B  37      17.099  32.740 -43.182  1.00  0.00           H  
ATOM   1191  HA2 GLY B  37      16.714  34.418 -44.750  1.00  0.00           H  
ATOM   1192  HA3 GLY B  37      15.221  34.869 -43.926  1.00  0.00           H  
ATOM   1193  N   GLY B  38      14.950  33.863 -46.576  1.00  0.00           N  
ATOM   1194  CA  GLY B  38      14.364  33.188 -47.739  1.00  0.00           C  
ATOM   1195  C   GLY B  38      15.265  32.077 -48.285  1.00  0.00           C  
ATOM   1196  O   GLY B  38      16.486  32.143 -48.123  1.00  0.00           O  
ATOM   1197  H   GLY B  38      15.480  34.703 -46.737  1.00  0.00           H  
ATOM   1198  HA2 GLY B  38      14.190  33.910 -48.535  1.00  0.00           H  
ATOM   1199  HA3 GLY B  38      13.406  32.748 -47.458  1.00  0.00           H  
ATOM   1200  N   VAL B  39      14.685  31.081 -48.964  1.00  0.00           N  
ATOM   1201  CA  VAL B  39      15.452  29.987 -49.594  1.00  0.00           C  
ATOM   1202  C   VAL B  39      15.141  29.843 -51.084  1.00  0.00           C  
ATOM   1203  O   VAL B  39      13.981  29.916 -51.491  1.00  0.00           O  
ATOM   1204  CB  VAL B  39      15.352  28.639 -48.844  1.00  0.00           C  
ATOM   1205  CG1 VAL B  39      15.615  28.798 -47.340  1.00  0.00           C  
ATOM   1206  CG2 VAL B  39      14.014  27.912 -49.006  1.00  0.00           C  
ATOM   1207  H   VAL B  39      13.687  31.119 -49.117  1.00  0.00           H  
ATOM   1208  HA  VAL B  39      16.502  30.259 -49.540  1.00  0.00           H  
ATOM   1209  HB  VAL B  39      16.128  27.987 -49.247  1.00  0.00           H  
ATOM   1210 HG11 VAL B  39      16.497  29.415 -47.185  1.00  0.00           H  
ATOM   1211 HG12 VAL B  39      14.768  29.282 -46.852  1.00  0.00           H  
ATOM   1212 HG13 VAL B  39      15.780  27.821 -46.885  1.00  0.00           H  
ATOM   1213 HG21 VAL B  39      13.215  28.518 -48.590  1.00  0.00           H  
ATOM   1214 HG22 VAL B  39      13.819  27.715 -50.058  1.00  0.00           H  
ATOM   1215 HG23 VAL B  39      14.044  26.959 -48.482  1.00  0.00           H  
ATOM   1216  N   VAL B  40      16.173  29.601 -51.895  1.00  0.00           N  
ATOM   1217  CA  VAL B  40      16.059  29.363 -53.345  1.00  0.00           C  
ATOM   1218  C   VAL B  40      16.683  28.011 -53.683  1.00  0.00           C  
ATOM   1219  O   VAL B  40      17.865  27.801 -53.423  1.00  0.00           O  
ATOM   1220  CB  VAL B  40      16.701  30.506 -54.154  1.00  0.00           C  
ATOM   1221  CG1 VAL B  40      16.605  30.261 -55.666  1.00  0.00           C  
ATOM   1222  CG2 VAL B  40      16.028  31.852 -53.849  1.00  0.00           C  
ATOM   1223  H   VAL B  40      17.105  29.600 -51.488  1.00  0.00           H  
ATOM   1224  HA  VAL B  40      15.009  29.330 -53.621  1.00  0.00           H  
ATOM   1225  HB  VAL B  40      17.753  30.582 -53.886  1.00  0.00           H  
ATOM   1226 HG11 VAL B  40      15.565  30.124 -55.961  1.00  0.00           H  
ATOM   1227 HG12 VAL B  40      17.024  31.111 -56.205  1.00  0.00           H  
ATOM   1228 HG13 VAL B  40      17.175  29.373 -55.941  1.00  0.00           H  
ATOM   1229 HG21 VAL B  40      14.959  31.794 -54.053  1.00  0.00           H  
ATOM   1230 HG22 VAL B  40      16.177  32.117 -52.803  1.00  0.00           H  
ATOM   1231 HG23 VAL B  40      16.471  32.637 -54.463  1.00  0.00           H  
ATOM   1232  N   ILE B  41      15.890  27.080 -54.213  1.00  0.00           N  
ATOM   1233  CA  ILE B  41      16.250  25.666 -54.382  1.00  0.00           C  
ATOM   1234  C   ILE B  41      15.970  25.224 -55.826  1.00  0.00           C  
ATOM   1235  O   ILE B  41      14.821  25.293 -56.275  1.00  0.00           O  
ATOM   1236  CB  ILE B  41      15.442  24.796 -53.390  1.00  0.00           C  
ATOM   1237  CG1 ILE B  41      15.477  25.249 -51.908  1.00  0.00           C  
ATOM   1238  CG2 ILE B  41      15.835  23.314 -53.513  1.00  0.00           C  
ATOM   1239  CD1 ILE B  41      16.840  25.242 -51.210  1.00  0.00           C  
ATOM   1240  H   ILE B  41      14.930  27.339 -54.419  1.00  0.00           H  
ATOM   1241  HA  ILE B  41      17.312  25.527 -54.180  1.00  0.00           H  
ATOM   1242  HB  ILE B  41      14.401  24.874 -53.694  1.00  0.00           H  
ATOM   1243 HG12 ILE B  41      14.814  24.598 -51.338  1.00  0.00           H  
ATOM   1244 HG13 ILE B  41      15.070  26.257 -51.834  1.00  0.00           H  
ATOM   1245 HG21 ILE B  41      16.902  23.188 -53.331  1.00  0.00           H  
ATOM   1246 HG22 ILE B  41      15.259  22.718 -52.806  1.00  0.00           H  
ATOM   1247 HG23 ILE B  41      15.612  22.945 -54.516  1.00  0.00           H  
ATOM   1248 HD11 ILE B  41      17.526  25.919 -51.713  1.00  0.00           H  
ATOM   1249 HD12 ILE B  41      16.716  25.574 -50.179  1.00  0.00           H  
ATOM   1250 HD13 ILE B  41      17.254  24.237 -51.203  1.00  0.00           H  
ATOM   1251  N   ALA B  42      16.994  24.707 -56.509  1.00  0.00           N  
ATOM   1252  CA  ALA B  42      16.897  24.078 -57.831  1.00  0.00           C  
ATOM   1253  C   ALA B  42      16.597  22.571 -57.765  1.00  0.00           C  
ATOM   1254  O   ALA B  42      16.103  22.023 -58.773  1.00  0.00           O  
ATOM   1255  CB  ALA B  42      18.182  24.394 -58.607  1.00  0.00           C  
ATOM   1256  OXT ALA B  42      16.869  21.923 -56.727  1.00  0.00           O1-
ATOM   1257  H   ALA B  42      17.908  24.707 -56.067  1.00  0.00           H  
ATOM   1258  HA  ALA B  42      16.066  24.527 -58.374  1.00  0.00           H  
ATOM   1259  HB1 ALA B  42      18.299  25.473 -58.708  1.00  0.00           H  
ATOM   1260  HB2 ALA B  42      19.042  23.992 -58.074  1.00  0.00           H  
ATOM   1261  HB3 ALA B  42      18.133  23.944 -59.599  1.00  0.00           H  
TER    1262      ALA B  42 
ATOM   1263  N   ASP C   1       9.087  -1.341   0.752  1.00  0.00           N1+
ATOM   1264  CA  ASP C   1      10.463  -1.273   0.242  1.00  0.00           C  
ATOM   1265  C   ASP C   1      10.913   0.190   0.165  1.00  0.00           C  
ATOM   1266  O   ASP C   1      10.376   0.998   0.917  1.00  0.00           O  
ATOM   1267  CB  ASP C   1      10.561  -2.038  -1.081  1.00  0.00           C  
ATOM   1268  CG  ASP C   1      11.981  -2.567  -1.178  1.00  0.00           C  
ATOM   1269  OD1 ASP C   1      12.793  -1.876  -1.822  1.00  0.00           O  
ATOM   1270  OD2 ASP C   1      12.241  -3.541  -0.445  1.00  0.00           O1-
ATOM   1271  H1  ASP C   1       8.985  -0.824   1.619  1.00  0.00           H  
ATOM   1272  H2  ASP C   1       8.781  -2.289   0.883  1.00  0.00           H  
ATOM   1273  H3  ASP C   1       8.448  -0.871   0.116  1.00  0.00           H  
ATOM   1274  HA  ASP C   1      11.118  -1.772   0.957  1.00  0.00           H  
ATOM   1275  HB2 ASP C   1      10.313  -1.389  -1.924  1.00  0.00           H  
ATOM   1276  HB3 ASP C   1       9.870  -2.883  -1.074  1.00  0.00           H  
ATOM   1277  N   ALA C   2      11.912   0.531  -0.652  1.00  0.00           N  
ATOM   1278  CA  ALA C   2      12.415   1.895  -0.832  1.00  0.00           C  
ATOM   1279  C   ALA C   2      12.842   2.152  -2.293  1.00  0.00           C  
ATOM   1280  O   ALA C   2      13.970   2.566  -2.557  1.00  0.00           O  
ATOM   1281  CB  ALA C   2      13.537   2.144   0.188  1.00  0.00           C  
ATOM   1282  H   ALA C   2      12.361  -0.200  -1.208  1.00  0.00           H  
ATOM   1283  HA  ALA C   2      11.606   2.595  -0.626  1.00  0.00           H  
ATOM   1284  HB1 ALA C   2      14.362   1.454   0.005  1.00  0.00           H  
ATOM   1285  HB2 ALA C   2      13.899   3.168   0.093  1.00  0.00           H  
ATOM   1286  HB3 ALA C   2      13.158   1.995   1.200  1.00  0.00           H  
ATOM   1287  N   GLU C   3      11.954   1.868  -3.250  1.00  0.00           N  
ATOM   1288  CA  GLU C   3      12.259   1.950  -4.686  1.00  0.00           C  
ATOM   1289  C   GLU C   3      12.132   3.395  -5.216  1.00  0.00           C  
ATOM   1290  O   GLU C   3      11.162   4.106  -4.935  1.00  0.00           O  
ATOM   1291  CB  GLU C   3      11.410   0.908  -5.441  1.00  0.00           C  
ATOM   1292  CG  GLU C   3      11.483   0.941  -6.976  1.00  0.00           C  
ATOM   1293  CD  GLU C   3      12.864   0.695  -7.593  1.00  0.00           C  
ATOM   1294  OE1 GLU C   3      12.947   0.040  -8.657  1.00  0.00           O  
ATOM   1295  OE2 GLU C   3      13.852   1.322  -7.152  1.00  0.00           O1-
ATOM   1296  H   GLU C   3      11.011   1.620  -2.981  1.00  0.00           H  
ATOM   1297  HA  GLU C   3      13.302   1.655  -4.813  1.00  0.00           H  
ATOM   1298  HB2 GLU C   3      10.367   1.054  -5.158  1.00  0.00           H  
ATOM   1299  HB3 GLU C   3      11.703  -0.087  -5.103  1.00  0.00           H  
ATOM   1300  HG2 GLU C   3      11.147   1.917  -7.309  1.00  0.00           H  
ATOM   1301  HG3 GLU C   3      10.779   0.201  -7.364  1.00  0.00           H  
ATOM   1302  N   PHE C   4      13.152   3.849  -5.955  1.00  0.00           N  
ATOM   1303  CA  PHE C   4      13.434   5.267  -6.230  1.00  0.00           C  
ATOM   1304  C   PHE C   4      13.949   5.504  -7.659  1.00  0.00           C  
ATOM   1305  O   PHE C   4      14.881   4.838  -8.111  1.00  0.00           O  
ATOM   1306  CB  PHE C   4      14.478   5.791  -5.222  1.00  0.00           C  
ATOM   1307  CG  PHE C   4      13.921   6.616  -4.076  1.00  0.00           C  
ATOM   1308  CD1 PHE C   4      13.289   5.984  -2.990  1.00  0.00           C  
ATOM   1309  CD2 PHE C   4      14.060   8.018  -4.080  1.00  0.00           C  
ATOM   1310  CE1 PHE C   4      12.807   6.744  -1.910  1.00  0.00           C  
ATOM   1311  CE2 PHE C   4      13.584   8.779  -2.996  1.00  0.00           C  
ATOM   1312  CZ  PHE C   4      12.962   8.141  -1.909  1.00  0.00           C  
ATOM   1313  H   PHE C   4      13.844   3.159  -6.243  1.00  0.00           H  
ATOM   1314  HA  PHE C   4      12.521   5.844  -6.099  1.00  0.00           H  
ATOM   1315  HB2 PHE C   4      15.203   6.413  -5.750  1.00  0.00           H  
ATOM   1316  HB3 PHE C   4      15.044   4.954  -4.808  1.00  0.00           H  
ATOM   1317  HD1 PHE C   4      13.170   4.912  -2.987  1.00  0.00           H  
ATOM   1318  HD2 PHE C   4      14.543   8.513  -4.909  1.00  0.00           H  
ATOM   1319  HE1 PHE C   4      12.316   6.254  -1.082  1.00  0.00           H  
ATOM   1320  HE2 PHE C   4      13.696   9.854  -2.996  1.00  0.00           H  
ATOM   1321  HZ  PHE C   4      12.587   8.723  -1.079  1.00  0.00           H  
ATOM   1322  N   ARG C   5      13.466   6.557  -8.332  1.00  0.00           N  
ATOM   1323  CA  ARG C   5      14.046   7.082  -9.588  1.00  0.00           C  
ATOM   1324  C   ARG C   5      14.293   8.590  -9.526  1.00  0.00           C  
ATOM   1325  O   ARG C   5      13.678   9.305  -8.735  1.00  0.00           O  
ATOM   1326  CB  ARG C   5      13.190   6.686 -10.803  1.00  0.00           C  
ATOM   1327  CG  ARG C   5      13.153   5.176 -11.093  1.00  0.00           C  
ATOM   1328  CD  ARG C   5      14.506   4.577 -11.520  1.00  0.00           C  
ATOM   1329  NE  ARG C   5      14.392   3.115 -11.707  1.00  0.00           N  
ATOM   1330  CZ  ARG C   5      14.324   2.213 -10.739  1.00  0.00           C  
ATOM   1331  NH1 ARG C   5      14.583   2.495  -9.501  1.00  0.00           N  
ATOM   1332  NH2 ARG C   5      13.965   0.988 -10.979  1.00  0.00           N1+
ATOM   1333  H   ARG C   5      12.700   7.066  -7.908  1.00  0.00           H  
ATOM   1334  HA  ARG C   5      15.036   6.646  -9.729  1.00  0.00           H  
ATOM   1335  HB2 ARG C   5      13.553   7.196 -11.692  1.00  0.00           H  
ATOM   1336  HB3 ARG C   5      12.177   7.034 -10.637  1.00  0.00           H  
ATOM   1337  HG2 ARG C   5      12.438   5.001 -11.897  1.00  0.00           H  
ATOM   1338  HG3 ARG C   5      12.788   4.654 -10.209  1.00  0.00           H  
ATOM   1339  HD2 ARG C   5      15.267   4.792 -10.769  1.00  0.00           H  
ATOM   1340  HD3 ARG C   5      14.821   5.043 -12.457  1.00  0.00           H  
ATOM   1341  HE  ARG C   5      14.257   2.792 -12.649  1.00  0.00           H  
ATOM   1342 HH11 ARG C   5      14.421   1.805  -8.758  1.00  0.00           H  
ATOM   1343 HH12 ARG C   5      14.862   3.422  -9.212  1.00  0.00           H  
ATOM   1344 HH21 ARG C   5      13.737   0.662 -11.892  1.00  0.00           H  
ATOM   1345 HH22 ARG C   5      13.727   0.424 -10.150  1.00  0.00           H  
ATOM   1346  N   HIS C   6      15.255   9.055 -10.322  1.00  0.00           N  
ATOM   1347  CA  HIS C   6      15.865  10.396 -10.283  1.00  0.00           C  
ATOM   1348  C   HIS C   6      16.188  10.877 -11.716  1.00  0.00           C  
ATOM   1349  O   HIS C   6      17.165  11.594 -11.955  1.00  0.00           O  
ATOM   1350  CB  HIS C   6      17.091  10.316  -9.345  1.00  0.00           C  
ATOM   1351  CG  HIS C   6      17.684  11.636  -8.905  1.00  0.00           C  
ATOM   1352  CD2 HIS C   6      17.703  12.139  -7.633  1.00  0.00           C  
ATOM   1353  ND1 HIS C   6      18.390  12.509  -9.708  1.00  0.00           N1+
ATOM   1354  CE1 HIS C   6      18.824  13.534  -8.949  1.00  0.00           C  
ATOM   1355  NE2 HIS C   6      18.417  13.326  -7.677  1.00  0.00           N  
ATOM   1356  H   HIS C   6      15.604   8.408 -11.037  1.00  0.00           H  
ATOM   1357  HA  HIS C   6      15.139  11.093  -9.861  1.00  0.00           H  
ATOM   1358  HB2 HIS C   6      17.870   9.728  -9.836  1.00  0.00           H  
ATOM   1359  HB3 HIS C   6      16.804   9.771  -8.443  1.00  0.00           H  
ATOM   1360  HD1 HIS C   6      18.484  12.392 -10.720  1.00  0.00           H  
ATOM   1361  HD2 HIS C   6      17.268  11.672  -6.755  1.00  0.00           H  
ATOM   1362  HE2 HIS C   6      18.618  13.925  -6.880  1.00  0.00           H  
ATOM   1363  HE1 HIS C   6      19.404  14.382  -9.304  1.00  0.00           H  
ATOM   1364  N   ASP C   7      15.385  10.437 -12.676  1.00  0.00           N  
ATOM   1365  CA  ASP C   7      15.756  10.218 -14.074  1.00  0.00           C  
ATOM   1366  C   ASP C   7      15.423  11.457 -14.917  1.00  0.00           C  
ATOM   1367  O   ASP C   7      14.575  11.423 -15.799  1.00  0.00           O  
ATOM   1368  CB  ASP C   7      15.053   8.945 -14.586  1.00  0.00           C  
ATOM   1369  CG  ASP C   7      15.425   7.637 -13.874  1.00  0.00           C  
ATOM   1370  OD1 ASP C   7      15.787   7.664 -12.671  1.00  0.00           O  
ATOM   1371  OD2 ASP C   7      15.292   6.577 -14.529  1.00  0.00           O1-
ATOM   1372  H   ASP C   7      14.536   9.961 -12.401  1.00  0.00           H  
ATOM   1373  HA  ASP C   7      16.832  10.051 -14.143  1.00  0.00           H  
ATOM   1374  HB2 ASP C   7      15.300   8.843 -15.641  1.00  0.00           H  
ATOM   1375  HB3 ASP C   7      13.973   9.074 -14.513  1.00  0.00           H  
ATOM   1376  N   SER C   8      15.994  12.606 -14.544  1.00  0.00           N  
ATOM   1377  CA  SER C   8      15.534  13.949 -14.938  1.00  0.00           C  
ATOM   1378  C   SER C   8      15.849  14.350 -16.395  1.00  0.00           C  
ATOM   1379  O   SER C   8      16.377  15.437 -16.641  1.00  0.00           O  
ATOM   1380  CB  SER C   8      16.066  14.968 -13.926  1.00  0.00           C  
ATOM   1381  OG  SER C   8      15.325  16.168 -14.019  1.00  0.00           O  
ATOM   1382  H   SER C   8      16.695  12.535 -13.819  1.00  0.00           H  
ATOM   1383  HA  SER C   8      14.448  13.945 -14.856  1.00  0.00           H  
ATOM   1384  HB2 SER C   8      17.124  15.161 -14.110  1.00  0.00           H  
ATOM   1385  HB3 SER C   8      15.953  14.566 -12.918  1.00  0.00           H  
ATOM   1386  HG  SER C   8      15.593  16.572 -14.862  1.00  0.00           H  
ATOM   1387  N   GLY C   9      15.519  13.477 -17.345  1.00  0.00           N  
ATOM   1388  CA  GLY C   9      16.000  13.465 -18.721  1.00  0.00           C  
ATOM   1389  C   GLY C   9      17.141  12.459 -18.881  1.00  0.00           C  
ATOM   1390  O   GLY C   9      18.154  12.551 -18.192  1.00  0.00           O  
ATOM   1391  H   GLY C   9      15.048  12.632 -17.031  1.00  0.00           H  
ATOM   1392  HA2 GLY C   9      16.363  14.451 -19.010  1.00  0.00           H  
ATOM   1393  HA3 GLY C   9      15.181  13.189 -19.382  1.00  0.00           H  
ATOM   1394  N   TYR C  10      16.996  11.534 -19.827  1.00  0.00           N  
ATOM   1395  CA  TYR C  10      18.077  10.682 -20.325  1.00  0.00           C  
ATOM   1396  C   TYR C  10      18.811  11.413 -21.458  1.00  0.00           C  
ATOM   1397  O   TYR C  10      20.019  11.636 -21.388  1.00  0.00           O  
ATOM   1398  CB  TYR C  10      17.500   9.337 -20.796  1.00  0.00           C  
ATOM   1399  CG  TYR C  10      16.639   8.607 -19.775  1.00  0.00           C  
ATOM   1400  CD1 TYR C  10      17.223   8.062 -18.613  1.00  0.00           C  
ATOM   1401  CD2 TYR C  10      15.251   8.480 -19.985  1.00  0.00           C  
ATOM   1402  CE1 TYR C  10      16.423   7.389 -17.666  1.00  0.00           C  
ATOM   1403  CE2 TYR C  10      14.451   7.802 -19.043  1.00  0.00           C  
ATOM   1404  CZ  TYR C  10      15.033   7.254 -17.880  1.00  0.00           C  
ATOM   1405  OH  TYR C  10      14.254   6.608 -16.971  1.00  0.00           O  
ATOM   1406  H   TYR C  10      16.142  11.560 -20.379  1.00  0.00           H  
ATOM   1407  HA  TYR C  10      18.792  10.493 -19.523  1.00  0.00           H  
ATOM   1408  HB2 TYR C  10      18.328   8.684 -21.076  1.00  0.00           H  
ATOM   1409  HB3 TYR C  10      16.904   9.507 -21.695  1.00  0.00           H  
ATOM   1410  HD1 TYR C  10      18.285   8.169 -18.443  1.00  0.00           H  
ATOM   1411  HD2 TYR C  10      14.790   8.913 -20.862  1.00  0.00           H  
ATOM   1412  HE1 TYR C  10      16.861   6.976 -16.770  1.00  0.00           H  
ATOM   1413  HE2 TYR C  10      13.383   7.728 -19.180  1.00  0.00           H  
ATOM   1414  HH  TYR C  10      14.718   6.478 -16.117  1.00  0.00           H  
ATOM   1415  N   GLU C  11      18.046  12.001 -22.383  1.00  0.00           N  
ATOM   1416  CA  GLU C  11      18.505  13.035 -23.309  1.00  0.00           C  
ATOM   1417  C   GLU C  11      18.476  14.405 -22.609  1.00  0.00           C  
ATOM   1418  O   GLU C  11      17.688  15.305 -22.929  1.00  0.00           O  
ATOM   1419  CB  GLU C  11      17.703  12.959 -24.624  1.00  0.00           C  
ATOM   1420  CG  GLU C  11      18.321  11.957 -25.613  1.00  0.00           C  
ATOM   1421  CD  GLU C  11      19.617  12.530 -26.195  1.00  0.00           C  
ATOM   1422  OE1 GLU C  11      19.528  13.364 -27.121  1.00  0.00           O  
ATOM   1423  OE2 GLU C  11      20.709  12.310 -25.628  1.00  0.00           O1-
ATOM   1424  H   GLU C  11      17.037  11.858 -22.315  1.00  0.00           H  
ATOM   1425  HA  GLU C  11      19.553  12.839 -23.541  1.00  0.00           H  
ATOM   1426  HB2 GLU C  11      17.681  13.938 -25.105  1.00  0.00           H  
ATOM   1427  HB3 GLU C  11      16.675  12.667 -24.410  1.00  0.00           H  
ATOM   1428  HG2 GLU C  11      17.609  11.784 -26.424  1.00  0.00           H  
ATOM   1429  HG3 GLU C  11      18.508  11.004 -25.114  1.00  0.00           H  
ATOM   1430  N   VAL C  12      19.381  14.556 -21.632  1.00  0.00           N  
ATOM   1431  CA  VAL C  12      19.518  15.691 -20.691  1.00  0.00           C  
ATOM   1432  C   VAL C  12      19.546  17.082 -21.335  1.00  0.00           C  
ATOM   1433  O   VAL C  12      19.289  18.076 -20.656  1.00  0.00           O  
ATOM   1434  CB  VAL C  12      20.791  15.540 -19.826  1.00  0.00           C  
ATOM   1435  CG1 VAL C  12      20.673  14.381 -18.838  1.00  0.00           C  
ATOM   1436  CG2 VAL C  12      22.068  15.353 -20.660  1.00  0.00           C  
ATOM   1437  H   VAL C  12      19.928  13.723 -21.419  1.00  0.00           H  
ATOM   1438  HA  VAL C  12      18.660  15.675 -20.019  1.00  0.00           H  
ATOM   1439  HB  VAL C  12      20.912  16.448 -19.235  1.00  0.00           H  
ATOM   1440 HG11 VAL C  12      19.813  14.543 -18.189  1.00  0.00           H  
ATOM   1441 HG12 VAL C  12      20.550  13.432 -19.362  1.00  0.00           H  
ATOM   1442 HG13 VAL C  12      21.566  14.328 -18.215  1.00  0.00           H  
ATOM   1443 HG21 VAL C  12      22.931  15.326 -19.993  1.00  0.00           H  
ATOM   1444 HG22 VAL C  12      22.031  14.413 -21.212  1.00  0.00           H  
ATOM   1445 HG23 VAL C  12      22.195  16.183 -21.353  1.00  0.00           H  
ATOM   1446  N   HIS C  13      19.783  17.184 -22.648  1.00  0.00           N  
ATOM   1447  CA  HIS C  13      19.772  18.438 -23.423  1.00  0.00           C  
ATOM   1448  C   HIS C  13      18.402  19.146 -23.420  1.00  0.00           C  
ATOM   1449  O   HIS C  13      18.348  20.344 -23.678  1.00  0.00           O  
ATOM   1450  CB  HIS C  13      20.244  18.186 -24.875  1.00  0.00           C  
ATOM   1451  CG  HIS C  13      21.068  16.936 -25.088  1.00  0.00           C  
ATOM   1452  CD2 HIS C  13      20.580  15.765 -25.592  1.00  0.00           C  
ATOM   1453  ND1 HIS C  13      22.394  16.723 -24.744  1.00  0.00           N1+
ATOM   1454  CE1 HIS C  13      22.695  15.434 -25.022  1.00  0.00           C  
ATOM   1455  NE2 HIS C  13      21.603  14.842 -25.543  1.00  0.00           N  
ATOM   1456  H   HIS C  13      19.913  16.314 -23.146  1.00  0.00           H  
ATOM   1457  HA  HIS C  13      20.475  19.126 -22.951  1.00  0.00           H  
ATOM   1458  HB2 HIS C  13      20.805  19.055 -25.226  1.00  0.00           H  
ATOM   1459  HB3 HIS C  13      19.369  18.104 -25.521  1.00  0.00           H  
ATOM   1460  HD1 HIS C  13      23.026  17.416 -24.361  1.00  0.00           H  
ATOM   1461  HD2 HIS C  13      19.573  15.572 -25.949  1.00  0.00           H  
ATOM   1462  HE2 HIS C  13      21.486  13.840 -25.789  1.00  0.00           H  
ATOM   1463  HE1 HIS C  13      23.645  14.936 -24.846  1.00  0.00           H  
ATOM   1464  N   HIS C  14      17.306  18.428 -23.118  1.00  0.00           N  
ATOM   1465  CA  HIS C  14      15.908  18.909 -22.973  1.00  0.00           C  
ATOM   1466  C   HIS C  14      15.265  19.667 -24.165  1.00  0.00           C  
ATOM   1467  O   HIS C  14      14.041  19.814 -24.192  1.00  0.00           O  
ATOM   1468  CB  HIS C  14      15.670  19.546 -21.583  1.00  0.00           C  
ATOM   1469  CG  HIS C  14      16.668  20.587 -21.114  1.00  0.00           C  
ATOM   1470  CD2 HIS C  14      16.616  21.936 -21.334  1.00  0.00           C  
ATOM   1471  ND1 HIS C  14      17.806  20.340 -20.364  1.00  0.00           N1+
ATOM   1472  CE1 HIS C  14      18.444  21.507 -20.156  1.00  0.00           C  
ATOM   1473  NE2 HIS C  14      17.731  22.496 -20.731  1.00  0.00           N  
ATOM   1474  H   HIS C  14      17.464  17.437 -22.956  1.00  0.00           H  
ATOM   1475  HA  HIS C  14      15.313  17.998 -22.949  1.00  0.00           H  
ATOM   1476  HB2 HIS C  14      15.673  18.739 -20.846  1.00  0.00           H  
ATOM   1477  HB3 HIS C  14      14.668  19.977 -21.556  1.00  0.00           H  
ATOM   1478  HD1 HIS C  14      18.186  19.414 -20.147  1.00  0.00           H  
ATOM   1479  HD2 HIS C  14      15.861  22.461 -21.899  1.00  0.00           H  
ATOM   1480  HE2 HIS C  14      17.994  23.476 -20.759  1.00  0.00           H  
ATOM   1481  HE1 HIS C  14      19.400  21.618 -19.649  1.00  0.00           H  
ATOM   1482  N   GLN C  15      16.022  19.940 -25.225  1.00  0.00           N  
ATOM   1483  CA  GLN C  15      15.579  20.158 -26.608  1.00  0.00           C  
ATOM   1484  C   GLN C  15      16.385  19.233 -27.539  1.00  0.00           C  
ATOM   1485  O   GLN C  15      17.490  18.827 -27.169  1.00  0.00           O  
ATOM   1486  CB  GLN C  15      15.800  21.625 -27.017  1.00  0.00           C  
ATOM   1487  CG  GLN C  15      14.869  22.629 -26.322  1.00  0.00           C  
ATOM   1488  CD  GLN C  15      15.313  23.074 -24.931  1.00  0.00           C  
ATOM   1489  NE2 GLN C  15      16.355  23.871 -24.831  1.00  0.00           N  
ATOM   1490  OE1 GLN C  15      14.711  22.750 -23.912  1.00  0.00           O  
ATOM   1491  H   GLN C  15      17.022  19.852 -25.103  1.00  0.00           H  
ATOM   1492  HA  GLN C  15      14.522  19.908 -26.716  1.00  0.00           H  
ATOM   1493  HB2 GLN C  15      15.610  21.701 -28.088  1.00  0.00           H  
ATOM   1494  HB3 GLN C  15      16.842  21.906 -26.849  1.00  0.00           H  
ATOM   1495  HG2 GLN C  15      13.876  22.194 -26.260  1.00  0.00           H  
ATOM   1496  HG3 GLN C  15      14.811  23.521 -26.945  1.00  0.00           H  
ATOM   1497 HE21 GLN C  15      16.596  24.229 -23.928  1.00  0.00           H  
ATOM   1498 HE22 GLN C  15      16.840  24.167 -25.662  1.00  0.00           H  
ATOM   1499  N   LYS C  16      15.887  18.936 -28.750  1.00  0.00           N  
ATOM   1500  CA  LYS C  16      16.652  18.210 -29.782  1.00  0.00           C  
ATOM   1501  C   LYS C  16      16.432  18.735 -31.198  1.00  0.00           C  
ATOM   1502  O   LYS C  16      15.295  18.875 -31.644  1.00  0.00           O  
ATOM   1503  CB  LYS C  16      16.318  16.707 -29.781  1.00  0.00           C  
ATOM   1504  CG  LYS C  16      16.950  15.938 -28.614  1.00  0.00           C  
ATOM   1505  CD  LYS C  16      17.054  14.431 -28.905  1.00  0.00           C  
ATOM   1506  CE  LYS C  16      18.373  14.035 -29.595  1.00  0.00           C  
ATOM   1507  NZ  LYS C  16      18.421  14.285 -31.058  1.00  0.00           N1+
ATOM   1508  H   LYS C  16      14.953  19.267 -28.991  1.00  0.00           H  
ATOM   1509  HA  LYS C  16      17.716  18.325 -29.567  1.00  0.00           H  
ATOM   1510  HB2 LYS C  16      16.685  16.282 -30.713  1.00  0.00           H  
ATOM   1511  HB3 LYS C  16      15.235  16.570 -29.765  1.00  0.00           H  
ATOM   1512  HG2 LYS C  16      16.331  16.089 -27.729  1.00  0.00           H  
ATOM   1513  HG3 LYS C  16      17.947  16.325 -28.401  1.00  0.00           H  
ATOM   1514  HD2 LYS C  16      16.192  14.081 -29.474  1.00  0.00           H  
ATOM   1515  HD3 LYS C  16      17.037  13.919 -27.941  1.00  0.00           H  
ATOM   1516  HE2 LYS C  16      18.535  12.970 -29.400  1.00  0.00           H  
ATOM   1517  HE3 LYS C  16      19.191  14.555 -29.086  1.00  0.00           H  
ATOM   1518  HZ1 LYS C  16      18.317  15.266 -31.303  1.00  0.00           H  
ATOM   1519  HZ2 LYS C  16      19.313  13.990 -31.430  1.00  0.00           H  
ATOM   1520  HZ3 LYS C  16      17.698  13.770 -31.536  1.00  0.00           H  
ATOM   1521  N   LEU C  17      17.524  18.735 -31.963  1.00  0.00           N  
ATOM   1522  CA  LEU C  17      17.507  18.568 -33.418  1.00  0.00           C  
ATOM   1523  C   LEU C  17      17.617  17.071 -33.781  1.00  0.00           C  
ATOM   1524  O   LEU C  17      18.272  16.311 -33.057  1.00  0.00           O  
ATOM   1525  CB  LEU C  17      18.654  19.367 -34.077  1.00  0.00           C  
ATOM   1526  CG  LEU C  17      18.436  20.886 -34.229  1.00  0.00           C  
ATOM   1527  CD1 LEU C  17      18.356  21.632 -32.893  1.00  0.00           C  
ATOM   1528  CD2 LEU C  17      19.589  21.491 -35.033  1.00  0.00           C  
ATOM   1529  H   LEU C  17      18.411  18.602 -31.509  1.00  0.00           H  
ATOM   1530  HA  LEU C  17      16.565  18.945 -33.807  1.00  0.00           H  
ATOM   1531  HB2 LEU C  17      18.787  18.970 -35.085  1.00  0.00           H  
ATOM   1532  HB3 LEU C  17      19.582  19.184 -33.534  1.00  0.00           H  
ATOM   1533  HG  LEU C  17      17.517  21.058 -34.784  1.00  0.00           H  
ATOM   1534 HD11 LEU C  17      17.436  21.368 -32.374  1.00  0.00           H  
ATOM   1535 HD12 LEU C  17      19.217  21.383 -32.274  1.00  0.00           H  
ATOM   1536 HD13 LEU C  17      18.348  22.706 -33.070  1.00  0.00           H  
ATOM   1537 HD21 LEU C  17      19.657  21.003 -36.006  1.00  0.00           H  
ATOM   1538 HD22 LEU C  17      19.410  22.554 -35.194  1.00  0.00           H  
ATOM   1539 HD23 LEU C  17      20.530  21.361 -34.500  1.00  0.00           H  
ATOM   1540  N   VAL C  18      17.046  16.695 -34.929  1.00  0.00           N  
ATOM   1541  CA  VAL C  18      17.560  15.715 -35.917  1.00  0.00           C  
ATOM   1542  C   VAL C  18      17.099  16.210 -37.308  1.00  0.00           C  
ATOM   1543  O   VAL C  18      16.982  17.416 -37.499  1.00  0.00           O  
ATOM   1544  CB  VAL C  18      17.193  14.227 -35.647  1.00  0.00           C  
ATOM   1545  CG1 VAL C  18      17.868  13.643 -34.404  1.00  0.00           C  
ATOM   1546  CG2 VAL C  18      15.698  13.925 -35.523  1.00  0.00           C  
ATOM   1547  H   VAL C  18      16.459  17.414 -35.354  1.00  0.00           H  
ATOM   1548  HA  VAL C  18      18.648  15.777 -35.925  1.00  0.00           H  
ATOM   1549  HB  VAL C  18      17.582  13.649 -36.484  1.00  0.00           H  
ATOM   1550 HG11 VAL C  18      18.923  13.919 -34.393  1.00  0.00           H  
ATOM   1551 HG12 VAL C  18      17.367  14.012 -33.515  1.00  0.00           H  
ATOM   1552 HG13 VAL C  18      17.787  12.555 -34.432  1.00  0.00           H  
ATOM   1553 HG21 VAL C  18      15.155  14.312 -36.382  1.00  0.00           H  
ATOM   1554 HG22 VAL C  18      15.548  12.844 -35.494  1.00  0.00           H  
ATOM   1555 HG23 VAL C  18      15.307  14.358 -34.605  1.00  0.00           H  
ATOM   1556  N   PHE C  19      16.815  15.341 -38.284  1.00  0.00           N  
ATOM   1557  CA  PHE C  19      16.124  15.743 -39.522  1.00  0.00           C  
ATOM   1558  C   PHE C  19      15.246  14.608 -40.062  1.00  0.00           C  
ATOM   1559  O   PHE C  19      14.051  14.805 -40.274  1.00  0.00           O  
ATOM   1560  CB  PHE C  19      17.146  16.212 -40.568  1.00  0.00           C  
ATOM   1561  CG  PHE C  19      16.509  16.953 -41.727  1.00  0.00           C  
ATOM   1562  CD1 PHE C  19      16.398  18.355 -41.689  1.00  0.00           C  
ATOM   1563  CD2 PHE C  19      16.012  16.244 -42.835  1.00  0.00           C  
ATOM   1564  CE1 PHE C  19      15.807  19.045 -42.763  1.00  0.00           C  
ATOM   1565  CE2 PHE C  19      15.432  16.932 -43.913  1.00  0.00           C  
ATOM   1566  CZ  PHE C  19      15.326  18.332 -43.874  1.00  0.00           C  
ATOM   1567  H   PHE C  19      16.898  14.351 -38.086  1.00  0.00           H  
ATOM   1568  HA  PHE C  19      15.466  16.584 -39.303  1.00  0.00           H  
ATOM   1569  HB2 PHE C  19      17.706  15.356 -40.948  1.00  0.00           H  
ATOM   1570  HB3 PHE C  19      17.862  16.883 -40.090  1.00  0.00           H  
ATOM   1571  HD1 PHE C  19      16.765  18.901 -40.833  1.00  0.00           H  
ATOM   1572  HD2 PHE C  19      16.070  15.168 -42.857  1.00  0.00           H  
ATOM   1573  HE1 PHE C  19      15.720  20.123 -42.740  1.00  0.00           H  
ATOM   1574  HE2 PHE C  19      15.069  16.387 -44.771  1.00  0.00           H  
ATOM   1575  HZ  PHE C  19      14.867  18.858 -44.695  1.00  0.00           H  
ATOM   1576  N   PHE C  20      15.828  13.410 -40.113  1.00  0.00           N  
ATOM   1577  CA  PHE C  20      15.164  12.103 -40.128  1.00  0.00           C  
ATOM   1578  C   PHE C  20      15.457  11.388 -38.793  1.00  0.00           C  
ATOM   1579  O   PHE C  20      16.310  11.854 -38.026  1.00  0.00           O  
ATOM   1580  CB  PHE C  20      15.691  11.262 -41.310  1.00  0.00           C  
ATOM   1581  CG  PHE C  20      15.949  12.014 -42.605  1.00  0.00           C  
ATOM   1582  CD1 PHE C  20      14.912  12.199 -43.535  1.00  0.00           C  
ATOM   1583  CD2 PHE C  20      17.232  12.526 -42.884  1.00  0.00           C  
ATOM   1584  CE1 PHE C  20      15.144  12.930 -44.715  1.00  0.00           C  
ATOM   1585  CE2 PHE C  20      17.465  13.254 -44.064  1.00  0.00           C  
ATOM   1586  CZ  PHE C  20      16.414  13.470 -44.973  1.00  0.00           C  
ATOM   1587  H   PHE C  20      16.817  13.375 -39.924  1.00  0.00           H  
ATOM   1588  HA  PHE C  20      14.085  12.229 -40.231  1.00  0.00           H  
ATOM   1589  HB2 PHE C  20      14.978  10.459 -41.506  1.00  0.00           H  
ATOM   1590  HB3 PHE C  20      16.627  10.787 -41.011  1.00  0.00           H  
ATOM   1591  HD1 PHE C  20      13.938  11.770 -43.339  1.00  0.00           H  
ATOM   1592  HD2 PHE C  20      18.043  12.353 -42.192  1.00  0.00           H  
ATOM   1593  HE1 PHE C  20      14.349  13.066 -45.431  1.00  0.00           H  
ATOM   1594  HE2 PHE C  20      18.449  13.648 -44.275  1.00  0.00           H  
ATOM   1595  HZ  PHE C  20      16.588  14.036 -45.877  1.00  0.00           H  
ATOM   1596  N   ALA C  21      14.837  10.232 -38.564  1.00  0.00           N  
ATOM   1597  CA  ALA C  21      15.266   9.236 -37.575  1.00  0.00           C  
ATOM   1598  C   ALA C  21      15.518   7.865 -38.240  1.00  0.00           C  
ATOM   1599  O   ALA C  21      16.543   7.236 -37.977  1.00  0.00           O  
ATOM   1600  CB  ALA C  21      14.217   9.173 -36.459  1.00  0.00           C  
ATOM   1601  H   ALA C  21      14.128   9.922 -39.222  1.00  0.00           H  
ATOM   1602  HA  ALA C  21      16.213   9.543 -37.131  1.00  0.00           H  
ATOM   1603  HB1 ALA C  21      13.253   8.872 -36.872  1.00  0.00           H  
ATOM   1604  HB2 ALA C  21      14.518   8.430 -35.719  1.00  0.00           H  
ATOM   1605  HB3 ALA C  21      14.120  10.147 -35.981  1.00  0.00           H  
ATOM   1606  N   GLU C  22      14.681   7.512 -39.218  1.00  0.00           N  
ATOM   1607  CA  GLU C  22      14.869   6.430 -40.184  1.00  0.00           C  
ATOM   1608  C   GLU C  22      15.496   6.966 -41.505  1.00  0.00           C  
ATOM   1609  O   GLU C  22      16.135   8.023 -41.485  1.00  0.00           O  
ATOM   1610  CB  GLU C  22      13.525   5.698 -40.342  1.00  0.00           C  
ATOM   1611  CG  GLU C  22      12.992   5.019 -39.063  1.00  0.00           C  
ATOM   1612  CD  GLU C  22      12.290   5.965 -38.072  1.00  0.00           C  
ATOM   1613  OE1 GLU C  22      11.130   6.350 -38.343  1.00  0.00           O  
ATOM   1614  OE2 GLU C  22      12.888   6.251 -37.008  1.00  0.00           O1-
ATOM   1615  H   GLU C  22      13.821   8.042 -39.312  1.00  0.00           H  
ATOM   1616  HA  GLU C  22      15.581   5.711 -39.780  1.00  0.00           H  
ATOM   1617  HB2 GLU C  22      13.679   4.901 -41.060  1.00  0.00           H  
ATOM   1618  HB3 GLU C  22      12.777   6.383 -40.734  1.00  0.00           H  
ATOM   1619  HG2 GLU C  22      13.816   4.498 -38.569  1.00  0.00           H  
ATOM   1620  HG3 GLU C  22      12.274   4.254 -39.366  1.00  0.00           H  
ATOM   1621  N   ASP C  23      15.467   6.216 -42.619  1.00  0.00           N  
ATOM   1622  CA  ASP C  23      16.345   6.447 -43.789  1.00  0.00           C  
ATOM   1623  C   ASP C  23      15.688   7.221 -44.961  1.00  0.00           C  
ATOM   1624  O   ASP C  23      14.477   7.453 -44.999  1.00  0.00           O  
ATOM   1625  CB  ASP C  23      16.952   5.098 -44.232  1.00  0.00           C  
ATOM   1626  CG  ASP C  23      18.191   5.231 -45.133  1.00  0.00           C  
ATOM   1627  OD1 ASP C  23      18.519   4.236 -45.815  1.00  0.00           O  
ATOM   1628  OD2 ASP C  23      18.811   6.321 -45.127  1.00  0.00           O1-
ATOM   1629  H   ASP C  23      14.843   5.409 -42.672  1.00  0.00           H  
ATOM   1630  HA  ASP C  23      17.180   7.064 -43.454  1.00  0.00           H  
ATOM   1631  HB2 ASP C  23      16.186   4.520 -44.752  1.00  0.00           H  
ATOM   1632  HB3 ASP C  23      17.251   4.539 -43.344  1.00  0.00           H  
ATOM   1633  N   VAL C  24      16.490   7.665 -45.940  1.00  0.00           N  
ATOM   1634  CA  VAL C  24      16.036   8.504 -47.063  1.00  0.00           C  
ATOM   1635  C   VAL C  24      16.646   8.121 -48.417  1.00  0.00           C  
ATOM   1636  O   VAL C  24      17.859   8.025 -48.568  1.00  0.00           O  
ATOM   1637  CB  VAL C  24      16.238   9.993 -46.735  1.00  0.00           C  
ATOM   1638  CG1 VAL C  24      17.707  10.392 -46.526  1.00  0.00           C  
ATOM   1639  CG2 VAL C  24      15.607  10.881 -47.817  1.00  0.00           C  
ATOM   1640  H   VAL C  24      17.479   7.412 -45.887  1.00  0.00           H  
ATOM   1641  HA  VAL C  24      14.966   8.352 -47.154  1.00  0.00           H  
ATOM   1642  HB  VAL C  24      15.714  10.195 -45.801  1.00  0.00           H  
ATOM   1643 HG11 VAL C  24      17.765  11.407 -46.145  1.00  0.00           H  
ATOM   1644 HG12 VAL C  24      18.164   9.733 -45.786  1.00  0.00           H  
ATOM   1645 HG13 VAL C  24      18.270  10.312 -47.456  1.00  0.00           H  
ATOM   1646 HG21 VAL C  24      14.614  10.516 -48.075  1.00  0.00           H  
ATOM   1647 HG22 VAL C  24      15.507  11.894 -47.437  1.00  0.00           H  
ATOM   1648 HG23 VAL C  24      16.222  10.884 -48.716  1.00  0.00           H  
ATOM   1649  N   GLY C  25      15.808   8.007 -49.454  1.00  0.00           N  
ATOM   1650  CA  GLY C  25      16.249   7.571 -50.786  1.00  0.00           C  
ATOM   1651  C   GLY C  25      17.056   8.601 -51.595  1.00  0.00           C  
ATOM   1652  O   GLY C  25      17.919   8.210 -52.376  1.00  0.00           O  
ATOM   1653  H   GLY C  25      14.812   8.104 -49.276  1.00  0.00           H  
ATOM   1654  HA2 GLY C  25      15.372   7.299 -51.370  1.00  0.00           H  
ATOM   1655  HA3 GLY C  25      16.868   6.679 -50.675  1.00  0.00           H  
ATOM   1656  N   SER C  26      16.773   9.905 -51.465  1.00  0.00           N  
ATOM   1657  CA  SER C  26      17.573  11.001 -52.061  1.00  0.00           C  
ATOM   1658  C   SER C  26      17.149  12.392 -51.559  1.00  0.00           C  
ATOM   1659  O   SER C  26      16.003  12.595 -51.156  1.00  0.00           O  
ATOM   1660  CB  SER C  26      17.494  10.986 -53.599  1.00  0.00           C  
ATOM   1661  OG  SER C  26      16.161  10.866 -54.046  1.00  0.00           O  
ATOM   1662  H   SER C  26      16.018  10.159 -50.845  1.00  0.00           H  
ATOM   1663  HA  SER C  26      18.615  10.852 -51.777  1.00  0.00           H  
ATOM   1664  HB2 SER C  26      18.070  10.143 -53.983  1.00  0.00           H  
ATOM   1665  HB3 SER C  26      17.932  11.901 -54.000  1.00  0.00           H  
ATOM   1666  HG  SER C  26      15.852   9.998 -53.763  1.00  0.00           H  
ATOM   1667  N   ASN C  27      18.049  13.382 -51.613  1.00  0.00           N  
ATOM   1668  CA  ASN C  27      17.802  14.731 -51.083  1.00  0.00           C  
ATOM   1669  C   ASN C  27      18.214  15.830 -52.076  1.00  0.00           C  
ATOM   1670  O   ASN C  27      19.323  15.805 -52.608  1.00  0.00           O  
ATOM   1671  CB  ASN C  27      18.556  14.940 -49.750  1.00  0.00           C  
ATOM   1672  CG  ASN C  27      18.718  13.693 -48.904  1.00  0.00           C  
ATOM   1673  ND2 ASN C  27      17.681  13.228 -48.260  1.00  0.00           N  
ATOM   1674  OD1 ASN C  27      19.773  13.091 -48.859  1.00  0.00           O  
ATOM   1675  H   ASN C  27      18.978  13.184 -51.956  1.00  0.00           H  
ATOM   1676  HA  ASN C  27      16.735  14.846 -50.885  1.00  0.00           H  
ATOM   1677  HB2 ASN C  27      18.043  15.698 -49.161  1.00  0.00           H  
ATOM   1678  HB3 ASN C  27      19.563  15.302 -49.960  1.00  0.00           H  
ATOM   1679 HD21 ASN C  27      17.814  12.366 -47.759  1.00  0.00           H  
ATOM   1680 HD22 ASN C  27      16.767  13.668 -48.324  1.00  0.00           H  
ATOM   1681  N   LYS C  28      17.402  16.885 -52.187  1.00  0.00           N  
ATOM   1682  CA  LYS C  28      17.766  18.162 -52.810  1.00  0.00           C  
ATOM   1683  C   LYS C  28      17.166  19.309 -51.997  1.00  0.00           C  
ATOM   1684  O   LYS C  28      15.969  19.310 -51.719  1.00  0.00           O  
ATOM   1685  CB  LYS C  28      17.256  18.169 -54.262  1.00  0.00           C  
ATOM   1686  CG  LYS C  28      17.868  19.293 -55.109  1.00  0.00           C  
ATOM   1687  CD  LYS C  28      19.273  18.935 -55.617  1.00  0.00           C  
ATOM   1688  CE  LYS C  28      20.043  20.159 -56.120  1.00  0.00           C  
ATOM   1689  NZ  LYS C  28      19.356  20.914 -57.191  1.00  0.00           N1+
ATOM   1690  H   LYS C  28      16.445  16.791 -51.860  1.00  0.00           H  
ATOM   1691  HA  LYS C  28      18.852  18.257 -52.807  1.00  0.00           H  
ATOM   1692  HB2 LYS C  28      16.174  18.290 -54.243  1.00  0.00           H  
ATOM   1693  HB3 LYS C  28      17.475  17.211 -54.737  1.00  0.00           H  
ATOM   1694  HG2 LYS C  28      17.899  20.218 -54.532  1.00  0.00           H  
ATOM   1695  HG3 LYS C  28      17.229  19.450 -55.976  1.00  0.00           H  
ATOM   1696  HD2 LYS C  28      19.190  18.201 -56.420  1.00  0.00           H  
ATOM   1697  HD3 LYS C  28      19.855  18.487 -54.812  1.00  0.00           H  
ATOM   1698  HE2 LYS C  28      21.027  19.846 -56.481  1.00  0.00           H  
ATOM   1699  HE3 LYS C  28      20.227  20.838 -55.282  1.00  0.00           H  
ATOM   1700  HZ1 LYS C  28      19.963  21.693 -57.464  1.00  0.00           H  
ATOM   1701  HZ2 LYS C  28      19.198  20.374 -58.022  1.00  0.00           H  
ATOM   1702  HZ3 LYS C  28      18.472  21.318 -56.878  1.00  0.00           H  
ATOM   1703  N   GLY C  29      17.992  20.270 -51.578  1.00  0.00           N  
ATOM   1704  CA  GLY C  29      17.534  21.408 -50.769  1.00  0.00           C  
ATOM   1705  C   GLY C  29      16.990  21.039 -49.383  1.00  0.00           C  
ATOM   1706  O   GLY C  29      16.055  21.685 -48.915  1.00  0.00           O  
ATOM   1707  H   GLY C  29      18.961  20.227 -51.851  1.00  0.00           H  
ATOM   1708  HA2 GLY C  29      16.746  21.933 -51.303  1.00  0.00           H  
ATOM   1709  HA3 GLY C  29      18.366  22.094 -50.624  1.00  0.00           H  
ATOM   1710  N   ALA C  30      17.523  19.983 -48.762  1.00  0.00           N  
ATOM   1711  CA  ALA C  30      17.225  19.614 -47.380  1.00  0.00           C  
ATOM   1712  C   ALA C  30      18.208  20.325 -46.431  1.00  0.00           C  
ATOM   1713  O   ALA C  30      19.396  20.003 -46.458  1.00  0.00           O  
ATOM   1714  CB  ALA C  30      17.275  18.085 -47.259  1.00  0.00           C  
ATOM   1715  H   ALA C  30      18.292  19.504 -49.201  1.00  0.00           H  
ATOM   1716  HA  ALA C  30      16.215  19.925 -47.141  1.00  0.00           H  
ATOM   1717  HB1 ALA C  30      18.270  17.719 -47.517  1.00  0.00           H  
ATOM   1718  HB2 ALA C  30      17.053  17.796 -46.232  1.00  0.00           H  
ATOM   1719  HB3 ALA C  30      16.536  17.633 -47.921  1.00  0.00           H  
ATOM   1720  N   ILE C  31      17.752  21.326 -45.662  1.00  0.00           N  
ATOM   1721  CA  ILE C  31      18.610  22.118 -44.751  1.00  0.00           C  
ATOM   1722  C   ILE C  31      17.916  22.438 -43.418  1.00  0.00           C  
ATOM   1723  O   ILE C  31      16.690  22.476 -43.321  1.00  0.00           O  
ATOM   1724  CB  ILE C  31      19.192  23.399 -45.418  1.00  0.00           C  
ATOM   1725  CG1 ILE C  31      18.157  24.492 -45.772  1.00  0.00           C  
ATOM   1726  CG2 ILE C  31      20.007  23.063 -46.679  1.00  0.00           C  
ATOM   1727  CD1 ILE C  31      17.931  25.522 -44.655  1.00  0.00           C  
ATOM   1728  H   ILE C  31      16.751  21.501 -45.644  1.00  0.00           H  
ATOM   1729  HA  ILE C  31      19.465  21.493 -44.490  1.00  0.00           H  
ATOM   1730  HB  ILE C  31      19.904  23.833 -44.714  1.00  0.00           H  
ATOM   1731 HG12 ILE C  31      17.214  24.021 -46.034  1.00  0.00           H  
ATOM   1732 HG13 ILE C  31      18.498  25.049 -46.646  1.00  0.00           H  
ATOM   1733 HG21 ILE C  31      20.742  22.290 -46.449  1.00  0.00           H  
ATOM   1734 HG22 ILE C  31      19.351  22.713 -47.475  1.00  0.00           H  
ATOM   1735 HG23 ILE C  31      20.541  23.950 -47.022  1.00  0.00           H  
ATOM   1736 HD11 ILE C  31      17.252  26.297 -45.013  1.00  0.00           H  
ATOM   1737 HD12 ILE C  31      17.494  25.056 -43.775  1.00  0.00           H  
ATOM   1738 HD13 ILE C  31      18.879  25.989 -44.383  1.00  0.00           H  
ATOM   1739  N   ILE C  32      18.716  22.707 -42.385  1.00  0.00           N  
ATOM   1740  CA  ILE C  32      18.268  23.020 -41.021  1.00  0.00           C  
ATOM   1741  C   ILE C  32      19.182  24.078 -40.388  1.00  0.00           C  
ATOM   1742  O   ILE C  32      20.375  24.116 -40.690  1.00  0.00           O  
ATOM   1743  CB  ILE C  32      18.172  21.717 -40.187  1.00  0.00           C  
ATOM   1744  CG1 ILE C  32      17.615  21.974 -38.770  1.00  0.00           C  
ATOM   1745  CG2 ILE C  32      19.514  20.960 -40.116  1.00  0.00           C  
ATOM   1746  CD1 ILE C  32      17.159  20.697 -38.053  1.00  0.00           C  
ATOM   1747  H   ILE C  32      19.715  22.705 -42.533  1.00  0.00           H  
ATOM   1748  HA  ILE C  32      17.271  23.448 -41.087  1.00  0.00           H  
ATOM   1749  HB  ILE C  32      17.458  21.076 -40.704  1.00  0.00           H  
ATOM   1750 HG12 ILE C  32      16.756  22.640 -38.842  1.00  0.00           H  
ATOM   1751 HG13 ILE C  32      18.372  22.466 -38.158  1.00  0.00           H  
ATOM   1752 HG21 ILE C  32      20.255  21.548 -39.573  1.00  0.00           H  
ATOM   1753 HG22 ILE C  32      19.384  20.001 -39.616  1.00  0.00           H  
ATOM   1754 HG23 ILE C  32      19.890  20.753 -41.118  1.00  0.00           H  
ATOM   1755 HD11 ILE C  32      16.420  20.170 -38.656  1.00  0.00           H  
ATOM   1756 HD12 ILE C  32      18.005  20.041 -37.855  1.00  0.00           H  
ATOM   1757 HD13 ILE C  32      16.708  20.965 -37.101  1.00  0.00           H  
ATOM   1758  N   GLY C  33      18.649  24.933 -39.509  1.00  0.00           N  
ATOM   1759  CA  GLY C  33      19.462  25.911 -38.780  1.00  0.00           C  
ATOM   1760  C   GLY C  33      18.682  26.831 -37.837  1.00  0.00           C  
ATOM   1761  O   GLY C  33      17.463  26.728 -37.698  1.00  0.00           O  
ATOM   1762  H   GLY C  33      17.652  24.900 -39.326  1.00  0.00           H  
ATOM   1763  HA2 GLY C  33      19.998  26.531 -39.498  1.00  0.00           H  
ATOM   1764  HA3 GLY C  33      20.206  25.376 -38.190  1.00  0.00           H  
ATOM   1765  N   LEU C  34      19.416  27.714 -37.156  1.00  0.00           N  
ATOM   1766  CA  LEU C  34      18.879  28.754 -36.278  1.00  0.00           C  
ATOM   1767  C   LEU C  34      19.619  30.080 -36.526  1.00  0.00           C  
ATOM   1768  O   LEU C  34      20.811  30.060 -36.831  1.00  0.00           O  
ATOM   1769  CB  LEU C  34      18.979  28.348 -34.791  1.00  0.00           C  
ATOM   1770  CG  LEU C  34      18.194  27.086 -34.367  1.00  0.00           C  
ATOM   1771  CD1 LEU C  34      19.002  25.788 -34.502  1.00  0.00           C  
ATOM   1772  CD2 LEU C  34      17.805  27.186 -32.889  1.00  0.00           C  
ATOM   1773  H   LEU C  34      20.409  27.765 -37.338  1.00  0.00           H  
ATOM   1774  HA  LEU C  34      17.831  28.909 -36.530  1.00  0.00           H  
ATOM   1775  HB2 LEU C  34      18.595  29.193 -34.218  1.00  0.00           H  
ATOM   1776  HB3 LEU C  34      20.029  28.229 -34.518  1.00  0.00           H  
ATOM   1777  HG  LEU C  34      17.282  27.007 -34.957  1.00  0.00           H  
ATOM   1778 HD11 LEU C  34      19.289  25.617 -35.534  1.00  0.00           H  
ATOM   1779 HD12 LEU C  34      19.902  25.841 -33.889  1.00  0.00           H  
ATOM   1780 HD13 LEU C  34      18.396  24.944 -34.177  1.00  0.00           H  
ATOM   1781 HD21 LEU C  34      17.205  28.080 -32.722  1.00  0.00           H  
ATOM   1782 HD22 LEU C  34      17.217  26.315 -32.601  1.00  0.00           H  
ATOM   1783 HD23 LEU C  34      18.700  27.240 -32.268  1.00  0.00           H  
ATOM   1784  N   MET C  35      18.929  31.215 -36.372  1.00  0.00           N  
ATOM   1785  CA  MET C  35      19.459  32.574 -36.598  1.00  0.00           C  
ATOM   1786  C   MET C  35      20.073  32.780 -38.003  1.00  0.00           C  
ATOM   1787  O   MET C  35      21.040  33.518 -38.187  1.00  0.00           O  
ATOM   1788  CB  MET C  35      20.369  32.985 -35.424  1.00  0.00           C  
ATOM   1789  CG  MET C  35      20.482  34.506 -35.271  1.00  0.00           C  
ATOM   1790  SD  MET C  35      21.417  35.032 -33.809  1.00  0.00           S  
ATOM   1791  CE  MET C  35      21.317  36.827 -34.033  1.00  0.00           C  
ATOM   1792  H   MET C  35      17.939  31.125 -36.162  1.00  0.00           H  
ATOM   1793  HA  MET C  35      18.598  33.236 -36.566  1.00  0.00           H  
ATOM   1794  HB2 MET C  35      21.363  32.555 -35.558  1.00  0.00           H  
ATOM   1795  HB3 MET C  35      19.948  32.592 -34.497  1.00  0.00           H  
ATOM   1796  HG2 MET C  35      19.478  34.924 -35.199  1.00  0.00           H  
ATOM   1797  HG3 MET C  35      20.964  34.924 -36.154  1.00  0.00           H  
ATOM   1798  HE1 MET C  35      20.272  37.138 -34.034  1.00  0.00           H  
ATOM   1799  HE2 MET C  35      21.843  37.324 -33.218  1.00  0.00           H  
ATOM   1800  HE3 MET C  35      21.778  37.102 -34.982  1.00  0.00           H  
ATOM   1801  N   VAL C  36      19.529  32.089 -39.008  1.00  0.00           N  
ATOM   1802  CA  VAL C  36      20.105  31.982 -40.355  1.00  0.00           C  
ATOM   1803  C   VAL C  36      19.686  33.166 -41.232  1.00  0.00           C  
ATOM   1804  O   VAL C  36      18.541  33.616 -41.187  1.00  0.00           O  
ATOM   1805  CB  VAL C  36      19.729  30.645 -41.038  1.00  0.00           C  
ATOM   1806  CG1 VAL C  36      20.701  30.297 -42.175  1.00  0.00           C  
ATOM   1807  CG2 VAL C  36      19.718  29.443 -40.085  1.00  0.00           C  
ATOM   1808  H   VAL C  36      18.674  31.578 -38.815  1.00  0.00           H  
ATOM   1809  HA  VAL C  36      21.189  32.004 -40.246  1.00  0.00           H  
ATOM   1810  HB  VAL C  36      18.732  30.735 -41.459  1.00  0.00           H  
ATOM   1811 HG11 VAL C  36      21.716  30.201 -41.788  1.00  0.00           H  
ATOM   1812 HG12 VAL C  36      20.406  29.355 -42.638  1.00  0.00           H  
ATOM   1813 HG13 VAL C  36      20.676  31.061 -42.948  1.00  0.00           H  
ATOM   1814 HG21 VAL C  36      20.676  29.366 -39.569  1.00  0.00           H  
ATOM   1815 HG22 VAL C  36      18.916  29.558 -39.356  1.00  0.00           H  
ATOM   1816 HG23 VAL C  36      19.527  28.528 -40.646  1.00  0.00           H  
ATOM   1817  N   GLY C  37      20.587  33.603 -42.117  1.00  0.00           N  
ATOM   1818  CA  GLY C  37      20.248  34.460 -43.257  1.00  0.00           C  
ATOM   1819  C   GLY C  37      19.452  33.723 -44.346  1.00  0.00           C  
ATOM   1820  O   GLY C  37      18.922  32.632 -44.131  1.00  0.00           O  
ATOM   1821  H   GLY C  37      21.505  33.190 -42.090  1.00  0.00           H  
ATOM   1822  HA2 GLY C  37      21.169  34.841 -43.699  1.00  0.00           H  
ATOM   1823  HA3 GLY C  37      19.656  35.308 -42.912  1.00  0.00           H  
ATOM   1824  N   GLY C  38      19.357  34.323 -45.535  1.00  0.00           N  
ATOM   1825  CA  GLY C  38      18.845  33.628 -46.723  1.00  0.00           C  
ATOM   1826  C   GLY C  38      19.893  32.696 -47.341  1.00  0.00           C  
ATOM   1827  O   GLY C  38      21.090  32.945 -47.197  1.00  0.00           O  
ATOM   1828  H   GLY C  38      19.854  35.188 -45.678  1.00  0.00           H  
ATOM   1829  HA2 GLY C  38      18.532  34.349 -47.478  1.00  0.00           H  
ATOM   1830  HA3 GLY C  38      17.980  33.032 -46.437  1.00  0.00           H  
ATOM   1831  N   VAL C  39      19.458  31.638 -48.035  1.00  0.00           N  
ATOM   1832  CA  VAL C  39      20.350  30.631 -48.650  1.00  0.00           C  
ATOM   1833  C   VAL C  39      19.888  30.189 -50.043  1.00  0.00           C  
ATOM   1834  O   VAL C  39      18.703  30.234 -50.373  1.00  0.00           O  
ATOM   1835  CB  VAL C  39      20.569  29.395 -47.745  1.00  0.00           C  
ATOM   1836  CG1 VAL C  39      21.338  29.748 -46.467  1.00  0.00           C  
ATOM   1837  CG2 VAL C  39      19.272  28.686 -47.342  1.00  0.00           C  
ATOM   1838  H   VAL C  39      18.456  31.528 -48.159  1.00  0.00           H  
ATOM   1839  HA  VAL C  39      21.328  31.091 -48.794  1.00  0.00           H  
ATOM   1840  HB  VAL C  39      21.180  28.680 -48.297  1.00  0.00           H  
ATOM   1841 HG11 VAL C  39      22.267  30.257 -46.724  1.00  0.00           H  
ATOM   1842 HG12 VAL C  39      20.741  30.401 -45.830  1.00  0.00           H  
ATOM   1843 HG13 VAL C  39      21.576  28.837 -45.916  1.00  0.00           H  
ATOM   1844 HG21 VAL C  39      18.689  29.332 -46.686  1.00  0.00           H  
ATOM   1845 HG22 VAL C  39      18.686  28.436 -48.226  1.00  0.00           H  
ATOM   1846 HG23 VAL C  39      19.508  27.766 -46.808  1.00  0.00           H  
ATOM   1847  N   VAL C  40      20.836  29.709 -50.855  1.00  0.00           N  
ATOM   1848  CA  VAL C  40      20.600  29.184 -52.210  1.00  0.00           C  
ATOM   1849  C   VAL C  40      21.213  27.787 -52.335  1.00  0.00           C  
ATOM   1850  O   VAL C  40      22.346  27.582 -51.905  1.00  0.00           O  
ATOM   1851  CB  VAL C  40      21.171  30.123 -53.296  1.00  0.00           C  
ATOM   1852  CG1 VAL C  40      20.781  29.656 -54.706  1.00  0.00           C  
ATOM   1853  CG2 VAL C  40      20.688  31.571 -53.125  1.00  0.00           C  
ATOM   1854  H   VAL C  40      21.783  29.647 -50.508  1.00  0.00           H  
ATOM   1855  HA  VAL C  40      19.529  29.106 -52.372  1.00  0.00           H  
ATOM   1856  HB  VAL C  40      22.260  30.126 -53.226  1.00  0.00           H  
ATOM   1857 HG11 VAL C  40      19.698  29.574 -54.792  1.00  0.00           H  
ATOM   1858 HG12 VAL C  40      21.147  30.366 -55.448  1.00  0.00           H  
ATOM   1859 HG13 VAL C  40      21.230  28.687 -54.922  1.00  0.00           H  
ATOM   1860 HG21 VAL C  40      19.600  31.606 -53.093  1.00  0.00           H  
ATOM   1861 HG22 VAL C  40      21.083  31.992 -52.201  1.00  0.00           H  
ATOM   1862 HG23 VAL C  40      21.045  32.184 -53.953  1.00  0.00           H  
ATOM   1863  N   ILE C  41      20.491  26.847 -52.948  1.00  0.00           N  
ATOM   1864  CA  ILE C  41      20.957  25.489 -53.260  1.00  0.00           C  
ATOM   1865  C   ILE C  41      20.773  25.234 -54.760  1.00  0.00           C  
ATOM   1866  O   ILE C  41      19.642  25.212 -55.254  1.00  0.00           O  
ATOM   1867  CB  ILE C  41      20.213  24.436 -52.404  1.00  0.00           C  
ATOM   1868  CG1 ILE C  41      20.343  24.670 -50.878  1.00  0.00           C  
ATOM   1869  CG2 ILE C  41      20.662  23.009 -52.765  1.00  0.00           C  
ATOM   1870  CD1 ILE C  41      21.754  24.507 -50.295  1.00  0.00           C  
ATOM   1871  H   ILE C  41      19.562  27.101 -53.275  1.00  0.00           H  
ATOM   1872  HA  ILE C  41      22.021  25.411 -53.037  1.00  0.00           H  
ATOM   1873  HB  ILE C  41      19.154  24.504 -52.653  1.00  0.00           H  
ATOM   1874 HG12 ILE C  41      19.687  23.969 -50.362  1.00  0.00           H  
ATOM   1875 HG13 ILE C  41      19.983  25.670 -50.635  1.00  0.00           H  
ATOM   1876 HG21 ILE C  41      21.749  22.930 -52.728  1.00  0.00           H  
ATOM   1877 HG22 ILE C  41      20.227  22.288 -52.077  1.00  0.00           H  
ATOM   1878 HG23 ILE C  41      20.337  22.761 -53.777  1.00  0.00           H  
ATOM   1879 HD11 ILE C  41      22.094  23.478 -50.406  1.00  0.00           H  
ATOM   1880 HD12 ILE C  41      22.455  25.175 -50.793  1.00  0.00           H  
ATOM   1881 HD13 ILE C  41      21.732  24.753 -49.233  1.00  0.00           H  
ATOM   1882  N   ALA C  42      21.895  25.045 -55.459  1.00  0.00           N  
ATOM   1883  CA  ALA C  42      21.951  24.591 -56.851  1.00  0.00           C  
ATOM   1884  C   ALA C  42      21.677  23.084 -56.971  1.00  0.00           C  
ATOM   1885  O   ALA C  42      21.227  22.660 -58.056  1.00  0.00           O  
ATOM   1886  CB  ALA C  42      23.309  24.989 -57.447  1.00  0.00           C  
ATOM   1887  OXT ALA C  42      21.836  22.357 -55.966  1.00  0.00           O1-
ATOM   1888  H   ALA C  42      22.764  25.036 -54.954  1.00  0.00           H  
ATOM   1889  HA  ALA C  42      21.166  25.090 -57.419  1.00  0.00           H  
ATOM   1890  HB1 ALA C  42      23.444  26.069 -57.381  1.00  0.00           H  
ATOM   1891  HB2 ALA C  42      24.112  24.482 -56.910  1.00  0.00           H  
ATOM   1892  HB3 ALA C  42      23.341  24.688 -58.495  1.00  0.00           H  
TER    1893      ALA C  42 
END
