# Supplementary material for: Scaffold Searching of FDA and EMA-Approved Drugs Identifies Lead Candidates for Drug Repurposing in Alzheimer’s Disease
Source: Front Chem. 2021 Oct 22;9:736509. doi: 10.3389/fchem.2021.736509 (PMC8571023; doi:10.3389/fchem.2021.736509)
Supplement: Supplementary file 2 [file DataSheet2.zip › Supplementary data/conformers/min/3_min.pdb]

REMARK  99                                                                      
REMARK  99 MOE v2019.01 (Chemical Computing Group ULC) Tue Aug 17 12:46:04 2021 
SHEET    1       VAL A  18  PHE A  19                  Generated by MOE
SHEET    2       ILE A  31  LEU A  34                  Generated by MOE
SHEET    3       GLY A  38  ILE A  41                  Generated by MOE
SHEET    4       GLU B   3  PHE B   4                  Generated by MOE
SHEET    5       VAL B  18  PHE B  19                  Generated by MOE
SHEET    6       ALA B  30  LEU B  34                  Generated by MOE
SHEET    7       GLY B  38  ILE B  41                  Generated by MOE
SHEET    8       GLU C   3  PHE C   4                  Generated by MOE
SHEET    9       ALA C  30  LEU C  34                  Generated by MOE
SHEET   10       VAL C  39  ILE C  41                  Generated by MOE
ATOM      1  N   ASP A   1       3.751   0.927  -3.420  1.00  0.00           N1+
ATOM      2  CA  ASP A   1       2.906  -0.214  -3.844  1.00  0.00           C  
ATOM      3  C   ASP A   1       1.660   0.237  -4.615  1.00  0.00           C  
ATOM      4  O   ASP A   1       1.621   0.051  -5.826  1.00  0.00           O  
ATOM      5  CB  ASP A   1       2.573  -1.171  -2.687  1.00  0.00           C  
ATOM      6  CG  ASP A   1       2.246  -0.394  -1.419  1.00  0.00           C  
ATOM      7  OD1 ASP A   1       3.209  -0.111  -0.681  1.00  0.00           O  
ATOM      8  OD2 ASP A   1       1.111   0.113  -1.308  1.00  0.00           O1-
ATOM      9  H1  ASP A   1       4.504   0.651  -2.798  1.00  0.00           H  
ATOM     10  H2  ASP A   1       4.163   1.373  -4.231  1.00  0.00           H  
ATOM     11  H3  ASP A   1       3.212   1.617  -2.912  1.00  0.00           H  
ATOM     12  HA  ASP A   1       3.485  -0.786  -4.568  1.00  0.00           H  
ATOM     13  HB2 ASP A   1       3.444  -1.803  -2.503  1.00  0.00           H  
ATOM     14  HB3 ASP A   1       1.739  -1.818  -2.965  1.00  0.00           H  
ATOM     15  N   ALA A   2       0.615   0.765  -3.967  1.00  0.00           N  
ATOM     16  CA  ALA A   2      -0.674   1.008  -4.623  1.00  0.00           C  
ATOM     17  C   ALA A   2      -0.634   2.185  -5.622  1.00  0.00           C  
ATOM     18  O   ALA A   2      -0.229   3.299  -5.285  1.00  0.00           O  
ATOM     19  CB  ALA A   2      -1.766   1.160  -3.557  1.00  0.00           C  
ATOM     20  H   ALA A   2       0.648   0.816  -2.949  1.00  0.00           H  
ATOM     21  HA  ALA A   2      -0.916   0.110  -5.195  1.00  0.00           H  
ATOM     22  HB1 ALA A   2      -1.573   2.032  -2.936  1.00  0.00           H  
ATOM     23  HB2 ALA A   2      -2.737   1.275  -4.040  1.00  0.00           H  
ATOM     24  HB3 ALA A   2      -1.787   0.273  -2.923  1.00  0.00           H  
ATOM     25  N   GLU A   3      -1.102   1.944  -6.852  1.00  0.00           N  
ATOM     26  CA  GLU A   3      -0.894   2.813  -8.022  1.00  0.00           C  
ATOM     27  C   GLU A   3      -1.745   4.104  -8.046  1.00  0.00           C  
ATOM     28  O   GLU A   3      -2.596   4.305  -8.912  1.00  0.00           O  
ATOM     29  CB  GLU A   3      -1.108   2.012  -9.317  1.00  0.00           C  
ATOM     30  CG  GLU A   3      -0.195   0.794  -9.500  1.00  0.00           C  
ATOM     31  CD  GLU A   3      -0.030   0.534 -11.001  1.00  0.00           C  
ATOM     32  OE1 GLU A   3       0.818   1.208 -11.637  1.00  0.00           O  
ATOM     33  OE2 GLU A   3      -0.860  -0.188 -11.583  1.00  0.00           O1-
ATOM     34  H   GLU A   3      -1.430   1.009  -7.041  1.00  0.00           H  
ATOM     35  HA  GLU A   3       0.150   3.133  -8.011  1.00  0.00           H  
ATOM     36  HB2 GLU A   3      -0.919   2.694 -10.144  1.00  0.00           H  
ATOM     37  HB3 GLU A   3      -2.146   1.683  -9.383  1.00  0.00           H  
ATOM     38  HG2 GLU A   3      -0.637  -0.071  -9.000  1.00  0.00           H  
ATOM     39  HG3 GLU A   3       0.775   0.988  -9.045  1.00  0.00           H  
ATOM     40  N   PHE A   4      -1.433   5.063  -7.175  1.00  0.00           N  
ATOM     41  CA  PHE A   4      -2.024   6.410  -7.145  1.00  0.00           C  
ATOM     42  C   PHE A   4      -1.419   7.337  -8.237  1.00  0.00           C  
ATOM     43  O   PHE A   4      -0.994   8.462  -7.975  1.00  0.00           O  
ATOM     44  CB  PHE A   4      -1.952   6.897  -5.683  1.00  0.00           C  
ATOM     45  CG  PHE A   4      -2.508   8.269  -5.342  1.00  0.00           C  
ATOM     46  CD1 PHE A   4      -3.834   8.608  -5.674  1.00  0.00           C  
ATOM     47  CD2 PHE A   4      -1.735   9.160  -4.571  1.00  0.00           C  
ATOM     48  CE1 PHE A   4      -4.380   9.831  -5.241  1.00  0.00           C  
ATOM     49  CE2 PHE A   4      -2.286  10.375  -4.123  1.00  0.00           C  
ATOM     50  CZ  PHE A   4      -3.609  10.712  -4.460  1.00  0.00           C  
ATOM     51  H   PHE A   4      -0.744   4.833  -6.468  1.00  0.00           H  
ATOM     52  HA  PHE A   4      -3.081   6.310  -7.393  1.00  0.00           H  
ATOM     53  HB2 PHE A   4      -0.921   6.845  -5.347  1.00  0.00           H  
ATOM     54  HB3 PHE A   4      -2.499   6.178  -5.072  1.00  0.00           H  
ATOM     55  HD1 PHE A   4      -4.451   7.909  -6.221  1.00  0.00           H  
ATOM     56  HD2 PHE A   4      -0.731   8.884  -4.278  1.00  0.00           H  
ATOM     57  HE1 PHE A   4      -5.412  10.071  -5.463  1.00  0.00           H  
ATOM     58  HE2 PHE A   4      -1.711  11.026  -3.478  1.00  0.00           H  
ATOM     59  HZ  PHE A   4      -4.048  11.629  -4.088  1.00  0.00           H  
ATOM     60  N   ARG A   5      -1.381   6.845  -9.489  1.00  0.00           N  
ATOM     61  CA  ARG A   5      -0.644   7.406 -10.646  1.00  0.00           C  
ATOM     62  C   ARG A   5      -0.990   8.874 -10.945  1.00  0.00           C  
ATOM     63  O   ARG A   5      -2.166   9.237 -11.037  1.00  0.00           O  
ATOM     64  CB  ARG A   5      -0.869   6.563 -11.920  1.00  0.00           C  
ATOM     65  CG  ARG A   5      -0.764   5.039 -11.741  1.00  0.00           C  
ATOM     66  CD  ARG A   5      -0.639   4.330 -13.099  1.00  0.00           C  
ATOM     67  NE  ARG A   5      -1.032   2.903 -13.032  1.00  0.00           N  
ATOM     68  CZ  ARG A   5      -2.133   2.352 -13.520  1.00  0.00           C  
ATOM     69  NH1 ARG A   5      -3.058   3.053 -14.116  1.00  0.00           N  
ATOM     70  NH2 ARG A   5      -2.347   1.074 -13.434  1.00  0.00           N1+
ATOM     71  H   ARG A   5      -1.822   5.938  -9.606  1.00  0.00           H  
ATOM     72  HA  ARG A   5       0.421   7.371 -10.410  1.00  0.00           H  
ATOM     73  HB2 ARG A   5      -0.139   6.880 -12.666  1.00  0.00           H  
ATOM     74  HB3 ARG A   5      -1.862   6.785 -12.319  1.00  0.00           H  
ATOM     75  HG2 ARG A   5      -1.672   4.692 -11.250  1.00  0.00           H  
ATOM     76  HG3 ARG A   5       0.098   4.791 -11.122  1.00  0.00           H  
ATOM     77  HD2 ARG A   5       0.395   4.405 -13.438  1.00  0.00           H  
ATOM     78  HD3 ARG A   5      -1.254   4.856 -13.830  1.00  0.00           H  
ATOM     79  HE  ARG A   5      -0.381   2.254 -12.585  1.00  0.00           H  
ATOM     80 HH11 ARG A   5      -3.882   2.600 -14.458  1.00  0.00           H  
ATOM     81 HH12 ARG A   5      -2.941   4.044 -14.189  1.00  0.00           H  
ATOM     82 HH21 ARG A   5      -1.704   0.504 -12.866  1.00  0.00           H  
ATOM     83 HH22 ARG A   5      -3.173   0.641 -13.787  1.00  0.00           H  
ATOM     84  N   HIS A   6       0.027   9.712 -11.172  1.00  0.00           N  
ATOM     85  CA  HIS A   6      -0.073  11.159 -11.459  1.00  0.00           C  
ATOM     86  C   HIS A   6       0.990  11.572 -12.499  1.00  0.00           C  
ATOM     87  O   HIS A   6       1.855  12.413 -12.233  1.00  0.00           O  
ATOM     88  CB  HIS A   6       0.034  11.978 -10.152  1.00  0.00           C  
ATOM     89  CG  HIS A   6      -0.992  11.682  -9.080  1.00  0.00           C  
ATOM     90  CD2 HIS A   6      -0.746  11.634  -7.736  1.00  0.00           C  
ATOM     91  ND1 HIS A   6      -2.300  11.284  -9.281  1.00  0.00           N1+
ATOM     92  CE1 HIS A   6      -2.830  10.973  -8.085  1.00  0.00           C  
ATOM     93  NE2 HIS A   6      -1.909  11.194  -7.128  1.00  0.00           N  
ATOM     94  H   HIS A   6       0.948   9.278 -11.253  1.00  0.00           H  
ATOM     95  HA  HIS A   6      -1.039  11.362 -11.919  1.00  0.00           H  
ATOM     96  HB2 HIS A   6      -0.046  13.036 -10.403  1.00  0.00           H  
ATOM     97  HB3 HIS A   6       1.021  11.815  -9.724  1.00  0.00           H  
ATOM     98  HD1 HIS A   6      -2.630  10.886 -10.163  1.00  0.00           H  
ATOM     99  HD2 HIS A   6       0.216  11.787  -7.263  1.00  0.00           H  
ATOM    100  HE2 HIS A   6      -1.983  10.830  -6.178  1.00  0.00           H  
ATOM    101  HE1 HIS A   6      -3.752  10.419  -7.939  1.00  0.00           H  
ATOM    102  N   ASP A   7       0.951  10.904 -13.652  1.00  0.00           N  
ATOM    103  CA  ASP A   7       2.090  10.716 -14.556  1.00  0.00           C  
ATOM    104  C   ASP A   7       1.840  11.217 -15.992  1.00  0.00           C  
ATOM    105  O   ASP A   7       0.713  11.187 -16.487  1.00  0.00           O  
ATOM    106  CB  ASP A   7       2.439   9.219 -14.566  1.00  0.00           C  
ATOM    107  CG  ASP A   7       2.911   8.743 -13.195  1.00  0.00           C  
ATOM    108  OD1 ASP A   7       2.068   8.231 -12.420  1.00  0.00           O  
ATOM    109  OD2 ASP A   7       4.110   8.935 -12.904  1.00  0.00           O1-
ATOM    110  H   ASP A   7       0.171  10.286 -13.804  1.00  0.00           H  
ATOM    111  HA  ASP A   7       2.949  11.257 -14.159  1.00  0.00           H  
ATOM    112  HB2 ASP A   7       3.230   9.035 -15.290  1.00  0.00           H  
ATOM    113  HB3 ASP A   7       1.564   8.643 -14.875  1.00  0.00           H  
ATOM    114  N   SER A   8       2.898  11.666 -16.677  1.00  0.00           N  
ATOM    115  CA  SER A   8       2.936  12.053 -18.100  1.00  0.00           C  
ATOM    116  C   SER A   8       4.378  12.212 -18.615  1.00  0.00           C  
ATOM    117  O   SER A   8       5.312  12.411 -17.841  1.00  0.00           O  
ATOM    118  CB  SER A   8       2.208  13.389 -18.298  1.00  0.00           C  
ATOM    119  OG  SER A   8       0.814  13.177 -18.317  1.00  0.00           O  
ATOM    120  H   SER A   8       3.787  11.696 -16.182  1.00  0.00           H  
ATOM    121  HA  SER A   8       2.440  11.287 -18.699  1.00  0.00           H  
ATOM    122  HB2 SER A   8       2.496  13.834 -19.251  1.00  0.00           H  
ATOM    123  HB3 SER A   8       2.473  14.077 -17.493  1.00  0.00           H  
ATOM    124  HG  SER A   8       0.606  12.502 -17.639  1.00  0.00           H  
ATOM    125  N   GLY A   9       4.572  12.207 -19.939  1.00  0.00           N  
ATOM    126  CA  GLY A   9       5.812  12.656 -20.591  1.00  0.00           C  
ATOM    127  C   GLY A   9       6.708  11.556 -21.173  1.00  0.00           C  
ATOM    128  O   GLY A   9       7.510  11.847 -22.060  1.00  0.00           O  
ATOM    129  H   GLY A   9       3.790  12.010 -20.555  1.00  0.00           H  
ATOM    130  HA2 GLY A   9       6.410  13.231 -19.885  1.00  0.00           H  
ATOM    131  HA3 GLY A   9       5.539  13.321 -21.411  1.00  0.00           H  
ATOM    132  N   TYR A  10       6.545  10.286 -20.784  1.00  0.00           N  
ATOM    133  CA  TYR A  10       7.192   9.173 -21.506  1.00  0.00           C  
ATOM    134  C   TYR A  10       6.728   9.136 -22.974  1.00  0.00           C  
ATOM    135  O   TYR A  10       7.556   9.063 -23.880  1.00  0.00           O  
ATOM    136  CB  TYR A  10       6.922   7.840 -20.794  1.00  0.00           C  
ATOM    137  CG  TYR A  10       7.856   7.481 -19.646  1.00  0.00           C  
ATOM    138  CD1 TYR A  10       8.536   8.460 -18.887  1.00  0.00           C  
ATOM    139  CD2 TYR A  10       8.022   6.119 -19.324  1.00  0.00           C  
ATOM    140  CE1 TYR A  10       9.371   8.075 -17.820  1.00  0.00           C  
ATOM    141  CE2 TYR A  10       8.867   5.733 -18.268  1.00  0.00           C  
ATOM    142  CZ  TYR A  10       9.546   6.708 -17.513  1.00  0.00           C  
ATOM    143  OH  TYR A  10      10.361   6.318 -16.502  1.00  0.00           O  
ATOM    144  H   TYR A  10       5.890  10.077 -20.045  1.00  0.00           H  
ATOM    145  HA  TYR A  10       8.271   9.333 -21.529  1.00  0.00           H  
ATOM    146  HB2 TYR A  10       7.013   7.047 -21.538  1.00  0.00           H  
ATOM    147  HB3 TYR A  10       5.893   7.821 -20.431  1.00  0.00           H  
ATOM    148  HD1 TYR A  10       8.422   9.512 -19.100  1.00  0.00           H  
ATOM    149  HD2 TYR A  10       7.498   5.362 -19.890  1.00  0.00           H  
ATOM    150  HE1 TYR A  10       9.880   8.821 -17.229  1.00  0.00           H  
ATOM    151  HE2 TYR A  10       9.001   4.692 -18.019  1.00  0.00           H  
ATOM    152  HH  TYR A  10      10.718   7.083 -16.017  1.00  0.00           H  
ATOM    153  N   GLU A  11       5.452   9.455 -23.202  1.00  0.00           N  
ATOM    154  CA  GLU A  11       5.017  10.234 -24.361  1.00  0.00           C  
ATOM    155  C   GLU A  11       4.046  11.348 -23.902  1.00  0.00           C  
ATOM    156  O   GLU A  11       3.812  11.517 -22.703  1.00  0.00           O  
ATOM    157  CB  GLU A  11       4.498   9.292 -25.472  1.00  0.00           C  
ATOM    158  CG  GLU A  11       4.220   9.920 -26.856  1.00  0.00           C  
ATOM    159  CD  GLU A  11       5.345  10.829 -27.377  1.00  0.00           C  
ATOM    160  OE1 GLU A  11       5.998  10.497 -28.388  1.00  0.00           O  
ATOM    161  OE2 GLU A  11       5.559  11.918 -26.789  1.00  0.00           O1-
ATOM    162  H   GLU A  11       4.854   9.538 -22.393  1.00  0.00           H  
ATOM    163  HA  GLU A  11       5.897  10.744 -24.742  1.00  0.00           H  
ATOM    164  HB2 GLU A  11       3.585   8.808 -25.123  1.00  0.00           H  
ATOM    165  HB3 GLU A  11       5.245   8.512 -25.622  1.00  0.00           H  
ATOM    166  HG2 GLU A  11       3.293  10.493 -26.810  1.00  0.00           H  
ATOM    167  HG3 GLU A  11       4.048   9.110 -27.567  1.00  0.00           H  
ATOM    168  N   VAL A  12       3.567  12.170 -24.839  1.00  0.00           N  
ATOM    169  CA  VAL A  12       3.115  13.560 -24.651  1.00  0.00           C  
ATOM    170  C   VAL A  12       4.307  14.495 -24.380  1.00  0.00           C  
ATOM    171  O   VAL A  12       4.300  15.312 -23.461  1.00  0.00           O  
ATOM    172  CB  VAL A  12       1.910  13.724 -23.690  1.00  0.00           C  
ATOM    173  CG1 VAL A  12       1.192  15.061 -23.943  1.00  0.00           C  
ATOM    174  CG2 VAL A  12       0.843  12.633 -23.874  1.00  0.00           C  
ATOM    175  H   VAL A  12       3.838  11.934 -25.787  1.00  0.00           H  
ATOM    176  HA  VAL A  12       2.741  13.864 -25.628  1.00  0.00           H  
ATOM    177  HB  VAL A  12       2.256  13.701 -22.656  1.00  0.00           H  
ATOM    178 HG11 VAL A  12       0.382  15.183 -23.224  1.00  0.00           H  
ATOM    179 HG12 VAL A  12       1.884  15.892 -23.835  1.00  0.00           H  
ATOM    180 HG13 VAL A  12       0.777  15.078 -24.952  1.00  0.00           H  
ATOM    181 HG21 VAL A  12      -0.014  12.836 -23.233  1.00  0.00           H  
ATOM    182 HG22 VAL A  12       0.516  12.594 -24.913  1.00  0.00           H  
ATOM    183 HG23 VAL A  12       1.244  11.661 -23.589  1.00  0.00           H  
ATOM    184  N   HIS A  13       5.345  14.391 -25.225  1.00  0.00           N  
ATOM    185  CA  HIS A  13       6.457  15.353 -25.297  1.00  0.00           C  
ATOM    186  C   HIS A  13       5.957  16.732 -25.763  1.00  0.00           C  
ATOM    187  O   HIS A  13       5.829  16.973 -26.964  1.00  0.00           O  
ATOM    188  CB  HIS A  13       7.535  14.835 -26.268  1.00  0.00           C  
ATOM    189  CG  HIS A  13       8.375  13.698 -25.752  1.00  0.00           C  
ATOM    190  CD2 HIS A  13       9.660  13.795 -25.309  1.00  0.00           C  
ATOM    191  ND1 HIS A  13       7.997  12.376 -25.656  1.00  0.00           N1+
ATOM    192  CE1 HIS A  13       9.018  11.685 -25.107  1.00  0.00           C  
ATOM    193  NE2 HIS A  13      10.047  12.535 -24.889  1.00  0.00           N  
ATOM    194  H   HIS A  13       5.314  13.643 -25.915  1.00  0.00           H  
ATOM    195  HA  HIS A  13       6.892  15.469 -24.303  1.00  0.00           H  
ATOM    196  HB2 HIS A  13       8.212  15.660 -26.498  1.00  0.00           H  
ATOM    197  HB3 HIS A  13       7.059  14.526 -27.200  1.00  0.00           H  
ATOM    198  HD1 HIS A  13       7.101  12.004 -25.990  1.00  0.00           H  
ATOM    199  HD2 HIS A  13      10.240  14.706 -25.259  1.00  0.00           H  
ATOM    200  HE2 HIS A  13      10.943  12.316 -24.444  1.00  0.00           H  
ATOM    201  HE1 HIS A  13       9.000  10.624 -24.870  1.00  0.00           H  
ATOM    202  N   HIS A  14       5.778  17.682 -24.842  1.00  0.00           N  
ATOM    203  CA  HIS A  14       5.162  18.997 -25.106  1.00  0.00           C  
ATOM    204  C   HIS A  14       5.986  19.933 -26.011  1.00  0.00           C  
ATOM    205  O   HIS A  14       5.478  20.981 -26.397  1.00  0.00           O  
ATOM    206  CB  HIS A  14       4.804  19.683 -23.774  1.00  0.00           C  
ATOM    207  CG  HIS A  14       3.835  18.907 -22.912  1.00  0.00           C  
ATOM    208  CD2 HIS A  14       2.468  18.960 -22.949  1.00  0.00           C  
ATOM    209  ND1 HIS A  14       4.190  17.983 -21.952  1.00  0.00           N1+
ATOM    210  CE1 HIS A  14       3.069  17.455 -21.431  1.00  0.00           C  
ATOM    211  NE2 HIS A  14       2.004  18.049 -22.012  1.00  0.00           N  
ATOM    212  H   HIS A  14       5.987  17.440 -23.874  1.00  0.00           H  
ATOM    213  HA  HIS A  14       4.231  18.822 -25.648  1.00  0.00           H  
ATOM    214  HB2 HIS A  14       4.367  20.661 -23.983  1.00  0.00           H  
ATOM    215  HB3 HIS A  14       5.721  19.845 -23.204  1.00  0.00           H  
ATOM    216  HD1 HIS A  14       5.157  17.663 -21.793  1.00  0.00           H  
ATOM    217  HD2 HIS A  14       1.872  19.579 -23.610  1.00  0.00           H  
ATOM    218  HE2 HIS A  14       1.031  17.818 -21.839  1.00  0.00           H  
ATOM    219  HE1 HIS A  14       3.040  16.636 -20.720  1.00  0.00           H  
ATOM    220  N   GLN A  15       7.228  19.577 -26.362  1.00  0.00           N  
ATOM    221  CA  GLN A  15       8.044  20.280 -27.365  1.00  0.00           C  
ATOM    222  C   GLN A  15       8.629  19.344 -28.448  1.00  0.00           C  
ATOM    223  O   GLN A  15       9.626  19.683 -29.088  1.00  0.00           O  
ATOM    224  CB  GLN A  15       9.107  21.184 -26.709  1.00  0.00           C  
ATOM    225  CG  GLN A  15       8.542  22.258 -25.763  1.00  0.00           C  
ATOM    226  CD  GLN A  15       8.227  21.744 -24.360  1.00  0.00           C  
ATOM    227  NE2 GLN A  15       7.193  22.253 -23.727  1.00  0.00           N  
ATOM    228  OE1 GLN A  15       8.919  20.913 -23.793  1.00  0.00           O  
ATOM    229  H   GLN A  15       7.613  18.750 -25.936  1.00  0.00           H  
ATOM    230  HA  GLN A  15       7.381  20.946 -27.915  1.00  0.00           H  
ATOM    231  HB2 GLN A  15       9.631  21.711 -27.507  1.00  0.00           H  
ATOM    232  HB3 GLN A  15       9.833  20.578 -26.175  1.00  0.00           H  
ATOM    233  HG2 GLN A  15       7.649  22.697 -26.210  1.00  0.00           H  
ATOM    234  HG3 GLN A  15       9.279  23.053 -25.658  1.00  0.00           H  
ATOM    235 HE21 GLN A  15       7.039  21.946 -22.784  1.00  0.00           H  
ATOM    236 HE22 GLN A  15       6.599  22.925 -24.183  1.00  0.00           H  
ATOM    237  N   LYS A  16       7.976  18.204 -28.732  1.00  0.00           N  
ATOM    238  CA  LYS A  16       8.222  17.402 -29.948  1.00  0.00           C  
ATOM    239  C   LYS A  16       7.325  17.879 -31.100  1.00  0.00           C  
ATOM    240  O   LYS A  16       6.454  17.144 -31.562  1.00  0.00           O  
ATOM    241  CB  LYS A  16       8.098  15.892 -29.660  1.00  0.00           C  
ATOM    242  CG  LYS A  16       8.615  15.026 -30.834  1.00  0.00           C  
ATOM    243  CD  LYS A  16       7.658  13.911 -31.291  1.00  0.00           C  
ATOM    244  CE  LYS A  16       7.413  12.858 -30.201  1.00  0.00           C  
ATOM    245  NZ  LYS A  16       6.612  11.711 -30.695  1.00  0.00           N1+
ATOM    246  H   LYS A  16       7.157  17.970 -28.180  1.00  0.00           H  
ATOM    247  HA  LYS A  16       9.246  17.580 -30.275  1.00  0.00           H  
ATOM    248  HB2 LYS A  16       7.055  15.657 -29.441  1.00  0.00           H  
ATOM    249  HB3 LYS A  16       8.698  15.654 -28.783  1.00  0.00           H  
ATOM    250  HG2 LYS A  16       9.569  14.581 -30.548  1.00  0.00           H  
ATOM    251  HG3 LYS A  16       8.810  15.660 -31.699  1.00  0.00           H  
ATOM    252  HD2 LYS A  16       8.098  13.427 -32.164  1.00  0.00           H  
ATOM    253  HD3 LYS A  16       6.709  14.359 -31.592  1.00  0.00           H  
ATOM    254  HE2 LYS A  16       6.889  13.330 -29.364  1.00  0.00           H  
ATOM    255  HE3 LYS A  16       8.376  12.495 -29.831  1.00  0.00           H  
ATOM    256  HZ1 LYS A  16       5.701  12.003 -31.015  1.00  0.00           H  
ATOM    257  HZ2 LYS A  16       7.082  11.195 -31.425  1.00  0.00           H  
ATOM    258  HZ3 LYS A  16       6.447  11.068 -29.910  1.00  0.00           H  
ATOM    259  N   LEU A  17       7.481  19.140 -31.512  1.00  0.00           N  
ATOM    260  CA  LEU A  17       6.754  19.685 -32.668  1.00  0.00           C  
ATOM    261  C   LEU A  17       7.215  18.947 -33.934  1.00  0.00           C  
ATOM    262  O   LEU A  17       8.415  18.748 -34.119  1.00  0.00           O  
ATOM    263  CB  LEU A  17       6.960  21.206 -32.817  1.00  0.00           C  
ATOM    264  CG  LEU A  17       6.180  22.102 -31.834  1.00  0.00           C  
ATOM    265  CD1 LEU A  17       6.574  21.911 -30.368  1.00  0.00           C  
ATOM    266  CD2 LEU A  17       6.417  23.570 -32.194  1.00  0.00           C  
ATOM    267  H   LEU A  17       8.222  19.686 -31.099  1.00  0.00           H  
ATOM    268  HA  LEU A  17       5.688  19.492 -32.538  1.00  0.00           H  
ATOM    269  HB2 LEU A  17       6.632  21.478 -33.822  1.00  0.00           H  
ATOM    270  HB3 LEU A  17       8.022  21.433 -32.763  1.00  0.00           H  
ATOM    271  HG  LEU A  17       5.115  21.892 -31.938  1.00  0.00           H  
ATOM    272 HD11 LEU A  17       6.248  20.930 -30.027  1.00  0.00           H  
ATOM    273 HD12 LEU A  17       7.653  22.014 -30.252  1.00  0.00           H  
ATOM    274 HD13 LEU A  17       6.071  22.657 -29.751  1.00  0.00           H  
ATOM    275 HD21 LEU A  17       6.123  23.751 -33.228  1.00  0.00           H  
ATOM    276 HD22 LEU A  17       5.815  24.210 -31.548  1.00  0.00           H  
ATOM    277 HD23 LEU A  17       7.469  23.824 -32.069  1.00  0.00           H  
ATOM    278  N   VAL A  18       6.267  18.532 -34.777  1.00  0.00           N  
ATOM    279  CA  VAL A  18       6.507  17.620 -35.905  1.00  0.00           C  
ATOM    280  C   VAL A  18       5.725  18.030 -37.154  1.00  0.00           C  
ATOM    281  O   VAL A  18       4.592  18.497 -37.058  1.00  0.00           O  
ATOM    282  CB  VAL A  18       6.224  16.159 -35.485  1.00  0.00           C  
ATOM    283  CG1 VAL A  18       4.771  15.905 -35.060  1.00  0.00           C  
ATOM    284  CG2 VAL A  18       6.591  15.156 -36.585  1.00  0.00           C  
ATOM    285  H   VAL A  18       5.305  18.772 -34.588  1.00  0.00           H  
ATOM    286  HA  VAL A  18       7.559  17.675 -36.162  1.00  0.00           H  
ATOM    287  HB  VAL A  18       6.853  15.936 -34.623  1.00  0.00           H  
ATOM    288 HG11 VAL A  18       4.089  16.113 -35.885  1.00  0.00           H  
ATOM    289 HG12 VAL A  18       4.653  14.864 -34.760  1.00  0.00           H  
ATOM    290 HG13 VAL A  18       4.514  16.539 -34.211  1.00  0.00           H  
ATOM    291 HG21 VAL A  18       7.599  15.344 -36.954  1.00  0.00           H  
ATOM    292 HG22 VAL A  18       6.546  14.143 -36.185  1.00  0.00           H  
ATOM    293 HG23 VAL A  18       5.889  15.234 -37.416  1.00  0.00           H  
ATOM    294  N   PHE A  19       6.320  17.812 -38.328  1.00  0.00           N  
ATOM    295  CA  PHE A  19       5.650  17.835 -39.631  1.00  0.00           C  
ATOM    296  C   PHE A  19       6.338  16.839 -40.582  1.00  0.00           C  
ATOM    297  O   PHE A  19       7.534  16.572 -40.423  1.00  0.00           O  
ATOM    298  CB  PHE A  19       5.659  19.267 -40.186  1.00  0.00           C  
ATOM    299  CG  PHE A  19       4.713  19.486 -41.348  1.00  0.00           C  
ATOM    300  CD1 PHE A  19       3.350  19.738 -41.098  1.00  0.00           C  
ATOM    301  CD2 PHE A  19       5.181  19.430 -42.674  1.00  0.00           C  
ATOM    302  CE1 PHE A  19       2.461  19.938 -42.169  1.00  0.00           C  
ATOM    303  CE2 PHE A  19       4.291  19.631 -43.743  1.00  0.00           C  
ATOM    304  CZ  PHE A  19       2.932  19.884 -43.492  1.00  0.00           C  
ATOM    305  H   PHE A  19       7.270  17.465 -38.320  1.00  0.00           H  
ATOM    306  HA  PHE A  19       4.613  17.520 -39.500  1.00  0.00           H  
ATOM    307  HB2 PHE A  19       6.670  19.529 -40.490  1.00  0.00           H  
ATOM    308  HB3 PHE A  19       5.371  19.956 -39.390  1.00  0.00           H  
ATOM    309  HD1 PHE A  19       2.983  19.769 -40.081  1.00  0.00           H  
ATOM    310  HD2 PHE A  19       6.220  19.216 -42.876  1.00  0.00           H  
ATOM    311  HE1 PHE A  19       1.414  20.121 -41.974  1.00  0.00           H  
ATOM    312  HE2 PHE A  19       4.648  19.573 -44.761  1.00  0.00           H  
ATOM    313  HZ  PHE A  19       2.246  20.023 -44.315  1.00  0.00           H  
ATOM    314  N   PHE A  20       5.600  16.287 -41.550  1.00  0.00           N  
ATOM    315  CA  PHE A  20       5.981  15.103 -42.331  1.00  0.00           C  
ATOM    316  C   PHE A  20       6.140  13.841 -41.468  1.00  0.00           C  
ATOM    317  O   PHE A  20       7.211  13.235 -41.399  1.00  0.00           O  
ATOM    318  CB  PHE A  20       7.126  15.396 -43.311  1.00  0.00           C  
ATOM    319  CG  PHE A  20       6.800  16.415 -44.387  1.00  0.00           C  
ATOM    320  CD1 PHE A  20       5.647  16.257 -45.181  1.00  0.00           C  
ATOM    321  CD2 PHE A  20       7.669  17.497 -44.633  1.00  0.00           C  
ATOM    322  CE1 PHE A  20       5.379  17.158 -46.222  1.00  0.00           C  
ATOM    323  CE2 PHE A  20       7.422  18.372 -45.707  1.00  0.00           C  
ATOM    324  CZ  PHE A  20       6.287  18.185 -46.516  1.00  0.00           C  
ATOM    325  H   PHE A  20       4.613  16.526 -41.606  1.00  0.00           H  
ATOM    326  HA  PHE A  20       5.122  14.872 -42.955  1.00  0.00           H  
ATOM    327  HB2 PHE A  20       7.386  14.464 -43.814  1.00  0.00           H  
ATOM    328  HB3 PHE A  20       8.001  15.722 -42.755  1.00  0.00           H  
ATOM    329  HD1 PHE A  20       4.954  15.443 -44.999  1.00  0.00           H  
ATOM    330  HD2 PHE A  20       8.536  17.651 -44.005  1.00  0.00           H  
ATOM    331  HE1 PHE A  20       4.482  17.037 -46.815  1.00  0.00           H  
ATOM    332  HE2 PHE A  20       8.101  19.190 -45.906  1.00  0.00           H  
ATOM    333  HZ  PHE A  20       6.091  18.838 -47.353  1.00  0.00           H  
ATOM    334  N   ALA A  21       5.031  13.476 -40.821  1.00  0.00           N  
ATOM    335  CA  ALA A  21       4.793  12.237 -40.070  1.00  0.00           C  
ATOM    336  C   ALA A  21       3.539  11.484 -40.585  1.00  0.00           C  
ATOM    337  O   ALA A  21       2.714  10.986 -39.819  1.00  0.00           O  
ATOM    338  CB  ALA A  21       4.731  12.573 -38.575  1.00  0.00           C  
ATOM    339  H   ALA A  21       4.218  14.072 -40.975  1.00  0.00           H  
ATOM    340  HA  ALA A  21       5.639  11.569 -40.233  1.00  0.00           H  
ATOM    341  HB1 ALA A  21       4.635  11.648 -38.002  1.00  0.00           H  
ATOM    342  HB2 ALA A  21       5.649  13.071 -38.277  1.00  0.00           H  
ATOM    343  HB3 ALA A  21       3.875  13.216 -38.371  1.00  0.00           H  
ATOM    344  N   GLU A  22       3.299  11.560 -41.897  1.00  0.00           N  
ATOM    345  CA  GLU A  22       2.110  11.049 -42.588  1.00  0.00           C  
ATOM    346  C   GLU A  22       2.525  10.452 -43.946  1.00  0.00           C  
ATOM    347  O   GLU A  22       2.688   9.239 -44.043  1.00  0.00           O  
ATOM    348  CB  GLU A  22       0.981  12.115 -42.711  1.00  0.00           C  
ATOM    349  CG  GLU A  22       1.194  13.507 -42.073  1.00  0.00           C  
ATOM    350  CD  GLU A  22       2.437  14.270 -42.566  1.00  0.00           C  
ATOM    351  OE1 GLU A  22       2.980  13.934 -43.644  1.00  0.00           O  
ATOM    352  OE2 GLU A  22       2.936  15.131 -41.802  1.00  0.00           O1-
ATOM    353  H   GLU A  22       3.961  12.067 -42.466  1.00  0.00           H  
ATOM    354  HA  GLU A  22       1.711  10.217 -42.006  1.00  0.00           H  
ATOM    355  HB2 GLU A  22       0.089  11.688 -42.250  1.00  0.00           H  
ATOM    356  HB3 GLU A  22       0.718  12.269 -43.758  1.00  0.00           H  
ATOM    357  HG2 GLU A  22       1.254  13.382 -40.989  1.00  0.00           H  
ATOM    358  HG3 GLU A  22       0.309  14.113 -42.278  1.00  0.00           H  
ATOM    359  N   ASP A  23       2.762  11.310 -44.943  1.00  0.00           N  
ATOM    360  CA  ASP A  23       3.600  11.125 -46.138  1.00  0.00           C  
ATOM    361  C   ASP A  23       3.492  12.380 -47.026  1.00  0.00           C  
ATOM    362  O   ASP A  23       2.397  12.889 -47.263  1.00  0.00           O  
ATOM    363  CB  ASP A  23       3.234   9.904 -47.016  1.00  0.00           C  
ATOM    364  CG  ASP A  23       4.135   9.838 -48.264  1.00  0.00           C  
ATOM    365  OD1 ASP A  23       5.376   9.817 -48.094  1.00  0.00           O  
ATOM    366  OD2 ASP A  23       3.611   9.950 -49.398  1.00  0.00           O1-
ATOM    367  H   ASP A  23       2.575  12.288 -44.722  1.00  0.00           H  
ATOM    368  HA  ASP A  23       4.632  11.005 -45.812  1.00  0.00           H  
ATOM    369  HB2 ASP A  23       2.187   9.971 -47.317  1.00  0.00           H  
ATOM    370  HB3 ASP A  23       3.374   8.983 -46.451  1.00  0.00           H  
ATOM    371  N   VAL A  24       4.593  12.723 -47.697  1.00  0.00           N  
ATOM    372  CA  VAL A  24       4.564  12.997 -49.139  1.00  0.00           C  
ATOM    373  C   VAL A  24       5.776  12.338 -49.804  1.00  0.00           C  
ATOM    374  O   VAL A  24       6.925  12.564 -49.412  1.00  0.00           O  
ATOM    375  CB  VAL A  24       4.485  14.491 -49.520  1.00  0.00           C  
ATOM    376  CG1 VAL A  24       3.150  15.145 -49.157  1.00  0.00           C  
ATOM    377  CG2 VAL A  24       5.604  15.324 -48.901  1.00  0.00           C  
ATOM    378  H   VAL A  24       5.432  12.247 -47.397  1.00  0.00           H  
ATOM    379  HA  VAL A  24       3.674  12.517 -49.549  1.00  0.00           H  
ATOM    380  HB  VAL A  24       4.582  14.558 -50.605  1.00  0.00           H  
ATOM    381 HG11 VAL A  24       2.328  14.537 -49.535  1.00  0.00           H  
ATOM    382 HG12 VAL A  24       3.055  15.229 -48.074  1.00  0.00           H  
ATOM    383 HG13 VAL A  24       3.089  16.138 -49.600  1.00  0.00           H  
ATOM    384 HG21 VAL A  24       5.439  16.379 -49.116  1.00  0.00           H  
ATOM    385 HG22 VAL A  24       5.622  15.156 -47.829  1.00  0.00           H  
ATOM    386 HG23 VAL A  24       6.562  15.025 -49.316  1.00  0.00           H  
ATOM    387  N   GLY A  25       5.540  11.662 -50.929  1.00  0.00           N  
ATOM    388  CA  GLY A  25       6.590  11.128 -51.802  1.00  0.00           C  
ATOM    389  C   GLY A  25       7.557  12.176 -52.384  1.00  0.00           C  
ATOM    390  O   GLY A  25       8.574  11.808 -52.970  1.00  0.00           O  
ATOM    391  H   GLY A  25       4.602  11.283 -51.018  1.00  0.00           H  
ATOM    392  HA2 GLY A  25       6.117  10.606 -52.633  1.00  0.00           H  
ATOM    393  HA3 GLY A  25       7.172  10.402 -51.234  1.00  0.00           H  
ATOM    394  N   SER A  26       7.290  13.479 -52.234  1.00  0.00           N  
ATOM    395  CA  SER A  26       8.237  14.578 -52.486  1.00  0.00           C  
ATOM    396  C   SER A  26       7.855  15.816 -51.664  1.00  0.00           C  
ATOM    397  O   SER A  26       6.722  16.277 -51.746  1.00  0.00           O  
ATOM    398  CB  SER A  26       8.261  14.937 -53.977  1.00  0.00           C  
ATOM    399  OG  SER A  26       8.899  13.908 -54.712  1.00  0.00           O  
ATOM    400  H   SER A  26       6.434  13.720 -51.753  1.00  0.00           H  
ATOM    401  HA  SER A  26       9.234  14.265 -52.183  1.00  0.00           H  
ATOM    402  HB2 SER A  26       8.814  15.866 -54.122  1.00  0.00           H  
ATOM    403  HB3 SER A  26       7.240  15.073 -54.339  1.00  0.00           H  
ATOM    404  HG  SER A  26       8.713  13.064 -54.262  1.00  0.00           H  
ATOM    405  N   ASN A  27       8.784  16.361 -50.870  1.00  0.00           N  
ATOM    406  CA  ASN A  27       8.499  17.370 -49.833  1.00  0.00           C  
ATOM    407  C   ASN A  27       8.558  18.843 -50.305  1.00  0.00           C  
ATOM    408  O   ASN A  27       8.343  19.746 -49.495  1.00  0.00           O  
ATOM    409  CB  ASN A  27       9.423  17.115 -48.624  1.00  0.00           C  
ATOM    410  CG  ASN A  27       9.292  15.715 -48.041  1.00  0.00           C  
ATOM    411  ND2 ASN A  27       8.338  15.470 -47.178  1.00  0.00           N  
ATOM    412  OD1 ASN A  27      10.060  14.821 -48.351  1.00  0.00           O  
ATOM    413  H   ASN A  27       9.702  15.926 -50.862  1.00  0.00           H  
ATOM    414  HA  ASN A  27       7.474  17.228 -49.494  1.00  0.00           H  
ATOM    415  HB2 ASN A  27       9.185  17.835 -47.843  1.00  0.00           H  
ATOM    416  HB3 ASN A  27      10.457  17.280 -48.920  1.00  0.00           H  
ATOM    417 HD21 ASN A  27       8.227  14.510 -46.898  1.00  0.00           H  
ATOM    418 HD22 ASN A  27       7.685  16.186 -46.892  1.00  0.00           H  
ATOM    419  N   LYS A  28       8.867  19.086 -51.586  1.00  0.00           N  
ATOM    420  CA  LYS A  28       9.078  20.405 -52.213  1.00  0.00           C  
ATOM    421  C   LYS A  28       8.005  21.439 -51.835  1.00  0.00           C  
ATOM    422  O   LYS A  28       6.817  21.208 -52.029  1.00  0.00           O  
ATOM    423  CB  LYS A  28       9.153  20.182 -53.741  1.00  0.00           C  
ATOM    424  CG  LYS A  28       9.150  21.440 -54.628  1.00  0.00           C  
ATOM    425  CD  LYS A  28      10.364  22.371 -54.501  1.00  0.00           C  
ATOM    426  CE  LYS A  28      11.629  21.802 -55.164  1.00  0.00           C  
ATOM    427  NZ  LYS A  28      12.659  22.848 -55.371  1.00  0.00           N1+
ATOM    428  H   LYS A  28       9.014  18.276 -52.167  1.00  0.00           H  
ATOM    429  HA  LYS A  28      10.034  20.795 -51.870  1.00  0.00           H  
ATOM    430  HB2 LYS A  28       8.284  19.590 -54.036  1.00  0.00           H  
ATOM    431  HB3 LYS A  28      10.040  19.591 -53.970  1.00  0.00           H  
ATOM    432  HG2 LYS A  28       8.251  22.019 -54.416  1.00  0.00           H  
ATOM    433  HG3 LYS A  28       9.075  21.122 -55.669  1.00  0.00           H  
ATOM    434  HD2 LYS A  28      10.555  22.602 -53.455  1.00  0.00           H  
ATOM    435  HD3 LYS A  28      10.090  23.300 -55.000  1.00  0.00           H  
ATOM    436  HE2 LYS A  28      11.355  21.389 -56.138  1.00  0.00           H  
ATOM    437  HE3 LYS A  28      12.027  20.996 -54.542  1.00  0.00           H  
ATOM    438  HZ1 LYS A  28      12.935  23.312 -54.522  1.00  0.00           H  
ATOM    439  HZ2 LYS A  28      13.516  22.499 -55.809  1.00  0.00           H  
ATOM    440  HZ3 LYS A  28      12.326  23.602 -55.988  1.00  0.00           H  
ATOM    441  N   GLY A  29       8.447  22.622 -51.403  1.00  0.00           N  
ATOM    442  CA  GLY A  29       7.609  23.807 -51.169  1.00  0.00           C  
ATOM    443  C   GLY A  29       7.061  23.950 -49.745  1.00  0.00           C  
ATOM    444  O   GLY A  29       6.646  25.043 -49.368  1.00  0.00           O  
ATOM    445  H   GLY A  29       9.435  22.701 -51.186  1.00  0.00           H  
ATOM    446  HA2 GLY A  29       6.756  23.782 -51.849  1.00  0.00           H  
ATOM    447  HA3 GLY A  29       8.188  24.702 -51.392  1.00  0.00           H  
ATOM    448  N   ALA A  30       7.129  22.900 -48.923  1.00  0.00           N  
ATOM    449  CA  ALA A  30       6.728  22.953 -47.520  1.00  0.00           C  
ATOM    450  C   ALA A  30       7.903  23.334 -46.607  1.00  0.00           C  
ATOM    451  O   ALA A  30       8.988  22.757 -46.700  1.00  0.00           O  
ATOM    452  CB  ALA A  30       6.139  21.601 -47.130  1.00  0.00           C  
ATOM    453  H   ALA A  30       7.519  22.033 -49.268  1.00  0.00           H  
ATOM    454  HA  ALA A  30       5.944  23.703 -47.402  1.00  0.00           H  
ATOM    455  HB1 ALA A  30       6.919  20.849 -47.233  1.00  0.00           H  
ATOM    456  HB2 ALA A  30       5.797  21.628 -46.094  1.00  0.00           H  
ATOM    457  HB3 ALA A  30       5.300  21.354 -47.782  1.00  0.00           H  
ATOM    458  N   ILE A  31       7.655  24.242 -45.661  1.00  0.00           N  
ATOM    459  CA  ILE A  31       8.597  24.633 -44.602  1.00  0.00           C  
ATOM    460  C   ILE A  31       7.852  24.809 -43.273  1.00  0.00           C  
ATOM    461  O   ILE A  31       6.644  25.045 -43.264  1.00  0.00           O  
ATOM    462  CB  ILE A  31       9.417  25.895 -44.991  1.00  0.00           C  
ATOM    463  CG1 ILE A  31       8.597  27.203 -45.121  1.00  0.00           C  
ATOM    464  CG2 ILE A  31      10.175  25.659 -46.310  1.00  0.00           C  
ATOM    465  CD1 ILE A  31       8.457  27.988 -43.808  1.00  0.00           C  
ATOM    466  H   ILE A  31       6.730  24.644 -45.608  1.00  0.00           H  
ATOM    467  HA  ILE A  31       9.300  23.814 -44.458  1.00  0.00           H  
ATOM    468  HB  ILE A  31      10.176  26.045 -44.222  1.00  0.00           H  
ATOM    469 HG12 ILE A  31       7.606  26.987 -45.521  1.00  0.00           H  
ATOM    470 HG13 ILE A  31       9.093  27.868 -45.828  1.00  0.00           H  
ATOM    471 HG21 ILE A  31      10.726  24.723 -46.258  1.00  0.00           H  
ATOM    472 HG22 ILE A  31       9.478  25.612 -47.147  1.00  0.00           H  
ATOM    473 HG23 ILE A  31      10.883  26.467 -46.489  1.00  0.00           H  
ATOM    474 HD11 ILE A  31       7.972  28.943 -44.014  1.00  0.00           H  
ATOM    475 HD12 ILE A  31       7.850  27.445 -43.088  1.00  0.00           H  
ATOM    476 HD13 ILE A  31       9.442  28.179 -43.381  1.00  0.00           H  
ATOM    477  N   ILE A  32       8.572  24.747 -42.152  1.00  0.00           N  
ATOM    478  CA  ILE A  32       8.052  25.084 -40.815  1.00  0.00           C  
ATOM    479  C   ILE A  32       9.142  25.777 -39.980  1.00  0.00           C  
ATOM    480  O   ILE A  32      10.330  25.626 -40.267  1.00  0.00           O  
ATOM    481  CB  ILE A  32       7.462  23.817 -40.146  1.00  0.00           C  
ATOM    482  CG1 ILE A  32       6.534  24.177 -38.965  1.00  0.00           C  
ATOM    483  CG2 ILE A  32       8.561  22.833 -39.711  1.00  0.00           C  
ATOM    484  CD1 ILE A  32       5.717  22.989 -38.440  1.00  0.00           C  
ATOM    485  H   ILE A  32       9.560  24.524 -42.228  1.00  0.00           H  
ATOM    486  HA  ILE A  32       7.241  25.802 -40.943  1.00  0.00           H  
ATOM    487  HB  ILE A  32       6.846  23.314 -40.894  1.00  0.00           H  
ATOM    488 HG12 ILE A  32       5.831  24.943 -39.295  1.00  0.00           H  
ATOM    489 HG13 ILE A  32       7.120  24.582 -38.141  1.00  0.00           H  
ATOM    490 HG21 ILE A  32       9.094  23.225 -38.847  1.00  0.00           H  
ATOM    491 HG22 ILE A  32       8.119  21.874 -39.444  1.00  0.00           H  
ATOM    492 HG23 ILE A  32       9.265  22.672 -40.528  1.00  0.00           H  
ATOM    493 HD11 ILE A  32       5.147  22.540 -39.255  1.00  0.00           H  
ATOM    494 HD12 ILE A  32       6.371  22.239 -37.996  1.00  0.00           H  
ATOM    495 HD13 ILE A  32       5.023  23.339 -37.675  1.00  0.00           H  
ATOM    496  N   GLY A  33       8.784  26.564 -38.962  1.00  0.00           N  
ATOM    497  CA  GLY A  33       9.802  27.204 -38.130  1.00  0.00           C  
ATOM    498  C   GLY A  33       9.318  28.243 -37.125  1.00  0.00           C  
ATOM    499  O   GLY A  33       8.127  28.521 -37.016  1.00  0.00           O  
ATOM    500  H   GLY A  33       7.811  26.722 -38.743  1.00  0.00           H  
ATOM    501  HA2 GLY A  33      10.515  27.701 -38.787  1.00  0.00           H  
ATOM    502  HA3 GLY A  33      10.339  26.429 -37.581  1.00  0.00           H  
ATOM    503  N   LEU A  34      10.280  28.818 -36.398  1.00  0.00           N  
ATOM    504  CA  LEU A  34      10.091  29.894 -35.423  1.00  0.00           C  
ATOM    505  C   LEU A  34      11.140  30.992 -35.664  1.00  0.00           C  
ATOM    506  O   LEU A  34      12.327  30.696 -35.780  1.00  0.00           O  
ATOM    507  CB  LEU A  34      10.191  29.360 -33.977  1.00  0.00           C  
ATOM    508  CG  LEU A  34       9.132  28.311 -33.567  1.00  0.00           C  
ATOM    509  CD1 LEU A  34       9.583  26.868 -33.830  1.00  0.00           C  
ATOM    510  CD2 LEU A  34       8.856  28.409 -32.065  1.00  0.00           C  
ATOM    511  H   LEU A  34      11.235  28.521 -36.584  1.00  0.00           H  
ATOM    512  HA  LEU A  34       9.100  30.330 -35.559  1.00  0.00           H  
ATOM    513  HB2 LEU A  34      10.085  30.224 -33.320  1.00  0.00           H  
ATOM    514  HB3 LEU A  34      11.188  28.951 -33.806  1.00  0.00           H  
ATOM    515  HG  LEU A  34       8.201  28.504 -34.099  1.00  0.00           H  
ATOM    516 HD11 LEU A  34       9.786  26.712 -34.885  1.00  0.00           H  
ATOM    517 HD12 LEU A  34      10.484  26.647 -33.259  1.00  0.00           H  
ATOM    518 HD13 LEU A  34       8.793  26.179 -33.531  1.00  0.00           H  
ATOM    519 HD21 LEU A  34       8.459  29.396 -31.827  1.00  0.00           H  
ATOM    520 HD22 LEU A  34       8.116  27.663 -31.775  1.00  0.00           H  
ATOM    521 HD23 LEU A  34       9.775  28.245 -31.502  1.00  0.00           H  
ATOM    522  N   MET A  35      10.723  32.262 -35.718  1.00  0.00           N  
ATOM    523  CA  MET A  35      11.614  33.400 -36.014  1.00  0.00           C  
ATOM    524  C   MET A  35      12.450  33.185 -37.299  1.00  0.00           C  
ATOM    525  O   MET A  35      13.672  33.323 -37.303  1.00  0.00           O  
ATOM    526  CB  MET A  35      12.440  33.750 -34.758  1.00  0.00           C  
ATOM    527  CG  MET A  35      13.107  35.129 -34.831  1.00  0.00           C  
ATOM    528  SD  MET A  35      14.023  35.561 -33.328  1.00  0.00           S  
ATOM    529  CE  MET A  35      14.706  37.159 -33.838  1.00  0.00           C  
ATOM    530  H   MET A  35       9.741  32.447 -35.582  1.00  0.00           H  
ATOM    531  HA  MET A  35      10.972  34.257 -36.218  1.00  0.00           H  
ATOM    532  HB2 MET A  35      13.207  32.991 -34.598  1.00  0.00           H  
ATOM    533  HB3 MET A  35      11.778  33.748 -33.891  1.00  0.00           H  
ATOM    534  HG2 MET A  35      12.338  35.884 -34.997  1.00  0.00           H  
ATOM    535  HG3 MET A  35      13.801  35.156 -35.670  1.00  0.00           H  
ATOM    536  HE1 MET A  35      13.893  37.845 -34.082  1.00  0.00           H  
ATOM    537  HE2 MET A  35      15.297  37.577 -33.024  1.00  0.00           H  
ATOM    538  HE3 MET A  35      15.342  37.024 -34.713  1.00  0.00           H  
ATOM    539  N   VAL A  36      11.789  32.779 -38.389  1.00  0.00           N  
ATOM    540  CA  VAL A  36      12.410  32.618 -39.714  1.00  0.00           C  
ATOM    541  C   VAL A  36      12.109  33.850 -40.569  1.00  0.00           C  
ATOM    542  O   VAL A  36      10.967  34.303 -40.611  1.00  0.00           O  
ATOM    543  CB  VAL A  36      11.956  31.318 -40.407  1.00  0.00           C  
ATOM    544  CG1 VAL A  36      12.637  31.125 -41.769  1.00  0.00           C  
ATOM    545  CG2 VAL A  36      12.296  30.092 -39.547  1.00  0.00           C  
ATOM    546  H   VAL A  36      10.785  32.704 -38.341  1.00  0.00           H  
ATOM    547  HA  VAL A  36      13.489  32.553 -39.592  1.00  0.00           H  
ATOM    548  HB  VAL A  36      10.876  31.345 -40.557  1.00  0.00           H  
ATOM    549 HG11 VAL A  36      13.721  31.155 -41.660  1.00  0.00           H  
ATOM    550 HG12 VAL A  36      12.344  30.168 -42.199  1.00  0.00           H  
ATOM    551 HG13 VAL A  36      12.325  31.912 -42.457  1.00  0.00           H  
ATOM    552 HG21 VAL A  36      13.363  30.069 -39.331  1.00  0.00           H  
ATOM    553 HG22 VAL A  36      11.748  30.129 -38.606  1.00  0.00           H  
ATOM    554 HG23 VAL A  36      12.011  29.180 -40.071  1.00  0.00           H  
ATOM    555  N   GLY A  37      13.137  34.397 -41.218  1.00  0.00           N  
ATOM    556  CA  GLY A  37      13.052  35.533 -42.133  1.00  0.00           C  
ATOM    557  C   GLY A  37      12.858  35.098 -43.587  1.00  0.00           C  
ATOM    558  O   GLY A  37      11.832  34.527 -43.950  1.00  0.00           O  
ATOM    559  H   GLY A  37      14.051  33.980 -41.078  1.00  0.00           H  
ATOM    560  HA2 GLY A  37      13.963  36.124 -42.049  1.00  0.00           H  
ATOM    561  HA3 GLY A  37      12.211  36.170 -41.856  1.00  0.00           H  
ATOM    562  N   GLY A  38      13.840  35.397 -44.440  1.00  0.00           N  
ATOM    563  CA  GLY A  38      13.788  35.187 -45.891  1.00  0.00           C  
ATOM    564  C   GLY A  38      13.907  33.723 -46.323  1.00  0.00           C  
ATOM    565  O   GLY A  38      14.916  33.341 -46.915  1.00  0.00           O  
ATOM    566  H   GLY A  38      14.693  35.789 -44.051  1.00  0.00           H  
ATOM    567  HA2 GLY A  38      14.598  35.746 -46.359  1.00  0.00           H  
ATOM    568  HA3 GLY A  38      12.843  35.576 -46.273  1.00  0.00           H  
ATOM    569  N   VAL A  39      12.904  32.897 -46.021  1.00  0.00           N  
ATOM    570  CA  VAL A  39      12.777  31.534 -46.561  1.00  0.00           C  
ATOM    571  C   VAL A  39      12.192  31.569 -47.979  1.00  0.00           C  
ATOM    572  O   VAL A  39      11.155  32.184 -48.216  1.00  0.00           O  
ATOM    573  CB  VAL A  39      12.016  30.602 -45.598  1.00  0.00           C  
ATOM    574  CG1 VAL A  39      10.642  31.122 -45.156  1.00  0.00           C  
ATOM    575  CG2 VAL A  39      11.838  29.196 -46.185  1.00  0.00           C  
ATOM    576  H   VAL A  39      12.128  33.280 -45.488  1.00  0.00           H  
ATOM    577  HA  VAL A  39      13.779  31.121 -46.639  1.00  0.00           H  
ATOM    578  HB  VAL A  39      12.629  30.501 -44.703  1.00  0.00           H  
ATOM    579 HG11 VAL A  39      10.188  30.417 -44.462  1.00  0.00           H  
ATOM    580 HG12 VAL A  39      10.745  32.080 -44.646  1.00  0.00           H  
ATOM    581 HG13 VAL A  39       9.987  31.247 -46.019  1.00  0.00           H  
ATOM    582 HG21 VAL A  39      11.103  29.213 -46.990  1.00  0.00           H  
ATOM    583 HG22 VAL A  39      12.784  28.826 -46.577  1.00  0.00           H  
ATOM    584 HG23 VAL A  39      11.493  28.522 -45.401  1.00  0.00           H  
ATOM    585  N   VAL A  40      12.873  30.930 -48.935  1.00  0.00           N  
ATOM    586  CA  VAL A  40      12.523  30.935 -50.367  1.00  0.00           C  
ATOM    587  C   VAL A  40      12.712  29.537 -50.950  1.00  0.00           C  
ATOM    588  O   VAL A  40      13.740  28.904 -50.723  1.00  0.00           O  
ATOM    589  CB  VAL A  40      13.386  31.953 -51.147  1.00  0.00           C  
ATOM    590  CG1 VAL A  40      13.008  32.006 -52.634  1.00  0.00           C  
ATOM    591  CG2 VAL A  40      13.254  33.378 -50.591  1.00  0.00           C  
ATOM    592  H   VAL A  40      13.736  30.459 -48.671  1.00  0.00           H  
ATOM    593  HA  VAL A  40      11.476  31.216 -50.480  1.00  0.00           H  
ATOM    594  HB  VAL A  40      14.431  31.657 -51.073  1.00  0.00           H  
ATOM    595 HG11 VAL A  40      11.951  32.253 -52.746  1.00  0.00           H  
ATOM    596 HG12 VAL A  40      13.606  32.763 -53.142  1.00  0.00           H  
ATOM    597 HG13 VAL A  40      13.209  31.049 -53.116  1.00  0.00           H  
ATOM    598 HG21 VAL A  40      12.206  33.681 -50.584  1.00  0.00           H  
ATOM    599 HG22 VAL A  40      13.646  33.420 -49.575  1.00  0.00           H  
ATOM    600 HG23 VAL A  40      13.830  34.073 -51.201  1.00  0.00           H  
ATOM    601  N   ILE A  41      11.762  29.070 -51.762  1.00  0.00           N  
ATOM    602  CA  ILE A  41      11.836  27.773 -52.443  1.00  0.00           C  
ATOM    603  C   ILE A  41      11.682  27.980 -53.955  1.00  0.00           C  
ATOM    604  O   ILE A  41      10.819  28.752 -54.379  1.00  0.00           O  
ATOM    605  CB  ILE A  41      10.803  26.759 -51.883  1.00  0.00           C  
ATOM    606  CG1 ILE A  41      10.792  26.657 -50.336  1.00  0.00           C  
ATOM    607  CG2 ILE A  41      11.111  25.362 -52.449  1.00  0.00           C  
ATOM    608  CD1 ILE A  41       9.811  27.625 -49.656  1.00  0.00           C  
ATOM    609  H   ILE A  41      10.973  29.659 -51.983  1.00  0.00           H  
ATOM    610  HA  ILE A  41      12.823  27.347 -52.275  1.00  0.00           H  
ATOM    611  HB  ILE A  41       9.805  27.044 -52.222  1.00  0.00           H  
ATOM    612 HG12 ILE A  41      11.797  26.827 -49.950  1.00  0.00           H  
ATOM    613 HG13 ILE A  41      10.493  25.652 -50.035  1.00  0.00           H  
ATOM    614 HG21 ILE A  41      12.112  25.048 -52.152  1.00  0.00           H  
ATOM    615 HG22 ILE A  41      10.388  24.643 -52.072  1.00  0.00           H  
ATOM    616 HG23 ILE A  41      11.035  25.366 -53.536  1.00  0.00           H  
ATOM    617 HD11 ILE A  41       8.794  27.411 -49.989  1.00  0.00           H  
ATOM    618 HD12 ILE A  41       9.861  27.492 -48.577  1.00  0.00           H  
ATOM    619 HD13 ILE A  41      10.051  28.661 -49.883  1.00  0.00           H  
ATOM    620  N   ALA A  42      12.514  27.287 -54.737  1.00  0.00           N  
ATOM    621  CA  ALA A  42      12.400  27.135 -56.190  1.00  0.00           C  
ATOM    622  C   ALA A  42      12.281  25.644 -56.538  1.00  0.00           C  
ATOM    623  O   ALA A  42      13.271  25.013 -56.956  1.00  0.00           O  
ATOM    624  CB  ALA A  42      13.585  27.852 -56.856  1.00  0.00           C  
ATOM    625  OXT ALA A  42      11.232  25.049 -56.223  1.00  0.00           O1-
ATOM    626  H   ALA A  42      13.205  26.701 -54.279  1.00  0.00           H  
ATOM    627  HA  ALA A  42      11.476  27.600 -56.534  1.00  0.00           H  
ATOM    628  HB1 ALA A  42      13.574  28.910 -56.595  1.00  0.00           H  
ATOM    629  HB2 ALA A  42      14.522  27.403 -56.522  1.00  0.00           H  
ATOM    630  HB3 ALA A  42      13.511  27.744 -57.939  1.00  0.00           H  
TER     631      ALA A  42 
ATOM    632  N   ASP B   1       3.759   2.328   0.417  1.00  0.00           N1+
ATOM    633  CA  ASP B   1       2.281   2.428   0.472  1.00  0.00           C  
ATOM    634  C   ASP B   1       1.762   3.004  -0.849  1.00  0.00           C  
ATOM    635  O   ASP B   1       2.428   2.886  -1.878  1.00  0.00           O  
ATOM    636  CB  ASP B   1       1.774   3.224   1.699  1.00  0.00           C  
ATOM    637  CG  ASP B   1       2.510   2.970   3.018  1.00  0.00           C  
ATOM    638  OD1 ASP B   1       3.437   2.133   3.058  1.00  0.00           O  
ATOM    639  OD2 ASP B   1       2.308   3.765   3.958  1.00  0.00           O1-
ATOM    640  H1  ASP B   1       4.032   1.716  -0.350  1.00  0.00           H  
ATOM    641  H2  ASP B   1       4.084   1.922   1.286  1.00  0.00           H  
ATOM    642  H3  ASP B   1       4.187   3.232   0.286  1.00  0.00           H  
ATOM    643  HA  ASP B   1       1.897   1.409   0.549  1.00  0.00           H  
ATOM    644  HB2 ASP B   1       0.716   3.001   1.843  1.00  0.00           H  
ATOM    645  HB3 ASP B   1       1.860   4.288   1.478  1.00  0.00           H  
ATOM    646  N   ALA B   2       0.603   3.675  -0.843  1.00  0.00           N  
ATOM    647  CA  ALA B   2       0.084   4.389  -2.007  1.00  0.00           C  
ATOM    648  C   ALA B   2       1.110   5.381  -2.587  1.00  0.00           C  
ATOM    649  O   ALA B   2       1.804   6.096  -1.858  1.00  0.00           O  
ATOM    650  CB  ALA B   2      -1.233   5.078  -1.634  1.00  0.00           C  
ATOM    651  H   ALA B   2       0.085   3.740   0.018  1.00  0.00           H  
ATOM    652  HA  ALA B   2      -0.124   3.651  -2.779  1.00  0.00           H  
ATOM    653  HB1 ALA B   2      -1.055   5.824  -0.858  1.00  0.00           H  
ATOM    654  HB2 ALA B   2      -1.648   5.572  -2.514  1.00  0.00           H  
ATOM    655  HB3 ALA B   2      -1.949   4.340  -1.273  1.00  0.00           H  
ATOM    656  N   GLU B   3       1.221   5.389  -3.913  1.00  0.00           N  
ATOM    657  CA  GLU B   3       2.332   6.001  -4.641  1.00  0.00           C  
ATOM    658  C   GLU B   3       1.948   7.373  -5.203  1.00  0.00           C  
ATOM    659  O   GLU B   3       1.268   7.459  -6.225  1.00  0.00           O  
ATOM    660  CB  GLU B   3       2.792   5.045  -5.758  1.00  0.00           C  
ATOM    661  CG  GLU B   3       3.176   3.653  -5.231  1.00  0.00           C  
ATOM    662  CD  GLU B   3       3.734   2.724  -6.311  1.00  0.00           C  
ATOM    663  OE1 GLU B   3       3.611   3.004  -7.522  1.00  0.00           O  
ATOM    664  OE2 GLU B   3       4.426   1.756  -5.931  1.00  0.00           O1-
ATOM    665  H   GLU B   3       0.642   4.736  -4.431  1.00  0.00           H  
ATOM    666  HA  GLU B   3       3.172   6.149  -3.966  1.00  0.00           H  
ATOM    667  HB2 GLU B   3       3.659   5.486  -6.251  1.00  0.00           H  
ATOM    668  HB3 GLU B   3       1.991   4.930  -6.491  1.00  0.00           H  
ATOM    669  HG2 GLU B   3       2.310   3.169  -4.780  1.00  0.00           H  
ATOM    670  HG3 GLU B   3       3.929   3.774  -4.451  1.00  0.00           H  
ATOM    671  N   PHE B   4       2.445   8.460  -4.603  1.00  0.00           N  
ATOM    672  CA  PHE B   4       2.375   9.792  -5.209  1.00  0.00           C  
ATOM    673  C   PHE B   4       3.426   9.882  -6.322  1.00  0.00           C  
ATOM    674  O   PHE B   4       4.507  10.458  -6.162  1.00  0.00           O  
ATOM    675  CB  PHE B   4       2.492  10.891  -4.143  1.00  0.00           C  
ATOM    676  CG  PHE B   4       2.289  12.302  -4.679  1.00  0.00           C  
ATOM    677  CD1 PHE B   4       0.990  12.840  -4.767  1.00  0.00           C  
ATOM    678  CD2 PHE B   4       3.389  13.095  -5.064  1.00  0.00           C  
ATOM    679  CE1 PHE B   4       0.795  14.155  -5.227  1.00  0.00           C  
ATOM    680  CE2 PHE B   4       3.198  14.419  -5.499  1.00  0.00           C  
ATOM    681  CZ  PHE B   4       1.899  14.949  -5.584  1.00  0.00           C  
ATOM    682  H   PHE B   4       3.103   8.325  -3.845  1.00  0.00           H  
ATOM    683  HA  PHE B   4       1.397   9.903  -5.679  1.00  0.00           H  
ATOM    684  HB2 PHE B   4       3.466  10.824  -3.664  1.00  0.00           H  
ATOM    685  HB3 PHE B   4       1.743  10.706  -3.372  1.00  0.00           H  
ATOM    686  HD1 PHE B   4       0.143  12.251  -4.450  1.00  0.00           H  
ATOM    687  HD2 PHE B   4       4.391  12.693  -5.003  1.00  0.00           H  
ATOM    688  HE1 PHE B   4      -0.203  14.573  -5.263  1.00  0.00           H  
ATOM    689  HE2 PHE B   4       4.054  15.036  -5.733  1.00  0.00           H  
ATOM    690  HZ  PHE B   4       1.747  15.977  -5.885  1.00  0.00           H  
ATOM    691  N   ARG B   5       3.117   9.213  -7.434  1.00  0.00           N  
ATOM    692  CA  ARG B   5       4.013   9.061  -8.575  1.00  0.00           C  
ATOM    693  C   ARG B   5       4.283  10.373  -9.286  1.00  0.00           C  
ATOM    694  O   ARG B   5       3.374  11.182  -9.467  1.00  0.00           O  
ATOM    695  CB  ARG B   5       3.438   8.089  -9.598  1.00  0.00           C  
ATOM    696  CG  ARG B   5       3.405   6.650  -9.102  1.00  0.00           C  
ATOM    697  CD  ARG B   5       3.293   5.737 -10.320  1.00  0.00           C  
ATOM    698  NE  ARG B   5       3.300   4.339  -9.894  1.00  0.00           N  
ATOM    699  CZ  ARG B   5       2.912   3.296 -10.579  1.00  0.00           C  
ATOM    700  NH1 ARG B   5       2.522   3.362 -11.816  1.00  0.00           N  
ATOM    701  NH2 ARG B   5       2.875   2.142 -10.002  1.00  0.00           N1+
ATOM    702  H   ARG B   5       2.249   8.684  -7.428  1.00  0.00           H  
ATOM    703  HA  ARG B   5       4.966   8.664  -8.224  1.00  0.00           H  
ATOM    704  HB2 ARG B   5       4.076   8.128 -10.481  1.00  0.00           H  
ATOM    705  HB3 ARG B   5       2.434   8.405  -9.879  1.00  0.00           H  
ATOM    706  HG2 ARG B   5       2.549   6.504  -8.444  1.00  0.00           H  
ATOM    707  HG3 ARG B   5       4.324   6.421  -8.562  1.00  0.00           H  
ATOM    708  HD2 ARG B   5       4.142   5.913 -10.984  1.00  0.00           H  
ATOM    709  HD3 ARG B   5       2.372   5.970 -10.856  1.00  0.00           H  
ATOM    710  HE  ARG B   5       3.553   4.135  -8.930  1.00  0.00           H  
ATOM    711 HH11 ARG B   5       2.057   2.531 -12.174  1.00  0.00           H  
ATOM    712 HH12 ARG B   5       2.625   4.222 -12.318  1.00  0.00           H  
ATOM    713 HH21 ARG B   5       3.126   2.105  -9.010  1.00  0.00           H  
ATOM    714 HH22 ARG B   5       2.386   1.392 -10.474  1.00  0.00           H  
ATOM    715  N   HIS B   6       5.505  10.470  -9.797  1.00  0.00           N  
ATOM    716  CA  HIS B   6       5.932  11.314 -10.918  1.00  0.00           C  
ATOM    717  C   HIS B   6       7.053  10.549 -11.624  1.00  0.00           C  
ATOM    718  O   HIS B   6       8.214  10.953 -11.648  1.00  0.00           O  
ATOM    719  CB  HIS B   6       6.315  12.718 -10.429  1.00  0.00           C  
ATOM    720  CG  HIS B   6       5.117  13.512  -9.970  1.00  0.00           C  
ATOM    721  CD2 HIS B   6       4.860  13.871  -8.677  1.00  0.00           C  
ATOM    722  ND1 HIS B   6       3.979  13.776 -10.718  1.00  0.00           N1+
ATOM    723  CE1 HIS B   6       3.052  14.288  -9.888  1.00  0.00           C  
ATOM    724  NE2 HIS B   6       3.566  14.360  -8.641  1.00  0.00           N  
ATOM    725  H   HIS B   6       6.100   9.661  -9.608  1.00  0.00           H  
ATOM    726  HA  HIS B   6       5.113  11.388 -11.636  1.00  0.00           H  
ATOM    727  HB2 HIS B   6       6.808  13.272 -11.226  1.00  0.00           H  
ATOM    728  HB3 HIS B   6       7.020  12.619  -9.607  1.00  0.00           H  
ATOM    729  HD1 HIS B   6       3.752  13.354 -11.619  1.00  0.00           H  
ATOM    730  HD2 HIS B   6       5.497  13.659  -7.826  1.00  0.00           H  
ATOM    731  HE2 HIS B   6       3.041  14.542  -7.791  1.00  0.00           H  
ATOM    732  HE1 HIS B   6       2.015  14.440 -10.160  1.00  0.00           H  
ATOM    733  N   ASP B   7       6.673   9.363 -12.071  1.00  0.00           N  
ATOM    734  CA  ASP B   7       7.517   8.248 -12.488  1.00  0.00           C  
ATOM    735  C   ASP B   7       7.544   8.182 -14.022  1.00  0.00           C  
ATOM    736  O   ASP B   7       8.588   7.927 -14.608  1.00  0.00           O  
ATOM    737  CB  ASP B   7       6.966   6.947 -11.877  1.00  0.00           C  
ATOM    738  CG  ASP B   7       6.823   6.921 -10.343  1.00  0.00           C  
ATOM    739  OD1 ASP B   7       6.885   7.978  -9.670  1.00  0.00           O  
ATOM    740  OD2 ASP B   7       6.572   5.814  -9.819  1.00  0.00           O1-
ATOM    741  H   ASP B   7       5.671   9.173 -12.062  1.00  0.00           H  
ATOM    742  HA  ASP B   7       8.537   8.398 -12.129  1.00  0.00           H  
ATOM    743  HB2 ASP B   7       7.626   6.130 -12.174  1.00  0.00           H  
ATOM    744  HB3 ASP B   7       5.985   6.749 -12.311  1.00  0.00           H  
ATOM    745  N   SER B   8       6.486   8.698 -14.658  1.00  0.00           N  
ATOM    746  CA  SER B   8       6.651   9.675 -15.737  1.00  0.00           C  
ATOM    747  C   SER B   8       6.332  11.058 -15.156  1.00  0.00           C  
ATOM    748  O   SER B   8       5.174  11.444 -15.038  1.00  0.00           O  
ATOM    749  CB  SER B   8       5.775   9.344 -16.950  1.00  0.00           C  
ATOM    750  OG  SER B   8       5.870   7.985 -17.321  1.00  0.00           O  
ATOM    751  H   SER B   8       5.637   8.790 -14.101  1.00  0.00           H  
ATOM    752  HA  SER B   8       7.687   9.682 -16.075  1.00  0.00           H  
ATOM    753  HB2 SER B   8       6.099   9.960 -17.788  1.00  0.00           H  
ATOM    754  HB3 SER B   8       4.734   9.572 -16.737  1.00  0.00           H  
ATOM    755  HG  SER B   8       6.777   7.686 -17.166  1.00  0.00           H  
ATOM    756  N   GLY B   9       7.342  11.755 -14.637  1.00  0.00           N  
ATOM    757  CA  GLY B   9       7.186  13.062 -13.980  1.00  0.00           C  
ATOM    758  C   GLY B   9       7.352  14.260 -14.916  1.00  0.00           C  
ATOM    759  O   GLY B   9       6.850  15.344 -14.633  1.00  0.00           O  
ATOM    760  H   GLY B   9       8.274  11.368 -14.728  1.00  0.00           H  
ATOM    761  HA2 GLY B   9       7.950  13.148 -13.208  1.00  0.00           H  
ATOM    762  HA3 GLY B   9       6.205  13.131 -13.513  1.00  0.00           H  
ATOM    763  N   TYR B  10       8.078  14.052 -16.010  1.00  0.00           N  
ATOM    764  CA  TYR B  10       8.392  15.013 -17.062  1.00  0.00           C  
ATOM    765  C   TYR B  10       8.888  14.242 -18.291  1.00  0.00           C  
ATOM    766  O   TYR B  10       9.398  13.125 -18.166  1.00  0.00           O  
ATOM    767  CB  TYR B  10       9.462  16.005 -16.569  1.00  0.00           C  
ATOM    768  CG  TYR B  10      10.736  15.381 -16.013  1.00  0.00           C  
ATOM    769  CD1 TYR B  10      10.946  15.348 -14.619  1.00  0.00           C  
ATOM    770  CD2 TYR B  10      11.700  14.820 -16.877  1.00  0.00           C  
ATOM    771  CE1 TYR B  10      12.113  14.763 -14.091  1.00  0.00           C  
ATOM    772  CE2 TYR B  10      12.855  14.211 -16.350  1.00  0.00           C  
ATOM    773  CZ  TYR B  10      13.070  14.192 -14.956  1.00  0.00           C  
ATOM    774  OH  TYR B  10      14.164  13.575 -14.444  1.00  0.00           O  
ATOM    775  H   TYR B  10       8.415  13.111 -16.159  1.00  0.00           H  
ATOM    776  HA  TYR B  10       7.490  15.564 -17.333  1.00  0.00           H  
ATOM    777  HB2 TYR B  10       9.014  16.629 -15.794  1.00  0.00           H  
ATOM    778  HB3 TYR B  10       9.725  16.675 -17.385  1.00  0.00           H  
ATOM    779  HD1 TYR B  10      10.209  15.767 -13.947  1.00  0.00           H  
ATOM    780  HD2 TYR B  10      11.546  14.822 -17.945  1.00  0.00           H  
ATOM    781  HE1 TYR B  10      12.272  14.718 -13.023  1.00  0.00           H  
ATOM    782  HE2 TYR B  10      13.572  13.744 -17.007  1.00  0.00           H  
ATOM    783  HH  TYR B  10      14.634  13.049 -15.110  1.00  0.00           H  
ATOM    784  N   GLU B  11       8.815  14.835 -19.482  1.00  0.00           N  
ATOM    785  CA  GLU B  11       9.245  14.145 -20.699  1.00  0.00           C  
ATOM    786  C   GLU B  11      10.767  13.969 -20.817  1.00  0.00           C  
ATOM    787  O   GLU B  11      11.563  14.890 -20.590  1.00  0.00           O  
ATOM    788  CB  GLU B  11       8.601  14.716 -21.973  1.00  0.00           C  
ATOM    789  CG  GLU B  11       8.820  16.205 -22.241  1.00  0.00           C  
ATOM    790  CD  GLU B  11       7.739  17.045 -21.559  1.00  0.00           C  
ATOM    791  OE1 GLU B  11       7.849  17.316 -20.340  1.00  0.00           O  
ATOM    792  OE2 GLU B  11       6.774  17.412 -22.262  1.00  0.00           O1-
ATOM    793  H   GLU B  11       8.378  15.752 -19.569  1.00  0.00           H  
ATOM    794  HA  GLU B  11       8.859  13.133 -20.610  1.00  0.00           H  
ATOM    795  HB2 GLU B  11       7.529  14.527 -21.951  1.00  0.00           H  
ATOM    796  HB3 GLU B  11       9.007  14.158 -22.811  1.00  0.00           H  
ATOM    797  HG2 GLU B  11       8.773  16.374 -23.320  1.00  0.00           H  
ATOM    798  HG3 GLU B  11       9.812  16.498 -21.915  1.00  0.00           H  
ATOM    799  N   VAL B  12      11.174  12.750 -21.185  1.00  0.00           N  
ATOM    800  CA  VAL B  12      12.583  12.370 -21.345  1.00  0.00           C  
ATOM    801  C   VAL B  12      13.084  12.929 -22.678  1.00  0.00           C  
ATOM    802  O   VAL B  12      12.662  12.487 -23.754  1.00  0.00           O  
ATOM    803  CB  VAL B  12      12.781  10.847 -21.216  1.00  0.00           C  
ATOM    804  CG1 VAL B  12      14.267  10.483 -21.318  1.00  0.00           C  
ATOM    805  CG2 VAL B  12      12.263  10.338 -19.862  1.00  0.00           C  
ATOM    806  H   VAL B  12      10.470  12.040 -21.329  1.00  0.00           H  
ATOM    807  HA  VAL B  12      13.152  12.833 -20.538  1.00  0.00           H  
ATOM    808  HB  VAL B  12      12.235  10.340 -22.012  1.00  0.00           H  
ATOM    809 HG11 VAL B  12      14.839  10.992 -20.541  1.00  0.00           H  
ATOM    810 HG12 VAL B  12      14.392   9.407 -21.190  1.00  0.00           H  
ATOM    811 HG13 VAL B  12      14.665  10.752 -22.295  1.00  0.00           H  
ATOM    812 HG21 VAL B  12      11.189  10.502 -19.773  1.00  0.00           H  
ATOM    813 HG22 VAL B  12      12.445   9.266 -19.775  1.00  0.00           H  
ATOM    814 HG23 VAL B  12      12.770  10.851 -19.044  1.00  0.00           H  
ATOM    815  N   HIS B  13      13.948  13.948 -22.582  1.00  0.00           N  
ATOM    816  CA  HIS B  13      14.144  15.037 -23.565  1.00  0.00           C  
ATOM    817  C   HIS B  13      12.871  15.885 -23.756  1.00  0.00           C  
ATOM    818  O   HIS B  13      11.762  15.384 -23.622  1.00  0.00           O  
ATOM    819  CB  HIS B  13      14.711  14.521 -24.899  1.00  0.00           C  
ATOM    820  CG  HIS B  13      15.777  13.467 -24.739  1.00  0.00           C  
ATOM    821  CD2 HIS B  13      17.089  13.673 -24.409  1.00  0.00           C  
ATOM    822  ND1 HIS B  13      15.563  12.102 -24.813  1.00  0.00           N1+
ATOM    823  CE1 HIS B  13      16.729  11.486 -24.544  1.00  0.00           C  
ATOM    824  NE2 HIS B  13      17.665  12.421 -24.312  1.00  0.00           N  
ATOM    825  H   HIS B  13      14.241  14.146 -21.638  1.00  0.00           H  
ATOM    826  HA  HIS B  13      14.902  15.702 -23.150  1.00  0.00           H  
ATOM    827  HB2 HIS B  13      15.124  15.360 -25.464  1.00  0.00           H  
ATOM    828  HB3 HIS B  13      13.897  14.099 -25.492  1.00  0.00           H  
ATOM    829  HD1 HIS B  13      14.660  11.655 -24.933  1.00  0.00           H  
ATOM    830  HD2 HIS B  13      17.571  14.623 -24.213  1.00  0.00           H  
ATOM    831  HE2 HIS B  13      18.635  12.183 -24.047  1.00  0.00           H  
ATOM    832  HE1 HIS B  13      16.912  10.415 -24.456  1.00  0.00           H  
ATOM    833  N   HIS B  14      13.017  17.185 -24.015  1.00  0.00           N  
ATOM    834  CA  HIS B  14      11.904  18.146 -24.134  1.00  0.00           C  
ATOM    835  C   HIS B  14      11.797  18.703 -25.558  1.00  0.00           C  
ATOM    836  O   HIS B  14      10.948  18.254 -26.325  1.00  0.00           O  
ATOM    837  CB  HIS B  14      12.032  19.250 -23.066  1.00  0.00           C  
ATOM    838  CG  HIS B  14      11.483  18.883 -21.709  1.00  0.00           C  
ATOM    839  CD2 HIS B  14      10.376  19.449 -21.143  1.00  0.00           C  
ATOM    840  ND1 HIS B  14      11.869  17.826 -20.901  1.00  0.00           N1+
ATOM    841  CE1 HIS B  14      11.007  17.761 -19.870  1.00  0.00           C  
ATOM    842  NE2 HIS B  14      10.083  18.731 -20.001  1.00  0.00           N  
ATOM    843  H   HIS B  14      13.953  17.540 -24.187  1.00  0.00           H  
ATOM    844  HA  HIS B  14      10.952  17.640 -23.960  1.00  0.00           H  
ATOM    845  HB2 HIS B  14      11.476  20.125 -23.409  1.00  0.00           H  
ATOM    846  HB3 HIS B  14      13.074  19.550 -22.958  1.00  0.00           H  
ATOM    847  HD1 HIS B  14      12.398  17.019 -21.206  1.00  0.00           H  
ATOM    848  HD2 HIS B  14       9.750  20.207 -21.600  1.00  0.00           H  
ATOM    849  HE2 HIS B  14       9.118  18.600 -19.667  1.00  0.00           H  
ATOM    850  HE1 HIS B  14      10.879  16.878 -19.251  1.00  0.00           H  
ATOM    851  N   GLN B  15      12.693  19.615 -25.939  1.00  0.00           N  
ATOM    852  CA  GLN B  15      12.722  20.272 -27.246  1.00  0.00           C  
ATOM    853  C   GLN B  15      13.361  19.356 -28.303  1.00  0.00           C  
ATOM    854  O   GLN B  15      14.495  19.569 -28.741  1.00  0.00           O  
ATOM    855  CB  GLN B  15      13.403  21.655 -27.152  1.00  0.00           C  
ATOM    856  CG  GLN B  15      12.703  22.665 -26.223  1.00  0.00           C  
ATOM    857  CD  GLN B  15      12.928  22.436 -24.727  1.00  0.00           C  
ATOM    858  NE2 GLN B  15      12.156  23.074 -23.877  1.00  0.00           N  
ATOM    859  OE1 GLN B  15      13.791  21.688 -24.287  1.00  0.00           O  
ATOM    860  H   GLN B  15      13.397  19.896 -25.264  1.00  0.00           H  
ATOM    861  HA  GLN B  15      11.696  20.441 -27.571  1.00  0.00           H  
ATOM    862  HB2 GLN B  15      13.415  22.087 -28.153  1.00  0.00           H  
ATOM    863  HB3 GLN B  15      14.436  21.544 -26.837  1.00  0.00           H  
ATOM    864  HG2 GLN B  15      11.635  22.662 -26.432  1.00  0.00           H  
ATOM    865  HG3 GLN B  15      13.078  23.661 -26.458  1.00  0.00           H  
ATOM    866 HE21 GLN B  15      12.334  22.928 -22.900  1.00  0.00           H  
ATOM    867 HE22 GLN B  15      11.455  23.718 -24.199  1.00  0.00           H  
ATOM    868  N   LYS B  16      12.628  18.313 -28.702  1.00  0.00           N  
ATOM    869  CA  LYS B  16      12.948  17.439 -29.841  1.00  0.00           C  
ATOM    870  C   LYS B  16      12.068  17.828 -31.032  1.00  0.00           C  
ATOM    871  O   LYS B  16      11.278  17.025 -31.523  1.00  0.00           O  
ATOM    872  CB  LYS B  16      12.863  15.951 -29.429  1.00  0.00           C  
ATOM    873  CG  LYS B  16      13.750  15.004 -30.268  1.00  0.00           C  
ATOM    874  CD  LYS B  16      13.495  15.010 -31.786  1.00  0.00           C  
ATOM    875  CE  LYS B  16      14.479  14.102 -32.527  1.00  0.00           C  
ATOM    876  NZ  LYS B  16      14.185  14.075 -33.978  1.00  0.00           N1+
ATOM    877  H   LYS B  16      11.716  18.203 -28.264  1.00  0.00           H  
ATOM    878  HA  LYS B  16      13.976  17.630 -30.148  1.00  0.00           H  
ATOM    879  HB2 LYS B  16      11.826  15.612 -29.464  1.00  0.00           H  
ATOM    880  HB3 LYS B  16      13.197  15.859 -28.394  1.00  0.00           H  
ATOM    881  HG2 LYS B  16      13.600  13.988 -29.900  1.00  0.00           H  
ATOM    882  HG3 LYS B  16      14.792  15.263 -30.085  1.00  0.00           H  
ATOM    883  HD2 LYS B  16      13.629  16.019 -32.177  1.00  0.00           H  
ATOM    884  HD3 LYS B  16      12.472  14.681 -31.979  1.00  0.00           H  
ATOM    885  HE2 LYS B  16      14.425  13.090 -32.118  1.00  0.00           H  
ATOM    886  HE3 LYS B  16      15.486  14.492 -32.360  1.00  0.00           H  
ATOM    887  HZ1 LYS B  16      13.308  13.609 -34.190  1.00  0.00           H  
ATOM    888  HZ2 LYS B  16      14.176  15.002 -34.397  1.00  0.00           H  
ATOM    889  HZ3 LYS B  16      14.861  13.538 -34.517  1.00  0.00           H  
ATOM    890  N   LEU B  17      12.168  19.085 -31.464  1.00  0.00           N  
ATOM    891  CA  LEU B  17      11.487  19.554 -32.668  1.00  0.00           C  
ATOM    892  C   LEU B  17      12.082  18.840 -33.893  1.00  0.00           C  
ATOM    893  O   LEU B  17      13.300  18.641 -33.977  1.00  0.00           O  
ATOM    894  CB  LEU B  17      11.544  21.086 -32.809  1.00  0.00           C  
ATOM    895  CG  LEU B  17      10.778  21.882 -31.729  1.00  0.00           C  
ATOM    896  CD1 LEU B  17      11.550  22.075 -30.421  1.00  0.00           C  
ATOM    897  CD2 LEU B  17      10.459  23.279 -32.266  1.00  0.00           C  
ATOM    898  H   LEU B  17      12.823  19.698 -31.009  1.00  0.00           H  
ATOM    899  HA  LEU B  17      10.436  19.265 -32.600  1.00  0.00           H  
ATOM    900  HB2 LEU B  17      11.098  21.322 -33.776  1.00  0.00           H  
ATOM    901  HB3 LEU B  17      12.579  21.415 -32.846  1.00  0.00           H  
ATOM    902  HG  LEU B  17       9.843  21.374 -31.503  1.00  0.00           H  
ATOM    903 HD11 LEU B  17      11.722  21.115 -29.946  1.00  0.00           H  
ATOM    904 HD12 LEU B  17      12.498  22.574 -30.609  1.00  0.00           H  
ATOM    905 HD13 LEU B  17      10.957  22.681 -29.737  1.00  0.00           H  
ATOM    906 HD21 LEU B  17       9.835  23.201 -33.156  1.00  0.00           H  
ATOM    907 HD22 LEU B  17       9.919  23.855 -31.514  1.00  0.00           H  
ATOM    908 HD23 LEU B  17      11.382  23.797 -32.523  1.00  0.00           H  
ATOM    909  N   VAL B  18      11.205  18.398 -34.790  1.00  0.00           N  
ATOM    910  CA  VAL B  18      11.503  17.429 -35.847  1.00  0.00           C  
ATOM    911  C   VAL B  18      10.748  17.766 -37.133  1.00  0.00           C  
ATOM    912  O   VAL B  18       9.626  18.263 -37.122  1.00  0.00           O  
ATOM    913  CB  VAL B  18      11.236  15.988 -35.344  1.00  0.00           C  
ATOM    914  CG1 VAL B  18       9.862  15.801 -34.695  1.00  0.00           C  
ATOM    915  CG2 VAL B  18      11.379  14.919 -36.433  1.00  0.00           C  
ATOM    916  H   VAL B  18      10.219  18.606 -34.638  1.00  0.00           H  
ATOM    917  HA  VAL B  18      12.562  17.503 -36.084  1.00  0.00           H  
ATOM    918  HB  VAL B  18      11.981  15.769 -34.579  1.00  0.00           H  
ATOM    919 HG11 VAL B  18       9.090  16.114 -35.391  1.00  0.00           H  
ATOM    920 HG12 VAL B  18       9.707  14.758 -34.421  1.00  0.00           H  
ATOM    921 HG13 VAL B  18       9.788  16.407 -33.793  1.00  0.00           H  
ATOM    922 HG21 VAL B  18      12.341  15.021 -36.925  1.00  0.00           H  
ATOM    923 HG22 VAL B  18      11.314  13.927 -35.988  1.00  0.00           H  
ATOM    924 HG23 VAL B  18      10.584  15.010 -37.174  1.00  0.00           H  
ATOM    925  N   PHE B  19      11.373  17.462 -38.265  1.00  0.00           N  
ATOM    926  CA  PHE B  19      10.820  17.625 -39.603  1.00  0.00           C  
ATOM    927  C   PHE B  19      11.262  16.420 -40.423  1.00  0.00           C  
ATOM    928  O   PHE B  19      12.441  16.070 -40.372  1.00  0.00           O  
ATOM    929  CB  PHE B  19      11.350  18.940 -40.168  1.00  0.00           C  
ATOM    930  CG  PHE B  19      10.744  19.417 -41.471  1.00  0.00           C  
ATOM    931  CD1 PHE B  19       9.440  19.940 -41.478  1.00  0.00           C  
ATOM    932  CD2 PHE B  19      11.517  19.454 -42.645  1.00  0.00           C  
ATOM    933  CE1 PHE B  19       8.914  20.522 -42.645  1.00  0.00           C  
ATOM    934  CE2 PHE B  19      10.991  20.034 -43.812  1.00  0.00           C  
ATOM    935  CZ  PHE B  19       9.694  20.576 -43.812  1.00  0.00           C  
ATOM    936  H   PHE B  19      12.271  17.008 -38.212  1.00  0.00           H  
ATOM    937  HA  PHE B  19       9.730  17.660 -39.561  1.00  0.00           H  
ATOM    938  HB2 PHE B  19      12.431  18.861 -40.283  1.00  0.00           H  
ATOM    939  HB3 PHE B  19      11.149  19.706 -39.422  1.00  0.00           H  
ATOM    940  HD1 PHE B  19       8.861  19.931 -40.567  1.00  0.00           H  
ATOM    941  HD2 PHE B  19      12.524  19.060 -42.647  1.00  0.00           H  
ATOM    942  HE1 PHE B  19       7.924  20.957 -42.637  1.00  0.00           H  
ATOM    943  HE2 PHE B  19      11.598  20.085 -44.702  1.00  0.00           H  
ATOM    944  HZ  PHE B  19       9.304  21.050 -44.702  1.00  0.00           H  
ATOM    945  N   PHE B  20      10.307  15.745 -41.063  1.00  0.00           N  
ATOM    946  CA  PHE B  20      10.416  14.344 -41.485  1.00  0.00           C  
ATOM    947  C   PHE B  20      10.611  13.385 -40.291  1.00  0.00           C  
ATOM    948  O   PHE B  20      11.604  13.470 -39.565  1.00  0.00           O  
ATOM    949  CB  PHE B  20      11.501  14.141 -42.556  1.00  0.00           C  
ATOM    950  CG  PHE B  20      11.805  15.287 -43.512  1.00  0.00           C  
ATOM    951  CD1 PHE B  20      10.793  15.862 -44.302  1.00  0.00           C  
ATOM    952  CD2 PHE B  20      13.124  15.768 -43.626  1.00  0.00           C  
ATOM    953  CE1 PHE B  20      11.091  16.912 -45.187  1.00  0.00           C  
ATOM    954  CE2 PHE B  20      13.424  16.811 -44.518  1.00  0.00           C  
ATOM    955  CZ  PHE B  20      12.407  17.389 -45.295  1.00  0.00           C  
ATOM    956  H   PHE B  20       9.367  16.125 -41.012  1.00  0.00           H  
ATOM    957  HA  PHE B  20       9.470  14.084 -41.956  1.00  0.00           H  
ATOM    958  HB2 PHE B  20      11.194  13.282 -43.142  1.00  0.00           H  
ATOM    959  HB3 PHE B  20      12.431  13.868 -42.055  1.00  0.00           H  
ATOM    960  HD1 PHE B  20       9.782  15.505 -44.220  1.00  0.00           H  
ATOM    961  HD2 PHE B  20      13.910  15.341 -43.019  1.00  0.00           H  
ATOM    962  HE1 PHE B  20      10.305  17.365 -45.770  1.00  0.00           H  
ATOM    963  HE2 PHE B  20      14.440  17.167 -44.599  1.00  0.00           H  
ATOM    964  HZ  PHE B  20      12.633  18.197 -45.973  1.00  0.00           H  
ATOM    965  N   ALA B  21       9.665  12.469 -40.074  1.00  0.00           N  
ATOM    966  CA  ALA B  21       9.640  11.614 -38.887  1.00  0.00           C  
ATOM    967  C   ALA B  21       9.908  10.125 -39.187  1.00  0.00           C  
ATOM    968  O   ALA B  21      11.017   9.662 -38.926  1.00  0.00           O  
ATOM    969  CB  ALA B  21       8.366  11.906 -38.095  1.00  0.00           C  
ATOM    970  H   ALA B  21       8.838  12.473 -40.666  1.00  0.00           H  
ATOM    971  HA  ALA B  21      10.452  11.916 -38.229  1.00  0.00           H  
ATOM    972  HB1 ALA B  21       7.494  11.681 -38.704  1.00  0.00           H  
ATOM    973  HB2 ALA B  21       8.344  11.296 -37.192  1.00  0.00           H  
ATOM    974  HB3 ALA B  21       8.339  12.958 -37.815  1.00  0.00           H  
ATOM    975  N   GLU B  22       8.926   9.350 -39.648  1.00  0.00           N  
ATOM    976  CA  GLU B  22       9.057   7.888 -39.774  1.00  0.00           C  
ATOM    977  C   GLU B  22       9.716   7.473 -41.101  1.00  0.00           C  
ATOM    978  O   GLU B  22      10.667   6.698 -41.089  1.00  0.00           O  
ATOM    979  CB  GLU B  22       7.689   7.201 -39.590  1.00  0.00           C  
ATOM    980  CG  GLU B  22       7.019   7.445 -38.220  1.00  0.00           C  
ATOM    981  CD  GLU B  22       6.555   8.895 -37.998  1.00  0.00           C  
ATOM    982  OE1 GLU B  22       6.208   9.555 -39.004  1.00  0.00           O  
ATOM    983  OE2 GLU B  22       6.631   9.372 -36.843  1.00  0.00           O1-
ATOM    984  H   GLU B  22       7.983   9.737 -39.707  1.00  0.00           H  
ATOM    985  HA  GLU B  22       9.706   7.520 -38.979  1.00  0.00           H  
ATOM    986  HB2 GLU B  22       7.842   6.126 -39.693  1.00  0.00           H  
ATOM    987  HB3 GLU B  22       7.013   7.509 -40.389  1.00  0.00           H  
ATOM    988  HG2 GLU B  22       7.722   7.155 -37.436  1.00  0.00           H  
ATOM    989  HG3 GLU B  22       6.150   6.787 -38.145  1.00  0.00           H  
ATOM    990  N   ASP B  23       9.226   8.019 -42.217  1.00  0.00           N  
ATOM    991  CA  ASP B  23       9.854   8.077 -43.545  1.00  0.00           C  
ATOM    992  C   ASP B  23       9.114   9.148 -44.377  1.00  0.00           C  
ATOM    993  O   ASP B  23       7.995   9.531 -44.038  1.00  0.00           O  
ATOM    994  CB  ASP B  23       9.803   6.706 -44.254  1.00  0.00           C  
ATOM    995  CG  ASP B  23      10.500   6.693 -45.626  1.00  0.00           C  
ATOM    996  OD1 ASP B  23      11.455   7.485 -45.822  1.00  0.00           O  
ATOM    997  OD2 ASP B  23      10.058   5.916 -46.498  1.00  0.00           O1-
ATOM    998  H   ASP B  23       8.411   8.610 -42.120  1.00  0.00           H  
ATOM    999  HA  ASP B  23      10.897   8.376 -43.437  1.00  0.00           H  
ATOM   1000  HB2 ASP B  23       8.758   6.413 -44.379  1.00  0.00           H  
ATOM   1001  HB3 ASP B  23      10.288   5.958 -43.625  1.00  0.00           H  
ATOM   1002  N   VAL B  24       9.725   9.633 -45.458  1.00  0.00           N  
ATOM   1003  CA  VAL B  24       9.096  10.364 -46.576  1.00  0.00           C  
ATOM   1004  C   VAL B  24      10.038  10.315 -47.783  1.00  0.00           C  
ATOM   1005  O   VAL B  24      11.253  10.238 -47.607  1.00  0.00           O  
ATOM   1006  CB  VAL B  24       8.739  11.842 -46.268  1.00  0.00           C  
ATOM   1007  CG1 VAL B  24       7.261  12.014 -45.919  1.00  0.00           C  
ATOM   1008  CG2 VAL B  24       9.546  12.509 -45.156  1.00  0.00           C  
ATOM   1009  H   VAL B  24      10.624   9.201 -45.677  1.00  0.00           H  
ATOM   1010  HA  VAL B  24       8.185   9.833 -46.859  1.00  0.00           H  
ATOM   1011  HB  VAL B  24       8.900  12.425 -47.175  1.00  0.00           H  
ATOM   1012 HG11 VAL B  24       6.678  11.438 -46.630  1.00  0.00           H  
ATOM   1013 HG12 VAL B  24       7.052  11.638 -44.919  1.00  0.00           H  
ATOM   1014 HG13 VAL B  24       6.975  13.063 -45.970  1.00  0.00           H  
ATOM   1015 HG21 VAL B  24      10.608  12.409 -45.364  1.00  0.00           H  
ATOM   1016 HG22 VAL B  24       9.290  13.562 -45.111  1.00  0.00           H  
ATOM   1017 HG23 VAL B  24       9.321  12.043 -44.196  1.00  0.00           H  
ATOM   1018  N   GLY B  25       9.498  10.434 -49.001  1.00  0.00           N  
ATOM   1019  CA  GLY B  25      10.231  10.241 -50.265  1.00  0.00           C  
ATOM   1020  C   GLY B  25      11.323  11.280 -50.573  1.00  0.00           C  
ATOM   1021  O   GLY B  25      12.388  11.287 -49.961  1.00  0.00           O  
ATOM   1022  H   GLY B  25       8.492  10.548 -49.046  1.00  0.00           H  
ATOM   1023  HA2 GLY B  25       9.518  10.224 -51.087  1.00  0.00           H  
ATOM   1024  HA3 GLY B  25      10.714   9.263 -50.234  1.00  0.00           H  
ATOM   1025  N   SER B  26      11.135  12.096 -51.614  1.00  0.00           N  
ATOM   1026  CA  SER B  26      12.133  13.093 -52.038  1.00  0.00           C  
ATOM   1027  C   SER B  26      12.139  14.300 -51.098  1.00  0.00           C  
ATOM   1028  O   SER B  26      11.387  15.259 -51.294  1.00  0.00           O  
ATOM   1029  CB  SER B  26      11.910  13.537 -53.488  1.00  0.00           C  
ATOM   1030  OG  SER B  26      11.692  12.428 -54.336  1.00  0.00           O  
ATOM   1031  H   SER B  26      10.302  11.985 -52.181  1.00  0.00           H  
ATOM   1032  HA  SER B  26      13.121  12.641 -52.002  1.00  0.00           H  
ATOM   1033  HB2 SER B  26      12.783  14.092 -53.833  1.00  0.00           H  
ATOM   1034  HB3 SER B  26      11.048  14.198 -53.535  1.00  0.00           H  
ATOM   1035  HG  SER B  26      11.126  12.719 -55.062  1.00  0.00           H  
ATOM   1036  N   ASN B  27      13.014  14.291 -50.093  1.00  0.00           N  
ATOM   1037  CA  ASN B  27      13.157  15.385 -49.130  1.00  0.00           C  
ATOM   1038  C   ASN B  27      14.049  16.480 -49.747  1.00  0.00           C  
ATOM   1039  O   ASN B  27      15.258  16.548 -49.535  1.00  0.00           O  
ATOM   1040  CB  ASN B  27      13.527  14.880 -47.717  1.00  0.00           C  
ATOM   1041  CG  ASN B  27      13.273  13.400 -47.475  1.00  0.00           C  
ATOM   1042  ND2 ASN B  27      12.040  12.966 -47.467  1.00  0.00           N  
ATOM   1043  OD1 ASN B  27      14.196  12.614 -47.353  1.00  0.00           O  
ATOM   1044  H   ASN B  27      13.618  13.481 -50.000  1.00  0.00           H  
ATOM   1045  HA  ASN B  27      12.175  15.837 -49.016  1.00  0.00           H  
ATOM   1046  HB2 ASN B  27      12.931  15.428 -46.993  1.00  0.00           H  
ATOM   1047  HB3 ASN B  27      14.567  15.097 -47.496  1.00  0.00           H  
ATOM   1048 HD21 ASN B  27      11.932  11.954 -47.480  1.00  0.00           H  
ATOM   1049 HD22 ASN B  27      11.276  13.590 -47.699  1.00  0.00           H  
ATOM   1050  N   LYS B  28      13.421  17.225 -50.662  1.00  0.00           N  
ATOM   1051  CA  LYS B  28      14.009  18.083 -51.696  1.00  0.00           C  
ATOM   1052  C   LYS B  28      13.176  19.364 -51.779  1.00  0.00           C  
ATOM   1053  O   LYS B  28      11.985  19.288 -52.063  1.00  0.00           O  
ATOM   1054  CB  LYS B  28      14.028  17.245 -53.005  1.00  0.00           C  
ATOM   1055  CG  LYS B  28      13.746  17.923 -54.362  1.00  0.00           C  
ATOM   1056  CD  LYS B  28      14.643  19.101 -54.752  1.00  0.00           C  
ATOM   1057  CE  LYS B  28      16.126  18.754 -54.652  1.00  0.00           C  
ATOM   1058  NZ  LYS B  28      16.960  19.934 -54.933  1.00  0.00           N1+
ATOM   1059  H   LYS B  28      12.442  16.998 -50.798  1.00  0.00           H  
ATOM   1060  HA  LYS B  28      15.032  18.348 -51.427  1.00  0.00           H  
ATOM   1061  HB2 LYS B  28      13.274  16.460 -52.926  1.00  0.00           H  
ATOM   1062  HB3 LYS B  28      14.986  16.728 -53.059  1.00  0.00           H  
ATOM   1063  HG2 LYS B  28      12.709  18.261 -54.383  1.00  0.00           H  
ATOM   1064  HG3 LYS B  28      13.845  17.160 -55.135  1.00  0.00           H  
ATOM   1065  HD2 LYS B  28      14.426  19.950 -54.108  1.00  0.00           H  
ATOM   1066  HD3 LYS B  28      14.411  19.396 -55.777  1.00  0.00           H  
ATOM   1067  HE2 LYS B  28      16.364  17.940 -55.339  1.00  0.00           H  
ATOM   1068  HE3 LYS B  28      16.327  18.421 -53.635  1.00  0.00           H  
ATOM   1069  HZ1 LYS B  28      16.716  20.677 -54.277  1.00  0.00           H  
ATOM   1070  HZ2 LYS B  28      17.958  19.748 -54.833  1.00  0.00           H  
ATOM   1071  HZ3 LYS B  28      16.736  20.353 -55.827  1.00  0.00           H  
ATOM   1072  N   GLY B  29      13.776  20.531 -51.541  1.00  0.00           N  
ATOM   1073  CA  GLY B  29      13.075  21.820 -51.576  1.00  0.00           C  
ATOM   1074  C   GLY B  29      12.282  22.151 -50.304  1.00  0.00           C  
ATOM   1075  O   GLY B  29      11.177  22.677 -50.427  1.00  0.00           O  
ATOM   1076  H   GLY B  29      14.761  20.532 -51.292  1.00  0.00           H  
ATOM   1077  HA2 GLY B  29      12.382  21.821 -52.413  1.00  0.00           H  
ATOM   1078  HA3 GLY B  29      13.792  22.616 -51.753  1.00  0.00           H  
ATOM   1079  N   ALA B  30      12.764  21.748 -49.121  1.00  0.00           N  
ATOM   1080  CA  ALA B  30      12.042  21.858 -47.843  1.00  0.00           C  
ATOM   1081  C   ALA B  30      12.993  22.032 -46.638  1.00  0.00           C  
ATOM   1082  O   ALA B  30      14.093  21.479 -46.658  1.00  0.00           O  
ATOM   1083  CB  ALA B  30      11.199  20.587 -47.687  1.00  0.00           C  
ATOM   1084  H   ALA B  30      13.678  21.315 -49.094  1.00  0.00           H  
ATOM   1085  HA  ALA B  30      11.372  22.720 -47.876  1.00  0.00           H  
ATOM   1086  HB1 ALA B  30      11.845  19.710 -47.644  1.00  0.00           H  
ATOM   1087  HB2 ALA B  30      10.600  20.645 -46.779  1.00  0.00           H  
ATOM   1088  HB3 ALA B  30      10.528  20.497 -48.538  1.00  0.00           H  
ATOM   1089  N   ILE B  31      12.574  22.739 -45.573  1.00  0.00           N  
ATOM   1090  CA  ILE B  31      13.351  22.926 -44.322  1.00  0.00           C  
ATOM   1091  C   ILE B  31      12.478  23.019 -43.065  1.00  0.00           C  
ATOM   1092  O   ILE B  31      11.315  23.423 -43.132  1.00  0.00           O  
ATOM   1093  CB  ILE B  31      14.302  24.162 -44.361  1.00  0.00           C  
ATOM   1094  CG1 ILE B  31      13.632  25.539 -44.595  1.00  0.00           C  
ATOM   1095  CG2 ILE B  31      15.385  23.959 -45.421  1.00  0.00           C  
ATOM   1096  CD1 ILE B  31      13.147  26.253 -43.325  1.00  0.00           C  
ATOM   1097  H   ILE B  31      11.626  23.093 -45.581  1.00  0.00           H  
ATOM   1098  HA  ILE B  31      13.973  22.041 -44.189  1.00  0.00           H  
ATOM   1099  HB  ILE B  31      14.835  24.212 -43.411  1.00  0.00           H  
ATOM   1100 HG12 ILE B  31      12.806  25.437 -45.295  1.00  0.00           H  
ATOM   1101 HG13 ILE B  31      14.359  26.209 -45.053  1.00  0.00           H  
ATOM   1102 HG21 ILE B  31      15.884  23.005 -45.261  1.00  0.00           H  
ATOM   1103 HG22 ILE B  31      14.919  23.956 -46.399  1.00  0.00           H  
ATOM   1104 HG23 ILE B  31      16.123  24.758 -45.374  1.00  0.00           H  
ATOM   1105 HD11 ILE B  31      12.795  27.250 -43.588  1.00  0.00           H  
ATOM   1106 HD12 ILE B  31      12.327  25.716 -42.856  1.00  0.00           H  
ATOM   1107 HD13 ILE B  31      13.971  26.349 -42.617  1.00  0.00           H  
ATOM   1108  N   ILE B  32      13.126  22.834 -41.909  1.00  0.00           N  
ATOM   1109  CA  ILE B  32      12.718  23.424 -40.625  1.00  0.00           C  
ATOM   1110  C   ILE B  32      13.748  24.466 -40.163  1.00  0.00           C  
ATOM   1111  O   ILE B  32      14.954  24.223 -40.239  1.00  0.00           O  
ATOM   1112  CB  ILE B  32      12.398  22.352 -39.559  1.00  0.00           C  
ATOM   1113  CG1 ILE B  32      12.005  22.999 -38.210  1.00  0.00           C  
ATOM   1114  CG2 ILE B  32      13.559  21.363 -39.366  1.00  0.00           C  
ATOM   1115  CD1 ILE B  32      11.378  22.024 -37.201  1.00  0.00           C  
ATOM   1116  H   ILE B  32      14.081  22.497 -41.968  1.00  0.00           H  
ATOM   1117  HA  ILE B  32      11.790  23.952 -40.802  1.00  0.00           H  
ATOM   1118  HB  ILE B  32      11.534  21.805 -39.931  1.00  0.00           H  
ATOM   1119 HG12 ILE B  32      11.285  23.795 -38.397  1.00  0.00           H  
ATOM   1120 HG13 ILE B  32      12.885  23.449 -37.748  1.00  0.00           H  
ATOM   1121 HG21 ILE B  32      14.423  21.900 -38.995  1.00  0.00           H  
ATOM   1122 HG22 ILE B  32      13.293  20.587 -38.652  1.00  0.00           H  
ATOM   1123 HG23 ILE B  32      13.812  20.885 -40.311  1.00  0.00           H  
ATOM   1124 HD11 ILE B  32      10.531  21.507 -37.655  1.00  0.00           H  
ATOM   1125 HD12 ILE B  32      12.112  21.293 -36.864  1.00  0.00           H  
ATOM   1126 HD13 ILE B  32      11.026  22.584 -36.334  1.00  0.00           H  
ATOM   1127  N   GLY B  33      13.284  25.630 -39.694  1.00  0.00           N  
ATOM   1128  CA  GLY B  33      14.144  26.746 -39.276  1.00  0.00           C  
ATOM   1129  C   GLY B  33      13.814  27.311 -37.890  1.00  0.00           C  
ATOM   1130  O   GLY B  33      12.648  27.511 -37.557  1.00  0.00           O  
ATOM   1131  H   GLY B  33      12.277  25.770 -39.684  1.00  0.00           H  
ATOM   1132  HA2 GLY B  33      14.045  27.555 -39.998  1.00  0.00           H  
ATOM   1133  HA3 GLY B  33      15.185  26.434 -39.285  1.00  0.00           H  
ATOM   1134  N   LEU B  34      14.836  27.637 -37.097  1.00  0.00           N  
ATOM   1135  CA  LEU B  34      14.709  28.414 -35.860  1.00  0.00           C  
ATOM   1136  C   LEU B  34      15.725  29.563 -35.846  1.00  0.00           C  
ATOM   1137  O   LEU B  34      16.924  29.319 -35.963  1.00  0.00           O  
ATOM   1138  CB  LEU B  34      14.864  27.524 -34.614  1.00  0.00           C  
ATOM   1139  CG  LEU B  34      13.652  26.619 -34.305  1.00  0.00           C  
ATOM   1140  CD1 LEU B  34      13.736  25.252 -34.990  1.00  0.00           C  
ATOM   1141  CD2 LEU B  34      13.580  26.376 -32.796  1.00  0.00           C  
ATOM   1142  H   LEU B  34      15.773  27.381 -37.395  1.00  0.00           H  
ATOM   1143  HA  LEU B  34      13.718  28.853 -35.820  1.00  0.00           H  
ATOM   1144  HB2 LEU B  34      15.005  28.198 -33.767  1.00  0.00           H  
ATOM   1145  HB3 LEU B  34      15.769  26.922 -34.700  1.00  0.00           H  
ATOM   1146  HG  LEU B  34      12.732  27.117 -34.610  1.00  0.00           H  
ATOM   1147 HD11 LEU B  34      13.688  25.368 -36.069  1.00  0.00           H  
ATOM   1148 HD12 LEU B  34      14.673  24.761 -34.731  1.00  0.00           H  
ATOM   1149 HD13 LEU B  34      12.897  24.629 -34.681  1.00  0.00           H  
ATOM   1150 HD21 LEU B  34      13.406  27.321 -32.282  1.00  0.00           H  
ATOM   1151 HD22 LEU B  34      12.756  25.703 -32.565  1.00  0.00           H  
ATOM   1152 HD23 LEU B  34      14.517  25.946 -32.445  1.00  0.00           H  
ATOM   1153  N   MET B  35      15.264  30.807 -35.682  1.00  0.00           N  
ATOM   1154  CA  MET B  35      16.105  32.021 -35.719  1.00  0.00           C  
ATOM   1155  C   MET B  35      16.930  32.160 -37.024  1.00  0.00           C  
ATOM   1156  O   MET B  35      18.071  32.616 -37.020  1.00  0.00           O  
ATOM   1157  CB  MET B  35      16.916  32.136 -34.412  1.00  0.00           C  
ATOM   1158  CG  MET B  35      17.393  33.565 -34.131  1.00  0.00           C  
ATOM   1159  SD  MET B  35      18.207  33.759 -32.524  1.00  0.00           S  
ATOM   1160  CE  MET B  35      18.467  35.551 -32.545  1.00  0.00           C  
ATOM   1161  H   MET B  35      14.258  30.929 -35.606  1.00  0.00           H  
ATOM   1162  HA  MET B  35      15.419  32.866 -35.718  1.00  0.00           H  
ATOM   1163  HB2 MET B  35      17.774  31.464 -34.445  1.00  0.00           H  
ATOM   1164  HB3 MET B  35      16.280  31.834 -33.579  1.00  0.00           H  
ATOM   1165  HG2 MET B  35      16.530  34.230 -34.160  1.00  0.00           H  
ATOM   1166  HG3 MET B  35      18.091  33.878 -34.907  1.00  0.00           H  
ATOM   1167  HE1 MET B  35      17.505  36.059 -32.624  1.00  0.00           H  
ATOM   1168  HE2 MET B  35      18.961  35.856 -31.623  1.00  0.00           H  
ATOM   1169  HE3 MET B  35      19.092  35.820 -33.398  1.00  0.00           H  
ATOM   1170  N   VAL B  36      16.376  31.697 -38.151  1.00  0.00           N  
ATOM   1171  CA  VAL B  36      17.052  31.676 -39.461  1.00  0.00           C  
ATOM   1172  C   VAL B  36      16.760  32.973 -40.215  1.00  0.00           C  
ATOM   1173  O   VAL B  36      15.618  33.214 -40.601  1.00  0.00           O  
ATOM   1174  CB  VAL B  36      16.644  30.428 -40.272  1.00  0.00           C  
ATOM   1175  CG1 VAL B  36      17.160  30.443 -41.716  1.00  0.00           C  
ATOM   1176  CG2 VAL B  36      17.175  29.153 -39.604  1.00  0.00           C  
ATOM   1177  H   VAL B  36      15.408  31.417 -38.105  1.00  0.00           H  
ATOM   1178  HA  VAL B  36      18.126  31.619 -39.297  1.00  0.00           H  
ATOM   1179  HB  VAL B  36      15.556  30.366 -40.303  1.00  0.00           H  
ATOM   1180 HG11 VAL B  36      18.241  30.578 -41.735  1.00  0.00           H  
ATOM   1181 HG12 VAL B  36      16.910  29.504 -42.209  1.00  0.00           H  
ATOM   1182 HG13 VAL B  36      16.688  31.250 -42.275  1.00  0.00           H  
ATOM   1183 HG21 VAL B  36      18.262  29.179 -39.557  1.00  0.00           H  
ATOM   1184 HG22 VAL B  36      16.783  29.068 -38.593  1.00  0.00           H  
ATOM   1185 HG23 VAL B  36      16.860  28.277 -40.171  1.00  0.00           H  
ATOM   1186  N   GLY B  37      17.786  33.788 -40.472  1.00  0.00           N  
ATOM   1187  CA  GLY B  37      17.659  35.081 -41.159  1.00  0.00           C  
ATOM   1188  C   GLY B  37      17.189  34.957 -42.613  1.00  0.00           C  
ATOM   1189  O   GLY B  37      16.332  35.727 -43.050  1.00  0.00           O  
ATOM   1190  H   GLY B  37      18.712  33.472 -40.207  1.00  0.00           H  
ATOM   1191  HA2 GLY B  37      18.630  35.576 -41.162  1.00  0.00           H  
ATOM   1192  HA3 GLY B  37      16.949  35.709 -40.619  1.00  0.00           H  
ATOM   1193  N   GLY B  38      17.624  33.904 -43.307  1.00  0.00           N  
ATOM   1194  CA  GLY B  38      17.095  33.491 -44.604  1.00  0.00           C  
ATOM   1195  C   GLY B  38      17.636  32.133 -45.055  1.00  0.00           C  
ATOM   1196  O   GLY B  38      18.686  31.685 -44.594  1.00  0.00           O  
ATOM   1197  H   GLY B  38      18.354  33.333 -42.899  1.00  0.00           H  
ATOM   1198  HA2 GLY B  38      17.341  34.236 -45.361  1.00  0.00           H  
ATOM   1199  HA3 GLY B  38      16.012  33.419 -44.528  1.00  0.00           H  
ATOM   1200  N   VAL B  39      16.905  31.454 -45.939  1.00  0.00           N  
ATOM   1201  CA  VAL B  39      17.288  30.143 -46.486  1.00  0.00           C  
ATOM   1202  C   VAL B  39      16.627  29.902 -47.844  1.00  0.00           C  
ATOM   1203  O   VAL B  39      15.405  29.964 -47.963  1.00  0.00           O  
ATOM   1204  CB  VAL B  39      17.010  29.003 -45.477  1.00  0.00           C  
ATOM   1205  CG1 VAL B  39      15.589  28.981 -44.897  1.00  0.00           C  
ATOM   1206  CG2 VAL B  39      17.308  27.627 -46.080  1.00  0.00           C  
ATOM   1207  H   VAL B  39      16.075  31.902 -46.319  1.00  0.00           H  
ATOM   1208  HA  VAL B  39      18.363  30.157 -46.646  1.00  0.00           H  
ATOM   1209  HB  VAL B  39      17.695  29.139 -44.640  1.00  0.00           H  
ATOM   1210 HG11 VAL B  39      15.515  28.194 -44.147  1.00  0.00           H  
ATOM   1211 HG12 VAL B  39      15.359  29.932 -44.419  1.00  0.00           H  
ATOM   1212 HG13 VAL B  39      14.867  28.789 -45.686  1.00  0.00           H  
ATOM   1213 HG21 VAL B  39      18.259  27.651 -46.607  1.00  0.00           H  
ATOM   1214 HG22 VAL B  39      17.353  26.882 -45.287  1.00  0.00           H  
ATOM   1215 HG23 VAL B  39      16.533  27.352 -46.790  1.00  0.00           H  
ATOM   1216  N   VAL B  40      17.434  29.610 -48.867  1.00  0.00           N  
ATOM   1217  CA  VAL B  40      16.967  29.367 -50.245  1.00  0.00           C  
ATOM   1218  C   VAL B  40      17.134  27.889 -50.599  1.00  0.00           C  
ATOM   1219  O   VAL B  40      18.227  27.355 -50.410  1.00  0.00           O  
ATOM   1220  CB  VAL B  40      17.702  30.265 -51.260  1.00  0.00           C  
ATOM   1221  CG1 VAL B  40      17.067  30.156 -52.653  1.00  0.00           C  
ATOM   1222  CG2 VAL B  40      17.690  31.745 -50.850  1.00  0.00           C  
ATOM   1223  H   VAL B  40      18.433  29.560 -48.689  1.00  0.00           H  
ATOM   1224  HA  VAL B  40      15.914  29.620 -50.306  1.00  0.00           H  
ATOM   1225  HB  VAL B  40      18.739  29.945 -51.329  1.00  0.00           H  
ATOM   1226 HG11 VAL B  40      16.015  30.436 -52.611  1.00  0.00           H  
ATOM   1227 HG12 VAL B  40      17.587  30.814 -53.349  1.00  0.00           H  
ATOM   1228 HG13 VAL B  40      17.151  29.135 -53.028  1.00  0.00           H  
ATOM   1229 HG21 VAL B  40      16.667  32.085 -50.694  1.00  0.00           H  
ATOM   1230 HG22 VAL B  40      18.257  31.884 -49.930  1.00  0.00           H  
ATOM   1231 HG23 VAL B  40      18.156  32.350 -51.628  1.00  0.00           H  
ATOM   1232  N   ILE B  41      16.092  27.220 -51.112  1.00  0.00           N  
ATOM   1233  CA  ILE B  41      16.143  25.780 -51.432  1.00  0.00           C  
ATOM   1234  C   ILE B  41      15.623  25.460 -52.842  1.00  0.00           C  
ATOM   1235  O   ILE B  41      14.470  25.762 -53.160  1.00  0.00           O  
ATOM   1236  CB  ILE B  41      15.417  24.909 -50.376  1.00  0.00           C  
ATOM   1237  CG1 ILE B  41      15.584  25.372 -48.912  1.00  0.00           C  
ATOM   1238  CG2 ILE B  41      15.957  23.472 -50.455  1.00  0.00           C  
ATOM   1239  CD1 ILE B  41      14.415  26.238 -48.425  1.00  0.00           C  
ATOM   1240  H   ILE B  41      15.204  27.706 -51.202  1.00  0.00           H  
ATOM   1241  HA  ILE B  41      17.186  25.479 -51.408  1.00  0.00           H  
ATOM   1242  HB  ILE B  41      14.351  24.880 -50.611  1.00  0.00           H  
ATOM   1243 HG12 ILE B  41      16.528  25.901 -48.780  1.00  0.00           H  
ATOM   1244 HG13 ILE B  41      15.632  24.498 -48.273  1.00  0.00           H  
ATOM   1245 HG21 ILE B  41      17.006  23.445 -50.180  1.00  0.00           H  
ATOM   1246 HG22 ILE B  41      15.401  22.818 -49.784  1.00  0.00           H  
ATOM   1247 HG23 ILE B  41      15.877  23.084 -51.464  1.00  0.00           H  
ATOM   1248 HD11 ILE B  41      13.475  25.700 -48.554  1.00  0.00           H  
ATOM   1249 HD12 ILE B  41      14.538  26.462 -47.368  1.00  0.00           H  
ATOM   1250 HD13 ILE B  41      14.380  27.173 -48.976  1.00  0.00           H  
ATOM   1251  N   ALA B  42      16.434  24.755 -53.637  1.00  0.00           N  
ATOM   1252  CA  ALA B  42      16.048  24.136 -54.914  1.00  0.00           C  
ATOM   1253  C   ALA B  42      15.700  22.645 -54.766  1.00  0.00           C  
ATOM   1254  O   ALA B  42      15.248  22.015 -55.747  1.00  0.00           O  
ATOM   1255  CB  ALA B  42      17.167  24.389 -55.932  1.00  0.00           C  
ATOM   1256  OXT ALA B  42      15.876  22.066 -53.673  1.00  0.00           O1-
ATOM   1257  H   ALA B  42      17.354  24.524 -53.276  1.00  0.00           H  
ATOM   1258  HA  ALA B  42      15.151  24.626 -55.294  1.00  0.00           H  
ATOM   1259  HB1 ALA B  42      17.340  25.462 -56.032  1.00  0.00           H  
ATOM   1260  HB2 ALA B  42      18.084  23.901 -55.606  1.00  0.00           H  
ATOM   1261  HB3 ALA B  42      16.868  23.991 -56.903  1.00  0.00           H  
TER    1262      ALA B  42 
ATOM   1263  N   ASP C   1       5.065   3.943   4.379  1.00  0.00           N1+
ATOM   1264  CA  ASP C   1       4.826   5.379   4.117  1.00  0.00           C  
ATOM   1265  C   ASP C   1       4.342   5.599   2.688  1.00  0.00           C  
ATOM   1266  O   ASP C   1       4.644   4.797   1.799  1.00  0.00           O  
ATOM   1267  CB  ASP C   1       6.078   6.216   4.408  1.00  0.00           C  
ATOM   1268  CG  ASP C   1       6.490   6.028   5.866  1.00  0.00           C  
ATOM   1269  OD1 ASP C   1       6.821   4.862   6.179  1.00  0.00           O  
ATOM   1270  OD2 ASP C   1       6.330   6.988   6.640  1.00  0.00           O1-
ATOM   1271  H1  ASP C   1       4.178   3.442   4.372  1.00  0.00           H  
ATOM   1272  H2  ASP C   1       5.533   3.839   5.275  1.00  0.00           H  
ATOM   1273  H3  ASP C   1       5.641   3.555   3.650  1.00  0.00           H  
ATOM   1274  HA  ASP C   1       4.035   5.710   4.789  1.00  0.00           H  
ATOM   1275  HB2 ASP C   1       5.862   7.269   4.214  1.00  0.00           H  
ATOM   1276  HB3 ASP C   1       6.891   5.899   3.752  1.00  0.00           H  
ATOM   1277  N   ALA C   2       3.599   6.684   2.454  1.00  0.00           N  
ATOM   1278  CA  ALA C   2       3.165   7.087   1.116  1.00  0.00           C  
ATOM   1279  C   ALA C   2       4.375   7.458   0.241  1.00  0.00           C  
ATOM   1280  O   ALA C   2       5.254   8.217   0.653  1.00  0.00           O  
ATOM   1281  CB  ALA C   2       2.158   8.236   1.233  1.00  0.00           C  
ATOM   1282  H   ALA C   2       3.401   7.311   3.217  1.00  0.00           H  
ATOM   1283  HA  ALA C   2       2.658   6.244   0.646  1.00  0.00           H  
ATOM   1284  HB1 ALA C   2       2.635   9.105   1.690  1.00  0.00           H  
ATOM   1285  HB2 ALA C   2       1.801   8.507   0.239  1.00  0.00           H  
ATOM   1286  HB3 ALA C   2       1.308   7.924   1.841  1.00  0.00           H  
ATOM   1287  N   GLU C   3       4.447   6.901  -0.965  1.00  0.00           N  
ATOM   1288  CA  GLU C   3       5.674   6.929  -1.764  1.00  0.00           C  
ATOM   1289  C   GLU C   3       5.726   8.187  -2.632  1.00  0.00           C  
ATOM   1290  O   GLU C   3       5.215   8.233  -3.749  1.00  0.00           O  
ATOM   1291  CB  GLU C   3       5.853   5.608  -2.521  1.00  0.00           C  
ATOM   1292  CG  GLU C   3       6.152   4.484  -1.516  1.00  0.00           C  
ATOM   1293  CD  GLU C   3       6.247   3.124  -2.198  1.00  0.00           C  
ATOM   1294  OE1 GLU C   3       7.053   3.001  -3.145  1.00  0.00           O  
ATOM   1295  OE2 GLU C   3       5.486   2.217  -1.788  1.00  0.00           O1-
ATOM   1296  H   GLU C   3       3.658   6.353  -1.294  1.00  0.00           H  
ATOM   1297  HA  GLU C   3       6.526   6.995  -1.085  1.00  0.00           H  
ATOM   1298  HB2 GLU C   3       6.689   5.704  -3.214  1.00  0.00           H  
ATOM   1299  HB3 GLU C   3       4.951   5.372  -3.080  1.00  0.00           H  
ATOM   1300  HG2 GLU C   3       5.358   4.445  -0.768  1.00  0.00           H  
ATOM   1301  HG3 GLU C   3       7.092   4.700  -1.003  1.00  0.00           H  
ATOM   1302  N   PHE C   4       6.300   9.238  -2.045  1.00  0.00           N  
ATOM   1303  CA  PHE C   4       6.450  10.580  -2.603  1.00  0.00           C  
ATOM   1304  C   PHE C   4       7.597  10.640  -3.630  1.00  0.00           C  
ATOM   1305  O   PHE C   4       8.755  10.872  -3.268  1.00  0.00           O  
ATOM   1306  CB  PHE C   4       6.636  11.528  -1.401  1.00  0.00           C  
ATOM   1307  CG  PHE C   4       6.848  12.997  -1.716  1.00  0.00           C  
ATOM   1308  CD1 PHE C   4       5.906  13.702  -2.489  1.00  0.00           C  
ATOM   1309  CD2 PHE C   4       7.957  13.681  -1.179  1.00  0.00           C  
ATOM   1310  CE1 PHE C   4       6.089  15.071  -2.754  1.00  0.00           C  
ATOM   1311  CE2 PHE C   4       8.137  15.052  -1.439  1.00  0.00           C  
ATOM   1312  CZ  PHE C   4       7.206  15.746  -2.231  1.00  0.00           C  
ATOM   1313  H   PHE C   4       6.573   9.117  -1.077  1.00  0.00           H  
ATOM   1314  HA  PHE C   4       5.532  10.853  -3.116  1.00  0.00           H  
ATOM   1315  HB2 PHE C   4       7.484  11.173  -0.812  1.00  0.00           H  
ATOM   1316  HB3 PHE C   4       5.753  11.452  -0.765  1.00  0.00           H  
ATOM   1317  HD1 PHE C   4       5.020  13.199  -2.844  1.00  0.00           H  
ATOM   1318  HD2 PHE C   4       8.666  13.156  -0.553  1.00  0.00           H  
ATOM   1319  HE1 PHE C   4       5.346  15.615  -3.320  1.00  0.00           H  
ATOM   1320  HE2 PHE C   4       8.979  15.577  -1.009  1.00  0.00           H  
ATOM   1321  HZ  PHE C   4       7.329  16.807  -2.406  1.00  0.00           H  
ATOM   1322  N   ARG C   5       7.272  10.437  -4.916  1.00  0.00           N  
ATOM   1323  CA  ARG C   5       8.223  10.339  -6.046  1.00  0.00           C  
ATOM   1324  C   ARG C   5       8.250  11.605  -6.923  1.00  0.00           C  
ATOM   1325  O   ARG C   5       7.394  12.487  -6.809  1.00  0.00           O  
ATOM   1326  CB  ARG C   5       7.897   9.081  -6.875  1.00  0.00           C  
ATOM   1327  CG  ARG C   5       8.010   7.758  -6.090  1.00  0.00           C  
ATOM   1328  CD  ARG C   5       7.591   6.572  -6.969  1.00  0.00           C  
ATOM   1329  NE  ARG C   5       7.533   5.295  -6.226  1.00  0.00           N  
ATOM   1330  CZ  ARG C   5       6.822   4.236  -6.577  1.00  0.00           C  
ATOM   1331  NH1 ARG C   5       6.171   4.152  -7.698  1.00  0.00           N  
ATOM   1332  NH2 ARG C   5       6.727   3.209  -5.792  1.00  0.00           N1+
ATOM   1333  H   ARG C   5       6.294  10.252  -5.130  1.00  0.00           H  
ATOM   1334  HA  ARG C   5       9.237  10.216  -5.657  1.00  0.00           H  
ATOM   1335  HB2 ARG C   5       8.577   9.030  -7.727  1.00  0.00           H  
ATOM   1336  HB3 ARG C   5       6.882   9.180  -7.257  1.00  0.00           H  
ATOM   1337  HG2 ARG C   5       7.358   7.790  -5.219  1.00  0.00           H  
ATOM   1338  HG3 ARG C   5       9.040   7.619  -5.757  1.00  0.00           H  
ATOM   1339  HD2 ARG C   5       8.288   6.479  -7.804  1.00  0.00           H  
ATOM   1340  HD3 ARG C   5       6.601   6.789  -7.376  1.00  0.00           H  
ATOM   1341  HE  ARG C   5       8.005   5.235  -5.340  1.00  0.00           H  
ATOM   1342 HH11 ARG C   5       5.480   3.423  -7.825  1.00  0.00           H  
ATOM   1343 HH12 ARG C   5       6.329   4.852  -8.431  1.00  0.00           H  
ATOM   1344 HH21 ARG C   5       7.088   3.212  -4.834  1.00  0.00           H  
ATOM   1345 HH22 ARG C   5       6.074   2.462  -6.016  1.00  0.00           H  
ATOM   1346  N   HIS C   6       9.298  11.747  -7.741  1.00  0.00           N  
ATOM   1347  CA  HIS C   6       9.649  12.968  -8.509  1.00  0.00           C  
ATOM   1348  C   HIS C   6      10.248  12.687  -9.896  1.00  0.00           C  
ATOM   1349  O   HIS C   6      10.434  13.619 -10.672  1.00  0.00           O  
ATOM   1350  CB  HIS C   6      10.701  13.791  -7.723  1.00  0.00           C  
ATOM   1351  CG  HIS C   6      10.556  13.713  -6.227  1.00  0.00           C  
ATOM   1352  CD2 HIS C   6      11.223  12.821  -5.433  1.00  0.00           C  
ATOM   1353  ND1 HIS C   6       9.513  14.244  -5.497  1.00  0.00           N1+
ATOM   1354  CE1 HIS C   6       9.517  13.649  -4.292  1.00  0.00           C  
ATOM   1355  NE2 HIS C   6      10.559  12.795  -4.222  1.00  0.00           N  
ATOM   1356  H   HIS C   6      10.010  11.018  -7.685  1.00  0.00           H  
ATOM   1357  HA  HIS C   6       8.763  13.582  -8.654  1.00  0.00           H  
ATOM   1358  HB2 HIS C   6      10.656  14.834  -8.041  1.00  0.00           H  
ATOM   1359  HB3 HIS C   6      11.702  13.430  -7.971  1.00  0.00           H  
ATOM   1360  HD1 HIS C   6       8.736  14.755  -5.896  1.00  0.00           H  
ATOM   1361  HD2 HIS C   6      11.997  12.132  -5.772  1.00  0.00           H  
ATOM   1362  HE2 HIS C   6      10.621  12.037  -3.541  1.00  0.00           H  
ATOM   1363  HE1 HIS C   6       8.694  13.676  -3.590  1.00  0.00           H  
ATOM   1364  N   ASP C   7      10.756  11.474 -10.098  1.00  0.00           N  
ATOM   1365  CA  ASP C   7      12.128  11.303 -10.593  1.00  0.00           C  
ATOM   1366  C   ASP C   7      12.239  10.942 -12.085  1.00  0.00           C  
ATOM   1367  O   ASP C   7      13.339  10.994 -12.628  1.00  0.00           O  
ATOM   1368  CB  ASP C   7      12.829  10.283  -9.673  1.00  0.00           C  
ATOM   1369  CG  ASP C   7      12.602  10.622  -8.191  1.00  0.00           C  
ATOM   1370  OD1 ASP C   7      13.362  11.442  -7.639  1.00  0.00           O  
ATOM   1371  OD2 ASP C   7      11.561  10.180  -7.646  1.00  0.00           O1-
ATOM   1372  H   ASP C   7      10.467  10.759  -9.445  1.00  0.00           H  
ATOM   1373  HA  ASP C   7      12.659  12.250 -10.473  1.00  0.00           H  
ATOM   1374  HB2 ASP C   7      13.899  10.277  -9.889  1.00  0.00           H  
ATOM   1375  HB3 ASP C   7      12.433   9.287  -9.878  1.00  0.00           H  
ATOM   1376  N   SER C   8      11.111  10.638 -12.743  1.00  0.00           N  
ATOM   1377  CA  SER C   8      10.905  10.388 -14.185  1.00  0.00           C  
ATOM   1378  C   SER C   8      11.950   9.551 -14.951  1.00  0.00           C  
ATOM   1379  O   SER C   8      11.645   8.468 -15.446  1.00  0.00           O  
ATOM   1380  CB  SER C   8      10.635  11.700 -14.931  1.00  0.00           C  
ATOM   1381  OG  SER C   8       9.830  11.431 -16.063  1.00  0.00           O  
ATOM   1382  H   SER C   8      10.266  10.656 -12.179  1.00  0.00           H  
ATOM   1383  HA  SER C   8       9.984   9.817 -14.243  1.00  0.00           H  
ATOM   1384  HB2 SER C   8      11.573  12.145 -15.245  1.00  0.00           H  
ATOM   1385  HB3 SER C   8      10.113  12.399 -14.276  1.00  0.00           H  
ATOM   1386  HG  SER C   8      10.020  12.070 -16.776  1.00  0.00           H  
ATOM   1387  N   GLY C   9      13.139  10.105 -15.195  1.00  0.00           N  
ATOM   1388  CA  GLY C   9      14.148   9.567 -16.105  1.00  0.00           C  
ATOM   1389  C   GLY C   9      15.283  10.558 -16.379  1.00  0.00           C  
ATOM   1390  O   GLY C   9      15.130  11.772 -16.222  1.00  0.00           O  
ATOM   1391  H   GLY C   9      13.383  10.921 -14.643  1.00  0.00           H  
ATOM   1392  HA2 GLY C   9      13.683   9.298 -17.054  1.00  0.00           H  
ATOM   1393  HA3 GLY C   9      14.567   8.664 -15.661  1.00  0.00           H  
ATOM   1394  N   TYR C  10      16.445  10.027 -16.758  1.00  0.00           N  
ATOM   1395  CA  TYR C  10      17.708  10.771 -16.839  1.00  0.00           C  
ATOM   1396  C   TYR C  10      18.140  10.997 -18.300  1.00  0.00           C  
ATOM   1397  O   TYR C  10      17.299  10.954 -19.193  1.00  0.00           O  
ATOM   1398  CB  TYR C  10      18.747  10.062 -15.949  1.00  0.00           C  
ATOM   1399  CG  TYR C  10      18.232   9.684 -14.563  1.00  0.00           C  
ATOM   1400  CD1 TYR C  10      17.452  10.591 -13.811  1.00  0.00           C  
ATOM   1401  CD2 TYR C  10      18.473   8.391 -14.054  1.00  0.00           C  
ATOM   1402  CE1 TYR C  10      16.882  10.197 -12.586  1.00  0.00           C  
ATOM   1403  CE2 TYR C  10      17.926   8.004 -12.815  1.00  0.00           C  
ATOM   1404  CZ  TYR C  10      17.119   8.900 -12.085  1.00  0.00           C  
ATOM   1405  OH  TYR C  10      16.570   8.508 -10.906  1.00  0.00           O  
ATOM   1406  H   TYR C  10      16.481   9.031 -16.906  1.00  0.00           H  
ATOM   1407  HA  TYR C  10      17.561  11.765 -16.419  1.00  0.00           H  
ATOM   1408  HB2 TYR C  10      19.613  10.713 -15.823  1.00  0.00           H  
ATOM   1409  HB3 TYR C  10      19.078   9.158 -16.461  1.00  0.00           H  
ATOM   1410  HD1 TYR C  10      17.247  11.584 -14.185  1.00  0.00           H  
ATOM   1411  HD2 TYR C  10      19.069   7.686 -14.618  1.00  0.00           H  
ATOM   1412  HE1 TYR C  10      16.246  10.881 -12.041  1.00  0.00           H  
ATOM   1413  HE2 TYR C  10      18.100   7.015 -12.420  1.00  0.00           H  
ATOM   1414  HH  TYR C  10      16.004   9.187 -10.535  1.00  0.00           H  
ATOM   1415  N   GLU C  11      19.399  11.395 -18.541  1.00  0.00           N  
ATOM   1416  CA  GLU C  11      19.912  11.784 -19.879  1.00  0.00           C  
ATOM   1417  C   GLU C  11      19.142  12.972 -20.524  1.00  0.00           C  
ATOM   1418  O   GLU C  11      19.364  13.356 -21.670  1.00  0.00           O  
ATOM   1419  CB  GLU C  11      20.059  10.506 -20.738  1.00  0.00           C  
ATOM   1420  CG  GLU C  11      20.912  10.618 -22.017  1.00  0.00           C  
ATOM   1421  CD  GLU C  11      20.074  10.810 -23.288  1.00  0.00           C  
ATOM   1422  OE1 GLU C  11      20.353  11.747 -24.073  1.00  0.00           O  
ATOM   1423  OE2 GLU C  11      19.066  10.102 -23.484  1.00  0.00           O1-
ATOM   1424  H   GLU C  11      20.050  11.397 -17.771  1.00  0.00           H  
ATOM   1425  HA  GLU C  11      20.924  12.158 -19.725  1.00  0.00           H  
ATOM   1426  HB2 GLU C  11      19.072  10.107 -20.973  1.00  0.00           H  
ATOM   1427  HB3 GLU C  11      20.551   9.761 -20.109  1.00  0.00           H  
ATOM   1428  HG2 GLU C  11      21.485   9.696 -22.127  1.00  0.00           H  
ATOM   1429  HG3 GLU C  11      21.629  11.435 -21.902  1.00  0.00           H  
ATOM   1430  N   VAL C  12      18.314  13.664 -19.732  1.00  0.00           N  
ATOM   1431  CA  VAL C  12      17.356  14.709 -20.127  1.00  0.00           C  
ATOM   1432  C   VAL C  12      17.999  16.092 -20.360  1.00  0.00           C  
ATOM   1433  O   VAL C  12      17.463  17.131 -19.954  1.00  0.00           O  
ATOM   1434  CB  VAL C  12      16.141  14.677 -19.163  1.00  0.00           C  
ATOM   1435  CG1 VAL C  12      16.515  14.989 -17.707  1.00  0.00           C  
ATOM   1436  CG2 VAL C  12      14.970  15.577 -19.593  1.00  0.00           C  
ATOM   1437  H   VAL C  12      18.194  13.281 -18.806  1.00  0.00           H  
ATOM   1438  HA  VAL C  12      16.974  14.409 -21.103  1.00  0.00           H  
ATOM   1439  HB  VAL C  12      15.758  13.656 -19.184  1.00  0.00           H  
ATOM   1440 HG11 VAL C  12      15.623  14.960 -17.082  1.00  0.00           H  
ATOM   1441 HG12 VAL C  12      17.212  14.245 -17.326  1.00  0.00           H  
ATOM   1442 HG13 VAL C  12      16.965  15.978 -17.628  1.00  0.00           H  
ATOM   1443 HG21 VAL C  12      14.046  15.198 -19.152  1.00  0.00           H  
ATOM   1444 HG22 VAL C  12      15.119  16.596 -19.238  1.00  0.00           H  
ATOM   1445 HG23 VAL C  12      14.877  15.589 -20.674  1.00  0.00           H  
ATOM   1446  N   HIS C  13      19.086  16.149 -21.148  1.00  0.00           N  
ATOM   1447  CA  HIS C  13      19.464  17.401 -21.832  1.00  0.00           C  
ATOM   1448  C   HIS C  13      18.257  17.869 -22.649  1.00  0.00           C  
ATOM   1449  O   HIS C  13      17.633  17.070 -23.353  1.00  0.00           O  
ATOM   1450  CB  HIS C  13      20.734  17.263 -22.693  1.00  0.00           C  
ATOM   1451  CG  HIS C  13      20.673  16.200 -23.762  1.00  0.00           C  
ATOM   1452  CD2 HIS C  13      21.115  14.920 -23.603  1.00  0.00           C  
ATOM   1453  ND1 HIS C  13      20.122  16.304 -25.033  1.00  0.00           N1+
ATOM   1454  CE1 HIS C  13      20.204  15.087 -25.613  1.00  0.00           C  
ATOM   1455  NE2 HIS C  13      20.815  14.241 -24.761  1.00  0.00           N  
ATOM   1456  H   HIS C  13      19.444  15.264 -21.498  1.00  0.00           H  
ATOM   1457  HA  HIS C  13      19.671  18.151 -21.067  1.00  0.00           H  
ATOM   1458  HB2 HIS C  13      21.576  17.040 -22.035  1.00  0.00           H  
ATOM   1459  HB3 HIS C  13      20.949  18.221 -23.169  1.00  0.00           H  
ATOM   1460  HD1 HIS C  13      19.653  17.124 -25.430  1.00  0.00           H  
ATOM   1461  HD2 HIS C  13      21.544  14.482 -22.709  1.00  0.00           H  
ATOM   1462  HE2 HIS C  13      20.846  13.208 -24.823  1.00  0.00           H  
ATOM   1463  HE1 HIS C  13      19.777  14.805 -26.567  1.00  0.00           H  
ATOM   1464  N   HIS C  14      17.799  19.094 -22.382  1.00  0.00           N  
ATOM   1465  CA  HIS C  14      16.407  19.468 -22.660  1.00  0.00           C  
ATOM   1466  C   HIS C  14      16.140  19.498 -24.172  1.00  0.00           C  
ATOM   1467  O   HIS C  14      15.193  18.860 -24.631  1.00  0.00           O  
ATOM   1468  CB  HIS C  14      16.067  20.791 -21.950  1.00  0.00           C  
ATOM   1469  CG  HIS C  14      16.325  20.829 -20.453  1.00  0.00           C  
ATOM   1470  CD2 HIS C  14      16.373  21.971 -19.699  1.00  0.00           C  
ATOM   1471  ND1 HIS C  14      16.558  19.760 -19.595  1.00  0.00           N1+
ATOM   1472  CE1 HIS C  14      16.749  20.250 -18.353  1.00  0.00           C  
ATOM   1473  NE2 HIS C  14      16.636  21.594 -18.393  1.00  0.00           N  
ATOM   1474  H   HIS C  14      18.370  19.718 -21.831  1.00  0.00           H  
ATOM   1475  HA  HIS C  14      15.754  18.694 -22.255  1.00  0.00           H  
ATOM   1476  HB2 HIS C  14      15.011  21.009 -22.111  1.00  0.00           H  
ATOM   1477  HB3 HIS C  14      16.634  21.599 -22.414  1.00  0.00           H  
ATOM   1478  HD1 HIS C  14      16.655  18.774 -19.856  1.00  0.00           H  
ATOM   1479  HD2 HIS C  14      16.238  22.984 -20.066  1.00  0.00           H  
ATOM   1480  HE2 HIS C  14      16.747  22.226 -17.603  1.00  0.00           H  
ATOM   1481  HE1 HIS C  14      16.980  19.657 -17.471  1.00  0.00           H  
ATOM   1482  N   GLN C  15      17.075  20.056 -24.933  1.00  0.00           N  
ATOM   1483  CA  GLN C  15      17.088  20.099 -26.388  1.00  0.00           C  
ATOM   1484  C   GLN C  15      17.642  18.807 -27.012  1.00  0.00           C  
ATOM   1485  O   GLN C  15      18.658  18.267 -26.553  1.00  0.00           O  
ATOM   1486  CB  GLN C  15      17.921  21.309 -26.862  1.00  0.00           C  
ATOM   1487  CG  GLN C  15      17.492  22.693 -26.328  1.00  0.00           C  
ATOM   1488  CD  GLN C  15      18.079  23.086 -24.966  1.00  0.00           C  
ATOM   1489  NE2 GLN C  15      18.125  24.360 -24.649  1.00  0.00           N  
ATOM   1490  OE1 GLN C  15      18.475  22.269 -24.144  1.00  0.00           O  
ATOM   1491  H   GLN C  15      17.813  20.566 -24.461  1.00  0.00           H  
ATOM   1492  HA  GLN C  15      16.067  20.224 -26.739  1.00  0.00           H  
ATOM   1493  HB2 GLN C  15      17.853  21.343 -27.950  1.00  0.00           H  
ATOM   1494  HB3 GLN C  15      18.971  21.147 -26.614  1.00  0.00           H  
ATOM   1495  HG2 GLN C  15      16.405  22.752 -26.277  1.00  0.00           H  
ATOM   1496  HG3 GLN C  15      17.823  23.439 -27.051  1.00  0.00           H  
ATOM   1497 HE21 GLN C  15      18.557  24.588 -23.771  1.00  0.00           H  
ATOM   1498 HE22 GLN C  15      17.833  25.067 -25.300  1.00  0.00           H  
ATOM   1499  N   LYS C  16      17.057  18.412 -28.153  1.00  0.00           N  
ATOM   1500  CA  LYS C  16      17.740  17.707 -29.254  1.00  0.00           C  
ATOM   1501  C   LYS C  16      16.959  17.868 -30.576  1.00  0.00           C  
ATOM   1502  O   LYS C  16      16.466  16.898 -31.146  1.00  0.00           O  
ATOM   1503  CB  LYS C  16      18.029  16.226 -28.902  1.00  0.00           C  
ATOM   1504  CG  LYS C  16      19.363  15.683 -29.464  1.00  0.00           C  
ATOM   1505  CD  LYS C  16      19.636  15.868 -30.973  1.00  0.00           C  
ATOM   1506  CE  LYS C  16      20.428  17.151 -31.282  1.00  0.00           C  
ATOM   1507  NZ  LYS C  16      20.479  17.454 -32.734  1.00  0.00           N1+
ATOM   1508  H   LYS C  16      16.166  18.852 -28.375  1.00  0.00           H  
ATOM   1509  HA  LYS C  16      18.695  18.213 -29.376  1.00  0.00           H  
ATOM   1510  HB2 LYS C  16      17.209  15.586 -29.230  1.00  0.00           H  
ATOM   1511  HB3 LYS C  16      18.074  16.112 -27.819  1.00  0.00           H  
ATOM   1512  HG2 LYS C  16      19.381  14.613 -29.254  1.00  0.00           H  
ATOM   1513  HG3 LYS C  16      20.186  16.128 -28.903  1.00  0.00           H  
ATOM   1514  HD2 LYS C  16      18.698  15.846 -31.522  1.00  0.00           H  
ATOM   1515  HD3 LYS C  16      20.231  15.018 -31.315  1.00  0.00           H  
ATOM   1516  HE2 LYS C  16      21.442  17.027 -30.891  1.00  0.00           H  
ATOM   1517  HE3 LYS C  16      19.974  17.996 -30.762  1.00  0.00           H  
ATOM   1518  HZ1 LYS C  16      20.866  16.686 -33.263  1.00  0.00           H  
ATOM   1519  HZ2 LYS C  16      19.546  17.669 -33.092  1.00  0.00           H  
ATOM   1520  HZ3 LYS C  16      21.033  18.282 -32.910  1.00  0.00           H  
ATOM   1521  N   LEU C  17      16.853  19.098 -31.080  1.00  0.00           N  
ATOM   1522  CA  LEU C  17      16.212  19.385 -32.370  1.00  0.00           C  
ATOM   1523  C   LEU C  17      16.974  18.689 -33.516  1.00  0.00           C  
ATOM   1524  O   LEU C  17      18.203  18.785 -33.564  1.00  0.00           O  
ATOM   1525  CB  LEU C  17      16.149  20.903 -32.625  1.00  0.00           C  
ATOM   1526  CG  LEU C  17      15.310  21.738 -31.637  1.00  0.00           C  
ATOM   1527  CD1 LEU C  17      16.048  22.095 -30.341  1.00  0.00           C  
ATOM   1528  CD2 LEU C  17      14.939  23.061 -32.306  1.00  0.00           C  
ATOM   1529  H   LEU C  17      17.246  19.870 -30.567  1.00  0.00           H  
ATOM   1530  HA  LEU C  17      15.193  18.996 -32.350  1.00  0.00           H  
ATOM   1531  HB2 LEU C  17      15.705  21.021 -33.613  1.00  0.00           H  
ATOM   1532  HB3 LEU C  17      17.160  21.311 -32.675  1.00  0.00           H  
ATOM   1533  HG  LEU C  17      14.397  21.197 -31.390  1.00  0.00           H  
ATOM   1534 HD11 LEU C  17      16.209  21.209 -29.737  1.00  0.00           H  
ATOM   1535 HD12 LEU C  17      17.001  22.573 -30.567  1.00  0.00           H  
ATOM   1536 HD13 LEU C  17      15.438  22.782 -29.754  1.00  0.00           H  
ATOM   1537 HD21 LEU C  17      14.380  22.874 -33.222  1.00  0.00           H  
ATOM   1538 HD22 LEU C  17      14.317  23.653 -31.637  1.00  0.00           H  
ATOM   1539 HD23 LEU C  17      15.838  23.628 -32.548  1.00  0.00           H  
ATOM   1540  N   VAL C  18      16.278  17.920 -34.362  1.00  0.00           N  
ATOM   1541  CA  VAL C  18      16.796  17.203 -35.558  1.00  0.00           C  
ATOM   1542  C   VAL C  18      15.636  16.496 -36.282  1.00  0.00           C  
ATOM   1543  O   VAL C  18      14.599  16.239 -35.669  1.00  0.00           O  
ATOM   1544  CB  VAL C  18      17.930  16.198 -35.199  1.00  0.00           C  
ATOM   1545  CG1 VAL C  18      17.545  15.129 -34.173  1.00  0.00           C  
ATOM   1546  CG2 VAL C  18      18.579  15.508 -36.405  1.00  0.00           C  
ATOM   1547  H   VAL C  18      15.267  17.901 -34.236  1.00  0.00           H  
ATOM   1548  HA  VAL C  18      17.210  17.939 -36.244  1.00  0.00           H  
ATOM   1549  HB  VAL C  18      18.741  16.768 -34.755  1.00  0.00           H  
ATOM   1550 HG11 VAL C  18      16.848  14.423 -34.614  1.00  0.00           H  
ATOM   1551 HG12 VAL C  18      18.432  14.579 -33.861  1.00  0.00           H  
ATOM   1552 HG13 VAL C  18      17.088  15.592 -33.302  1.00  0.00           H  
ATOM   1553 HG21 VAL C  18      19.505  15.023 -36.095  1.00  0.00           H  
ATOM   1554 HG22 VAL C  18      17.925  14.737 -36.813  1.00  0.00           H  
ATOM   1555 HG23 VAL C  18      18.817  16.241 -37.177  1.00  0.00           H  
ATOM   1556  N   PHE C  19      15.827  16.105 -37.546  1.00  0.00           N  
ATOM   1557  CA  PHE C  19      14.994  15.128 -38.270  1.00  0.00           C  
ATOM   1558  C   PHE C  19      14.781  13.806 -37.491  1.00  0.00           C  
ATOM   1559  O   PHE C  19      15.387  13.582 -36.441  1.00  0.00           O  
ATOM   1560  CB  PHE C  19      15.677  14.809 -39.617  1.00  0.00           C  
ATOM   1561  CG  PHE C  19      15.903  15.930 -40.621  1.00  0.00           C  
ATOM   1562  CD1 PHE C  19      15.276  17.191 -40.513  1.00  0.00           C  
ATOM   1563  CD2 PHE C  19      16.709  15.654 -41.743  1.00  0.00           C  
ATOM   1564  CE1 PHE C  19      15.437  18.149 -41.529  1.00  0.00           C  
ATOM   1565  CE2 PHE C  19      16.873  16.612 -42.757  1.00  0.00           C  
ATOM   1566  CZ  PHE C  19      16.224  17.852 -42.653  1.00  0.00           C  
ATOM   1567  H   PHE C  19      16.689  16.367 -37.997  1.00  0.00           H  
ATOM   1568  HA  PHE C  19      14.013  15.555 -38.471  1.00  0.00           H  
ATOM   1569  HB2 PHE C  19      15.079  14.059 -40.137  1.00  0.00           H  
ATOM   1570  HB3 PHE C  19      16.644  14.351 -39.403  1.00  0.00           H  
ATOM   1571  HD1 PHE C  19      14.625  17.416 -39.683  1.00  0.00           H  
ATOM   1572  HD2 PHE C  19      17.178  14.684 -41.844  1.00  0.00           H  
ATOM   1573  HE1 PHE C  19      14.930  19.100 -41.466  1.00  0.00           H  
ATOM   1574  HE2 PHE C  19      17.474  16.388 -43.629  1.00  0.00           H  
ATOM   1575  HZ  PHE C  19      16.303  18.563 -43.458  1.00  0.00           H  
ATOM   1576  N   PHE C  20      13.982  12.900 -38.059  1.00  0.00           N  
ATOM   1577  CA  PHE C  20      13.706  11.536 -37.591  1.00  0.00           C  
ATOM   1578  C   PHE C  20      12.811  11.424 -36.343  1.00  0.00           C  
ATOM   1579  O   PHE C  20      13.049  12.030 -35.295  1.00  0.00           O  
ATOM   1580  CB  PHE C  20      14.994  10.706 -37.405  1.00  0.00           C  
ATOM   1581  CG  PHE C  20      16.032  10.799 -38.509  1.00  0.00           C  
ATOM   1582  CD1 PHE C  20      15.875  10.035 -39.677  1.00  0.00           C  
ATOM   1583  CD2 PHE C  20      17.186  11.592 -38.347  1.00  0.00           C  
ATOM   1584  CE1 PHE C  20      16.871  10.043 -40.669  1.00  0.00           C  
ATOM   1585  CE2 PHE C  20      18.168  11.629 -39.355  1.00  0.00           C  
ATOM   1586  CZ  PHE C  20      18.011  10.850 -40.515  1.00  0.00           C  
ATOM   1587  H   PHE C  20      13.464  13.189 -38.885  1.00  0.00           H  
ATOM   1588  HA  PHE C  20      13.166  11.056 -38.410  1.00  0.00           H  
ATOM   1589  HB2 PHE C  20      14.709   9.658 -37.299  1.00  0.00           H  
ATOM   1590  HB3 PHE C  20      15.465  10.989 -36.463  1.00  0.00           H  
ATOM   1591  HD1 PHE C  20      14.997   9.417 -39.792  1.00  0.00           H  
ATOM   1592  HD2 PHE C  20      17.326  12.160 -37.441  1.00  0.00           H  
ATOM   1593  HE1 PHE C  20      16.763   9.419 -41.548  1.00  0.00           H  
ATOM   1594  HE2 PHE C  20      19.055  12.232 -39.226  1.00  0.00           H  
ATOM   1595  HZ  PHE C  20      18.772  10.854 -41.283  1.00  0.00           H  
ATOM   1596  N   ALA C  21      11.859  10.504 -36.432  1.00  0.00           N  
ATOM   1597  CA  ALA C  21      11.592   9.513 -35.400  1.00  0.00           C  
ATOM   1598  C   ALA C  21      12.388   8.240 -35.744  1.00  0.00           C  
ATOM   1599  O   ALA C  21      13.271   7.866 -34.979  1.00  0.00           O  
ATOM   1600  CB  ALA C  21      10.080   9.265 -35.319  1.00  0.00           C  
ATOM   1601  H   ALA C  21      11.675  10.169 -37.369  1.00  0.00           H  
ATOM   1602  HA  ALA C  21      11.941   9.870 -34.430  1.00  0.00           H  
ATOM   1603  HB1 ALA C  21       9.694   8.925 -36.282  1.00  0.00           H  
ATOM   1604  HB2 ALA C  21       9.879   8.491 -34.576  1.00  0.00           H  
ATOM   1605  HB3 ALA C  21       9.563  10.182 -35.034  1.00  0.00           H  
ATOM   1606  N   GLU C  22      12.228   7.740 -36.980  1.00  0.00           N  
ATOM   1607  CA  GLU C  22      12.860   6.505 -37.463  1.00  0.00           C  
ATOM   1608  C   GLU C  22      13.872   6.767 -38.600  1.00  0.00           C  
ATOM   1609  O   GLU C  22      15.074   6.750 -38.349  1.00  0.00           O  
ATOM   1610  CB  GLU C  22      11.797   5.457 -37.856  1.00  0.00           C  
ATOM   1611  CG  GLU C  22      10.630   5.268 -36.870  1.00  0.00           C  
ATOM   1612  CD  GLU C  22      11.075   4.865 -35.458  1.00  0.00           C  
ATOM   1613  OE1 GLU C  22      10.691   5.585 -34.507  1.00  0.00           O  
ATOM   1614  OE2 GLU C  22      11.755   3.820 -35.342  1.00  0.00           O1-
ATOM   1615  H   GLU C  22      11.569   8.190 -37.599  1.00  0.00           H  
ATOM   1616  HA  GLU C  22      13.435   6.067 -36.644  1.00  0.00           H  
ATOM   1617  HB2 GLU C  22      12.296   4.498 -38.004  1.00  0.00           H  
ATOM   1618  HB3 GLU C  22      11.355   5.741 -38.808  1.00  0.00           H  
ATOM   1619  HG2 GLU C  22       9.971   4.492 -37.268  1.00  0.00           H  
ATOM   1620  HG3 GLU C  22      10.044   6.190 -36.832  1.00  0.00           H  
ATOM   1621  N   ASP C  23      13.423   7.039 -39.835  1.00  0.00           N  
ATOM   1622  CA  ASP C  23      14.279   7.104 -41.037  1.00  0.00           C  
ATOM   1623  C   ASP C  23      13.789   8.167 -42.058  1.00  0.00           C  
ATOM   1624  O   ASP C  23      12.778   8.833 -41.834  1.00  0.00           O  
ATOM   1625  CB  ASP C  23      14.339   5.690 -41.659  1.00  0.00           C  
ATOM   1626  CG  ASP C  23      15.601   5.418 -42.491  1.00  0.00           C  
ATOM   1627  OD1 ASP C  23      16.382   6.371 -42.718  1.00  0.00           O  
ATOM   1628  OD2 ASP C  23      15.782   4.245 -42.886  1.00  0.00           O1-
ATOM   1629  H   ASP C  23      12.424   7.087 -40.008  1.00  0.00           H  
ATOM   1630  HA  ASP C  23      15.291   7.376 -40.735  1.00  0.00           H  
ATOM   1631  HB2 ASP C  23      13.453   5.531 -42.277  1.00  0.00           H  
ATOM   1632  HB3 ASP C  23      14.319   4.950 -40.857  1.00  0.00           H  
ATOM   1633  N   VAL C  24      14.516   8.364 -43.166  1.00  0.00           N  
ATOM   1634  CA  VAL C  24      14.040   9.063 -44.379  1.00  0.00           C  
ATOM   1635  C   VAL C  24      14.792   8.620 -45.637  1.00  0.00           C  
ATOM   1636  O   VAL C  24      16.018   8.707 -45.689  1.00  0.00           O  
ATOM   1637  CB  VAL C  24      14.133  10.605 -44.319  1.00  0.00           C  
ATOM   1638  CG1 VAL C  24      12.827  11.255 -43.887  1.00  0.00           C  
ATOM   1639  CG2 VAL C  24      15.264  11.179 -43.460  1.00  0.00           C  
ATOM   1640  H   VAL C  24      15.362   7.797 -43.258  1.00  0.00           H  
ATOM   1641  HA  VAL C  24      12.995   8.795 -44.521  1.00  0.00           H  
ATOM   1642  HB  VAL C  24      14.289  10.960 -45.335  1.00  0.00           H  
ATOM   1643 HG11 VAL C  24      12.000  10.810 -44.436  1.00  0.00           H  
ATOM   1644 HG12 VAL C  24      12.663  11.126 -42.817  1.00  0.00           H  
ATOM   1645 HG13 VAL C  24      12.887  12.313 -44.131  1.00  0.00           H  
ATOM   1646 HG21 VAL C  24      16.205  10.695 -43.721  1.00  0.00           H  
ATOM   1647 HG22 VAL C  24      15.352  12.250 -43.636  1.00  0.00           H  
ATOM   1648 HG23 VAL C  24      15.043  11.007 -42.408  1.00  0.00           H  
ATOM   1649  N   GLY C  25      14.047   8.351 -46.713  1.00  0.00           N  
ATOM   1650  CA  GLY C  25      14.563   7.950 -48.027  1.00  0.00           C  
ATOM   1651  C   GLY C  25      15.502   8.946 -48.732  1.00  0.00           C  
ATOM   1652  O   GLY C  25      16.716   8.758 -48.736  1.00  0.00           O  
ATOM   1653  H   GLY C  25      13.042   8.242 -46.557  1.00  0.00           H  
ATOM   1654  HA2 GLY C  25      13.714   7.758 -48.682  1.00  0.00           H  
ATOM   1655  HA3 GLY C  25      15.108   7.013 -47.906  1.00  0.00           H  
ATOM   1656  N   SER C  26      14.956   9.926 -49.464  1.00  0.00           N  
ATOM   1657  CA  SER C  26      15.676  10.616 -50.558  1.00  0.00           C  
ATOM   1658  C   SER C  26      15.938  12.103 -50.276  1.00  0.00           C  
ATOM   1659  O   SER C  26      15.479  12.991 -50.996  1.00  0.00           O  
ATOM   1660  CB  SER C  26      14.960  10.384 -51.896  1.00  0.00           C  
ATOM   1661  OG  SER C  26      14.986   9.013 -52.244  1.00  0.00           O  
ATOM   1662  H   SER C  26      13.958  10.092 -49.381  1.00  0.00           H  
ATOM   1663  HA  SER C  26      16.660  10.161 -50.668  1.00  0.00           H  
ATOM   1664  HB2 SER C  26      15.461  10.955 -52.679  1.00  0.00           H  
ATOM   1665  HB3 SER C  26      13.927  10.711 -51.826  1.00  0.00           H  
ATOM   1666  HG  SER C  26      14.427   8.884 -53.014  1.00  0.00           H  
ATOM   1667  N   ASN C  27      16.736  12.384 -49.245  1.00  0.00           N  
ATOM   1668  CA  ASN C  27      16.977  13.719 -48.658  1.00  0.00           C  
ATOM   1669  C   ASN C  27      17.978  14.614 -49.428  1.00  0.00           C  
ATOM   1670  O   ASN C  27      18.671  15.456 -48.850  1.00  0.00           O  
ATOM   1671  CB  ASN C  27      17.238  13.625 -47.127  1.00  0.00           C  
ATOM   1672  CG  ASN C  27      17.618  12.244 -46.630  1.00  0.00           C  
ATOM   1673  ND2 ASN C  27      16.645  11.375 -46.501  1.00  0.00           N  
ATOM   1674  OD1 ASN C  27      18.779  11.927 -46.452  1.00  0.00           O  
ATOM   1675  H   ASN C  27      17.063  11.587 -48.709  1.00  0.00           H  
ATOM   1676  HA  ASN C  27      16.040  14.256 -48.771  1.00  0.00           H  
ATOM   1677  HB2 ASN C  27      16.339  13.926 -46.594  1.00  0.00           H  
ATOM   1678  HB3 ASN C  27      18.023  14.312 -46.817  1.00  0.00           H  
ATOM   1679 HD21 ASN C  27      16.859  10.422 -46.211  1.00  0.00           H  
ATOM   1680 HD22 ASN C  27      15.688  11.659 -46.691  1.00  0.00           H  
ATOM   1681  N   LYS C  28      18.047  14.479 -50.759  1.00  0.00           N  
ATOM   1682  CA  LYS C  28      18.896  15.329 -51.609  1.00  0.00           C  
ATOM   1683  C   LYS C  28      18.258  16.712 -51.800  1.00  0.00           C  
ATOM   1684  O   LYS C  28      17.694  16.997 -52.853  1.00  0.00           O  
ATOM   1685  CB  LYS C  28      19.242  14.604 -52.926  1.00  0.00           C  
ATOM   1686  CG  LYS C  28      20.164  15.399 -53.876  1.00  0.00           C  
ATOM   1687  CD  LYS C  28      21.487  15.856 -53.236  1.00  0.00           C  
ATOM   1688  CE  LYS C  28      22.326  16.689 -54.213  1.00  0.00           C  
ATOM   1689  NZ  LYS C  28      21.801  18.069 -54.356  1.00  0.00           N1+
ATOM   1690  H   LYS C  28      17.379  13.854 -51.194  1.00  0.00           H  
ATOM   1691  HA  LYS C  28      19.827  15.489 -51.065  1.00  0.00           H  
ATOM   1692  HB2 LYS C  28      18.317  14.374 -53.458  1.00  0.00           H  
ATOM   1693  HB3 LYS C  28      19.730  13.658 -52.684  1.00  0.00           H  
ATOM   1694  HG2 LYS C  28      19.633  16.271 -54.256  1.00  0.00           H  
ATOM   1695  HG3 LYS C  28      20.395  14.765 -54.734  1.00  0.00           H  
ATOM   1696  HD2 LYS C  28      22.057  14.972 -52.945  1.00  0.00           H  
ATOM   1697  HD3 LYS C  28      21.300  16.456 -52.344  1.00  0.00           H  
ATOM   1698  HE2 LYS C  28      22.344  16.184 -55.183  1.00  0.00           H  
ATOM   1699  HE3 LYS C  28      23.351  16.734 -53.833  1.00  0.00           H  
ATOM   1700  HZ1 LYS C  28      21.757  18.579 -53.467  1.00  0.00           H  
ATOM   1701  HZ2 LYS C  28      22.340  18.641 -54.985  1.00  0.00           H  
ATOM   1702  HZ3 LYS C  28      20.826  18.123 -54.647  1.00  0.00           H  
ATOM   1703  N   GLY C  29      18.372  17.567 -50.784  1.00  0.00           N  
ATOM   1704  CA  GLY C  29      17.972  18.978 -50.837  1.00  0.00           C  
ATOM   1705  C   GLY C  29      17.046  19.437 -49.705  1.00  0.00           C  
ATOM   1706  O   GLY C  29      16.117  20.198 -49.973  1.00  0.00           O  
ATOM   1707  H   GLY C  29      18.754  17.195 -49.922  1.00  0.00           H  
ATOM   1708  HA2 GLY C  29      17.482  19.200 -51.785  1.00  0.00           H  
ATOM   1709  HA3 GLY C  29      18.877  19.584 -50.790  1.00  0.00           H  
ATOM   1710  N   ALA C  30      17.260  18.986 -48.465  1.00  0.00           N  
ATOM   1711  CA  ALA C  30      16.548  19.486 -47.285  1.00  0.00           C  
ATOM   1712  C   ALA C  30      17.445  19.500 -46.035  1.00  0.00           C  
ATOM   1713  O   ALA C  30      18.289  18.620 -45.875  1.00  0.00           O  
ATOM   1714  CB  ALA C  30      15.301  18.629 -47.053  1.00  0.00           C  
ATOM   1715  H   ALA C  30      17.985  18.303 -48.301  1.00  0.00           H  
ATOM   1716  HA  ALA C  30      16.233  20.513 -47.473  1.00  0.00           H  
ATOM   1717  HB1 ALA C  30      14.793  18.977 -46.155  1.00  0.00           H  
ATOM   1718  HB2 ALA C  30      14.626  18.728 -47.903  1.00  0.00           H  
ATOM   1719  HB3 ALA C  30      15.584  17.583 -46.927  1.00  0.00           H  
ATOM   1720  N   ILE C  31      17.245  20.476 -45.136  1.00  0.00           N  
ATOM   1721  CA  ILE C  31      18.022  20.646 -43.888  1.00  0.00           C  
ATOM   1722  C   ILE C  31      17.157  21.078 -42.688  1.00  0.00           C  
ATOM   1723  O   ILE C  31      16.007  21.495 -42.839  1.00  0.00           O  
ATOM   1724  CB  ILE C  31      19.244  21.591 -44.082  1.00  0.00           C  
ATOM   1725  CG1 ILE C  31      18.946  23.031 -44.559  1.00  0.00           C  
ATOM   1726  CG2 ILE C  31      20.258  20.963 -45.054  1.00  0.00           C  
ATOM   1727  CD1 ILE C  31      18.370  23.976 -43.497  1.00  0.00           C  
ATOM   1728  H   ILE C  31      16.480  21.117 -45.299  1.00  0.00           H  
ATOM   1729  HA  ILE C  31      18.427  19.671 -43.615  1.00  0.00           H  
ATOM   1730  HB  ILE C  31      19.764  21.667 -43.126  1.00  0.00           H  
ATOM   1731 HG12 ILE C  31      18.286  23.008 -45.426  1.00  0.00           H  
ATOM   1732 HG13 ILE C  31      19.888  23.480 -44.873  1.00  0.00           H  
ATOM   1733 HG21 ILE C  31      20.483  19.940 -44.750  1.00  0.00           H  
ATOM   1734 HG22 ILE C  31      19.862  20.950 -46.070  1.00  0.00           H  
ATOM   1735 HG23 ILE C  31      21.186  21.534 -45.046  1.00  0.00           H  
ATOM   1736 HD11 ILE C  31      18.315  24.984 -43.909  1.00  0.00           H  
ATOM   1737 HD12 ILE C  31      17.369  23.674 -43.201  1.00  0.00           H  
ATOM   1738 HD13 ILE C  31      19.024  23.993 -42.626  1.00  0.00           H  
ATOM   1739  N   ILE C  32      17.754  21.023 -41.493  1.00  0.00           N  
ATOM   1740  CA  ILE C  32      17.338  21.769 -40.297  1.00  0.00           C  
ATOM   1741  C   ILE C  32      18.341  22.904 -40.048  1.00  0.00           C  
ATOM   1742  O   ILE C  32      19.548  22.668 -40.072  1.00  0.00           O  
ATOM   1743  CB  ILE C  32      17.157  20.842 -39.066  1.00  0.00           C  
ATOM   1744  CG1 ILE C  32      16.938  21.684 -37.785  1.00  0.00           C  
ATOM   1745  CG2 ILE C  32      18.322  19.852 -38.865  1.00  0.00           C  
ATOM   1746  CD1 ILE C  32      16.330  20.904 -36.615  1.00  0.00           C  
ATOM   1747  H   ILE C  32      18.694  20.657 -41.465  1.00  0.00           H  
ATOM   1748  HA  ILE C  32      16.370  22.228 -40.495  1.00  0.00           H  
ATOM   1749  HB  ILE C  32      16.259  20.249 -39.244  1.00  0.00           H  
ATOM   1750 HG12 ILE C  32      16.272  22.517 -38.007  1.00  0.00           H  
ATOM   1751 HG13 ILE C  32      17.889  22.108 -37.460  1.00  0.00           H  
ATOM   1752 HG21 ILE C  32      19.261  20.393 -38.734  1.00  0.00           H  
ATOM   1753 HG22 ILE C  32      18.146  19.233 -37.988  1.00  0.00           H  
ATOM   1754 HG23 ILE C  32      18.406  19.189 -39.726  1.00  0.00           H  
ATOM   1755 HD11 ILE C  32      15.446  20.355 -36.943  1.00  0.00           H  
ATOM   1756 HD12 ILE C  32      17.064  20.215 -36.202  1.00  0.00           H  
ATOM   1757 HD13 ILE C  32      16.038  21.609 -35.838  1.00  0.00           H  
ATOM   1758  N   GLY C  33      17.856  24.128 -39.815  1.00  0.00           N  
ATOM   1759  CA  GLY C  33      18.691  25.304 -39.545  1.00  0.00           C  
ATOM   1760  C   GLY C  33      18.372  25.962 -38.202  1.00  0.00           C  
ATOM   1761  O   GLY C  33      17.227  26.335 -37.959  1.00  0.00           O  
ATOM   1762  H   GLY C  33      16.847  24.255 -39.836  1.00  0.00           H  
ATOM   1763  HA2 GLY C  33      18.526  26.043 -40.329  1.00  0.00           H  
ATOM   1764  HA3 GLY C  33      19.748  25.033 -39.564  1.00  0.00           H  
ATOM   1765  N   LEU C  34      19.390  26.166 -37.360  1.00  0.00           N  
ATOM   1766  CA  LEU C  34      19.315  26.936 -36.110  1.00  0.00           C  
ATOM   1767  C   LEU C  34      20.251  28.154 -36.200  1.00  0.00           C  
ATOM   1768  O   LEU C  34      21.425  27.996 -36.521  1.00  0.00           O  
ATOM   1769  CB  LEU C  34      19.695  26.051 -34.903  1.00  0.00           C  
ATOM   1770  CG  LEU C  34      18.556  25.230 -34.264  1.00  0.00           C  
ATOM   1771  CD1 LEU C  34      17.949  24.177 -35.191  1.00  0.00           C  
ATOM   1772  CD2 LEU C  34      19.096  24.503 -33.030  1.00  0.00           C  
ATOM   1773  H   LEU C  34      20.308  25.848 -37.635  1.00  0.00           H  
ATOM   1774  HA  LEU C  34      18.300  27.301 -35.958  1.00  0.00           H  
ATOM   1775  HB2 LEU C  34      20.078  26.712 -34.123  1.00  0.00           H  
ATOM   1776  HB3 LEU C  34      20.512  25.386 -35.186  1.00  0.00           H  
ATOM   1777  HG  LEU C  34      17.768  25.909 -33.940  1.00  0.00           H  
ATOM   1778 HD11 LEU C  34      17.397  24.665 -35.989  1.00  0.00           H  
ATOM   1779 HD12 LEU C  34      18.736  23.552 -35.614  1.00  0.00           H  
ATOM   1780 HD13 LEU C  34      17.248  23.553 -34.638  1.00  0.00           H  
ATOM   1781 HD21 LEU C  34      19.505  25.228 -32.326  1.00  0.00           H  
ATOM   1782 HD22 LEU C  34      18.291  23.958 -32.538  1.00  0.00           H  
ATOM   1783 HD23 LEU C  34      19.882  23.805 -33.322  1.00  0.00           H  
ATOM   1784  N   MET C  35      19.742  29.353 -35.899  1.00  0.00           N  
ATOM   1785  CA  MET C  35      20.484  30.630 -35.853  1.00  0.00           C  
ATOM   1786  C   MET C  35      21.252  31.000 -37.146  1.00  0.00           C  
ATOM   1787  O   MET C  35      22.205  31.780 -37.129  1.00  0.00           O  
ATOM   1788  CB  MET C  35      21.331  30.690 -34.567  1.00  0.00           C  
ATOM   1789  CG  MET C  35      21.554  32.128 -34.084  1.00  0.00           C  
ATOM   1790  SD  MET C  35      22.409  32.243 -32.491  1.00  0.00           S  
ATOM   1791  CE  MET C  35      22.374  34.041 -32.280  1.00  0.00           C  
ATOM   1792  H   MET C  35      18.748  29.394 -35.697  1.00  0.00           H  
ATOM   1793  HA  MET C  35      19.725  31.400 -35.749  1.00  0.00           H  
ATOM   1794  HB2 MET C  35      22.293  30.202 -34.733  1.00  0.00           H  
ATOM   1795  HB3 MET C  35      20.809  30.157 -33.771  1.00  0.00           H  
ATOM   1796  HG2 MET C  35      20.584  32.615 -33.986  1.00  0.00           H  
ATOM   1797  HG3 MET C  35      22.136  32.674 -34.825  1.00  0.00           H  
ATOM   1798  HE1 MET C  35      21.340  34.383 -32.242  1.00  0.00           H  
ATOM   1799  HE2 MET C  35      22.877  34.307 -31.350  1.00  0.00           H  
ATOM   1800  HE3 MET C  35      22.885  34.517 -33.117  1.00  0.00           H  
ATOM   1801  N   VAL C  36      20.853  30.438 -38.292  1.00  0.00           N  
ATOM   1802  CA  VAL C  36      21.564  30.602 -39.570  1.00  0.00           C  
ATOM   1803  C   VAL C  36      21.207  31.945 -40.210  1.00  0.00           C  
ATOM   1804  O   VAL C  36      20.079  32.140 -40.655  1.00  0.00           O  
ATOM   1805  CB  VAL C  36      21.282  29.435 -40.540  1.00  0.00           C  
ATOM   1806  CG1 VAL C  36      22.193  29.525 -41.769  1.00  0.00           C  
ATOM   1807  CG2 VAL C  36      21.508  28.064 -39.891  1.00  0.00           C  
ATOM   1808  H   VAL C  36      20.061  29.817 -38.254  1.00  0.00           H  
ATOM   1809  HA  VAL C  36      22.633  30.596 -39.359  1.00  0.00           H  
ATOM   1810  HB  VAL C  36      20.246  29.476 -40.874  1.00  0.00           H  
ATOM   1811 HG11 VAL C  36      23.240  29.558 -41.465  1.00  0.00           H  
ATOM   1812 HG12 VAL C  36      22.039  28.652 -42.400  1.00  0.00           H  
ATOM   1813 HG13 VAL C  36      21.952  30.412 -42.353  1.00  0.00           H  
ATOM   1814 HG21 VAL C  36      22.509  28.013 -39.460  1.00  0.00           H  
ATOM   1815 HG22 VAL C  36      20.774  27.901 -39.106  1.00  0.00           H  
ATOM   1816 HG23 VAL C  36      21.393  27.272 -40.632  1.00  0.00           H  
ATOM   1817  N   GLY C  37      22.173  32.862 -40.313  1.00  0.00           N  
ATOM   1818  CA  GLY C  37      21.954  34.193 -40.901  1.00  0.00           C  
ATOM   1819  C   GLY C  37      21.550  34.168 -42.384  1.00  0.00           C  
ATOM   1820  O   GLY C  37      20.667  34.922 -42.785  1.00  0.00           O  
ATOM   1821  H   GLY C  37      23.051  32.678 -39.850  1.00  0.00           H  
ATOM   1822  HA2 GLY C  37      22.872  34.772 -40.814  1.00  0.00           H  
ATOM   1823  HA3 GLY C  37      21.170  34.706 -40.342  1.00  0.00           H  
ATOM   1824  N   GLY C  38      22.122  33.250 -43.169  1.00  0.00           N  
ATOM   1825  CA  GLY C  38      21.778  33.013 -44.574  1.00  0.00           C  
ATOM   1826  C   GLY C  38      22.442  31.740 -45.110  1.00  0.00           C  
ATOM   1827  O   GLY C  38      23.592  31.470 -44.765  1.00  0.00           O  
ATOM   1828  H   GLY C  38      22.841  32.662 -42.776  1.00  0.00           H  
ATOM   1829  HA2 GLY C  38      22.110  33.856 -45.178  1.00  0.00           H  
ATOM   1830  HA3 GLY C  38      20.699  32.936 -44.673  1.00  0.00           H  
ATOM   1831  N   VAL C  39      21.732  30.942 -45.919  1.00  0.00           N  
ATOM   1832  CA  VAL C  39      22.249  29.696 -46.530  1.00  0.00           C  
ATOM   1833  C   VAL C  39      21.463  29.305 -47.797  1.00  0.00           C  
ATOM   1834  O   VAL C  39      20.313  29.712 -47.969  1.00  0.00           O  
ATOM   1835  CB  VAL C  39      22.273  28.561 -45.477  1.00  0.00           C  
ATOM   1836  CG1 VAL C  39      20.876  28.165 -44.988  1.00  0.00           C  
ATOM   1837  CG2 VAL C  39      23.019  27.305 -45.945  1.00  0.00           C  
ATOM   1838  H   VAL C  39      20.769  31.188 -46.114  1.00  0.00           H  
ATOM   1839  HA  VAL C  39      23.280  29.879 -46.834  1.00  0.00           H  
ATOM   1840  HB  VAL C  39      22.826  28.929 -44.614  1.00  0.00           H  
ATOM   1841 HG11 VAL C  39      20.956  27.397 -44.220  1.00  0.00           H  
ATOM   1842 HG12 VAL C  39      20.366  29.031 -44.566  1.00  0.00           H  
ATOM   1843 HG13 VAL C  39      20.295  27.776 -45.818  1.00  0.00           H  
ATOM   1844 HG21 VAL C  39      24.004  27.577 -46.324  1.00  0.00           H  
ATOM   1845 HG22 VAL C  39      23.152  26.629 -45.100  1.00  0.00           H  
ATOM   1846 HG23 VAL C  39      22.460  26.779 -46.718  1.00  0.00           H  
ATOM   1847  N   VAL C  40      22.072  28.507 -48.685  1.00  0.00           N  
ATOM   1848  CA  VAL C  40      21.456  27.977 -49.918  1.00  0.00           C  
ATOM   1849  C   VAL C  40      21.649  26.456 -49.992  1.00  0.00           C  
ATOM   1850  O   VAL C  40      22.727  25.965 -49.659  1.00  0.00           O  
ATOM   1851  CB  VAL C  40      22.024  28.661 -51.181  1.00  0.00           C  
ATOM   1852  CG1 VAL C  40      21.271  28.224 -52.447  1.00  0.00           C  
ATOM   1853  CG2 VAL C  40      21.945  30.194 -51.096  1.00  0.00           C  
ATOM   1854  H   VAL C  40      22.995  28.160 -48.463  1.00  0.00           H  
ATOM   1855  HA  VAL C  40      20.389  28.180 -49.886  1.00  0.00           H  
ATOM   1856  HB  VAL C  40      23.073  28.386 -51.293  1.00  0.00           H  
ATOM   1857 HG11 VAL C  40      20.203  28.412 -52.338  1.00  0.00           H  
ATOM   1858 HG12 VAL C  40      21.645  28.772 -53.311  1.00  0.00           H  
ATOM   1859 HG13 VAL C  40      21.428  27.162 -52.633  1.00  0.00           H  
ATOM   1860 HG21 VAL C  40      20.922  30.508 -50.896  1.00  0.00           H  
ATOM   1861 HG22 VAL C  40      22.590  30.559 -50.297  1.00  0.00           H  
ATOM   1862 HG23 VAL C  40      22.284  30.638 -52.032  1.00  0.00           H  
ATOM   1863  N   ILE C  41      20.614  25.714 -50.403  1.00  0.00           N  
ATOM   1864  CA  ILE C  41      20.570  24.240 -50.457  1.00  0.00           C  
ATOM   1865  C   ILE C  41      19.962  23.764 -51.793  1.00  0.00           C  
ATOM   1866  O   ILE C  41      19.075  24.418 -52.342  1.00  0.00           O  
ATOM   1867  CB  ILE C  41      19.790  23.690 -49.231  1.00  0.00           C  
ATOM   1868  CG1 ILE C  41      20.477  24.030 -47.886  1.00  0.00           C  
ATOM   1869  CG2 ILE C  41      19.583  22.164 -49.293  1.00  0.00           C  
ATOM   1870  CD1 ILE C  41      19.861  25.254 -47.197  1.00  0.00           C  
ATOM   1871  H   ILE C  41      19.756  26.203 -50.651  1.00  0.00           H  
ATOM   1872  HA  ILE C  41      21.588  23.853 -50.411  1.00  0.00           H  
ATOM   1873  HB  ILE C  41      18.803  24.150 -49.227  1.00  0.00           H  
ATOM   1874 HG12 ILE C  41      21.544  24.194 -48.037  1.00  0.00           H  
ATOM   1875 HG13 ILE C  41      20.382  23.194 -47.195  1.00  0.00           H  
ATOM   1876 HG21 ILE C  41      20.545  21.653 -49.356  1.00  0.00           H  
ATOM   1877 HG22 ILE C  41      19.052  21.822 -48.404  1.00  0.00           H  
ATOM   1878 HG23 ILE C  41      18.969  21.899 -50.154  1.00  0.00           H  
ATOM   1879 HD11 ILE C  41      18.805  25.070 -46.995  1.00  0.00           H  
ATOM   1880 HD12 ILE C  41      20.374  25.427 -46.252  1.00  0.00           H  
ATOM   1881 HD13 ILE C  41      19.955  26.142 -47.819  1.00  0.00           H  
ATOM   1882  N   ALA C  42      20.419  22.613 -52.305  1.00  0.00           N  
ATOM   1883  CA  ALA C  42      19.904  21.941 -53.506  1.00  0.00           C  
ATOM   1884  C   ALA C  42      20.159  20.424 -53.469  1.00  0.00           C  
ATOM   1885  O   ALA C  42      19.612  19.697 -54.333  1.00  0.00           O  
ATOM   1886  CB  ALA C  42      20.565  22.581 -54.738  1.00  0.00           C  
ATOM   1887  OXT ALA C  42      20.981  19.959 -52.648  1.00  0.00           O1-
ATOM   1888  H   ALA C  42      21.117  22.096 -51.787  1.00  0.00           H  
ATOM   1889  HA  ALA C  42      18.825  22.090 -53.564  1.00  0.00           H  
ATOM   1890  HB1 ALA C  42      20.357  23.652 -54.758  1.00  0.00           H  
ATOM   1891  HB2 ALA C  42      21.645  22.429 -54.702  1.00  0.00           H  
ATOM   1892  HB3 ALA C  42      20.169  22.127 -55.647  1.00  0.00           H  
TER    1893      ALA C  42 
END
