# Supplementary material for: Scaffold Searching of FDA and EMA-Approved Drugs Identifies Lead Candidates for Drug Repurposing in Alzheimer’s Disease
Source: Front Chem. 2021 Oct 22;9:736509. doi: 10.3389/fchem.2021.736509 (PMC8571023; doi:10.3389/fchem.2021.736509)
Supplement: Supplementary file 2 [file DataSheet2.zip › Supplementary data/conformers/min/4_min.pdb]

REMARK  99                                                                      
REMARK  99 MOE v2019.01 (Chemical Computing Group ULC) Tue Aug 17 12:50:07 2021 
SHEET    1       ALA A   2  GLU A   3                  Generated by MOE
SHEET    2       ASN A  27  LYS A  28                  Generated by MOE
SHEET    3       GLY A  29  GLY A  29                  Generated by MOE
SHEET    4       ALA A  30  LEU A  34                  Generated by MOE
SHEET    5       MET A  35  MET A  35                  Generated by MOE
SHEET    6       VAL A  36  VAL A  36                  Generated by MOE
SHEET    7       GLY A  37  GLY A  37                  Generated by MOE
SHEET    8       GLY A  38  ILE A  41                  Generated by MOE
SHEET    9       ALA B   2  GLU B   3                  Generated by MOE
SHEET   10       ASN B  27  LYS B  28                  Generated by MOE
SHEET   11       GLY B  29  GLY B  29                  Generated by MOE
SHEET   12       ALA B  30  LEU B  34                  Generated by MOE
SHEET   13       MET B  35  MET B  35                  Generated by MOE
SHEET   14       VAL B  36  VAL B  36                  Generated by MOE
SHEET   15       GLY B  37  GLY B  37                  Generated by MOE
SHEET   16       GLY B  38  ILE B  41                  Generated by MOE
SHEET   17       ALA C   2  GLU C   3                  Generated by MOE
SHEET   18       ALA C  30  LEU C  34                  Generated by MOE
SHEET   19       VAL C  39  ILE C  41                  Generated by MOE
ATOM      1  N   ASP A   1       5.905   6.616   4.238  1.00  0.00           N1+
ATOM      2  CA  ASP A   1       6.614   7.909   4.409  1.00  0.00           C  
ATOM      3  C   ASP A   1       5.997   8.956   3.491  1.00  0.00           C  
ATOM      4  O   ASP A   1       5.106   8.589   2.728  1.00  0.00           O  
ATOM      5  CB  ASP A   1       8.118   7.689   4.223  1.00  0.00           C  
ATOM      6  CG  ASP A   1       8.564   6.826   5.402  1.00  0.00           C  
ATOM      7  OD1 ASP A   1       9.108   7.395   6.369  1.00  0.00           O  
ATOM      8  OD2 ASP A   1       8.100   5.665   5.418  1.00  0.00           O1-
ATOM      9  H1  ASP A   1       6.396   5.905   4.779  1.00  0.00           H  
ATOM     10  H2  ASP A   1       4.943   6.695   4.531  1.00  0.00           H  
ATOM     11  H3  ASP A   1       5.931   6.358   3.261  1.00  0.00           H  
ATOM     12  HA  ASP A   1       6.470   8.256   5.433  1.00  0.00           H  
ATOM     13  HB2 ASP A   1       8.649   8.640   4.218  1.00  0.00           H  
ATOM     14  HB3 ASP A   1       8.307   7.174   3.279  1.00  0.00           H  
ATOM     15  N   ALA A   2       6.294  10.247   3.674  1.00  0.00           N  
ATOM     16  CA  ALA A   2       5.514  11.323   3.040  1.00  0.00           C  
ATOM     17  C   ALA A   2       5.793  11.474   1.526  1.00  0.00           C  
ATOM     18  O   ALA A   2       6.638  12.271   1.124  1.00  0.00           O  
ATOM     19  CB  ALA A   2       5.685  12.629   3.830  1.00  0.00           C  
ATOM     20  H   ALA A   2       7.011  10.502   4.344  1.00  0.00           H  
ATOM     21  HA  ALA A   2       4.459  11.059   3.129  1.00  0.00           H  
ATOM     22  HB1 ALA A   2       6.683  13.036   3.695  1.00  0.00           H  
ATOM     23  HB2 ALA A   2       4.969  13.365   3.460  1.00  0.00           H  
ATOM     24  HB3 ALA A   2       5.497  12.457   4.890  1.00  0.00           H  
ATOM     25  N   GLU A   3       5.074  10.669   0.737  1.00  0.00           N  
ATOM     26  CA  GLU A   3       4.983  10.636  -0.733  1.00  0.00           C  
ATOM     27  C   GLU A   3       4.577  12.002  -1.337  1.00  0.00           C  
ATOM     28  O   GLU A   3       3.734  12.715  -0.793  1.00  0.00           O  
ATOM     29  CB  GLU A   3       3.990   9.490  -1.059  1.00  0.00           C  
ATOM     30  CG  GLU A   3       3.413   9.338  -2.475  1.00  0.00           C  
ATOM     31  CD  GLU A   3       4.463   9.061  -3.550  1.00  0.00           C  
ATOM     32  OE1 GLU A   3       5.110  10.045  -3.956  1.00  0.00           O  
ATOM     33  OE2 GLU A   3       4.573   7.920  -4.063  1.00  0.00           O1-
ATOM     34  H   GLU A   3       4.507   9.987   1.219  1.00  0.00           H  
ATOM     35  HA  GLU A   3       5.959  10.372  -1.142  1.00  0.00           H  
ATOM     36  HB2 GLU A   3       3.129   9.601  -0.397  1.00  0.00           H  
ATOM     37  HB3 GLU A   3       4.471   8.547  -0.791  1.00  0.00           H  
ATOM     38  HG2 GLU A   3       2.863  10.246  -2.734  1.00  0.00           H  
ATOM     39  HG3 GLU A   3       2.690   8.520  -2.463  1.00  0.00           H  
ATOM     40  N   PHE A   4       5.167  12.356  -2.485  1.00  0.00           N  
ATOM     41  CA  PHE A   4       5.103  13.682  -3.120  1.00  0.00           C  
ATOM     42  C   PHE A   4       5.156  13.610  -4.671  1.00  0.00           C  
ATOM     43  O   PHE A   4       5.750  14.479  -5.323  1.00  0.00           O  
ATOM     44  CB  PHE A   4       6.232  14.540  -2.511  1.00  0.00           C  
ATOM     45  CG  PHE A   4       6.275  16.039  -2.793  1.00  0.00           C  
ATOM     46  CD1 PHE A   4       7.434  16.755  -2.435  1.00  0.00           C  
ATOM     47  CD2 PHE A   4       5.189  16.738  -3.362  1.00  0.00           C  
ATOM     48  CE1 PHE A   4       7.518  18.143  -2.648  1.00  0.00           C  
ATOM     49  CE2 PHE A   4       5.277  18.123  -3.591  1.00  0.00           C  
ATOM     50  CZ  PHE A   4       6.440  18.826  -3.234  1.00  0.00           C  
ATOM     51  H   PHE A   4       5.734  11.643  -2.937  1.00  0.00           H  
ATOM     52  HA  PHE A   4       4.146  14.128  -2.851  1.00  0.00           H  
ATOM     53  HB2 PHE A   4       7.174  14.112  -2.846  1.00  0.00           H  
ATOM     54  HB3 PHE A   4       6.196  14.428  -1.426  1.00  0.00           H  
ATOM     55  HD1 PHE A   4       8.262  16.236  -1.979  1.00  0.00           H  
ATOM     56  HD2 PHE A   4       4.277  16.222  -3.625  1.00  0.00           H  
ATOM     57  HE1 PHE A   4       8.401  18.688  -2.343  1.00  0.00           H  
ATOM     58  HE2 PHE A   4       4.438  18.650  -4.023  1.00  0.00           H  
ATOM     59  HZ  PHE A   4       6.494  19.895  -3.389  1.00  0.00           H  
ATOM     60  N   ARG A   5       4.593  12.542  -5.266  1.00  0.00           N  
ATOM     61  CA  ARG A   5       4.713  12.152  -6.691  1.00  0.00           C  
ATOM     62  C   ARG A   5       4.880  13.291  -7.701  1.00  0.00           C  
ATOM     63  O   ARG A   5       3.945  14.026  -8.019  1.00  0.00           O  
ATOM     64  CB  ARG A   5       3.521  11.300  -7.174  1.00  0.00           C  
ATOM     65  CG  ARG A   5       3.428   9.940  -6.484  1.00  0.00           C  
ATOM     66  CD  ARG A   5       2.753   8.846  -7.316  1.00  0.00           C  
ATOM     67  NE  ARG A   5       1.396   9.213  -7.770  1.00  0.00           N  
ATOM     68  CZ  ARG A   5       1.010   9.371  -9.026  1.00  0.00           C  
ATOM     69  NH1 ARG A   5       1.846   9.366 -10.024  1.00  0.00           N  
ATOM     70  NH2 ARG A   5      -0.252   9.539  -9.312  1.00  0.00           N1+
ATOM     71  H   ARG A   5       4.294  11.807  -4.628  1.00  0.00           H  
ATOM     72  HA  ARG A   5       5.604  11.524  -6.757  1.00  0.00           H  
ATOM     73  HB2 ARG A   5       3.649  11.124  -8.243  1.00  0.00           H  
ATOM     74  HB3 ARG A   5       2.587  11.846  -7.029  1.00  0.00           H  
ATOM     75  HG2 ARG A   5       2.896  10.058  -5.540  1.00  0.00           H  
ATOM     76  HG3 ARG A   5       4.441   9.598  -6.290  1.00  0.00           H  
ATOM     77  HD2 ARG A   5       2.689   7.947  -6.699  1.00  0.00           H  
ATOM     78  HD3 ARG A   5       3.400   8.608  -8.161  1.00  0.00           H  
ATOM     79  HE  ARG A   5       0.687   9.259  -7.060  1.00  0.00           H  
ATOM     80 HH11 ARG A   5       1.543   9.390 -10.979  1.00  0.00           H  
ATOM     81 HH12 ARG A   5       2.852   9.301  -9.856  1.00  0.00           H  
ATOM     82 HH21 ARG A   5      -0.942   9.542  -8.583  1.00  0.00           H  
ATOM     83 HH22 ARG A   5      -0.526   9.663 -10.269  1.00  0.00           H  
ATOM     84  N   HIS A   6       5.993  13.202  -8.424  1.00  0.00           N  
ATOM     85  CA  HIS A   6       6.094  13.519  -9.854  1.00  0.00           C  
ATOM     86  C   HIS A   6       7.142  12.598 -10.479  1.00  0.00           C  
ATOM     87  O   HIS A   6       8.278  12.984 -10.738  1.00  0.00           O  
ATOM     88  CB  HIS A   6       6.327  15.022 -10.108  1.00  0.00           C  
ATOM     89  CG  HIS A   6       5.156  15.657 -10.816  1.00  0.00           C  
ATOM     90  CD2 HIS A   6       4.119  16.305 -10.205  1.00  0.00           C  
ATOM     91  ND1 HIS A   6       4.912  15.655 -12.181  1.00  0.00           N1+
ATOM     92  CE1 HIS A   6       3.764  16.334 -12.392  1.00  0.00           C  
ATOM     93  NE2 HIS A   6       3.262  16.730 -11.203  1.00  0.00           N  
ATOM     94  H   HIS A   6       6.711  12.597  -8.030  1.00  0.00           H  
ATOM     95  HA  HIS A   6       5.141  13.253 -10.316  1.00  0.00           H  
ATOM     96  HB2 HIS A   6       7.217  15.186 -10.717  1.00  0.00           H  
ATOM     97  HB3 HIS A   6       6.483  15.544  -9.163  1.00  0.00           H  
ATOM     98  HD1 HIS A   6       5.455  15.156 -12.892  1.00  0.00           H  
ATOM     99  HD2 HIS A   6       3.988  16.425  -9.133  1.00  0.00           H  
ATOM    100  HE2 HIS A   6       2.399  17.246 -11.061  1.00  0.00           H  
ATOM    101  HE1 HIS A   6       3.310  16.520 -13.360  1.00  0.00           H  
ATOM    102  N   ASP A   7       6.747  11.340 -10.647  1.00  0.00           N  
ATOM    103  CA  ASP A   7       7.568  10.269 -11.221  1.00  0.00           C  
ATOM    104  C   ASP A   7       8.014  10.646 -12.647  1.00  0.00           C  
ATOM    105  O   ASP A   7       9.187  10.545 -12.994  1.00  0.00           O  
ATOM    106  CB  ASP A   7       6.767   8.943 -11.239  1.00  0.00           C  
ATOM    107  CG  ASP A   7       5.643   8.868 -10.196  1.00  0.00           C  
ATOM    108  OD1 ASP A   7       4.590   9.514 -10.439  1.00  0.00           O  
ATOM    109  OD2 ASP A   7       5.830   8.236  -9.136  1.00  0.00           O1-
ATOM    110  H   ASP A   7       5.813  11.083 -10.343  1.00  0.00           H  
ATOM    111  HA  ASP A   7       8.457  10.133 -10.602  1.00  0.00           H  
ATOM    112  HB2 ASP A   7       7.461   8.113 -11.095  1.00  0.00           H  
ATOM    113  HB3 ASP A   7       6.308   8.815 -12.221  1.00  0.00           H  
ATOM    114  N   SER A   8       7.082  11.218 -13.417  1.00  0.00           N  
ATOM    115  CA  SER A   8       7.251  11.721 -14.780  1.00  0.00           C  
ATOM    116  C   SER A   8       6.466  13.038 -14.963  1.00  0.00           C  
ATOM    117  O   SER A   8       6.122  13.715 -13.984  1.00  0.00           O  
ATOM    118  CB  SER A   8       6.802  10.606 -15.736  1.00  0.00           C  
ATOM    119  OG  SER A   8       7.107  10.890 -17.088  1.00  0.00           O  
ATOM    120  H   SER A   8       6.163  11.318 -13.014  1.00  0.00           H  
ATOM    121  HA  SER A   8       8.306  11.925 -14.967  1.00  0.00           H  
ATOM    122  HB2 SER A   8       5.726  10.452 -15.636  1.00  0.00           H  
ATOM    123  HB3 SER A   8       7.305   9.680 -15.454  1.00  0.00           H  
ATOM    124  HG  SER A   8       8.021  11.240 -17.162  1.00  0.00           H  
ATOM    125  N   GLY A   9       6.243  13.458 -16.210  1.00  0.00           N  
ATOM    126  CA  GLY A   9       5.573  14.712 -16.558  1.00  0.00           C  
ATOM    127  C   GLY A   9       4.095  14.709 -16.197  1.00  0.00           C  
ATOM    128  O   GLY A   9       3.661  15.531 -15.391  1.00  0.00           O  
ATOM    129  H   GLY A   9       6.559  12.856 -16.965  1.00  0.00           H  
ATOM    130  HA2 GLY A   9       5.651  14.870 -17.635  1.00  0.00           H  
ATOM    131  HA3 GLY A   9       6.055  15.551 -16.054  1.00  0.00           H  
ATOM    132  N   TYR A  10       3.345  13.753 -16.754  1.00  0.00           N  
ATOM    133  CA  TYR A  10       1.874  13.734 -16.848  1.00  0.00           C  
ATOM    134  C   TYR A  10       1.313  14.911 -17.670  1.00  0.00           C  
ATOM    135  O   TYR A  10       0.660  14.682 -18.685  1.00  0.00           O  
ATOM    136  CB  TYR A  10       1.227  13.565 -15.462  1.00  0.00           C  
ATOM    137  CG  TYR A  10       1.752  12.368 -14.684  1.00  0.00           C  
ATOM    138  CD1 TYR A  10       1.366  11.070 -15.070  1.00  0.00           C  
ATOM    139  CD2 TYR A  10       2.641  12.542 -13.602  1.00  0.00           C  
ATOM    140  CE1 TYR A  10       1.866   9.950 -14.380  1.00  0.00           C  
ATOM    141  CE2 TYR A  10       3.134  11.423 -12.899  1.00  0.00           C  
ATOM    142  CZ  TYR A  10       2.749  10.124 -13.296  1.00  0.00           C  
ATOM    143  OH  TYR A  10       3.191   9.031 -12.624  1.00  0.00           O  
ATOM    144  H   TYR A  10       3.831  13.082 -17.329  1.00  0.00           H  
ATOM    145  HA  TYR A  10       1.610  12.840 -17.414  1.00  0.00           H  
ATOM    146  HB2 TYR A  10       0.152  13.441 -15.597  1.00  0.00           H  
ATOM    147  HB3 TYR A  10       1.371  14.472 -14.874  1.00  0.00           H  
ATOM    148  HD1 TYR A  10       0.689  10.931 -15.903  1.00  0.00           H  
ATOM    149  HD2 TYR A  10       2.943  13.539 -13.315  1.00  0.00           H  
ATOM    150  HE1 TYR A  10       1.580   8.952 -14.675  1.00  0.00           H  
ATOM    151  HE2 TYR A  10       3.796  11.551 -12.057  1.00  0.00           H  
ATOM    152  HH  TYR A  10       3.776   9.246 -11.870  1.00  0.00           H  
ATOM    153  N   GLU A  11       1.784  16.134 -17.416  1.00  0.00           N  
ATOM    154  CA  GLU A  11       1.946  17.140 -18.465  1.00  0.00           C  
ATOM    155  C   GLU A  11       3.084  16.687 -19.407  1.00  0.00           C  
ATOM    156  O   GLU A  11       4.266  16.800 -19.082  1.00  0.00           O  
ATOM    157  CB  GLU A  11       2.233  18.513 -17.830  1.00  0.00           C  
ATOM    158  CG  GLU A  11       2.069  19.631 -18.873  1.00  0.00           C  
ATOM    159  CD  GLU A  11       2.997  20.833 -18.660  1.00  0.00           C  
ATOM    160  OE1 GLU A  11       4.211  20.644 -18.419  1.00  0.00           O  
ATOM    161  OE2 GLU A  11       2.594  21.968 -18.987  1.00  0.00           O1-
ATOM    162  H   GLU A  11       2.347  16.250 -16.583  1.00  0.00           H  
ATOM    163  HA  GLU A  11       1.018  17.211 -19.035  1.00  0.00           H  
ATOM    164  HB2 GLU A  11       3.238  18.511 -17.409  1.00  0.00           H  
ATOM    165  HB3 GLU A  11       1.529  18.697 -17.016  1.00  0.00           H  
ATOM    166  HG2 GLU A  11       1.026  19.955 -18.870  1.00  0.00           H  
ATOM    167  HG3 GLU A  11       2.273  19.231 -19.869  1.00  0.00           H  
ATOM    168  N   VAL A  12       2.747  16.091 -20.554  1.00  0.00           N  
ATOM    169  CA  VAL A  12       3.699  15.407 -21.459  1.00  0.00           C  
ATOM    170  C   VAL A  12       4.436  16.389 -22.400  1.00  0.00           C  
ATOM    171  O   VAL A  12       4.401  16.303 -23.628  1.00  0.00           O  
ATOM    172  CB  VAL A  12       2.998  14.190 -22.104  1.00  0.00           C  
ATOM    173  CG1 VAL A  12       1.925  14.533 -23.147  1.00  0.00           C  
ATOM    174  CG2 VAL A  12       3.996  13.179 -22.668  1.00  0.00           C  
ATOM    175  H   VAL A  12       1.760  15.943 -20.719  1.00  0.00           H  
ATOM    176  HA  VAL A  12       4.484  14.988 -20.827  1.00  0.00           H  
ATOM    177  HB  VAL A  12       2.478  13.669 -21.298  1.00  0.00           H  
ATOM    178 HG11 VAL A  12       1.376  13.629 -23.412  1.00  0.00           H  
ATOM    179 HG12 VAL A  12       1.219  15.253 -22.735  1.00  0.00           H  
ATOM    180 HG13 VAL A  12       2.373  14.946 -24.048  1.00  0.00           H  
ATOM    181 HG21 VAL A  12       4.617  12.802 -21.856  1.00  0.00           H  
ATOM    182 HG22 VAL A  12       3.463  12.338 -23.113  1.00  0.00           H  
ATOM    183 HG23 VAL A  12       4.631  13.649 -23.410  1.00  0.00           H  
ATOM    184  N   HIS A  13       5.027  17.429 -21.799  1.00  0.00           N  
ATOM    185  CA  HIS A  13       5.362  18.726 -22.420  1.00  0.00           C  
ATOM    186  C   HIS A  13       6.678  18.750 -23.227  1.00  0.00           C  
ATOM    187  O   HIS A  13       7.458  19.694 -23.104  1.00  0.00           O  
ATOM    188  CB  HIS A  13       5.284  19.800 -21.314  1.00  0.00           C  
ATOM    189  CG  HIS A  13       5.056  21.243 -21.722  1.00  0.00           C  
ATOM    190  CD2 HIS A  13       5.320  21.849 -22.923  1.00  0.00           C  
ATOM    191  ND1 HIS A  13       4.519  22.205 -20.889  1.00  0.00           N1+
ATOM    192  CE1 HIS A  13       4.422  23.360 -21.567  1.00  0.00           C  
ATOM    193  NE2 HIS A  13       4.918  23.171 -22.808  1.00  0.00           N  
ATOM    194  H   HIS A  13       5.010  17.389 -20.783  1.00  0.00           H  
ATOM    195  HA  HIS A  13       4.571  18.941 -23.140  1.00  0.00           H  
ATOM    196  HB2 HIS A  13       6.179  19.760 -20.695  1.00  0.00           H  
ATOM    197  HB3 HIS A  13       4.449  19.535 -20.668  1.00  0.00           H  
ATOM    198  HD1 HIS A  13       4.124  22.033 -19.947  1.00  0.00           H  
ATOM    199  HD2 HIS A  13       5.758  21.381 -23.796  1.00  0.00           H  
ATOM    200  HE2 HIS A  13       4.957  23.869 -23.542  1.00  0.00           H  
ATOM    201  HE1 HIS A  13       3.967  24.264 -21.172  1.00  0.00           H  
ATOM    202  N   HIS A  14       6.958  17.734 -24.046  1.00  0.00           N  
ATOM    203  CA  HIS A  14       8.081  17.754 -25.009  1.00  0.00           C  
ATOM    204  C   HIS A  14       7.810  18.697 -26.196  1.00  0.00           C  
ATOM    205  O   HIS A  14       6.667  18.877 -26.610  1.00  0.00           O  
ATOM    206  CB  HIS A  14       8.423  16.328 -25.476  1.00  0.00           C  
ATOM    207  CG  HIS A  14       7.232  15.581 -26.012  1.00  0.00           C  
ATOM    208  CD2 HIS A  14       6.663  15.719 -27.248  1.00  0.00           C  
ATOM    209  ND1 HIS A  14       6.425  14.757 -25.260  1.00  0.00           N1+
ATOM    210  CE1 HIS A  14       5.363  14.414 -26.012  1.00  0.00           C  
ATOM    211  NE2 HIS A  14       5.496  14.974 -27.233  1.00  0.00           N  
ATOM    212  H   HIS A  14       6.286  16.974 -24.084  1.00  0.00           H  
ATOM    213  HA  HIS A  14       8.955  18.152 -24.492  1.00  0.00           H  
ATOM    214  HB2 HIS A  14       8.823  15.763 -24.631  1.00  0.00           H  
ATOM    215  HB3 HIS A  14       9.199  16.364 -26.243  1.00  0.00           H  
ATOM    216  HD1 HIS A  14       6.539  14.612 -24.245  1.00  0.00           H  
ATOM    217  HD2 HIS A  14       7.013  16.372 -28.039  1.00  0.00           H  
ATOM    218  HE2 HIS A  14       4.802  14.949 -27.972  1.00  0.00           H  
ATOM    219  HE1 HIS A  14       4.495  13.871 -25.652  1.00  0.00           H  
ATOM    220  N   GLN A  15       8.862  19.275 -26.776  1.00  0.00           N  
ATOM    221  CA  GLN A  15       8.773  20.292 -27.833  1.00  0.00           C  
ATOM    222  C   GLN A  15       8.249  19.709 -29.172  1.00  0.00           C  
ATOM    223  O   GLN A  15       8.770  18.708 -29.679  1.00  0.00           O  
ATOM    224  CB  GLN A  15      10.160  20.963 -27.927  1.00  0.00           C  
ATOM    225  CG  GLN A  15      10.155  22.398 -28.466  1.00  0.00           C  
ATOM    226  CD  GLN A  15      10.005  22.452 -29.974  1.00  0.00           C  
ATOM    227  NE2 GLN A  15      11.072  22.258 -30.713  1.00  0.00           N  
ATOM    228  OE1 GLN A  15       8.908  22.562 -30.497  1.00  0.00           O  
ATOM    229  H   GLN A  15       9.772  19.114 -26.359  1.00  0.00           H  
ATOM    230  HA  GLN A  15       8.060  21.046 -27.497  1.00  0.00           H  
ATOM    231  HB2 GLN A  15      10.834  20.341 -28.518  1.00  0.00           H  
ATOM    232  HB3 GLN A  15      10.573  21.030 -26.920  1.00  0.00           H  
ATOM    233  HG2 GLN A  15      11.100  22.873 -28.200  1.00  0.00           H  
ATOM    234  HG3 GLN A  15       9.352  22.969 -27.999  1.00  0.00           H  
ATOM    235 HE21 GLN A  15      10.985  22.289 -31.708  1.00  0.00           H  
ATOM    236 HE22 GLN A  15      11.969  22.089 -30.258  1.00  0.00           H  
ATOM    237  N   LYS A  16       7.200  20.306 -29.767  1.00  0.00           N  
ATOM    238  CA  LYS A  16       6.470  19.691 -30.898  1.00  0.00           C  
ATOM    239  C   LYS A  16       7.175  19.758 -32.249  1.00  0.00           C  
ATOM    240  O   LYS A  16       6.847  18.934 -33.091  1.00  0.00           O  
ATOM    241  CB  LYS A  16       5.005  20.184 -30.997  1.00  0.00           C  
ATOM    242  CG  LYS A  16       4.734  21.475 -31.811  1.00  0.00           C  
ATOM    243  CD  LYS A  16       3.916  21.290 -33.116  1.00  0.00           C  
ATOM    244  CE  LYS A  16       4.662  20.531 -34.229  1.00  0.00           C  
ATOM    245  NZ  LYS A  16       3.937  20.501 -35.530  1.00  0.00           N1+
ATOM    246  H   LYS A  16       6.841  21.161 -29.362  1.00  0.00           H  
ATOM    247  HA  LYS A  16       6.404  18.625 -30.672  1.00  0.00           H  
ATOM    248  HB2 LYS A  16       4.620  20.325 -29.985  1.00  0.00           H  
ATOM    249  HB3 LYS A  16       4.414  19.377 -31.434  1.00  0.00           H  
ATOM    250  HG2 LYS A  16       5.668  21.991 -32.036  1.00  0.00           H  
ATOM    251  HG3 LYS A  16       4.161  22.145 -31.169  1.00  0.00           H  
ATOM    252  HD2 LYS A  16       3.660  22.285 -33.485  1.00  0.00           H  
ATOM    253  HD3 LYS A  16       2.985  20.771 -32.880  1.00  0.00           H  
ATOM    254  HE2 LYS A  16       4.842  19.506 -33.892  1.00  0.00           H  
ATOM    255  HE3 LYS A  16       5.631  21.012 -34.370  1.00  0.00           H  
ATOM    256  HZ1 LYS A  16       3.748  21.432 -35.875  1.00  0.00           H  
ATOM    257  HZ2 LYS A  16       4.506  20.041 -36.246  1.00  0.00           H  
ATOM    258  HZ3 LYS A  16       3.065  19.993 -35.459  1.00  0.00           H  
ATOM    259  N   LEU A  17       8.074  20.717 -32.498  1.00  0.00           N  
ATOM    260  CA  LEU A  17       8.469  21.160 -33.847  1.00  0.00           C  
ATOM    261  C   LEU A  17       8.872  19.999 -34.780  1.00  0.00           C  
ATOM    262  O   LEU A  17       9.912  19.370 -34.589  1.00  0.00           O  
ATOM    263  CB  LEU A  17       9.563  22.243 -33.739  1.00  0.00           C  
ATOM    264  CG  LEU A  17       9.828  23.047 -35.027  1.00  0.00           C  
ATOM    265  CD1 LEU A  17       8.611  23.851 -35.488  1.00  0.00           C  
ATOM    266  CD2 LEU A  17      10.965  24.042 -34.788  1.00  0.00           C  
ATOM    267  H   LEU A  17       8.313  21.335 -31.726  1.00  0.00           H  
ATOM    268  HA  LEU A  17       7.592  21.640 -34.277  1.00  0.00           H  
ATOM    269  HB2 LEU A  17      10.493  21.764 -33.430  1.00  0.00           H  
ATOM    270  HB3 LEU A  17       9.271  22.960 -32.971  1.00  0.00           H  
ATOM    271  HG  LEU A  17      10.111  22.367 -35.827  1.00  0.00           H  
ATOM    272 HD11 LEU A  17       7.812  23.186 -35.806  1.00  0.00           H  
ATOM    273 HD12 LEU A  17       8.258  24.497 -34.683  1.00  0.00           H  
ATOM    274 HD13 LEU A  17       8.890  24.472 -36.338  1.00  0.00           H  
ATOM    275 HD21 LEU A  17      11.849  23.524 -34.426  1.00  0.00           H  
ATOM    276 HD22 LEU A  17      11.224  24.543 -35.719  1.00  0.00           H  
ATOM    277 HD23 LEU A  17      10.668  24.789 -34.050  1.00  0.00           H  
ATOM    278  N   VAL A  18       7.951  19.696 -35.698  1.00  0.00           N  
ATOM    279  CA  VAL A  18       7.975  18.746 -36.822  1.00  0.00           C  
ATOM    280  C   VAL A  18       6.947  19.272 -37.832  1.00  0.00           C  
ATOM    281  O   VAL A  18       5.937  19.851 -37.406  1.00  0.00           O  
ATOM    282  CB  VAL A  18       7.607  17.283 -36.446  1.00  0.00           C  
ATOM    283  CG1 VAL A  18       8.446  16.700 -35.306  1.00  0.00           C  
ATOM    284  CG2 VAL A  18       6.135  17.058 -36.065  1.00  0.00           C  
ATOM    285  H   VAL A  18       7.124  20.268 -35.686  1.00  0.00           H  
ATOM    286  HA  VAL A  18       8.964  18.751 -37.281  1.00  0.00           H  
ATOM    287  HB  VAL A  18       7.804  16.676 -37.328  1.00  0.00           H  
ATOM    288 HG11 VAL A  18       9.495  16.923 -35.474  1.00  0.00           H  
ATOM    289 HG12 VAL A  18       8.134  17.123 -34.355  1.00  0.00           H  
ATOM    290 HG13 VAL A  18       8.320  15.617 -35.278  1.00  0.00           H  
ATOM    291 HG21 VAL A  18       5.485  17.251 -36.919  1.00  0.00           H  
ATOM    292 HG22 VAL A  18       5.985  16.017 -35.777  1.00  0.00           H  
ATOM    293 HG23 VAL A  18       5.856  17.700 -35.231  1.00  0.00           H  
ATOM    294  N   PHE A  19       7.171  19.091 -39.133  1.00  0.00           N  
ATOM    295  CA  PHE A  19       6.258  19.558 -40.181  1.00  0.00           C  
ATOM    296  C   PHE A  19       5.058  18.617 -40.361  1.00  0.00           C  
ATOM    297  O   PHE A  19       3.925  19.074 -40.235  1.00  0.00           O  
ATOM    298  CB  PHE A  19       7.045  19.790 -41.485  1.00  0.00           C  
ATOM    299  CG  PHE A  19       6.230  20.286 -42.671  1.00  0.00           C  
ATOM    300  CD1 PHE A  19       5.315  21.348 -42.525  1.00  0.00           C  
ATOM    301  CD2 PHE A  19       6.390  19.688 -43.937  1.00  0.00           C  
ATOM    302  CE1 PHE A  19       4.547  21.779 -43.621  1.00  0.00           C  
ATOM    303  CE2 PHE A  19       5.599  20.097 -45.025  1.00  0.00           C  
ATOM    304  CZ  PHE A  19       4.677  21.145 -44.868  1.00  0.00           C  
ATOM    305  H   PHE A  19       8.005  18.594 -39.432  1.00  0.00           H  
ATOM    306  HA  PHE A  19       5.849  20.519 -39.875  1.00  0.00           H  
ATOM    307  HB2 PHE A  19       7.536  18.858 -41.766  1.00  0.00           H  
ATOM    308  HB3 PHE A  19       7.826  20.524 -41.290  1.00  0.00           H  
ATOM    309  HD1 PHE A  19       5.195  21.840 -41.573  1.00  0.00           H  
ATOM    310  HD2 PHE A  19       7.119  18.907 -44.082  1.00  0.00           H  
ATOM    311  HE1 PHE A  19       3.847  22.594 -43.499  1.00  0.00           H  
ATOM    312  HE2 PHE A  19       5.697  19.601 -45.981  1.00  0.00           H  
ATOM    313  HZ  PHE A  19       4.070  21.464 -45.703  1.00  0.00           H  
ATOM    314  N   PHE A  20       5.302  17.309 -40.515  1.00  0.00           N  
ATOM    315  CA  PHE A  20       4.271  16.287 -40.756  1.00  0.00           C  
ATOM    316  C   PHE A  20       4.504  14.994 -39.948  1.00  0.00           C  
ATOM    317  O   PHE A  20       5.588  14.758 -39.403  1.00  0.00           O  
ATOM    318  CB  PHE A  20       4.181  16.003 -42.269  1.00  0.00           C  
ATOM    319  CG  PHE A  20       5.375  15.283 -42.864  1.00  0.00           C  
ATOM    320  CD1 PHE A  20       5.379  13.881 -42.993  1.00  0.00           C  
ATOM    321  CD2 PHE A  20       6.494  16.022 -43.279  1.00  0.00           C  
ATOM    322  CE1 PHE A  20       6.510  13.226 -43.510  1.00  0.00           C  
ATOM    323  CE2 PHE A  20       7.620  15.373 -43.810  1.00  0.00           C  
ATOM    324  CZ  PHE A  20       7.631  13.971 -43.915  1.00  0.00           C  
ATOM    325  H   PHE A  20       6.262  17.000 -40.539  1.00  0.00           H  
ATOM    326  HA  PHE A  20       3.298  16.679 -40.449  1.00  0.00           H  
ATOM    327  HB2 PHE A  20       4.037  16.947 -42.796  1.00  0.00           H  
ATOM    328  HB3 PHE A  20       3.295  15.402 -42.468  1.00  0.00           H  
ATOM    329  HD1 PHE A  20       4.519  13.300 -42.691  1.00  0.00           H  
ATOM    330  HD2 PHE A  20       6.490  17.090 -43.160  1.00  0.00           H  
ATOM    331  HE1 PHE A  20       6.523  12.145 -43.581  1.00  0.00           H  
ATOM    332  HE2 PHE A  20       8.492  15.951 -44.082  1.00  0.00           H  
ATOM    333  HZ  PHE A  20       8.512  13.454 -44.261  1.00  0.00           H  
ATOM    334  N   ALA A  21       3.475  14.152 -39.886  1.00  0.00           N  
ATOM    335  CA  ALA A  21       3.449  12.837 -39.240  1.00  0.00           C  
ATOM    336  C   ALA A  21       2.726  11.752 -40.076  1.00  0.00           C  
ATOM    337  O   ALA A  21       2.610  10.615 -39.626  1.00  0.00           O  
ATOM    338  CB  ALA A  21       2.785  13.016 -37.868  1.00  0.00           C  
ATOM    339  H   ALA A  21       2.608  14.453 -40.335  1.00  0.00           H  
ATOM    340  HA  ALA A  21       4.472  12.488 -39.096  1.00  0.00           H  
ATOM    341  HB1 ALA A  21       3.328  13.760 -37.284  1.00  0.00           H  
ATOM    342  HB2 ALA A  21       1.752  13.345 -38.001  1.00  0.00           H  
ATOM    343  HB3 ALA A  21       2.788  12.067 -37.331  1.00  0.00           H  
ATOM    344  N   GLU A  22       2.220  12.100 -41.262  1.00  0.00           N  
ATOM    345  CA  GLU A  22       1.339  11.278 -42.101  1.00  0.00           C  
ATOM    346  C   GLU A  22       1.786  11.219 -43.579  1.00  0.00           C  
ATOM    347  O   GLU A  22       2.819  11.765 -43.966  1.00  0.00           O  
ATOM    348  CB  GLU A  22      -0.121  11.759 -41.932  1.00  0.00           C  
ATOM    349  CG  GLU A  22      -0.392  13.232 -42.290  1.00  0.00           C  
ATOM    350  CD  GLU A  22       0.075  14.193 -41.187  1.00  0.00           C  
ATOM    351  OE1 GLU A  22      -0.653  14.343 -40.183  1.00  0.00           O  
ATOM    352  OE2 GLU A  22       1.197  14.738 -41.318  1.00  0.00           O1-
ATOM    353  H   GLU A  22       2.295  13.075 -41.535  1.00  0.00           H  
ATOM    354  HA  GLU A  22       1.374  10.248 -41.744  1.00  0.00           H  
ATOM    355  HB2 GLU A  22      -0.427  11.588 -40.898  1.00  0.00           H  
ATOM    356  HB3 GLU A  22      -0.765  11.135 -42.552  1.00  0.00           H  
ATOM    357  HG2 GLU A  22      -1.468  13.357 -42.432  1.00  0.00           H  
ATOM    358  HG3 GLU A  22       0.092  13.474 -43.238  1.00  0.00           H  
ATOM    359  N   ASP A  23       1.041  10.463 -44.388  1.00  0.00           N  
ATOM    360  CA  ASP A  23       1.426   9.966 -45.711  1.00  0.00           C  
ATOM    361  C   ASP A  23       1.793  11.057 -46.738  1.00  0.00           C  
ATOM    362  O   ASP A  23       0.936  11.753 -47.286  1.00  0.00           O  
ATOM    363  CB  ASP A  23       0.283   9.089 -46.252  1.00  0.00           C  
ATOM    364  CG  ASP A  23      -0.069   7.945 -45.300  1.00  0.00           C  
ATOM    365  OD1 ASP A  23       0.340   6.802 -45.598  1.00  0.00           O  
ATOM    366  OD2 ASP A  23      -0.725   8.235 -44.271  1.00  0.00           O1-
ATOM    367  H   ASP A  23       0.222  10.006 -43.992  1.00  0.00           H  
ATOM    368  HA  ASP A  23       2.295   9.319 -45.580  1.00  0.00           H  
ATOM    369  HB2 ASP A  23       0.581   8.679 -47.219  1.00  0.00           H  
ATOM    370  HB3 ASP A  23      -0.606   9.703 -46.408  1.00  0.00           H  
ATOM    371  N   VAL A  24       3.071  11.089 -47.130  1.00  0.00           N  
ATOM    372  CA  VAL A  24       3.589  11.875 -48.259  1.00  0.00           C  
ATOM    373  C   VAL A  24       4.663  11.081 -49.009  1.00  0.00           C  
ATOM    374  O   VAL A  24       5.483  10.399 -48.402  1.00  0.00           O  
ATOM    375  CB  VAL A  24       4.077  13.264 -47.790  1.00  0.00           C  
ATOM    376  CG1 VAL A  24       5.121  13.213 -46.669  1.00  0.00           C  
ATOM    377  CG2 VAL A  24       4.641  14.091 -48.954  1.00  0.00           C  
ATOM    378  H   VAL A  24       3.737  10.529 -46.616  1.00  0.00           H  
ATOM    379  HA  VAL A  24       2.766  12.045 -48.953  1.00  0.00           H  
ATOM    380  HB  VAL A  24       3.211  13.804 -47.405  1.00  0.00           H  
ATOM    381 HG11 VAL A  24       5.443  14.222 -46.413  1.00  0.00           H  
ATOM    382 HG12 VAL A  24       4.680  12.764 -45.778  1.00  0.00           H  
ATOM    383 HG13 VAL A  24       5.982  12.622 -46.970  1.00  0.00           H  
ATOM    384 HG21 VAL A  24       3.927  14.120 -49.775  1.00  0.00           H  
ATOM    385 HG22 VAL A  24       4.813  15.113 -48.615  1.00  0.00           H  
ATOM    386 HG23 VAL A  24       5.591  13.679 -49.294  1.00  0.00           H  
ATOM    387  N   GLY A  25       4.656  11.142 -50.347  1.00  0.00           N  
ATOM    388  CA  GLY A  25       5.619  10.413 -51.186  1.00  0.00           C  
ATOM    389  C   GLY A  25       7.015  11.046 -51.192  1.00  0.00           C  
ATOM    390  O   GLY A  25       7.988  10.399 -50.813  1.00  0.00           O  
ATOM    391  H   GLY A  25       3.935  11.686 -50.793  1.00  0.00           H  
ATOM    392  HA2 GLY A  25       5.252  10.384 -52.211  1.00  0.00           H  
ATOM    393  HA3 GLY A  25       5.710   9.387 -50.826  1.00  0.00           H  
ATOM    394  N   SER A  26       7.088  12.327 -51.563  1.00  0.00           N  
ATOM    395  CA  SER A  26       8.305  13.150 -51.569  1.00  0.00           C  
ATOM    396  C   SER A  26       7.957  14.613 -51.299  1.00  0.00           C  
ATOM    397  O   SER A  26       6.981  15.126 -51.844  1.00  0.00           O  
ATOM    398  CB  SER A  26       9.033  13.057 -52.915  1.00  0.00           C  
ATOM    399  OG  SER A  26       9.731  11.832 -53.006  1.00  0.00           O  
ATOM    400  H   SER A  26       6.233  12.799 -51.817  1.00  0.00           H  
ATOM    401  HA  SER A  26       8.985  12.806 -50.795  1.00  0.00           H  
ATOM    402  HB2 SER A  26       9.751  13.875 -52.991  1.00  0.00           H  
ATOM    403  HB3 SER A  26       8.315  13.144 -53.732  1.00  0.00           H  
ATOM    404  HG  SER A  26      10.220  11.805 -53.834  1.00  0.00           H  
ATOM    405  N   ASN A  27       8.793  15.295 -50.517  1.00  0.00           N  
ATOM    406  CA  ASN A  27       8.696  16.726 -50.242  1.00  0.00           C  
ATOM    407  C   ASN A  27       9.572  17.547 -51.199  1.00  0.00           C  
ATOM    408  O   ASN A  27      10.674  17.131 -51.565  1.00  0.00           O  
ATOM    409  CB  ASN A  27       9.090  16.986 -48.780  1.00  0.00           C  
ATOM    410  CG  ASN A  27       8.078  16.438 -47.796  1.00  0.00           C  
ATOM    411  ND2 ASN A  27       8.526  15.814 -46.737  1.00  0.00           N  
ATOM    412  OD1 ASN A  27       6.885  16.621 -47.941  1.00  0.00           O  
ATOM    413  H   ASN A  27       9.590  14.803 -50.129  1.00  0.00           H  
ATOM    414  HA  ASN A  27       7.659  17.045 -50.380  1.00  0.00           H  
ATOM    415  HB2 ASN A  27       9.170  18.057 -48.603  1.00  0.00           H  
ATOM    416  HB3 ASN A  27      10.061  16.538 -48.589  1.00  0.00           H  
ATOM    417 HD21 ASN A  27       7.838  15.446 -46.098  1.00  0.00           H  
ATOM    418 HD22 ASN A  27       9.528  15.693 -46.607  1.00  0.00           H  
ATOM    419  N   LYS A  28       9.120  18.770 -51.494  1.00  0.00           N  
ATOM    420  CA  LYS A  28       9.798  19.781 -52.317  1.00  0.00           C  
ATOM    421  C   LYS A  28       9.603  21.155 -51.668  1.00  0.00           C  
ATOM    422  O   LYS A  28       8.465  21.551 -51.441  1.00  0.00           O  
ATOM    423  CB  LYS A  28       9.195  19.714 -53.736  1.00  0.00           C  
ATOM    424  CG  LYS A  28       9.498  20.898 -54.669  1.00  0.00           C  
ATOM    425  CD  LYS A  28      10.943  20.991 -55.178  1.00  0.00           C  
ATOM    426  CE  LYS A  28      11.007  22.241 -56.063  1.00  0.00           C  
ATOM    427  NZ  LYS A  28      12.112  22.226 -57.041  1.00  0.00           N1+
ATOM    428  H   LYS A  28       8.214  19.032 -51.127  1.00  0.00           H  
ATOM    429  HA  LYS A  28      10.862  19.565 -52.370  1.00  0.00           H  
ATOM    430  HB2 LYS A  28       8.109  19.665 -53.639  1.00  0.00           H  
ATOM    431  HB3 LYS A  28       9.520  18.789 -54.215  1.00  0.00           H  
ATOM    432  HG2 LYS A  28       9.227  21.830 -54.175  1.00  0.00           H  
ATOM    433  HG3 LYS A  28       8.846  20.797 -55.538  1.00  0.00           H  
ATOM    434  HD2 LYS A  28      11.175  20.100 -55.762  1.00  0.00           H  
ATOM    435  HD3 LYS A  28      11.645  21.085 -54.348  1.00  0.00           H  
ATOM    436  HE2 LYS A  28      11.097  23.128 -55.432  1.00  0.00           H  
ATOM    437  HE3 LYS A  28      10.068  22.334 -56.619  1.00  0.00           H  
ATOM    438  HZ1 LYS A  28      13.029  22.224 -56.596  1.00  0.00           H  
ATOM    439  HZ2 LYS A  28      12.040  21.470 -57.695  1.00  0.00           H  
ATOM    440  HZ3 LYS A  28      12.057  23.072 -57.620  1.00  0.00           H  
ATOM    441  N   GLY A  29      10.689  21.868 -51.372  1.00  0.00           N  
ATOM    442  CA  GLY A  29      10.651  23.242 -50.842  1.00  0.00           C  
ATOM    443  C   GLY A  29       9.878  23.433 -49.528  1.00  0.00           C  
ATOM    444  O   GLY A  29       9.278  24.485 -49.320  1.00  0.00           O  
ATOM    445  H   GLY A  29      11.597  21.434 -51.510  1.00  0.00           H  
ATOM    446  HA2 GLY A  29      10.222  23.905 -51.591  1.00  0.00           H  
ATOM    447  HA3 GLY A  29      11.673  23.551 -50.651  1.00  0.00           H  
ATOM    448  N   ALA A  30       9.816  22.401 -48.684  1.00  0.00           N  
ATOM    449  CA  ALA A  30       8.883  22.315 -47.558  1.00  0.00           C  
ATOM    450  C   ALA A  30       9.474  22.872 -46.245  1.00  0.00           C  
ATOM    451  O   ALA A  30      10.658  22.687 -45.963  1.00  0.00           O  
ATOM    452  CB  ALA A  30       8.423  20.858 -47.446  1.00  0.00           C  
ATOM    453  H   ALA A  30      10.425  21.616 -48.865  1.00  0.00           H  
ATOM    454  HA  ALA A  30       8.004  22.916 -47.797  1.00  0.00           H  
ATOM    455  HB1 ALA A  30       9.278  20.211 -47.249  1.00  0.00           H  
ATOM    456  HB2 ALA A  30       7.704  20.767 -46.635  1.00  0.00           H  
ATOM    457  HB3 ALA A  30       7.944  20.551 -48.377  1.00  0.00           H  
ATOM    458  N   ILE A  31       8.663  23.555 -45.426  1.00  0.00           N  
ATOM    459  CA  ILE A  31       9.168  24.375 -44.310  1.00  0.00           C  
ATOM    460  C   ILE A  31       8.328  24.272 -43.032  1.00  0.00           C  
ATOM    461  O   ILE A  31       7.100  24.263 -43.085  1.00  0.00           O  
ATOM    462  CB  ILE A  31       9.344  25.860 -44.743  1.00  0.00           C  
ATOM    463  CG1 ILE A  31       8.022  26.605 -45.059  1.00  0.00           C  
ATOM    464  CG2 ILE A  31      10.275  25.981 -45.966  1.00  0.00           C  
ATOM    465  CD1 ILE A  31       7.498  27.455 -43.893  1.00  0.00           C  
ATOM    466  H   ILE A  31       7.678  23.617 -45.640  1.00  0.00           H  
ATOM    467  HA  ILE A  31      10.150  23.993 -44.039  1.00  0.00           H  
ATOM    468  HB  ILE A  31       9.837  26.384 -43.923  1.00  0.00           H  
ATOM    469 HG12 ILE A  31       7.252  25.893 -45.358  1.00  0.00           H  
ATOM    470 HG13 ILE A  31       8.175  27.284 -45.898  1.00  0.00           H  
ATOM    471 HG21 ILE A  31      11.173  25.381 -45.832  1.00  0.00           H  
ATOM    472 HG22 ILE A  31       9.767  25.638 -46.867  1.00  0.00           H  
ATOM    473 HG23 ILE A  31      10.570  27.022 -46.103  1.00  0.00           H  
ATOM    474 HD11 ILE A  31       6.553  27.916 -44.182  1.00  0.00           H  
ATOM    475 HD12 ILE A  31       7.337  26.847 -43.005  1.00  0.00           H  
ATOM    476 HD13 ILE A  31       8.214  28.244 -43.661  1.00  0.00           H  
ATOM    477  N   ILE A  32       8.994  24.340 -41.876  1.00  0.00           N  
ATOM    478  CA  ILE A  32       8.403  24.762 -40.597  1.00  0.00           C  
ATOM    479  C   ILE A  32       9.490  25.377 -39.702  1.00  0.00           C  
ATOM    480  O   ILE A  32      10.647  24.975 -39.767  1.00  0.00           O  
ATOM    481  CB  ILE A  32       7.671  23.585 -39.905  1.00  0.00           C  
ATOM    482  CG1 ILE A  32       6.683  24.135 -38.851  1.00  0.00           C  
ATOM    483  CG2 ILE A  32       8.653  22.552 -39.317  1.00  0.00           C  
ATOM    484  CD1 ILE A  32       5.772  23.080 -38.218  1.00  0.00           C  
ATOM    485  H   ILE A  32      10.005  24.231 -41.894  1.00  0.00           H  
ATOM    486  HA  ILE A  32       7.671  25.541 -40.817  1.00  0.00           H  
ATOM    487  HB  ILE A  32       7.075  23.075 -40.662  1.00  0.00           H  
ATOM    488 HG12 ILE A  32       6.043  24.878 -39.330  1.00  0.00           H  
ATOM    489 HG13 ILE A  32       7.231  24.630 -38.051  1.00  0.00           H  
ATOM    490 HG21 ILE A  32       9.203  22.974 -38.476  1.00  0.00           H  
ATOM    491 HG22 ILE A  32       8.113  21.672 -38.979  1.00  0.00           H  
ATOM    492 HG23 ILE A  32       9.365  22.244 -40.085  1.00  0.00           H  
ATOM    493 HD11 ILE A  32       5.227  22.543 -38.995  1.00  0.00           H  
ATOM    494 HD12 ILE A  32       6.365  22.384 -37.629  1.00  0.00           H  
ATOM    495 HD13 ILE A  32       5.057  23.572 -37.560  1.00  0.00           H  
ATOM    496  N   GLY A  33       9.154  26.311 -38.815  1.00  0.00           N  
ATOM    497  CA  GLY A  33      10.138  26.833 -37.866  1.00  0.00           C  
ATOM    498  C   GLY A  33       9.562  27.793 -36.837  1.00  0.00           C  
ATOM    499  O   GLY A  33       8.482  28.354 -37.026  1.00  0.00           O  
ATOM    500  H   GLY A  33       8.210  26.667 -38.771  1.00  0.00           H  
ATOM    501  HA2 GLY A  33      10.932  27.349 -38.406  1.00  0.00           H  
ATOM    502  HA3 GLY A  33      10.592  25.997 -37.337  1.00  0.00           H  
ATOM    503  N   LEU A  34      10.315  28.009 -35.760  1.00  0.00           N  
ATOM    504  CA  LEU A  34      10.024  29.045 -34.773  1.00  0.00           C  
ATOM    505  C   LEU A  34      10.507  30.390 -35.338  1.00  0.00           C  
ATOM    506  O   LEU A  34      11.672  30.755 -35.193  1.00  0.00           O  
ATOM    507  CB  LEU A  34      10.641  28.633 -33.426  1.00  0.00           C  
ATOM    508  CG  LEU A  34      10.473  29.657 -32.287  1.00  0.00           C  
ATOM    509  CD1 LEU A  34       9.009  30.039 -32.049  1.00  0.00           C  
ATOM    510  CD2 LEU A  34      11.023  29.070 -30.986  1.00  0.00           C  
ATOM    511  H   LEU A  34      11.227  27.563 -35.730  1.00  0.00           H  
ATOM    512  HA  LEU A  34       8.942  29.101 -34.639  1.00  0.00           H  
ATOM    513  HB2 LEU A  34      11.702  28.454 -33.578  1.00  0.00           H  
ATOM    514  HB3 LEU A  34      10.186  27.691 -33.118  1.00  0.00           H  
ATOM    515  HG  LEU A  34      11.035  30.560 -32.522  1.00  0.00           H  
ATOM    516 HD11 LEU A  34       8.614  30.578 -32.908  1.00  0.00           H  
ATOM    517 HD12 LEU A  34       8.412  29.145 -31.870  1.00  0.00           H  
ATOM    518 HD13 LEU A  34       8.939  30.693 -31.180  1.00  0.00           H  
ATOM    519 HD21 LEU A  34      12.069  28.797 -31.113  1.00  0.00           H  
ATOM    520 HD22 LEU A  34      10.952  29.810 -30.189  1.00  0.00           H  
ATOM    521 HD23 LEU A  34      10.454  28.184 -30.702  1.00  0.00           H  
ATOM    522  N   MET A  35       9.598  31.057 -36.055  1.00  0.00           N  
ATOM    523  CA  MET A  35       9.846  32.105 -37.056  1.00  0.00           C  
ATOM    524  C   MET A  35      10.566  31.593 -38.320  1.00  0.00           C  
ATOM    525  O   MET A  35      11.702  31.121 -38.281  1.00  0.00           O  
ATOM    526  CB  MET A  35      10.506  33.351 -36.434  1.00  0.00           C  
ATOM    527  CG  MET A  35      10.576  34.518 -37.428  1.00  0.00           C  
ATOM    528  SD  MET A  35      11.411  36.001 -36.802  1.00  0.00           S  
ATOM    529  CE  MET A  35      10.212  36.587 -35.576  1.00  0.00           C  
ATOM    530  H   MET A  35       8.699  30.598 -36.121  1.00  0.00           H  
ATOM    531  HA  MET A  35       8.857  32.432 -37.379  1.00  0.00           H  
ATOM    532  HB2 MET A  35      11.518  33.114 -36.110  1.00  0.00           H  
ATOM    533  HB3 MET A  35       9.927  33.659 -35.563  1.00  0.00           H  
ATOM    534  HG2 MET A  35       9.566  34.789 -37.736  1.00  0.00           H  
ATOM    535  HG3 MET A  35      11.122  34.193 -38.313  1.00  0.00           H  
ATOM    536  HE1 MET A  35      10.559  37.532 -35.155  1.00  0.00           H  
ATOM    537  HE2 MET A  35       9.244  36.743 -36.054  1.00  0.00           H  
ATOM    538  HE3 MET A  35      10.111  35.857 -34.774  1.00  0.00           H  
ATOM    539  N   VAL A  36       9.909  31.791 -39.466  1.00  0.00           N  
ATOM    540  CA  VAL A  36      10.435  31.597 -40.827  1.00  0.00           C  
ATOM    541  C   VAL A  36       9.969  32.783 -41.679  1.00  0.00           C  
ATOM    542  O   VAL A  36       8.882  33.309 -41.443  1.00  0.00           O  
ATOM    543  CB  VAL A  36       9.961  30.266 -41.456  1.00  0.00           C  
ATOM    544  CG1 VAL A  36      10.649  29.986 -42.802  1.00  0.00           C  
ATOM    545  CG2 VAL A  36      10.238  29.062 -40.549  1.00  0.00           C  
ATOM    546  H   VAL A  36       8.998  32.229 -39.424  1.00  0.00           H  
ATOM    547  HA  VAL A  36      11.522  31.595 -40.788  1.00  0.00           H  
ATOM    548  HB  VAL A  36       8.884  30.315 -41.624  1.00  0.00           H  
ATOM    549 HG11 VAL A  36      11.732  30.032 -42.692  1.00  0.00           H  
ATOM    550 HG12 VAL A  36      10.377  28.997 -43.167  1.00  0.00           H  
ATOM    551 HG13 VAL A  36      10.330  30.714 -43.548  1.00  0.00           H  
ATOM    552 HG21 VAL A  36      11.303  28.996 -40.327  1.00  0.00           H  
ATOM    553 HG22 VAL A  36       9.680  29.163 -39.620  1.00  0.00           H  
ATOM    554 HG23 VAL A  36       9.909  28.147 -41.039  1.00  0.00           H  
ATOM    555  N   GLY A  37      10.797  33.224 -42.624  1.00  0.00           N  
ATOM    556  CA  GLY A  37      10.506  34.311 -43.558  1.00  0.00           C  
ATOM    557  C   GLY A  37      10.299  33.824 -44.995  1.00  0.00           C  
ATOM    558  O   GLY A  37       9.430  32.998 -45.268  1.00  0.00           O  
ATOM    559  H   GLY A  37      11.693  32.757 -42.715  1.00  0.00           H  
ATOM    560  HA2 GLY A  37      11.322  35.031 -43.528  1.00  0.00           H  
ATOM    561  HA3 GLY A  37       9.601  34.837 -43.255  1.00  0.00           H  
ATOM    562  N   GLY A  38      11.059  34.389 -45.936  1.00  0.00           N  
ATOM    563  CA  GLY A  38      10.847  34.213 -47.376  1.00  0.00           C  
ATOM    564  C   GLY A  38      11.249  32.833 -47.901  1.00  0.00           C  
ATOM    565  O   GLY A  38      12.388  32.650 -48.324  1.00  0.00           O  
ATOM    566  H   GLY A  38      11.829  34.976 -45.632  1.00  0.00           H  
ATOM    567  HA2 GLY A  38      11.433  34.958 -47.913  1.00  0.00           H  
ATOM    568  HA3 GLY A  38       9.795  34.382 -47.608  1.00  0.00           H  
ATOM    569  N   VAL A  39      10.302  31.892 -47.949  1.00  0.00           N  
ATOM    570  CA  VAL A  39      10.430  30.639 -48.713  1.00  0.00           C  
ATOM    571  C   VAL A  39      10.114  30.876 -50.198  1.00  0.00           C  
ATOM    572  O   VAL A  39       9.103  31.490 -50.535  1.00  0.00           O  
ATOM    573  CB  VAL A  39       9.587  29.503 -48.092  1.00  0.00           C  
ATOM    574  CG1 VAL A  39       8.089  29.822 -47.985  1.00  0.00           C  
ATOM    575  CG2 VAL A  39       9.753  28.187 -48.862  1.00  0.00           C  
ATOM    576  H   VAL A  39       9.407  32.106 -47.529  1.00  0.00           H  
ATOM    577  HA  VAL A  39      11.468  30.318 -48.650  1.00  0.00           H  
ATOM    578  HB  VAL A  39       9.956  29.337 -47.079  1.00  0.00           H  
ATOM    579 HG11 VAL A  39       7.660  29.980 -48.974  1.00  0.00           H  
ATOM    580 HG12 VAL A  39       7.569  28.992 -47.508  1.00  0.00           H  
ATOM    581 HG13 VAL A  39       7.935  30.714 -47.379  1.00  0.00           H  
ATOM    582 HG21 VAL A  39      10.799  27.892 -48.885  1.00  0.00           H  
ATOM    583 HG22 VAL A  39       9.178  27.397 -48.381  1.00  0.00           H  
ATOM    584 HG23 VAL A  39       9.396  28.297 -49.883  1.00  0.00           H  
ATOM    585  N   VAL A  40      10.968  30.370 -51.091  1.00  0.00           N  
ATOM    586  CA  VAL A  40      10.825  30.462 -52.554  1.00  0.00           C  
ATOM    587  C   VAL A  40      11.094  29.091 -53.174  1.00  0.00           C  
ATOM    588  O   VAL A  40      12.093  28.452 -52.848  1.00  0.00           O  
ATOM    589  CB  VAL A  40      11.781  31.523 -53.138  1.00  0.00           C  
ATOM    590  CG1 VAL A  40      11.575  31.698 -54.649  1.00  0.00           C  
ATOM    591  CG2 VAL A  40      11.599  32.900 -52.484  1.00  0.00           C  
ATOM    592  H   VAL A  40      11.821  29.944 -50.736  1.00  0.00           H  
ATOM    593  HA  VAL A  40       9.803  30.755 -52.796  1.00  0.00           H  
ATOM    594  HB  VAL A  40      12.807  31.202 -52.969  1.00  0.00           H  
ATOM    595 HG11 VAL A  40      10.545  31.989 -54.857  1.00  0.00           H  
ATOM    596 HG12 VAL A  40      12.247  32.470 -55.026  1.00  0.00           H  
ATOM    597 HG13 VAL A  40      11.803  30.771 -55.174  1.00  0.00           H  
ATOM    598 HG21 VAL A  40      10.560  33.220 -52.569  1.00  0.00           H  
ATOM    599 HG22 VAL A  40      11.873  32.852 -51.430  1.00  0.00           H  
ATOM    600 HG23 VAL A  40      12.246  33.633 -52.966  1.00  0.00           H  
ATOM    601  N   ILE A  41      10.222  28.637 -54.078  1.00  0.00           N  
ATOM    602  CA  ILE A  41      10.269  27.292 -54.669  1.00  0.00           C  
ATOM    603  C   ILE A  41      10.133  27.378 -56.196  1.00  0.00           C  
ATOM    604  O   ILE A  41       9.252  28.087 -56.685  1.00  0.00           O  
ATOM    605  CB  ILE A  41       9.169  26.363 -54.084  1.00  0.00           C  
ATOM    606  CG1 ILE A  41       8.935  26.465 -52.555  1.00  0.00           C  
ATOM    607  CG2 ILE A  41       9.523  24.902 -54.412  1.00  0.00           C  
ATOM    608  CD1 ILE A  41       7.895  27.527 -52.164  1.00  0.00           C  
ATOM    609  H   ILE A  41       9.454  29.228 -54.359  1.00  0.00           H  
ATOM    610  HA  ILE A  41      11.238  26.846 -54.445  1.00  0.00           H  
ATOM    611  HB  ILE A  41       8.224  26.586 -54.582  1.00  0.00           H  
ATOM    612 HG12 ILE A  41       9.877  26.658 -52.040  1.00  0.00           H  
ATOM    613 HG13 ILE A  41       8.549  25.516 -52.183  1.00  0.00           H  
ATOM    614 HG21 ILE A  41      10.485  24.641 -53.971  1.00  0.00           H  
ATOM    615 HG22 ILE A  41       8.752  24.235 -54.023  1.00  0.00           H  
ATOM    616 HG23 ILE A  41       9.563  24.761 -55.492  1.00  0.00           H  
ATOM    617 HD11 ILE A  41       6.979  27.379 -52.737  1.00  0.00           H  
ATOM    618 HD12 ILE A  41       7.655  27.423 -51.106  1.00  0.00           H  
ATOM    619 HD13 ILE A  41       8.272  28.532 -52.340  1.00  0.00           H  
ATOM    620  N   ALA A  42      10.952  26.609 -56.919  1.00  0.00           N  
ATOM    621  CA  ALA A  42      10.781  26.258 -58.332  1.00  0.00           C  
ATOM    622  C   ALA A  42      10.932  24.738 -58.503  1.00  0.00           C  
ATOM    623  O   ALA A  42      12.037  24.259 -58.838  1.00  0.00           O  
ATOM    624  CB  ALA A  42      11.764  27.089 -59.173  1.00  0.00           C  
ATOM    625  OXT ALA A  42       9.989  24.011 -58.129  1.00  0.00           O1-
ATOM    626  H   ALA A  42      11.698  26.127 -56.429  1.00  0.00           H  
ATOM    627  HA  ALA A  42       9.765  26.499 -58.645  1.00  0.00           H  
ATOM    628  HB1 ALA A  42      11.563  28.151 -59.036  1.00  0.00           H  
ATOM    629  HB2 ALA A  42      12.788  26.869 -58.866  1.00  0.00           H  
ATOM    630  HB3 ALA A  42      11.649  26.830 -60.226  1.00  0.00           H  
TER     631      ALA A  42 
ATOM    632  N   ASP B   1      10.121   9.352   7.921  1.00  0.00           N1+
ATOM    633  CA  ASP B   1      10.748  10.224   6.910  1.00  0.00           C  
ATOM    634  C   ASP B   1       9.736  10.870   5.974  1.00  0.00           C  
ATOM    635  O   ASP B   1       8.559  10.504   5.951  1.00  0.00           O  
ATOM    636  CB  ASP B   1      11.837   9.442   6.155  1.00  0.00           C  
ATOM    637  CG  ASP B   1      13.077   9.334   7.035  1.00  0.00           C  
ATOM    638  OD1 ASP B   1      12.912   9.440   8.274  1.00  0.00           O  
ATOM    639  OD2 ASP B   1      14.205   9.339   6.504  1.00  0.00           O1-
ATOM    640  H1  ASP B   1       9.396   9.841   8.417  1.00  0.00           H  
ATOM    641  H2  ASP B   1      10.846   9.025   8.549  1.00  0.00           H  
ATOM    642  H3  ASP B   1       9.714   8.549   7.451  1.00  0.00           H  
ATOM    643  HA  ASP B   1      11.242  11.040   7.436  1.00  0.00           H  
ATOM    644  HB2 ASP B   1      12.103   9.966   5.239  1.00  0.00           H  
ATOM    645  HB3 ASP B   1      11.480   8.447   5.887  1.00  0.00           H  
ATOM    646  N   ALA B   2      10.199  11.873   5.227  1.00  0.00           N  
ATOM    647  CA  ALA B   2       9.551  12.320   3.997  1.00  0.00           C  
ATOM    648  C   ALA B   2      10.184  11.638   2.772  1.00  0.00           C  
ATOM    649  O   ALA B   2      11.314  11.161   2.839  1.00  0.00           O  
ATOM    650  CB  ALA B   2       9.568  13.848   3.929  1.00  0.00           C  
ATOM    651  H   ALA B   2      11.166  12.149   5.353  1.00  0.00           H  
ATOM    652  HA  ALA B   2       8.511  12.006   4.021  1.00  0.00           H  
ATOM    653  HB1 ALA B   2      10.592  14.207   3.836  1.00  0.00           H  
ATOM    654  HB2 ALA B   2       8.994  14.171   3.061  1.00  0.00           H  
ATOM    655  HB3 ALA B   2       9.115  14.267   4.828  1.00  0.00           H  
ATOM    656  N   GLU B   3       9.421  11.516   1.690  1.00  0.00           N  
ATOM    657  CA  GLU B   3       9.729  10.636   0.561  1.00  0.00           C  
ATOM    658  C   GLU B   3       9.381  11.372  -0.742  1.00  0.00           C  
ATOM    659  O   GLU B   3       8.253  11.340  -1.234  1.00  0.00           O  
ATOM    660  CB  GLU B   3       8.987   9.305   0.813  1.00  0.00           C  
ATOM    661  CG  GLU B   3       8.865   8.288  -0.329  1.00  0.00           C  
ATOM    662  CD  GLU B   3      10.172   7.979  -1.073  1.00  0.00           C  
ATOM    663  OE1 GLU B   3      10.860   8.940  -1.486  1.00  0.00           O  
ATOM    664  OE2 GLU B   3      10.437   6.781  -1.301  1.00  0.00           O1-
ATOM    665  H   GLU B   3       8.513  11.970   1.658  1.00  0.00           H  
ATOM    666  HA  GLU B   3      10.800  10.420   0.527  1.00  0.00           H  
ATOM    667  HB2 GLU B   3       7.972   9.528   1.144  1.00  0.00           H  
ATOM    668  HB3 GLU B   3       9.488   8.807   1.645  1.00  0.00           H  
ATOM    669  HG2 GLU B   3       8.117   8.649  -1.031  1.00  0.00           H  
ATOM    670  HG3 GLU B   3       8.461   7.366   0.097  1.00  0.00           H  
ATOM    671  N   PHE B   4      10.318  12.199  -1.215  1.00  0.00           N  
ATOM    672  CA  PHE B   4      10.005  13.312  -2.114  1.00  0.00           C  
ATOM    673  C   PHE B   4       9.791  12.932  -3.590  1.00  0.00           C  
ATOM    674  O   PHE B   4       9.376  13.794  -4.359  1.00  0.00           O  
ATOM    675  CB  PHE B   4      11.038  14.436  -1.948  1.00  0.00           C  
ATOM    676  CG  PHE B   4      11.164  15.053  -0.559  1.00  0.00           C  
ATOM    677  CD1 PHE B   4      10.021  15.414   0.186  1.00  0.00           C  
ATOM    678  CD2 PHE B   4      12.439  15.342  -0.034  1.00  0.00           C  
ATOM    679  CE1 PHE B   4      10.155  16.081   1.416  1.00  0.00           C  
ATOM    680  CE2 PHE B   4      12.574  15.991   1.205  1.00  0.00           C  
ATOM    681  CZ  PHE B   4      11.432  16.369   1.928  1.00  0.00           C  
ATOM    682  H   PHE B   4      11.239  12.176  -0.783  1.00  0.00           H  
ATOM    683  HA  PHE B   4       9.046  13.708  -1.789  1.00  0.00           H  
ATOM    684  HB2 PHE B   4      10.780  15.244  -2.632  1.00  0.00           H  
ATOM    685  HB3 PHE B   4      12.005  14.049  -2.262  1.00  0.00           H  
ATOM    686  HD1 PHE B   4       9.032  15.183  -0.176  1.00  0.00           H  
ATOM    687  HD2 PHE B   4      13.326  15.059  -0.577  1.00  0.00           H  
ATOM    688  HE1 PHE B   4       9.274  16.365   1.973  1.00  0.00           H  
ATOM    689  HE2 PHE B   4      13.560  16.193   1.599  1.00  0.00           H  
ATOM    690  HZ  PHE B   4      11.534  16.872   2.880  1.00  0.00           H  
ATOM    691  N   ARG B   5       9.986  11.667  -3.984  1.00  0.00           N  
ATOM    692  CA  ARG B   5       9.332  11.012  -5.149  1.00  0.00           C  
ATOM    693  C   ARG B   5       9.251  11.820  -6.454  1.00  0.00           C  
ATOM    694  O   ARG B   5       8.212  11.911  -7.120  1.00  0.00           O  
ATOM    695  CB  ARG B   5       7.984  10.461  -4.671  1.00  0.00           C  
ATOM    696  CG  ARG B   5       8.192   9.310  -3.670  1.00  0.00           C  
ATOM    697  CD  ARG B   5       8.507   7.957  -4.315  1.00  0.00           C  
ATOM    698  NE  ARG B   5       7.287   7.441  -4.941  1.00  0.00           N  
ATOM    699  CZ  ARG B   5       6.976   7.479  -6.215  1.00  0.00           C  
ATOM    700  NH1 ARG B   5       7.801   7.705  -7.197  1.00  0.00           N  
ATOM    701  NH2 ARG B   5       5.733   7.323  -6.531  1.00  0.00           N1+
ATOM    702  H   ARG B   5      10.329  11.049  -3.254  1.00  0.00           H  
ATOM    703  HA  ARG B   5       9.934  10.151  -5.434  1.00  0.00           H  
ATOM    704  HB2 ARG B   5       7.388  10.111  -5.513  1.00  0.00           H  
ATOM    705  HB3 ARG B   5       7.432  11.265  -4.181  1.00  0.00           H  
ATOM    706  HG2 ARG B   5       7.298   9.202  -3.060  1.00  0.00           H  
ATOM    707  HG3 ARG B   5       9.002   9.560  -2.998  1.00  0.00           H  
ATOM    708  HD2 ARG B   5       8.826   7.263  -3.535  1.00  0.00           H  
ATOM    709  HD3 ARG B   5       9.320   8.056  -5.035  1.00  0.00           H  
ATOM    710  HE  ARG B   5       6.473   7.377  -4.336  1.00  0.00           H  
ATOM    711 HH11 ARG B   5       7.382   7.817  -8.111  1.00  0.00           H  
ATOM    712 HH12 ARG B   5       8.787   7.919  -7.041  1.00  0.00           H  
ATOM    713 HH21 ARG B   5       5.077   7.388  -5.749  1.00  0.00           H  
ATOM    714 HH22 ARG B   5       5.488   7.517  -7.498  1.00  0.00           H  
ATOM    715  N   HIS B   6      10.396  12.367  -6.865  1.00  0.00           N  
ATOM    716  CA  HIS B   6      10.597  13.033  -8.159  1.00  0.00           C  
ATOM    717  C   HIS B   6      11.537  12.224  -9.061  1.00  0.00           C  
ATOM    718  O   HIS B   6      12.387  12.798  -9.737  1.00  0.00           O  
ATOM    719  CB  HIS B   6      11.006  14.504  -7.935  1.00  0.00           C  
ATOM    720  CG  HIS B   6       9.984  15.296  -7.143  1.00  0.00           C  
ATOM    721  CD2 HIS B   6       8.630  15.116  -7.195  1.00  0.00           C  
ATOM    722  ND1 HIS B   6      10.241  16.161  -6.096  1.00  0.00           N1+
ATOM    723  CE1 HIS B   6       9.063  16.470  -5.511  1.00  0.00           C  
ATOM    724  NE2 HIS B   6       8.066  15.836  -6.160  1.00  0.00           N  
ATOM    725  H   HIS B   6      11.201  12.262  -6.260  1.00  0.00           H  
ATOM    726  HA  HIS B   6       9.656  13.038  -8.703  1.00  0.00           H  
ATOM    727  HB2 HIS B   6      11.135  14.986  -8.906  1.00  0.00           H  
ATOM    728  HB3 HIS B   6      11.965  14.524  -7.414  1.00  0.00           H  
ATOM    729  HD1 HIS B   6      11.157  16.330  -5.699  1.00  0.00           H  
ATOM    730  HD2 HIS B   6       8.127  14.394  -7.814  1.00  0.00           H  
ATOM    731  HE2 HIS B   6       7.138  15.638  -5.764  1.00  0.00           H  
ATOM    732  HE1 HIS B   6       8.952  16.958  -4.551  1.00  0.00           H  
ATOM    733  N   ASP B   7      11.375  10.894  -9.054  1.00  0.00           N  
ATOM    734  CA  ASP B   7      12.282   9.885  -9.629  1.00  0.00           C  
ATOM    735  C   ASP B   7      12.745  10.173 -11.070  1.00  0.00           C  
ATOM    736  O   ASP B   7      13.859   9.809 -11.442  1.00  0.00           O  
ATOM    737  CB  ASP B   7      11.593   8.511  -9.555  1.00  0.00           C  
ATOM    738  CG  ASP B   7      11.344   8.058  -8.112  1.00  0.00           C  
ATOM    739  OD1 ASP B   7      10.426   8.628  -7.469  1.00  0.00           O  
ATOM    740  OD2 ASP B   7      12.085   7.170  -7.634  1.00  0.00           O1-
ATOM    741  H   ASP B   7      10.663  10.521  -8.436  1.00  0.00           H  
ATOM    742  HA  ASP B   7      13.179   9.840  -9.011  1.00  0.00           H  
ATOM    743  HB2 ASP B   7      12.226   7.774 -10.052  1.00  0.00           H  
ATOM    744  HB3 ASP B   7      10.643   8.553 -10.091  1.00  0.00           H  
ATOM    745  N   SER B   8      11.980  10.932 -11.858  1.00  0.00           N  
ATOM    746  CA  SER B   8      12.537  11.743 -12.951  1.00  0.00           C  
ATOM    747  C   SER B   8      11.882  13.117 -13.066  1.00  0.00           C  
ATOM    748  O   SER B   8      12.582  14.133 -13.036  1.00  0.00           O  
ATOM    749  CB  SER B   8      12.444  10.990 -14.281  1.00  0.00           C  
ATOM    750  OG  SER B   8      13.261   9.839 -14.207  1.00  0.00           O  
ATOM    751  H   SER B   8      11.045  11.146 -11.542  1.00  0.00           H  
ATOM    752  HA  SER B   8      13.586  11.935 -12.746  1.00  0.00           H  
ATOM    753  HB2 SER B   8      12.791  11.629 -15.095  1.00  0.00           H  
ATOM    754  HB3 SER B   8      11.410  10.700 -14.471  1.00  0.00           H  
ATOM    755  HG  SER B   8      13.326   9.591 -13.268  1.00  0.00           H  
ATOM    756  N   GLY B   9      10.553  13.160 -13.179  1.00  0.00           N  
ATOM    757  CA  GLY B   9       9.842  14.340 -13.671  1.00  0.00           C  
ATOM    758  C   GLY B   9      10.054  14.525 -15.181  1.00  0.00           C  
ATOM    759  O   GLY B   9      11.142  14.288 -15.702  1.00  0.00           O  
ATOM    760  H   GLY B   9      10.050  12.279 -13.151  1.00  0.00           H  
ATOM    761  HA2 GLY B   9      10.200  15.233 -13.158  1.00  0.00           H  
ATOM    762  HA3 GLY B   9       8.780  14.224 -13.461  1.00  0.00           H  
ATOM    763  N   TYR B  10       8.992  14.902 -15.896  1.00  0.00           N  
ATOM    764  CA  TYR B  10       8.951  14.891 -17.366  1.00  0.00           C  
ATOM    765  C   TYR B  10       9.385  13.547 -17.997  1.00  0.00           C  
ATOM    766  O   TYR B  10       9.244  12.493 -17.369  1.00  0.00           O  
ATOM    767  CB  TYR B  10       9.638  16.164 -17.898  1.00  0.00           C  
ATOM    768  CG  TYR B  10       8.811  17.429 -17.706  1.00  0.00           C  
ATOM    769  CD1 TYR B  10       9.399  18.583 -17.151  1.00  0.00           C  
ATOM    770  CD2 TYR B  10       7.461  17.471 -18.124  1.00  0.00           C  
ATOM    771  CE1 TYR B  10       8.646  19.768 -17.016  1.00  0.00           C  
ATOM    772  CE2 TYR B  10       6.710  18.650 -17.977  1.00  0.00           C  
ATOM    773  CZ  TYR B  10       7.297  19.805 -17.427  1.00  0.00           C  
ATOM    774  OH  TYR B  10       6.581  20.954 -17.329  1.00  0.00           O  
ATOM    775  H   TYR B  10       8.140  15.118 -15.407  1.00  0.00           H  
ATOM    776  HA  TYR B  10       7.915  14.961 -17.670  1.00  0.00           H  
ATOM    777  HB2 TYR B  10       9.829  16.068 -18.962  1.00  0.00           H  
ATOM    778  HB3 TYR B  10      10.610  16.280 -17.418  1.00  0.00           H  
ATOM    779  HD1 TYR B  10      10.429  18.561 -16.823  1.00  0.00           H  
ATOM    780  HD2 TYR B  10       6.990  16.609 -18.577  1.00  0.00           H  
ATOM    781  HE1 TYR B  10       9.087  20.657 -16.591  1.00  0.00           H  
ATOM    782  HE2 TYR B  10       5.674  18.677 -18.277  1.00  0.00           H  
ATOM    783  HH  TYR B  10       5.663  20.851 -17.672  1.00  0.00           H  
ATOM    784  N   GLU B  11       9.648  13.555 -19.304  1.00  0.00           N  
ATOM    785  CA  GLU B  11       9.788  12.374 -20.157  1.00  0.00           C  
ATOM    786  C   GLU B  11      10.795  12.597 -21.308  1.00  0.00           C  
ATOM    787  O   GLU B  11      11.440  13.646 -21.399  1.00  0.00           O  
ATOM    788  CB  GLU B  11       8.388  11.929 -20.647  1.00  0.00           C  
ATOM    789  CG  GLU B  11       7.748  12.674 -21.836  1.00  0.00           C  
ATOM    790  CD  GLU B  11       7.303  14.126 -21.601  1.00  0.00           C  
ATOM    791  OE1 GLU B  11       7.026  14.813 -22.610  1.00  0.00           O  
ATOM    792  OE2 GLU B  11       7.265  14.639 -20.460  1.00  0.00           O1-
ATOM    793  H   GLU B  11       9.624  14.444 -19.776  1.00  0.00           H  
ATOM    794  HA  GLU B  11      10.189  11.566 -19.544  1.00  0.00           H  
ATOM    795  HB2 GLU B  11       7.690  11.937 -19.809  1.00  0.00           H  
ATOM    796  HB3 GLU B  11       8.481  10.889 -20.959  1.00  0.00           H  
ATOM    797  HG2 GLU B  11       6.871  12.102 -22.142  1.00  0.00           H  
ATOM    798  HG3 GLU B  11       8.438  12.651 -22.681  1.00  0.00           H  
ATOM    799  N   VAL B  12      10.942  11.602 -22.191  1.00  0.00           N  
ATOM    800  CA  VAL B  12      11.906  11.589 -23.309  1.00  0.00           C  
ATOM    801  C   VAL B  12      11.854  12.830 -24.217  1.00  0.00           C  
ATOM    802  O   VAL B  12      10.805  13.433 -24.445  1.00  0.00           O  
ATOM    803  CB  VAL B  12      11.753  10.323 -24.183  1.00  0.00           C  
ATOM    804  CG1 VAL B  12      11.929   9.033 -23.376  1.00  0.00           C  
ATOM    805  CG2 VAL B  12      10.407  10.238 -24.916  1.00  0.00           C  
ATOM    806  H   VAL B  12      10.370  10.780 -22.065  1.00  0.00           H  
ATOM    807  HA  VAL B  12      12.902  11.559 -22.869  1.00  0.00           H  
ATOM    808  HB  VAL B  12      12.542  10.341 -24.937  1.00  0.00           H  
ATOM    809 HG11 VAL B  12      12.846   9.069 -22.791  1.00  0.00           H  
ATOM    810 HG12 VAL B  12      11.086   8.883 -22.705  1.00  0.00           H  
ATOM    811 HG13 VAL B  12      11.987   8.180 -24.052  1.00  0.00           H  
ATOM    812 HG21 VAL B  12      10.287  11.084 -25.592  1.00  0.00           H  
ATOM    813 HG22 VAL B  12      10.363   9.321 -25.504  1.00  0.00           H  
ATOM    814 HG23 VAL B  12       9.583  10.237 -24.201  1.00  0.00           H  
ATOM    815  N   HIS B  13      12.997  13.138 -24.847  1.00  0.00           N  
ATOM    816  CA  HIS B  13      13.140  14.086 -25.968  1.00  0.00           C  
ATOM    817  C   HIS B  13      12.504  15.462 -25.697  1.00  0.00           C  
ATOM    818  O   HIS B  13      11.854  16.036 -26.571  1.00  0.00           O  
ATOM    819  CB  HIS B  13      12.628  13.443 -27.278  1.00  0.00           C  
ATOM    820  CG  HIS B  13      13.265  12.134 -27.697  1.00  0.00           C  
ATOM    821  CD2 HIS B  13      12.825  11.332 -28.715  1.00  0.00           C  
ATOM    822  ND1 HIS B  13      14.384  11.531 -27.152  1.00  0.00           N1+
ATOM    823  CE1 HIS B  13      14.613  10.381 -27.815  1.00  0.00           C  
ATOM    824  NE2 HIS B  13      13.680  10.244 -28.780  1.00  0.00           N  
ATOM    825  H   HIS B  13      13.822  12.601 -24.589  1.00  0.00           H  
ATOM    826  HA  HIS B  13      14.204  14.286 -26.096  1.00  0.00           H  
ATOM    827  HB2 HIS B  13      12.785  14.153 -28.091  1.00  0.00           H  
ATOM    828  HB3 HIS B  13      11.550  13.288 -27.186  1.00  0.00           H  
ATOM    829  HD1 HIS B  13      14.881  11.842 -26.308  1.00  0.00           H  
ATOM    830  HD2 HIS B  13      11.961  11.514 -29.344  1.00  0.00           H  
ATOM    831  HE2 HIS B  13      13.601   9.465 -29.429  1.00  0.00           H  
ATOM    832  HE1 HIS B  13      15.402   9.671 -27.582  1.00  0.00           H  
ATOM    833  N   HIS B  14      12.624  15.978 -24.468  1.00  0.00           N  
ATOM    834  CA  HIS B  14      11.888  17.174 -24.039  1.00  0.00           C  
ATOM    835  C   HIS B  14      12.170  18.431 -24.870  1.00  0.00           C  
ATOM    836  O   HIS B  14      11.238  19.204 -25.088  1.00  0.00           O  
ATOM    837  CB  HIS B  14      12.044  17.409 -22.528  1.00  0.00           C  
ATOM    838  CG  HIS B  14      10.694  17.445 -21.868  1.00  0.00           C  
ATOM    839  CD2 HIS B  14       9.814  16.402 -21.852  1.00  0.00           C  
ATOM    840  ND1 HIS B  14      10.082  18.524 -21.254  1.00  0.00           N1+
ATOM    841  CE1 HIS B  14       8.858  18.130 -20.854  1.00  0.00           C  
ATOM    842  NE2 HIS B  14       8.673  16.844 -21.219  1.00  0.00           N  
ATOM    843  H   HIS B  14      13.125  15.440 -23.780  1.00  0.00           H  
ATOM    844  HA  HIS B  14      10.841  16.953 -24.233  1.00  0.00           H  
ATOM    845  HB2 HIS B  14      12.576  18.343 -22.340  1.00  0.00           H  
ATOM    846  HB3 HIS B  14      12.617  16.598 -22.071  1.00  0.00           H  
ATOM    847  HD1 HIS B  14      10.476  19.449 -21.134  1.00  0.00           H  
ATOM    848  HD2 HIS B  14       9.974  15.415 -22.277  1.00  0.00           H  
ATOM    849  HE2 HIS B  14       7.864  16.234 -21.011  1.00  0.00           H  
ATOM    850  HE1 HIS B  14       8.151  18.739 -20.301  1.00  0.00           H  
ATOM    851  N   GLN B  15      13.359  18.536 -25.467  1.00  0.00           N  
ATOM    852  CA  GLN B  15      13.598  19.359 -26.651  1.00  0.00           C  
ATOM    853  C   GLN B  15      14.015  18.447 -27.818  1.00  0.00           C  
ATOM    854  O   GLN B  15      14.893  17.593 -27.680  1.00  0.00           O  
ATOM    855  CB  GLN B  15      14.639  20.447 -26.336  1.00  0.00           C  
ATOM    856  CG  GLN B  15      14.479  21.751 -27.139  1.00  0.00           C  
ATOM    857  CD  GLN B  15      14.460  21.548 -28.649  1.00  0.00           C  
ATOM    858  NE2 GLN B  15      15.575  21.227 -29.260  1.00  0.00           N  
ATOM    859  OE1 GLN B  15      13.410  21.547 -29.275  1.00  0.00           O  
ATOM    860  H   GLN B  15      14.067  17.843 -25.244  1.00  0.00           H  
ATOM    861  HA  GLN B  15      12.670  19.858 -26.928  1.00  0.00           H  
ATOM    862  HB2 GLN B  15      15.628  20.035 -26.513  1.00  0.00           H  
ATOM    863  HB3 GLN B  15      14.574  20.712 -25.280  1.00  0.00           H  
ATOM    864  HG2 GLN B  15      15.301  22.420 -26.887  1.00  0.00           H  
ATOM    865  HG3 GLN B  15      13.548  22.235 -26.843  1.00  0.00           H  
ATOM    866 HE21 GLN B  15      15.556  21.034 -30.245  1.00  0.00           H  
ATOM    867 HE22 GLN B  15      16.440  21.141 -28.730  1.00  0.00           H  
ATOM    868  N   LYS B  16      13.409  18.655 -28.986  1.00  0.00           N  
ATOM    869  CA  LYS B  16      13.769  17.996 -30.243  1.00  0.00           C  
ATOM    870  C   LYS B  16      13.403  18.871 -31.433  1.00  0.00           C  
ATOM    871  O   LYS B  16      12.243  19.251 -31.584  1.00  0.00           O  
ATOM    872  CB  LYS B  16      13.097  16.610 -30.364  1.00  0.00           C  
ATOM    873  CG  LYS B  16      11.595  16.571 -29.999  1.00  0.00           C  
ATOM    874  CD  LYS B  16      10.696  15.820 -30.995  1.00  0.00           C  
ATOM    875  CE  LYS B  16      10.509  16.521 -32.348  1.00  0.00           C  
ATOM    876  NZ  LYS B  16       9.961  17.887 -32.200  1.00  0.00           N1+
ATOM    877  H   LYS B  16      12.753  19.426 -29.044  1.00  0.00           H  
ATOM    878  HA  LYS B  16      14.851  17.856 -30.259  1.00  0.00           H  
ATOM    879  HB2 LYS B  16      13.620  15.920 -29.700  1.00  0.00           H  
ATOM    880  HB3 LYS B  16      13.242  16.241 -31.381  1.00  0.00           H  
ATOM    881  HG2 LYS B  16      11.202  17.577 -29.861  1.00  0.00           H  
ATOM    882  HG3 LYS B  16      11.500  16.069 -29.040  1.00  0.00           H  
ATOM    883  HD2 LYS B  16       9.715  15.695 -30.535  1.00  0.00           H  
ATOM    884  HD3 LYS B  16      11.109  14.824 -31.166  1.00  0.00           H  
ATOM    885  HE2 LYS B  16       9.830  15.916 -32.957  1.00  0.00           H  
ATOM    886  HE3 LYS B  16      11.470  16.571 -32.866  1.00  0.00           H  
ATOM    887  HZ1 LYS B  16      10.638  18.480 -31.723  1.00  0.00           H  
ATOM    888  HZ2 LYS B  16       9.798  18.313 -33.110  1.00  0.00           H  
ATOM    889  HZ3 LYS B  16       9.117  17.900 -31.643  1.00  0.00           H  
ATOM    890  N   LEU B  17      14.328  18.991 -32.376  1.00  0.00           N  
ATOM    891  CA  LEU B  17      14.017  19.215 -33.787  1.00  0.00           C  
ATOM    892  C   LEU B  17      14.213  17.884 -34.537  1.00  0.00           C  
ATOM    893  O   LEU B  17      15.242  17.226 -34.369  1.00  0.00           O  
ATOM    894  CB  LEU B  17      14.882  20.361 -34.358  1.00  0.00           C  
ATOM    895  CG  LEU B  17      14.398  21.792 -34.029  1.00  0.00           C  
ATOM    896  CD1 LEU B  17      14.386  22.139 -32.540  1.00  0.00           C  
ATOM    897  CD2 LEU B  17      15.282  22.843 -34.702  1.00  0.00           C  
ATOM    898  H   LEU B  17      15.279  18.736 -32.139  1.00  0.00           H  
ATOM    899  HA  LEU B  17      12.971  19.506 -33.900  1.00  0.00           H  
ATOM    900  HB2 LEU B  17      14.880  20.264 -35.444  1.00  0.00           H  
ATOM    901  HB3 LEU B  17      15.910  20.236 -34.024  1.00  0.00           H  
ATOM    902  HG  LEU B  17      13.387  21.901 -34.414  1.00  0.00           H  
ATOM    903 HD11 LEU B  17      13.626  21.557 -32.028  1.00  0.00           H  
ATOM    904 HD12 LEU B  17      15.363  21.941 -32.105  1.00  0.00           H  
ATOM    905 HD13 LEU B  17      14.141  23.193 -32.403  1.00  0.00           H  
ATOM    906 HD21 LEU B  17      15.343  22.659 -35.773  1.00  0.00           H  
ATOM    907 HD22 LEU B  17      14.855  23.835 -34.551  1.00  0.00           H  
ATOM    908 HD23 LEU B  17      16.285  22.820 -34.276  1.00  0.00           H  
ATOM    909  N   VAL B  18      13.212  17.498 -35.333  1.00  0.00           N  
ATOM    910  CA  VAL B  18      13.290  16.608 -36.512  1.00  0.00           C  
ATOM    911  C   VAL B  18      12.243  17.096 -37.515  1.00  0.00           C  
ATOM    912  O   VAL B  18      11.219  17.632 -37.094  1.00  0.00           O  
ATOM    913  CB  VAL B  18      13.048  15.104 -36.238  1.00  0.00           C  
ATOM    914  CG1 VAL B  18      14.247  14.443 -35.561  1.00  0.00           C  
ATOM    915  CG2 VAL B  18      11.805  14.809 -35.393  1.00  0.00           C  
ATOM    916  H   VAL B  18      12.371  18.066 -35.322  1.00  0.00           H  
ATOM    917  HA  VAL B  18      14.270  16.727 -36.965  1.00  0.00           H  
ATOM    918  HB  VAL B  18      12.921  14.611 -37.203  1.00  0.00           H  
ATOM    919 HG11 VAL B  18      15.143  14.691 -36.126  1.00  0.00           H  
ATOM    920 HG12 VAL B  18      14.319  14.787 -34.531  1.00  0.00           H  
ATOM    921 HG13 VAL B  18      14.114  13.358 -35.575  1.00  0.00           H  
ATOM    922 HG21 VAL B  18      10.923  15.210 -35.887  1.00  0.00           H  
ATOM    923 HG22 VAL B  18      11.676  13.728 -35.311  1.00  0.00           H  
ATOM    924 HG23 VAL B  18      11.912  15.236 -34.401  1.00  0.00           H  
ATOM    925  N   PHE B  19      12.462  16.968 -38.826  1.00  0.00           N  
ATOM    926  CA  PHE B  19      11.515  17.552 -39.793  1.00  0.00           C  
ATOM    927  C   PHE B  19      10.146  16.843 -39.824  1.00  0.00           C  
ATOM    928  O   PHE B  19       9.157  17.447 -40.232  1.00  0.00           O  
ATOM    929  CB  PHE B  19      12.169  17.649 -41.178  1.00  0.00           C  
ATOM    930  CG  PHE B  19      11.360  18.398 -42.234  1.00  0.00           C  
ATOM    931  CD1 PHE B  19      10.897  19.702 -41.979  1.00  0.00           C  
ATOM    932  CD2 PHE B  19      11.081  17.810 -43.484  1.00  0.00           C  
ATOM    933  CE1 PHE B  19      10.152  20.400 -42.943  1.00  0.00           C  
ATOM    934  CE2 PHE B  19      10.310  18.493 -44.441  1.00  0.00           C  
ATOM    935  CZ  PHE B  19       9.848  19.791 -44.168  1.00  0.00           C  
ATOM    936  H   PHE B  19      13.318  16.530 -39.156  1.00  0.00           H  
ATOM    937  HA  PHE B  19      11.310  18.572 -39.467  1.00  0.00           H  
ATOM    938  HB2 PHE B  19      12.391  16.643 -41.532  1.00  0.00           H  
ATOM    939  HB3 PHE B  19      13.117  18.171 -41.058  1.00  0.00           H  
ATOM    940  HD1 PHE B  19      11.109  20.179 -41.040  1.00  0.00           H  
ATOM    941  HD2 PHE B  19      11.461  16.831 -43.723  1.00  0.00           H  
ATOM    942  HE1 PHE B  19       9.812  21.406 -42.739  1.00  0.00           H  
ATOM    943  HE2 PHE B  19      10.096  18.030 -45.394  1.00  0.00           H  
ATOM    944  HZ  PHE B  19       9.267  20.329 -44.897  1.00  0.00           H  
ATOM    945  N   PHE B  20      10.043  15.612 -39.317  1.00  0.00           N  
ATOM    946  CA  PHE B  20       8.823  14.796 -39.346  1.00  0.00           C  
ATOM    947  C   PHE B  20       8.798  13.726 -38.251  1.00  0.00           C  
ATOM    948  O   PHE B  20       9.817  13.450 -37.624  1.00  0.00           O  
ATOM    949  CB  PHE B  20       8.689  14.149 -40.727  1.00  0.00           C  
ATOM    950  CG  PHE B  20       9.990  13.679 -41.355  1.00  0.00           C  
ATOM    951  CD1 PHE B  20      10.583  12.456 -40.992  1.00  0.00           C  
ATOM    952  CD2 PHE B  20      10.634  14.512 -42.284  1.00  0.00           C  
ATOM    953  CE1 PHE B  20      11.786  12.053 -41.596  1.00  0.00           C  
ATOM    954  CE2 PHE B  20      11.853  14.128 -42.863  1.00  0.00           C  
ATOM    955  CZ  PHE B  20      12.415  12.886 -42.537  1.00  0.00           C  
ATOM    956  H   PHE B  20      10.873  15.164 -38.957  1.00  0.00           H  
ATOM    957  HA  PHE B  20       7.957  15.436 -39.191  1.00  0.00           H  
ATOM    958  HB2 PHE B  20       8.253  14.907 -41.368  1.00  0.00           H  
ATOM    959  HB3 PHE B  20       7.977  13.325 -40.696  1.00  0.00           H  
ATOM    960  HD1 PHE B  20      10.105  11.809 -40.270  1.00  0.00           H  
ATOM    961  HD2 PHE B  20      10.186  15.459 -42.534  1.00  0.00           H  
ATOM    962  HE1 PHE B  20      12.221  11.094 -41.343  1.00  0.00           H  
ATOM    963  HE2 PHE B  20      12.359  14.783 -43.552  1.00  0.00           H  
ATOM    964  HZ  PHE B  20      13.330  12.570 -43.011  1.00  0.00           H  
ATOM    965  N   ALA B  21       7.625  13.122 -38.033  1.00  0.00           N  
ATOM    966  CA  ALA B  21       7.437  11.982 -37.128  1.00  0.00           C  
ATOM    967  C   ALA B  21       7.357  10.609 -37.839  1.00  0.00           C  
ATOM    968  O   ALA B  21       7.388   9.587 -37.162  1.00  0.00           O  
ATOM    969  CB  ALA B  21       6.209  12.259 -36.254  1.00  0.00           C  
ATOM    970  H   ALA B  21       6.822  13.453 -38.559  1.00  0.00           H  
ATOM    971  HA  ALA B  21       8.299  11.918 -36.462  1.00  0.00           H  
ATOM    972  HB1 ALA B  21       6.321  13.216 -35.743  1.00  0.00           H  
ATOM    973  HB2 ALA B  21       5.314  12.276 -36.872  1.00  0.00           H  
ATOM    974  HB3 ALA B  21       6.107  11.467 -35.511  1.00  0.00           H  
ATOM    975  N   GLU B  22       7.293  10.585 -39.175  1.00  0.00           N  
ATOM    976  CA  GLU B  22       7.443   9.388 -40.022  1.00  0.00           C  
ATOM    977  C   GLU B  22       8.146   9.767 -41.337  1.00  0.00           C  
ATOM    978  O   GLU B  22       8.091  10.929 -41.744  1.00  0.00           O  
ATOM    979  CB  GLU B  22       6.082   8.718 -40.310  1.00  0.00           C  
ATOM    980  CG  GLU B  22       5.847   7.436 -39.491  1.00  0.00           C  
ATOM    981  CD  GLU B  22       6.781   6.263 -39.855  1.00  0.00           C  
ATOM    982  OE1 GLU B  22       6.488   5.138 -39.389  1.00  0.00           O  
ATOM    983  OE2 GLU B  22       7.781   6.486 -40.579  1.00  0.00           O1-
ATOM    984  H   GLU B  22       7.306  11.459 -39.677  1.00  0.00           H  
ATOM    985  HA  GLU B  22       8.091   8.673 -39.512  1.00  0.00           H  
ATOM    986  HB2 GLU B  22       6.009   8.461 -41.368  1.00  0.00           H  
ATOM    987  HB3 GLU B  22       5.278   9.425 -40.098  1.00  0.00           H  
ATOM    988  HG2 GLU B  22       4.814   7.123 -39.656  1.00  0.00           H  
ATOM    989  HG3 GLU B  22       5.951   7.668 -38.429  1.00  0.00           H  
ATOM    990  N   ASP B  23       8.860   8.823 -41.953  1.00  0.00           N  
ATOM    991  CA  ASP B  23       9.811   9.090 -43.048  1.00  0.00           C  
ATOM    992  C   ASP B  23       9.155   9.254 -44.439  1.00  0.00           C  
ATOM    993  O   ASP B  23       7.982   8.950 -44.656  1.00  0.00           O  
ATOM    994  CB  ASP B  23      10.925   8.025 -43.027  1.00  0.00           C  
ATOM    995  CG  ASP B  23      12.119   8.361 -43.934  1.00  0.00           C  
ATOM    996  OD1 ASP B  23      12.428   9.562 -44.120  1.00  0.00           O  
ATOM    997  OD2 ASP B  23      12.742   7.422 -44.469  1.00  0.00           O1-
ATOM    998  H   ASP B  23       8.755   7.864 -41.615  1.00  0.00           H  
ATOM    999  HA  ASP B  23      10.289  10.045 -42.828  1.00  0.00           H  
ATOM   1000  HB2 ASP B  23      10.500   7.065 -43.326  1.00  0.00           H  
ATOM   1001  HB3 ASP B  23      11.299   7.927 -42.006  1.00  0.00           H  
ATOM   1002  N   VAL B  24       9.919   9.781 -45.400  1.00  0.00           N  
ATOM   1003  CA  VAL B  24       9.460  10.204 -46.731  1.00  0.00           C  
ATOM   1004  C   VAL B  24      10.509   9.894 -47.806  1.00  0.00           C  
ATOM   1005  O   VAL B  24      11.711  10.062 -47.602  1.00  0.00           O  
ATOM   1006  CB  VAL B  24       9.080  11.697 -46.686  1.00  0.00           C  
ATOM   1007  CG1 VAL B  24      10.245  12.591 -46.251  1.00  0.00           C  
ATOM   1008  CG2 VAL B  24       8.565  12.223 -48.025  1.00  0.00           C  
ATOM   1009  H   VAL B  24      10.901   9.939 -45.171  1.00  0.00           H  
ATOM   1010  HA  VAL B  24       8.558   9.644 -46.978  1.00  0.00           H  
ATOM   1011  HB  VAL B  24       8.276  11.813 -45.959  1.00  0.00           H  
ATOM   1012 HG11 VAL B  24       9.909  13.621 -46.190  1.00  0.00           H  
ATOM   1013 HG12 VAL B  24      10.608  12.287 -45.268  1.00  0.00           H  
ATOM   1014 HG13 VAL B  24      11.055  12.520 -46.976  1.00  0.00           H  
ATOM   1015 HG21 VAL B  24       7.758  11.585 -48.378  1.00  0.00           H  
ATOM   1016 HG22 VAL B  24       8.183  13.236 -47.902  1.00  0.00           H  
ATOM   1017 HG23 VAL B  24       9.369  12.233 -48.754  1.00  0.00           H  
ATOM   1018  N   GLY B  25      10.063   9.519 -49.009  1.00  0.00           N  
ATOM   1019  CA  GLY B  25      10.934   9.067 -50.101  1.00  0.00           C  
ATOM   1020  C   GLY B  25      11.961  10.099 -50.581  1.00  0.00           C  
ATOM   1021  O   GLY B  25      13.023   9.724 -51.085  1.00  0.00           O  
ATOM   1022  H   GLY B  25       9.063   9.520 -49.179  1.00  0.00           H  
ATOM   1023  HA2 GLY B  25      10.306   8.805 -50.953  1.00  0.00           H  
ATOM   1024  HA3 GLY B  25      11.472   8.175 -49.779  1.00  0.00           H  
ATOM   1025  N   SER B  26      11.709  11.397 -50.391  1.00  0.00           N  
ATOM   1026  CA  SER B  26      12.692  12.475 -50.575  1.00  0.00           C  
ATOM   1027  C   SER B  26      12.331  13.729 -49.779  1.00  0.00           C  
ATOM   1028  O   SER B  26      11.153  14.028 -49.596  1.00  0.00           O  
ATOM   1029  CB  SER B  26      12.808  12.888 -52.051  1.00  0.00           C  
ATOM   1030  OG  SER B  26      13.183  11.808 -52.881  1.00  0.00           O  
ATOM   1031  H   SER B  26      10.818  11.637 -49.979  1.00  0.00           H  
ATOM   1032  HA  SER B  26      13.661  12.129 -50.223  1.00  0.00           H  
ATOM   1033  HB2 SER B  26      13.558  13.675 -52.147  1.00  0.00           H  
ATOM   1034  HB3 SER B  26      11.853  13.286 -52.389  1.00  0.00           H  
ATOM   1035  HG  SER B  26      13.050  10.984 -52.383  1.00  0.00           H  
ATOM   1036  N   ASN B  27      13.337  14.546 -49.462  1.00  0.00           N  
ATOM   1037  CA  ASN B  27      13.182  15.940 -49.042  1.00  0.00           C  
ATOM   1038  C   ASN B  27      14.048  16.834 -49.946  1.00  0.00           C  
ATOM   1039  O   ASN B  27      15.209  17.105 -49.636  1.00  0.00           O  
ATOM   1040  CB  ASN B  27      13.506  16.081 -47.542  1.00  0.00           C  
ATOM   1041  CG  ASN B  27      12.489  15.389 -46.653  1.00  0.00           C  
ATOM   1042  ND2 ASN B  27      12.838  14.289 -46.036  1.00  0.00           N  
ATOM   1043  OD1 ASN B  27      11.362  15.836 -46.510  1.00  0.00           O  
ATOM   1044  H   ASN B  27      14.280  14.225 -49.661  1.00  0.00           H  
ATOM   1045  HA  ASN B  27      12.148  16.254 -49.190  1.00  0.00           H  
ATOM   1046  HB2 ASN B  27      13.505  17.135 -47.279  1.00  0.00           H  
ATOM   1047  HB3 ASN B  27      14.500  15.694 -47.337  1.00  0.00           H  
ATOM   1048 HD21 ASN B  27      12.138  13.772 -45.528  1.00  0.00           H  
ATOM   1049 HD22 ASN B  27      13.800  13.961 -46.075  1.00  0.00           H  
ATOM   1050  N   LYS B  28      13.497  17.233 -51.102  1.00  0.00           N  
ATOM   1051  CA  LYS B  28      14.143  18.079 -52.118  1.00  0.00           C  
ATOM   1052  C   LYS B  28      14.048  19.550 -51.699  1.00  0.00           C  
ATOM   1053  O   LYS B  28      13.121  20.261 -52.086  1.00  0.00           O  
ATOM   1054  CB  LYS B  28      13.493  17.791 -53.487  1.00  0.00           C  
ATOM   1055  CG  LYS B  28      14.137  18.529 -54.674  1.00  0.00           C  
ATOM   1056  CD  LYS B  28      15.542  18.014 -55.026  1.00  0.00           C  
ATOM   1057  CE  LYS B  28      16.028  18.652 -56.334  1.00  0.00           C  
ATOM   1058  NZ  LYS B  28      16.487  20.040 -56.130  1.00  0.00           N1+
ATOM   1059  H   LYS B  28      12.524  16.986 -51.267  1.00  0.00           H  
ATOM   1060  HA  LYS B  28      15.200  17.816 -52.170  1.00  0.00           H  
ATOM   1061  HB2 LYS B  28      12.440  18.074 -53.444  1.00  0.00           H  
ATOM   1062  HB3 LYS B  28      13.533  16.718 -53.681  1.00  0.00           H  
ATOM   1063  HG2 LYS B  28      14.179  19.600 -54.469  1.00  0.00           H  
ATOM   1064  HG3 LYS B  28      13.492  18.383 -55.541  1.00  0.00           H  
ATOM   1065  HD2 LYS B  28      15.495  16.933 -55.166  1.00  0.00           H  
ATOM   1066  HD3 LYS B  28      16.245  18.232 -54.219  1.00  0.00           H  
ATOM   1067  HE2 LYS B  28      15.208  18.641 -57.056  1.00  0.00           H  
ATOM   1068  HE3 LYS B  28      16.852  18.062 -56.742  1.00  0.00           H  
ATOM   1069  HZ1 LYS B  28      15.763  20.654 -55.756  1.00  0.00           H  
ATOM   1070  HZ2 LYS B  28      17.341  20.099 -55.577  1.00  0.00           H  
ATOM   1071  HZ3 LYS B  28      16.680  20.528 -57.009  1.00  0.00           H  
ATOM   1072  N   GLY B  29      14.970  19.963 -50.835  1.00  0.00           N  
ATOM   1073  CA  GLY B  29      14.911  21.223 -50.097  1.00  0.00           C  
ATOM   1074  C   GLY B  29      13.858  21.188 -48.994  1.00  0.00           C  
ATOM   1075  O   GLY B  29      12.657  21.183 -49.268  1.00  0.00           O  
ATOM   1076  H   GLY B  29      15.705  19.303 -50.601  1.00  0.00           H  
ATOM   1077  HA2 GLY B  29      14.671  22.037 -50.774  1.00  0.00           H  
ATOM   1078  HA3 GLY B  29      15.881  21.434 -49.658  1.00  0.00           H  
ATOM   1079  N   ALA B  30      14.315  21.171 -47.744  1.00  0.00           N  
ATOM   1080  CA  ALA B  30      13.451  21.183 -46.570  1.00  0.00           C  
ATOM   1081  C   ALA B  30      14.114  21.923 -45.403  1.00  0.00           C  
ATOM   1082  O   ALA B  30      15.321  21.778 -45.210  1.00  0.00           O  
ATOM   1083  CB  ALA B  30      13.110  19.741 -46.187  1.00  0.00           C  
ATOM   1084  H   ALA B  30      15.319  21.181 -47.584  1.00  0.00           H  
ATOM   1085  HA  ALA B  30      12.534  21.702 -46.827  1.00  0.00           H  
ATOM   1086  HB1 ALA B  30      14.028  19.169 -46.051  1.00  0.00           H  
ATOM   1087  HB2 ALA B  30      12.552  19.743 -45.252  1.00  0.00           H  
ATOM   1088  HB3 ALA B  30      12.500  19.287 -46.967  1.00  0.00           H  
ATOM   1089  N   ILE B  31      13.338  22.662 -44.600  1.00  0.00           N  
ATOM   1090  CA  ILE B  31      13.864  23.394 -43.433  1.00  0.00           C  
ATOM   1091  C   ILE B  31      13.096  23.062 -42.150  1.00  0.00           C  
ATOM   1092  O   ILE B  31      11.862  23.074 -42.125  1.00  0.00           O  
ATOM   1093  CB  ILE B  31      14.009  24.925 -43.677  1.00  0.00           C  
ATOM   1094  CG1 ILE B  31      12.731  25.763 -43.462  1.00  0.00           C  
ATOM   1095  CG2 ILE B  31      14.539  25.220 -45.090  1.00  0.00           C  
ATOM   1096  CD1 ILE B  31      12.569  26.330 -42.049  1.00  0.00           C  
ATOM   1097  H   ILE B  31      12.343  22.709 -44.799  1.00  0.00           H  
ATOM   1098  HA  ILE B  31      14.880  23.040 -43.264  1.00  0.00           H  
ATOM   1099  HB  ILE B  31      14.760  25.292 -42.975  1.00  0.00           H  
ATOM   1100 HG12 ILE B  31      11.874  25.143 -43.689  1.00  0.00           H  
ATOM   1101 HG13 ILE B  31      12.717  26.613 -44.147  1.00  0.00           H  
ATOM   1102 HG21 ILE B  31      15.388  24.579 -45.314  1.00  0.00           H  
ATOM   1103 HG22 ILE B  31      13.762  25.041 -45.834  1.00  0.00           H  
ATOM   1104 HG23 ILE B  31      14.862  26.259 -45.148  1.00  0.00           H  
ATOM   1105 HD11 ILE B  31      11.564  26.733 -41.941  1.00  0.00           H  
ATOM   1106 HD12 ILE B  31      12.730  25.565 -41.295  1.00  0.00           H  
ATOM   1107 HD13 ILE B  31      13.282  27.133 -41.896  1.00  0.00           H  
ATOM   1108  N   ILE B  32      13.847  22.891 -41.060  1.00  0.00           N  
ATOM   1109  CA  ILE B  32      13.357  23.007 -39.681  1.00  0.00           C  
ATOM   1110  C   ILE B  32      14.349  23.828 -38.857  1.00  0.00           C  
ATOM   1111  O   ILE B  32      15.529  23.500 -38.807  1.00  0.00           O  
ATOM   1112  CB  ILE B  32      13.020  21.638 -39.049  1.00  0.00           C  
ATOM   1113  CG1 ILE B  32      12.641  21.836 -37.566  1.00  0.00           C  
ATOM   1114  CG2 ILE B  32      14.128  20.586 -39.250  1.00  0.00           C  
ATOM   1115  CD1 ILE B  32      12.055  20.594 -36.897  1.00  0.00           C  
ATOM   1116  H   ILE B  32      14.853  22.823 -41.183  1.00  0.00           H  
ATOM   1117  HA  ILE B  32      12.431  23.566 -39.705  1.00  0.00           H  
ATOM   1118  HB  ILE B  32      12.130  21.272 -39.554  1.00  0.00           H  
ATOM   1119 HG12 ILE B  32      11.901  22.634 -37.498  1.00  0.00           H  
ATOM   1120 HG13 ILE B  32      13.521  22.136 -37.002  1.00  0.00           H  
ATOM   1121 HG21 ILE B  32      15.059  20.923 -38.799  1.00  0.00           H  
ATOM   1122 HG22 ILE B  32      13.840  19.628 -38.822  1.00  0.00           H  
ATOM   1123 HG23 ILE B  32      14.291  20.428 -40.315  1.00  0.00           H  
ATOM   1124 HD11 ILE B  32      11.162  20.272 -37.433  1.00  0.00           H  
ATOM   1125 HD12 ILE B  32      12.794  19.798 -36.880  1.00  0.00           H  
ATOM   1126 HD13 ILE B  32      11.792  20.827 -35.867  1.00  0.00           H  
ATOM   1127  N   GLY B  33      13.901  24.900 -38.199  1.00  0.00           N  
ATOM   1128  CA  GLY B  33      14.815  25.778 -37.462  1.00  0.00           C  
ATOM   1129  C   GLY B  33      14.154  26.946 -36.735  1.00  0.00           C  
ATOM   1130  O   GLY B  33      12.933  26.997 -36.578  1.00  0.00           O  
ATOM   1131  H   GLY B  33      12.924  25.154 -38.267  1.00  0.00           H  
ATOM   1132  HA2 GLY B  33      15.543  26.189 -38.163  1.00  0.00           H  
ATOM   1133  HA3 GLY B  33      15.364  25.191 -36.726  1.00  0.00           H  
ATOM   1134  N   LEU B  34      14.996  27.874 -36.278  1.00  0.00           N  
ATOM   1135  CA  LEU B  34      14.640  29.085 -35.535  1.00  0.00           C  
ATOM   1136  C   LEU B  34      15.064  30.324 -36.340  1.00  0.00           C  
ATOM   1137  O   LEU B  34      16.223  30.426 -36.740  1.00  0.00           O  
ATOM   1138  CB  LEU B  34      15.353  29.068 -34.166  1.00  0.00           C  
ATOM   1139  CG  LEU B  34      14.608  28.389 -33.002  1.00  0.00           C  
ATOM   1140  CD1 LEU B  34      14.252  26.921 -33.248  1.00  0.00           C  
ATOM   1141  CD2 LEU B  34      15.469  28.445 -31.739  1.00  0.00           C  
ATOM   1142  H   LEU B  34      15.983  27.748 -36.489  1.00  0.00           H  
ATOM   1143  HA  LEU B  34      13.562  29.130 -35.378  1.00  0.00           H  
ATOM   1144  HB2 LEU B  34      15.530  30.102 -33.865  1.00  0.00           H  
ATOM   1145  HB3 LEU B  34      16.327  28.595 -34.288  1.00  0.00           H  
ATOM   1146  HG  LEU B  34      13.698  28.951 -32.807  1.00  0.00           H  
ATOM   1147 HD11 LEU B  34      13.496  26.851 -34.026  1.00  0.00           H  
ATOM   1148 HD12 LEU B  34      15.141  26.367 -33.547  1.00  0.00           H  
ATOM   1149 HD13 LEU B  34      13.840  26.482 -32.339  1.00  0.00           H  
ATOM   1150 HD21 LEU B  34      15.738  29.478 -31.519  1.00  0.00           H  
ATOM   1151 HD22 LEU B  34      14.909  28.047 -30.893  1.00  0.00           H  
ATOM   1152 HD23 LEU B  34      16.375  27.855 -31.875  1.00  0.00           H  
ATOM   1153  N   MET B  35      14.168  31.301 -36.503  1.00  0.00           N  
ATOM   1154  CA  MET B  35      14.424  32.575 -37.197  1.00  0.00           C  
ATOM   1155  C   MET B  35      15.069  32.385 -38.588  1.00  0.00           C  
ATOM   1156  O   MET B  35      16.098  32.977 -38.917  1.00  0.00           O  
ATOM   1157  CB  MET B  35      15.165  33.530 -36.242  1.00  0.00           C  
ATOM   1158  CG  MET B  35      15.211  34.983 -36.733  1.00  0.00           C  
ATOM   1159  SD  MET B  35      15.919  36.152 -35.541  1.00  0.00           S  
ATOM   1160  CE  MET B  35      14.544  36.314 -34.370  1.00  0.00           C  
ATOM   1161  H   MET B  35      13.229  31.140 -36.149  1.00  0.00           H  
ATOM   1162  HA  MET B  35      13.449  33.021 -37.391  1.00  0.00           H  
ATOM   1163  HB2 MET B  35      16.182  33.174 -36.079  1.00  0.00           H  
ATOM   1164  HB3 MET B  35      14.648  33.515 -35.282  1.00  0.00           H  
ATOM   1165  HG2 MET B  35      14.203  35.310 -36.985  1.00  0.00           H  
ATOM   1166  HG3 MET B  35      15.815  35.035 -37.638  1.00  0.00           H  
ATOM   1167  HE1 MET B  35      14.814  37.030 -33.593  1.00  0.00           H  
ATOM   1168  HE2 MET B  35      13.658  36.672 -34.893  1.00  0.00           H  
ATOM   1169  HE3 MET B  35      14.331  35.350 -33.909  1.00  0.00           H  
ATOM   1170  N   VAL B  36      14.485  31.505 -39.407  1.00  0.00           N  
ATOM   1171  CA  VAL B  36      14.978  31.206 -40.763  1.00  0.00           C  
ATOM   1172  C   VAL B  36      14.459  32.270 -41.735  1.00  0.00           C  
ATOM   1173  O   VAL B  36      13.369  32.141 -42.288  1.00  0.00           O  
ATOM   1174  CB  VAL B  36      14.625  29.765 -41.188  1.00  0.00           C  
ATOM   1175  CG1 VAL B  36      15.171  29.442 -42.588  1.00  0.00           C  
ATOM   1176  CG2 VAL B  36      15.203  28.750 -40.185  1.00  0.00           C  
ATOM   1177  H   VAL B  36      13.626  31.067 -39.089  1.00  0.00           H  
ATOM   1178  HA  VAL B  36      16.065  31.273 -40.759  1.00  0.00           H  
ATOM   1179  HB  VAL B  36      13.542  29.645 -41.200  1.00  0.00           H  
ATOM   1180 HG11 VAL B  36      16.238  29.652 -42.641  1.00  0.00           H  
ATOM   1181 HG12 VAL B  36      15.005  28.393 -42.828  1.00  0.00           H  
ATOM   1182 HG13 VAL B  36      14.660  30.044 -43.339  1.00  0.00           H  
ATOM   1183 HG21 VAL B  36      16.271  28.913 -40.052  1.00  0.00           H  
ATOM   1184 HG22 VAL B  36      14.706  28.857 -39.221  1.00  0.00           H  
ATOM   1185 HG23 VAL B  36      15.043  27.733 -40.539  1.00  0.00           H  
ATOM   1186  N   GLY B  37      15.199  33.374 -41.870  1.00  0.00           N  
ATOM   1187  CA  GLY B  37      14.791  34.589 -42.588  1.00  0.00           C  
ATOM   1188  C   GLY B  37      14.431  34.390 -44.065  1.00  0.00           C  
ATOM   1189  O   GLY B  37      13.546  35.086 -44.567  1.00  0.00           O  
ATOM   1190  H   GLY B  37      16.091  33.381 -41.392  1.00  0.00           H  
ATOM   1191  HA2 GLY B  37      15.609  35.307 -42.547  1.00  0.00           H  
ATOM   1192  HA3 GLY B  37      13.928  35.025 -42.085  1.00  0.00           H  
ATOM   1193  N   GLY B  38      14.984  33.366 -44.720  1.00  0.00           N  
ATOM   1194  CA  GLY B  38      14.539  32.929 -46.041  1.00  0.00           C  
ATOM   1195  C   GLY B  38      15.230  31.661 -46.538  1.00  0.00           C  
ATOM   1196  O   GLY B  38      16.278  31.260 -46.030  1.00  0.00           O  
ATOM   1197  H   GLY B  38      15.719  32.836 -44.270  1.00  0.00           H  
ATOM   1198  HA2 GLY B  38      14.709  33.724 -46.768  1.00  0.00           H  
ATOM   1199  HA3 GLY B  38      13.468  32.735 -45.995  1.00  0.00           H  
ATOM   1200  N   VAL B  39      14.642  31.027 -47.554  1.00  0.00           N  
ATOM   1201  CA  VAL B  39      15.203  29.852 -48.235  1.00  0.00           C  
ATOM   1202  C   VAL B  39      14.715  29.764 -49.685  1.00  0.00           C  
ATOM   1203  O   VAL B  39      13.535  29.968 -49.958  1.00  0.00           O  
ATOM   1204  CB  VAL B  39      14.923  28.554 -47.445  1.00  0.00           C  
ATOM   1205  CG1 VAL B  39      13.430  28.275 -47.225  1.00  0.00           C  
ATOM   1206  CG2 VAL B  39      15.574  27.345 -48.127  1.00  0.00           C  
ATOM   1207  H   VAL B  39      13.793  31.433 -47.942  1.00  0.00           H  
ATOM   1208  HA  VAL B  39      16.280  29.982 -48.258  1.00  0.00           H  
ATOM   1209  HB  VAL B  39      15.383  28.655 -46.462  1.00  0.00           H  
ATOM   1210 HG11 VAL B  39      12.931  28.151 -48.183  1.00  0.00           H  
ATOM   1211 HG12 VAL B  39      13.303  27.364 -46.644  1.00  0.00           H  
ATOM   1212 HG13 VAL B  39      12.969  29.100 -46.683  1.00  0.00           H  
ATOM   1213 HG21 VAL B  39      15.534  26.477 -47.473  1.00  0.00           H  
ATOM   1214 HG22 VAL B  39      15.065  27.111 -49.058  1.00  0.00           H  
ATOM   1215 HG23 VAL B  39      16.612  27.569 -48.360  1.00  0.00           H  
ATOM   1216  N   VAL B  40      15.608  29.417 -50.616  1.00  0.00           N  
ATOM   1217  CA  VAL B  40      15.295  29.234 -52.048  1.00  0.00           C  
ATOM   1218  C   VAL B  40      15.559  27.785 -52.462  1.00  0.00           C  
ATOM   1219  O   VAL B  40      16.623  27.255 -52.151  1.00  0.00           O  
ATOM   1220  CB  VAL B  40      16.097  30.213 -52.929  1.00  0.00           C  
ATOM   1221  CG1 VAL B  40      15.642  30.148 -54.393  1.00  0.00           C  
ATOM   1222  CG2 VAL B  40      15.967  31.670 -52.460  1.00  0.00           C  
ATOM   1223  H   VAL B  40      16.566  29.261 -50.316  1.00  0.00           H  
ATOM   1224  HA  VAL B  40      14.239  29.443 -52.209  1.00  0.00           H  
ATOM   1225  HB  VAL B  40      17.151  29.943 -52.886  1.00  0.00           H  
ATOM   1226 HG11 VAL B  40      14.579  30.376 -54.468  1.00  0.00           H  
ATOM   1227 HG12 VAL B  40      16.205  30.868 -54.988  1.00  0.00           H  
ATOM   1228 HG13 VAL B  40      15.826  29.156 -54.804  1.00  0.00           H  
ATOM   1229 HG21 VAL B  40      14.918  31.962 -52.418  1.00  0.00           H  
ATOM   1230 HG22 VAL B  40      16.407  31.786 -51.469  1.00  0.00           H  
ATOM   1231 HG23 VAL B  40      16.499  32.332 -53.143  1.00  0.00           H  
ATOM   1232  N   ILE B  41      14.619  27.140 -53.162  1.00  0.00           N  
ATOM   1233  CA  ILE B  41      14.687  25.713 -53.520  1.00  0.00           C  
ATOM   1234  C   ILE B  41      14.383  25.475 -55.006  1.00  0.00           C  
ATOM   1235  O   ILE B  41      13.262  25.731 -55.447  1.00  0.00           O  
ATOM   1236  CB  ILE B  41      13.718  24.884 -52.642  1.00  0.00           C  
ATOM   1237  CG1 ILE B  41      13.931  25.080 -51.120  1.00  0.00           C  
ATOM   1238  CG2 ILE B  41      13.869  23.391 -52.983  1.00  0.00           C  
ATOM   1239  CD1 ILE B  41      12.969  26.107 -50.503  1.00  0.00           C  
ATOM   1240  H   ILE B  41      13.739  27.620 -53.330  1.00  0.00           H  
ATOM   1241  HA  ILE B  41      15.696  25.347 -53.331  1.00  0.00           H  
ATOM   1242  HB  ILE B  41      12.693  25.168 -52.886  1.00  0.00           H  
ATOM   1243 HG12 ILE B  41      14.960  25.375 -50.920  1.00  0.00           H  
ATOM   1244 HG13 ILE B  41      13.767  24.139 -50.596  1.00  0.00           H  
ATOM   1245 HG21 ILE B  41      14.900  23.070 -52.839  1.00  0.00           H  
ATOM   1246 HG22 ILE B  41      13.208  22.800 -52.356  1.00  0.00           H  
ATOM   1247 HG23 ILE B  41      13.583  23.201 -54.017  1.00  0.00           H  
ATOM   1248 HD11 ILE B  41      11.943  25.901 -50.807  1.00  0.00           H  
ATOM   1249 HD12 ILE B  41      13.022  26.041 -49.417  1.00  0.00           H  
ATOM   1250 HD13 ILE B  41      13.236  27.116 -50.811  1.00  0.00           H  
ATOM   1251  N   ALA B  42      15.323  24.842 -55.715  1.00  0.00           N  
ATOM   1252  CA  ALA B  42      15.155  24.238 -57.043  1.00  0.00           C  
ATOM   1253  C   ALA B  42      15.350  22.710 -56.979  1.00  0.00           C  
ATOM   1254  O   ALA B  42      16.181  22.133 -57.711  1.00  0.00           O  
ATOM   1255  CB  ALA B  42      16.098  24.955 -58.020  1.00  0.00           C  
ATOM   1256  OXT ALA B  42      14.666  22.054 -56.152  1.00  0.00           O1-
ATOM   1257  H   ALA B  42      16.222  24.689 -55.269  1.00  0.00           H  
ATOM   1258  HA  ALA B  42      14.136  24.406 -57.392  1.00  0.00           H  
ATOM   1259  HB1 ALA B  42      15.871  26.021 -58.041  1.00  0.00           H  
ATOM   1260  HB2 ALA B  42      17.134  24.806 -57.713  1.00  0.00           H  
ATOM   1261  HB3 ALA B  42      15.961  24.543 -59.021  1.00  0.00           H  
TER    1262      ALA B  42 
ATOM   1263  N   ASP C   1      15.250  10.972   8.336  1.00  0.00           N1+
ATOM   1264  CA  ASP C   1      14.952  12.375   7.969  1.00  0.00           C  
ATOM   1265  C   ASP C   1      14.075  12.453   6.720  1.00  0.00           C  
ATOM   1266  O   ASP C   1      12.850  12.496   6.850  1.00  0.00           O  
ATOM   1267  CB  ASP C   1      16.236  13.213   7.861  1.00  0.00           C  
ATOM   1268  CG  ASP C   1      16.931  13.270   9.220  1.00  0.00           C  
ATOM   1269  OD1 ASP C   1      17.181  12.159   9.742  1.00  0.00           O  
ATOM   1270  OD2 ASP C   1      17.092  14.386   9.744  1.00  0.00           O1-
ATOM   1271  H1  ASP C   1      14.408  10.495   8.646  1.00  0.00           H  
ATOM   1272  H2  ASP C   1      15.961  10.955   9.063  1.00  0.00           H  
ATOM   1273  H3  ASP C   1      15.559  10.448   7.525  1.00  0.00           H  
ATOM   1274  HA  ASP C   1      14.368  12.809   8.779  1.00  0.00           H  
ATOM   1275  HB2 ASP C   1      15.977  14.222   7.534  1.00  0.00           H  
ATOM   1276  HB3 ASP C   1      16.909  12.768   7.125  1.00  0.00           H  
ATOM   1277  N   ALA C   2      14.664  12.434   5.520  1.00  0.00           N  
ATOM   1278  CA  ALA C   2      13.945  12.384   4.249  1.00  0.00           C  
ATOM   1279  C   ALA C   2      14.802  11.772   3.128  1.00  0.00           C  
ATOM   1280  O   ALA C   2      16.029  11.877   3.165  1.00  0.00           O  
ATOM   1281  CB  ALA C   2      13.499  13.801   3.864  1.00  0.00           C  
ATOM   1282  H   ALA C   2      15.670  12.369   5.453  1.00  0.00           H  
ATOM   1283  HA  ALA C   2      13.066  11.758   4.373  1.00  0.00           H  
ATOM   1284  HB1 ALA C   2      14.373  14.430   3.691  1.00  0.00           H  
ATOM   1285  HB2 ALA C   2      12.908  13.756   2.948  1.00  0.00           H  
ATOM   1286  HB3 ALA C   2      12.893  14.236   4.659  1.00  0.00           H  
ATOM   1287  N   GLU C   3      14.144  11.235   2.101  1.00  0.00           N  
ATOM   1288  CA  GLU C   3      14.741  10.813   0.828  1.00  0.00           C  
ATOM   1289  C   GLU C   3      14.181  11.650  -0.340  1.00  0.00           C  
ATOM   1290  O   GLU C   3      13.057  12.156  -0.292  1.00  0.00           O  
ATOM   1291  CB  GLU C   3      14.595   9.284   0.668  1.00  0.00           C  
ATOM   1292  CG  GLU C   3      14.740   8.695  -0.749  1.00  0.00           C  
ATOM   1293  CD  GLU C   3      15.978   9.123  -1.559  1.00  0.00           C  
ATOM   1294  OE1 GLU C   3      16.869   9.804  -1.006  1.00  0.00           O  
ATOM   1295  OE2 GLU C   3      15.953   8.921  -2.797  1.00  0.00           O1-
ATOM   1296  H   GLU C   3      13.129  11.207   2.153  1.00  0.00           H  
ATOM   1297  HA  GLU C   3      15.812  11.018   0.863  1.00  0.00           H  
ATOM   1298  HB2 GLU C   3      13.606   8.994   1.029  1.00  0.00           H  
ATOM   1299  HB3 GLU C   3      15.328   8.805   1.319  1.00  0.00           H  
ATOM   1300  HG2 GLU C   3      13.850   8.997  -1.300  1.00  0.00           H  
ATOM   1301  HG3 GLU C   3      14.726   7.606  -0.672  1.00  0.00           H  
ATOM   1302  N   PHE C   4      15.021  11.883  -1.351  1.00  0.00           N  
ATOM   1303  CA  PHE C   4      14.872  12.945  -2.346  1.00  0.00           C  
ATOM   1304  C   PHE C   4      14.443  12.473  -3.742  1.00  0.00           C  
ATOM   1305  O   PHE C   4      13.798  13.261  -4.435  1.00  0.00           O  
ATOM   1306  CB  PHE C   4      16.170  13.765  -2.378  1.00  0.00           C  
ATOM   1307  CG  PHE C   4      16.431  14.511  -1.079  1.00  0.00           C  
ATOM   1308  CD1 PHE C   4      16.020  15.851  -0.939  1.00  0.00           C  
ATOM   1309  CD2 PHE C   4      17.025  13.849   0.014  1.00  0.00           C  
ATOM   1310  CE1 PHE C   4      16.192  16.520   0.287  1.00  0.00           C  
ATOM   1311  CE2 PHE C   4      17.177  14.511   1.244  1.00  0.00           C  
ATOM   1312  CZ  PHE C   4      16.762  15.847   1.382  1.00  0.00           C  
ATOM   1313  H   PHE C   4      15.911  11.385  -1.320  1.00  0.00           H  
ATOM   1314  HA  PHE C   4      14.088  13.617  -2.010  1.00  0.00           H  
ATOM   1315  HB2 PHE C   4      16.107  14.491  -3.190  1.00  0.00           H  
ATOM   1316  HB3 PHE C   4      17.012  13.104  -2.592  1.00  0.00           H  
ATOM   1317  HD1 PHE C   4      15.558  16.364  -1.769  1.00  0.00           H  
ATOM   1318  HD2 PHE C   4      17.339  12.817  -0.079  1.00  0.00           H  
ATOM   1319  HE1 PHE C   4      15.873  17.548   0.392  1.00  0.00           H  
ATOM   1320  HE2 PHE C   4      17.601  13.982   2.087  1.00  0.00           H  
ATOM   1321  HZ  PHE C   4      16.879  16.352   2.330  1.00  0.00           H  
ATOM   1322  N   ARG C   5      14.731  11.215  -4.126  1.00  0.00           N  
ATOM   1323  CA  ARG C   5      14.315  10.541  -5.375  1.00  0.00           C  
ATOM   1324  C   ARG C   5      14.513  11.378  -6.653  1.00  0.00           C  
ATOM   1325  O   ARG C   5      13.624  12.141  -7.037  1.00  0.00           O  
ATOM   1326  CB  ARG C   5      12.841  10.105  -5.257  1.00  0.00           C  
ATOM   1327  CG  ARG C   5      12.397   9.302  -4.021  1.00  0.00           C  
ATOM   1328  CD  ARG C   5      12.974   7.901  -3.809  1.00  0.00           C  
ATOM   1329  NE  ARG C   5      13.263   7.208  -5.069  1.00  0.00           N  
ATOM   1330  CZ  ARG C   5      14.449   6.864  -5.519  1.00  0.00           C  
ATOM   1331  NH1 ARG C   5      15.578   7.112  -4.921  1.00  0.00           N  
ATOM   1332  NH2 ARG C   5      14.510   6.263  -6.661  1.00  0.00           N1+
ATOM   1333  H   ARG C   5      15.248  10.634  -3.465  1.00  0.00           H  
ATOM   1334  HA  ARG C   5      14.927   9.645  -5.485  1.00  0.00           H  
ATOM   1335  HB2 ARG C   5      12.575   9.550  -6.153  1.00  0.00           H  
ATOM   1336  HB3 ARG C   5      12.240  11.010  -5.258  1.00  0.00           H  
ATOM   1337  HG2 ARG C   5      11.321   9.169  -4.096  1.00  0.00           H  
ATOM   1338  HG3 ARG C   5      12.583   9.896  -3.126  1.00  0.00           H  
ATOM   1339  HD2 ARG C   5      12.258   7.317  -3.225  1.00  0.00           H  
ATOM   1340  HD3 ARG C   5      13.873   7.969  -3.213  1.00  0.00           H  
ATOM   1341  HE  ARG C   5      12.503   7.076  -5.731  1.00  0.00           H  
ATOM   1342 HH11 ARG C   5      16.420   6.976  -5.478  1.00  0.00           H  
ATOM   1343 HH12 ARG C   5      15.618   7.712  -4.092  1.00  0.00           H  
ATOM   1344 HH21 ARG C   5      13.670   6.283  -7.236  1.00  0.00           H  
ATOM   1345 HH22 ARG C   5      15.442   6.064  -7.017  1.00  0.00           H  
ATOM   1346  N   HIS C   6      15.605  11.172  -7.400  1.00  0.00           N  
ATOM   1347  CA  HIS C   6      15.798  11.784  -8.738  1.00  0.00           C  
ATOM   1348  C   HIS C   6      16.724  10.957  -9.647  1.00  0.00           C  
ATOM   1349  O   HIS C   6      17.668  11.465 -10.258  1.00  0.00           O  
ATOM   1350  CB  HIS C   6      16.233  13.261  -8.625  1.00  0.00           C  
ATOM   1351  CG  HIS C   6      15.970  14.000  -9.918  1.00  0.00           C  
ATOM   1352  CD2 HIS C   6      14.783  14.581 -10.258  1.00  0.00           C  
ATOM   1353  ND1 HIS C   6      16.741  13.929 -11.065  1.00  0.00           N1+
ATOM   1354  CE1 HIS C   6      16.018  14.425 -12.087  1.00  0.00           C  
ATOM   1355  NE2 HIS C   6      14.823  14.834 -11.616  1.00  0.00           N  
ATOM   1356  H   HIS C   6      16.237  10.423  -7.109  1.00  0.00           H  
ATOM   1357  HA  HIS C   6      14.826  11.774  -9.235  1.00  0.00           H  
ATOM   1358  HB2 HIS C   6      17.291  13.322  -8.364  1.00  0.00           H  
ATOM   1359  HB3 HIS C   6      15.662  13.749  -7.833  1.00  0.00           H  
ATOM   1360  HD1 HIS C   6      17.555  13.319 -11.156  1.00  0.00           H  
ATOM   1361  HD2 HIS C   6      13.911  14.645  -9.620  1.00  0.00           H  
ATOM   1362  HE2 HIS C   6      13.988  14.978 -12.197  1.00  0.00           H  
ATOM   1363  HE1 HIS C   6      16.273  14.321 -13.138  1.00  0.00           H  
ATOM   1364  N   ASP C   7      16.472   9.660  -9.703  1.00  0.00           N  
ATOM   1365  CA  ASP C   7      17.397   8.623 -10.169  1.00  0.00           C  
ATOM   1366  C   ASP C   7      17.292   8.448 -11.700  1.00  0.00           C  
ATOM   1367  O   ASP C   7      17.009   7.372 -12.226  1.00  0.00           O  
ATOM   1368  CB  ASP C   7      17.130   7.333  -9.366  1.00  0.00           C  
ATOM   1369  CG  ASP C   7      17.116   7.480  -7.831  1.00  0.00           C  
ATOM   1370  OD1 ASP C   7      16.840   8.578  -7.290  1.00  0.00           O  
ATOM   1371  OD2 ASP C   7      17.209   6.430  -7.160  1.00  0.00           O1-
ATOM   1372  H   ASP C   7      15.720   9.329  -9.119  1.00  0.00           H  
ATOM   1373  HA  ASP C   7      18.416   8.941  -9.945  1.00  0.00           H  
ATOM   1374  HB2 ASP C   7      17.890   6.599  -9.639  1.00  0.00           H  
ATOM   1375  HB3 ASP C   7      16.159   6.935  -9.666  1.00  0.00           H  
ATOM   1376  N   SER C   8      17.347   9.574 -12.416  1.00  0.00           N  
ATOM   1377  CA  SER C   8      16.535   9.816 -13.612  1.00  0.00           C  
ATOM   1378  C   SER C   8      17.126   9.292 -14.926  1.00  0.00           C  
ATOM   1379  O   SER C   8      17.357  10.057 -15.865  1.00  0.00           O  
ATOM   1380  CB  SER C   8      16.154  11.300 -13.668  1.00  0.00           C  
ATOM   1381  OG  SER C   8      17.297  12.122 -13.826  1.00  0.00           O  
ATOM   1382  H   SER C   8      17.640  10.401 -11.910  1.00  0.00           H  
ATOM   1383  HA  SER C   8      15.606   9.266 -13.469  1.00  0.00           H  
ATOM   1384  HB2 SER C   8      15.658  11.567 -12.735  1.00  0.00           H  
ATOM   1385  HB3 SER C   8      15.466  11.468 -14.498  1.00  0.00           H  
ATOM   1386  HG  SER C   8      17.738  11.802 -14.627  1.00  0.00           H  
ATOM   1387  N   GLY C   9      17.301   7.973 -15.024  1.00  0.00           N  
ATOM   1388  CA  GLY C   9      17.708   7.252 -16.240  1.00  0.00           C  
ATOM   1389  C   GLY C   9      16.642   7.159 -17.347  1.00  0.00           C  
ATOM   1390  O   GLY C   9      16.728   6.269 -18.186  1.00  0.00           O  
ATOM   1391  H   GLY C   9      17.122   7.429 -14.183  1.00  0.00           H  
ATOM   1392  HA2 GLY C   9      17.995   6.237 -15.967  1.00  0.00           H  
ATOM   1393  HA3 GLY C   9      18.582   7.748 -16.665  1.00  0.00           H  
ATOM   1394  N   TYR C  10      15.623   8.028 -17.335  1.00  0.00           N  
ATOM   1395  CA  TYR C  10      14.475   8.012 -18.260  1.00  0.00           C  
ATOM   1396  C   TYR C  10      14.900   8.159 -19.734  1.00  0.00           C  
ATOM   1397  O   TYR C  10      14.292   7.587 -20.635  1.00  0.00           O  
ATOM   1398  CB  TYR C  10      13.533   9.163 -17.850  1.00  0.00           C  
ATOM   1399  CG  TYR C  10      12.056   8.995 -18.175  1.00  0.00           C  
ATOM   1400  CD1 TYR C  10      11.120   8.938 -17.122  1.00  0.00           C  
ATOM   1401  CD2 TYR C  10      11.603   8.947 -19.509  1.00  0.00           C  
ATOM   1402  CE1 TYR C  10       9.742   8.866 -17.397  1.00  0.00           C  
ATOM   1403  CE2 TYR C  10      10.227   8.833 -19.786  1.00  0.00           C  
ATOM   1404  CZ  TYR C  10       9.293   8.821 -18.733  1.00  0.00           C  
ATOM   1405  OH  TYR C  10       7.966   8.809 -19.021  1.00  0.00           O  
ATOM   1406  H   TYR C  10      15.636   8.743 -16.625  1.00  0.00           H  
ATOM   1407  HA  TYR C  10      13.948   7.062 -18.150  1.00  0.00           H  
ATOM   1408  HB2 TYR C  10      13.884  10.092 -18.301  1.00  0.00           H  
ATOM   1409  HB3 TYR C  10      13.613   9.299 -16.772  1.00  0.00           H  
ATOM   1410  HD1 TYR C  10      11.460   8.961 -16.096  1.00  0.00           H  
ATOM   1411  HD2 TYR C  10      12.307   8.991 -20.325  1.00  0.00           H  
ATOM   1412  HE1 TYR C  10       9.035   8.830 -16.586  1.00  0.00           H  
ATOM   1413  HE2 TYR C  10       9.867   8.768 -20.799  1.00  0.00           H  
ATOM   1414  HH  TYR C  10       7.432   9.022 -18.250  1.00  0.00           H  
ATOM   1415  N   GLU C  11      15.952   8.942 -19.990  1.00  0.00           N  
ATOM   1416  CA  GLU C  11      16.583   9.075 -21.305  1.00  0.00           C  
ATOM   1417  C   GLU C  11      18.030   9.582 -21.161  1.00  0.00           C  
ATOM   1418  O   GLU C  11      18.399  10.108 -20.108  1.00  0.00           O  
ATOM   1419  CB  GLU C  11      15.767  10.045 -22.180  1.00  0.00           C  
ATOM   1420  CG  GLU C  11      15.917   9.744 -23.680  1.00  0.00           C  
ATOM   1421  CD  GLU C  11      16.318  10.998 -24.449  1.00  0.00           C  
ATOM   1422  OE1 GLU C  11      17.502  11.122 -24.826  1.00  0.00           O  
ATOM   1423  OE2 GLU C  11      15.451  11.867 -24.688  1.00  0.00           O1-
ATOM   1424  H   GLU C  11      16.452   9.320 -19.199  1.00  0.00           H  
ATOM   1425  HA  GLU C  11      16.600   8.088 -21.771  1.00  0.00           H  
ATOM   1426  HB2 GLU C  11      16.084  11.066 -21.967  1.00  0.00           H  
ATOM   1427  HB3 GLU C  11      14.710   9.982 -21.926  1.00  0.00           H  
ATOM   1428  HG2 GLU C  11      14.970   9.368 -24.070  1.00  0.00           H  
ATOM   1429  HG3 GLU C  11      16.667   8.967 -23.843  1.00  0.00           H  
ATOM   1430  N   VAL C  12      18.827   9.524 -22.235  1.00  0.00           N  
ATOM   1431  CA  VAL C  12      20.260   9.881 -22.225  1.00  0.00           C  
ATOM   1432  C   VAL C  12      20.526  11.332 -22.649  1.00  0.00           C  
ATOM   1433  O   VAL C  12      21.294  12.033 -21.994  1.00  0.00           O  
ATOM   1434  CB  VAL C  12      21.063   8.899 -23.108  1.00  0.00           C  
ATOM   1435  CG1 VAL C  12      22.566   9.206 -23.112  1.00  0.00           C  
ATOM   1436  CG2 VAL C  12      20.890   7.448 -22.637  1.00  0.00           C  
ATOM   1437  H   VAL C  12      18.445   9.128 -23.083  1.00  0.00           H  
ATOM   1438  HA  VAL C  12      20.639   9.779 -21.206  1.00  0.00           H  
ATOM   1439  HB  VAL C  12      20.698   8.971 -24.134  1.00  0.00           H  
ATOM   1440 HG11 VAL C  12      22.758  10.187 -23.544  1.00  0.00           H  
ATOM   1441 HG12 VAL C  12      22.951   9.187 -22.091  1.00  0.00           H  
ATOM   1442 HG13 VAL C  12      23.098   8.460 -23.703  1.00  0.00           H  
ATOM   1443 HG21 VAL C  12      19.848   7.139 -22.714  1.00  0.00           H  
ATOM   1444 HG22 VAL C  12      21.486   6.779 -23.257  1.00  0.00           H  
ATOM   1445 HG23 VAL C  12      21.212   7.351 -21.600  1.00  0.00           H  
ATOM   1446  N   HIS C  13      19.901  11.812 -23.730  1.00  0.00           N  
ATOM   1447  CA  HIS C  13      20.221  13.097 -24.374  1.00  0.00           C  
ATOM   1448  C   HIS C  13      19.214  14.201 -24.053  1.00  0.00           C  
ATOM   1449  O   HIS C  13      19.633  15.310 -23.729  1.00  0.00           O  
ATOM   1450  CB  HIS C  13      20.357  12.894 -25.891  1.00  0.00           C  
ATOM   1451  CG  HIS C  13      21.408  11.876 -26.265  1.00  0.00           C  
ATOM   1452  CD2 HIS C  13      21.170  10.615 -26.737  1.00  0.00           C  
ATOM   1453  ND1 HIS C  13      22.778  12.044 -26.177  1.00  0.00           N1+
ATOM   1454  CE1 HIS C  13      23.366  10.903 -26.598  1.00  0.00           C  
ATOM   1455  NE2 HIS C  13      22.403  10.020 -26.943  1.00  0.00           N  
ATOM   1456  H   HIS C  13      19.167  11.246 -24.154  1.00  0.00           H  
ATOM   1457  HA  HIS C  13      21.182  13.452 -24.000  1.00  0.00           H  
ATOM   1458  HB2 HIS C  13      20.614  13.848 -26.359  1.00  0.00           H  
ATOM   1459  HB3 HIS C  13      19.395  12.579 -26.301  1.00  0.00           H  
ATOM   1460  HD1 HIS C  13      23.250  12.885 -25.862  1.00  0.00           H  
ATOM   1461  HD2 HIS C  13      20.193  10.177 -26.915  1.00  0.00           H  
ATOM   1462  HE2 HIS C  13      22.555   9.087 -27.315  1.00  0.00           H  
ATOM   1463  HE1 HIS C  13      24.438  10.730 -26.660  1.00  0.00           H  
ATOM   1464  N   HIS C  14      17.908  13.905 -24.040  1.00  0.00           N  
ATOM   1465  CA  HIS C  14      16.789  14.831 -23.730  1.00  0.00           C  
ATOM   1466  C   HIS C  14      16.598  16.029 -24.691  1.00  0.00           C  
ATOM   1467  O   HIS C  14      15.564  16.691 -24.612  1.00  0.00           O  
ATOM   1468  CB  HIS C  14      16.856  15.336 -22.263  1.00  0.00           C  
ATOM   1469  CG  HIS C  14      17.620  14.471 -21.284  1.00  0.00           C  
ATOM   1470  CD2 HIS C  14      17.150  13.370 -20.627  1.00  0.00           C  
ATOM   1471  ND1 HIS C  14      18.969  14.592 -20.994  1.00  0.00           N1+
ATOM   1472  CE1 HIS C  14      19.324  13.552 -20.215  1.00  0.00           C  
ATOM   1473  NE2 HIS C  14      18.228  12.807 -19.967  1.00  0.00           N  
ATOM   1474  H   HIS C  14      17.658  12.955 -24.313  1.00  0.00           H  
ATOM   1475  HA  HIS C  14      15.878  14.239 -23.821  1.00  0.00           H  
ATOM   1476  HB2 HIS C  14      15.839  15.480 -21.892  1.00  0.00           H  
ATOM   1477  HB3 HIS C  14      17.332  16.319 -22.258  1.00  0.00           H  
ATOM   1478  HD1 HIS C  14      19.605  15.236 -21.462  1.00  0.00           H  
ATOM   1479  HD2 HIS C  14      16.143  12.971 -20.684  1.00  0.00           H  
ATOM   1480  HE2 HIS C  14      18.249  11.856 -19.579  1.00  0.00           H  
ATOM   1481  HE1 HIS C  14      20.345  13.271 -19.963  1.00  0.00           H  
ATOM   1482  N   GLN C  15      17.592  16.329 -25.530  1.00  0.00           N  
ATOM   1483  CA  GLN C  15      17.784  17.590 -26.249  1.00  0.00           C  
ATOM   1484  C   GLN C  15      18.464  17.299 -27.606  1.00  0.00           C  
ATOM   1485  O   GLN C  15      19.461  16.572 -27.622  1.00  0.00           O  
ATOM   1486  CB  GLN C  15      18.671  18.486 -25.349  1.00  0.00           C  
ATOM   1487  CG  GLN C  15      18.427  19.996 -25.462  1.00  0.00           C  
ATOM   1488  CD  GLN C  15      18.701  20.552 -26.850  1.00  0.00           C  
ATOM   1489  NE2 GLN C  15      19.926  20.911 -27.157  1.00  0.00           N  
ATOM   1490  OE1 GLN C  15      17.824  20.633 -27.695  1.00  0.00           O  
ATOM   1491  H   GLN C  15      18.408  15.740 -25.499  1.00  0.00           H  
ATOM   1492  HA  GLN C  15      16.826  18.077 -26.405  1.00  0.00           H  
ATOM   1493  HB2 GLN C  15      19.724  18.275 -25.543  1.00  0.00           H  
ATOM   1494  HB3 GLN C  15      18.486  18.232 -24.303  1.00  0.00           H  
ATOM   1495  HG2 GLN C  15      19.076  20.504 -24.749  1.00  0.00           H  
ATOM   1496  HG3 GLN C  15      17.400  20.219 -25.178  1.00  0.00           H  
ATOM   1497 HE21 GLN C  15      20.068  21.321 -28.064  1.00  0.00           H  
ATOM   1498 HE22 GLN C  15      20.663  20.853 -26.477  1.00  0.00           H  
ATOM   1499  N   LYS C  16      17.967  17.851 -28.729  1.00  0.00           N  
ATOM   1500  CA  LYS C  16      18.661  17.836 -30.040  1.00  0.00           C  
ATOM   1501  C   LYS C  16      18.218  18.943 -31.011  1.00  0.00           C  
ATOM   1502  O   LYS C  16      17.025  19.228 -31.129  1.00  0.00           O  
ATOM   1503  CB  LYS C  16      18.539  16.455 -30.719  1.00  0.00           C  
ATOM   1504  CG  LYS C  16      17.113  16.050 -31.145  1.00  0.00           C  
ATOM   1505  CD  LYS C  16      17.078  14.641 -31.758  1.00  0.00           C  
ATOM   1506  CE  LYS C  16      17.837  14.541 -33.090  1.00  0.00           C  
ATOM   1507  NZ  LYS C  16      17.041  15.032 -34.238  1.00  0.00           N1+
ATOM   1508  H   LYS C  16      17.131  18.416 -28.639  1.00  0.00           H  
ATOM   1509  HA  LYS C  16      19.720  17.999 -29.835  1.00  0.00           H  
ATOM   1510  HB2 LYS C  16      18.929  15.695 -30.040  1.00  0.00           H  
ATOM   1511  HB3 LYS C  16      19.185  16.463 -31.597  1.00  0.00           H  
ATOM   1512  HG2 LYS C  16      16.720  16.758 -31.874  1.00  0.00           H  
ATOM   1513  HG3 LYS C  16      16.465  16.058 -30.268  1.00  0.00           H  
ATOM   1514  HD2 LYS C  16      16.040  14.336 -31.905  1.00  0.00           H  
ATOM   1515  HD3 LYS C  16      17.529  13.946 -31.048  1.00  0.00           H  
ATOM   1516  HE2 LYS C  16      18.092  13.491 -33.265  1.00  0.00           H  
ATOM   1517  HE3 LYS C  16      18.778  15.089 -33.021  1.00  0.00           H  
ATOM   1518  HZ1 LYS C  16      16.762  16.010 -34.181  1.00  0.00           H  
ATOM   1519  HZ2 LYS C  16      17.572  14.941 -35.105  1.00  0.00           H  
ATOM   1520  HZ3 LYS C  16      16.198  14.492 -34.369  1.00  0.00           H  
ATOM   1521  N   LEU C  17      19.162  19.429 -31.829  1.00  0.00           N  
ATOM   1522  CA  LEU C  17      18.939  20.364 -32.947  1.00  0.00           C  
ATOM   1523  C   LEU C  17      19.621  19.883 -34.249  1.00  0.00           C  
ATOM   1524  O   LEU C  17      20.457  20.574 -34.822  1.00  0.00           O  
ATOM   1525  CB  LEU C  17      19.347  21.811 -32.584  1.00  0.00           C  
ATOM   1526  CG  LEU C  17      18.556  22.458 -31.430  1.00  0.00           C  
ATOM   1527  CD1 LEU C  17      19.282  22.294 -30.094  1.00  0.00           C  
ATOM   1528  CD2 LEU C  17      18.363  23.956 -31.667  1.00  0.00           C  
ATOM   1529  H   LEU C  17      20.113  19.131 -31.669  1.00  0.00           H  
ATOM   1530  HA  LEU C  17      17.874  20.387 -33.166  1.00  0.00           H  
ATOM   1531  HB2 LEU C  17      19.181  22.415 -33.478  1.00  0.00           H  
ATOM   1532  HB3 LEU C  17      20.416  21.852 -32.370  1.00  0.00           H  
ATOM   1533  HG  LEU C  17      17.571  21.997 -31.361  1.00  0.00           H  
ATOM   1534 HD11 LEU C  17      19.418  21.239 -29.881  1.00  0.00           H  
ATOM   1535 HD12 LEU C  17      20.253  22.789 -30.135  1.00  0.00           H  
ATOM   1536 HD13 LEU C  17      18.683  22.742 -29.301  1.00  0.00           H  
ATOM   1537 HD21 LEU C  17      17.804  24.117 -32.588  1.00  0.00           H  
ATOM   1538 HD22 LEU C  17      17.802  24.392 -30.840  1.00  0.00           H  
ATOM   1539 HD23 LEU C  17      19.332  24.450 -31.746  1.00  0.00           H  
ATOM   1540  N   VAL C  18      19.260  18.686 -34.722  1.00  0.00           N  
ATOM   1541  CA  VAL C  18      19.676  18.138 -36.033  1.00  0.00           C  
ATOM   1542  C   VAL C  18      18.470  17.533 -36.762  1.00  0.00           C  
ATOM   1543  O   VAL C  18      17.587  16.983 -36.112  1.00  0.00           O  
ATOM   1544  CB  VAL C  18      20.843  17.132 -35.927  1.00  0.00           C  
ATOM   1545  CG1 VAL C  18      22.161  17.847 -35.618  1.00  0.00           C  
ATOM   1546  CG2 VAL C  18      20.622  16.047 -34.868  1.00  0.00           C  
ATOM   1547  H   VAL C  18      18.532  18.190 -34.233  1.00  0.00           H  
ATOM   1548  HA  VAL C  18      20.034  18.961 -36.650  1.00  0.00           H  
ATOM   1549  HB  VAL C  18      20.955  16.644 -36.896  1.00  0.00           H  
ATOM   1550 HG11 VAL C  18      22.352  18.616 -36.368  1.00  0.00           H  
ATOM   1551 HG12 VAL C  18      22.121  18.317 -34.636  1.00  0.00           H  
ATOM   1552 HG13 VAL C  18      22.984  17.132 -35.637  1.00  0.00           H  
ATOM   1553 HG21 VAL C  18      19.704  15.511 -35.084  1.00  0.00           H  
ATOM   1554 HG22 VAL C  18      21.447  15.335 -34.903  1.00  0.00           H  
ATOM   1555 HG23 VAL C  18      20.577  16.485 -33.872  1.00  0.00           H  
ATOM   1556  N   PHE C  19      18.406  17.660 -38.094  1.00  0.00           N  
ATOM   1557  CA  PHE C  19      17.200  17.434 -38.923  1.00  0.00           C  
ATOM   1558  C   PHE C  19      16.549  16.040 -38.778  1.00  0.00           C  
ATOM   1559  O   PHE C  19      15.334  15.912 -38.926  1.00  0.00           O  
ATOM   1560  CB  PHE C  19      17.607  17.694 -40.386  1.00  0.00           C  
ATOM   1561  CG  PHE C  19      16.494  17.643 -41.422  1.00  0.00           C  
ATOM   1562  CD1 PHE C  19      15.952  18.837 -41.936  1.00  0.00           C  
ATOM   1563  CD2 PHE C  19      16.052  16.406 -41.938  1.00  0.00           C  
ATOM   1564  CE1 PHE C  19      14.980  18.798 -42.952  1.00  0.00           C  
ATOM   1565  CE2 PHE C  19      15.075  16.364 -42.948  1.00  0.00           C  
ATOM   1566  CZ  PHE C  19      14.544  17.561 -43.461  1.00  0.00           C  
ATOM   1567  H   PHE C  19      19.184  18.110 -38.552  1.00  0.00           H  
ATOM   1568  HA  PHE C  19      16.443  18.169 -38.646  1.00  0.00           H  
ATOM   1569  HB2 PHE C  19      18.369  16.968 -40.673  1.00  0.00           H  
ATOM   1570  HB3 PHE C  19      18.073  18.680 -40.442  1.00  0.00           H  
ATOM   1571  HD1 PHE C  19      16.296  19.793 -41.567  1.00  0.00           H  
ATOM   1572  HD2 PHE C  19      16.470  15.482 -41.568  1.00  0.00           H  
ATOM   1573  HE1 PHE C  19      14.575  19.721 -43.343  1.00  0.00           H  
ATOM   1574  HE2 PHE C  19      14.749  15.412 -43.343  1.00  0.00           H  
ATOM   1575  HZ  PHE C  19      13.803  17.528 -44.246  1.00  0.00           H  
ATOM   1576  N   PHE C  20      17.346  15.021 -38.453  1.00  0.00           N  
ATOM   1577  CA  PHE C  20      16.957  13.619 -38.261  1.00  0.00           C  
ATOM   1578  C   PHE C  20      17.542  13.083 -36.938  1.00  0.00           C  
ATOM   1579  O   PHE C  20      18.379  13.744 -36.314  1.00  0.00           O  
ATOM   1580  CB  PHE C  20      17.423  12.808 -39.486  1.00  0.00           C  
ATOM   1581  CG  PHE C  20      18.928  12.744 -39.683  1.00  0.00           C  
ATOM   1582  CD1 PHE C  20      19.653  11.636 -39.205  1.00  0.00           C  
ATOM   1583  CD2 PHE C  20      19.604  13.781 -40.356  1.00  0.00           C  
ATOM   1584  CE1 PHE C  20      21.047  11.578 -39.374  1.00  0.00           C  
ATOM   1585  CE2 PHE C  20      20.999  13.722 -40.526  1.00  0.00           C  
ATOM   1586  CZ  PHE C  20      21.721  12.622 -40.030  1.00  0.00           C  
ATOM   1587  H   PHE C  20      18.319  15.226 -38.289  1.00  0.00           H  
ATOM   1588  HA  PHE C  20      15.869  13.531 -38.204  1.00  0.00           H  
ATOM   1589  HB2 PHE C  20      16.968  13.234 -40.381  1.00  0.00           H  
ATOM   1590  HB3 PHE C  20      17.048  11.789 -39.404  1.00  0.00           H  
ATOM   1591  HD1 PHE C  20      19.137  10.816 -38.722  1.00  0.00           H  
ATOM   1592  HD2 PHE C  20      19.050  14.618 -40.752  1.00  0.00           H  
ATOM   1593  HE1 PHE C  20      21.595  10.719 -39.010  1.00  0.00           H  
ATOM   1594  HE2 PHE C  20      21.517  14.514 -41.049  1.00  0.00           H  
ATOM   1595  HZ  PHE C  20      22.793  12.572 -40.166  1.00  0.00           H  
ATOM   1596  N   ALA C  21      17.062  11.943 -36.453  1.00  0.00           N  
ATOM   1597  CA  ALA C  21      17.613  11.173 -35.329  1.00  0.00           C  
ATOM   1598  C   ALA C  21      17.817   9.675 -35.661  1.00  0.00           C  
ATOM   1599  O   ALA C  21      18.235   8.909 -34.794  1.00  0.00           O  
ATOM   1600  CB  ALA C  21      16.687  11.340 -34.114  1.00  0.00           C  
ATOM   1601  H   ALA C  21      16.276  11.519 -36.953  1.00  0.00           H  
ATOM   1602  HA  ALA C  21      18.596  11.570 -35.077  1.00  0.00           H  
ATOM   1603  HB1 ALA C  21      16.404  12.378 -33.981  1.00  0.00           H  
ATOM   1604  HB2 ALA C  21      15.778  10.756 -34.265  1.00  0.00           H  
ATOM   1605  HB3 ALA C  21      17.189  10.971 -33.220  1.00  0.00           H  
ATOM   1606  N   GLU C  22      17.492   9.261 -36.888  1.00  0.00           N  
ATOM   1607  CA  GLU C  22      17.233   7.876 -37.290  1.00  0.00           C  
ATOM   1608  C   GLU C  22      17.638   7.608 -38.754  1.00  0.00           C  
ATOM   1609  O   GLU C  22      17.999   8.530 -39.488  1.00  0.00           O  
ATOM   1610  CB  GLU C  22      15.733   7.570 -37.058  1.00  0.00           C  
ATOM   1611  CG  GLU C  22      14.719   8.446 -37.830  1.00  0.00           C  
ATOM   1612  CD  GLU C  22      14.688   9.906 -37.352  1.00  0.00           C  
ATOM   1613  OE1 GLU C  22      14.295  10.161 -36.193  1.00  0.00           O  
ATOM   1614  OE2 GLU C  22      15.178  10.793 -38.089  1.00  0.00           O1-
ATOM   1615  H   GLU C  22      17.158   9.955 -37.548  1.00  0.00           H  
ATOM   1616  HA  GLU C  22      17.818   7.201 -36.665  1.00  0.00           H  
ATOM   1617  HB2 GLU C  22      15.523   7.654 -35.991  1.00  0.00           H  
ATOM   1618  HB3 GLU C  22      15.552   6.529 -37.329  1.00  0.00           H  
ATOM   1619  HG2 GLU C  22      13.725   8.014 -37.695  1.00  0.00           H  
ATOM   1620  HG3 GLU C  22      14.949   8.408 -38.896  1.00  0.00           H  
ATOM   1621  N   ASP C  23      17.571   6.346 -39.189  1.00  0.00           N  
ATOM   1622  CA  ASP C  23      17.650   5.968 -40.605  1.00  0.00           C  
ATOM   1623  C   ASP C  23      16.495   6.610 -41.397  1.00  0.00           C  
ATOM   1624  O   ASP C  23      15.339   6.534 -40.981  1.00  0.00           O  
ATOM   1625  CB  ASP C  23      17.614   4.440 -40.733  1.00  0.00           C  
ATOM   1626  CG  ASP C  23      18.731   3.778 -39.925  1.00  0.00           C  
ATOM   1627  OD1 ASP C  23      19.815   3.562 -40.510  1.00  0.00           O  
ATOM   1628  OD2 ASP C  23      18.488   3.514 -38.724  1.00  0.00           O1-
ATOM   1629  H   ASP C  23      17.373   5.599 -38.536  1.00  0.00           H  
ATOM   1630  HA  ASP C  23      18.599   6.325 -41.008  1.00  0.00           H  
ATOM   1631  HB2 ASP C  23      17.718   4.170 -41.786  1.00  0.00           H  
ATOM   1632  HB3 ASP C  23      16.649   4.068 -40.383  1.00  0.00           H  
ATOM   1633  N   VAL C  24      16.812   7.299 -42.500  1.00  0.00           N  
ATOM   1634  CA  VAL C  24      15.943   8.342 -43.078  1.00  0.00           C  
ATOM   1635  C   VAL C  24      16.119   8.485 -44.601  1.00  0.00           C  
ATOM   1636  O   VAL C  24      17.198   8.211 -45.131  1.00  0.00           O  
ATOM   1637  CB  VAL C  24      16.219   9.665 -42.324  1.00  0.00           C  
ATOM   1638  CG1 VAL C  24      17.630  10.225 -42.567  1.00  0.00           C  
ATOM   1639  CG2 VAL C  24      15.194  10.753 -42.635  1.00  0.00           C  
ATOM   1640  H   VAL C  24      17.764   7.271 -42.828  1.00  0.00           H  
ATOM   1641  HA  VAL C  24      14.903   8.064 -42.899  1.00  0.00           H  
ATOM   1642  HB  VAL C  24      16.129   9.466 -41.257  1.00  0.00           H  
ATOM   1643 HG11 VAL C  24      17.764  11.142 -41.997  1.00  0.00           H  
ATOM   1644 HG12 VAL C  24      18.370   9.504 -42.219  1.00  0.00           H  
ATOM   1645 HG13 VAL C  24      17.789  10.418 -43.627  1.00  0.00           H  
ATOM   1646 HG21 VAL C  24      14.204  10.365 -42.399  1.00  0.00           H  
ATOM   1647 HG22 VAL C  24      15.380  11.623 -42.004  1.00  0.00           H  
ATOM   1648 HG23 VAL C  24      15.222  11.030 -43.686  1.00  0.00           H  
ATOM   1649  N   GLY C  25      15.070   8.928 -45.304  1.00  0.00           N  
ATOM   1650  CA  GLY C  25      14.990   9.020 -46.765  1.00  0.00           C  
ATOM   1651  C   GLY C  25      15.804  10.136 -47.443  1.00  0.00           C  
ATOM   1652  O   GLY C  25      16.698  10.755 -46.864  1.00  0.00           O  
ATOM   1653  H   GLY C  25      14.183   9.019 -44.804  1.00  0.00           H  
ATOM   1654  HA2 GLY C  25      13.942   9.155 -47.027  1.00  0.00           H  
ATOM   1655  HA3 GLY C  25      15.307   8.068 -47.190  1.00  0.00           H  
ATOM   1656  N   SER C  26      15.535  10.364 -48.737  1.00  0.00           N  
ATOM   1657  CA  SER C  26      16.439  11.070 -49.672  1.00  0.00           C  
ATOM   1658  C   SER C  26      16.525  12.590 -49.437  1.00  0.00           C  
ATOM   1659  O   SER C  26      15.897  13.400 -50.123  1.00  0.00           O  
ATOM   1660  CB  SER C  26      16.089  10.756 -51.135  1.00  0.00           C  
ATOM   1661  OG  SER C  26      15.750   9.395 -51.310  1.00  0.00           O  
ATOM   1662  H   SER C  26      14.790   9.821 -49.150  1.00  0.00           H  
ATOM   1663  HA  SER C  26      17.439  10.666 -49.509  1.00  0.00           H  
ATOM   1664  HB2 SER C  26      16.947  10.996 -51.764  1.00  0.00           H  
ATOM   1665  HB3 SER C  26      15.251  11.367 -51.460  1.00  0.00           H  
ATOM   1666  HG  SER C  26      14.779   9.332 -51.335  1.00  0.00           H  
ATOM   1667  N   ASN C  27      17.325  12.990 -48.453  1.00  0.00           N  
ATOM   1668  CA  ASN C  27      17.402  14.339 -47.883  1.00  0.00           C  
ATOM   1669  C   ASN C  27      18.236  15.354 -48.702  1.00  0.00           C  
ATOM   1670  O   ASN C  27      19.116  16.034 -48.168  1.00  0.00           O  
ATOM   1671  CB  ASN C  27      17.842  14.164 -46.413  1.00  0.00           C  
ATOM   1672  CG  ASN C  27      16.721  13.643 -45.529  1.00  0.00           C  
ATOM   1673  ND2 ASN C  27      17.032  12.990 -44.437  1.00  0.00           N  
ATOM   1674  OD1 ASN C  27      15.549  13.864 -45.781  1.00  0.00           O  
ATOM   1675  H   ASN C  27      17.705  12.240 -47.884  1.00  0.00           H  
ATOM   1676  HA  ASN C  27      16.397  14.758 -47.885  1.00  0.00           H  
ATOM   1677  HB2 ASN C  27      18.157  15.113 -45.999  1.00  0.00           H  
ATOM   1678  HB3 ASN C  27      18.695  13.487 -46.361  1.00  0.00           H  
ATOM   1679 HD21 ASN C  27      16.272  12.556 -43.941  1.00  0.00           H  
ATOM   1680 HD22 ASN C  27      17.983  12.724 -44.258  1.00  0.00           H  
ATOM   1681  N   LYS C  28      17.958  15.485 -50.008  1.00  0.00           N  
ATOM   1682  CA  LYS C  28      18.650  16.420 -50.917  1.00  0.00           C  
ATOM   1683  C   LYS C  28      18.300  17.885 -50.598  1.00  0.00           C  
ATOM   1684  O   LYS C  28      17.427  18.485 -51.224  1.00  0.00           O  
ATOM   1685  CB  LYS C  28      18.360  16.036 -52.385  1.00  0.00           C  
ATOM   1686  CG  LYS C  28      19.157  16.875 -53.408  1.00  0.00           C  
ATOM   1687  CD  LYS C  28      20.655  16.518 -53.473  1.00  0.00           C  
ATOM   1688  CE  LYS C  28      21.512  17.684 -53.988  1.00  0.00           C  
ATOM   1689  NZ  LYS C  28      21.099  18.161 -55.326  1.00  0.00           N1+
ATOM   1690  H   LYS C  28      17.183  14.938 -50.369  1.00  0.00           H  
ATOM   1691  HA  LYS C  28      19.718  16.306 -50.737  1.00  0.00           H  
ATOM   1692  HB2 LYS C  28      17.295  16.173 -52.579  1.00  0.00           H  
ATOM   1693  HB3 LYS C  28      18.592  14.981 -52.538  1.00  0.00           H  
ATOM   1694  HG2 LYS C  28      19.048  17.933 -53.174  1.00  0.00           H  
ATOM   1695  HG3 LYS C  28      18.725  16.716 -54.397  1.00  0.00           H  
ATOM   1696  HD2 LYS C  28      20.790  15.644 -54.112  1.00  0.00           H  
ATOM   1697  HD3 LYS C  28      21.021  16.261 -52.479  1.00  0.00           H  
ATOM   1698  HE2 LYS C  28      22.561  17.377 -54.009  1.00  0.00           H  
ATOM   1699  HE3 LYS C  28      21.421  18.516 -53.283  1.00  0.00           H  
ATOM   1700  HZ1 LYS C  28      21.196  17.483 -56.063  1.00  0.00           H  
ATOM   1701  HZ2 LYS C  28      20.150  18.543 -55.301  1.00  0.00           H  
ATOM   1702  HZ3 LYS C  28      21.593  19.028 -55.563  1.00  0.00           H  
ATOM   1703  N   GLY C  29      19.050  18.478 -49.669  1.00  0.00           N  
ATOM   1704  CA  GLY C  29      18.860  19.857 -49.206  1.00  0.00           C  
ATOM   1705  C   GLY C  29      18.003  19.988 -47.944  1.00  0.00           C  
ATOM   1706  O   GLY C  29      17.324  20.996 -47.760  1.00  0.00           O  
ATOM   1707  H   GLY C  29      19.695  17.886 -49.161  1.00  0.00           H  
ATOM   1708  HA2 GLY C  29      18.398  20.446 -49.990  1.00  0.00           H  
ATOM   1709  HA3 GLY C  29      19.836  20.290 -48.987  1.00  0.00           H  
ATOM   1710  N   ALA C  30      18.011  18.968 -47.089  1.00  0.00           N  
ATOM   1711  CA  ALA C  30      17.509  19.064 -45.723  1.00  0.00           C  
ATOM   1712  C   ALA C  30      18.449  19.935 -44.867  1.00  0.00           C  
ATOM   1713  O   ALA C  30      19.604  19.554 -44.670  1.00  0.00           O  
ATOM   1714  CB  ALA C  30      17.451  17.637 -45.181  1.00  0.00           C  
ATOM   1715  H   ALA C  30      18.559  18.151 -47.316  1.00  0.00           H  
ATOM   1716  HA  ALA C  30      16.508  19.497 -45.714  1.00  0.00           H  
ATOM   1717  HB1 ALA C  30      18.429  17.169 -45.292  1.00  0.00           H  
ATOM   1718  HB2 ALA C  30      17.222  17.663 -44.122  1.00  0.00           H  
ATOM   1719  HB3 ALA C  30      16.690  17.063 -45.710  1.00  0.00           H  
ATOM   1720  N   ILE C  31      17.978  21.075 -44.346  1.00  0.00           N  
ATOM   1721  CA  ILE C  31      18.792  21.993 -43.525  1.00  0.00           C  
ATOM   1722  C   ILE C  31      18.111  22.391 -42.207  1.00  0.00           C  
ATOM   1723  O   ILE C  31      16.898  22.262 -42.025  1.00  0.00           O  
ATOM   1724  CB  ILE C  31      19.321  23.207 -44.337  1.00  0.00           C  
ATOM   1725  CG1 ILE C  31      18.261  24.218 -44.823  1.00  0.00           C  
ATOM   1726  CG2 ILE C  31      20.129  22.732 -45.558  1.00  0.00           C  
ATOM   1727  CD1 ILE C  31      17.757  25.179 -43.736  1.00  0.00           C  
ATOM   1728  H   ILE C  31      17.020  21.344 -44.552  1.00  0.00           H  
ATOM   1729  HA  ILE C  31      19.681  21.444 -43.213  1.00  0.00           H  
ATOM   1730  HB  ILE C  31      20.024  23.747 -43.700  1.00  0.00           H  
ATOM   1731 HG12 ILE C  31      17.423  23.678 -45.263  1.00  0.00           H  
ATOM   1732 HG13 ILE C  31      18.702  24.836 -45.605  1.00  0.00           H  
ATOM   1733 HG21 ILE C  31      20.867  21.989 -45.251  1.00  0.00           H  
ATOM   1734 HG22 ILE C  31      19.465  22.290 -46.302  1.00  0.00           H  
ATOM   1735 HG23 ILE C  31      20.652  23.575 -46.010  1.00  0.00           H  
ATOM   1736 HD11 ILE C  31      17.180  25.977 -44.202  1.00  0.00           H  
ATOM   1737 HD12 ILE C  31      17.110  24.663 -43.031  1.00  0.00           H  
ATOM   1738 HD13 ILE C  31      18.601  25.623 -43.207  1.00  0.00           H  
ATOM   1739  N   ILE C  32      18.931  22.862 -41.265  1.00  0.00           N  
ATOM   1740  CA  ILE C  32      18.549  23.237 -39.899  1.00  0.00           C  
ATOM   1741  C   ILE C  32      19.494  24.318 -39.357  1.00  0.00           C  
ATOM   1742  O   ILE C  32      20.665  24.358 -39.730  1.00  0.00           O  
ATOM   1743  CB  ILE C  32      18.496  21.975 -38.995  1.00  0.00           C  
ATOM   1744  CG1 ILE C  32      18.245  22.311 -37.505  1.00  0.00           C  
ATOM   1745  CG2 ILE C  32      19.771  21.112 -39.121  1.00  0.00           C  
ATOM   1746  CD1 ILE C  32      17.592  21.160 -36.738  1.00  0.00           C  
ATOM   1747  H   ILE C  32      19.912  22.960 -41.488  1.00  0.00           H  
ATOM   1748  HA  ILE C  32      17.557  23.677 -39.943  1.00  0.00           H  
ATOM   1749  HB  ILE C  32      17.655  21.374 -39.346  1.00  0.00           H  
ATOM   1750 HG12 ILE C  32      17.583  23.170 -37.419  1.00  0.00           H  
ATOM   1751 HG13 ILE C  32      19.190  22.570 -37.024  1.00  0.00           H  
ATOM   1752 HG21 ILE C  32      20.652  21.704 -38.867  1.00  0.00           H  
ATOM   1753 HG22 ILE C  32      19.726  20.260 -38.452  1.00  0.00           H  
ATOM   1754 HG23 ILE C  32      19.879  20.732 -40.137  1.00  0.00           H  
ATOM   1755 HD11 ILE C  32      16.579  21.000 -37.100  1.00  0.00           H  
ATOM   1756 HD12 ILE C  32      18.159  20.249 -36.870  1.00  0.00           H  
ATOM   1757 HD13 ILE C  32      17.564  21.404 -35.678  1.00  0.00           H  
ATOM   1758  N   GLY C  33      18.998  25.199 -38.482  1.00  0.00           N  
ATOM   1759  CA  GLY C  33      19.821  26.197 -37.798  1.00  0.00           C  
ATOM   1760  C   GLY C  33      19.027  27.235 -37.001  1.00  0.00           C  
ATOM   1761  O   GLY C  33      17.798  27.178 -36.912  1.00  0.00           O  
ATOM   1762  H   GLY C  33      18.023  25.137 -38.226  1.00  0.00           H  
ATOM   1763  HA2 GLY C  33      20.430  26.722 -38.534  1.00  0.00           H  
ATOM   1764  HA3 GLY C  33      20.498  25.685 -37.113  1.00  0.00           H  
ATOM   1765  N   LEU C  34      19.765  28.197 -36.441  1.00  0.00           N  
ATOM   1766  CA  LEU C  34      19.273  29.397 -35.757  1.00  0.00           C  
ATOM   1767  C   LEU C  34      19.667  30.636 -36.578  1.00  0.00           C  
ATOM   1768  O   LEU C  34      20.793  30.703 -37.066  1.00  0.00           O  
ATOM   1769  CB  LEU C  34      19.890  29.488 -34.342  1.00  0.00           C  
ATOM   1770  CG  LEU C  34      19.160  28.734 -33.215  1.00  0.00           C  
ATOM   1771  CD1 LEU C  34      19.011  27.231 -33.454  1.00  0.00           C  
ATOM   1772  CD2 LEU C  34      19.921  28.922 -31.902  1.00  0.00           C  
ATOM   1773  H   LEU C  34      20.760  28.179 -36.616  1.00  0.00           H  
ATOM   1774  HA  LEU C  34      18.187  29.367 -35.674  1.00  0.00           H  
ATOM   1775  HB2 LEU C  34      19.905  30.540 -34.054  1.00  0.00           H  
ATOM   1776  HB3 LEU C  34      20.929  29.157 -34.385  1.00  0.00           H  
ATOM   1777  HG  LEU C  34      18.170  29.170 -33.092  1.00  0.00           H  
ATOM   1778 HD11 LEU C  34      18.346  27.054 -34.297  1.00  0.00           H  
ATOM   1779 HD12 LEU C  34      19.985  26.784 -33.653  1.00  0.00           H  
ATOM   1780 HD13 LEU C  34      18.571  26.761 -32.576  1.00  0.00           H  
ATOM   1781 HD21 LEU C  34      20.016  29.984 -31.678  1.00  0.00           H  
ATOM   1782 HD22 LEU C  34      19.377  28.443 -31.087  1.00  0.00           H  
ATOM   1783 HD23 LEU C  34      20.916  28.481 -31.977  1.00  0.00           H  
ATOM   1784  N   MET C  35      18.780  31.632 -36.671  1.00  0.00           N  
ATOM   1785  CA  MET C  35      19.023  32.931 -37.329  1.00  0.00           C  
ATOM   1786  C   MET C  35      19.519  32.803 -38.787  1.00  0.00           C  
ATOM   1787  O   MET C  35      20.348  33.579 -39.265  1.00  0.00           O  
ATOM   1788  CB  MET C  35      19.892  33.821 -36.417  1.00  0.00           C  
ATOM   1789  CG  MET C  35      19.750  35.318 -36.728  1.00  0.00           C  
ATOM   1790  SD  MET C  35      20.641  36.419 -35.591  1.00  0.00           S  
ATOM   1791  CE  MET C  35      19.595  36.308 -34.113  1.00  0.00           C  
ATOM   1792  H   MET C  35      17.840  31.444 -36.342  1.00  0.00           H  
ATOM   1793  HA  MET C  35      18.053  33.419 -37.402  1.00  0.00           H  
ATOM   1794  HB2 MET C  35      20.939  33.528 -36.506  1.00  0.00           H  
ATOM   1795  HB3 MET C  35      19.581  33.663 -35.384  1.00  0.00           H  
ATOM   1796  HG2 MET C  35      18.694  35.587 -36.713  1.00  0.00           H  
ATOM   1797  HG3 MET C  35      20.129  35.506 -37.731  1.00  0.00           H  
ATOM   1798  HE1 MET C  35      19.996  36.961 -33.338  1.00  0.00           H  
ATOM   1799  HE2 MET C  35      18.581  36.624 -34.358  1.00  0.00           H  
ATOM   1800  HE3 MET C  35      19.579  35.283 -33.744  1.00  0.00           H  
ATOM   1801  N   VAL C  36      19.021  31.790 -39.507  1.00  0.00           N  
ATOM   1802  CA  VAL C  36      19.436  31.458 -40.881  1.00  0.00           C  
ATOM   1803  C   VAL C  36      18.814  32.458 -41.859  1.00  0.00           C  
ATOM   1804  O   VAL C  36      17.755  32.211 -42.432  1.00  0.00           O  
ATOM   1805  CB  VAL C  36      19.097  29.994 -41.239  1.00  0.00           C  
ATOM   1806  CG1 VAL C  36      19.645  29.603 -42.620  1.00  0.00           C  
ATOM   1807  CG2 VAL C  36      19.675  29.008 -40.215  1.00  0.00           C  
ATOM   1808  H   VAL C  36      18.313  31.221 -39.067  1.00  0.00           H  
ATOM   1809  HA  VAL C  36      20.520  31.564 -40.943  1.00  0.00           H  
ATOM   1810  HB  VAL C  36      18.017  29.867 -41.243  1.00  0.00           H  
ATOM   1811 HG11 VAL C  36      20.727  29.736 -42.649  1.00  0.00           H  
ATOM   1812 HG12 VAL C  36      19.408  28.560 -42.831  1.00  0.00           H  
ATOM   1813 HG13 VAL C  36      19.187  30.214 -43.399  1.00  0.00           H  
ATOM   1814 HG21 VAL C  36      20.754  29.148 -40.128  1.00  0.00           H  
ATOM   1815 HG22 VAL C  36      19.214  29.168 -39.242  1.00  0.00           H  
ATOM   1816 HG23 VAL C  36      19.468  27.984 -40.527  1.00  0.00           H  
ATOM   1817  N   GLY C  37      19.436  33.633 -41.990  1.00  0.00           N  
ATOM   1818  CA  GLY C  37      18.902  34.769 -42.751  1.00  0.00           C  
ATOM   1819  C   GLY C  37      18.652  34.496 -44.241  1.00  0.00           C  
ATOM   1820  O   GLY C  37      17.762  35.112 -44.819  1.00  0.00           O  
ATOM   1821  H   GLY C  37      20.211  33.804 -41.358  1.00  0.00           H  
ATOM   1822  HA2 GLY C  37      19.607  35.596 -42.680  1.00  0.00           H  
ATOM   1823  HA3 GLY C  37      17.961  35.085 -42.302  1.00  0.00           H  
ATOM   1824  N   GLY C  38      19.364  33.532 -44.833  1.00  0.00           N  
ATOM   1825  CA  GLY C  38      19.141  33.045 -46.194  1.00  0.00           C  
ATOM   1826  C   GLY C  38      19.954  31.780 -46.489  1.00  0.00           C  
ATOM   1827  O   GLY C  38      21.102  31.673 -46.062  1.00  0.00           O  
ATOM   1828  H   GLY C  38      20.074  33.062 -44.294  1.00  0.00           H  
ATOM   1829  HA2 GLY C  38      19.431  33.816 -46.908  1.00  0.00           H  
ATOM   1830  HA3 GLY C  38      18.082  32.841 -46.333  1.00  0.00           H  
ATOM   1831  N   VAL C  39      19.376  30.828 -47.230  1.00  0.00           N  
ATOM   1832  CA  VAL C  39      20.053  29.607 -47.716  1.00  0.00           C  
ATOM   1833  C   VAL C  39      19.428  29.123 -49.037  1.00  0.00           C  
ATOM   1834  O   VAL C  39      18.294  29.484 -49.353  1.00  0.00           O  
ATOM   1835  CB  VAL C  39      20.071  28.528 -46.607  1.00  0.00           C  
ATOM   1836  CG1 VAL C  39      18.693  27.947 -46.281  1.00  0.00           C  
ATOM   1837  CG2 VAL C  39      21.031  27.372 -46.914  1.00  0.00           C  
ATOM   1838  H   VAL C  39      18.408  30.955 -47.496  1.00  0.00           H  
ATOM   1839  HA  VAL C  39      21.090  29.868 -47.929  1.00  0.00           H  
ATOM   1840  HB  VAL C  39      20.442  29.003 -45.698  1.00  0.00           H  
ATOM   1841 HG11 VAL C  39      18.372  27.277 -47.076  1.00  0.00           H  
ATOM   1842 HG12 VAL C  39      18.757  27.386 -45.351  1.00  0.00           H  
ATOM   1843 HG13 VAL C  39      17.965  28.749 -46.151  1.00  0.00           H  
ATOM   1844 HG21 VAL C  39      22.020  27.765 -47.151  1.00  0.00           H  
ATOM   1845 HG22 VAL C  39      21.117  26.732 -46.035  1.00  0.00           H  
ATOM   1846 HG23 VAL C  39      20.665  26.768 -47.744  1.00  0.00           H  
ATOM   1847  N   VAL C  40      20.172  28.369 -49.855  1.00  0.00           N  
ATOM   1848  CA  VAL C  40      19.762  27.966 -51.217  1.00  0.00           C  
ATOM   1849  C   VAL C  40      19.994  26.467 -51.436  1.00  0.00           C  
ATOM   1850  O   VAL C  40      21.011  25.932 -50.996  1.00  0.00           O  
ATOM   1851  CB  VAL C  40      20.494  28.799 -52.294  1.00  0.00           C  
ATOM   1852  CG1 VAL C  40      19.986  28.482 -53.709  1.00  0.00           C  
ATOM   1853  CG2 VAL C  40      20.318  30.310 -52.073  1.00  0.00           C  
ATOM   1854  H   VAL C  40      21.079  28.056 -49.540  1.00  0.00           H  
ATOM   1855  HA  VAL C  40      18.698  28.154 -51.332  1.00  0.00           H  
ATOM   1856  HB  VAL C  40      21.560  28.574 -52.254  1.00  0.00           H  
ATOM   1857 HG11 VAL C  40      18.906  28.612 -53.763  1.00  0.00           H  
ATOM   1858 HG12 VAL C  40      20.463  29.142 -54.434  1.00  0.00           H  
ATOM   1859 HG13 VAL C  40      20.237  27.457 -53.981  1.00  0.00           H  
ATOM   1860 HG21 VAL C  40      19.259  30.563 -52.031  1.00  0.00           H  
ATOM   1861 HG22 VAL C  40      20.795  30.613 -51.142  1.00  0.00           H  
ATOM   1862 HG23 VAL C  40      20.790  30.864 -52.885  1.00  0.00           H  
ATOM   1863  N   ILE C  41      19.065  25.794 -52.122  1.00  0.00           N  
ATOM   1864  CA  ILE C  41      19.098  24.356 -52.417  1.00  0.00           C  
ATOM   1865  C   ILE C  41      18.863  24.095 -53.910  1.00  0.00           C  
ATOM   1866  O   ILE C  41      17.886  24.587 -54.471  1.00  0.00           O  
ATOM   1867  CB  ILE C  41      18.048  23.599 -51.563  1.00  0.00           C  
ATOM   1868  CG1 ILE C  41      18.379  23.637 -50.050  1.00  0.00           C  
ATOM   1869  CG2 ILE C  41      17.938  22.130 -52.021  1.00  0.00           C  
ATOM   1870  CD1 ILE C  41      17.695  24.776 -49.282  1.00  0.00           C  
ATOM   1871  H   ILE C  41      18.233  26.302 -52.413  1.00  0.00           H  
ATOM   1872  HA  ILE C  41      20.084  23.963 -52.166  1.00  0.00           H  
ATOM   1873  HB  ILE C  41      17.069  24.056 -51.719  1.00  0.00           H  
ATOM   1874 HG12 ILE C  41      19.459  23.702 -49.908  1.00  0.00           H  
ATOM   1875 HG13 ILE C  41      18.047  22.714 -49.582  1.00  0.00           H  
ATOM   1876 HG21 ILE C  41      18.912  21.642 -51.973  1.00  0.00           H  
ATOM   1877 HG22 ILE C  41      17.236  21.592 -51.395  1.00  0.00           H  
ATOM   1878 HG23 ILE C  41      17.548  22.066 -53.037  1.00  0.00           H  
ATOM   1879 HD11 ILE C  41      16.614  24.659 -49.342  1.00  0.00           H  
ATOM   1880 HD12 ILE C  41      17.994  24.733 -48.235  1.00  0.00           H  
ATOM   1881 HD13 ILE C  41      17.975  25.747 -49.686  1.00  0.00           H  
ATOM   1882  N   ALA C  42      19.647  23.166 -54.472  1.00  0.00           N  
ATOM   1883  CA  ALA C  42      19.336  22.388 -55.675  1.00  0.00           C  
ATOM   1884  C   ALA C  42      19.882  20.959 -55.520  1.00  0.00           C  
ATOM   1885  O   ALA C  42      21.117  20.784 -55.454  1.00  0.00           O  
ATOM   1886  CB  ALA C  42      19.904  23.112 -56.906  1.00  0.00           C  
ATOM   1887  OXT ALA C  42      19.081  19.998 -55.400  1.00  0.00           O1-
ATOM   1888  H   ALA C  42      20.448  22.846 -53.949  1.00  0.00           H  
ATOM   1889  HA  ALA C  42      18.255  22.322 -55.793  1.00  0.00           H  
ATOM   1890  HB1 ALA C  42      19.475  24.112 -56.976  1.00  0.00           H  
ATOM   1891  HB2 ALA C  42      20.990  23.187 -56.828  1.00  0.00           H  
ATOM   1892  HB3 ALA C  42      19.646  22.556 -57.807  1.00  0.00           H  
TER    1893      ALA C  42 
END
