# Supplementary material for: Scaffold Searching of FDA and EMA-Approved Drugs Identifies Lead Candidates for Drug Repurposing in Alzheimer’s Disease
Source: Front Chem. 2021 Oct 22;9:736509. doi: 10.3389/fchem.2021.736509 (PMC8571023; doi:10.3389/fchem.2021.736509)
Supplement: Supplementary file 2 [file DataSheet2.zip › Supplementary data/conformers/min/5_min.pdb]

REMARK  99                                                                      
REMARK  99 MOE v2019.01 (Chemical Computing Group ULC) Tue Aug 17 12:51:46 2021 
SHEET    1       ALA A   2  GLU A   3                  Generated by MOE
SHEET    2       HIS A   6  ASP A   7                  Generated by MOE
SHEET    3       GLN A  15  LYS A  16                  Generated by MOE
SHEET    4       SER A  26  LYS A  28                  Generated by MOE
SHEET    5       GLY A  29  GLY A  29                  Generated by MOE
SHEET    6       ALA A  30  LEU A  34                  Generated by MOE
SHEET    7       VAL A  39  ILE A  41                  Generated by MOE
SHEET    8       ALA B   2  GLU B   3                  Generated by MOE
SHEET    9       HIS B   6  HIS B   6                  Generated by MOE
SHEET   10       ASP B   7  ASP B   7                  Generated by MOE
SHEET   11       SER B   8  SER B   8                  Generated by MOE
SHEET   12       GLN B  15  LYS B  16                  Generated by MOE
SHEET   13       SER B  26  LYS B  28                  Generated by MOE
SHEET   14       GLY B  29  GLY B  29                  Generated by MOE
SHEET   15       ALA B  30  LEU B  34                  Generated by MOE
SHEET   16       GLY B  38  ILE B  41                  Generated by MOE
SHEET   17       ALA C   2  GLU C   3                  Generated by MOE
SHEET   18       ILE C  32  LEU C  34                  Generated by MOE
SHEET   19       GLY C  38  ILE C  41                  Generated by MOE
ATOM      1  N   ASP A   1       4.638  -8.864 -20.573  1.00  0.00           N1+
ATOM      2  CA  ASP A   1       3.827  -9.861 -21.310  1.00  0.00           C  
ATOM      3  C   ASP A   1       2.506  -9.197 -21.652  1.00  0.00           C  
ATOM      4  O   ASP A   1       2.324  -8.836 -22.806  1.00  0.00           O  
ATOM      5  CB  ASP A   1       3.636 -11.219 -20.591  1.00  0.00           C  
ATOM      6  CG  ASP A   1       4.731 -11.621 -19.594  1.00  0.00           C  
ATOM      7  OD1 ASP A   1       4.470 -12.496 -18.750  1.00  0.00           O  
ATOM      8  OD2 ASP A   1       5.775 -10.934 -19.503  1.00  0.00           O1-
ATOM      9  H1  ASP A   1       5.537  -9.277 -20.340  1.00  0.00           H  
ATOM     10  H2  ASP A   1       4.744  -8.014 -21.111  1.00  0.00           H  
ATOM     11  H3  ASP A   1       4.169  -8.637 -19.706  1.00  0.00           H  
ATOM     12  HA  ASP A   1       4.330 -10.064 -22.256  1.00  0.00           H  
ATOM     13  HB2 ASP A   1       3.549 -11.994 -21.353  1.00  0.00           H  
ATOM     14  HB3 ASP A   1       2.691 -11.201 -20.046  1.00  0.00           H  
ATOM     15  N   ALA A   2       1.769  -8.744 -20.629  1.00  0.00           N  
ATOM     16  CA  ALA A   2       1.073  -7.459 -20.725  1.00  0.00           C  
ATOM     17  C   ALA A   2       2.096  -6.324 -20.956  1.00  0.00           C  
ATOM     18  O   ALA A   2       3.243  -6.425 -20.503  1.00  0.00           O  
ATOM     19  CB  ALA A   2       0.252  -7.239 -19.450  1.00  0.00           C  
ATOM     20  H   ALA A   2       1.959  -9.091 -19.695  1.00  0.00           H  
ATOM     21  HA  ALA A   2       0.393  -7.488 -21.579  1.00  0.00           H  
ATOM     22  HB1 ALA A   2       0.911  -7.206 -18.581  1.00  0.00           H  
ATOM     23  HB2 ALA A   2      -0.288  -6.294 -19.524  1.00  0.00           H  
ATOM     24  HB3 ALA A   2      -0.469  -8.048 -19.328  1.00  0.00           H  
ATOM     25  N   GLU A   3       1.710  -5.280 -21.686  1.00  0.00           N  
ATOM     26  CA  GLU A   3       2.613  -4.216 -22.140  1.00  0.00           C  
ATOM     27  C   GLU A   3       1.877  -2.870 -22.078  1.00  0.00           C  
ATOM     28  O   GLU A   3       0.811  -2.704 -22.674  1.00  0.00           O  
ATOM     29  CB  GLU A   3       3.127  -4.576 -23.552  1.00  0.00           C  
ATOM     30  CG  GLU A   3       4.534  -4.054 -23.872  1.00  0.00           C  
ATOM     31  CD  GLU A   3       4.549  -2.592 -24.319  1.00  0.00           C  
ATOM     32  OE1 GLU A   3       4.190  -1.717 -23.504  1.00  0.00           O  
ATOM     33  OE2 GLU A   3       4.962  -2.321 -25.470  1.00  0.00           O1-
ATOM     34  H   GLU A   3       0.758  -5.229 -22.019  1.00  0.00           H  
ATOM     35  HA  GLU A   3       3.471  -4.160 -21.470  1.00  0.00           H  
ATOM     36  HB2 GLU A   3       2.419  -4.243 -24.313  1.00  0.00           H  
ATOM     37  HB3 GLU A   3       3.187  -5.664 -23.622  1.00  0.00           H  
ATOM     38  HG2 GLU A   3       4.947  -4.673 -24.672  1.00  0.00           H  
ATOM     39  HG3 GLU A   3       5.179  -4.185 -23.000  1.00  0.00           H  
ATOM     40  N   PHE A   4       2.379  -1.959 -21.245  1.00  0.00           N  
ATOM     41  CA  PHE A   4       1.717  -0.718 -20.862  1.00  0.00           C  
ATOM     42  C   PHE A   4       2.418   0.498 -21.484  1.00  0.00           C  
ATOM     43  O   PHE A   4       3.031   1.307 -20.780  1.00  0.00           O  
ATOM     44  CB  PHE A   4       1.593  -0.677 -19.332  1.00  0.00           C  
ATOM     45  CG  PHE A   4       0.777  -1.823 -18.758  1.00  0.00           C  
ATOM     46  CD1 PHE A   4       1.414  -2.923 -18.151  1.00  0.00           C  
ATOM     47  CD2 PHE A   4      -0.627  -1.802 -18.860  1.00  0.00           C  
ATOM     48  CE1 PHE A   4       0.650  -3.986 -17.634  1.00  0.00           C  
ATOM     49  CE2 PHE A   4      -1.389  -2.867 -18.349  1.00  0.00           C  
ATOM     50  CZ  PHE A   4      -0.751  -3.957 -17.732  1.00  0.00           C  
ATOM     51  H   PHE A   4       3.274  -2.163 -20.810  1.00  0.00           H  
ATOM     52  HA  PHE A   4       0.703  -0.725 -21.261  1.00  0.00           H  
ATOM     53  HB2 PHE A   4       1.120   0.262 -19.042  1.00  0.00           H  
ATOM     54  HB3 PHE A   4       2.591  -0.696 -18.897  1.00  0.00           H  
ATOM     55  HD1 PHE A   4       2.492  -2.950 -18.076  1.00  0.00           H  
ATOM     56  HD2 PHE A   4      -1.122  -0.971 -19.341  1.00  0.00           H  
ATOM     57  HE1 PHE A   4       1.139  -4.823 -17.160  1.00  0.00           H  
ATOM     58  HE2 PHE A   4      -2.466  -2.849 -18.432  1.00  0.00           H  
ATOM     59  HZ  PHE A   4      -1.339  -4.773 -17.335  1.00  0.00           H  
ATOM     60  N   ARG A   5       2.253   0.629 -22.808  1.00  0.00           N  
ATOM     61  CA  ARG A   5       2.706   1.728 -23.685  1.00  0.00           C  
ATOM     62  C   ARG A   5       2.665   3.122 -23.054  1.00  0.00           C  
ATOM     63  O   ARG A   5       1.621   3.556 -22.553  1.00  0.00           O  
ATOM     64  CB  ARG A   5       1.802   1.792 -24.938  1.00  0.00           C  
ATOM     65  CG  ARG A   5       1.821   0.579 -25.881  1.00  0.00           C  
ATOM     66  CD  ARG A   5       3.224   0.094 -26.241  1.00  0.00           C  
ATOM     67  NE  ARG A   5       4.097   1.136 -26.809  1.00  0.00           N  
ATOM     68  CZ  ARG A   5       5.411   1.053 -26.850  1.00  0.00           C  
ATOM     69  NH1 ARG A   5       6.081   0.003 -26.480  1.00  0.00           N  
ATOM     70  NH2 ARG A   5       6.137   2.043 -27.249  1.00  0.00           N1+
ATOM     71  H   ARG A   5       1.863  -0.187 -23.264  1.00  0.00           H  
ATOM     72  HA  ARG A   5       3.735   1.528 -23.986  1.00  0.00           H  
ATOM     73  HB2 ARG A   5       2.085   2.666 -25.521  1.00  0.00           H  
ATOM     74  HB3 ARG A   5       0.770   1.951 -24.621  1.00  0.00           H  
ATOM     75  HG2 ARG A   5       1.289   0.839 -26.797  1.00  0.00           H  
ATOM     76  HG3 ARG A   5       1.290  -0.246 -25.405  1.00  0.00           H  
ATOM     77  HD2 ARG A   5       3.150  -0.745 -26.936  1.00  0.00           H  
ATOM     78  HD3 ARG A   5       3.677  -0.268 -25.324  1.00  0.00           H  
ATOM     79  HE  ARG A   5       3.720   2.065 -27.003  1.00  0.00           H  
ATOM     80 HH11 ARG A   5       7.083   0.100 -26.398  1.00  0.00           H  
ATOM     81 HH12 ARG A   5       5.591  -0.830 -26.130  1.00  0.00           H  
ATOM     82 HH21 ARG A   5       5.717   2.944 -27.505  1.00  0.00           H  
ATOM     83 HH22 ARG A   5       7.136   1.969 -27.112  1.00  0.00           H  
ATOM     84  N   HIS A   6       3.722   3.912 -23.262  1.00  0.00           N  
ATOM     85  CA  HIS A   6       3.684   5.385 -23.245  1.00  0.00           C  
ATOM     86  C   HIS A   6       4.466   5.900 -24.456  1.00  0.00           C  
ATOM     87  O   HIS A   6       5.646   5.579 -24.593  1.00  0.00           O  
ATOM     88  CB  HIS A   6       4.246   5.979 -21.935  1.00  0.00           C  
ATOM     89  CG  HIS A   6       3.874   5.233 -20.675  1.00  0.00           C  
ATOM     90  CD2 HIS A   6       4.775   4.585 -19.884  1.00  0.00           C  
ATOM     91  ND1 HIS A   6       2.614   4.773 -20.334  1.00  0.00           N1+
ATOM     92  CE1 HIS A   6       2.765   3.816 -19.397  1.00  0.00           C  
ATOM     93  NE2 HIS A   6       4.075   3.687 -19.110  1.00  0.00           N  
ATOM     94  H   HIS A   6       4.560   3.482 -23.635  1.00  0.00           H  
ATOM     95  HA  HIS A   6       2.648   5.709 -23.353  1.00  0.00           H  
ATOM     96  HB2 HIS A   6       3.922   7.018 -21.846  1.00  0.00           H  
ATOM     97  HB3 HIS A   6       5.335   5.994 -22.005  1.00  0.00           H  
ATOM     98  HD1 HIS A   6       1.838   4.769 -20.997  1.00  0.00           H  
ATOM     99  HD2 HIS A   6       5.844   4.578 -20.036  1.00  0.00           H  
ATOM    100  HE2 HIS A   6       4.506   2.819 -18.786  1.00  0.00           H  
ATOM    101  HE1 HIS A   6       2.026   3.043 -19.203  1.00  0.00           H  
ATOM    102  N   ASP A   7       3.806   6.701 -25.294  1.00  0.00           N  
ATOM    103  CA  ASP A   7       4.299   7.144 -26.606  1.00  0.00           C  
ATOM    104  C   ASP A   7       3.967   8.631 -26.868  1.00  0.00           C  
ATOM    105  O   ASP A   7       3.389   9.000 -27.888  1.00  0.00           O  
ATOM    106  CB  ASP A   7       3.757   6.197 -27.691  1.00  0.00           C  
ATOM    107  CG  ASP A   7       4.357   4.798 -27.548  1.00  0.00           C  
ATOM    108  OD1 ASP A   7       5.507   4.602 -27.989  1.00  0.00           O  
ATOM    109  OD2 ASP A   7       3.704   3.905 -26.961  1.00  0.00           O1-
ATOM    110  H   ASP A   7       2.840   6.890 -25.090  1.00  0.00           H  
ATOM    111  HA  ASP A   7       5.387   7.063 -26.621  1.00  0.00           H  
ATOM    112  HB2 ASP A   7       4.026   6.583 -28.675  1.00  0.00           H  
ATOM    113  HB3 ASP A   7       2.668   6.147 -27.627  1.00  0.00           H  
ATOM    114  N   SER A   8       4.276   9.492 -25.892  1.00  0.00           N  
ATOM    115  CA  SER A   8       4.035  10.951 -25.838  1.00  0.00           C  
ATOM    116  C   SER A   8       2.582  11.446 -25.879  1.00  0.00           C  
ATOM    117  O   SER A   8       2.275  12.402 -25.169  1.00  0.00           O  
ATOM    118  CB  SER A   8       4.820  11.697 -26.923  1.00  0.00           C  
ATOM    119  OG  SER A   8       6.205  11.669 -26.678  1.00  0.00           O  
ATOM    120  H   SER A   8       4.772   9.092 -25.100  1.00  0.00           H  
ATOM    121  HA  SER A   8       4.429  11.281 -24.877  1.00  0.00           H  
ATOM    122  HB2 SER A   8       4.501  12.740 -26.928  1.00  0.00           H  
ATOM    123  HB3 SER A   8       4.608  11.268 -27.903  1.00  0.00           H  
ATOM    124  HG  SER A   8       6.490  10.736 -26.752  1.00  0.00           H  
ATOM    125  N   GLY A   9       1.716  10.892 -26.731  1.00  0.00           N  
ATOM    126  CA  GLY A   9       0.307  11.284 -26.877  1.00  0.00           C  
ATOM    127  C   GLY A   9       0.084  12.803 -26.959  1.00  0.00           C  
ATOM    128  O   GLY A   9       0.684  13.489 -27.790  1.00  0.00           O  
ATOM    129  H   GLY A   9       2.069  10.145 -27.323  1.00  0.00           H  
ATOM    130  HA2 GLY A   9      -0.252  10.884 -26.031  1.00  0.00           H  
ATOM    131  HA3 GLY A   9      -0.096  10.836 -27.785  1.00  0.00           H  
ATOM    132  N   TYR A  10      -0.745  13.314 -26.042  1.00  0.00           N  
ATOM    133  CA  TYR A  10      -1.057  14.740 -25.860  1.00  0.00           C  
ATOM    134  C   TYR A  10      -0.318  15.378 -24.662  1.00  0.00           C  
ATOM    135  O   TYR A  10      -0.685  16.453 -24.192  1.00  0.00           O  
ATOM    136  CB  TYR A  10      -2.583  14.915 -25.760  1.00  0.00           C  
ATOM    137  CG  TYR A  10      -3.373  14.212 -26.852  1.00  0.00           C  
ATOM    138  CD1 TYR A  10      -4.198  13.113 -26.535  1.00  0.00           C  
ATOM    139  CD2 TYR A  10      -3.266  14.646 -28.188  1.00  0.00           C  
ATOM    140  CE1 TYR A  10      -4.912  12.446 -27.550  1.00  0.00           C  
ATOM    141  CE2 TYR A  10      -3.977  13.981 -29.205  1.00  0.00           C  
ATOM    142  CZ  TYR A  10      -4.801  12.880 -28.889  1.00  0.00           C  
ATOM    143  OH  TYR A  10      -5.483  12.244 -29.877  1.00  0.00           O  
ATOM    144  H   TYR A  10      -1.189  12.671 -25.407  1.00  0.00           H  
ATOM    145  HA  TYR A  10      -0.725  15.280 -26.748  1.00  0.00           H  
ATOM    146  HB2 TYR A  10      -2.818  15.980 -25.798  1.00  0.00           H  
ATOM    147  HB3 TYR A  10      -2.911  14.545 -24.788  1.00  0.00           H  
ATOM    148  HD1 TYR A  10      -4.291  12.784 -25.509  1.00  0.00           H  
ATOM    149  HD2 TYR A  10      -2.641  15.492 -28.433  1.00  0.00           H  
ATOM    150  HE1 TYR A  10      -5.546  11.609 -27.304  1.00  0.00           H  
ATOM    151  HE2 TYR A  10      -3.907  14.307 -30.232  1.00  0.00           H  
ATOM    152  HH  TYR A  10      -6.023  11.526 -29.544  1.00  0.00           H  
ATOM    153  N   GLU A  11       0.731  14.730 -24.145  1.00  0.00           N  
ATOM    154  CA  GLU A  11       1.461  15.098 -22.919  1.00  0.00           C  
ATOM    155  C   GLU A  11       2.473  16.252 -23.161  1.00  0.00           C  
ATOM    156  O   GLU A  11       3.650  16.184 -22.801  1.00  0.00           O  
ATOM    157  CB  GLU A  11       2.100  13.809 -22.366  1.00  0.00           C  
ATOM    158  CG  GLU A  11       2.515  13.861 -20.889  1.00  0.00           C  
ATOM    159  CD  GLU A  11       3.829  13.113 -20.599  1.00  0.00           C  
ATOM    160  OE1 GLU A  11       4.253  12.223 -21.373  1.00  0.00           O  
ATOM    161  OE2 GLU A  11       4.506  13.519 -19.632  1.00  0.00           O1-
ATOM    162  H   GLU A  11       1.023  13.871 -24.600  1.00  0.00           H  
ATOM    163  HA  GLU A  11       0.732  15.452 -22.188  1.00  0.00           H  
ATOM    164  HB2 GLU A  11       2.962  13.589 -22.982  1.00  0.00           H  
ATOM    165  HB3 GLU A  11       1.399  12.980 -22.478  1.00  0.00           H  
ATOM    166  HG2 GLU A  11       1.710  13.442 -20.282  1.00  0.00           H  
ATOM    167  HG3 GLU A  11       2.631  14.905 -20.593  1.00  0.00           H  
ATOM    168  N   VAL A  12       2.038  17.309 -23.854  1.00  0.00           N  
ATOM    169  CA  VAL A  12       2.876  18.247 -24.635  1.00  0.00           C  
ATOM    170  C   VAL A  12       3.805  19.195 -23.852  1.00  0.00           C  
ATOM    171  O   VAL A  12       4.454  20.045 -24.460  1.00  0.00           O  
ATOM    172  CB  VAL A  12       2.035  19.021 -25.676  1.00  0.00           C  
ATOM    173  CG1 VAL A  12       1.453  18.076 -26.735  1.00  0.00           C  
ATOM    174  CG2 VAL A  12       0.901  19.828 -25.032  1.00  0.00           C  
ATOM    175  H   VAL A  12       1.042  17.315 -24.062  1.00  0.00           H  
ATOM    176  HA  VAL A  12       3.561  17.626 -25.211  1.00  0.00           H  
ATOM    177  HB  VAL A  12       2.684  19.715 -26.210  1.00  0.00           H  
ATOM    178 HG11 VAL A  12       0.960  18.662 -27.510  1.00  0.00           H  
ATOM    179 HG12 VAL A  12       2.251  17.489 -27.189  1.00  0.00           H  
ATOM    180 HG13 VAL A  12       0.722  17.406 -26.289  1.00  0.00           H  
ATOM    181 HG21 VAL A  12       0.180  19.168 -24.548  1.00  0.00           H  
ATOM    182 HG22 VAL A  12       1.308  20.521 -24.296  1.00  0.00           H  
ATOM    183 HG23 VAL A  12       0.385  20.404 -25.800  1.00  0.00           H  
ATOM    184  N   HIS A  13       4.037  18.979 -22.547  1.00  0.00           N  
ATOM    185  CA  HIS A  13       5.155  19.635 -21.832  1.00  0.00           C  
ATOM    186  C   HIS A  13       6.521  19.248 -22.430  1.00  0.00           C  
ATOM    187  O   HIS A  13       7.468  20.037 -22.368  1.00  0.00           O  
ATOM    188  CB  HIS A  13       5.101  19.367 -20.317  1.00  0.00           C  
ATOM    189  CG  HIS A  13       5.627  18.012 -19.903  1.00  0.00           C  
ATOM    190  CD2 HIS A  13       4.920  16.846 -19.925  1.00  0.00           C  
ATOM    191  ND1 HIS A  13       6.904  17.718 -19.444  1.00  0.00           N1+
ATOM    192  CE1 HIS A  13       6.967  16.392 -19.198  1.00  0.00           C  
ATOM    193  NE2 HIS A  13       5.766  15.852 -19.483  1.00  0.00           N  
ATOM    194  H   HIS A  13       3.552  18.199 -22.123  1.00  0.00           H  
ATOM    195  HA  HIS A  13       5.046  20.711 -21.982  1.00  0.00           H  
ATOM    196  HB2 HIS A  13       4.074  19.480 -19.963  1.00  0.00           H  
ATOM    197  HB3 HIS A  13       5.697  20.130 -19.812  1.00  0.00           H  
ATOM    198  HD1 HIS A  13       7.650  18.385 -19.281  1.00  0.00           H  
ATOM    199  HD2 HIS A  13       3.889  16.712 -20.228  1.00  0.00           H  
ATOM    200  HE2 HIS A  13       5.483  14.861 -19.386  1.00  0.00           H  
ATOM    201  HE1 HIS A  13       7.832  15.849 -18.819  1.00  0.00           H  
ATOM    202  N   HIS A  14       6.594  18.077 -23.073  1.00  0.00           N  
ATOM    203  CA  HIS A  14       7.534  17.800 -24.159  1.00  0.00           C  
ATOM    204  C   HIS A  14       6.860  18.123 -25.500  1.00  0.00           C  
ATOM    205  O   HIS A  14       6.001  17.364 -25.959  1.00  0.00           O  
ATOM    206  CB  HIS A  14       8.075  16.364 -24.037  1.00  0.00           C  
ATOM    207  CG  HIS A  14       7.059  15.269 -23.825  1.00  0.00           C  
ATOM    208  CD2 HIS A  14       7.040  14.371 -22.794  1.00  0.00           C  
ATOM    209  ND1 HIS A  14       6.002  14.974 -24.658  1.00  0.00           N1+
ATOM    210  CE1 HIS A  14       5.338  13.928 -24.140  1.00  0.00           C  
ATOM    211  NE2 HIS A  14       5.951  13.545 -23.004  1.00  0.00           N  
ATOM    212  H   HIS A  14       5.784  17.472 -23.010  1.00  0.00           H  
ATOM    213  HA  HIS A  14       8.396  18.457 -24.071  1.00  0.00           H  
ATOM    214  HB2 HIS A  14       8.754  16.350 -23.188  1.00  0.00           H  
ATOM    215  HB3 HIS A  14       8.658  16.126 -24.928  1.00  0.00           H  
ATOM    216  HD1 HIS A  14       5.722  15.552 -25.449  1.00  0.00           H  
ATOM    217  HD2 HIS A  14       7.760  14.302 -21.984  1.00  0.00           H  
ATOM    218  HE2 HIS A  14       5.568  12.854 -22.339  1.00  0.00           H  
ATOM    219  HE1 HIS A  14       4.404  13.525 -24.510  1.00  0.00           H  
ATOM    220  N   GLN A  15       7.178  19.276 -26.091  1.00  0.00           N  
ATOM    221  CA  GLN A  15       6.594  19.703 -27.366  1.00  0.00           C  
ATOM    222  C   GLN A  15       6.956  18.667 -28.435  1.00  0.00           C  
ATOM    223  O   GLN A  15       8.132  18.395 -28.657  1.00  0.00           O  
ATOM    224  CB  GLN A  15       7.077  21.124 -27.706  1.00  0.00           C  
ATOM    225  CG  GLN A  15       6.391  21.759 -28.933  1.00  0.00           C  
ATOM    226  CD  GLN A  15       6.896  21.313 -30.310  1.00  0.00           C  
ATOM    227  NE2 GLN A  15       6.170  21.621 -31.360  1.00  0.00           N  
ATOM    228  OE1 GLN A  15       7.947  20.720 -30.492  1.00  0.00           O  
ATOM    229  H   GLN A  15       7.871  19.873 -25.657  1.00  0.00           H  
ATOM    230  HA  GLN A  15       5.509  19.731 -27.248  1.00  0.00           H  
ATOM    231  HB2 GLN A  15       8.156  21.128 -27.838  1.00  0.00           H  
ATOM    232  HB3 GLN A  15       6.854  21.759 -26.848  1.00  0.00           H  
ATOM    233  HG2 GLN A  15       6.537  22.838 -28.876  1.00  0.00           H  
ATOM    234  HG3 GLN A  15       5.318  21.577 -28.871  1.00  0.00           H  
ATOM    235 HE21 GLN A  15       6.543  21.371 -32.258  1.00  0.00           H  
ATOM    236 HE22 GLN A  15       5.320  22.148 -31.260  1.00  0.00           H  
ATOM    237  N   LYS A  16       5.947  17.995 -28.995  1.00  0.00           N  
ATOM    238  CA  LYS A  16       6.120  16.785 -29.808  1.00  0.00           C  
ATOM    239  C   LYS A  16       5.835  17.107 -31.268  1.00  0.00           C  
ATOM    240  O   LYS A  16       4.701  16.932 -31.723  1.00  0.00           O  
ATOM    241  CB  LYS A  16       5.257  15.662 -29.194  1.00  0.00           C  
ATOM    242  CG  LYS A  16       5.498  14.245 -29.756  1.00  0.00           C  
ATOM    243  CD  LYS A  16       4.741  13.837 -31.035  1.00  0.00           C  
ATOM    244  CE  LYS A  16       3.213  13.981 -30.901  1.00  0.00           C  
ATOM    245  NZ  LYS A  16       2.680  15.053 -31.779  1.00  0.00           N1+
ATOM    246  H   LYS A  16       5.010  18.251 -28.719  1.00  0.00           H  
ATOM    247  HA  LYS A  16       7.162  16.468 -29.754  1.00  0.00           H  
ATOM    248  HB2 LYS A  16       4.201  15.924 -29.256  1.00  0.00           H  
ATOM    249  HB3 LYS A  16       5.506  15.615 -28.132  1.00  0.00           H  
ATOM    250  HG2 LYS A  16       5.203  13.540 -28.982  1.00  0.00           H  
ATOM    251  HG3 LYS A  16       6.567  14.107 -29.918  1.00  0.00           H  
ATOM    252  HD2 LYS A  16       4.962  12.784 -31.223  1.00  0.00           H  
ATOM    253  HD3 LYS A  16       5.117  14.397 -31.891  1.00  0.00           H  
ATOM    254  HE2 LYS A  16       2.968  14.192 -29.854  1.00  0.00           H  
ATOM    255  HE3 LYS A  16       2.741  13.026 -31.154  1.00  0.00           H  
ATOM    256  HZ1 LYS A  16       3.177  15.927 -31.602  1.00  0.00           H  
ATOM    257  HZ2 LYS A  16       2.828  14.827 -32.753  1.00  0.00           H  
ATOM    258  HZ3 LYS A  16       1.691  15.193 -31.621  1.00  0.00           H  
ATOM    259  N   LEU A  17       6.845  17.582 -31.997  1.00  0.00           N  
ATOM    260  CA  LEU A  17       6.718  17.848 -33.429  1.00  0.00           C  
ATOM    261  C   LEU A  17       6.687  16.540 -34.235  1.00  0.00           C  
ATOM    262  O   LEU A  17       7.371  15.564 -33.906  1.00  0.00           O  
ATOM    263  CB  LEU A  17       7.840  18.789 -33.915  1.00  0.00           C  
ATOM    264  CG  LEU A  17       7.597  19.375 -35.327  1.00  0.00           C  
ATOM    265  CD1 LEU A  17       6.474  20.414 -35.330  1.00  0.00           C  
ATOM    266  CD2 LEU A  17       8.858  20.048 -35.857  1.00  0.00           C  
ATOM    267  H   LEU A  17       7.756  17.696 -31.561  1.00  0.00           H  
ATOM    268  HA  LEU A  17       5.763  18.354 -33.578  1.00  0.00           H  
ATOM    269  HB2 LEU A  17       8.771  18.224 -33.923  1.00  0.00           H  
ATOM    270  HB3 LEU A  17       7.954  19.613 -33.209  1.00  0.00           H  
ATOM    271  HG  LEU A  17       7.344  18.580 -36.024  1.00  0.00           H  
ATOM    272 HD11 LEU A  17       5.529  19.963 -35.032  1.00  0.00           H  
ATOM    273 HD12 LEU A  17       6.717  21.239 -34.661  1.00  0.00           H  
ATOM    274 HD13 LEU A  17       6.348  20.806 -36.339  1.00  0.00           H  
ATOM    275 HD21 LEU A  17       9.648  19.306 -35.943  1.00  0.00           H  
ATOM    276 HD22 LEU A  17       8.665  20.455 -36.850  1.00  0.00           H  
ATOM    277 HD23 LEU A  17       9.167  20.855 -35.194  1.00  0.00           H  
ATOM    278  N   VAL A  18       5.896  16.566 -35.303  1.00  0.00           N  
ATOM    279  CA  VAL A  18       5.981  15.726 -36.502  1.00  0.00           C  
ATOM    280  C   VAL A  18       5.337  16.515 -37.648  1.00  0.00           C  
ATOM    281  O   VAL A  18       4.390  17.260 -37.399  1.00  0.00           O  
ATOM    282  CB  VAL A  18       5.321  14.349 -36.271  1.00  0.00           C  
ATOM    283  CG1 VAL A  18       3.851  14.422 -35.836  1.00  0.00           C  
ATOM    284  CG2 VAL A  18       5.418  13.451 -37.503  1.00  0.00           C  
ATOM    285  H   VAL A  18       5.311  17.384 -35.430  1.00  0.00           H  
ATOM    286  HA  VAL A  18       7.028  15.575 -36.757  1.00  0.00           H  
ATOM    287  HB  VAL A  18       5.871  13.852 -35.471  1.00  0.00           H  
ATOM    288 HG11 VAL A  18       3.249  14.880 -36.622  1.00  0.00           H  
ATOM    289 HG12 VAL A  18       3.475  13.416 -35.647  1.00  0.00           H  
ATOM    290 HG13 VAL A  18       3.758  15.014 -34.928  1.00  0.00           H  
ATOM    291 HG21 VAL A  18       6.448  13.400 -37.856  1.00  0.00           H  
ATOM    292 HG22 VAL A  18       5.087  12.443 -37.256  1.00  0.00           H  
ATOM    293 HG23 VAL A  18       4.786  13.833 -38.306  1.00  0.00           H  
ATOM    294  N   PHE A  19       5.865  16.407 -38.870  1.00  0.00           N  
ATOM    295  CA  PHE A  19       5.283  17.045 -40.064  1.00  0.00           C  
ATOM    296  C   PHE A  19       4.588  16.006 -40.956  1.00  0.00           C  
ATOM    297  O   PHE A  19       3.454  16.200 -41.383  1.00  0.00           O  
ATOM    298  CB  PHE A  19       6.399  17.803 -40.805  1.00  0.00           C  
ATOM    299  CG  PHE A  19       6.016  18.740 -41.945  1.00  0.00           C  
ATOM    300  CD1 PHE A  19       7.054  19.329 -42.689  1.00  0.00           C  
ATOM    301  CD2 PHE A  19       4.679  19.078 -42.253  1.00  0.00           C  
ATOM    302  CE1 PHE A  19       6.773  20.240 -43.722  1.00  0.00           C  
ATOM    303  CE2 PHE A  19       4.396  19.980 -43.295  1.00  0.00           C  
ATOM    304  CZ  PHE A  19       5.443  20.567 -44.027  1.00  0.00           C  
ATOM    305  H   PHE A  19       6.672  15.810 -39.004  1.00  0.00           H  
ATOM    306  HA  PHE A  19       4.527  17.768 -39.758  1.00  0.00           H  
ATOM    307  HB2 PHE A  19       7.106  17.074 -41.201  1.00  0.00           H  
ATOM    308  HB3 PHE A  19       6.939  18.399 -40.070  1.00  0.00           H  
ATOM    309  HD1 PHE A  19       8.081  19.095 -42.451  1.00  0.00           H  
ATOM    310  HD2 PHE A  19       3.854  18.660 -41.697  1.00  0.00           H  
ATOM    311  HE1 PHE A  19       7.582  20.706 -44.265  1.00  0.00           H  
ATOM    312  HE2 PHE A  19       3.370  20.231 -43.525  1.00  0.00           H  
ATOM    313  HZ  PHE A  19       5.226  21.276 -44.813  1.00  0.00           H  
ATOM    314  N   PHE A  20       5.226  14.849 -41.123  1.00  0.00           N  
ATOM    315  CA  PHE A  20       4.736  13.692 -41.864  1.00  0.00           C  
ATOM    316  C   PHE A  20       4.972  12.415 -41.049  1.00  0.00           C  
ATOM    317  O   PHE A  20       5.951  12.315 -40.307  1.00  0.00           O  
ATOM    318  CB  PHE A  20       5.482  13.607 -43.199  1.00  0.00           C  
ATOM    319  CG  PHE A  20       5.088  14.634 -44.241  1.00  0.00           C  
ATOM    320  CD1 PHE A  20       4.169  14.293 -45.252  1.00  0.00           C  
ATOM    321  CD2 PHE A  20       5.663  15.919 -44.226  1.00  0.00           C  
ATOM    322  CE1 PHE A  20       3.799  15.246 -46.217  1.00  0.00           C  
ATOM    323  CE2 PHE A  20       5.298  16.869 -45.195  1.00  0.00           C  
ATOM    324  CZ  PHE A  20       4.359  16.536 -46.186  1.00  0.00           C  
ATOM    325  H   PHE A  20       6.141  14.745 -40.699  1.00  0.00           H  
ATOM    326  HA  PHE A  20       3.667  13.791 -42.060  1.00  0.00           H  
ATOM    327  HB2 PHE A  20       5.320  12.617 -43.623  1.00  0.00           H  
ATOM    328  HB3 PHE A  20       6.548  13.709 -42.996  1.00  0.00           H  
ATOM    329  HD1 PHE A  20       3.753  13.293 -45.295  1.00  0.00           H  
ATOM    330  HD2 PHE A  20       6.384  16.180 -43.466  1.00  0.00           H  
ATOM    331  HE1 PHE A  20       3.091  14.978 -46.989  1.00  0.00           H  
ATOM    332  HE2 PHE A  20       5.731  17.859 -45.167  1.00  0.00           H  
ATOM    333  HZ  PHE A  20       4.075  17.266 -46.930  1.00  0.00           H  
ATOM    334  N   ALA A  21       4.115  11.412 -41.230  1.00  0.00           N  
ATOM    335  CA  ALA A  21       4.395  10.056 -40.774  1.00  0.00           C  
ATOM    336  C   ALA A  21       5.311   9.379 -41.811  1.00  0.00           C  
ATOM    337  O   ALA A  21       6.500   9.704 -41.870  1.00  0.00           O  
ATOM    338  CB  ALA A  21       3.076   9.343 -40.451  1.00  0.00           C  
ATOM    339  H   ALA A  21       3.370  11.527 -41.900  1.00  0.00           H  
ATOM    340  HA  ALA A  21       4.961  10.103 -39.847  1.00  0.00           H  
ATOM    341  HB1 ALA A  21       2.423   9.336 -41.324  1.00  0.00           H  
ATOM    342  HB2 ALA A  21       3.277   8.313 -40.151  1.00  0.00           H  
ATOM    343  HB3 ALA A  21       2.570   9.856 -39.633  1.00  0.00           H  
ATOM    344  N   GLU A  22       4.743   8.573 -42.703  1.00  0.00           N  
ATOM    345  CA  GLU A  22       5.356   8.190 -43.973  1.00  0.00           C  
ATOM    346  C   GLU A  22       5.421   9.373 -44.962  1.00  0.00           C  
ATOM    347  O   GLU A  22       4.740  10.387 -44.810  1.00  0.00           O  
ATOM    348  CB  GLU A  22       4.582   7.029 -44.636  1.00  0.00           C  
ATOM    349  CG  GLU A  22       4.178   5.860 -43.721  1.00  0.00           C  
ATOM    350  CD  GLU A  22       2.745   6.018 -43.188  1.00  0.00           C  
ATOM    351  OE1 GLU A  22       1.878   5.213 -43.592  1.00  0.00           O  
ATOM    352  OE2 GLU A  22       2.518   6.954 -42.386  1.00  0.00           O1-
ATOM    353  H   GLU A  22       3.781   8.266 -42.548  1.00  0.00           H  
ATOM    354  HA  GLU A  22       6.377   7.851 -43.783  1.00  0.00           H  
ATOM    355  HB2 GLU A  22       5.216   6.626 -45.427  1.00  0.00           H  
ATOM    356  HB3 GLU A  22       3.684   7.422 -45.116  1.00  0.00           H  
ATOM    357  HG2 GLU A  22       4.884   5.769 -42.893  1.00  0.00           H  
ATOM    358  HG3 GLU A  22       4.241   4.938 -44.304  1.00  0.00           H  
ATOM    359  N   ASP A  23       6.239   9.185 -45.994  1.00  0.00           N  
ATOM    360  CA  ASP A  23       6.169   9.707 -47.363  1.00  0.00           C  
ATOM    361  C   ASP A  23       5.463  11.046 -47.697  1.00  0.00           C  
ATOM    362  O   ASP A  23       4.244  11.192 -47.624  1.00  0.00           O  
ATOM    363  CB  ASP A  23       5.650   8.596 -48.292  1.00  0.00           C  
ATOM    364  CG  ASP A  23       6.050   8.910 -49.731  1.00  0.00           C  
ATOM    365  OD1 ASP A  23       7.277   8.939 -49.976  1.00  0.00           O  
ATOM    366  OD2 ASP A  23       5.176   9.235 -50.566  1.00  0.00           O1-
ATOM    367  H   ASP A  23       6.847   8.373 -45.898  1.00  0.00           H  
ATOM    368  HA  ASP A  23       7.209   9.849 -47.635  1.00  0.00           H  
ATOM    369  HB2 ASP A  23       4.566   8.507 -48.204  1.00  0.00           H  
ATOM    370  HB3 ASP A  23       6.100   7.642 -48.010  1.00  0.00           H  
ATOM    371  N   VAL A  24       6.210  11.872 -48.440  1.00  0.00           N  
ATOM    372  CA  VAL A  24       5.717  12.483 -49.686  1.00  0.00           C  
ATOM    373  C   VAL A  24       6.802  12.343 -50.763  1.00  0.00           C  
ATOM    374  O   VAL A  24       7.812  13.046 -50.758  1.00  0.00           O  
ATOM    375  CB  VAL A  24       5.185  13.920 -49.491  1.00  0.00           C  
ATOM    376  CG1 VAL A  24       6.128  14.876 -48.750  1.00  0.00           C  
ATOM    377  CG2 VAL A  24       4.777  14.544 -50.833  1.00  0.00           C  
ATOM    378  H   VAL A  24       7.206  11.717 -48.405  1.00  0.00           H  
ATOM    379  HA  VAL A  24       4.865  11.891 -50.026  1.00  0.00           H  
ATOM    380  HB  VAL A  24       4.277  13.847 -48.893  1.00  0.00           H  
ATOM    381 HG11 VAL A  24       5.725  15.888 -48.767  1.00  0.00           H  
ATOM    382 HG12 VAL A  24       6.204  14.562 -47.711  1.00  0.00           H  
ATOM    383 HG13 VAL A  24       7.118  14.878 -49.196  1.00  0.00           H  
ATOM    384 HG21 VAL A  24       4.086  13.879 -51.352  1.00  0.00           H  
ATOM    385 HG22 VAL A  24       4.275  15.495 -50.655  1.00  0.00           H  
ATOM    386 HG23 VAL A  24       5.649  14.723 -51.460  1.00  0.00           H  
ATOM    387  N   GLY A  25       6.647  11.346 -51.634  1.00  0.00           N  
ATOM    388  CA  GLY A  25       7.730  10.755 -52.427  1.00  0.00           C  
ATOM    389  C   GLY A  25       8.053  11.425 -53.762  1.00  0.00           C  
ATOM    390  O   GLY A  25       8.667  10.802 -54.629  1.00  0.00           O  
ATOM    391  H   GLY A  25       5.870  10.711 -51.441  1.00  0.00           H  
ATOM    392  HA2 GLY A  25       7.480   9.712 -52.620  1.00  0.00           H  
ATOM    393  HA3 GLY A  25       8.631  10.775 -51.819  1.00  0.00           H  
ATOM    394  N   SER A  26       7.574  12.648 -53.979  1.00  0.00           N  
ATOM    395  CA  SER A  26       7.884  13.495 -55.142  1.00  0.00           C  
ATOM    396  C   SER A  26       7.710  14.965 -54.751  1.00  0.00           C  
ATOM    397  O   SER A  26       6.818  15.662 -55.227  1.00  0.00           O  
ATOM    398  CB  SER A  26       7.028  13.102 -56.353  1.00  0.00           C  
ATOM    399  OG  SER A  26       7.508  11.879 -56.878  1.00  0.00           O  
ATOM    400  H   SER A  26       7.078  13.072 -53.209  1.00  0.00           H  
ATOM    401  HA  SER A  26       8.931  13.362 -55.414  1.00  0.00           H  
ATOM    402  HB2 SER A  26       7.103  13.866 -57.128  1.00  0.00           H  
ATOM    403  HB3 SER A  26       5.984  13.000 -56.052  1.00  0.00           H  
ATOM    404  HG  SER A  26       7.846  11.343 -56.138  1.00  0.00           H  
ATOM    405  N   ASN A  27       8.480  15.373 -53.741  1.00  0.00           N  
ATOM    406  CA  ASN A  27       8.344  16.650 -53.042  1.00  0.00           C  
ATOM    407  C   ASN A  27       9.349  17.701 -53.547  1.00  0.00           C  
ATOM    408  O   ASN A  27      10.459  17.359 -53.963  1.00  0.00           O  
ATOM    409  CB  ASN A  27       8.514  16.360 -51.547  1.00  0.00           C  
ATOM    410  CG  ASN A  27       8.212  17.535 -50.639  1.00  0.00           C  
ATOM    411  ND2 ASN A  27       8.724  17.512 -49.437  1.00  0.00           N  
ATOM    412  OD1 ASN A  27       7.533  18.481 -51.001  1.00  0.00           O  
ATOM    413  H   ASN A  27       9.196  14.730 -53.416  1.00  0.00           H  
ATOM    414  HA  ASN A  27       7.337  17.040 -53.205  1.00  0.00           H  
ATOM    415  HB2 ASN A  27       9.538  16.044 -51.381  1.00  0.00           H  
ATOM    416  HB3 ASN A  27       7.854  15.548 -51.259  1.00  0.00           H  
ATOM    417 HD21 ASN A  27       8.584  18.319 -48.862  1.00  0.00           H  
ATOM    418 HD22 ASN A  27       9.358  16.760 -49.177  1.00  0.00           H  
ATOM    419  N   LYS A  28       8.996  18.984 -53.417  1.00  0.00           N  
ATOM    420  CA  LYS A  28       9.817  20.146 -53.784  1.00  0.00           C  
ATOM    421  C   LYS A  28       9.627  21.272 -52.767  1.00  0.00           C  
ATOM    422  O   LYS A  28       8.515  21.734 -52.541  1.00  0.00           O  
ATOM    423  CB  LYS A  28       9.455  20.573 -55.220  1.00  0.00           C  
ATOM    424  CG  LYS A  28       9.954  21.948 -55.708  1.00  0.00           C  
ATOM    425  CD  LYS A  28      11.460  22.230 -55.567  1.00  0.00           C  
ATOM    426  CE  LYS A  28      11.815  23.394 -56.496  1.00  0.00           C  
ATOM    427  NZ  LYS A  28      13.070  24.089 -56.137  1.00  0.00           N1+
ATOM    428  H   LYS A  28       8.112  19.174 -52.952  1.00  0.00           H  
ATOM    429  HA  LYS A  28      10.862  19.853 -53.776  1.00  0.00           H  
ATOM    430  HB2 LYS A  28       8.367  20.580 -55.314  1.00  0.00           H  
ATOM    431  HB3 LYS A  28       9.831  19.810 -55.904  1.00  0.00           H  
ATOM    432  HG2 LYS A  28       9.407  22.731 -55.182  1.00  0.00           H  
ATOM    433  HG3 LYS A  28       9.684  22.022 -56.763  1.00  0.00           H  
ATOM    434  HD2 LYS A  28      12.038  21.351 -55.853  1.00  0.00           H  
ATOM    435  HD3 LYS A  28      11.695  22.500 -54.541  1.00  0.00           H  
ATOM    436  HE2 LYS A  28      11.003  24.129 -56.494  1.00  0.00           H  
ATOM    437  HE3 LYS A  28      11.894  23.019 -57.519  1.00  0.00           H  
ATOM    438  HZ1 LYS A  28      13.016  24.618 -55.279  1.00  0.00           H  
ATOM    439  HZ2 LYS A  28      13.890  23.486 -56.084  1.00  0.00           H  
ATOM    440  HZ3 LYS A  28      13.270  24.777 -56.870  1.00  0.00           H  
ATOM    441  N   GLY A  29      10.738  21.774 -52.228  1.00  0.00           N  
ATOM    442  CA  GLY A  29      10.782  23.043 -51.500  1.00  0.00           C  
ATOM    443  C   GLY A  29      10.216  23.045 -50.076  1.00  0.00           C  
ATOM    444  O   GLY A  29      10.010  24.122 -49.528  1.00  0.00           O  
ATOM    445  H   GLY A  29      11.618  21.344 -52.493  1.00  0.00           H  
ATOM    446  HA2 GLY A  29      10.218  23.782 -52.071  1.00  0.00           H  
ATOM    447  HA3 GLY A  29      11.813  23.379 -51.443  1.00  0.00           H  
ATOM    448  N   ALA A  30       9.936  21.890 -49.467  1.00  0.00           N  
ATOM    449  CA  ALA A  30       9.279  21.849 -48.163  1.00  0.00           C  
ATOM    450  C   ALA A  30      10.183  22.326 -47.007  1.00  0.00           C  
ATOM    451  O   ALA A  30      11.384  22.041 -46.955  1.00  0.00           O  
ATOM    452  CB  ALA A  30       8.702  20.453 -47.925  1.00  0.00           C  
ATOM    453  H   ALA A  30      10.159  21.013 -49.917  1.00  0.00           H  
ATOM    454  HA  ALA A  30       8.433  22.537 -48.211  1.00  0.00           H  
ATOM    455  HB1 ALA A  30       9.514  19.729 -47.857  1.00  0.00           H  
ATOM    456  HB2 ALA A  30       8.128  20.446 -46.999  1.00  0.00           H  
ATOM    457  HB3 ALA A  30       8.038  20.193 -48.751  1.00  0.00           H  
ATOM    458  N   ILE A  31       9.556  23.006 -46.045  1.00  0.00           N  
ATOM    459  CA  ILE A  31      10.177  23.619 -44.865  1.00  0.00           C  
ATOM    460  C   ILE A  31       9.304  23.362 -43.630  1.00  0.00           C  
ATOM    461  O   ILE A  31       8.078  23.359 -43.742  1.00  0.00           O  
ATOM    462  CB  ILE A  31      10.401  25.145 -45.085  1.00  0.00           C  
ATOM    463  CG1 ILE A  31       9.096  25.983 -45.140  1.00  0.00           C  
ATOM    464  CG2 ILE A  31      11.186  25.437 -46.378  1.00  0.00           C  
ATOM    465  CD1 ILE A  31       8.717  26.637 -43.804  1.00  0.00           C  
ATOM    466  H   ILE A  31       8.562  23.149 -46.143  1.00  0.00           H  
ATOM    467  HA  ILE A  31      11.143  23.149 -44.689  1.00  0.00           H  
ATOM    468  HB  ILE A  31      11.012  25.509 -44.256  1.00  0.00           H  
ATOM    469 HG12 ILE A  31       8.267  25.367 -45.488  1.00  0.00           H  
ATOM    470 HG13 ILE A  31       9.205  26.790 -45.862  1.00  0.00           H  
ATOM    471 HG21 ILE A  31      12.065  24.804 -46.455  1.00  0.00           H  
ATOM    472 HG22 ILE A  31      10.557  25.257 -47.251  1.00  0.00           H  
ATOM    473 HG23 ILE A  31      11.498  26.481 -46.390  1.00  0.00           H  
ATOM    474 HD11 ILE A  31       7.783  27.186 -43.925  1.00  0.00           H  
ATOM    475 HD12 ILE A  31       8.587  25.892 -43.023  1.00  0.00           H  
ATOM    476 HD13 ILE A  31       9.495  27.337 -43.506  1.00  0.00           H  
ATOM    477  N   ILE A  32       9.910  23.238 -42.449  1.00  0.00           N  
ATOM    478  CA  ILE A  32       9.233  23.429 -41.152  1.00  0.00           C  
ATOM    479  C   ILE A  32      10.257  23.875 -40.097  1.00  0.00           C  
ATOM    480  O   ILE A  32      11.458  23.701 -40.279  1.00  0.00           O  
ATOM    481  CB  ILE A  32       8.435  22.161 -40.742  1.00  0.00           C  
ATOM    482  CG1 ILE A  32       7.386  22.488 -39.654  1.00  0.00           C  
ATOM    483  CG2 ILE A  32       9.346  21.002 -40.305  1.00  0.00           C  
ATOM    484  CD1 ILE A  32       6.383  21.359 -39.388  1.00  0.00           C  
ATOM    485  H   ILE A  32      10.921  23.138 -42.427  1.00  0.00           H  
ATOM    486  HA  ILE A  32       8.518  24.244 -41.274  1.00  0.00           H  
ATOM    487  HB  ILE A  32       7.882  21.830 -41.620  1.00  0.00           H  
ATOM    488 HG12 ILE A  32       6.819  23.365 -39.968  1.00  0.00           H  
ATOM    489 HG13 ILE A  32       7.881  22.719 -38.712  1.00  0.00           H  
ATOM    490 HG21 ILE A  32       9.737  21.194 -39.308  1.00  0.00           H  
ATOM    491 HG22 ILE A  32       8.783  20.071 -40.286  1.00  0.00           H  
ATOM    492 HG23 ILE A  32      10.170  20.889 -41.011  1.00  0.00           H  
ATOM    493 HD11 ILE A  32       5.887  21.079 -40.317  1.00  0.00           H  
ATOM    494 HD12 ILE A  32       6.890  20.494 -38.962  1.00  0.00           H  
ATOM    495 HD13 ILE A  32       5.632  21.705 -38.679  1.00  0.00           H  
ATOM    496  N   GLY A  33       9.821  24.450 -38.980  1.00  0.00           N  
ATOM    497  CA  GLY A  33      10.724  24.753 -37.872  1.00  0.00           C  
ATOM    498  C   GLY A  33      10.047  25.484 -36.723  1.00  0.00           C  
ATOM    499  O   GLY A  33       8.964  26.051 -36.874  1.00  0.00           O  
ATOM    500  H   GLY A  33       8.839  24.653 -38.861  1.00  0.00           H  
ATOM    501  HA2 GLY A  33      11.554  25.367 -38.224  1.00  0.00           H  
ATOM    502  HA3 GLY A  33      11.136  23.819 -37.491  1.00  0.00           H  
ATOM    503  N   LEU A  34      10.698  25.475 -35.563  1.00  0.00           N  
ATOM    504  CA  LEU A  34      10.269  26.255 -34.406  1.00  0.00           C  
ATOM    505  C   LEU A  34      10.880  27.651 -34.550  1.00  0.00           C  
ATOM    506  O   LEU A  34      12.034  27.864 -34.185  1.00  0.00           O  
ATOM    507  CB  LEU A  34      10.657  25.532 -33.106  1.00  0.00           C  
ATOM    508  CG  LEU A  34       9.657  24.446 -32.664  1.00  0.00           C  
ATOM    509  CD1 LEU A  34       9.566  23.248 -33.614  1.00  0.00           C  
ATOM    510  CD2 LEU A  34      10.085  23.909 -31.303  1.00  0.00           C  
ATOM    511  H   LEU A  34      11.617  25.044 -35.542  1.00  0.00           H  
ATOM    512  HA  LEU A  34       9.183  26.365 -34.413  1.00  0.00           H  
ATOM    513  HB2 LEU A  34      10.708  26.278 -32.311  1.00  0.00           H  
ATOM    514  HB3 LEU A  34      11.648  25.097 -33.220  1.00  0.00           H  
ATOM    515  HG  LEU A  34       8.666  24.890 -32.562  1.00  0.00           H  
ATOM    516 HD11 LEU A  34       8.935  22.476 -33.174  1.00  0.00           H  
ATOM    517 HD12 LEU A  34       9.118  23.557 -34.557  1.00  0.00           H  
ATOM    518 HD13 LEU A  34      10.560  22.840 -33.797  1.00  0.00           H  
ATOM    519 HD21 LEU A  34      10.125  24.725 -30.580  1.00  0.00           H  
ATOM    520 HD22 LEU A  34       9.365  23.169 -30.955  1.00  0.00           H  
ATOM    521 HD23 LEU A  34      11.072  23.455 -31.389  1.00  0.00           H  
ATOM    522  N   MET A  35      10.101  28.552 -35.158  1.00  0.00           N  
ATOM    523  CA  MET A  35      10.533  29.769 -35.861  1.00  0.00           C  
ATOM    524  C   MET A  35      11.312  29.474 -37.158  1.00  0.00           C  
ATOM    525  O   MET A  35      12.375  28.851 -37.147  1.00  0.00           O  
ATOM    526  CB  MET A  35      11.243  30.761 -34.919  1.00  0.00           C  
ATOM    527  CG  MET A  35      11.616  32.078 -35.612  1.00  0.00           C  
ATOM    528  SD  MET A  35      12.498  33.261 -34.556  1.00  0.00           S  
ATOM    529  CE  MET A  35      11.174  33.779 -33.431  1.00  0.00           C  
ATOM    530  H   MET A  35       9.187  28.208 -35.416  1.00  0.00           H  
ATOM    531  HA  MET A  35       9.615  30.272 -36.167  1.00  0.00           H  
ATOM    532  HB2 MET A  35      12.157  30.318 -34.530  1.00  0.00           H  
ATOM    533  HB3 MET A  35      10.584  30.975 -34.078  1.00  0.00           H  
ATOM    534  HG2 MET A  35      10.712  32.553 -35.995  1.00  0.00           H  
ATOM    535  HG3 MET A  35      12.265  31.856 -36.461  1.00  0.00           H  
ATOM    536  HE1 MET A  35      11.549  34.558 -32.768  1.00  0.00           H  
ATOM    537  HE2 MET A  35      10.336  34.172 -34.007  1.00  0.00           H  
ATOM    538  HE3 MET A  35      10.841  32.932 -32.832  1.00  0.00           H  
ATOM    539  N   VAL A  36      10.774  29.996 -38.266  1.00  0.00           N  
ATOM    540  CA  VAL A  36      11.384  30.092 -39.601  1.00  0.00           C  
ATOM    541  C   VAL A  36      11.075  31.491 -40.154  1.00  0.00           C  
ATOM    542  O   VAL A  36      10.011  32.037 -39.855  1.00  0.00           O  
ATOM    543  CB  VAL A  36      10.869  29.002 -40.570  1.00  0.00           C  
ATOM    544  CG1 VAL A  36      11.670  28.997 -41.881  1.00  0.00           C  
ATOM    545  CG2 VAL A  36      10.957  27.588 -39.978  1.00  0.00           C  
ATOM    546  H   VAL A  36       9.915  30.518 -38.169  1.00  0.00           H  
ATOM    547  HA  VAL A  36      12.459  29.982 -39.506  1.00  0.00           H  
ATOM    548  HB  VAL A  36       9.822  29.198 -40.805  1.00  0.00           H  
ATOM    549 HG11 VAL A  36      12.737  28.936 -41.676  1.00  0.00           H  
ATOM    550 HG12 VAL A  36      11.383  28.149 -42.500  1.00  0.00           H  
ATOM    551 HG13 VAL A  36      11.467  29.904 -42.450  1.00  0.00           H  
ATOM    552 HG21 VAL A  36      11.979  27.369 -39.671  1.00  0.00           H  
ATOM    553 HG22 VAL A  36      10.297  27.507 -39.115  1.00  0.00           H  
ATOM    554 HG23 VAL A  36      10.639  26.854 -40.717  1.00  0.00           H  
ATOM    555  N   GLY A  37      11.991  32.086 -40.920  1.00  0.00           N  
ATOM    556  CA  GLY A  37      11.790  33.367 -41.601  1.00  0.00           C  
ATOM    557  C   GLY A  37      11.069  33.247 -42.951  1.00  0.00           C  
ATOM    558  O   GLY A  37      10.425  32.245 -43.256  1.00  0.00           O  
ATOM    559  H   GLY A  37      12.868  31.606 -41.090  1.00  0.00           H  
ATOM    560  HA2 GLY A  37      12.764  33.824 -41.771  1.00  0.00           H  
ATOM    561  HA3 GLY A  37      11.212  34.035 -40.962  1.00  0.00           H  
ATOM    562  N   GLY A  38      11.177  34.293 -43.777  1.00  0.00           N  
ATOM    563  CA  GLY A  38      10.596  34.317 -45.125  1.00  0.00           C  
ATOM    564  C   GLY A  38      11.213  33.265 -46.056  1.00  0.00           C  
ATOM    565  O   GLY A  38      12.415  33.005 -45.992  1.00  0.00           O  
ATOM    566  H   GLY A  38      11.731  35.080 -43.483  1.00  0.00           H  
ATOM    567  HA2 GLY A  38      10.742  35.299 -45.573  1.00  0.00           H  
ATOM    568  HA3 GLY A  38       9.525  34.131 -45.046  1.00  0.00           H  
ATOM    569  N   VAL A  39      10.389  32.680 -46.932  1.00  0.00           N  
ATOM    570  CA  VAL A  39      10.752  31.525 -47.771  1.00  0.00           C  
ATOM    571  C   VAL A  39      10.561  31.840 -49.257  1.00  0.00           C  
ATOM    572  O   VAL A  39       9.537  32.401 -49.643  1.00  0.00           O  
ATOM    573  CB  VAL A  39       9.947  30.267 -47.373  1.00  0.00           C  
ATOM    574  CG1 VAL A  39      10.450  29.018 -48.112  1.00  0.00           C  
ATOM    575  CG2 VAL A  39      10.010  29.986 -45.864  1.00  0.00           C  
ATOM    576  H   VAL A  39       9.428  32.985 -46.969  1.00  0.00           H  
ATOM    577  HA  VAL A  39      11.801  31.296 -47.605  1.00  0.00           H  
ATOM    578  HB  VAL A  39       8.900  30.420 -47.638  1.00  0.00           H  
ATOM    579 HG11 VAL A  39      11.512  28.866 -47.925  1.00  0.00           H  
ATOM    580 HG12 VAL A  39       9.898  28.140 -47.777  1.00  0.00           H  
ATOM    581 HG13 VAL A  39      10.285  29.123 -49.183  1.00  0.00           H  
ATOM    582 HG21 VAL A  39      11.044  29.912 -45.529  1.00  0.00           H  
ATOM    583 HG22 VAL A  39       9.520  30.787 -45.312  1.00  0.00           H  
ATOM    584 HG23 VAL A  39       9.487  29.062 -45.632  1.00  0.00           H  
ATOM    585  N   VAL A  40      11.508  31.415 -50.098  1.00  0.00           N  
ATOM    586  CA  VAL A  40      11.451  31.502 -51.566  1.00  0.00           C  
ATOM    587  C   VAL A  40      11.760  30.132 -52.174  1.00  0.00           C  
ATOM    588  O   VAL A  40      12.748  29.495 -51.816  1.00  0.00           O  
ATOM    589  CB  VAL A  40      12.429  32.570 -52.100  1.00  0.00           C  
ATOM    590  CG1 VAL A  40      12.369  32.687 -53.630  1.00  0.00           C  
ATOM    591  CG2 VAL A  40      12.127  33.959 -51.520  1.00  0.00           C  
ATOM    592  H   VAL A  40      12.343  31.002 -49.690  1.00  0.00           H  
ATOM    593  HA  VAL A  40      10.444  31.788 -51.868  1.00  0.00           H  
ATOM    594  HB  VAL A  40      13.445  32.295 -51.819  1.00  0.00           H  
ATOM    595 HG11 VAL A  40      11.353  32.920 -53.951  1.00  0.00           H  
ATOM    596 HG12 VAL A  40      13.039  33.478 -53.967  1.00  0.00           H  
ATOM    597 HG13 VAL A  40      12.692  31.757 -54.097  1.00  0.00           H  
ATOM    598 HG21 VAL A  40      11.097  34.241 -51.743  1.00  0.00           H  
ATOM    599 HG22 VAL A  40      12.269  33.953 -50.440  1.00  0.00           H  
ATOM    600 HG23 VAL A  40      12.806  34.697 -51.946  1.00  0.00           H  
ATOM    601  N   ILE A  41      10.945  29.686 -53.130  1.00  0.00           N  
ATOM    602  CA  ILE A  41      11.144  28.426 -53.856  1.00  0.00           C  
ATOM    603  C   ILE A  41      11.360  28.741 -55.340  1.00  0.00           C  
ATOM    604  O   ILE A  41      10.637  29.570 -55.894  1.00  0.00           O  
ATOM    605  CB  ILE A  41       9.953  27.460 -53.642  1.00  0.00           C  
ATOM    606  CG1 ILE A  41       9.509  27.311 -52.166  1.00  0.00           C  
ATOM    607  CG2 ILE A  41      10.261  26.074 -54.240  1.00  0.00           C  
ATOM    608  CD1 ILE A  41      10.577  26.808 -51.186  1.00  0.00           C  
ATOM    609  H   ILE A  41      10.192  30.279 -53.445  1.00  0.00           H  
ATOM    610  HA  ILE A  41      12.043  27.931 -53.488  1.00  0.00           H  
ATOM    611  HB  ILE A  41       9.096  27.865 -54.184  1.00  0.00           H  
ATOM    612 HG12 ILE A  41       8.665  26.621 -52.127  1.00  0.00           H  
ATOM    613 HG13 ILE A  41       9.141  28.272 -51.804  1.00  0.00           H  
ATOM    614 HG21 ILE A  41      11.181  25.671 -53.817  1.00  0.00           H  
ATOM    615 HG22 ILE A  41       9.437  25.390 -54.037  1.00  0.00           H  
ATOM    616 HG23 ILE A  41      10.372  26.154 -55.323  1.00  0.00           H  
ATOM    617 HD11 ILE A  41      11.418  27.491 -51.139  1.00  0.00           H  
ATOM    618 HD12 ILE A  41      10.140  26.729 -50.191  1.00  0.00           H  
ATOM    619 HD13 ILE A  41      10.934  25.830 -51.491  1.00  0.00           H  
ATOM    620  N   ALA A  42      12.339  28.076 -55.956  1.00  0.00           N  
ATOM    621  CA  ALA A  42      12.538  28.024 -57.408  1.00  0.00           C  
ATOM    622  C   ALA A  42      12.495  26.560 -57.865  1.00  0.00           C  
ATOM    623  O   ALA A  42      13.569  25.954 -58.064  1.00  0.00           O  
ATOM    624  CB  ALA A  42      13.837  28.769 -57.757  1.00  0.00           C  
ATOM    625  OXT ALA A  42      11.399  25.968 -57.802  1.00  0.00           O1-
ATOM    626  H   ALA A  42      12.901  27.441 -55.402  1.00  0.00           H  
ATOM    627  HA  ALA A  42      11.708  28.519 -57.911  1.00  0.00           H  
ATOM    628  HB1 ALA A  42      13.763  29.811 -57.444  1.00  0.00           H  
ATOM    629  HB2 ALA A  42      14.682  28.295 -57.253  1.00  0.00           H  
ATOM    630  HB3 ALA A  42      14.001  28.724 -58.834  1.00  0.00           H  
TER     631      ALA A  42 
ATOM    632  N   ASP B   1       5.679 -11.222 -16.678  1.00  0.00           N1+
ATOM    633  CA  ASP B   1       4.360 -10.641 -16.330  1.00  0.00           C  
ATOM    634  C   ASP B   1       4.076  -9.374 -17.142  1.00  0.00           C  
ATOM    635  O   ASP B   1       3.262  -9.390 -18.066  1.00  0.00           O  
ATOM    636  CB  ASP B   1       4.129 -10.420 -14.809  1.00  0.00           C  
ATOM    637  CG  ASP B   1       5.111 -11.142 -13.878  1.00  0.00           C  
ATOM    638  OD1 ASP B   1       5.572 -12.249 -14.234  1.00  0.00           O  
ATOM    639  OD2 ASP B   1       5.550 -10.530 -12.883  1.00  0.00           O1-
ATOM    640  H1  ASP B   1       5.691 -11.493 -17.660  1.00  0.00           H  
ATOM    641  H2  ASP B   1       5.815 -12.055 -16.116  1.00  0.00           H  
ATOM    642  H3  ASP B   1       6.436 -10.583 -16.476  1.00  0.00           H  
ATOM    643  HA  ASP B   1       3.622 -11.377 -16.653  1.00  0.00           H  
ATOM    644  HB2 ASP B   1       3.116 -10.746 -14.572  1.00  0.00           H  
ATOM    645  HB3 ASP B   1       4.180  -9.355 -14.582  1.00  0.00           H  
ATOM    646  N   ALA B   2       4.762  -8.263 -16.854  1.00  0.00           N  
ATOM    647  CA  ALA B   2       4.426  -6.934 -17.380  1.00  0.00           C  
ATOM    648  C   ALA B   2       5.655  -6.158 -17.883  1.00  0.00           C  
ATOM    649  O   ALA B   2       6.776  -6.421 -17.454  1.00  0.00           O  
ATOM    650  CB  ALA B   2       3.681  -6.160 -16.286  1.00  0.00           C  
ATOM    651  H   ALA B   2       5.479  -8.293 -16.140  1.00  0.00           H  
ATOM    652  HA  ALA B   2       3.742  -7.034 -18.219  1.00  0.00           H  
ATOM    653  HB1 ALA B   2       4.307  -6.066 -15.399  1.00  0.00           H  
ATOM    654  HB2 ALA B   2       3.432  -5.162 -16.647  1.00  0.00           H  
ATOM    655  HB3 ALA B   2       2.760  -6.682 -16.021  1.00  0.00           H  
ATOM    656  N   GLU B   3       5.433  -5.183 -18.762  1.00  0.00           N  
ATOM    657  CA  GLU B   3       6.420  -4.161 -19.127  1.00  0.00           C  
ATOM    658  C   GLU B   3       5.737  -2.791 -19.237  1.00  0.00           C  
ATOM    659  O   GLU B   3       4.560  -2.720 -19.595  1.00  0.00           O  
ATOM    660  CB  GLU B   3       7.173  -4.563 -20.411  1.00  0.00           C  
ATOM    661  CG  GLU B   3       8.699  -4.548 -20.232  1.00  0.00           C  
ATOM    662  CD  GLU B   3       9.330  -3.190 -20.563  1.00  0.00           C  
ATOM    663  OE1 GLU B   3       8.992  -2.164 -19.919  1.00  0.00           O  
ATOM    664  OE2 GLU B   3      10.143  -3.151 -21.517  1.00  0.00           O1-
ATOM    665  H   GLU B   3       4.492  -5.036 -19.107  1.00  0.00           H  
ATOM    666  HA  GLU B   3       7.136  -4.091 -18.315  1.00  0.00           H  
ATOM    667  HB2 GLU B   3       6.889  -3.914 -21.240  1.00  0.00           H  
ATOM    668  HB3 GLU B   3       6.887  -5.581 -20.684  1.00  0.00           H  
ATOM    669  HG2 GLU B   3       9.116  -5.300 -20.906  1.00  0.00           H  
ATOM    670  HG3 GLU B   3       8.964  -4.853 -19.218  1.00  0.00           H  
ATOM    671  N   PHE B   4       6.435  -1.717 -18.864  1.00  0.00           N  
ATOM    672  CA  PHE B   4       5.851  -0.389 -18.627  1.00  0.00           C  
ATOM    673  C   PHE B   4       6.480   0.746 -19.458  1.00  0.00           C  
ATOM    674  O   PHE B   4       6.234   1.921 -19.159  1.00  0.00           O  
ATOM    675  CB  PHE B   4       5.827  -0.101 -17.114  1.00  0.00           C  
ATOM    676  CG  PHE B   4       4.935  -1.030 -16.306  1.00  0.00           C  
ATOM    677  CD1 PHE B   4       5.474  -2.154 -15.652  1.00  0.00           C  
ATOM    678  CD2 PHE B   4       3.558  -0.760 -16.192  1.00  0.00           C  
ATOM    679  CE1 PHE B   4       4.649  -2.999 -14.891  1.00  0.00           C  
ATOM    680  CE2 PHE B   4       2.729  -1.609 -15.436  1.00  0.00           C  
ATOM    681  CZ  PHE B   4       3.274  -2.729 -14.785  1.00  0.00           C  
ATOM    682  H   PHE B   4       7.421  -1.867 -18.646  1.00  0.00           H  
ATOM    683  HA  PHE B   4       4.814  -0.416 -18.958  1.00  0.00           H  
ATOM    684  HB2 PHE B   4       5.471   0.916 -16.949  1.00  0.00           H  
ATOM    685  HB3 PHE B   4       6.843  -0.153 -16.725  1.00  0.00           H  
ATOM    686  HD1 PHE B   4       6.530  -2.365 -15.718  1.00  0.00           H  
ATOM    687  HD2 PHE B   4       3.130   0.097 -16.688  1.00  0.00           H  
ATOM    688  HE1 PHE B   4       5.078  -3.850 -14.381  1.00  0.00           H  
ATOM    689  HE2 PHE B   4       1.670  -1.407 -15.365  1.00  0.00           H  
ATOM    690  HZ  PHE B   4       2.637  -3.380 -14.202  1.00  0.00           H  
ATOM    691  N   ARG B   5       7.279   0.404 -20.481  1.00  0.00           N  
ATOM    692  CA  ARG B   5       7.614   1.192 -21.695  1.00  0.00           C  
ATOM    693  C   ARG B   5       7.370   2.705 -21.632  1.00  0.00           C  
ATOM    694  O   ARG B   5       6.401   3.231 -22.180  1.00  0.00           O  
ATOM    695  CB  ARG B   5       6.870   0.607 -22.914  1.00  0.00           C  
ATOM    696  CG  ARG B   5       7.163  -0.865 -23.219  1.00  0.00           C  
ATOM    697  CD  ARG B   5       8.625  -1.284 -23.150  1.00  0.00           C  
ATOM    698  NE  ARG B   5       9.527  -0.551 -24.047  1.00  0.00           N  
ATOM    699  CZ  ARG B   5      10.813  -0.809 -24.181  1.00  0.00           C  
ATOM    700  NH1 ARG B   5      11.387  -1.823 -23.596  1.00  0.00           N  
ATOM    701  NH2 ARG B   5      11.556  -0.023 -24.897  1.00  0.00           N1+
ATOM    702  H   ARG B   5       7.532  -0.583 -20.507  1.00  0.00           H  
ATOM    703  HA  ARG B   5       8.683   1.082 -21.883  1.00  0.00           H  
ATOM    704  HB2 ARG B   5       7.139   1.190 -23.795  1.00  0.00           H  
ATOM    705  HB3 ARG B   5       5.793   0.711 -22.768  1.00  0.00           H  
ATOM    706  HG2 ARG B   5       6.800  -1.091 -24.214  1.00  0.00           H  
ATOM    707  HG3 ARG B   5       6.613  -1.480 -22.506  1.00  0.00           H  
ATOM    708  HD2 ARG B   5       8.674  -2.350 -23.379  1.00  0.00           H  
ATOM    709  HD3 ARG B   5       8.968  -1.125 -22.132  1.00  0.00           H  
ATOM    710  HE  ARG B   5       9.176   0.258 -24.561  1.00  0.00           H  
ATOM    711 HH11 ARG B   5      12.357  -2.011 -23.713  1.00  0.00           H  
ATOM    712 HH12 ARG B   5      10.839  -2.366 -22.913  1.00  0.00           H  
ATOM    713 HH21 ARG B   5      11.119   0.871 -25.140  1.00  0.00           H  
ATOM    714 HH22 ARG B   5      12.537  -0.159 -25.015  1.00  0.00           H  
ATOM    715  N   HIS B   6       8.322   3.446 -21.070  1.00  0.00           N  
ATOM    716  CA  HIS B   6       8.456   4.902 -21.249  1.00  0.00           C  
ATOM    717  C   HIS B   6       9.185   5.220 -22.564  1.00  0.00           C  
ATOM    718  O   HIS B   6      10.225   5.873 -22.555  1.00  0.00           O  
ATOM    719  CB  HIS B   6       9.122   5.543 -20.020  1.00  0.00           C  
ATOM    720  CG  HIS B   6       8.293   5.532 -18.762  1.00  0.00           C  
ATOM    721  CD2 HIS B   6       7.907   4.435 -18.042  1.00  0.00           C  
ATOM    722  ND1 HIS B   6       7.899   6.659 -18.069  1.00  0.00           N1+
ATOM    723  CE1 HIS B   6       7.283   6.257 -16.942  1.00  0.00           C  
ATOM    724  NE2 HIS B   6       7.255   4.907 -16.914  1.00  0.00           N  
ATOM    725  H   HIS B   6       9.098   2.950 -20.643  1.00  0.00           H  
ATOM    726  HA  HIS B   6       7.468   5.346 -21.358  1.00  0.00           H  
ATOM    727  HB2 HIS B   6       9.340   6.585 -20.261  1.00  0.00           H  
ATOM    728  HB3 HIS B   6      10.073   5.059 -19.812  1.00  0.00           H  
ATOM    729  HD1 HIS B   6       8.247   7.612 -18.275  1.00  0.00           H  
ATOM    730  HD2 HIS B   6       8.123   3.401 -18.294  1.00  0.00           H  
ATOM    731  HE2 HIS B   6       6.885   4.339 -16.159  1.00  0.00           H  
ATOM    732  HE1 HIS B   6       6.946   6.915 -16.151  1.00  0.00           H  
ATOM    733  N   ASP B   7       8.662   4.716 -23.681  1.00  0.00           N  
ATOM    734  CA  ASP B   7       9.295   4.874 -24.998  1.00  0.00           C  
ATOM    735  C   ASP B   7       9.127   6.306 -25.531  1.00  0.00           C  
ATOM    736  O   ASP B   7      10.058   6.871 -26.106  1.00  0.00           O  
ATOM    737  CB  ASP B   7       8.758   3.808 -25.962  1.00  0.00           C  
ATOM    738  CG  ASP B   7       9.149   2.385 -25.542  1.00  0.00           C  
ATOM    739  OD1 ASP B   7      10.048   2.211 -24.693  1.00  0.00           O  
ATOM    740  OD2 ASP B   7       8.542   1.409 -26.039  1.00  0.00           O1-
ATOM    741  H   ASP B   7       7.778   4.225 -23.631  1.00  0.00           H  
ATOM    742  HA  ASP B   7      10.369   4.708 -24.892  1.00  0.00           H  
ATOM    743  HB2 ASP B   7       9.162   3.997 -26.958  1.00  0.00           H  
ATOM    744  HB3 ASP B   7       7.673   3.894 -26.007  1.00  0.00           H  
ATOM    745  N   SER B   8       8.064   6.994 -25.107  1.00  0.00           N  
ATOM    746  CA  SER B   8       8.181   8.380 -24.646  1.00  0.00           C  
ATOM    747  C   SER B   8       7.134   8.740 -23.581  1.00  0.00           C  
ATOM    748  O   SER B   8       5.944   8.471 -23.731  1.00  0.00           O  
ATOM    749  CB  SER B   8       8.170   9.363 -25.819  1.00  0.00           C  
ATOM    750  OG  SER B   8       7.168   9.065 -26.768  1.00  0.00           O  
ATOM    751  H   SER B   8       7.266   6.459 -24.773  1.00  0.00           H  
ATOM    752  HA  SER B   8       9.157   8.474 -24.169  1.00  0.00           H  
ATOM    753  HB2 SER B   8       9.136   9.325 -26.323  1.00  0.00           H  
ATOM    754  HB3 SER B   8       8.022  10.368 -25.430  1.00  0.00           H  
ATOM    755  HG  SER B   8       7.339   8.164 -27.081  1.00  0.00           H  
ATOM    756  N   GLY B   9       7.586   9.367 -22.495  1.00  0.00           N  
ATOM    757  CA  GLY B   9       6.766   9.841 -21.374  1.00  0.00           C  
ATOM    758  C   GLY B   9       7.344  11.128 -20.783  1.00  0.00           C  
ATOM    759  O   GLY B   9       8.106  11.824 -21.455  1.00  0.00           O  
ATOM    760  H   GLY B   9       8.568   9.593 -22.448  1.00  0.00           H  
ATOM    761  HA2 GLY B   9       6.742   9.078 -20.597  1.00  0.00           H  
ATOM    762  HA3 GLY B   9       5.745  10.042 -21.700  1.00  0.00           H  
ATOM    763  N   TYR B  10       7.052  11.434 -19.520  1.00  0.00           N  
ATOM    764  CA  TYR B  10       7.478  12.677 -18.862  1.00  0.00           C  
ATOM    765  C   TYR B  10       8.998  12.909 -18.821  1.00  0.00           C  
ATOM    766  O   TYR B  10       9.419  14.061 -18.719  1.00  0.00           O  
ATOM    767  CB  TYR B  10       6.857  12.792 -17.453  1.00  0.00           C  
ATOM    768  CG  TYR B  10       6.347  11.500 -16.839  1.00  0.00           C  
ATOM    769  CD1 TYR B  10       5.013  11.105 -17.063  1.00  0.00           C  
ATOM    770  CD2 TYR B  10       7.203  10.690 -16.069  1.00  0.00           C  
ATOM    771  CE1 TYR B  10       4.527   9.906 -16.510  1.00  0.00           C  
ATOM    772  CE2 TYR B  10       6.720   9.493 -15.507  1.00  0.00           C  
ATOM    773  CZ  TYR B  10       5.381   9.101 -15.727  1.00  0.00           C  
ATOM    774  OH  TYR B  10       4.927   7.926 -15.215  1.00  0.00           O  
ATOM    775  H   TYR B  10       6.426  10.832 -19.007  1.00  0.00           H  
ATOM    776  HA  TYR B  10       7.080  13.491 -19.462  1.00  0.00           H  
ATOM    777  HB2 TYR B  10       6.020  13.487 -17.506  1.00  0.00           H  
ATOM    778  HB3 TYR B  10       7.579  13.243 -16.771  1.00  0.00           H  
ATOM    779  HD1 TYR B  10       4.364  11.731 -17.666  1.00  0.00           H  
ATOM    780  HD2 TYR B  10       8.229  10.992 -15.905  1.00  0.00           H  
ATOM    781  HE1 TYR B  10       3.504   9.612 -16.687  1.00  0.00           H  
ATOM    782  HE2 TYR B  10       7.366   8.887 -14.891  1.00  0.00           H  
ATOM    783  HH  TYR B  10       3.978   7.845 -15.340  1.00  0.00           H  
ATOM    784  N   GLU B  11       9.808  11.859 -18.978  1.00  0.00           N  
ATOM    785  CA  GLU B  11      11.271  11.944 -19.101  1.00  0.00           C  
ATOM    786  C   GLU B  11      11.787  12.416 -20.478  1.00  0.00           C  
ATOM    787  O   GLU B  11      12.917  12.921 -20.566  1.00  0.00           O  
ATOM    788  CB  GLU B  11      11.909  10.593 -18.738  1.00  0.00           C  
ATOM    789  CG  GLU B  11      11.350   9.395 -19.525  1.00  0.00           C  
ATOM    790  CD  GLU B  11      10.221   8.703 -18.761  1.00  0.00           C  
ATOM    791  OE1 GLU B  11      10.514   7.788 -17.959  1.00  0.00           O  
ATOM    792  OE2 GLU B  11       9.029   9.017 -18.987  1.00  0.00           O1-
ATOM    793  H   GLU B  11       9.369  10.944 -19.056  1.00  0.00           H  
ATOM    794  HA  GLU B  11      11.630  12.679 -18.380  1.00  0.00           H  
ATOM    795  HB2 GLU B  11      11.784  10.413 -17.669  1.00  0.00           H  
ATOM    796  HB3 GLU B  11      12.980  10.665 -18.928  1.00  0.00           H  
ATOM    797  HG2 GLU B  11      12.149   8.671 -19.683  1.00  0.00           H  
ATOM    798  HG3 GLU B  11      11.004   9.708 -20.512  1.00  0.00           H  
ATOM    799  N   VAL B  12      10.999  12.295 -21.559  1.00  0.00           N  
ATOM    800  CA  VAL B  12      11.409  12.870 -22.853  1.00  0.00           C  
ATOM    801  C   VAL B  12      11.250  14.385 -22.825  1.00  0.00           C  
ATOM    802  O   VAL B  12      10.445  14.947 -22.083  1.00  0.00           O  
ATOM    803  CB  VAL B  12      10.849  12.208 -24.126  1.00  0.00           C  
ATOM    804  CG1 VAL B  12      11.010  10.688 -24.056  1.00  0.00           C  
ATOM    805  CG2 VAL B  12       9.418  12.587 -24.509  1.00  0.00           C  
ATOM    806  H   VAL B  12      10.038  11.992 -21.433  1.00  0.00           H  
ATOM    807  HA  VAL B  12      12.479  12.682 -22.928  1.00  0.00           H  
ATOM    808  HB  VAL B  12      11.480  12.554 -24.946  1.00  0.00           H  
ATOM    809 HG11 VAL B  12      10.792  10.248 -25.028  1.00  0.00           H  
ATOM    810 HG12 VAL B  12      12.038  10.435 -23.794  1.00  0.00           H  
ATOM    811 HG13 VAL B  12      10.343  10.274 -23.302  1.00  0.00           H  
ATOM    812 HG21 VAL B  12       8.706  12.159 -23.810  1.00  0.00           H  
ATOM    813 HG22 VAL B  12       9.306  13.669 -24.524  1.00  0.00           H  
ATOM    814 HG23 VAL B  12       9.201  12.219 -25.511  1.00  0.00           H  
ATOM    815  N   HIS B  13      12.189  15.056 -23.485  1.00  0.00           N  
ATOM    816  CA  HIS B  13      12.663  16.362 -23.024  1.00  0.00           C  
ATOM    817  C   HIS B  13      11.798  17.513 -23.573  1.00  0.00           C  
ATOM    818  O   HIS B  13      10.925  17.290 -24.406  1.00  0.00           O  
ATOM    819  CB  HIS B  13      14.172  16.458 -23.303  1.00  0.00           C  
ATOM    820  CG  HIS B  13      14.936  15.148 -23.193  1.00  0.00           C  
ATOM    821  CD2 HIS B  13      15.765  14.651 -24.161  1.00  0.00           C  
ATOM    822  ND1 HIS B  13      14.810  14.163 -22.213  1.00  0.00           N1+
ATOM    823  CE1 HIS B  13      15.532  13.093 -22.600  1.00  0.00           C  
ATOM    824  NE2 HIS B  13      16.133  13.380 -23.771  1.00  0.00           N  
ATOM    825  H   HIS B  13      12.762  14.546 -24.139  1.00  0.00           H  
ATOM    826  HA  HIS B  13      12.534  16.388 -21.939  1.00  0.00           H  
ATOM    827  HB2 HIS B  13      14.608  17.166 -22.600  1.00  0.00           H  
ATOM    828  HB3 HIS B  13      14.306  16.842 -24.314  1.00  0.00           H  
ATOM    829  HD1 HIS B  13      14.127  14.131 -21.447  1.00  0.00           H  
ATOM    830  HD2 HIS B  13      16.033  15.118 -25.104  1.00  0.00           H  
ATOM    831  HE2 HIS B  13      16.635  12.713 -24.375  1.00  0.00           H  
ATOM    832  HE1 HIS B  13      15.530  12.119 -22.110  1.00  0.00           H  
ATOM    833  N   HIS B  14      11.991  18.746 -23.080  1.00  0.00           N  
ATOM    834  CA  HIS B  14      11.008  19.847 -23.212  1.00  0.00           C  
ATOM    835  C   HIS B  14      10.560  20.152 -24.658  1.00  0.00           C  
ATOM    836  O   HIS B  14       9.424  20.583 -24.848  1.00  0.00           O  
ATOM    837  CB  HIS B  14      11.561  21.106 -22.513  1.00  0.00           C  
ATOM    838  CG  HIS B  14      10.589  22.264 -22.378  1.00  0.00           C  
ATOM    839  CD2 HIS B  14      10.925  23.553 -22.060  1.00  0.00           C  
ATOM    840  ND1 HIS B  14       9.211  22.226 -22.530  1.00  0.00           N1+
ATOM    841  CE1 HIS B  14       8.725  23.466 -22.330  1.00  0.00           C  
ATOM    842  NE2 HIS B  14       9.752  24.290 -22.036  1.00  0.00           N  
ATOM    843  H   HIS B  14      12.782  18.889 -22.468  1.00  0.00           H  
ATOM    844  HA  HIS B  14      10.108  19.536 -22.680  1.00  0.00           H  
ATOM    845  HB2 HIS B  14      12.440  21.454 -23.061  1.00  0.00           H  
ATOM    846  HB3 HIS B  14      11.886  20.835 -21.507  1.00  0.00           H  
ATOM    847  HD1 HIS B  14       8.663  21.403 -22.804  1.00  0.00           H  
ATOM    848  HD2 HIS B  14      11.925  23.923 -21.862  1.00  0.00           H  
ATOM    849  HE2 HIS B  14       9.680  25.286 -21.841  1.00  0.00           H  
ATOM    850  HE1 HIS B  14       7.679  23.750 -22.411  1.00  0.00           H  
ATOM    851  N   GLN B  15      11.382  19.837 -25.659  1.00  0.00           N  
ATOM    852  CA  GLN B  15      11.027  19.829 -27.079  1.00  0.00           C  
ATOM    853  C   GLN B  15      11.583  18.547 -27.733  1.00  0.00           C  
ATOM    854  O   GLN B  15      12.648  18.069 -27.333  1.00  0.00           O  
ATOM    855  CB  GLN B  15      11.550  21.144 -27.687  1.00  0.00           C  
ATOM    856  CG  GLN B  15      11.032  21.516 -29.080  1.00  0.00           C  
ATOM    857  CD  GLN B  15      11.542  20.655 -30.230  1.00  0.00           C  
ATOM    858  NE2 GLN B  15      10.682  20.230 -31.126  1.00  0.00           N  
ATOM    859  OE1 GLN B  15      12.720  20.352 -30.351  1.00  0.00           O  
ATOM    860  H   GLN B  15      12.261  19.409 -25.423  1.00  0.00           H  
ATOM    861  HA  GLN B  15       9.941  19.808 -27.178  1.00  0.00           H  
ATOM    862  HB2 GLN B  15      12.636  21.146 -27.693  1.00  0.00           H  
ATOM    863  HB3 GLN B  15      11.241  21.955 -27.025  1.00  0.00           H  
ATOM    864  HG2 GLN B  15      11.347  22.539 -29.277  1.00  0.00           H  
ATOM    865  HG3 GLN B  15       9.947  21.507 -29.069  1.00  0.00           H  
ATOM    866 HE21 GLN B  15      11.041  19.681 -31.881  1.00  0.00           H  
ATOM    867 HE22 GLN B  15       9.688  20.420 -31.004  1.00  0.00           H  
ATOM    868  N   LYS B  16      10.847  17.982 -28.696  1.00  0.00           N  
ATOM    869  CA  LYS B  16      11.124  16.737 -29.428  1.00  0.00           C  
ATOM    870  C   LYS B  16      10.823  16.982 -30.913  1.00  0.00           C  
ATOM    871  O   LYS B  16       9.661  17.080 -31.313  1.00  0.00           O  
ATOM    872  CB  LYS B  16      10.254  15.622 -28.795  1.00  0.00           C  
ATOM    873  CG  LYS B  16      10.578  14.153 -29.142  1.00  0.00           C  
ATOM    874  CD  LYS B  16      10.578  13.756 -30.626  1.00  0.00           C  
ATOM    875  CE  LYS B  16       9.231  14.026 -31.313  1.00  0.00           C  
ATOM    876  NZ  LYS B  16       9.335  13.883 -32.782  1.00  0.00           N1+
ATOM    877  H   LYS B  16       9.946  18.413 -28.893  1.00  0.00           H  
ATOM    878  HA  LYS B  16      12.177  16.483 -29.321  1.00  0.00           H  
ATOM    879  HB2 LYS B  16       9.206  15.814 -29.024  1.00  0.00           H  
ATOM    880  HB3 LYS B  16      10.348  15.704 -27.710  1.00  0.00           H  
ATOM    881  HG2 LYS B  16       9.852  13.523 -28.626  1.00  0.00           H  
ATOM    882  HG3 LYS B  16      11.555  13.909 -28.728  1.00  0.00           H  
ATOM    883  HD2 LYS B  16      10.809  12.693 -30.703  1.00  0.00           H  
ATOM    884  HD3 LYS B  16      11.375  14.302 -31.129  1.00  0.00           H  
ATOM    885  HE2 LYS B  16       8.922  15.046 -31.079  1.00  0.00           H  
ATOM    886  HE3 LYS B  16       8.472  13.350 -30.911  1.00  0.00           H  
ATOM    887  HZ1 LYS B  16      10.115  14.439 -33.125  1.00  0.00           H  
ATOM    888  HZ2 LYS B  16       9.512  12.929 -33.058  1.00  0.00           H  
ATOM    889  HZ3 LYS B  16       8.499  14.237 -33.246  1.00  0.00           H  
ATOM    890  N   LEU B  17      11.861  17.075 -31.743  1.00  0.00           N  
ATOM    891  CA  LEU B  17      11.763  17.373 -33.180  1.00  0.00           C  
ATOM    892  C   LEU B  17      11.487  16.106 -34.019  1.00  0.00           C  
ATOM    893  O   LEU B  17      11.788  15.009 -33.559  1.00  0.00           O  
ATOM    894  CB  LEU B  17      13.076  18.070 -33.592  1.00  0.00           C  
ATOM    895  CG  LEU B  17      12.982  18.889 -34.891  1.00  0.00           C  
ATOM    896  CD1 LEU B  17      12.212  20.192 -34.660  1.00  0.00           C  
ATOM    897  CD2 LEU B  17      14.381  19.253 -35.382  1.00  0.00           C  
ATOM    898  H   LEU B  17      12.788  16.935 -31.354  1.00  0.00           H  
ATOM    899  HA  LEU B  17      10.933  18.060 -33.328  1.00  0.00           H  
ATOM    900  HB2 LEU B  17      13.842  17.303 -33.705  1.00  0.00           H  
ATOM    901  HB3 LEU B  17      13.401  18.739 -32.793  1.00  0.00           H  
ATOM    902  HG  LEU B  17      12.485  18.304 -35.661  1.00  0.00           H  
ATOM    903 HD11 LEU B  17      11.208  19.988 -34.301  1.00  0.00           H  
ATOM    904 HD12 LEU B  17      12.725  20.805 -33.921  1.00  0.00           H  
ATOM    905 HD13 LEU B  17      12.144  20.752 -35.593  1.00  0.00           H  
ATOM    906 HD21 LEU B  17      14.958  18.344 -35.546  1.00  0.00           H  
ATOM    907 HD22 LEU B  17      14.312  19.791 -36.324  1.00  0.00           H  
ATOM    908 HD23 LEU B  17      14.880  19.888 -34.651  1.00  0.00           H  
ATOM    909  N   VAL B  18      10.835  16.218 -35.184  1.00  0.00           N  
ATOM    910  CA  VAL B  18      11.015  15.345 -36.374  1.00  0.00           C  
ATOM    911  C   VAL B  18      10.290  15.971 -37.580  1.00  0.00           C  
ATOM    912  O   VAL B  18       9.303  16.685 -37.395  1.00  0.00           O  
ATOM    913  CB  VAL B  18      10.560  13.871 -36.167  1.00  0.00           C  
ATOM    914  CG1 VAL B  18       9.063  13.611 -36.359  1.00  0.00           C  
ATOM    915  CG2 VAL B  18      11.328  12.914 -37.080  1.00  0.00           C  
ATOM    916  H   VAL B  18      10.429  17.117 -35.400  1.00  0.00           H  
ATOM    917  HA  VAL B  18      12.082  15.332 -36.602  1.00  0.00           H  
ATOM    918  HB  VAL B  18      10.797  13.553 -35.157  1.00  0.00           H  
ATOM    919 HG11 VAL B  18       8.779  13.764 -37.401  1.00  0.00           H  
ATOM    920 HG12 VAL B  18       8.827  12.581 -36.088  1.00  0.00           H  
ATOM    921 HG13 VAL B  18       8.498  14.285 -35.726  1.00  0.00           H  
ATOM    922 HG21 VAL B  18      12.398  13.016 -36.903  1.00  0.00           H  
ATOM    923 HG22 VAL B  18      11.044  11.883 -36.867  1.00  0.00           H  
ATOM    924 HG23 VAL B  18      11.112  13.122 -38.125  1.00  0.00           H  
ATOM    925  N   PHE B  19      10.736  15.671 -38.801  1.00  0.00           N  
ATOM    926  CA  PHE B  19      10.036  15.970 -40.055  1.00  0.00           C  
ATOM    927  C   PHE B  19       9.183  14.757 -40.479  1.00  0.00           C  
ATOM    928  O   PHE B  19       7.982  14.750 -40.215  1.00  0.00           O  
ATOM    929  CB  PHE B  19      11.063  16.436 -41.105  1.00  0.00           C  
ATOM    930  CG  PHE B  19      10.524  17.144 -42.342  1.00  0.00           C  
ATOM    931  CD1 PHE B  19      10.988  18.437 -42.660  1.00  0.00           C  
ATOM    932  CD2 PHE B  19       9.618  16.510 -43.218  1.00  0.00           C  
ATOM    933  CE1 PHE B  19      10.558  19.088 -43.829  1.00  0.00           C  
ATOM    934  CE2 PHE B  19       9.188  17.159 -44.388  1.00  0.00           C  
ATOM    935  CZ  PHE B  19       9.662  18.444 -44.697  1.00  0.00           C  
ATOM    936  H   PHE B  19      11.590  15.127 -38.872  1.00  0.00           H  
ATOM    937  HA  PHE B  19       9.350  16.801 -39.884  1.00  0.00           H  
ATOM    938  HB2 PHE B  19      11.655  15.584 -41.423  1.00  0.00           H  
ATOM    939  HB3 PHE B  19      11.762  17.112 -40.613  1.00  0.00           H  
ATOM    940  HD1 PHE B  19      11.691  18.939 -42.014  1.00  0.00           H  
ATOM    941  HD2 PHE B  19       9.256  15.514 -43.018  1.00  0.00           H  
ATOM    942  HE1 PHE B  19      10.920  20.081 -44.059  1.00  0.00           H  
ATOM    943  HE2 PHE B  19       8.494  16.663 -45.055  1.00  0.00           H  
ATOM    944  HZ  PHE B  19       9.331  18.938 -45.596  1.00  0.00           H  
ATOM    945  N   PHE B  20       9.807  13.709 -41.042  1.00  0.00           N  
ATOM    946  CA  PHE B  20       9.187  12.408 -41.355  1.00  0.00           C  
ATOM    947  C   PHE B  20       9.413  11.421 -40.205  1.00  0.00           C  
ATOM    948  O   PHE B  20      10.557  11.221 -39.795  1.00  0.00           O  
ATOM    949  CB  PHE B  20       9.766  11.801 -42.650  1.00  0.00           C  
ATOM    950  CG  PHE B  20       9.429  12.544 -43.926  1.00  0.00           C  
ATOM    951  CD1 PHE B  20       8.177  12.352 -44.535  1.00  0.00           C  
ATOM    952  CD2 PHE B  20      10.360  13.418 -44.514  1.00  0.00           C  
ATOM    953  CE1 PHE B  20       7.822  13.106 -45.667  1.00  0.00           C  
ATOM    954  CE2 PHE B  20      10.019  14.151 -45.664  1.00  0.00           C  
ATOM    955  CZ  PHE B  20       8.740  14.013 -46.227  1.00  0.00           C  
ATOM    956  H   PHE B  20      10.804  13.774 -41.161  1.00  0.00           H  
ATOM    957  HA  PHE B  20       8.114  12.536 -41.495  1.00  0.00           H  
ATOM    958  HB2 PHE B  20       9.378  10.786 -42.751  1.00  0.00           H  
ATOM    959  HB3 PHE B  20      10.849  11.714 -42.558  1.00  0.00           H  
ATOM    960  HD1 PHE B  20       7.472  11.644 -44.117  1.00  0.00           H  
ATOM    961  HD2 PHE B  20      11.341  13.525 -44.085  1.00  0.00           H  
ATOM    962  HE1 PHE B  20       6.836  12.992 -46.092  1.00  0.00           H  
ATOM    963  HE2 PHE B  20      10.733  14.829 -46.111  1.00  0.00           H  
ATOM    964  HZ  PHE B  20       8.476  14.587 -47.104  1.00  0.00           H  
ATOM    965  N   ALA B  21       8.360  10.759 -39.726  1.00  0.00           N  
ATOM    966  CA  ALA B  21       8.481   9.713 -38.707  1.00  0.00           C  
ATOM    967  C   ALA B  21       8.783   8.314 -39.285  1.00  0.00           C  
ATOM    968  O   ALA B  21       9.149   7.426 -38.523  1.00  0.00           O  
ATOM    969  CB  ALA B  21       7.220   9.717 -37.837  1.00  0.00           C  
ATOM    970  H   ALA B  21       7.444  10.951 -40.122  1.00  0.00           H  
ATOM    971  HA  ALA B  21       9.321   9.960 -38.057  1.00  0.00           H  
ATOM    972  HB1 ALA B  21       6.374   9.346 -38.412  1.00  0.00           H  
ATOM    973  HB2 ALA B  21       7.371   9.057 -36.982  1.00  0.00           H  
ATOM    974  HB3 ALA B  21       7.013  10.726 -37.480  1.00  0.00           H  
ATOM    975  N   GLU B  22       8.647   8.124 -40.601  1.00  0.00           N  
ATOM    976  CA  GLU B  22       8.806   6.843 -41.308  1.00  0.00           C  
ATOM    977  C   GLU B  22       9.447   7.014 -42.707  1.00  0.00           C  
ATOM    978  O   GLU B  22       9.855   8.117 -43.082  1.00  0.00           O  
ATOM    979  CB  GLU B  22       7.420   6.154 -41.394  1.00  0.00           C  
ATOM    980  CG  GLU B  22       7.246   5.018 -40.373  1.00  0.00           C  
ATOM    981  CD  GLU B  22       8.169   3.810 -40.617  1.00  0.00           C  
ATOM    982  OE1 GLU B  22       8.990   3.861 -41.564  1.00  0.00           O  
ATOM    983  OE2 GLU B  22       8.051   2.837 -39.840  1.00  0.00           O1-
ATOM    984  H   GLU B  22       8.307   8.893 -41.165  1.00  0.00           H  
ATOM    985  HA  GLU B  22       9.484   6.200 -40.745  1.00  0.00           H  
ATOM    986  HB2 GLU B  22       7.247   5.747 -42.390  1.00  0.00           H  
ATOM    987  HB3 GLU B  22       6.634   6.889 -41.221  1.00  0.00           H  
ATOM    988  HG2 GLU B  22       6.208   4.681 -40.421  1.00  0.00           H  
ATOM    989  HG3 GLU B  22       7.417   5.414 -39.370  1.00  0.00           H  
ATOM    990  N   ASP B  23       9.575   5.911 -43.453  1.00  0.00           N  
ATOM    991  CA  ASP B  23      10.105   5.837 -44.827  1.00  0.00           C  
ATOM    992  C   ASP B  23       9.415   6.783 -45.842  1.00  0.00           C  
ATOM    993  O   ASP B  23       8.245   7.153 -45.702  1.00  0.00           O  
ATOM    994  CB  ASP B  23      10.047   4.372 -45.300  1.00  0.00           C  
ATOM    995  CG  ASP B  23      10.736   4.149 -46.651  1.00  0.00           C  
ATOM    996  OD1 ASP B  23      11.751   4.841 -46.902  1.00  0.00           O  
ATOM    997  OD2 ASP B  23      10.238   3.305 -47.428  1.00  0.00           O1-
ATOM    998  H   ASP B  23       9.298   5.031 -43.011  1.00  0.00           H  
ATOM    999  HA  ASP B  23      11.156   6.126 -44.782  1.00  0.00           H  
ATOM   1000  HB2 ASP B  23       9.002   4.065 -45.369  1.00  0.00           H  
ATOM   1001  HB3 ASP B  23      10.538   3.741 -44.558  1.00  0.00           H  
ATOM   1002  N   VAL B  24      10.174   7.226 -46.854  1.00  0.00           N  
ATOM   1003  CA  VAL B  24       9.826   8.349 -47.744  1.00  0.00           C  
ATOM   1004  C   VAL B  24      10.666   8.375 -49.035  1.00  0.00           C  
ATOM   1005  O   VAL B  24      11.890   8.276 -48.995  1.00  0.00           O  
ATOM   1006  CB  VAL B  24       9.940   9.688 -46.973  1.00  0.00           C  
ATOM   1007  CG1 VAL B  24      11.211   9.826 -46.120  1.00  0.00           C  
ATOM   1008  CG2 VAL B  24       9.843  10.908 -47.898  1.00  0.00           C  
ATOM   1009  H   VAL B  24      11.072   6.761 -46.993  1.00  0.00           H  
ATOM   1010  HA  VAL B  24       8.785   8.224 -48.042  1.00  0.00           H  
ATOM   1011  HB  VAL B  24       9.097   9.742 -46.284  1.00  0.00           H  
ATOM   1012 HG11 VAL B  24      11.206  10.784 -45.604  1.00  0.00           H  
ATOM   1013 HG12 VAL B  24      11.238   9.051 -45.353  1.00  0.00           H  
ATOM   1014 HG13 VAL B  24      12.098   9.737 -46.745  1.00  0.00           H  
ATOM   1015 HG21 VAL B  24       8.988  10.816 -48.564  1.00  0.00           H  
ATOM   1016 HG22 VAL B  24       9.740  11.807 -47.299  1.00  0.00           H  
ATOM   1017 HG23 VAL B  24      10.749  10.998 -48.494  1.00  0.00           H  
ATOM   1018  N   GLY B  25      10.017   8.627 -50.179  1.00  0.00           N  
ATOM   1019  CA  GLY B  25      10.617   8.755 -51.514  1.00  0.00           C  
ATOM   1020  C   GLY B  25      11.204  10.138 -51.856  1.00  0.00           C  
ATOM   1021  O   GLY B  25      11.576  10.917 -50.983  1.00  0.00           O  
ATOM   1022  H   GLY B  25       9.003   8.716 -50.115  1.00  0.00           H  
ATOM   1023  HA2 GLY B  25       9.850   8.517 -52.250  1.00  0.00           H  
ATOM   1024  HA3 GLY B  25      11.412   8.016 -51.618  1.00  0.00           H  
ATOM   1025  N   SER B  26      11.311  10.448 -53.153  1.00  0.00           N  
ATOM   1026  CA  SER B  26      12.105  11.564 -53.700  1.00  0.00           C  
ATOM   1027  C   SER B  26      11.747  12.962 -53.164  1.00  0.00           C  
ATOM   1028  O   SER B  26      10.638  13.448 -53.384  1.00  0.00           O  
ATOM   1029  CB  SER B  26      12.004  11.570 -55.229  1.00  0.00           C  
ATOM   1030  OG  SER B  26      12.544  10.369 -55.760  1.00  0.00           O  
ATOM   1031  H   SER B  26      10.917   9.809 -53.829  1.00  0.00           H  
ATOM   1032  HA  SER B  26      13.141  11.371 -53.453  1.00  0.00           H  
ATOM   1033  HB2 SER B  26      12.563  12.418 -55.627  1.00  0.00           H  
ATOM   1034  HB3 SER B  26      10.959  11.668 -55.525  1.00  0.00           H  
ATOM   1035  HG  SER B  26      12.164  10.238 -56.638  1.00  0.00           H  
ATOM   1036  N   ASN B  27      12.720  13.661 -52.560  1.00  0.00           N  
ATOM   1037  CA  ASN B  27      12.555  14.994 -51.958  1.00  0.00           C  
ATOM   1038  C   ASN B  27      13.599  16.026 -52.451  1.00  0.00           C  
ATOM   1039  O   ASN B  27      14.733  16.082 -51.964  1.00  0.00           O  
ATOM   1040  CB  ASN B  27      12.579  14.842 -50.421  1.00  0.00           C  
ATOM   1041  CG  ASN B  27      11.207  14.558 -49.835  1.00  0.00           C  
ATOM   1042  ND2 ASN B  27      10.631  13.409 -50.080  1.00  0.00           N  
ATOM   1043  OD1 ASN B  27      10.604  15.413 -49.206  1.00  0.00           O  
ATOM   1044  H   ASN B  27      13.582  13.162 -52.352  1.00  0.00           H  
ATOM   1045  HA  ASN B  27      11.578  15.393 -52.234  1.00  0.00           H  
ATOM   1046  HB2 ASN B  27      12.930  15.769 -49.969  1.00  0.00           H  
ATOM   1047  HB3 ASN B  27      13.274  14.052 -50.141  1.00  0.00           H  
ATOM   1048 HD21 ASN B  27       9.646  13.310 -49.878  1.00  0.00           H  
ATOM   1049 HD22 ASN B  27      11.138  12.642 -50.511  1.00  0.00           H  
ATOM   1050  N   LYS B  28      13.158  16.964 -53.303  1.00  0.00           N  
ATOM   1051  CA  LYS B  28      13.884  18.169 -53.754  1.00  0.00           C  
ATOM   1052  C   LYS B  28      13.636  19.360 -52.805  1.00  0.00           C  
ATOM   1053  O   LYS B  28      13.110  20.399 -53.205  1.00  0.00           O  
ATOM   1054  CB  LYS B  28      13.504  18.456 -55.226  1.00  0.00           C  
ATOM   1055  CG  LYS B  28      14.368  19.519 -55.937  1.00  0.00           C  
ATOM   1056  CD  LYS B  28      15.755  18.995 -56.329  1.00  0.00           C  
ATOM   1057  CE  LYS B  28      16.622  20.094 -56.955  1.00  0.00           C  
ATOM   1058  NZ  LYS B  28      17.166  21.026 -55.944  1.00  0.00           N1+
ATOM   1059  H   LYS B  28      12.196  16.875 -53.626  1.00  0.00           H  
ATOM   1060  HA  LYS B  28      14.952  17.955 -53.712  1.00  0.00           H  
ATOM   1061  HB2 LYS B  28      12.464  18.784 -55.258  1.00  0.00           H  
ATOM   1062  HB3 LYS B  28      13.565  17.529 -55.797  1.00  0.00           H  
ATOM   1063  HG2 LYS B  28      14.478  20.400 -55.306  1.00  0.00           H  
ATOM   1064  HG3 LYS B  28      13.852  19.825 -56.848  1.00  0.00           H  
ATOM   1065  HD2 LYS B  28      15.633  18.189 -57.054  1.00  0.00           H  
ATOM   1066  HD3 LYS B  28      16.252  18.596 -55.452  1.00  0.00           H  
ATOM   1067  HE2 LYS B  28      16.013  20.658 -57.668  1.00  0.00           H  
ATOM   1068  HE3 LYS B  28      17.451  19.637 -57.499  1.00  0.00           H  
ATOM   1069  HZ1 LYS B  28      16.432  21.507 -55.429  1.00  0.00           H  
ATOM   1070  HZ2 LYS B  28      17.864  20.626 -55.315  1.00  0.00           H  
ATOM   1071  HZ3 LYS B  28      17.614  21.830 -56.395  1.00  0.00           H  
ATOM   1072  N   GLY B  29      13.881  19.163 -51.509  1.00  0.00           N  
ATOM   1073  CA  GLY B  29      13.618  20.162 -50.461  1.00  0.00           C  
ATOM   1074  C   GLY B  29      12.788  19.622 -49.299  1.00  0.00           C  
ATOM   1075  O   GLY B  29      11.602  19.355 -49.483  1.00  0.00           O  
ATOM   1076  H   GLY B  29      14.261  18.265 -51.244  1.00  0.00           H  
ATOM   1077  HA2 GLY B  29      13.062  21.002 -50.871  1.00  0.00           H  
ATOM   1078  HA3 GLY B  29      14.556  20.564 -50.092  1.00  0.00           H  
ATOM   1079  N   ALA B  30      13.405  19.498 -48.121  1.00  0.00           N  
ATOM   1080  CA  ALA B  30      12.769  19.070 -46.870  1.00  0.00           C  
ATOM   1081  C   ALA B  30      13.606  19.529 -45.653  1.00  0.00           C  
ATOM   1082  O   ALA B  30      14.271  18.716 -45.012  1.00  0.00           O  
ATOM   1083  CB  ALA B  30      12.574  17.543 -46.905  1.00  0.00           C  
ATOM   1084  H   ALA B  30      14.382  19.766 -48.073  1.00  0.00           H  
ATOM   1085  HA  ALA B  30      11.787  19.536 -46.789  1.00  0.00           H  
ATOM   1086  HB1 ALA B  30      13.532  17.042 -47.041  1.00  0.00           H  
ATOM   1087  HB2 ALA B  30      12.129  17.209 -45.967  1.00  0.00           H  
ATOM   1088  HB3 ALA B  30      11.907  17.273 -47.723  1.00  0.00           H  
ATOM   1089  N   ILE B  31      13.691  20.843 -45.409  1.00  0.00           N  
ATOM   1090  CA  ILE B  31      14.572  21.427 -44.370  1.00  0.00           C  
ATOM   1091  C   ILE B  31      13.865  21.571 -43.015  1.00  0.00           C  
ATOM   1092  O   ILE B  31      12.648  21.774 -42.971  1.00  0.00           O  
ATOM   1093  CB  ILE B  31      15.239  22.750 -44.827  1.00  0.00           C  
ATOM   1094  CG1 ILE B  31      14.296  23.973 -44.849  1.00  0.00           C  
ATOM   1095  CG2 ILE B  31      15.874  22.579 -46.218  1.00  0.00           C  
ATOM   1096  CD1 ILE B  31      14.288  24.797 -43.552  1.00  0.00           C  
ATOM   1097  H   ILE B  31      13.094  21.466 -45.943  1.00  0.00           H  
ATOM   1098  HA  ILE B  31      15.388  20.725 -44.204  1.00  0.00           H  
ATOM   1099  HB  ILE B  31      16.053  22.964 -44.133  1.00  0.00           H  
ATOM   1100 HG12 ILE B  31      13.286  23.635 -45.063  1.00  0.00           H  
ATOM   1101 HG13 ILE B  31      14.599  24.651 -45.647  1.00  0.00           H  
ATOM   1102 HG21 ILE B  31      16.508  21.695 -46.231  1.00  0.00           H  
ATOM   1103 HG22 ILE B  31      15.104  22.476 -46.983  1.00  0.00           H  
ATOM   1104 HG23 ILE B  31      16.486  23.450 -46.455  1.00  0.00           H  
ATOM   1105 HD11 ILE B  31      13.640  25.664 -43.683  1.00  0.00           H  
ATOM   1106 HD12 ILE B  31      13.913  24.211 -42.716  1.00  0.00           H  
ATOM   1107 HD13 ILE B  31      15.298  25.143 -43.327  1.00  0.00           H  
ATOM   1108  N   ILE B  32      14.632  21.542 -41.917  1.00  0.00           N  
ATOM   1109  CA  ILE B  32      14.123  21.776 -40.557  1.00  0.00           C  
ATOM   1110  C   ILE B  32      15.064  22.625 -39.685  1.00  0.00           C  
ATOM   1111  O   ILE B  32      16.278  22.642 -39.889  1.00  0.00           O  
ATOM   1112  CB  ILE B  32      13.739  20.431 -39.895  1.00  0.00           C  
ATOM   1113  CG1 ILE B  32      12.689  20.623 -38.781  1.00  0.00           C  
ATOM   1114  CG2 ILE B  32      14.969  19.691 -39.351  1.00  0.00           C  
ATOM   1115  CD1 ILE B  32      11.937  19.332 -38.433  1.00  0.00           C  
ATOM   1116  H   ILE B  32      15.628  21.363 -42.019  1.00  0.00           H  
ATOM   1117  HA  ILE B  32      13.215  22.349 -40.671  1.00  0.00           H  
ATOM   1118  HB  ILE B  32      13.284  19.808 -40.665  1.00  0.00           H  
ATOM   1119 HG12 ILE B  32      11.958  21.357 -39.107  1.00  0.00           H  
ATOM   1120 HG13 ILE B  32      13.165  21.013 -37.883  1.00  0.00           H  
ATOM   1121 HG21 ILE B  32      15.386  20.229 -38.502  1.00  0.00           H  
ATOM   1122 HG22 ILE B  32      14.697  18.689 -39.027  1.00  0.00           H  
ATOM   1123 HG23 ILE B  32      15.722  19.614 -40.135  1.00  0.00           H  
ATOM   1124 HD11 ILE B  32      11.394  18.976 -39.308  1.00  0.00           H  
ATOM   1125 HD12 ILE B  32      12.626  18.560 -38.093  1.00  0.00           H  
ATOM   1126 HD13 ILE B  32      11.220  19.538 -37.643  1.00  0.00           H  
ATOM   1127  N   GLY B  33      14.535  23.231 -38.619  1.00  0.00           N  
ATOM   1128  CA  GLY B  33      15.369  23.725 -37.522  1.00  0.00           C  
ATOM   1129  C   GLY B  33      14.627  24.422 -36.382  1.00  0.00           C  
ATOM   1130  O   GLY B  33      13.396  24.486 -36.355  1.00  0.00           O  
ATOM   1131  H   GLY B  33      13.531  23.254 -38.513  1.00  0.00           H  
ATOM   1132  HA2 GLY B  33      16.106  24.422 -37.923  1.00  0.00           H  
ATOM   1133  HA3 GLY B  33      15.913  22.882 -37.096  1.00  0.00           H  
ATOM   1134  N   LEU B  34      15.406  24.954 -35.440  1.00  0.00           N  
ATOM   1135  CA  LEU B  34      14.966  25.889 -34.396  1.00  0.00           C  
ATOM   1136  C   LEU B  34      15.571  27.268 -34.706  1.00  0.00           C  
ATOM   1137  O   LEU B  34      16.778  27.361 -34.921  1.00  0.00           O  
ATOM   1138  CB  LEU B  34      15.415  25.398 -33.000  1.00  0.00           C  
ATOM   1139  CG  LEU B  34      14.590  24.266 -32.351  1.00  0.00           C  
ATOM   1140  CD1 LEU B  34      14.621  22.938 -33.110  1.00  0.00           C  
ATOM   1141  CD2 LEU B  34      15.108  23.987 -30.937  1.00  0.00           C  
ATOM   1142  H   LEU B  34      16.406  24.822 -35.547  1.00  0.00           H  
ATOM   1143  HA  LEU B  34      13.879  25.984 -34.405  1.00  0.00           H  
ATOM   1144  HB2 LEU B  34      15.359  26.255 -32.327  1.00  0.00           H  
ATOM   1145  HB3 LEU B  34      16.461  25.098 -33.050  1.00  0.00           H  
ATOM   1146  HG  LEU B  34      13.557  24.593 -32.261  1.00  0.00           H  
ATOM   1147 HD11 LEU B  34      14.064  23.035 -34.039  1.00  0.00           H  
ATOM   1148 HD12 LEU B  34      15.651  22.652 -33.324  1.00  0.00           H  
ATOM   1149 HD13 LEU B  34      14.146  22.160 -32.512  1.00  0.00           H  
ATOM   1150 HD21 LEU B  34      15.104  24.908 -30.355  1.00  0.00           H  
ATOM   1151 HD22 LEU B  34      14.460  23.262 -30.445  1.00  0.00           H  
ATOM   1152 HD23 LEU B  34      16.121  23.590 -30.983  1.00  0.00           H  
ATOM   1153  N   MET B  35      14.770  28.336 -34.694  1.00  0.00           N  
ATOM   1154  CA  MET B  35      15.195  29.702 -35.042  1.00  0.00           C  
ATOM   1155  C   MET B  35      15.909  29.763 -36.407  1.00  0.00           C  
ATOM   1156  O   MET B  35      17.061  30.180 -36.520  1.00  0.00           O  
ATOM   1157  CB  MET B  35      15.967  30.324 -33.862  1.00  0.00           C  
ATOM   1158  CG  MET B  35      16.222  31.828 -34.026  1.00  0.00           C  
ATOM   1159  SD  MET B  35      16.940  32.627 -32.564  1.00  0.00           S  
ATOM   1160  CE  MET B  35      15.466  32.763 -31.517  1.00  0.00           C  
ATOM   1161  H   MET B  35      13.781  28.186 -34.518  1.00  0.00           H  
ATOM   1162  HA  MET B  35      14.288  30.291 -35.167  1.00  0.00           H  
ATOM   1163  HB2 MET B  35      16.922  29.814 -33.732  1.00  0.00           H  
ATOM   1164  HB3 MET B  35      15.379  30.174 -32.956  1.00  0.00           H  
ATOM   1165  HG2 MET B  35      15.285  32.328 -34.271  1.00  0.00           H  
ATOM   1166  HG3 MET B  35      16.910  31.983 -34.856  1.00  0.00           H  
ATOM   1167  HE1 MET B  35      15.725  33.281 -30.594  1.00  0.00           H  
ATOM   1168  HE2 MET B  35      14.696  33.329 -32.042  1.00  0.00           H  
ATOM   1169  HE3 MET B  35      15.087  31.770 -31.277  1.00  0.00           H  
ATOM   1170  N   VAL B  36      15.237  29.284 -37.454  1.00  0.00           N  
ATOM   1171  CA  VAL B  36      15.705  29.416 -38.841  1.00  0.00           C  
ATOM   1172  C   VAL B  36      15.385  30.829 -39.344  1.00  0.00           C  
ATOM   1173  O   VAL B  36      14.320  31.373 -39.057  1.00  0.00           O  
ATOM   1174  CB  VAL B  36      15.094  28.322 -39.740  1.00  0.00           C  
ATOM   1175  CG1 VAL B  36      15.633  28.376 -41.175  1.00  0.00           C  
ATOM   1176  CG2 VAL B  36      15.376  26.914 -39.193  1.00  0.00           C  
ATOM   1177  H   VAL B  36      14.277  28.983 -37.306  1.00  0.00           H  
ATOM   1178  HA  VAL B  36      16.787  29.291 -38.858  1.00  0.00           H  
ATOM   1179  HB  VAL B  36      14.017  28.456 -39.773  1.00  0.00           H  
ATOM   1180 HG11 VAL B  36      16.718  28.290 -41.175  1.00  0.00           H  
ATOM   1181 HG12 VAL B  36      15.207  27.563 -41.763  1.00  0.00           H  
ATOM   1182 HG13 VAL B  36      15.348  29.315 -41.648  1.00  0.00           H  
ATOM   1183 HG21 VAL B  36      16.449  26.754 -39.098  1.00  0.00           H  
ATOM   1184 HG22 VAL B  36      14.903  26.792 -38.219  1.00  0.00           H  
ATOM   1185 HG23 VAL B  36      14.958  26.164 -39.866  1.00  0.00           H  
ATOM   1186  N   GLY B  37      16.309  31.439 -40.086  1.00  0.00           N  
ATOM   1187  CA  GLY B  37      16.119  32.734 -40.739  1.00  0.00           C  
ATOM   1188  C   GLY B  37      15.479  32.600 -42.121  1.00  0.00           C  
ATOM   1189  O   GLY B  37      14.537  31.830 -42.302  1.00  0.00           O  
ATOM   1190  H   GLY B  37      17.166  30.934 -40.282  1.00  0.00           H  
ATOM   1191  HA2 GLY B  37      17.080  33.228 -40.830  1.00  0.00           H  
ATOM   1192  HA3 GLY B  37      15.479  33.369 -40.126  1.00  0.00           H  
ATOM   1193  N   GLY B  38      15.952  33.383 -43.095  1.00  0.00           N  
ATOM   1194  CA  GLY B  38      15.439  33.337 -44.471  1.00  0.00           C  
ATOM   1195  C   GLY B  38      15.825  32.045 -45.201  1.00  0.00           C  
ATOM   1196  O   GLY B  38      16.950  31.568 -45.045  1.00  0.00           O  
ATOM   1197  H   GLY B  38      16.774  33.940 -42.904  1.00  0.00           H  
ATOM   1198  HA2 GLY B  38      15.826  34.181 -45.040  1.00  0.00           H  
ATOM   1199  HA3 GLY B  38      14.352  33.413 -44.444  1.00  0.00           H  
ATOM   1200  N   VAL B  39      14.917  31.492 -46.013  1.00  0.00           N  
ATOM   1201  CA  VAL B  39      15.088  30.186 -46.678  1.00  0.00           C  
ATOM   1202  C   VAL B  39      14.884  30.291 -48.192  1.00  0.00           C  
ATOM   1203  O   VAL B  39      13.877  30.828 -48.645  1.00  0.00           O  
ATOM   1204  CB  VAL B  39      14.139  29.126 -46.078  1.00  0.00           C  
ATOM   1205  CG1 VAL B  39      14.396  27.734 -46.671  1.00  0.00           C  
ATOM   1206  CG2 VAL B  39      14.266  29.012 -44.554  1.00  0.00           C  
ATOM   1207  H   VAL B  39      14.016  31.956 -46.106  1.00  0.00           H  
ATOM   1208  HA  VAL B  39      16.104  29.839 -46.509  1.00  0.00           H  
ATOM   1209  HB  VAL B  39      13.114  29.407 -46.307  1.00  0.00           H  
ATOM   1210 HG11 VAL B  39      15.444  27.461 -46.554  1.00  0.00           H  
ATOM   1211 HG12 VAL B  39      13.779  26.993 -46.164  1.00  0.00           H  
ATOM   1212 HG13 VAL B  39      14.136  27.724 -47.728  1.00  0.00           H  
ATOM   1213 HG21 VAL B  39      15.297  28.807 -44.271  1.00  0.00           H  
ATOM   1214 HG22 VAL B  39      13.945  29.941 -44.083  1.00  0.00           H  
ATOM   1215 HG23 VAL B  39      13.623  28.215 -44.182  1.00  0.00           H  
ATOM   1216  N   VAL B  40      15.781  29.691 -48.977  1.00  0.00           N  
ATOM   1217  CA  VAL B  40      15.694  29.594 -50.443  1.00  0.00           C  
ATOM   1218  C   VAL B  40      15.945  28.152 -50.892  1.00  0.00           C  
ATOM   1219  O   VAL B  40      17.021  27.621 -50.614  1.00  0.00           O  
ATOM   1220  CB  VAL B  40      16.677  30.559 -51.138  1.00  0.00           C  
ATOM   1221  CG1 VAL B  40      16.438  30.579 -52.654  1.00  0.00           C  
ATOM   1222  CG2 VAL B  40      16.553  32.002 -50.627  1.00  0.00           C  
ATOM   1223  H   VAL B  40      16.620  29.324 -48.536  1.00  0.00           H  
ATOM   1224  HA  VAL B  40      14.698  29.888 -50.743  1.00  0.00           H  
ATOM   1225  HB  VAL B  40      17.696  30.224 -50.953  1.00  0.00           H  
ATOM   1226 HG11 VAL B  40      15.412  30.879 -52.869  1.00  0.00           H  
ATOM   1227 HG12 VAL B  40      17.124  31.280 -53.128  1.00  0.00           H  
ATOM   1228 HG13 VAL B  40      16.619  29.591 -53.079  1.00  0.00           H  
ATOM   1229 HG21 VAL B  40      15.523  32.345 -50.717  1.00  0.00           H  
ATOM   1230 HG22 VAL B  40      16.856  32.054 -49.580  1.00  0.00           H  
ATOM   1231 HG23 VAL B  40      17.207  32.659 -51.200  1.00  0.00           H  
ATOM   1232  N   ILE B  41      14.996  27.526 -51.604  1.00  0.00           N  
ATOM   1233  CA  ILE B  41      15.135  26.142 -52.106  1.00  0.00           C  
ATOM   1234  C   ILE B  41      14.991  26.067 -53.637  1.00  0.00           C  
ATOM   1235  O   ILE B  41      13.884  26.220 -54.172  1.00  0.00           O  
ATOM   1236  CB  ILE B  41      14.157  25.153 -51.424  1.00  0.00           C  
ATOM   1237  CG1 ILE B  41      13.981  25.304 -49.894  1.00  0.00           C  
ATOM   1238  CG2 ILE B  41      14.590  23.713 -51.770  1.00  0.00           C  
ATOM   1239  CD1 ILE B  41      15.216  24.998 -49.037  1.00  0.00           C  
ATOM   1240  H   ILE B  41      14.141  28.035 -51.809  1.00  0.00           H  
ATOM   1241  HA  ILE B  41      16.137  25.796 -51.862  1.00  0.00           H  
ATOM   1242  HB  ILE B  41      13.169  25.314 -51.856  1.00  0.00           H  
ATOM   1243 HG12 ILE B  41      13.182  24.634 -49.575  1.00  0.00           H  
ATOM   1244 HG13 ILE B  41      13.644  26.316 -49.672  1.00  0.00           H  
ATOM   1245 HG21 ILE B  41      15.643  23.562 -51.525  1.00  0.00           H  
ATOM   1246 HG22 ILE B  41      13.996  22.997 -51.209  1.00  0.00           H  
ATOM   1247 HG23 ILE B  41      14.456  23.519 -52.836  1.00  0.00           H  
ATOM   1248 HD11 ILE B  41      16.032  25.669 -49.295  1.00  0.00           H  
ATOM   1249 HD12 ILE B  41      14.966  25.143 -47.987  1.00  0.00           H  
ATOM   1250 HD13 ILE B  41      15.533  23.965 -49.178  1.00  0.00           H  
ATOM   1251  N   ALA B  42      16.087  25.724 -54.320  1.00  0.00           N  
ATOM   1252  CA  ALA B  42      16.164  25.464 -55.763  1.00  0.00           C  
ATOM   1253  C   ALA B  42      16.365  23.963 -56.050  1.00  0.00           C  
ATOM   1254  O   ALA B  42      17.341  23.565 -56.719  1.00  0.00           O  
ATOM   1255  CB  ALA B  42      17.237  26.384 -56.364  1.00  0.00           C  
ATOM   1256  OXT ALA B  42      15.528  23.155 -55.573  1.00  0.00           O1-
ATOM   1257  H   ALA B  42      16.933  25.545 -53.786  1.00  0.00           H  
ATOM   1258  HA  ALA B  42      15.223  25.740 -56.233  1.00  0.00           H  
ATOM   1259  HB1 ALA B  42      16.985  27.426 -56.168  1.00  0.00           H  
ATOM   1260  HB2 ALA B  42      18.209  26.156 -55.929  1.00  0.00           H  
ATOM   1261  HB3 ALA B  42      17.284  26.225 -57.442  1.00  0.00           H  
TER    1262      ALA B  42 
ATOM   1263  N   ASP C   1       7.947 -11.779 -12.953  1.00  0.00           N1+
ATOM   1264  CA  ASP C   1       8.930 -10.734 -13.310  1.00  0.00           C  
ATOM   1265  C   ASP C   1       8.334  -9.668 -14.224  1.00  0.00           C  
ATOM   1266  O   ASP C   1       7.625  -9.979 -15.184  1.00  0.00           O  
ATOM   1267  CB  ASP C   1      10.187 -11.350 -13.934  1.00  0.00           C  
ATOM   1268  CG  ASP C   1      10.918 -12.191 -12.890  1.00  0.00           C  
ATOM   1269  OD1 ASP C   1      10.215 -13.022 -12.270  1.00  0.00           O  
ATOM   1270  OD2 ASP C   1      12.109 -11.916 -12.662  1.00  0.00           O1-
ATOM   1271  H1  ASP C   1       7.153 -11.375 -12.463  1.00  0.00           H  
ATOM   1272  H2  ASP C   1       8.405 -12.494 -12.395  1.00  0.00           H  
ATOM   1273  H3  ASP C   1       7.551 -12.204 -13.781  1.00  0.00           H  
ATOM   1274  HA  ASP C   1       9.238 -10.240 -12.390  1.00  0.00           H  
ATOM   1275  HB2 ASP C   1      10.840 -10.549 -14.284  1.00  0.00           H  
ATOM   1276  HB3 ASP C   1       9.909 -11.973 -14.786  1.00  0.00           H  
ATOM   1277  N   ALA C   2       8.670  -8.405 -13.964  1.00  0.00           N  
ATOM   1278  CA  ALA C   2       8.254  -7.257 -14.767  1.00  0.00           C  
ATOM   1279  C   ALA C   2       9.389  -6.228 -14.895  1.00  0.00           C  
ATOM   1280  O   ALA C   2      10.247  -6.155 -14.016  1.00  0.00           O  
ATOM   1281  CB  ALA C   2       6.999  -6.637 -14.137  1.00  0.00           C  
ATOM   1282  H   ALA C   2       9.333  -8.204 -13.227  1.00  0.00           H  
ATOM   1283  HA  ALA C   2       8.014  -7.601 -15.771  1.00  0.00           H  
ATOM   1284  HB1 ALA C   2       7.227  -6.284 -13.130  1.00  0.00           H  
ATOM   1285  HB2 ALA C   2       6.670  -5.790 -14.740  1.00  0.00           H  
ATOM   1286  HB3 ALA C   2       6.201  -7.378 -14.086  1.00  0.00           H  
ATOM   1287  N   GLU C   3       9.366  -5.435 -15.967  1.00  0.00           N  
ATOM   1288  CA  GLU C   3      10.373  -4.405 -16.265  1.00  0.00           C  
ATOM   1289  C   GLU C   3       9.734  -3.042 -16.575  1.00  0.00           C  
ATOM   1290  O   GLU C   3       8.553  -2.936 -16.903  1.00  0.00           O  
ATOM   1291  CB  GLU C   3      11.314  -4.886 -17.391  1.00  0.00           C  
ATOM   1292  CG  GLU C   3      12.731  -5.215 -16.888  1.00  0.00           C  
ATOM   1293  CD  GLU C   3      13.597  -3.962 -16.678  1.00  0.00           C  
ATOM   1294  OE1 GLU C   3      13.076  -2.946 -16.165  1.00  0.00           O  
ATOM   1295  OE2 GLU C   3      14.768  -3.965 -17.120  1.00  0.00           O1-
ATOM   1296  H   GLU C   3       8.588  -5.519 -16.611  1.00  0.00           H  
ATOM   1297  HA  GLU C   3      10.979  -4.243 -15.372  1.00  0.00           H  
ATOM   1298  HB2 GLU C   3      11.384  -4.130 -18.173  1.00  0.00           H  
ATOM   1299  HB3 GLU C   3      10.898  -5.784 -17.852  1.00  0.00           H  
ATOM   1300  HG2 GLU C   3      13.209  -5.852 -17.636  1.00  0.00           H  
ATOM   1301  HG3 GLU C   3      12.668  -5.787 -15.960  1.00  0.00           H  
ATOM   1302  N   PHE C   4      10.507  -1.974 -16.394  1.00  0.00           N  
ATOM   1303  CA  PHE C   4      10.020  -0.601 -16.274  1.00  0.00           C  
ATOM   1304  C   PHE C   4      10.840   0.334 -17.171  1.00  0.00           C  
ATOM   1305  O   PHE C   4      11.442   1.300 -16.696  1.00  0.00           O  
ATOM   1306  CB  PHE C   4      10.026  -0.193 -14.787  1.00  0.00           C  
ATOM   1307  CG  PHE C   4       9.224  -1.107 -13.875  1.00  0.00           C  
ATOM   1308  CD1 PHE C   4       9.828  -2.248 -13.310  1.00  0.00           C  
ATOM   1309  CD2 PHE C   4       7.869  -0.834 -13.606  1.00  0.00           C  
ATOM   1310  CE1 PHE C   4       9.078  -3.121 -12.502  1.00  0.00           C  
ATOM   1311  CE2 PHE C   4       7.123  -1.698 -12.783  1.00  0.00           C  
ATOM   1312  CZ  PHE C   4       7.726  -2.845 -12.237  1.00  0.00           C  
ATOM   1313  H   PHE C   4      11.488  -2.153 -16.173  1.00  0.00           H  
ATOM   1314  HA  PHE C   4       8.994  -0.560 -16.632  1.00  0.00           H  
ATOM   1315  HB2 PHE C   4       9.631   0.820 -14.701  1.00  0.00           H  
ATOM   1316  HB3 PHE C   4      11.059  -0.174 -14.433  1.00  0.00           H  
ATOM   1317  HD1 PHE C   4      10.865  -2.472 -13.519  1.00  0.00           H  
ATOM   1318  HD2 PHE C   4       7.392   0.030 -14.042  1.00  0.00           H  
ATOM   1319  HE1 PHE C   4       9.544  -4.007 -12.094  1.00  0.00           H  
ATOM   1320  HE2 PHE C   4       6.080  -1.492 -12.587  1.00  0.00           H  
ATOM   1321  HZ  PHE C   4       7.149  -3.515 -11.615  1.00  0.00           H  
ATOM   1322  N   ARG C   5      10.940  -0.010 -18.461  1.00  0.00           N  
ATOM   1323  CA  ARG C   5      11.933   0.536 -19.404  1.00  0.00           C  
ATOM   1324  C   ARG C   5      11.682   1.989 -19.834  1.00  0.00           C  
ATOM   1325  O   ARG C   5      10.576   2.512 -19.688  1.00  0.00           O  
ATOM   1326  CB  ARG C   5      12.025  -0.425 -20.599  1.00  0.00           C  
ATOM   1327  CG  ARG C   5      12.540  -1.831 -20.231  1.00  0.00           C  
ATOM   1328  CD  ARG C   5      13.760  -1.939 -19.312  1.00  0.00           C  
ATOM   1329  NE  ARG C   5      14.967  -1.267 -19.820  1.00  0.00           N  
ATOM   1330  CZ  ARG C   5      16.190  -1.456 -19.363  1.00  0.00           C  
ATOM   1331  NH1 ARG C   5      16.467  -2.251 -18.367  1.00  0.00           N  
ATOM   1332  NH2 ARG C   5      17.190  -0.835 -19.913  1.00  0.00           N1+
ATOM   1333  H   ARG C   5      10.388  -0.809 -18.772  1.00  0.00           H  
ATOM   1334  HA  ARG C   5      12.902   0.545 -18.905  1.00  0.00           H  
ATOM   1335  HB2 ARG C   5      12.664  -0.010 -21.370  1.00  0.00           H  
ATOM   1336  HB3 ARG C   5      11.033  -0.525 -21.042  1.00  0.00           H  
ATOM   1337  HG2 ARG C   5      12.752  -2.376 -21.150  1.00  0.00           H  
ATOM   1338  HG3 ARG C   5      11.741  -2.355 -19.713  1.00  0.00           H  
ATOM   1339  HD2 ARG C   5      13.974  -3.003 -19.210  1.00  0.00           H  
ATOM   1340  HD3 ARG C   5      13.510  -1.549 -18.323  1.00  0.00           H  
ATOM   1341  HE  ARG C   5      14.869  -0.557 -20.544  1.00  0.00           H  
ATOM   1342 HH11 ARG C   5      17.394  -2.385 -18.036  1.00  0.00           H  
ATOM   1343 HH12 ARG C   5      15.713  -2.798 -17.924  1.00  0.00           H  
ATOM   1344 HH21 ARG C   5      17.011  -0.300 -20.772  1.00  0.00           H  
ATOM   1345 HH22 ARG C   5      18.126  -0.993 -19.615  1.00  0.00           H  
ATOM   1346  N   HIS C   6      12.733   2.645 -20.347  1.00  0.00           N  
ATOM   1347  CA  HIS C   6      12.783   4.073 -20.759  1.00  0.00           C  
ATOM   1348  C   HIS C   6      13.580   4.278 -22.062  1.00  0.00           C  
ATOM   1349  O   HIS C   6      14.181   5.328 -22.273  1.00  0.00           O  
ATOM   1350  CB  HIS C   6      13.390   4.964 -19.645  1.00  0.00           C  
ATOM   1351  CG  HIS C   6      12.856   4.758 -18.251  1.00  0.00           C  
ATOM   1352  CD2 HIS C   6      13.152   3.702 -17.437  1.00  0.00           C  
ATOM   1353  ND1 HIS C   6      11.989   5.584 -17.560  1.00  0.00           N1+
ATOM   1354  CE1 HIS C   6      11.723   5.012 -16.372  1.00  0.00           C  
ATOM   1355  NE2 HIS C   6      12.419   3.861 -16.279  1.00  0.00           N  
ATOM   1356  H   HIS C   6      13.572   2.089 -20.516  1.00  0.00           H  
ATOM   1357  HA  HIS C   6      11.773   4.414 -20.975  1.00  0.00           H  
ATOM   1358  HB2 HIS C   6      13.241   6.011 -19.917  1.00  0.00           H  
ATOM   1359  HB3 HIS C   6      14.469   4.797 -19.612  1.00  0.00           H  
ATOM   1360  HD1 HIS C   6      11.575   6.467 -17.893  1.00  0.00           H  
ATOM   1361  HD2 HIS C   6      13.782   2.857 -17.688  1.00  0.00           H  
ATOM   1362  HE2 HIS C   6      12.261   3.109 -15.610  1.00  0.00           H  
ATOM   1363  HE1 HIS C   6      11.018   5.396 -15.644  1.00  0.00           H  
ATOM   1364  N   ASP C   7      13.764   3.205 -22.824  1.00  0.00           N  
ATOM   1365  CA  ASP C   7      14.924   2.997 -23.695  1.00  0.00           C  
ATOM   1366  C   ASP C   7      14.742   3.715 -25.040  1.00  0.00           C  
ATOM   1367  O   ASP C   7      14.330   3.133 -26.040  1.00  0.00           O  
ATOM   1368  CB  ASP C   7      15.202   1.490 -23.793  1.00  0.00           C  
ATOM   1369  CG  ASP C   7      15.610   0.905 -22.433  1.00  0.00           C  
ATOM   1370  OD1 ASP C   7      14.820   0.991 -21.462  1.00  0.00           O  
ATOM   1371  OD2 ASP C   7      16.705   0.323 -22.326  1.00  0.00           O1-
ATOM   1372  H   ASP C   7      13.248   2.377 -22.576  1.00  0.00           H  
ATOM   1373  HA  ASP C   7      15.799   3.444 -23.220  1.00  0.00           H  
ATOM   1374  HB2 ASP C   7      16.009   1.328 -24.509  1.00  0.00           H  
ATOM   1375  HB3 ASP C   7      14.312   0.973 -24.156  1.00  0.00           H  
ATOM   1376  N   SER C   8      14.941   5.033 -24.980  1.00  0.00           N  
ATOM   1377  CA  SER C   8      14.567   6.034 -25.978  1.00  0.00           C  
ATOM   1378  C   SER C   8      15.634   7.147 -26.055  1.00  0.00           C  
ATOM   1379  O   SER C   8      16.765   6.976 -25.597  1.00  0.00           O  
ATOM   1380  CB  SER C   8      13.179   6.559 -25.577  1.00  0.00           C  
ATOM   1381  OG  SER C   8      12.613   7.401 -26.564  1.00  0.00           O  
ATOM   1382  H   SER C   8      15.229   5.394 -24.079  1.00  0.00           H  
ATOM   1383  HA  SER C   8      14.488   5.564 -26.959  1.00  0.00           H  
ATOM   1384  HB2 SER C   8      13.247   7.100 -24.631  1.00  0.00           H  
ATOM   1385  HB3 SER C   8      12.514   5.705 -25.436  1.00  0.00           H  
ATOM   1386  HG  SER C   8      11.640   7.287 -26.488  1.00  0.00           H  
ATOM   1387  N   GLY C   9      15.299   8.297 -26.648  1.00  0.00           N  
ATOM   1388  CA  GLY C   9      16.219   9.399 -26.962  1.00  0.00           C  
ATOM   1389  C   GLY C   9      16.790  10.164 -25.757  1.00  0.00           C  
ATOM   1390  O   GLY C   9      16.389  11.299 -25.500  1.00  0.00           O  
ATOM   1391  H   GLY C   9      14.335   8.367 -26.956  1.00  0.00           H  
ATOM   1392  HA2 GLY C   9      15.700  10.117 -27.594  1.00  0.00           H  
ATOM   1393  HA3 GLY C   9      17.058   8.999 -27.533  1.00  0.00           H  
ATOM   1394  N   TYR C  10      17.720   9.554 -25.020  1.00  0.00           N  
ATOM   1395  CA  TYR C  10      18.534  10.176 -23.961  1.00  0.00           C  
ATOM   1396  C   TYR C  10      19.904  10.682 -24.459  1.00  0.00           C  
ATOM   1397  O   TYR C  10      20.565  11.461 -23.765  1.00  0.00           O  
ATOM   1398  CB  TYR C  10      18.733   9.164 -22.820  1.00  0.00           C  
ATOM   1399  CG  TYR C  10      17.595   9.062 -21.819  1.00  0.00           C  
ATOM   1400  CD1 TYR C  10      17.776   9.541 -20.505  1.00  0.00           C  
ATOM   1401  CD2 TYR C  10      16.390   8.420 -22.168  1.00  0.00           C  
ATOM   1402  CE1 TYR C  10      16.776   9.344 -19.533  1.00  0.00           C  
ATOM   1403  CE2 TYR C  10      15.383   8.235 -21.200  1.00  0.00           C  
ATOM   1404  CZ  TYR C  10      15.585   8.670 -19.875  1.00  0.00           C  
ATOM   1405  OH  TYR C  10      14.651   8.413 -18.921  1.00  0.00           O  
ATOM   1406  H   TYR C  10      17.880   8.573 -25.227  1.00  0.00           H  
ATOM   1407  HA  TYR C  10      18.012  11.042 -23.557  1.00  0.00           H  
ATOM   1408  HB2 TYR C  10      19.633   9.439 -22.267  1.00  0.00           H  
ATOM   1409  HB3 TYR C  10      18.923   8.176 -23.242  1.00  0.00           H  
ATOM   1410  HD1 TYR C  10      18.707  10.014 -20.225  1.00  0.00           H  
ATOM   1411  HD2 TYR C  10      16.251   8.027 -23.165  1.00  0.00           H  
ATOM   1412  HE1 TYR C  10      16.940   9.674 -18.518  1.00  0.00           H  
ATOM   1413  HE2 TYR C  10      14.470   7.719 -21.454  1.00  0.00           H  
ATOM   1414  HH  TYR C  10      14.905   8.766 -18.068  1.00  0.00           H  
ATOM   1415  N   GLU C  11      20.337  10.255 -25.648  1.00  0.00           N  
ATOM   1416  CA  GLU C  11      21.617  10.626 -26.273  1.00  0.00           C  
ATOM   1417  C   GLU C  11      21.738  12.139 -26.512  1.00  0.00           C  
ATOM   1418  O   GLU C  11      22.769  12.723 -26.173  1.00  0.00           O  
ATOM   1419  CB  GLU C  11      21.876   9.816 -27.567  1.00  0.00           C  
ATOM   1420  CG  GLU C  11      20.670   9.229 -28.326  1.00  0.00           C  
ATOM   1421  CD  GLU C  11      19.682  10.282 -28.839  1.00  0.00           C  
ATOM   1422  OE1 GLU C  11      19.694  10.606 -30.046  1.00  0.00           O  
ATOM   1423  OE2 GLU C  11      18.853  10.760 -28.031  1.00  0.00           O1-
ATOM   1424  H   GLU C  11      19.675   9.754 -26.226  1.00  0.00           H  
ATOM   1425  HA  GLU C  11      22.417  10.376 -25.576  1.00  0.00           H  
ATOM   1426  HB2 GLU C  11      22.507   8.971 -27.289  1.00  0.00           H  
ATOM   1427  HB3 GLU C  11      22.461  10.427 -28.257  1.00  0.00           H  
ATOM   1428  HG2 GLU C  11      20.143   8.526 -27.676  1.00  0.00           H  
ATOM   1429  HG3 GLU C  11      21.051   8.653 -29.172  1.00  0.00           H  
ATOM   1430  N   VAL C  12      20.635  12.796 -26.875  1.00  0.00           N  
ATOM   1431  CA  VAL C  12      20.439  14.246 -26.712  1.00  0.00           C  
ATOM   1432  C   VAL C  12      19.504  14.536 -25.534  1.00  0.00           C  
ATOM   1433  O   VAL C  12      18.638  13.737 -25.176  1.00  0.00           O  
ATOM   1434  CB  VAL C  12      19.990  14.940 -28.010  1.00  0.00           C  
ATOM   1435  CG1 VAL C  12      21.158  15.077 -28.990  1.00  0.00           C  
ATOM   1436  CG2 VAL C  12      18.860  14.193 -28.713  1.00  0.00           C  
ATOM   1437  H   VAL C  12      19.825  12.231 -27.129  1.00  0.00           H  
ATOM   1438  HA  VAL C  12      21.399  14.690 -26.450  1.00  0.00           H  
ATOM   1439  HB  VAL C  12      19.642  15.943 -27.764  1.00  0.00           H  
ATOM   1440 HG11 VAL C  12      21.537  14.091 -29.263  1.00  0.00           H  
ATOM   1441 HG12 VAL C  12      20.828  15.593 -29.892  1.00  0.00           H  
ATOM   1442 HG13 VAL C  12      21.964  15.651 -28.533  1.00  0.00           H  
ATOM   1443 HG21 VAL C  12      18.062  13.997 -28.002  1.00  0.00           H  
ATOM   1444 HG22 VAL C  12      18.492  14.788 -29.545  1.00  0.00           H  
ATOM   1445 HG23 VAL C  12      19.234  13.245 -29.099  1.00  0.00           H  
ATOM   1446  N   HIS C  13      19.756  15.649 -24.841  1.00  0.00           N  
ATOM   1447  CA  HIS C  13      19.190  15.969 -23.518  1.00  0.00           C  
ATOM   1448  C   HIS C  13      18.898  17.472 -23.389  1.00  0.00           C  
ATOM   1449  O   HIS C  13      19.381  18.269 -24.192  1.00  0.00           O  
ATOM   1450  CB  HIS C  13      20.085  15.389 -22.392  1.00  0.00           C  
ATOM   1451  CG  HIS C  13      21.512  15.058 -22.781  1.00  0.00           C  
ATOM   1452  CD2 HIS C  13      22.589  15.902 -22.735  1.00  0.00           C  
ATOM   1453  ND1 HIS C  13      21.949  13.847 -23.295  1.00  0.00           N1+
ATOM   1454  CE1 HIS C  13      23.262  13.959 -23.568  1.00  0.00           C  
ATOM   1455  NE2 HIS C  13      23.674  15.199 -23.234  1.00  0.00           N  
ATOM   1456  H   HIS C  13      20.432  16.293 -25.227  1.00  0.00           H  
ATOM   1457  HA  HIS C  13      18.223  15.473 -23.442  1.00  0.00           H  
ATOM   1458  HB2 HIS C  13      19.627  14.457 -22.053  1.00  0.00           H  
ATOM   1459  HB3 HIS C  13      20.099  16.062 -21.533  1.00  0.00           H  
ATOM   1460  HD1 HIS C  13      21.372  13.019 -23.491  1.00  0.00           H  
ATOM   1461  HD2 HIS C  13      22.587  16.930 -22.392  1.00  0.00           H  
ATOM   1462  HE2 HIS C  13      24.615  15.561 -23.362  1.00  0.00           H  
ATOM   1463  HE1 HIS C  13      23.862  13.191 -24.055  1.00  0.00           H  
ATOM   1464  N   HIS C  14      18.027  17.858 -22.443  1.00  0.00           N  
ATOM   1465  CA  HIS C  14      17.228  19.116 -22.383  1.00  0.00           C  
ATOM   1466  C   HIS C  14      16.183  19.282 -23.507  1.00  0.00           C  
ATOM   1467  O   HIS C  14      15.034  19.627 -23.237  1.00  0.00           O  
ATOM   1468  CB  HIS C  14      18.116  20.373 -22.183  1.00  0.00           C  
ATOM   1469  CG  HIS C  14      18.338  21.248 -23.406  1.00  0.00           C  
ATOM   1470  CD2 HIS C  14      17.835  22.507 -23.602  1.00  0.00           C  
ATOM   1471  ND1 HIS C  14      19.102  20.937 -24.517  1.00  0.00           N1+
ATOM   1472  CE1 HIS C  14      19.055  21.972 -25.379  1.00  0.00           C  
ATOM   1473  NE2 HIS C  14      18.291  22.944 -24.836  1.00  0.00           N  
ATOM   1474  H   HIS C  14      17.764  17.142 -21.781  1.00  0.00           H  
ATOM   1475  HA  HIS C  14      16.632  19.039 -21.472  1.00  0.00           H  
ATOM   1476  HB2 HIS C  14      19.086  20.084 -21.773  1.00  0.00           H  
ATOM   1477  HB3 HIS C  14      17.639  20.995 -21.423  1.00  0.00           H  
ATOM   1478  HD1 HIS C  14      19.573  20.041 -24.664  1.00  0.00           H  
ATOM   1479  HD2 HIS C  14      17.209  23.060 -22.911  1.00  0.00           H  
ATOM   1480  HE2 HIS C  14      18.104  23.854 -25.251  1.00  0.00           H  
ATOM   1481  HE1 HIS C  14      19.545  22.011 -26.349  1.00  0.00           H  
ATOM   1482  N   GLN C  15      16.541  18.885 -24.725  1.00  0.00           N  
ATOM   1483  CA  GLN C  15      15.728  18.841 -25.940  1.00  0.00           C  
ATOM   1484  C   GLN C  15      16.117  17.568 -26.721  1.00  0.00           C  
ATOM   1485  O   GLN C  15      17.180  16.995 -26.459  1.00  0.00           O  
ATOM   1486  CB  GLN C  15      15.965  20.165 -26.695  1.00  0.00           C  
ATOM   1487  CG  GLN C  15      15.272  20.310 -28.061  1.00  0.00           C  
ATOM   1488  CD  GLN C  15      16.076  19.799 -29.249  1.00  0.00           C  
ATOM   1489  NE2 GLN C  15      15.492  19.785 -30.424  1.00  0.00           N  
ATOM   1490  OE1 GLN C  15      17.219  19.388 -29.138  1.00  0.00           O  
ATOM   1491  H   GLN C  15      17.492  18.562 -24.847  1.00  0.00           H  
ATOM   1492  HA  GLN C  15      14.670  18.774 -25.684  1.00  0.00           H  
ATOM   1493  HB2 GLN C  15      17.036  20.337 -26.810  1.00  0.00           H  
ATOM   1494  HB3 GLN C  15      15.585  20.966 -26.058  1.00  0.00           H  
ATOM   1495  HG2 GLN C  15      15.074  21.367 -28.238  1.00  0.00           H  
ATOM   1496  HG3 GLN C  15      14.320  19.792 -28.043  1.00  0.00           H  
ATOM   1497 HE21 GLN C  15      16.039  19.490 -31.209  1.00  0.00           H  
ATOM   1498 HE22 GLN C  15      14.516  20.068 -30.509  1.00  0.00           H  
ATOM   1499  N   LYS C  16      15.225  17.053 -27.575  1.00  0.00           N  
ATOM   1500  CA  LYS C  16      15.475  15.891 -28.438  1.00  0.00           C  
ATOM   1501  C   LYS C  16      15.502  16.322 -29.908  1.00  0.00           C  
ATOM   1502  O   LYS C  16      14.490  16.279 -30.610  1.00  0.00           O  
ATOM   1503  CB  LYS C  16      14.487  14.741 -28.131  1.00  0.00           C  
ATOM   1504  CG  LYS C  16      15.096  13.337 -28.325  1.00  0.00           C  
ATOM   1505  CD  LYS C  16      15.588  13.017 -29.751  1.00  0.00           C  
ATOM   1506  CE  LYS C  16      16.639  11.905 -29.714  1.00  0.00           C  
ATOM   1507  NZ  LYS C  16      17.525  11.934 -30.901  1.00  0.00           N1+
ATOM   1508  H   LYS C  16      14.325  17.518 -27.667  1.00  0.00           H  
ATOM   1509  HA  LYS C  16      16.470  15.518 -28.207  1.00  0.00           H  
ATOM   1510  HB2 LYS C  16      13.596  14.837 -28.747  1.00  0.00           H  
ATOM   1511  HB3 LYS C  16      14.172  14.813 -27.089  1.00  0.00           H  
ATOM   1512  HG2 LYS C  16      14.355  12.590 -28.039  1.00  0.00           H  
ATOM   1513  HG3 LYS C  16      15.929  13.245 -27.627  1.00  0.00           H  
ATOM   1514  HD2 LYS C  16      16.069  13.888 -30.178  1.00  0.00           H  
ATOM   1515  HD3 LYS C  16      14.749  12.735 -30.388  1.00  0.00           H  
ATOM   1516  HE2 LYS C  16      16.166  10.927 -29.603  1.00  0.00           H  
ATOM   1517  HE3 LYS C  16      17.263  12.064 -28.830  1.00  0.00           H  
ATOM   1518  HZ1 LYS C  16      17.058  11.656 -31.747  1.00  0.00           H  
ATOM   1519  HZ2 LYS C  16      17.930  12.855 -31.039  1.00  0.00           H  
ATOM   1520  HZ3 LYS C  16      18.321  11.307 -30.731  1.00  0.00           H  
ATOM   1521  N   LEU C  17      16.705  16.633 -30.381  1.00  0.00           N  
ATOM   1522  CA  LEU C  17      17.018  16.822 -31.792  1.00  0.00           C  
ATOM   1523  C   LEU C  17      17.006  15.472 -32.531  1.00  0.00           C  
ATOM   1524  O   LEU C  17      17.720  14.536 -32.164  1.00  0.00           O  
ATOM   1525  CB  LEU C  17      18.385  17.527 -31.894  1.00  0.00           C  
ATOM   1526  CG  LEU C  17      18.693  18.139 -33.273  1.00  0.00           C  
ATOM   1527  CD1 LEU C  17      17.783  19.335 -33.568  1.00  0.00           C  
ATOM   1528  CD2 LEU C  17      20.141  18.626 -33.306  1.00  0.00           C  
ATOM   1529  H   LEU C  17      17.460  16.734 -29.718  1.00  0.00           H  
ATOM   1530  HA  LEU C  17      16.246  17.461 -32.219  1.00  0.00           H  
ATOM   1531  HB2 LEU C  17      19.165  16.806 -31.645  1.00  0.00           H  
ATOM   1532  HB3 LEU C  17      18.437  18.327 -31.155  1.00  0.00           H  
ATOM   1533  HG  LEU C  17      18.558  17.384 -34.048  1.00  0.00           H  
ATOM   1534 HD11 LEU C  17      16.754  19.005 -33.672  1.00  0.00           H  
ATOM   1535 HD12 LEU C  17      17.855  20.070 -32.766  1.00  0.00           H  
ATOM   1536 HD13 LEU C  17      18.088  19.807 -34.503  1.00  0.00           H  
ATOM   1537 HD21 LEU C  17      20.816  17.784 -33.150  1.00  0.00           H  
ATOM   1538 HD22 LEU C  17      20.361  19.073 -34.275  1.00  0.00           H  
ATOM   1539 HD23 LEU C  17      20.308  19.365 -32.522  1.00  0.00           H  
ATOM   1540  N   VAL C  18      16.178  15.368 -33.569  1.00  0.00           N  
ATOM   1541  CA  VAL C  18      16.203  14.307 -34.585  1.00  0.00           C  
ATOM   1542  C   VAL C  18      15.473  14.809 -35.835  1.00  0.00           C  
ATOM   1543  O   VAL C  18      14.524  15.586 -35.731  1.00  0.00           O  
ATOM   1544  CB  VAL C  18      15.624  12.974 -34.056  1.00  0.00           C  
ATOM   1545  CG1 VAL C  18      14.162  13.047 -33.616  1.00  0.00           C  
ATOM   1546  CG2 VAL C  18      15.778  11.840 -35.072  1.00  0.00           C  
ATOM   1547  H   VAL C  18      15.542  16.132 -33.750  1.00  0.00           H  
ATOM   1548  HA  VAL C  18      17.245  14.128 -34.855  1.00  0.00           H  
ATOM   1549  HB  VAL C  18      16.204  12.683 -33.182  1.00  0.00           H  
ATOM   1550 HG11 VAL C  18      13.527  13.283 -34.470  1.00  0.00           H  
ATOM   1551 HG12 VAL C  18      13.851  12.089 -33.202  1.00  0.00           H  
ATOM   1552 HG13 VAL C  18      14.041  13.817 -32.854  1.00  0.00           H  
ATOM   1553 HG21 VAL C  18      16.814  11.762 -35.402  1.00  0.00           H  
ATOM   1554 HG22 VAL C  18      15.490  10.891 -34.617  1.00  0.00           H  
ATOM   1555 HG23 VAL C  18      15.131  12.008 -35.934  1.00  0.00           H  
ATOM   1556  N   PHE C  19      15.967  14.438 -37.018  1.00  0.00           N  
ATOM   1557  CA  PHE C  19      15.461  14.944 -38.300  1.00  0.00           C  
ATOM   1558  C   PHE C  19      14.357  14.046 -38.876  1.00  0.00           C  
ATOM   1559  O   PHE C  19      13.267  14.518 -39.195  1.00  0.00           O  
ATOM   1560  CB  PHE C  19      16.653  15.078 -39.267  1.00  0.00           C  
ATOM   1561  CG  PHE C  19      16.494  15.973 -40.487  1.00  0.00           C  
ATOM   1562  CD1 PHE C  19      15.292  16.648 -40.793  1.00  0.00           C  
ATOM   1563  CD2 PHE C  19      17.615  16.151 -41.321  1.00  0.00           C  
ATOM   1564  CE1 PHE C  19      15.227  17.509 -41.901  1.00  0.00           C  
ATOM   1565  CE2 PHE C  19      17.549  17.011 -42.430  1.00  0.00           C  
ATOM   1566  CZ  PHE C  19      16.358  17.698 -42.707  1.00  0.00           C  
ATOM   1567  H   PHE C  19      16.757  13.812 -37.035  1.00  0.00           H  
ATOM   1568  HA  PHE C  19      15.036  15.936 -38.141  1.00  0.00           H  
ATOM   1569  HB2 PHE C  19      16.943  14.084 -39.612  1.00  0.00           H  
ATOM   1570  HB3 PHE C  19      17.500  15.473 -38.707  1.00  0.00           H  
ATOM   1571  HD1 PHE C  19      14.407  16.525 -40.193  1.00  0.00           H  
ATOM   1572  HD2 PHE C  19      18.533  15.622 -41.114  1.00  0.00           H  
ATOM   1573  HE1 PHE C  19      14.308  18.024 -42.143  1.00  0.00           H  
ATOM   1574  HE2 PHE C  19      18.410  17.134 -43.072  1.00  0.00           H  
ATOM   1575  HZ  PHE C  19      16.298  18.363 -43.553  1.00  0.00           H  
ATOM   1576  N   PHE C  20      14.626  12.743 -38.940  1.00  0.00           N  
ATOM   1577  CA  PHE C  20      13.810  11.728 -39.602  1.00  0.00           C  
ATOM   1578  C   PHE C  20      13.913  10.386 -38.849  1.00  0.00           C  
ATOM   1579  O   PHE C  20      14.671  10.287 -37.882  1.00  0.00           O  
ATOM   1580  CB  PHE C  20      14.345  11.532 -41.029  1.00  0.00           C  
ATOM   1581  CG  PHE C  20      14.523  12.750 -41.920  1.00  0.00           C  
ATOM   1582  CD1 PHE C  20      13.421  13.556 -42.253  1.00  0.00           C  
ATOM   1583  CD2 PHE C  20      15.776  13.016 -42.503  1.00  0.00           C  
ATOM   1584  CE1 PHE C  20      13.569  14.621 -43.161  1.00  0.00           C  
ATOM   1585  CE2 PHE C  20      15.921  14.064 -43.428  1.00  0.00           C  
ATOM   1586  CZ  PHE C  20      14.814  14.863 -43.758  1.00  0.00           C  
ATOM   1587  H   PHE C  20      15.501  12.415 -38.564  1.00  0.00           H  
ATOM   1588  HA  PHE C  20      12.772  12.046 -39.638  1.00  0.00           H  
ATOM   1589  HB2 PHE C  20      13.675  10.850 -41.554  1.00  0.00           H  
ATOM   1590  HB3 PHE C  20      15.314  11.040 -40.938  1.00  0.00           H  
ATOM   1591  HD1 PHE C  20      12.462  13.340 -41.817  1.00  0.00           H  
ATOM   1592  HD2 PHE C  20      16.626  12.391 -42.270  1.00  0.00           H  
ATOM   1593  HE1 PHE C  20      12.732  15.249 -43.424  1.00  0.00           H  
ATOM   1594  HE2 PHE C  20      16.880  14.249 -43.894  1.00  0.00           H  
ATOM   1595  HZ  PHE C  20      14.917  15.671 -44.465  1.00  0.00           H  
ATOM   1596  N   ALA C  21      13.286   9.328 -39.373  1.00  0.00           N  
ATOM   1597  CA  ALA C  21      13.695   7.946 -39.088  1.00  0.00           C  
ATOM   1598  C   ALA C  21      15.050   7.582 -39.743  1.00  0.00           C  
ATOM   1599  O   ALA C  21      15.906   6.988 -39.095  1.00  0.00           O  
ATOM   1600  CB  ALA C  21      12.576   7.008 -39.556  1.00  0.00           C  
ATOM   1601  H   ALA C  21      12.615   9.481 -40.113  1.00  0.00           H  
ATOM   1602  HA  ALA C  21      13.813   7.825 -38.010  1.00  0.00           H  
ATOM   1603  HB1 ALA C  21      12.396   7.127 -40.626  1.00  0.00           H  
ATOM   1604  HB2 ALA C  21      12.858   5.973 -39.357  1.00  0.00           H  
ATOM   1605  HB3 ALA C  21      11.660   7.229 -39.010  1.00  0.00           H  
ATOM   1606  N   GLU C  22      15.259   8.000 -40.996  1.00  0.00           N  
ATOM   1607  CA  GLU C  22      16.504   7.913 -41.785  1.00  0.00           C  
ATOM   1608  C   GLU C  22      16.499   9.027 -42.856  1.00  0.00           C  
ATOM   1609  O   GLU C  22      15.457   9.658 -43.054  1.00  0.00           O  
ATOM   1610  CB  GLU C  22      16.630   6.521 -42.447  1.00  0.00           C  
ATOM   1611  CG  GLU C  22      17.803   5.692 -41.896  1.00  0.00           C  
ATOM   1612  CD  GLU C  22      19.180   6.192 -42.366  1.00  0.00           C  
ATOM   1613  OE1 GLU C  22      19.389   7.428 -42.376  1.00  0.00           O  
ATOM   1614  OE2 GLU C  22      20.022   5.329 -42.702  1.00  0.00           O1-
ATOM   1615  H   GLU C  22      14.514   8.494 -41.464  1.00  0.00           H  
ATOM   1616  HA  GLU C  22      17.362   8.085 -41.133  1.00  0.00           H  
ATOM   1617  HB2 GLU C  22      16.755   6.623 -43.526  1.00  0.00           H  
ATOM   1618  HB3 GLU C  22      15.710   5.957 -42.287  1.00  0.00           H  
ATOM   1619  HG2 GLU C  22      17.664   4.660 -42.229  1.00  0.00           H  
ATOM   1620  HG3 GLU C  22      17.765   5.691 -40.805  1.00  0.00           H  
ATOM   1621  N   ASP C  23      17.622   9.314 -43.525  1.00  0.00           N  
ATOM   1622  CA  ASP C  23      17.674  10.402 -44.523  1.00  0.00           C  
ATOM   1623  C   ASP C  23      16.667  10.218 -45.676  1.00  0.00           C  
ATOM   1624  O   ASP C  23      16.349   9.106 -46.101  1.00  0.00           O  
ATOM   1625  CB  ASP C  23      19.094  10.689 -45.046  1.00  0.00           C  
ATOM   1626  CG  ASP C  23      19.160  12.017 -45.831  1.00  0.00           C  
ATOM   1627  OD1 ASP C  23      18.385  12.944 -45.498  1.00  0.00           O  
ATOM   1628  OD2 ASP C  23      19.982  12.143 -46.765  1.00  0.00           O1-
ATOM   1629  H   ASP C  23      18.453   8.748 -43.340  1.00  0.00           H  
ATOM   1630  HA  ASP C  23      17.361  11.298 -43.994  1.00  0.00           H  
ATOM   1631  HB2 ASP C  23      19.416   9.865 -45.686  1.00  0.00           H  
ATOM   1632  HB3 ASP C  23      19.778  10.757 -44.198  1.00  0.00           H  
ATOM   1633  N   VAL C  24      16.126  11.339 -46.150  1.00  0.00           N  
ATOM   1634  CA  VAL C  24      14.956  11.378 -47.029  1.00  0.00           C  
ATOM   1635  C   VAL C  24      15.258  10.803 -48.422  1.00  0.00           C  
ATOM   1636  O   VAL C  24      16.344  10.998 -48.973  1.00  0.00           O  
ATOM   1637  CB  VAL C  24      14.385  12.808 -47.050  1.00  0.00           C  
ATOM   1638  CG1 VAL C  24      15.224  13.802 -47.859  1.00  0.00           C  
ATOM   1639  CG2 VAL C  24      12.943  12.846 -47.549  1.00  0.00           C  
ATOM   1640  H   VAL C  24      16.544  12.212 -45.838  1.00  0.00           H  
ATOM   1641  HA  VAL C  24      14.209  10.732 -46.570  1.00  0.00           H  
ATOM   1642  HB  VAL C  24      14.358  13.170 -46.022  1.00  0.00           H  
ATOM   1643 HG11 VAL C  24      14.780  14.794 -47.800  1.00  0.00           H  
ATOM   1644 HG12 VAL C  24      16.232  13.844 -47.444  1.00  0.00           H  
ATOM   1645 HG13 VAL C  24      15.277  13.494 -48.903  1.00  0.00           H  
ATOM   1646 HG21 VAL C  24      12.315  12.265 -46.881  1.00  0.00           H  
ATOM   1647 HG22 VAL C  24      12.581  13.873 -47.537  1.00  0.00           H  
ATOM   1648 HG23 VAL C  24      12.875  12.436 -48.555  1.00  0.00           H  
ATOM   1649  N   GLY C  25      14.286  10.124 -49.039  1.00  0.00           N  
ATOM   1650  CA  GLY C  25      14.466   9.506 -50.351  1.00  0.00           C  
ATOM   1651  C   GLY C  25      14.967  10.487 -51.413  1.00  0.00           C  
ATOM   1652  O   GLY C  25      14.487  11.618 -51.533  1.00  0.00           O  
ATOM   1653  H   GLY C  25      13.418   9.934 -48.557  1.00  0.00           H  
ATOM   1654  HA2 GLY C  25      13.524   9.083 -50.691  1.00  0.00           H  
ATOM   1655  HA3 GLY C  25      15.180   8.689 -50.247  1.00  0.00           H  
ATOM   1656  N   SER C  26      15.960  10.043 -52.187  1.00  0.00           N  
ATOM   1657  CA  SER C  26      16.608  10.825 -53.250  1.00  0.00           C  
ATOM   1658  C   SER C  26      17.029  12.237 -52.800  1.00  0.00           C  
ATOM   1659  O   SER C  26      16.844  13.184 -53.565  1.00  0.00           O  
ATOM   1660  CB  SER C  26      15.734  10.876 -54.517  1.00  0.00           C  
ATOM   1661  OG  SER C  26      15.097   9.637 -54.777  1.00  0.00           O  
ATOM   1662  H   SER C  26      16.278   9.098 -52.044  1.00  0.00           H  
ATOM   1663  HA  SER C  26      17.526  10.303 -53.519  1.00  0.00           H  
ATOM   1664  HB2 SER C  26      16.353  11.154 -55.372  1.00  0.00           H  
ATOM   1665  HB3 SER C  26      14.972  11.644 -54.391  1.00  0.00           H  
ATOM   1666  HG  SER C  26      14.227   9.823 -55.171  1.00  0.00           H  
ATOM   1667  N   ASN C  27      17.478  12.395 -51.541  1.00  0.00           N  
ATOM   1668  CA  ASN C  27      17.707  13.691 -50.896  1.00  0.00           C  
ATOM   1669  C   ASN C  27      18.440  14.668 -51.820  1.00  0.00           C  
ATOM   1670  O   ASN C  27      19.635  14.535 -52.089  1.00  0.00           O  
ATOM   1671  CB  ASN C  27      18.496  13.516 -49.582  1.00  0.00           C  
ATOM   1672  CG  ASN C  27      18.803  14.828 -48.863  1.00  0.00           C  
ATOM   1673  ND2 ASN C  27      19.519  14.746 -47.771  1.00  0.00           N  
ATOM   1674  OD1 ASN C  27      18.408  15.926 -49.256  1.00  0.00           O  
ATOM   1675  H   ASN C  27      17.500  11.585 -50.933  1.00  0.00           H  
ATOM   1676  HA  ASN C  27      16.736  14.121 -50.648  1.00  0.00           H  
ATOM   1677  HB2 ASN C  27      19.445  13.022 -49.791  1.00  0.00           H  
ATOM   1678  HB3 ASN C  27      17.946  12.882 -48.891  1.00  0.00           H  
ATOM   1679 HD21 ASN C  27      19.692  15.571 -47.232  1.00  0.00           H  
ATOM   1680 HD22 ASN C  27      19.712  13.815 -47.374  1.00  0.00           H  
ATOM   1681  N   LYS C  28      17.717  15.708 -52.233  1.00  0.00           N  
ATOM   1682  CA  LYS C  28      18.282  16.843 -52.953  1.00  0.00           C  
ATOM   1683  C   LYS C  28      17.700  18.148 -52.407  1.00  0.00           C  
ATOM   1684  O   LYS C  28      17.206  18.993 -53.150  1.00  0.00           O  
ATOM   1685  CB  LYS C  28      18.153  16.568 -54.465  1.00  0.00           C  
ATOM   1686  CG  LYS C  28      18.981  17.478 -55.387  1.00  0.00           C  
ATOM   1687  CD  LYS C  28      20.440  17.648 -54.944  1.00  0.00           C  
ATOM   1688  CE  LYS C  28      21.217  18.461 -55.982  1.00  0.00           C  
ATOM   1689  NZ  LYS C  28      22.247  19.294 -55.323  1.00  0.00           N1+
ATOM   1690  H   LYS C  28      16.720  15.702 -52.039  1.00  0.00           H  
ATOM   1691  HA  LYS C  28      19.341  16.874 -52.699  1.00  0.00           H  
ATOM   1692  HB2 LYS C  28      17.102  16.610 -54.753  1.00  0.00           H  
ATOM   1693  HB3 LYS C  28      18.489  15.546 -54.649  1.00  0.00           H  
ATOM   1694  HG2 LYS C  28      18.519  18.460 -55.424  1.00  0.00           H  
ATOM   1695  HG3 LYS C  28      18.957  17.057 -56.394  1.00  0.00           H  
ATOM   1696  HD2 LYS C  28      20.910  16.673 -54.802  1.00  0.00           H  
ATOM   1697  HD3 LYS C  28      20.446  18.194 -53.999  1.00  0.00           H  
ATOM   1698  HE2 LYS C  28      20.511  19.131 -56.483  1.00  0.00           H  
ATOM   1699  HE3 LYS C  28      21.655  17.789 -56.724  1.00  0.00           H  
ATOM   1700  HZ1 LYS C  28      22.898  18.750 -54.781  1.00  0.00           H  
ATOM   1701  HZ2 LYS C  28      22.724  19.895 -55.976  1.00  0.00           H  
ATOM   1702  HZ3 LYS C  28      21.769  19.934 -54.674  1.00  0.00           H  
ATOM   1703  N   GLY C  29      17.681  18.257 -51.073  1.00  0.00           N  
ATOM   1704  CA  GLY C  29      17.357  19.506 -50.382  1.00  0.00           C  
ATOM   1705  C   GLY C  29      16.993  19.427 -48.892  1.00  0.00           C  
ATOM   1706  O   GLY C  29      16.235  20.280 -48.432  1.00  0.00           O  
ATOM   1707  H   GLY C  29      18.029  17.469 -50.535  1.00  0.00           H  
ATOM   1708  HA2 GLY C  29      16.549  20.015 -50.907  1.00  0.00           H  
ATOM   1709  HA3 GLY C  29      18.242  20.132 -50.459  1.00  0.00           H  
ATOM   1710  N   ALA C  30      17.451  18.427 -48.134  1.00  0.00           N  
ATOM   1711  CA  ALA C  30      17.221  18.340 -46.689  1.00  0.00           C  
ATOM   1712  C   ALA C  30      18.447  18.793 -45.870  1.00  0.00           C  
ATOM   1713  O   ALA C  30      19.536  18.249 -46.041  1.00  0.00           O  
ATOM   1714  CB  ALA C  30      16.798  16.909 -46.350  1.00  0.00           C  
ATOM   1715  H   ALA C  30      18.017  17.695 -48.551  1.00  0.00           H  
ATOM   1716  HA  ALA C  30      16.388  18.987 -46.413  1.00  0.00           H  
ATOM   1717  HB1 ALA C  30      17.584  16.205 -46.615  1.00  0.00           H  
ATOM   1718  HB2 ALA C  30      16.618  16.825 -45.283  1.00  0.00           H  
ATOM   1719  HB3 ALA C  30      15.887  16.655 -46.887  1.00  0.00           H  
ATOM   1720  N   ILE C  31      18.248  19.735 -44.936  1.00  0.00           N  
ATOM   1721  CA  ILE C  31      19.217  20.129 -43.892  1.00  0.00           C  
ATOM   1722  C   ILE C  31      18.515  20.348 -42.544  1.00  0.00           C  
ATOM   1723  O   ILE C  31      17.319  20.639 -42.510  1.00  0.00           O  
ATOM   1724  CB  ILE C  31      20.087  21.356 -44.285  1.00  0.00           C  
ATOM   1725  CG1 ILE C  31      19.336  22.686 -44.540  1.00  0.00           C  
ATOM   1726  CG2 ILE C  31      20.940  21.028 -45.521  1.00  0.00           C  
ATOM   1727  CD1 ILE C  31      18.967  23.484 -43.281  1.00  0.00           C  
ATOM   1728  H   ILE C  31      17.311  20.094 -44.826  1.00  0.00           H  
ATOM   1729  HA  ILE C  31      19.900  19.290 -43.744  1.00  0.00           H  
ATOM   1730  HB  ILE C  31      20.793  21.529 -43.471  1.00  0.00           H  
ATOM   1731 HG12 ILE C  31      18.441  22.497 -45.126  1.00  0.00           H  
ATOM   1732 HG13 ILE C  31      19.979  23.338 -45.132  1.00  0.00           H  
ATOM   1733 HG21 ILE C  31      21.464  20.083 -45.373  1.00  0.00           H  
ATOM   1734 HG22 ILE C  31      20.312  20.949 -46.408  1.00  0.00           H  
ATOM   1735 HG23 ILE C  31      21.684  21.810 -45.678  1.00  0.00           H  
ATOM   1736 HD11 ILE C  31      18.584  24.460 -43.578  1.00  0.00           H  
ATOM   1737 HD12 ILE C  31      18.194  22.985 -42.704  1.00  0.00           H  
ATOM   1738 HD13 ILE C  31      19.850  23.629 -42.658  1.00  0.00           H  
ATOM   1739  N   ILE C  32      19.277  20.247 -41.452  1.00  0.00           N  
ATOM   1740  CA  ILE C  32      18.837  20.446 -40.063  1.00  0.00           C  
ATOM   1741  C   ILE C  32      19.808  21.381 -39.326  1.00  0.00           C  
ATOM   1742  O   ILE C  32      21.017  21.301 -39.542  1.00  0.00           O  
ATOM   1743  CB  ILE C  32      18.650  19.085 -39.341  1.00  0.00           C  
ATOM   1744  CG1 ILE C  32      18.234  19.277 -37.864  1.00  0.00           C  
ATOM   1745  CG2 ILE C  32      19.897  18.182 -39.431  1.00  0.00           C  
ATOM   1746  CD1 ILE C  32      17.603  18.032 -37.228  1.00  0.00           C  
ATOM   1747  H   ILE C  32      20.261  20.055 -41.574  1.00  0.00           H  
ATOM   1748  HA  ILE C  32      17.867  20.932 -40.081  1.00  0.00           H  
ATOM   1749  HB  ILE C  32      17.836  18.571 -39.851  1.00  0.00           H  
ATOM   1750 HG12 ILE C  32      17.507  20.085 -37.799  1.00  0.00           H  
ATOM   1751 HG13 ILE C  32      19.103  19.567 -37.271  1.00  0.00           H  
ATOM   1752 HG21 ILE C  32      20.748  18.656 -38.940  1.00  0.00           H  
ATOM   1753 HG22 ILE C  32      19.705  17.220 -38.957  1.00  0.00           H  
ATOM   1754 HG23 ILE C  32      20.151  17.986 -40.472  1.00  0.00           H  
ATOM   1755 HD11 ILE C  32      16.742  17.713 -37.815  1.00  0.00           H  
ATOM   1756 HD12 ILE C  32      18.328  17.221 -37.166  1.00  0.00           H  
ATOM   1757 HD13 ILE C  32      17.268  18.271 -36.221  1.00  0.00           H  
ATOM   1758  N   GLY C  33      19.306  22.228 -38.420  1.00  0.00           N  
ATOM   1759  CA  GLY C  33      20.153  23.044 -37.544  1.00  0.00           C  
ATOM   1760  C   GLY C  33      19.400  23.874 -36.497  1.00  0.00           C  
ATOM   1761  O   GLY C  33      18.181  23.770 -36.345  1.00  0.00           O  
ATOM   1762  H   GLY C  33      18.301  22.311 -38.329  1.00  0.00           H  
ATOM   1763  HA2 GLY C  33      20.745  23.721 -38.160  1.00  0.00           H  
ATOM   1764  HA3 GLY C  33      20.849  22.390 -37.018  1.00  0.00           H  
ATOM   1765  N   LEU C  34      20.147  24.709 -35.769  1.00  0.00           N  
ATOM   1766  CA  LEU C  34      19.636  25.662 -34.780  1.00  0.00           C  
ATOM   1767  C   LEU C  34      20.249  27.052 -35.030  1.00  0.00           C  
ATOM   1768  O   LEU C  34      21.410  27.139 -35.424  1.00  0.00           O  
ATOM   1769  CB  LEU C  34      19.929  25.191 -33.340  1.00  0.00           C  
ATOM   1770  CG  LEU C  34      19.295  23.845 -32.926  1.00  0.00           C  
ATOM   1771  CD1 LEU C  34      20.192  22.639 -33.225  1.00  0.00           C  
ATOM   1772  CD2 LEU C  34      19.043  23.828 -31.415  1.00  0.00           C  
ATOM   1773  H   LEU C  34      21.134  24.776 -35.977  1.00  0.00           H  
ATOM   1774  HA  LEU C  34      18.558  25.746 -34.894  1.00  0.00           H  
ATOM   1775  HB2 LEU C  34      19.544  25.967 -32.678  1.00  0.00           H  
ATOM   1776  HB3 LEU C  34      21.008  25.146 -33.185  1.00  0.00           H  
ATOM   1777  HG  LEU C  34      18.339  23.716 -33.432  1.00  0.00           H  
ATOM   1778 HD11 LEU C  34      20.353  22.533 -34.293  1.00  0.00           H  
ATOM   1779 HD12 LEU C  34      21.157  22.755 -32.730  1.00  0.00           H  
ATOM   1780 HD13 LEU C  34      19.715  21.728 -32.866  1.00  0.00           H  
ATOM   1781 HD21 LEU C  34      18.371  24.643 -31.146  1.00  0.00           H  
ATOM   1782 HD22 LEU C  34      18.581  22.884 -31.127  1.00  0.00           H  
ATOM   1783 HD23 LEU C  34      19.985  23.948 -30.879  1.00  0.00           H  
ATOM   1784  N   MET C  35      19.481  28.123 -34.797  1.00  0.00           N  
ATOM   1785  CA  MET C  35      19.862  29.522 -35.070  1.00  0.00           C  
ATOM   1786  C   MET C  35      20.338  29.743 -36.524  1.00  0.00           C  
ATOM   1787  O   MET C  35      21.305  30.455 -36.797  1.00  0.00           O  
ATOM   1788  CB  MET C  35      20.818  30.038 -33.978  1.00  0.00           C  
ATOM   1789  CG  MET C  35      20.846  31.572 -33.902  1.00  0.00           C  
ATOM   1790  SD  MET C  35      21.794  32.252 -32.512  1.00  0.00           S  
ATOM   1791  CE  MET C  35      20.655  31.927 -31.139  1.00  0.00           C  
ATOM   1792  H   MET C  35      18.513  27.951 -34.544  1.00  0.00           H  
ATOM   1793  HA  MET C  35      18.949  30.106 -34.972  1.00  0.00           H  
ATOM   1794  HB2 MET C  35      21.827  29.662 -34.158  1.00  0.00           H  
ATOM   1795  HB3 MET C  35      20.479  29.658 -33.014  1.00  0.00           H  
ATOM   1796  HG2 MET C  35      19.823  31.944 -33.835  1.00  0.00           H  
ATOM   1797  HG3 MET C  35      21.283  31.960 -34.821  1.00  0.00           H  
ATOM   1798  HE1 MET C  35      21.081  32.322 -30.217  1.00  0.00           H  
ATOM   1799  HE2 MET C  35      19.701  32.417 -31.332  1.00  0.00           H  
ATOM   1800  HE3 MET C  35      20.499  30.854 -31.030  1.00  0.00           H  
ATOM   1801  N   VAL C  36      19.686  29.068 -37.478  1.00  0.00           N  
ATOM   1802  CA  VAL C  36      20.133  28.952 -38.876  1.00  0.00           C  
ATOM   1803  C   VAL C  36      19.753  30.207 -39.671  1.00  0.00           C  
ATOM   1804  O   VAL C  36      18.810  30.195 -40.459  1.00  0.00           O  
ATOM   1805  CB  VAL C  36      19.620  27.654 -39.543  1.00  0.00           C  
ATOM   1806  CG1 VAL C  36      20.457  27.342 -40.789  1.00  0.00           C  
ATOM   1807  CG2 VAL C  36      19.700  26.428 -38.627  1.00  0.00           C  
ATOM   1808  H   VAL C  36      18.844  28.585 -37.199  1.00  0.00           H  
ATOM   1809  HA  VAL C  36      21.222  28.894 -38.863  1.00  0.00           H  
ATOM   1810  HB  VAL C  36      18.577  27.770 -39.832  1.00  0.00           H  
ATOM   1811 HG11 VAL C  36      21.500  27.177 -40.513  1.00  0.00           H  
ATOM   1812 HG12 VAL C  36      20.073  26.445 -41.274  1.00  0.00           H  
ATOM   1813 HG13 VAL C  36      20.404  28.170 -41.496  1.00  0.00           H  
ATOM   1814 HG21 VAL C  36      20.715  26.315 -38.245  1.00  0.00           H  
ATOM   1815 HG22 VAL C  36      19.003  26.540 -37.797  1.00  0.00           H  
ATOM   1816 HG23 VAL C  36      19.415  25.535 -39.185  1.00  0.00           H  
ATOM   1817  N   GLY C  37      20.440  31.324 -39.402  1.00  0.00           N  
ATOM   1818  CA  GLY C  37      20.064  32.679 -39.843  1.00  0.00           C  
ATOM   1819  C   GLY C  37      19.887  32.895 -41.356  1.00  0.00           C  
ATOM   1820  O   GLY C  37      19.196  33.832 -41.755  1.00  0.00           O  
ATOM   1821  H   GLY C  37      21.126  31.249 -38.657  1.00  0.00           H  
ATOM   1822  HA2 GLY C  37      20.832  33.373 -39.502  1.00  0.00           H  
ATOM   1823  HA3 GLY C  37      19.128  32.953 -39.356  1.00  0.00           H  
ATOM   1824  N   GLY C  38      20.395  31.990 -42.194  1.00  0.00           N  
ATOM   1825  CA  GLY C  38      20.048  31.900 -43.611  1.00  0.00           C  
ATOM   1826  C   GLY C  38      20.246  30.482 -44.149  1.00  0.00           C  
ATOM   1827  O   GLY C  38      21.185  29.793 -43.754  1.00  0.00           O  
ATOM   1828  H   GLY C  38      20.918  31.218 -41.805  1.00  0.00           H  
ATOM   1829  HA2 GLY C  38      20.668  32.583 -44.189  1.00  0.00           H  
ATOM   1830  HA3 GLY C  38      19.005  32.186 -43.744  1.00  0.00           H  
ATOM   1831  N   VAL C  39      19.368  30.052 -45.056  1.00  0.00           N  
ATOM   1832  CA  VAL C  39      19.391  28.734 -45.709  1.00  0.00           C  
ATOM   1833  C   VAL C  39      19.240  28.936 -47.214  1.00  0.00           C  
ATOM   1834  O   VAL C  39      18.230  29.471 -47.659  1.00  0.00           O  
ATOM   1835  CB  VAL C  39      18.257  27.839 -45.160  1.00  0.00           C  
ATOM   1836  CG1 VAL C  39      18.181  26.479 -45.866  1.00  0.00           C  
ATOM   1837  CG2 VAL C  39      18.428  27.557 -43.664  1.00  0.00           C  
ATOM   1838  H   VAL C  39      18.580  30.659 -45.274  1.00  0.00           H  
ATOM   1839  HA  VAL C  39      20.344  28.241 -45.516  1.00  0.00           H  
ATOM   1840  HB  VAL C  39      17.307  28.348 -45.301  1.00  0.00           H  
ATOM   1841 HG11 VAL C  39      19.129  25.952 -45.760  1.00  0.00           H  
ATOM   1842 HG12 VAL C  39      17.386  25.878 -45.424  1.00  0.00           H  
ATOM   1843 HG13 VAL C  39      17.947  26.615 -46.922  1.00  0.00           H  
ATOM   1844 HG21 VAL C  39      19.383  27.062 -43.493  1.00  0.00           H  
ATOM   1845 HG22 VAL C  39      18.399  28.489 -43.099  1.00  0.00           H  
ATOM   1846 HG23 VAL C  39      17.618  26.921 -43.307  1.00  0.00           H  
ATOM   1847  N   VAL C  40      20.203  28.468 -48.010  1.00  0.00           N  
ATOM   1848  CA  VAL C  40      20.123  28.447 -49.482  1.00  0.00           C  
ATOM   1849  C   VAL C  40      20.562  27.065 -49.952  1.00  0.00           C  
ATOM   1850  O   VAL C  40      21.684  26.658 -49.661  1.00  0.00           O  
ATOM   1851  CB  VAL C  40      20.983  29.554 -50.127  1.00  0.00           C  
ATOM   1852  CG1 VAL C  40      20.826  29.551 -51.655  1.00  0.00           C  
ATOM   1853  CG2 VAL C  40      20.601  30.953 -49.621  1.00  0.00           C  
ATOM   1854  H   VAL C  40      21.013  28.033 -47.591  1.00  0.00           H  
ATOM   1855  HA  VAL C  40      19.093  28.606 -49.793  1.00  0.00           H  
ATOM   1856  HB  VAL C  40      22.033  29.383 -49.886  1.00  0.00           H  
ATOM   1857 HG11 VAL C  40      19.780  29.690 -51.929  1.00  0.00           H  
ATOM   1858 HG12 VAL C  40      21.419  30.356 -52.089  1.00  0.00           H  
ATOM   1859 HG13 VAL C  40      21.182  28.608 -52.068  1.00  0.00           H  
ATOM   1860 HG21 VAL C  40      19.541  31.139 -49.789  1.00  0.00           H  
ATOM   1861 HG22 VAL C  40      20.810  31.035 -48.555  1.00  0.00           H  
ATOM   1862 HG23 VAL C  40      21.188  31.711 -50.140  1.00  0.00           H  
ATOM   1863  N   ILE C  41      19.651  26.301 -50.558  1.00  0.00           N  
ATOM   1864  CA  ILE C  41      19.805  24.856 -50.784  1.00  0.00           C  
ATOM   1865  C   ILE C  41      19.322  24.472 -52.187  1.00  0.00           C  
ATOM   1866  O   ILE C  41      18.261  24.920 -52.620  1.00  0.00           O  
ATOM   1867  CB  ILE C  41      19.040  24.087 -49.677  1.00  0.00           C  
ATOM   1868  CG1 ILE C  41      19.643  24.280 -48.266  1.00  0.00           C  
ATOM   1869  CG2 ILE C  41      18.905  22.586 -49.967  1.00  0.00           C  
ATOM   1870  CD1 ILE C  41      21.052  23.706 -48.052  1.00  0.00           C  
ATOM   1871  H   ILE C  41      18.738  26.704 -50.757  1.00  0.00           H  
ATOM   1872  HA  ILE C  41      20.861  24.591 -50.728  1.00  0.00           H  
ATOM   1873  HB  ILE C  41      18.027  24.488 -49.648  1.00  0.00           H  
ATOM   1874 HG12 ILE C  41      18.975  23.819 -47.538  1.00  0.00           H  
ATOM   1875 HG13 ILE C  41      19.674  25.342 -48.037  1.00  0.00           H  
ATOM   1876 HG21 ILE C  41      19.883  22.142 -50.160  1.00  0.00           H  
ATOM   1877 HG22 ILE C  41      18.442  22.090 -49.113  1.00  0.00           H  
ATOM   1878 HG23 ILE C  41      18.265  22.434 -50.837  1.00  0.00           H  
ATOM   1879 HD11 ILE C  41      21.756  24.135 -48.763  1.00  0.00           H  
ATOM   1880 HD12 ILE C  41      21.389  23.952 -47.046  1.00  0.00           H  
ATOM   1881 HD13 ILE C  41      21.043  22.623 -48.163  1.00  0.00           H  
ATOM   1882  N   ALA C  42      20.070  23.586 -52.852  1.00  0.00           N  
ATOM   1883  CA  ALA C  42      19.764  23.007 -54.161  1.00  0.00           C  
ATOM   1884  C   ALA C  42      20.299  21.574 -54.260  1.00  0.00           C  
ATOM   1885  O   ALA C  42      21.402  21.298 -53.736  1.00  0.00           O  
ATOM   1886  CB  ALA C  42      20.369  23.908 -55.247  1.00  0.00           C  
ATOM   1887  OXT ALA C  42      19.647  20.727 -54.907  1.00  0.00           O1-
ATOM   1888  H   ALA C  42      20.909  23.232 -52.413  1.00  0.00           H  
ATOM   1889  HA  ALA C  42      18.683  22.970 -54.301  1.00  0.00           H  
ATOM   1890  HB1 ALA C  42      19.987  24.923 -55.140  1.00  0.00           H  
ATOM   1891  HB2 ALA C  42      21.456  23.922 -55.161  1.00  0.00           H  
ATOM   1892  HB3 ALA C  42      20.087  23.532 -56.232  1.00  0.00           H  
TER    1893      ALA C  42 
END
