# Supplementary material for: Scaffold Searching of FDA and EMA-Approved Drugs Identifies Lead Candidates for Drug Repurposing in Alzheimer’s Disease
Source: Front Chem. 2021 Oct 22;9:736509. doi: 10.3389/fchem.2021.736509 (PMC8571023; doi:10.3389/fchem.2021.736509)
Supplement: Supplementary file 2 [file DataSheet2.zip › Supplementary data/conformers/min/6_min.pdb]

REMARK  99                                                                      
REMARK  99 MOE v2019.01 (Chemical Computing Group ULC) Tue Aug 17 12:56:34 2021 
SHEET    1       LYS A  16  LEU A  17                  Generated by MOE
SHEET    2       ASN A  27  LYS A  28                  Generated by MOE
SHEET    3       ILE A  31  LEU A  34                  Generated by MOE
SHEET    4       MET A  35  MET A  35                  Generated by MOE
SHEET    5       VAL A  36  VAL A  36                  Generated by MOE
SHEET    6       VAL A  39  ILE A  41                  Generated by MOE
SHEET    7       GLU B   3  PHE B   4                  Generated by MOE
SHEET    8       LYS B  16  LEU B  17                  Generated by MOE
SHEET    9       PHE B  20  PHE B  20                  Generated by MOE
SHEET   10       ALA B  21  ALA B  21                  Generated by MOE
SHEET   11       GLU B  22  GLU B  22                  Generated by MOE
SHEET   12       SER B  26  LYS B  28                  Generated by MOE
SHEET   13       ILE B  31  LEU B  34                  Generated by MOE
SHEET   14       MET B  35  MET B  35                  Generated by MOE
SHEET   15       VAL B  36  VAL B  36                  Generated by MOE
SHEET   16       VAL B  39  ILE B  41                  Generated by MOE
SHEET   17       GLU C   3  PHE C   4                  Generated by MOE
SHEET   18       PHE C  20  PHE C  20                  Generated by MOE
SHEET   19       ALA C  21  ALA C  21                  Generated by MOE
SHEET   20       GLU C  22  GLU C  22                  Generated by MOE
SHEET   21       SER C  26  LYS C  28                  Generated by MOE
SHEET   22       ILE C  31  LEU C  34                  Generated by MOE
SHEET   23       MET C  35  MET C  35                  Generated by MOE
SHEET   24       VAL C  36  VAL C  36                  Generated by MOE
SHEET   25       VAL C  39  ILE C  41                  Generated by MOE
ATOM      1  N   ASP A   1       3.217   4.323   5.473  1.00  0.00           N1+
ATOM      2  CA  ASP A   1       2.718   4.182   4.094  1.00  0.00           C  
ATOM      3  C   ASP A   1       2.398   5.559   3.529  1.00  0.00           C  
ATOM      4  O   ASP A   1       1.460   6.201   3.994  1.00  0.00           O  
ATOM      5  CB  ASP A   1       1.501   3.244   4.034  1.00  0.00           C  
ATOM      6  CG  ASP A   1       1.845   1.868   4.607  1.00  0.00           C  
ATOM      7  OD1 ASP A   1       2.221   1.860   5.803  1.00  0.00           O  
ATOM      8  OD2 ASP A   1       1.820   0.890   3.838  1.00  0.00           O1-
ATOM      9  H1  ASP A   1       3.222   3.405   5.910  1.00  0.00           H  
ATOM     10  H2  ASP A   1       4.170   4.678   5.458  1.00  0.00           H  
ATOM     11  H3  ASP A   1       2.617   4.939   5.998  1.00  0.00           H  
ATOM     12  HA  ASP A   1       3.514   3.742   3.491  1.00  0.00           H  
ATOM     13  HB2 ASP A   1       1.182   3.145   2.995  1.00  0.00           H  
ATOM     14  HB3 ASP A   1       0.679   3.672   4.609  1.00  0.00           H  
ATOM     15  N   ALA A   2       3.204   6.041   2.583  1.00  0.00           N  
ATOM     16  CA  ALA A   2       3.021   7.312   1.881  1.00  0.00           C  
ATOM     17  C   ALA A   2       3.446   7.202   0.401  1.00  0.00           C  
ATOM     18  O   ALA A   2       4.383   6.479   0.064  1.00  0.00           O  
ATOM     19  CB  ALA A   2       3.802   8.400   2.629  1.00  0.00           C  
ATOM     20  H   ALA A   2       4.064   5.534   2.389  1.00  0.00           H  
ATOM     21  HA  ALA A   2       1.962   7.576   1.902  1.00  0.00           H  
ATOM     22  HB1 ALA A   2       4.855   8.123   2.685  1.00  0.00           H  
ATOM     23  HB2 ALA A   2       3.701   9.353   2.109  1.00  0.00           H  
ATOM     24  HB3 ALA A   2       3.409   8.503   3.641  1.00  0.00           H  
ATOM     25  N   GLU A   3       2.746   7.912  -0.488  1.00  0.00           N  
ATOM     26  CA  GLU A   3       2.849   7.729  -1.942  1.00  0.00           C  
ATOM     27  C   GLU A   3       2.808   9.078  -2.676  1.00  0.00           C  
ATOM     28  O   GLU A   3       1.778   9.752  -2.685  1.00  0.00           O  
ATOM     29  CB  GLU A   3       1.721   6.766  -2.371  1.00  0.00           C  
ATOM     30  CG  GLU A   3       1.694   6.426  -3.865  1.00  0.00           C  
ATOM     31  CD  GLU A   3       3.090   6.058  -4.362  1.00  0.00           C  
ATOM     32  OE1 GLU A   3       3.749   6.952  -4.934  1.00  0.00           O  
ATOM     33  OE2 GLU A   3       3.580   4.940  -4.075  1.00  0.00           O1-
ATOM     34  H   GLU A   3       2.011   8.517  -0.159  1.00  0.00           H  
ATOM     35  HA  GLU A   3       3.805   7.264  -2.175  1.00  0.00           H  
ATOM     36  HB2 GLU A   3       0.755   7.191  -2.094  1.00  0.00           H  
ATOM     37  HB3 GLU A   3       1.841   5.833  -1.818  1.00  0.00           H  
ATOM     38  HG2 GLU A   3       1.320   7.291  -4.418  1.00  0.00           H  
ATOM     39  HG3 GLU A   3       1.005   5.595  -4.032  1.00  0.00           H  
ATOM     40  N   PHE A   4       3.964   9.545  -3.167  1.00  0.00           N  
ATOM     41  CA  PHE A   4       4.137  10.947  -3.564  1.00  0.00           C  
ATOM     42  C   PHE A   4       5.189  11.170  -4.676  1.00  0.00           C  
ATOM     43  O   PHE A   4       5.819  12.227  -4.710  1.00  0.00           O  
ATOM     44  CB  PHE A   4       4.450  11.733  -2.273  1.00  0.00           C  
ATOM     45  CG  PHE A   4       4.311  13.245  -2.294  1.00  0.00           C  
ATOM     46  CD1 PHE A   4       3.101  13.844  -2.696  1.00  0.00           C  
ATOM     47  CD2 PHE A   4       5.347  14.052  -1.782  1.00  0.00           C  
ATOM     48  CE1 PHE A   4       2.937  15.239  -2.603  1.00  0.00           C  
ATOM     49  CE2 PHE A   4       5.179  15.444  -1.676  1.00  0.00           C  
ATOM     50  CZ  PHE A   4       3.972  16.040  -2.086  1.00  0.00           C  
ATOM     51  H   PHE A   4       4.800   8.986  -3.018  1.00  0.00           H  
ATOM     52  HA  PHE A   4       3.188  11.299  -3.966  1.00  0.00           H  
ATOM     53  HB2 PHE A   4       5.461  11.474  -1.982  1.00  0.00           H  
ATOM     54  HB3 PHE A   4       3.792  11.380  -1.476  1.00  0.00           H  
ATOM     55  HD1 PHE A   4       2.278  13.225  -3.026  1.00  0.00           H  
ATOM     56  HD2 PHE A   4       6.258  13.596  -1.418  1.00  0.00           H  
ATOM     57  HE1 PHE A   4       1.992  15.691  -2.876  1.00  0.00           H  
ATOM     58  HE2 PHE A   4       5.961  16.048  -1.234  1.00  0.00           H  
ATOM     59  HZ  PHE A   4       3.825  17.106  -1.969  1.00  0.00           H  
ATOM     60  N   ARG A   5       5.428  10.207  -5.585  1.00  0.00           N  
ATOM     61  CA  ARG A   5       6.500  10.317  -6.611  1.00  0.00           C  
ATOM     62  C   ARG A   5       6.383  11.570  -7.498  1.00  0.00           C  
ATOM     63  O   ARG A   5       5.291  11.947  -7.945  1.00  0.00           O  
ATOM     64  CB  ARG A   5       6.596   9.063  -7.502  1.00  0.00           C  
ATOM     65  CG  ARG A   5       6.606   7.706  -6.780  1.00  0.00           C  
ATOM     66  CD  ARG A   5       7.724   7.496  -5.739  1.00  0.00           C  
ATOM     67  NE  ARG A   5       7.200   7.186  -4.391  1.00  0.00           N  
ATOM     68  CZ  ARG A   5       6.469   6.144  -4.038  1.00  0.00           C  
ATOM     69  NH1 ARG A   5       6.155   5.189  -4.860  1.00  0.00           N  
ATOM     70  NH2 ARG A   5       5.994   6.055  -2.835  1.00  0.00           N1+
ATOM     71  H   ARG A   5       4.889   9.347  -5.517  1.00  0.00           H  
ATOM     72  HA  ARG A   5       7.444  10.419  -6.080  1.00  0.00           H  
ATOM     73  HB2 ARG A   5       7.503   9.136  -8.104  1.00  0.00           H  
ATOM     74  HB3 ARG A   5       5.746   9.062  -8.187  1.00  0.00           H  
ATOM     75  HG2 ARG A   5       6.696   6.925  -7.534  1.00  0.00           H  
ATOM     76  HG3 ARG A   5       5.636   7.577  -6.313  1.00  0.00           H  
ATOM     77  HD2 ARG A   5       8.350   8.385  -5.691  1.00  0.00           H  
ATOM     78  HD3 ARG A   5       8.365   6.676  -6.068  1.00  0.00           H  
ATOM     79  HE  ARG A   5       7.291   7.884  -3.659  1.00  0.00           H  
ATOM     80 HH11 ARG A   5       5.248   4.772  -4.630  1.00  0.00           H  
ATOM     81 HH12 ARG A   5       6.380   5.313  -5.821  1.00  0.00           H  
ATOM     82 HH21 ARG A   5       6.142   6.837  -2.201  1.00  0.00           H  
ATOM     83 HH22 ARG A   5       5.245   5.396  -2.682  1.00  0.00           H  
ATOM     84  N   HIS A   6       7.511  12.232  -7.772  1.00  0.00           N  
ATOM     85  CA  HIS A   6       7.582  13.484  -8.544  1.00  0.00           C  
ATOM     86  C   HIS A   6       8.703  13.452  -9.591  1.00  0.00           C  
ATOM     87  O   HIS A   6       9.866  13.679  -9.263  1.00  0.00           O  
ATOM     88  CB  HIS A   6       7.754  14.674  -7.577  1.00  0.00           C  
ATOM     89  CG  HIS A   6       6.601  14.895  -6.621  1.00  0.00           C  
ATOM     90  CD2 HIS A   6       6.695  15.426  -5.365  1.00  0.00           C  
ATOM     91  ND1 HIS A   6       5.290  14.491  -6.806  1.00  0.00           N1+
ATOM     92  CE1 HIS A   6       4.606  14.758  -5.679  1.00  0.00           C  
ATOM     93  NE2 HIS A   6       5.440  15.329  -4.791  1.00  0.00           N  
ATOM     94  H   HIS A   6       8.376  11.891  -7.351  1.00  0.00           H  
ATOM     95  HA  HIS A   6       6.657  13.635  -9.097  1.00  0.00           H  
ATOM     96  HB2 HIS A   6       7.884  15.585  -8.166  1.00  0.00           H  
ATOM     97  HB3 HIS A   6       8.667  14.526  -6.995  1.00  0.00           H  
ATOM     98  HD1 HIS A   6       5.001  13.809  -7.506  1.00  0.00           H  
ATOM     99  HD2 HIS A   6       7.604  15.763  -4.883  1.00  0.00           H  
ATOM    100  HE2 HIS A   6       5.232  15.433  -3.797  1.00  0.00           H  
ATOM    101  HE1 HIS A   6       3.616  14.380  -5.445  1.00  0.00           H  
ATOM    102  N   ASP A   7       8.321  13.246 -10.851  1.00  0.00           N  
ATOM    103  CA  ASP A   7       9.139  13.554 -12.033  1.00  0.00           C  
ATOM    104  C   ASP A   7       9.357  15.084 -12.164  1.00  0.00           C  
ATOM    105  O   ASP A   7       8.831  15.869 -11.369  1.00  0.00           O  
ATOM    106  CB  ASP A   7       8.425  12.956 -13.263  1.00  0.00           C  
ATOM    107  CG  ASP A   7       9.363  12.545 -14.401  1.00  0.00           C  
ATOM    108  OD1 ASP A   7       9.345  11.360 -14.784  1.00  0.00           O  
ATOM    109  OD2 ASP A   7      10.142  13.395 -14.882  1.00  0.00           O1-
ATOM    110  H   ASP A   7       7.352  13.014 -11.025  1.00  0.00           H  
ATOM    111  HA  ASP A   7      10.112  13.072 -11.931  1.00  0.00           H  
ATOM    112  HB2 ASP A   7       7.696  13.675 -13.639  1.00  0.00           H  
ATOM    113  HB3 ASP A   7       7.887  12.060 -12.947  1.00  0.00           H  
ATOM    114  N   SER A   8      10.091  15.530 -13.185  1.00  0.00           N  
ATOM    115  CA  SER A   8      10.342  16.938 -13.528  1.00  0.00           C  
ATOM    116  C   SER A   8       9.106  17.644 -14.138  1.00  0.00           C  
ATOM    117  O   SER A   8       9.204  18.366 -15.137  1.00  0.00           O  
ATOM    118  CB  SER A   8      11.591  17.003 -14.418  1.00  0.00           C  
ATOM    119  OG  SER A   8      11.845  18.330 -14.832  1.00  0.00           O  
ATOM    120  H   SER A   8      10.436  14.828 -13.842  1.00  0.00           H  
ATOM    121  HA  SER A   8      10.580  17.466 -12.604  1.00  0.00           H  
ATOM    122  HB2 SER A   8      11.439  16.370 -15.293  1.00  0.00           H  
ATOM    123  HB3 SER A   8      12.453  16.630 -13.865  1.00  0.00           H  
ATOM    124  HG  SER A   8      10.981  18.692 -15.091  1.00  0.00           H  
ATOM    125  N   GLY A   9       7.939  17.466 -13.515  1.00  0.00           N  
ATOM    126  CA  GLY A   9       6.632  17.924 -13.994  1.00  0.00           C  
ATOM    127  C   GLY A   9       5.942  16.925 -14.930  1.00  0.00           C  
ATOM    128  O   GLY A   9       6.536  15.941 -15.358  1.00  0.00           O  
ATOM    129  H   GLY A   9       7.960  16.873 -12.692  1.00  0.00           H  
ATOM    130  HA2 GLY A   9       6.745  18.869 -14.525  1.00  0.00           H  
ATOM    131  HA3 GLY A   9       5.985  18.093 -13.134  1.00  0.00           H  
ATOM    132  N   TYR A  10       4.670  17.187 -15.245  1.00  0.00           N  
ATOM    133  CA  TYR A  10       3.838  16.341 -16.106  1.00  0.00           C  
ATOM    134  C   TYR A  10       3.034  17.220 -17.077  1.00  0.00           C  
ATOM    135  O   TYR A  10       2.101  17.906 -16.665  1.00  0.00           O  
ATOM    136  CB  TYR A  10       2.897  15.478 -15.240  1.00  0.00           C  
ATOM    137  CG  TYR A  10       3.545  14.655 -14.135  1.00  0.00           C  
ATOM    138  CD1 TYR A  10       4.474  13.645 -14.450  1.00  0.00           C  
ATOM    139  CD2 TYR A  10       3.188  14.873 -12.787  1.00  0.00           C  
ATOM    140  CE1 TYR A  10       5.045  12.863 -13.427  1.00  0.00           C  
ATOM    141  CE2 TYR A  10       3.760  14.095 -11.760  1.00  0.00           C  
ATOM    142  CZ  TYR A  10       4.700  13.091 -12.079  1.00  0.00           C  
ATOM    143  OH  TYR A  10       5.270  12.344 -11.091  1.00  0.00           O  
ATOM    144  H   TYR A  10       4.235  18.011 -14.862  1.00  0.00           H  
ATOM    145  HA  TYR A  10       4.473  15.676 -16.692  1.00  0.00           H  
ATOM    146  HB2 TYR A  10       2.361  14.794 -15.899  1.00  0.00           H  
ATOM    147  HB3 TYR A  10       2.150  16.129 -14.785  1.00  0.00           H  
ATOM    148  HD1 TYR A  10       4.763  13.476 -15.478  1.00  0.00           H  
ATOM    149  HD2 TYR A  10       2.466  15.639 -12.542  1.00  0.00           H  
ATOM    150  HE1 TYR A  10       5.745  12.080 -13.676  1.00  0.00           H  
ATOM    151  HE2 TYR A  10       3.480  14.270 -10.734  1.00  0.00           H  
ATOM    152  HH  TYR A  10       4.803  12.416 -10.254  1.00  0.00           H  
ATOM    153  N   GLU A  11       3.440  17.275 -18.347  1.00  0.00           N  
ATOM    154  CA  GLU A  11       2.842  18.157 -19.366  1.00  0.00           C  
ATOM    155  C   GLU A  11       2.886  17.544 -20.785  1.00  0.00           C  
ATOM    156  O   GLU A  11       1.894  17.582 -21.512  1.00  0.00           O  
ATOM    157  CB  GLU A  11       3.585  19.508 -19.276  1.00  0.00           C  
ATOM    158  CG  GLU A  11       2.893  20.692 -19.962  1.00  0.00           C  
ATOM    159  CD  GLU A  11       3.423  20.938 -21.373  1.00  0.00           C  
ATOM    160  OE1 GLU A  11       3.426  20.005 -22.202  1.00  0.00           O  
ATOM    161  OE2 GLU A  11       3.832  22.070 -21.696  1.00  0.00           O1-
ATOM    162  H   GLU A  11       4.332  16.840 -18.571  1.00  0.00           H  
ATOM    163  HA  GLU A  11       1.791  18.321 -19.120  1.00  0.00           H  
ATOM    164  HB2 GLU A  11       4.603  19.403 -19.656  1.00  0.00           H  
ATOM    165  HB3 GLU A  11       3.670  19.775 -18.221  1.00  0.00           H  
ATOM    166  HG2 GLU A  11       3.083  21.585 -19.362  1.00  0.00           H  
ATOM    167  HG3 GLU A  11       1.813  20.532 -19.989  1.00  0.00           H  
ATOM    168  N   VAL A  12       3.995  16.876 -21.133  1.00  0.00           N  
ATOM    169  CA  VAL A  12       4.261  16.069 -22.349  1.00  0.00           C  
ATOM    170  C   VAL A  12       4.191  16.791 -23.713  1.00  0.00           C  
ATOM    171  O   VAL A  12       5.085  16.589 -24.551  1.00  0.00           O  
ATOM    172  CB  VAL A  12       3.421  14.769 -22.345  1.00  0.00           C  
ATOM    173  CG1 VAL A  12       3.854  13.814 -23.467  1.00  0.00           C  
ATOM    174  CG2 VAL A  12       3.568  13.999 -21.022  1.00  0.00           C  
ATOM    175  H   VAL A  12       4.724  16.868 -20.424  1.00  0.00           H  
ATOM    176  HA  VAL A  12       5.295  15.742 -22.259  1.00  0.00           H  
ATOM    177  HB  VAL A  12       2.369  15.016 -22.490  1.00  0.00           H  
ATOM    178 HG11 VAL A  12       4.914  13.575 -23.372  1.00  0.00           H  
ATOM    179 HG12 VAL A  12       3.276  12.890 -23.408  1.00  0.00           H  
ATOM    180 HG13 VAL A  12       3.664  14.260 -24.443  1.00  0.00           H  
ATOM    181 HG21 VAL A  12       3.151  14.579 -20.199  1.00  0.00           H  
ATOM    182 HG22 VAL A  12       3.018  13.059 -21.076  1.00  0.00           H  
ATOM    183 HG23 VAL A  12       4.619  13.792 -20.821  1.00  0.00           H  
ATOM    184  N   HIS A  13       3.187  17.637 -23.985  1.00  0.00           N  
ATOM    185  CA  HIS A  13       2.995  18.263 -25.310  1.00  0.00           C  
ATOM    186  C   HIS A  13       4.150  19.214 -25.676  1.00  0.00           C  
ATOM    187  O   HIS A  13       4.698  19.105 -26.776  1.00  0.00           O  
ATOM    188  CB  HIS A  13       1.599  18.920 -25.433  1.00  0.00           C  
ATOM    189  CG  HIS A  13       1.586  20.415 -25.216  1.00  0.00           C  
ATOM    190  CD2 HIS A  13       1.688  21.370 -26.192  1.00  0.00           C  
ATOM    191  ND1 HIS A  13       1.744  21.043 -24.001  1.00  0.00           N1+
ATOM    192  CE1 HIS A  13       1.999  22.345 -24.226  1.00  0.00           C  
ATOM    193  NE2 HIS A  13       1.943  22.572 -25.555  1.00  0.00           N  
ATOM    194  H   HIS A  13       2.530  17.829 -23.229  1.00  0.00           H  
ATOM    195  HA  HIS A  13       3.021  17.455 -26.042  1.00  0.00           H  
ATOM    196  HB2 HIS A  13       0.900  18.448 -24.738  1.00  0.00           H  
ATOM    197  HB3 HIS A  13       1.221  18.729 -26.440  1.00  0.00           H  
ATOM    198  HD1 HIS A  13       2.012  20.555 -23.138  1.00  0.00           H  
ATOM    199  HD2 HIS A  13       1.721  21.191 -27.260  1.00  0.00           H  
ATOM    200  HE2 HIS A  13       2.285  23.410 -26.016  1.00  0.00           H  
ATOM    201  HE1 HIS A  13       2.393  23.028 -23.476  1.00  0.00           H  
ATOM    202  N   HIS A  14       4.652  19.981 -24.705  1.00  0.00           N  
ATOM    203  CA  HIS A  14       5.838  20.844 -24.775  1.00  0.00           C  
ATOM    204  C   HIS A  14       5.859  21.779 -25.998  1.00  0.00           C  
ATOM    205  O   HIS A  14       4.837  22.337 -26.390  1.00  0.00           O  
ATOM    206  CB  HIS A  14       7.105  19.971 -24.636  1.00  0.00           C  
ATOM    207  CG  HIS A  14       7.113  19.044 -23.458  1.00  0.00           C  
ATOM    208  CD2 HIS A  14       6.501  19.253 -22.257  1.00  0.00           C  
ATOM    209  ND1 HIS A  14       7.822  17.862 -23.383  1.00  0.00           N1+
ATOM    210  CE1 HIS A  14       7.640  17.350 -22.151  1.00  0.00           C  
ATOM    211  NE2 HIS A  14       6.834  18.179 -21.466  1.00  0.00           N  
ATOM    212  H   HIS A  14       4.166  19.945 -23.808  1.00  0.00           H  
ATOM    213  HA  HIS A  14       5.803  21.512 -23.911  1.00  0.00           H  
ATOM    214  HB2 HIS A  14       7.978  20.611 -24.526  1.00  0.00           H  
ATOM    215  HB3 HIS A  14       7.232  19.376 -25.542  1.00  0.00           H  
ATOM    216  HD1 HIS A  14       8.478  17.542 -24.093  1.00  0.00           H  
ATOM    217  HD2 HIS A  14       5.888  20.102 -21.978  1.00  0.00           H  
ATOM    218  HE2 HIS A  14       6.595  18.050 -20.468  1.00  0.00           H  
ATOM    219  HE1 HIS A  14       8.114  16.468 -21.727  1.00  0.00           H  
ATOM    220  N   GLN A  15       7.057  21.997 -26.538  1.00  0.00           N  
ATOM    221  CA  GLN A  15       7.407  22.932 -27.598  1.00  0.00           C  
ATOM    222  C   GLN A  15       8.327  22.158 -28.558  1.00  0.00           C  
ATOM    223  O   GLN A  15       9.428  21.770 -28.154  1.00  0.00           O  
ATOM    224  CB  GLN A  15       8.115  24.183 -27.010  1.00  0.00           C  
ATOM    225  CG  GLN A  15       7.828  24.577 -25.537  1.00  0.00           C  
ATOM    226  CD  GLN A  15       8.343  23.597 -24.469  1.00  0.00           C  
ATOM    227  NE2 GLN A  15       9.436  22.900 -24.696  1.00  0.00           N  
ATOM    228  OE1 GLN A  15       7.731  23.375 -23.434  1.00  0.00           O  
ATOM    229  H   GLN A  15       7.835  21.502 -26.133  1.00  0.00           H  
ATOM    230  HA  GLN A  15       6.505  23.247 -28.126  1.00  0.00           H  
ATOM    231  HB2 GLN A  15       7.839  25.031 -27.638  1.00  0.00           H  
ATOM    232  HB3 GLN A  15       9.195  24.077 -27.114  1.00  0.00           H  
ATOM    233  HG2 GLN A  15       6.753  24.705 -25.408  1.00  0.00           H  
ATOM    234  HG3 GLN A  15       8.303  25.540 -25.350  1.00  0.00           H  
ATOM    235 HE21 GLN A  15       9.735  22.229 -23.994  1.00  0.00           H  
ATOM    236 HE22 GLN A  15       9.914  22.999 -25.575  1.00  0.00           H  
ATOM    237  N   LYS A  16       7.823  21.779 -29.739  1.00  0.00           N  
ATOM    238  CA  LYS A  16       8.493  20.863 -30.682  1.00  0.00           C  
ATOM    239  C   LYS A  16       8.221  21.272 -32.135  1.00  0.00           C  
ATOM    240  O   LYS A  16       7.162  21.829 -32.412  1.00  0.00           O  
ATOM    241  CB  LYS A  16       8.028  19.402 -30.476  1.00  0.00           C  
ATOM    242  CG  LYS A  16       8.056  18.874 -29.028  1.00  0.00           C  
ATOM    243  CD  LYS A  16       7.866  17.347 -28.997  1.00  0.00           C  
ATOM    244  CE  LYS A  16       7.644  16.810 -27.573  1.00  0.00           C  
ATOM    245  NZ  LYS A  16       6.212  16.847 -27.179  1.00  0.00           N1+
ATOM    246  H   LYS A  16       6.921  22.139 -30.024  1.00  0.00           H  
ATOM    247  HA  LYS A  16       9.569  20.920 -30.524  1.00  0.00           H  
ATOM    248  HB2 LYS A  16       8.664  18.762 -31.091  1.00  0.00           H  
ATOM    249  HB3 LYS A  16       7.007  19.305 -30.850  1.00  0.00           H  
ATOM    250  HG2 LYS A  16       7.258  19.352 -28.458  1.00  0.00           H  
ATOM    251  HG3 LYS A  16       9.014  19.115 -28.568  1.00  0.00           H  
ATOM    252  HD2 LYS A  16       8.770  16.889 -29.402  1.00  0.00           H  
ATOM    253  HD3 LYS A  16       7.030  17.060 -29.637  1.00  0.00           H  
ATOM    254  HE2 LYS A  16       8.253  17.400 -26.882  1.00  0.00           H  
ATOM    255  HE3 LYS A  16       8.000  15.776 -27.536  1.00  0.00           H  
ATOM    256  HZ1 LYS A  16       5.651  16.274 -27.792  1.00  0.00           H  
ATOM    257  HZ2 LYS A  16       6.057  16.528 -26.222  1.00  0.00           H  
ATOM    258  HZ3 LYS A  16       5.840  17.794 -27.226  1.00  0.00           H  
ATOM    259  N   LEU A  17       9.117  20.902 -33.052  1.00  0.00           N  
ATOM    260  CA  LEU A  17       8.866  20.912 -34.498  1.00  0.00           C  
ATOM    261  C   LEU A  17       8.848  19.470 -35.023  1.00  0.00           C  
ATOM    262  O   LEU A  17       9.795  18.714 -34.799  1.00  0.00           O  
ATOM    263  CB  LEU A  17       9.908  21.750 -35.267  1.00  0.00           C  
ATOM    264  CG  LEU A  17       9.705  23.279 -35.263  1.00  0.00           C  
ATOM    265  CD1 LEU A  17       9.832  23.932 -33.885  1.00  0.00           C  
ATOM    266  CD2 LEU A  17      10.753  23.924 -36.171  1.00  0.00           C  
ATOM    267  H   LEU A  17       9.940  20.407 -32.726  1.00  0.00           H  
ATOM    268  HA  LEU A  17       7.884  21.347 -34.697  1.00  0.00           H  
ATOM    269  HB2 LEU A  17       9.868  21.432 -36.310  1.00  0.00           H  
ATOM    270  HB3 LEU A  17      10.903  21.507 -34.903  1.00  0.00           H  
ATOM    271  HG  LEU A  17       8.717  23.504 -35.667  1.00  0.00           H  
ATOM    272 HD11 LEU A  17       8.986  23.648 -33.265  1.00  0.00           H  
ATOM    273 HD12 LEU A  17      10.762  23.630 -33.405  1.00  0.00           H  
ATOM    274 HD13 LEU A  17       9.815  25.017 -33.986  1.00  0.00           H  
ATOM    275 HD21 LEU A  17      10.674  23.520 -37.180  1.00  0.00           H  
ATOM    276 HD22 LEU A  17      10.587  24.999 -36.211  1.00  0.00           H  
ATOM    277 HD23 LEU A  17      11.753  23.733 -35.785  1.00  0.00           H  
ATOM    278  N   VAL A  18       7.783  19.148 -35.755  1.00  0.00           N  
ATOM    279  CA  VAL A  18       7.590  17.967 -36.614  1.00  0.00           C  
ATOM    280  C   VAL A  18       6.762  18.409 -37.826  1.00  0.00           C  
ATOM    281  O   VAL A  18       5.996  19.365 -37.702  1.00  0.00           O  
ATOM    282  CB  VAL A  18       6.875  16.806 -35.884  1.00  0.00           C  
ATOM    283  CG1 VAL A  18       7.697  16.261 -34.711  1.00  0.00           C  
ATOM    284  CG2 VAL A  18       5.483  17.169 -35.346  1.00  0.00           C  
ATOM    285  H   VAL A  18       7.070  19.857 -35.867  1.00  0.00           H  
ATOM    286  HA  VAL A  18       8.556  17.611 -36.966  1.00  0.00           H  
ATOM    287  HB  VAL A  18       6.753  15.992 -36.599  1.00  0.00           H  
ATOM    288 HG11 VAL A  18       8.698  16.012 -35.055  1.00  0.00           H  
ATOM    289 HG12 VAL A  18       7.769  17.006 -33.919  1.00  0.00           H  
ATOM    290 HG13 VAL A  18       7.226  15.361 -34.316  1.00  0.00           H  
ATOM    291 HG21 VAL A  18       4.829  17.478 -36.162  1.00  0.00           H  
ATOM    292 HG22 VAL A  18       5.035  16.301 -34.862  1.00  0.00           H  
ATOM    293 HG23 VAL A  18       5.556  17.982 -34.623  1.00  0.00           H  
ATOM    294  N   PHE A  19       6.856  17.724 -38.972  1.00  0.00           N  
ATOM    295  CA  PHE A  19       5.998  18.020 -40.132  1.00  0.00           C  
ATOM    296  C   PHE A  19       5.341  16.755 -40.707  1.00  0.00           C  
ATOM    297  O   PHE A  19       4.116  16.676 -40.739  1.00  0.00           O  
ATOM    298  CB  PHE A  19       6.806  18.818 -41.173  1.00  0.00           C  
ATOM    299  CG  PHE A  19       6.047  19.709 -42.151  1.00  0.00           C  
ATOM    300  CD1 PHE A  19       6.767  20.712 -42.829  1.00  0.00           C  
ATOM    301  CD2 PHE A  19       4.665  19.573 -42.411  1.00  0.00           C  
ATOM    302  CE1 PHE A  19       6.131  21.555 -43.756  1.00  0.00           C  
ATOM    303  CE2 PHE A  19       4.027  20.418 -43.337  1.00  0.00           C  
ATOM    304  CZ  PHE A  19       4.759  21.409 -44.012  1.00  0.00           C  
ATOM    305  H   PHE A  19       7.558  17.002 -39.065  1.00  0.00           H  
ATOM    306  HA  PHE A  19       5.176  18.661 -39.806  1.00  0.00           H  
ATOM    307  HB2 PHE A  19       7.421  18.128 -41.746  1.00  0.00           H  
ATOM    308  HB3 PHE A  19       7.491  19.472 -40.629  1.00  0.00           H  
ATOM    309  HD1 PHE A  19       7.822  20.839 -42.633  1.00  0.00           H  
ATOM    310  HD2 PHE A  19       4.074  18.820 -41.917  1.00  0.00           H  
ATOM    311  HE1 PHE A  19       6.696  22.324 -44.261  1.00  0.00           H  
ATOM    312  HE2 PHE A  19       2.970  20.300 -43.529  1.00  0.00           H  
ATOM    313  HZ  PHE A  19       4.266  22.062 -44.718  1.00  0.00           H  
ATOM    314  N   PHE A  20       6.121  15.725 -41.058  1.00  0.00           N  
ATOM    315  CA  PHE A  20       5.610  14.492 -41.683  1.00  0.00           C  
ATOM    316  C   PHE A  20       6.096  13.215 -40.982  1.00  0.00           C  
ATOM    317  O   PHE A  20       7.201  13.168 -40.438  1.00  0.00           O  
ATOM    318  CB  PHE A  20       6.006  14.463 -43.165  1.00  0.00           C  
ATOM    319  CG  PHE A  20       5.325  15.495 -44.042  1.00  0.00           C  
ATOM    320  CD1 PHE A  20       4.105  15.191 -44.677  1.00  0.00           C  
ATOM    321  CD2 PHE A  20       5.922  16.753 -44.246  1.00  0.00           C  
ATOM    322  CE1 PHE A  20       3.478  16.149 -45.493  1.00  0.00           C  
ATOM    323  CE2 PHE A  20       5.298  17.709 -45.067  1.00  0.00           C  
ATOM    324  CZ  PHE A  20       4.072  17.409 -45.685  1.00  0.00           C  
ATOM    325  H   PHE A  20       7.125  15.825 -40.959  1.00  0.00           H  
ATOM    326  HA  PHE A  20       4.519  14.486 -41.636  1.00  0.00           H  
ATOM    327  HB2 PHE A  20       5.791  13.475 -43.576  1.00  0.00           H  
ATOM    328  HB3 PHE A  20       7.078  14.616 -43.221  1.00  0.00           H  
ATOM    329  HD1 PHE A  20       3.647  14.219 -44.546  1.00  0.00           H  
ATOM    330  HD2 PHE A  20       6.860  16.987 -43.767  1.00  0.00           H  
ATOM    331  HE1 PHE A  20       2.541  15.908 -45.975  1.00  0.00           H  
ATOM    332  HE2 PHE A  20       5.749  18.681 -45.205  1.00  0.00           H  
ATOM    333  HZ  PHE A  20       3.586  18.147 -46.308  1.00  0.00           H  
ATOM    334  N   ALA A  21       5.283  12.159 -41.062  1.00  0.00           N  
ATOM    335  CA  ALA A  21       5.579  10.798 -40.596  1.00  0.00           C  
ATOM    336  C   ALA A  21       4.797   9.750 -41.425  1.00  0.00           C  
ATOM    337  O   ALA A  21       4.154   8.866 -40.871  1.00  0.00           O  
ATOM    338  CB  ALA A  21       5.255  10.719 -39.095  1.00  0.00           C  
ATOM    339  H   ALA A  21       4.384  12.287 -41.506  1.00  0.00           H  
ATOM    340  HA  ALA A  21       6.639  10.596 -40.742  1.00  0.00           H  
ATOM    341  HB1 ALA A  21       5.763  11.515 -38.555  1.00  0.00           H  
ATOM    342  HB2 ALA A  21       4.179  10.818 -38.943  1.00  0.00           H  
ATOM    343  HB3 ALA A  21       5.578   9.753 -38.703  1.00  0.00           H  
ATOM    344  N   GLU A  22       4.629  10.027 -42.722  1.00  0.00           N  
ATOM    345  CA  GLU A  22       3.521   9.496 -43.537  1.00  0.00           C  
ATOM    346  C   GLU A  22       3.868   9.422 -45.043  1.00  0.00           C  
ATOM    347  O   GLU A  22       3.003   9.153 -45.870  1.00  0.00           O  
ATOM    348  CB  GLU A  22       2.294  10.396 -43.264  1.00  0.00           C  
ATOM    349  CG  GLU A  22       0.930   9.759 -43.571  1.00  0.00           C  
ATOM    350  CD  GLU A  22      -0.228  10.539 -42.921  1.00  0.00           C  
ATOM    351  OE1 GLU A  22      -0.130  11.785 -42.826  1.00  0.00           O  
ATOM    352  OE2 GLU A  22      -1.212   9.878 -42.514  1.00  0.00           O1-
ATOM    353  H   GLU A  22       5.205  10.745 -43.130  1.00  0.00           H  
ATOM    354  HA  GLU A  22       3.293   8.481 -43.207  1.00  0.00           H  
ATOM    355  HB2 GLU A  22       2.401  11.329 -43.821  1.00  0.00           H  
ATOM    356  HB3 GLU A  22       2.289  10.649 -42.201  1.00  0.00           H  
ATOM    357  HG2 GLU A  22       0.931   8.735 -43.189  1.00  0.00           H  
ATOM    358  HG3 GLU A  22       0.774   9.720 -44.650  1.00  0.00           H  
ATOM    359  N   ASP A  23       5.140   9.670 -45.393  1.00  0.00           N  
ATOM    360  CA  ASP A  23       5.605  10.085 -46.726  1.00  0.00           C  
ATOM    361  C   ASP A  23       4.986  11.409 -47.257  1.00  0.00           C  
ATOM    362  O   ASP A  23       3.981  11.924 -46.770  1.00  0.00           O  
ATOM    363  CB  ASP A  23       5.528   8.915 -47.737  1.00  0.00           C  
ATOM    364  CG  ASP A  23       6.117   9.314 -49.091  1.00  0.00           C  
ATOM    365  OD1 ASP A  23       7.263   9.820 -49.094  1.00  0.00           O  
ATOM    366  OD2 ASP A  23       5.380   9.331 -50.099  1.00  0.00           O1-
ATOM    367  H   ASP A  23       5.825   9.694 -44.650  1.00  0.00           H  
ATOM    368  HA  ASP A  23       6.668  10.296 -46.608  1.00  0.00           H  
ATOM    369  HB2 ASP A  23       4.491   8.612 -47.879  1.00  0.00           H  
ATOM    370  HB3 ASP A  23       6.087   8.064 -47.344  1.00  0.00           H  
ATOM    371  N   VAL A  24       5.673  12.012 -48.234  1.00  0.00           N  
ATOM    372  CA  VAL A  24       5.198  13.069 -49.147  1.00  0.00           C  
ATOM    373  C   VAL A  24       6.105  13.076 -50.398  1.00  0.00           C  
ATOM    374  O   VAL A  24       6.756  14.067 -50.723  1.00  0.00           O  
ATOM    375  CB  VAL A  24       5.057  14.431 -48.417  1.00  0.00           C  
ATOM    376  CG1 VAL A  24       6.343  14.928 -47.750  1.00  0.00           C  
ATOM    377  CG2 VAL A  24       4.455  15.536 -49.296  1.00  0.00           C  
ATOM    378  H   VAL A  24       6.498  11.502 -48.541  1.00  0.00           H  
ATOM    379  HA  VAL A  24       4.202  12.782 -49.482  1.00  0.00           H  
ATOM    380  HB  VAL A  24       4.337  14.285 -47.615  1.00  0.00           H  
ATOM    381 HG11 VAL A  24       6.128  15.829 -47.177  1.00  0.00           H  
ATOM    382 HG12 VAL A  24       6.708  14.158 -47.072  1.00  0.00           H  
ATOM    383 HG13 VAL A  24       7.105  15.151 -48.490  1.00  0.00           H  
ATOM    384 HG21 VAL A  24       3.545  15.170 -49.771  1.00  0.00           H  
ATOM    385 HG22 VAL A  24       4.201  16.392 -48.671  1.00  0.00           H  
ATOM    386 HG23 VAL A  24       5.162  15.859 -50.058  1.00  0.00           H  
ATOM    387  N   GLY A  25       6.276  11.902 -51.021  1.00  0.00           N  
ATOM    388  CA  GLY A  25       7.453  11.462 -51.794  1.00  0.00           C  
ATOM    389  C   GLY A  25       7.786  12.147 -53.126  1.00  0.00           C  
ATOM    390  O   GLY A  25       8.351  11.516 -54.015  1.00  0.00           O  
ATOM    391  H   GLY A  25       5.721  11.120 -50.666  1.00  0.00           H  
ATOM    392  HA2 GLY A  25       7.338  10.395 -51.990  1.00  0.00           H  
ATOM    393  HA3 GLY A  25       8.323  11.575 -51.151  1.00  0.00           H  
ATOM    394  N   SER A  26       7.435  13.417 -53.307  1.00  0.00           N  
ATOM    395  CA  SER A  26       7.882  14.290 -54.406  1.00  0.00           C  
ATOM    396  C   SER A  26       7.894  15.759 -53.953  1.00  0.00           C  
ATOM    397  O   SER A  26       7.401  16.652 -54.641  1.00  0.00           O  
ATOM    398  CB  SER A  26       7.023  14.078 -55.660  1.00  0.00           C  
ATOM    399  OG  SER A  26       7.271  12.796 -56.204  1.00  0.00           O  
ATOM    400  H   SER A  26       6.976  13.862 -52.519  1.00  0.00           H  
ATOM    401  HA  SER A  26       8.913  14.037 -54.658  1.00  0.00           H  
ATOM    402  HB2 SER A  26       7.275  14.826 -56.413  1.00  0.00           H  
ATOM    403  HB3 SER A  26       5.967  14.175 -55.403  1.00  0.00           H  
ATOM    404  HG  SER A  26       7.652  12.231 -55.507  1.00  0.00           H  
ATOM    405  N   ASN A  27       8.375  15.999 -52.731  1.00  0.00           N  
ATOM    406  CA  ASN A  27       8.381  17.310 -52.089  1.00  0.00           C  
ATOM    407  C   ASN A  27       9.290  18.303 -52.837  1.00  0.00           C  
ATOM    408  O   ASN A  27      10.421  17.974 -53.199  1.00  0.00           O  
ATOM    409  CB  ASN A  27       8.815  17.105 -50.631  1.00  0.00           C  
ATOM    410  CG  ASN A  27       9.065  18.390 -49.859  1.00  0.00           C  
ATOM    411  ND2 ASN A  27       9.961  18.358 -48.905  1.00  0.00           N  
ATOM    412  OD1 ASN A  27       8.477  19.429 -50.108  1.00  0.00           O  
ATOM    413  H   ASN A  27       8.796  15.228 -52.224  1.00  0.00           H  
ATOM    414  HA  ASN A  27       7.365  17.709 -52.095  1.00  0.00           H  
ATOM    415  HB2 ASN A  27       9.732  16.523 -50.642  1.00  0.00           H  
ATOM    416  HB3 ASN A  27       8.060  16.527 -50.103  1.00  0.00           H  
ATOM    417 HD21 ASN A  27      10.179  19.217 -48.436  1.00  0.00           H  
ATOM    418 HD22 ASN A  27      10.460  17.488 -48.744  1.00  0.00           H  
ATOM    419  N   LYS A  28       8.812  19.542 -52.984  1.00  0.00           N  
ATOM    420  CA  LYS A  28       9.508  20.669 -53.607  1.00  0.00           C  
ATOM    421  C   LYS A  28       9.496  21.858 -52.642  1.00  0.00           C  
ATOM    422  O   LYS A  28       8.470  22.509 -52.475  1.00  0.00           O  
ATOM    423  CB  LYS A  28       8.802  20.982 -54.941  1.00  0.00           C  
ATOM    424  CG  LYS A  28       9.363  22.190 -55.709  1.00  0.00           C  
ATOM    425  CD  LYS A  28      10.640  21.904 -56.511  1.00  0.00           C  
ATOM    426  CE  LYS A  28      10.979  23.166 -57.316  1.00  0.00           C  
ATOM    427  NZ  LYS A  28      11.696  22.879 -58.576  1.00  0.00           N1+
ATOM    428  H   LYS A  28       7.914  19.739 -52.564  1.00  0.00           H  
ATOM    429  HA  LYS A  28      10.542  20.399 -53.814  1.00  0.00           H  
ATOM    430  HB2 LYS A  28       7.751  21.186 -54.729  1.00  0.00           H  
ATOM    431  HB3 LYS A  28       8.837  20.100 -55.584  1.00  0.00           H  
ATOM    432  HG2 LYS A  28       9.547  23.013 -55.020  1.00  0.00           H  
ATOM    433  HG3 LYS A  28       8.593  22.512 -56.411  1.00  0.00           H  
ATOM    434  HD2 LYS A  28      10.450  21.070 -57.188  1.00  0.00           H  
ATOM    435  HD3 LYS A  28      11.464  21.653 -55.841  1.00  0.00           H  
ATOM    436  HE2 LYS A  28      11.562  23.858 -56.703  1.00  0.00           H  
ATOM    437  HE3 LYS A  28      10.043  23.669 -57.580  1.00  0.00           H  
ATOM    438  HZ1 LYS A  28      11.149  22.308 -59.196  1.00  0.00           H  
ATOM    439  HZ2 LYS A  28      11.802  23.749 -59.108  1.00  0.00           H  
ATOM    440  HZ3 LYS A  28      12.636  22.510 -58.437  1.00  0.00           H  
ATOM    441  N   GLY A  29      10.644  22.188 -52.059  1.00  0.00           N  
ATOM    442  CA  GLY A  29      10.876  23.468 -51.380  1.00  0.00           C  
ATOM    443  C   GLY A  29      10.134  23.734 -50.065  1.00  0.00           C  
ATOM    444  O   GLY A  29      10.138  24.878 -49.617  1.00  0.00           O  
ATOM    445  H   GLY A  29      11.441  21.566 -52.175  1.00  0.00           H  
ATOM    446  HA2 GLY A  29      10.629  24.275 -52.069  1.00  0.00           H  
ATOM    447  HA3 GLY A  29      11.933  23.528 -51.145  1.00  0.00           H  
ATOM    448  N   ALA A  30       9.506  22.737 -49.434  1.00  0.00           N  
ATOM    449  CA  ALA A  30       8.789  22.943 -48.172  1.00  0.00           C  
ATOM    450  C   ALA A  30       9.728  23.300 -46.997  1.00  0.00           C  
ATOM    451  O   ALA A  30      10.855  22.806 -46.904  1.00  0.00           O  
ATOM    452  CB  ALA A  30       7.926  21.711 -47.877  1.00  0.00           C  
ATOM    453  H   ALA A  30       9.505  21.817 -49.850  1.00  0.00           H  
ATOM    454  HA  ALA A  30       8.114  23.789 -48.314  1.00  0.00           H  
ATOM    455  HB1 ALA A  30       8.561  20.835 -47.751  1.00  0.00           H  
ATOM    456  HB2 ALA A  30       7.345  21.872 -46.969  1.00  0.00           H  
ATOM    457  HB3 ALA A  30       7.241  21.535 -48.708  1.00  0.00           H  
ATOM    458  N   ILE A  31       9.234  24.114 -46.055  1.00  0.00           N  
ATOM    459  CA  ILE A  31       9.982  24.586 -44.876  1.00  0.00           C  
ATOM    460  C   ILE A  31       9.171  24.411 -43.588  1.00  0.00           C  
ATOM    461  O   ILE A  31       7.942  24.452 -43.625  1.00  0.00           O  
ATOM    462  CB  ILE A  31      10.486  26.045 -45.055  1.00  0.00           C  
ATOM    463  CG1 ILE A  31       9.405  27.152 -45.006  1.00  0.00           C  
ATOM    464  CG2 ILE A  31      11.269  26.183 -46.376  1.00  0.00           C  
ATOM    465  CD1 ILE A  31       9.068  27.664 -43.597  1.00  0.00           C  
ATOM    466  H   ILE A  31       8.285  24.442 -46.150  1.00  0.00           H  
ATOM    467  HA  ILE A  31      10.869  23.968 -44.767  1.00  0.00           H  
ATOM    468  HB  ILE A  31      11.190  26.242 -44.246  1.00  0.00           H  
ATOM    469 HG12 ILE A  31       8.495  26.809 -45.500  1.00  0.00           H  
ATOM    470 HG13 ILE A  31       9.770  28.020 -45.554  1.00  0.00           H  
ATOM    471 HG21 ILE A  31      11.991  25.373 -46.475  1.00  0.00           H  
ATOM    472 HG22 ILE A  31      10.592  26.154 -47.231  1.00  0.00           H  
ATOM    473 HG23 ILE A  31      11.806  27.133 -46.392  1.00  0.00           H  
ATOM    474 HD11 ILE A  31       8.421  28.538 -43.681  1.00  0.00           H  
ATOM    475 HD12 ILE A  31       8.543  26.910 -43.016  1.00  0.00           H  
ATOM    476 HD13 ILE A  31       9.980  27.955 -43.076  1.00  0.00           H  
ATOM    477  N   ILE A  32       9.848  24.318 -42.440  1.00  0.00           N  
ATOM    478  CA  ILE A  32       9.239  24.484 -41.108  1.00  0.00           C  
ATOM    479  C   ILE A  32      10.205  25.218 -40.167  1.00  0.00           C  
ATOM    480  O   ILE A  32      11.394  24.913 -40.120  1.00  0.00           O  
ATOM    481  CB  ILE A  32       8.740  23.131 -40.543  1.00  0.00           C  
ATOM    482  CG1 ILE A  32       7.961  23.353 -39.228  1.00  0.00           C  
ATOM    483  CG2 ILE A  32       9.872  22.103 -40.368  1.00  0.00           C  
ATOM    484  CD1 ILE A  32       7.289  22.090 -38.678  1.00  0.00           C  
ATOM    485  H   ILE A  32      10.859  24.229 -42.484  1.00  0.00           H  
ATOM    486  HA  ILE A  32       8.362  25.122 -41.225  1.00  0.00           H  
ATOM    487  HB  ILE A  32       8.037  22.726 -41.269  1.00  0.00           H  
ATOM    488 HG12 ILE A  32       7.181  24.095 -39.407  1.00  0.00           H  
ATOM    489 HG13 ILE A  32       8.630  23.744 -38.461  1.00  0.00           H  
ATOM    490 HG21 ILE A  32      10.527  22.407 -39.554  1.00  0.00           H  
ATOM    491 HG22 ILE A  32       9.461  21.119 -40.148  1.00  0.00           H  
ATOM    492 HG23 ILE A  32      10.454  22.026 -41.284  1.00  0.00           H  
ATOM    493 HD11 ILE A  32       6.650  21.646 -39.442  1.00  0.00           H  
ATOM    494 HD12 ILE A  32       8.039  21.365 -38.361  1.00  0.00           H  
ATOM    495 HD13 ILE A  32       6.678  22.353 -37.815  1.00  0.00           H  
ATOM    496  N   GLY A  33       9.725  26.229 -39.443  1.00  0.00           N  
ATOM    497  CA  GLY A  33      10.586  27.080 -38.621  1.00  0.00           C  
ATOM    498  C   GLY A  33       9.892  28.335 -38.100  1.00  0.00           C  
ATOM    499  O   GLY A  33       8.705  28.546 -38.341  1.00  0.00           O  
ATOM    500  H   GLY A  33       8.748  26.479 -39.508  1.00  0.00           H  
ATOM    501  HA2 GLY A  33      11.445  27.393 -39.214  1.00  0.00           H  
ATOM    502  HA3 GLY A  33      10.963  26.512 -37.772  1.00  0.00           H  
ATOM    503  N   LEU A  34      10.659  29.183 -37.415  1.00  0.00           N  
ATOM    504  CA  LEU A  34      10.238  30.501 -36.933  1.00  0.00           C  
ATOM    505  C   LEU A  34      11.354  31.532 -37.154  1.00  0.00           C  
ATOM    506  O   LEU A  34      12.530  31.213 -37.002  1.00  0.00           O  
ATOM    507  CB  LEU A  34       9.750  30.438 -35.469  1.00  0.00           C  
ATOM    508  CG  LEU A  34      10.779  30.053 -34.381  1.00  0.00           C  
ATOM    509  CD1 LEU A  34      10.231  30.454 -33.010  1.00  0.00           C  
ATOM    510  CD2 LEU A  34      11.078  28.551 -34.318  1.00  0.00           C  
ATOM    511  H   LEU A  34      11.634  28.938 -37.291  1.00  0.00           H  
ATOM    512  HA  LEU A  34       9.388  30.819 -37.538  1.00  0.00           H  
ATOM    513  HB2 LEU A  34       8.907  29.748 -35.412  1.00  0.00           H  
ATOM    514  HB3 LEU A  34       9.362  31.429 -35.230  1.00  0.00           H  
ATOM    515  HG  LEU A  34      11.708  30.599 -34.538  1.00  0.00           H  
ATOM    516 HD11 LEU A  34      10.053  31.528 -32.980  1.00  0.00           H  
ATOM    517 HD12 LEU A  34       9.296  29.928 -32.811  1.00  0.00           H  
ATOM    518 HD13 LEU A  34      10.955  30.205 -32.234  1.00  0.00           H  
ATOM    519 HD21 LEU A  34      11.584  28.223 -35.222  1.00  0.00           H  
ATOM    520 HD22 LEU A  34      11.734  28.340 -33.474  1.00  0.00           H  
ATOM    521 HD23 LEU A  34      10.151  27.990 -34.199  1.00  0.00           H  
ATOM    522  N   MET A  35      10.995  32.757 -37.553  1.00  0.00           N  
ATOM    523  CA  MET A  35      11.942  33.727 -38.129  1.00  0.00           C  
ATOM    524  C   MET A  35      12.721  33.114 -39.316  1.00  0.00           C  
ATOM    525  O   MET A  35      13.939  32.962 -39.271  1.00  0.00           O  
ATOM    526  CB  MET A  35      12.828  34.333 -37.020  1.00  0.00           C  
ATOM    527  CG  MET A  35      13.612  35.567 -37.486  1.00  0.00           C  
ATOM    528  SD  MET A  35      14.827  36.184 -36.287  1.00  0.00           S  
ATOM    529  CE  MET A  35      13.741  36.796 -34.971  1.00  0.00           C  
ATOM    530  H   MET A  35      10.010  32.963 -37.615  1.00  0.00           H  
ATOM    531  HA  MET A  35      11.352  34.545 -38.544  1.00  0.00           H  
ATOM    532  HB2 MET A  35      13.535  33.585 -36.661  1.00  0.00           H  
ATOM    533  HB3 MET A  35      12.192  34.626 -36.185  1.00  0.00           H  
ATOM    534  HG2 MET A  35      12.911  36.368 -37.722  1.00  0.00           H  
ATOM    535  HG3 MET A  35      14.154  35.320 -38.399  1.00  0.00           H  
ATOM    536  HE1 MET A  35      14.345  37.266 -34.194  1.00  0.00           H  
ATOM    537  HE2 MET A  35      13.048  37.532 -35.379  1.00  0.00           H  
ATOM    538  HE3 MET A  35      13.182  35.969 -34.534  1.00  0.00           H  
ATOM    539  N   VAL A  36      11.990  32.701 -40.354  1.00  0.00           N  
ATOM    540  CA  VAL A  36      12.524  32.207 -41.637  1.00  0.00           C  
ATOM    541  C   VAL A  36      12.139  33.208 -42.731  1.00  0.00           C  
ATOM    542  O   VAL A  36      11.042  33.768 -42.682  1.00  0.00           O  
ATOM    543  CB  VAL A  36      12.000  30.789 -41.958  1.00  0.00           C  
ATOM    544  CG1 VAL A  36      12.566  30.230 -43.272  1.00  0.00           C  
ATOM    545  CG2 VAL A  36      12.344  29.788 -40.843  1.00  0.00           C  
ATOM    546  H   VAL A  36      10.999  32.886 -40.340  1.00  0.00           H  
ATOM    547  HA  VAL A  36      13.611  32.160 -41.587  1.00  0.00           H  
ATOM    548  HB  VAL A  36      10.913  30.829 -42.047  1.00  0.00           H  
ATOM    549 HG11 VAL A  36      13.655  30.241 -43.256  1.00  0.00           H  
ATOM    550 HG12 VAL A  36      12.219  29.209 -43.424  1.00  0.00           H  
ATOM    551 HG13 VAL A  36      12.217  30.825 -44.115  1.00  0.00           H  
ATOM    552 HG21 VAL A  36      13.423  29.740 -40.697  1.00  0.00           H  
ATOM    553 HG22 VAL A  36      11.874  30.090 -39.909  1.00  0.00           H  
ATOM    554 HG23 VAL A  36      11.975  28.798 -41.108  1.00  0.00           H  
ATOM    555  N   GLY A  37      13.031  33.468 -43.687  1.00  0.00           N  
ATOM    556  CA  GLY A  37      12.771  34.373 -44.806  1.00  0.00           C  
ATOM    557  C   GLY A  37      11.791  33.818 -45.846  1.00  0.00           C  
ATOM    558  O   GLY A  37      11.371  32.662 -45.799  1.00  0.00           O  
ATOM    559  H   GLY A  37      13.945  33.028 -43.635  1.00  0.00           H  
ATOM    560  HA2 GLY A  37      13.710  34.599 -45.306  1.00  0.00           H  
ATOM    561  HA3 GLY A  37      12.364  35.307 -44.416  1.00  0.00           H  
ATOM    562  N   GLY A  38      11.440  34.656 -46.825  1.00  0.00           N  
ATOM    563  CA  GLY A  38      10.564  34.266 -47.933  1.00  0.00           C  
ATOM    564  C   GLY A  38      11.159  33.144 -48.793  1.00  0.00           C  
ATOM    565  O   GLY A  38      12.369  33.114 -49.033  1.00  0.00           O  
ATOM    566  H   GLY A  38      11.822  35.587 -46.823  1.00  0.00           H  
ATOM    567  HA2 GLY A  38      10.375  35.125 -48.576  1.00  0.00           H  
ATOM    568  HA3 GLY A  38       9.612  33.927 -47.523  1.00  0.00           H  
ATOM    569  N   VAL A  39      10.294  32.250 -49.281  1.00  0.00           N  
ATOM    570  CA  VAL A  39      10.668  31.097 -50.114  1.00  0.00           C  
ATOM    571  C   VAL A  39      10.259  31.341 -51.569  1.00  0.00           C  
ATOM    572  O   VAL A  39       9.130  31.746 -51.838  1.00  0.00           O  
ATOM    573  CB  VAL A  39      10.063  29.783 -49.578  1.00  0.00           C  
ATOM    574  CG1 VAL A  39      10.620  28.568 -50.331  1.00  0.00           C  
ATOM    575  CG2 VAL A  39      10.360  29.571 -48.086  1.00  0.00           C  
ATOM    576  H   VAL A  39       9.315  32.369 -49.074  1.00  0.00           H  
ATOM    577  HA  VAL A  39      11.748  30.985 -50.077  1.00  0.00           H  
ATOM    578  HB  VAL A  39       8.981  29.807 -49.708  1.00  0.00           H  
ATOM    579 HG11 VAL A  39      11.705  28.533 -50.242  1.00  0.00           H  
ATOM    580 HG12 VAL A  39      10.200  27.649 -49.921  1.00  0.00           H  
ATOM    581 HG13 VAL A  39      10.352  28.619 -51.384  1.00  0.00           H  
ATOM    582 HG21 VAL A  39      11.434  29.598 -47.905  1.00  0.00           H  
ATOM    583 HG22 VAL A  39       9.882  30.345 -47.487  1.00  0.00           H  
ATOM    584 HG23 VAL A  39       9.966  28.606 -47.775  1.00  0.00           H  
ATOM    585  N   VAL A  40      11.161  31.056 -52.509  1.00  0.00           N  
ATOM    586  CA  VAL A  40      10.965  31.173 -53.962  1.00  0.00           C  
ATOM    587  C   VAL A  40      11.165  29.800 -54.602  1.00  0.00           C  
ATOM    588  O   VAL A  40      12.132  29.106 -54.293  1.00  0.00           O  
ATOM    589  CB  VAL A  40      11.933  32.213 -54.563  1.00  0.00           C  
ATOM    590  CG1 VAL A  40      11.720  32.384 -56.073  1.00  0.00           C  
ATOM    591  CG2 VAL A  40      11.761  33.592 -53.910  1.00  0.00           C  
ATOM    592  H   VAL A  40      12.074  30.740 -52.194  1.00  0.00           H  
ATOM    593  HA  VAL A  40       9.945  31.502 -54.164  1.00  0.00           H  
ATOM    594  HB  VAL A  40      12.957  31.881 -54.398  1.00  0.00           H  
ATOM    595 HG11 VAL A  40      10.690  32.679 -56.278  1.00  0.00           H  
ATOM    596 HG12 VAL A  40      12.393  33.150 -56.456  1.00  0.00           H  
ATOM    597 HG13 VAL A  40      11.940  31.453 -56.596  1.00  0.00           H  
ATOM    598 HG21 VAL A  40      10.728  33.928 -54.011  1.00  0.00           H  
ATOM    599 HG22 VAL A  40      12.018  33.540 -52.852  1.00  0.00           H  
ATOM    600 HG23 VAL A  40      12.426  34.314 -54.384  1.00  0.00           H  
ATOM    601  N   ILE A  41      10.251  29.387 -55.482  1.00  0.00           N  
ATOM    602  CA  ILE A  41      10.217  28.031 -56.050  1.00  0.00           C  
ATOM    603  C   ILE A  41       9.969  28.099 -57.562  1.00  0.00           C  
ATOM    604  O   ILE A  41       9.089  28.841 -57.999  1.00  0.00           O  
ATOM    605  CB  ILE A  41       9.150  27.162 -55.330  1.00  0.00           C  
ATOM    606  CG1 ILE A  41       9.386  27.138 -53.798  1.00  0.00           C  
ATOM    607  CG2 ILE A  41       9.159  25.730 -55.890  1.00  0.00           C  
ATOM    608  CD1 ILE A  41       8.436  26.250 -52.985  1.00  0.00           C  
ATOM    609  H   ILE A  41       9.504  30.012 -55.750  1.00  0.00           H  
ATOM    610  HA  ILE A  41      11.185  27.558 -55.898  1.00  0.00           H  
ATOM    611  HB  ILE A  41       8.165  27.594 -55.518  1.00  0.00           H  
ATOM    612 HG12 ILE A  41       9.266  28.150 -53.413  1.00  0.00           H  
ATOM    613 HG13 ILE A  41      10.410  26.820 -53.600  1.00  0.00           H  
ATOM    614 HG21 ILE A  41      10.125  25.271 -55.688  1.00  0.00           H  
ATOM    615 HG22 ILE A  41       8.364  25.139 -55.436  1.00  0.00           H  
ATOM    616 HG23 ILE A  41       8.970  25.729 -56.964  1.00  0.00           H  
ATOM    617 HD11 ILE A  41       8.622  25.197 -53.195  1.00  0.00           H  
ATOM    618 HD12 ILE A  41       8.605  26.421 -51.922  1.00  0.00           H  
ATOM    619 HD13 ILE A  41       7.401  26.496 -53.224  1.00  0.00           H  
ATOM    620  N   ALA A  42      10.701  27.283 -58.326  1.00  0.00           N  
ATOM    621  CA  ALA A  42      10.414  26.938 -59.723  1.00  0.00           C  
ATOM    622  C   ALA A  42      10.587  25.425 -59.929  1.00  0.00           C  
ATOM    623  O   ALA A  42      11.697  24.979 -60.289  1.00  0.00           O  
ATOM    624  CB  ALA A  42      11.295  27.800 -60.641  1.00  0.00           C  
ATOM    625  OXT ALA A  42       9.659  24.671 -59.569  1.00  0.00           O1-
ATOM    626  H   ALA A  42      11.444  26.756 -57.878  1.00  0.00           H  
ATOM    627  HA  ALA A  42       9.368  27.156 -59.941  1.00  0.00           H  
ATOM    628  HB1 ALA A  42      11.078  28.856 -60.479  1.00  0.00           H  
ATOM    629  HB2 ALA A  42      12.348  27.606 -60.431  1.00  0.00           H  
ATOM    630  HB3 ALA A  42      11.091  27.544 -61.682  1.00  0.00           H  
TER     631      ALA A  42 
ATOM    632  N   ASP B   1       8.285   5.183   7.041  1.00  0.00           N1+
ATOM    633  CA  ASP B   1       8.507   5.799   5.717  1.00  0.00           C  
ATOM    634  C   ASP B   1       8.053   7.253   5.716  1.00  0.00           C  
ATOM    635  O   ASP B   1       7.166   7.616   6.481  1.00  0.00           O  
ATOM    636  CB  ASP B   1       7.817   4.991   4.606  1.00  0.00           C  
ATOM    637  CG  ASP B   1       6.307   4.859   4.829  1.00  0.00           C  
ATOM    638  OD1 ASP B   1       5.901   4.581   5.980  1.00  0.00           O  
ATOM    639  OD2 ASP B   1       5.524   5.037   3.877  1.00  0.00           O1-
ATOM    640  H1  ASP B   1       8.750   4.288   7.069  1.00  0.00           H  
ATOM    641  H2  ASP B   1       7.287   5.072   7.190  1.00  0.00           H  
ATOM    642  H3  ASP B   1       8.704   5.750   7.769  1.00  0.00           H  
ATOM    643  HA  ASP B   1       9.579   5.795   5.521  1.00  0.00           H  
ATOM    644  HB2 ASP B   1       8.256   3.993   4.575  1.00  0.00           H  
ATOM    645  HB3 ASP B   1       8.009   5.474   3.646  1.00  0.00           H  
ATOM    646  N   ALA B   2       8.675   8.078   4.872  1.00  0.00           N  
ATOM    647  CA  ALA B   2       8.279   9.459   4.591  1.00  0.00           C  
ATOM    648  C   ALA B   2       8.862   9.899   3.236  1.00  0.00           C  
ATOM    649  O   ALA B   2       9.919   9.420   2.824  1.00  0.00           O  
ATOM    650  CB  ALA B   2       8.741  10.390   5.720  1.00  0.00           C  
ATOM    651  H   ALA B   2       9.393   7.703   4.269  1.00  0.00           H  
ATOM    652  HA  ALA B   2       7.190   9.503   4.529  1.00  0.00           H  
ATOM    653  HB1 ALA B   2       9.826  10.378   5.794  1.00  0.00           H  
ATOM    654  HB2 ALA B   2       8.411  11.409   5.518  1.00  0.00           H  
ATOM    655  HB3 ALA B   2       8.316  10.065   6.671  1.00  0.00           H  
ATOM    656  N   GLU B   3       8.171  10.802   2.540  1.00  0.00           N  
ATOM    657  CA  GLU B   3       8.348  11.045   1.103  1.00  0.00           C  
ATOM    658  C   GLU B   3       9.019  12.402   0.794  1.00  0.00           C  
ATOM    659  O   GLU B   3       8.364  13.340   0.330  1.00  0.00           O  
ATOM    660  CB  GLU B   3       6.965  10.934   0.427  1.00  0.00           C  
ATOM    661  CG  GLU B   3       6.379   9.517   0.323  1.00  0.00           C  
ATOM    662  CD  GLU B   3       7.054   8.715  -0.792  1.00  0.00           C  
ATOM    663  OE1 GLU B   3       6.520   8.633  -1.926  1.00  0.00           O  
ATOM    664  OE2 GLU B   3       8.193   8.248  -0.590  1.00  0.00           O1-
ATOM    665  H   GLU B   3       7.344  11.189   2.967  1.00  0.00           H  
ATOM    666  HA  GLU B   3       8.994  10.274   0.678  1.00  0.00           H  
ATOM    667  HB2 GLU B   3       7.045  11.332  -0.578  1.00  0.00           H  
ATOM    668  HB3 GLU B   3       6.257  11.561   0.973  1.00  0.00           H  
ATOM    669  HG2 GLU B   3       5.313   9.601   0.106  1.00  0.00           H  
ATOM    670  HG3 GLU B   3       6.491   9.001   1.277  1.00  0.00           H  
ATOM    671  N   PHE B   4      10.350  12.508   0.926  1.00  0.00           N  
ATOM    672  CA  PHE B   4      11.096  13.688   0.453  1.00  0.00           C  
ATOM    673  C   PHE B   4      11.370  13.588  -1.061  1.00  0.00           C  
ATOM    674  O   PHE B   4      12.501  13.415  -1.534  1.00  0.00           O  
ATOM    675  CB  PHE B   4      12.331  13.948   1.323  1.00  0.00           C  
ATOM    676  CG  PHE B   4      13.010  15.280   1.047  1.00  0.00           C  
ATOM    677  CD1 PHE B   4      12.459  16.470   1.560  1.00  0.00           C  
ATOM    678  CD2 PHE B   4      14.200  15.338   0.296  1.00  0.00           C  
ATOM    679  CE1 PHE B   4      13.103  17.702   1.344  1.00  0.00           C  
ATOM    680  CE2 PHE B   4      14.855  16.567   0.093  1.00  0.00           C  
ATOM    681  CZ  PHE B   4      14.308  17.749   0.622  1.00  0.00           C  
ATOM    682  H   PHE B   4      10.883  11.699   1.233  1.00  0.00           H  
ATOM    683  HA  PHE B   4      10.454  14.559   0.589  1.00  0.00           H  
ATOM    684  HB2 PHE B   4      13.041  13.139   1.188  1.00  0.00           H  
ATOM    685  HB3 PHE B   4      12.027  13.936   2.371  1.00  0.00           H  
ATOM    686  HD1 PHE B   4      11.557  16.433   2.157  1.00  0.00           H  
ATOM    687  HD2 PHE B   4      14.628  14.430  -0.100  1.00  0.00           H  
ATOM    688  HE1 PHE B   4      12.695  18.607   1.776  1.00  0.00           H  
ATOM    689  HE2 PHE B   4      15.788  16.601  -0.451  1.00  0.00           H  
ATOM    690  HZ  PHE B   4      14.824  18.692   0.490  1.00  0.00           H  
ATOM    691  N   ARG B   5      10.275  13.635  -1.829  1.00  0.00           N  
ATOM    692  CA  ARG B   5      10.214  13.288  -3.254  1.00  0.00           C  
ATOM    693  C   ARG B   5      10.623  14.432  -4.175  1.00  0.00           C  
ATOM    694  O   ARG B   5       9.930  15.444  -4.295  1.00  0.00           O  
ATOM    695  CB  ARG B   5       8.809  12.756  -3.589  1.00  0.00           C  
ATOM    696  CG  ARG B   5       8.575  11.362  -2.991  1.00  0.00           C  
ATOM    697  CD  ARG B   5       9.356  10.277  -3.731  1.00  0.00           C  
ATOM    698  NE  ARG B   5       9.278   9.006  -3.015  1.00  0.00           N  
ATOM    699  CZ  ARG B   5      10.144   8.025  -3.081  1.00  0.00           C  
ATOM    700  NH1 ARG B   5      10.995   7.897  -4.047  1.00  0.00           N  
ATOM    701  NH2 ARG B   5      10.182   7.146  -2.135  1.00  0.00           N1+
ATOM    702  H   ARG B   5       9.395  13.749  -1.333  1.00  0.00           H  
ATOM    703  HA  ARG B   5      10.929  12.486  -3.430  1.00  0.00           H  
ATOM    704  HB2 ARG B   5       8.676  12.703  -4.670  1.00  0.00           H  
ATOM    705  HB3 ARG B   5       8.059  13.445  -3.197  1.00  0.00           H  
ATOM    706  HG2 ARG B   5       7.517  11.118  -3.044  1.00  0.00           H  
ATOM    707  HG3 ARG B   5       8.874  11.360  -1.944  1.00  0.00           H  
ATOM    708  HD2 ARG B   5      10.403  10.562  -3.818  1.00  0.00           H  
ATOM    709  HD3 ARG B   5       8.954  10.163  -4.731  1.00  0.00           H  
ATOM    710  HE  ARG B   5       8.639   8.935  -2.224  1.00  0.00           H  
ATOM    711 HH11 ARG B   5      11.759   7.250  -3.876  1.00  0.00           H  
ATOM    712 HH12 ARG B   5      11.008   8.562  -4.826  1.00  0.00           H  
ATOM    713 HH21 ARG B   5       9.543   7.284  -1.346  1.00  0.00           H  
ATOM    714 HH22 ARG B   5      10.997   6.544  -2.101  1.00  0.00           H  
ATOM    715  N   HIS B   6      11.739  14.221  -4.872  1.00  0.00           N  
ATOM    716  CA  HIS B   6      12.265  15.067  -5.956  1.00  0.00           C  
ATOM    717  C   HIS B   6      12.877  14.175  -7.049  1.00  0.00           C  
ATOM    718  O   HIS B   6      14.016  14.373  -7.469  1.00  0.00           O  
ATOM    719  CB  HIS B   6      13.256  16.117  -5.405  1.00  0.00           C  
ATOM    720  CG  HIS B   6      12.838  16.747  -4.096  1.00  0.00           C  
ATOM    721  CD2 HIS B   6      13.243  16.339  -2.856  1.00  0.00           C  
ATOM    722  ND1 HIS B   6      11.895  17.743  -3.923  1.00  0.00           N1+
ATOM    723  CE1 HIS B   6      11.728  17.934  -2.597  1.00  0.00           C  
ATOM    724  NE2 HIS B   6      12.549  17.096  -1.930  1.00  0.00           N  
ATOM    725  H   HIS B   6      12.231  13.364  -4.671  1.00  0.00           H  
ATOM    726  HA  HIS B   6      11.430  15.596  -6.419  1.00  0.00           H  
ATOM    727  HB2 HIS B   6      13.397  16.899  -6.154  1.00  0.00           H  
ATOM    728  HB3 HIS B   6      14.228  15.650  -5.254  1.00  0.00           H  
ATOM    729  HD1 HIS B   6      11.354  18.168  -4.668  1.00  0.00           H  
ATOM    730  HD2 HIS B   6      13.932  15.529  -2.645  1.00  0.00           H  
ATOM    731  HE2 HIS B   6      12.662  17.024  -0.916  1.00  0.00           H  
ATOM    732  HE1 HIS B   6      11.023  18.623  -2.142  1.00  0.00           H  
ATOM    733  N   ASP B   7      12.180  13.088  -7.375  1.00  0.00           N  
ATOM    734  CA  ASP B   7      12.669  11.950  -8.165  1.00  0.00           C  
ATOM    735  C   ASP B   7      13.153  12.366  -9.569  1.00  0.00           C  
ATOM    736  O   ASP B   7      14.141  11.830 -10.061  1.00  0.00           O  
ATOM    737  CB  ASP B   7      11.560  10.879  -8.246  1.00  0.00           C  
ATOM    738  CG  ASP B   7      10.823  10.659  -6.916  1.00  0.00           C  
ATOM    739  OD1 ASP B   7       9.951  11.499  -6.588  1.00  0.00           O  
ATOM    740  OD2 ASP B   7      11.129   9.685  -6.193  1.00  0.00           O1-
ATOM    741  H   ASP B   7      11.233  12.998  -7.016  1.00  0.00           H  
ATOM    742  HA  ASP B   7      13.521  11.508  -7.650  1.00  0.00           H  
ATOM    743  HB2 ASP B   7      12.003   9.939  -8.579  1.00  0.00           H  
ATOM    744  HB3 ASP B   7      10.827  11.179  -8.997  1.00  0.00           H  
ATOM    745  N   SER B   8      12.549  13.412 -10.143  1.00  0.00           N  
ATOM    746  CA  SER B   8      12.963  14.188 -11.328  1.00  0.00           C  
ATOM    747  C   SER B   8      13.050  13.443 -12.673  1.00  0.00           C  
ATOM    748  O   SER B   8      12.958  14.097 -13.705  1.00  0.00           O  
ATOM    749  CB  SER B   8      14.232  14.996 -11.032  1.00  0.00           C  
ATOM    750  OG  SER B   8      14.051  15.809  -9.888  1.00  0.00           O  
ATOM    751  H   SER B   8      11.711  13.742  -9.674  1.00  0.00           H  
ATOM    752  HA  SER B   8      12.185  14.934 -11.480  1.00  0.00           H  
ATOM    753  HB2 SER B   8      14.466  15.628 -11.890  1.00  0.00           H  
ATOM    754  HB3 SER B   8      15.063  14.319 -10.848  1.00  0.00           H  
ATOM    755  HG  SER B   8      14.208  15.256  -9.107  1.00  0.00           H  
ATOM    756  N   GLY B   9      13.082  12.106 -12.669  1.00  0.00           N  
ATOM    757  CA  GLY B   9      12.659  11.222 -13.764  1.00  0.00           C  
ATOM    758  C   GLY B   9      13.217  11.542 -15.155  1.00  0.00           C  
ATOM    759  O   GLY B   9      14.348  11.164 -15.464  1.00  0.00           O  
ATOM    760  H   GLY B   9      13.285  11.667 -11.779  1.00  0.00           H  
ATOM    761  HA2 GLY B   9      11.574  11.221 -13.813  1.00  0.00           H  
ATOM    762  HA3 GLY B   9      12.968  10.206 -13.522  1.00  0.00           H  
ATOM    763  N   TYR B  10      12.385  12.114 -16.032  1.00  0.00           N  
ATOM    764  CA  TYR B  10      12.745  12.415 -17.422  1.00  0.00           C  
ATOM    765  C   TYR B  10      12.186  13.732 -17.983  1.00  0.00           C  
ATOM    766  O   TYR B  10      12.660  14.170 -19.034  1.00  0.00           O  
ATOM    767  CB  TYR B  10      12.300  11.246 -18.333  1.00  0.00           C  
ATOM    768  CG  TYR B  10      10.952  11.435 -19.018  1.00  0.00           C  
ATOM    769  CD1 TYR B  10       9.760  11.402 -18.269  1.00  0.00           C  
ATOM    770  CD2 TYR B  10      10.902  11.744 -20.394  1.00  0.00           C  
ATOM    771  CE1 TYR B  10       8.527  11.698 -18.882  1.00  0.00           C  
ATOM    772  CE2 TYR B  10       9.671  12.035 -21.013  1.00  0.00           C  
ATOM    773  CZ  TYR B  10       8.482  12.020 -20.256  1.00  0.00           C  
ATOM    774  OH  TYR B  10       7.302  12.340 -20.850  1.00  0.00           O  
ATOM    775  H   TYR B  10      11.467  12.396 -15.688  1.00  0.00           H  
ATOM    776  HA  TYR B  10      13.830  12.501 -17.474  1.00  0.00           H  
ATOM    777  HB2 TYR B  10      12.292  10.311 -17.770  1.00  0.00           H  
ATOM    778  HB3 TYR B  10      13.050  11.137 -19.114  1.00  0.00           H  
ATOM    779  HD1 TYR B  10       9.794  11.182 -17.208  1.00  0.00           H  
ATOM    780  HD2 TYR B  10      11.814  11.773 -20.970  1.00  0.00           H  
ATOM    781  HE1 TYR B  10       7.626  11.694 -18.288  1.00  0.00           H  
ATOM    782  HE2 TYR B  10       9.624  12.268 -22.064  1.00  0.00           H  
ATOM    783  HH  TYR B  10       6.571  12.246 -20.236  1.00  0.00           H  
ATOM    784  N   GLU B  11      11.109  14.299 -17.429  1.00  0.00           N  
ATOM    785  CA  GLU B  11      10.155  15.062 -18.250  1.00  0.00           C  
ATOM    786  C   GLU B  11      10.759  16.357 -18.819  1.00  0.00           C  
ATOM    787  O   GLU B  11      10.869  16.505 -20.046  1.00  0.00           O  
ATOM    788  CB  GLU B  11       8.853  15.276 -17.456  1.00  0.00           C  
ATOM    789  CG  GLU B  11       7.607  15.400 -18.345  1.00  0.00           C  
ATOM    790  CD  GLU B  11       7.254  16.821 -18.788  1.00  0.00           C  
ATOM    791  OE1 GLU B  11       8.139  17.683 -18.996  1.00  0.00           O  
ATOM    792  OE2 GLU B  11       6.077  17.033 -19.165  1.00  0.00           O1-
ATOM    793  H   GLU B  11      10.769  13.925 -16.541  1.00  0.00           H  
ATOM    794  HA  GLU B  11       9.913  14.430 -19.104  1.00  0.00           H  
ATOM    795  HB2 GLU B  11       8.943  16.135 -16.791  1.00  0.00           H  
ATOM    796  HB3 GLU B  11       8.690  14.393 -16.837  1.00  0.00           H  
ATOM    797  HG2 GLU B  11       6.755  14.991 -17.800  1.00  0.00           H  
ATOM    798  HG3 GLU B  11       7.730  14.777 -19.234  1.00  0.00           H  
ATOM    799  N   VAL B  12      11.294  17.212 -17.936  1.00  0.00           N  
ATOM    800  CA  VAL B  12      12.203  18.345 -18.211  1.00  0.00           C  
ATOM    801  C   VAL B  12      11.747  19.219 -19.404  1.00  0.00           C  
ATOM    802  O   VAL B  12      12.555  19.681 -20.214  1.00  0.00           O  
ATOM    803  CB  VAL B  12      13.683  17.873 -18.268  1.00  0.00           C  
ATOM    804  CG1 VAL B  12      14.685  19.029 -18.089  1.00  0.00           C  
ATOM    805  CG2 VAL B  12      14.068  16.873 -17.164  1.00  0.00           C  
ATOM    806  H   VAL B  12      11.167  16.966 -16.963  1.00  0.00           H  
ATOM    807  HA  VAL B  12      12.133  18.996 -17.340  1.00  0.00           H  
ATOM    808  HB  VAL B  12      13.857  17.387 -19.227  1.00  0.00           H  
ATOM    809 HG11 VAL B  12      14.539  19.811 -18.828  1.00  0.00           H  
ATOM    810 HG12 VAL B  12      14.563  19.471 -17.098  1.00  0.00           H  
ATOM    811 HG13 VAL B  12      15.705  18.654 -18.180  1.00  0.00           H  
ATOM    812 HG21 VAL B  12      13.953  17.326 -16.180  1.00  0.00           H  
ATOM    813 HG22 VAL B  12      13.450  15.981 -17.211  1.00  0.00           H  
ATOM    814 HG23 VAL B  12      15.103  16.552 -17.287  1.00  0.00           H  
ATOM    815  N   HIS B  13      10.426  19.342 -19.604  1.00  0.00           N  
ATOM    816  CA  HIS B  13       9.776  20.034 -20.732  1.00  0.00           C  
ATOM    817  C   HIS B  13      10.304  19.670 -22.135  1.00  0.00           C  
ATOM    818  O   HIS B  13      10.197  20.473 -23.067  1.00  0.00           O  
ATOM    819  CB  HIS B  13       9.621  21.540 -20.436  1.00  0.00           C  
ATOM    820  CG  HIS B  13       8.205  21.892 -20.050  1.00  0.00           C  
ATOM    821  CD2 HIS B  13       7.505  21.373 -18.993  1.00  0.00           C  
ATOM    822  ND1 HIS B  13       7.357  22.738 -20.745  1.00  0.00           N1+
ATOM    823  CE1 HIS B  13       6.176  22.762 -20.100  1.00  0.00           C  
ATOM    824  NE2 HIS B  13       6.239  21.931 -19.038  1.00  0.00           N  
ATOM    825  H   HIS B  13       9.815  18.797 -18.993  1.00  0.00           H  
ATOM    826  HA  HIS B  13       8.769  19.629 -20.741  1.00  0.00           H  
ATOM    827  HB2 HIS B  13       9.901  22.138 -21.304  1.00  0.00           H  
ATOM    828  HB3 HIS B  13      10.290  21.835 -19.625  1.00  0.00           H  
ATOM    829  HD1 HIS B  13       7.549  23.173 -21.653  1.00  0.00           H  
ATOM    830  HD2 HIS B  13       7.870  20.633 -18.284  1.00  0.00           H  
ATOM    831  HE2 HIS B  13       5.470  21.715 -18.410  1.00  0.00           H  
ATOM    832  HE1 HIS B  13       5.292  23.300 -20.434  1.00  0.00           H  
ATOM    833  N   HIS B  14      10.794  18.427 -22.293  1.00  0.00           N  
ATOM    834  CA  HIS B  14      11.409  17.832 -23.499  1.00  0.00           C  
ATOM    835  C   HIS B  14      10.961  18.454 -24.834  1.00  0.00           C  
ATOM    836  O   HIS B  14       9.870  18.148 -25.332  1.00  0.00           O  
ATOM    837  CB  HIS B  14      11.169  16.305 -23.508  1.00  0.00           C  
ATOM    838  CG  HIS B  14      12.352  15.505 -23.029  1.00  0.00           C  
ATOM    839  CD2 HIS B  14      13.299  14.919 -23.826  1.00  0.00           C  
ATOM    840  ND1 HIS B  14      12.644  15.180 -21.720  1.00  0.00           N1+
ATOM    841  CE1 HIS B  14      13.744  14.409 -21.718  1.00  0.00           C  
ATOM    842  NE2 HIS B  14      14.160  14.231 -22.988  1.00  0.00           N  
ATOM    843  H   HIS B  14      10.821  17.871 -21.442  1.00  0.00           H  
ATOM    844  HA  HIS B  14      12.484  17.989 -23.431  1.00  0.00           H  
ATOM    845  HB2 HIS B  14      10.953  15.969 -24.524  1.00  0.00           H  
ATOM    846  HB3 HIS B  14      10.303  16.050 -22.896  1.00  0.00           H  
ATOM    847  HD1 HIS B  14      12.098  15.429 -20.884  1.00  0.00           H  
ATOM    848  HD2 HIS B  14      13.342  14.965 -24.910  1.00  0.00           H  
ATOM    849  HE2 HIS B  14      14.944  13.655 -23.278  1.00  0.00           H  
ATOM    850  HE1 HIS B  14      14.199  14.001 -20.820  1.00  0.00           H  
ATOM    851  N   GLN B  15      11.855  19.262 -25.402  1.00  0.00           N  
ATOM    852  CA  GLN B  15      11.851  19.771 -26.772  1.00  0.00           C  
ATOM    853  C   GLN B  15      12.271  18.677 -27.769  1.00  0.00           C  
ATOM    854  O   GLN B  15      12.961  17.729 -27.388  1.00  0.00           O  
ATOM    855  CB  GLN B  15      12.853  20.943 -26.891  1.00  0.00           C  
ATOM    856  CG  GLN B  15      12.588  22.177 -26.008  1.00  0.00           C  
ATOM    857  CD  GLN B  15      12.924  22.032 -24.518  1.00  0.00           C  
ATOM    858  NE2 GLN B  15      12.563  22.997 -23.702  1.00  0.00           N  
ATOM    859  OE1 GLN B  15      13.534  21.074 -24.057  1.00  0.00           O  
ATOM    860  H   GLN B  15      12.664  19.508 -24.850  1.00  0.00           H  
ATOM    861  HA  GLN B  15      10.851  20.117 -27.027  1.00  0.00           H  
ATOM    862  HB2 GLN B  15      12.832  21.287 -27.926  1.00  0.00           H  
ATOM    863  HB3 GLN B  15      13.862  20.579 -26.698  1.00  0.00           H  
ATOM    864  HG2 GLN B  15      11.549  22.466 -26.127  1.00  0.00           H  
ATOM    865  HG3 GLN B  15      13.193  22.999 -26.392  1.00  0.00           H  
ATOM    866 HE21 GLN B  15      12.816  22.902 -22.734  1.00  0.00           H  
ATOM    867 HE22 GLN B  15      12.081  23.811 -24.043  1.00  0.00           H  
ATOM    868  N   LYS B  16      11.949  18.868 -29.055  1.00  0.00           N  
ATOM    869  CA  LYS B  16      12.615  18.205 -30.191  1.00  0.00           C  
ATOM    870  C   LYS B  16      12.368  19.006 -31.482  1.00  0.00           C  
ATOM    871  O   LYS B  16      11.292  19.575 -31.645  1.00  0.00           O  
ATOM    872  CB  LYS B  16      12.113  16.745 -30.335  1.00  0.00           C  
ATOM    873  CG  LYS B  16      13.209  15.699 -30.638  1.00  0.00           C  
ATOM    874  CD  LYS B  16      14.058  16.052 -31.864  1.00  0.00           C  
ATOM    875  CE  LYS B  16      14.921  14.909 -32.397  1.00  0.00           C  
ATOM    876  NZ  LYS B  16      15.816  15.416 -33.466  1.00  0.00           N1+
ATOM    877  H   LYS B  16      11.339  19.645 -29.278  1.00  0.00           H  
ATOM    878  HA  LYS B  16      13.686  18.199 -29.981  1.00  0.00           H  
ATOM    879  HB2 LYS B  16      11.352  16.700 -31.118  1.00  0.00           H  
ATOM    880  HB3 LYS B  16      11.626  16.431 -29.410  1.00  0.00           H  
ATOM    881  HG2 LYS B  16      12.723  14.737 -30.807  1.00  0.00           H  
ATOM    882  HG3 LYS B  16      13.863  15.604 -29.770  1.00  0.00           H  
ATOM    883  HD2 LYS B  16      14.717  16.879 -31.601  1.00  0.00           H  
ATOM    884  HD3 LYS B  16      13.381  16.350 -32.664  1.00  0.00           H  
ATOM    885  HE2 LYS B  16      14.256  14.138 -32.796  1.00  0.00           H  
ATOM    886  HE3 LYS B  16      15.507  14.474 -31.582  1.00  0.00           H  
ATOM    887  HZ1 LYS B  16      16.512  16.059 -33.090  1.00  0.00           H  
ATOM    888  HZ2 LYS B  16      16.303  14.662 -33.930  1.00  0.00           H  
ATOM    889  HZ3 LYS B  16      15.286  15.938 -34.166  1.00  0.00           H  
ATOM    890  N   LEU B  17      13.325  19.000 -32.413  1.00  0.00           N  
ATOM    891  CA  LEU B  17      13.145  19.409 -33.812  1.00  0.00           C  
ATOM    892  C   LEU B  17      13.458  18.235 -34.761  1.00  0.00           C  
ATOM    893  O   LEU B  17      14.549  17.657 -34.676  1.00  0.00           O  
ATOM    894  CB  LEU B  17      14.048  20.614 -34.158  1.00  0.00           C  
ATOM    895  CG  LEU B  17      13.654  21.975 -33.546  1.00  0.00           C  
ATOM    896  CD1 LEU B  17      14.079  22.144 -32.085  1.00  0.00           C  
ATOM    897  CD2 LEU B  17      14.309  23.105 -34.345  1.00  0.00           C  
ATOM    898  H   LEU B  17      14.200  18.563 -32.184  1.00  0.00           H  
ATOM    899  HA  LEU B  17      12.107  19.701 -33.981  1.00  0.00           H  
ATOM    900  HB2 LEU B  17      14.014  20.723 -35.243  1.00  0.00           H  
ATOM    901  HB3 LEU B  17      15.081  20.385 -33.894  1.00  0.00           H  
ATOM    902  HG  LEU B  17      12.576  22.099 -33.607  1.00  0.00           H  
ATOM    903 HD11 LEU B  17      13.507  21.479 -31.446  1.00  0.00           H  
ATOM    904 HD12 LEU B  17      15.142  21.939 -31.974  1.00  0.00           H  
ATOM    905 HD13 LEU B  17      13.878  23.165 -31.761  1.00  0.00           H  
ATOM    906 HD21 LEU B  17      14.025  23.037 -35.396  1.00  0.00           H  
ATOM    907 HD22 LEU B  17      13.974  24.069 -33.962  1.00  0.00           H  
ATOM    908 HD23 LEU B  17      15.392  23.048 -34.266  1.00  0.00           H  
ATOM    909  N   VAL B  18      12.527  17.921 -35.668  1.00  0.00           N  
ATOM    910  CA  VAL B  18      12.728  17.189 -36.937  1.00  0.00           C  
ATOM    911  C   VAL B  18      11.765  17.738 -37.996  1.00  0.00           C  
ATOM    912  O   VAL B  18      10.766  18.370 -37.664  1.00  0.00           O  
ATOM    913  CB  VAL B  18      12.528  15.657 -36.832  1.00  0.00           C  
ATOM    914  CG1 VAL B  18      13.558  14.981 -35.926  1.00  0.00           C  
ATOM    915  CG2 VAL B  18      11.133  15.248 -36.347  1.00  0.00           C  
ATOM    916  H   VAL B  18      11.617  18.372 -35.577  1.00  0.00           H  
ATOM    917  HA  VAL B  18      13.740  17.375 -37.293  1.00  0.00           H  
ATOM    918  HB  VAL B  18      12.667  15.234 -37.828  1.00  0.00           H  
ATOM    919 HG11 VAL B  18      14.556  15.294 -36.226  1.00  0.00           H  
ATOM    920 HG12 VAL B  18      13.364  15.247 -34.891  1.00  0.00           H  
ATOM    921 HG13 VAL B  18      13.486  13.900 -36.042  1.00  0.00           H  
ATOM    922 HG21 VAL B  18      10.369  15.637 -37.019  1.00  0.00           H  
ATOM    923 HG22 VAL B  18      11.053  14.161 -36.329  1.00  0.00           H  
ATOM    924 HG23 VAL B  18      10.960  15.638 -35.344  1.00  0.00           H  
ATOM    925  N   PHE B  19      12.013  17.450 -39.273  1.00  0.00           N  
ATOM    926  CA  PHE B  19      11.045  17.680 -40.351  1.00  0.00           C  
ATOM    927  C   PHE B  19      10.272  16.380 -40.641  1.00  0.00           C  
ATOM    928  O   PHE B  19       9.041  16.347 -40.569  1.00  0.00           O  
ATOM    929  CB  PHE B  19      11.814  18.213 -41.570  1.00  0.00           C  
ATOM    930  CG  PHE B  19      11.023  18.972 -42.624  1.00  0.00           C  
ATOM    931  CD1 PHE B  19      11.515  20.207 -43.090  1.00  0.00           C  
ATOM    932  CD2 PHE B  19       9.865  18.428 -43.215  1.00  0.00           C  
ATOM    933  CE1 PHE B  19      10.855  20.894 -44.120  1.00  0.00           C  
ATOM    934  CE2 PHE B  19       9.206  19.118 -44.247  1.00  0.00           C  
ATOM    935  CZ  PHE B  19       9.698  20.353 -44.696  1.00  0.00           C  
ATOM    936  H   PHE B  19      12.863  16.948 -39.507  1.00  0.00           H  
ATOM    937  HA  PHE B  19      10.323  18.442 -40.050  1.00  0.00           H  
ATOM    938  HB2 PHE B  19      12.318  17.380 -42.057  1.00  0.00           H  
ATOM    939  HB3 PHE B  19      12.595  18.882 -41.205  1.00  0.00           H  
ATOM    940  HD1 PHE B  19      12.419  20.625 -42.675  1.00  0.00           H  
ATOM    941  HD2 PHE B  19       9.493  17.461 -42.915  1.00  0.00           H  
ATOM    942  HE1 PHE B  19      11.250  21.831 -44.479  1.00  0.00           H  
ATOM    943  HE2 PHE B  19       8.322  18.695 -44.703  1.00  0.00           H  
ATOM    944  HZ  PHE B  19       9.190  20.883 -45.485  1.00  0.00           H  
ATOM    945  N   PHE B  20      11.009  15.285 -40.859  1.00  0.00           N  
ATOM    946  CA  PHE B  20      10.476  13.967 -41.217  1.00  0.00           C  
ATOM    947  C   PHE B  20      10.756  12.958 -40.099  1.00  0.00           C  
ATOM    948  O   PHE B  20      11.881  12.484 -39.949  1.00  0.00           O  
ATOM    949  CB  PHE B  20      11.082  13.527 -42.560  1.00  0.00           C  
ATOM    950  CG  PHE B  20      10.729  14.453 -43.708  1.00  0.00           C  
ATOM    951  CD1 PHE B  20       9.464  14.344 -44.304  1.00  0.00           C  
ATOM    952  CD2 PHE B  20      11.620  15.453 -44.147  1.00  0.00           C  
ATOM    953  CE1 PHE B  20       9.059  15.266 -45.282  1.00  0.00           C  
ATOM    954  CE2 PHE B  20      11.227  16.350 -45.160  1.00  0.00           C  
ATOM    955  CZ  PHE B  20       9.941  16.266 -45.717  1.00  0.00           C  
ATOM    956  H   PHE B  20      12.017  15.383 -40.838  1.00  0.00           H  
ATOM    957  HA  PHE B  20       9.396  14.029 -41.352  1.00  0.00           H  
ATOM    958  HB2 PHE B  20      10.716  12.526 -42.798  1.00  0.00           H  
ATOM    959  HB3 PHE B  20      12.163  13.462 -42.462  1.00  0.00           H  
ATOM    960  HD1 PHE B  20       8.802  13.541 -44.009  1.00  0.00           H  
ATOM    961  HD2 PHE B  20      12.597  15.541 -43.697  1.00  0.00           H  
ATOM    962  HE1 PHE B  20       8.073  15.195 -45.709  1.00  0.00           H  
ATOM    963  HE2 PHE B  20      11.893  17.128 -45.500  1.00  0.00           H  
ATOM    964  HZ  PHE B  20       9.629  16.965 -46.480  1.00  0.00           H  
ATOM    965  N   ALA B  21       9.749  12.635 -39.288  1.00  0.00           N  
ATOM    966  CA  ALA B  21       9.899  11.639 -38.226  1.00  0.00           C  
ATOM    967  C   ALA B  21       9.950  10.203 -38.785  1.00  0.00           C  
ATOM    968  O   ALA B  21      10.742   9.397 -38.308  1.00  0.00           O  
ATOM    969  CB  ALA B  21       8.773  11.831 -37.206  1.00  0.00           C  
ATOM    970  H   ALA B  21       8.826  13.012 -39.477  1.00  0.00           H  
ATOM    971  HA  ALA B  21      10.845  11.817 -37.714  1.00  0.00           H  
ATOM    972  HB1 ALA B  21       8.796  12.846 -36.809  1.00  0.00           H  
ATOM    973  HB2 ALA B  21       7.811  11.648 -37.679  1.00  0.00           H  
ATOM    974  HB3 ALA B  21       8.903  11.123 -36.386  1.00  0.00           H  
ATOM    975  N   GLU B  22       9.194   9.931 -39.852  1.00  0.00           N  
ATOM    976  CA  GLU B  22       9.190   8.663 -40.589  1.00  0.00           C  
ATOM    977  C   GLU B  22       9.080   8.965 -42.093  1.00  0.00           C  
ATOM    978  O   GLU B  22       8.015   9.363 -42.562  1.00  0.00           O  
ATOM    979  CB  GLU B  22       8.039   7.774 -40.074  1.00  0.00           C  
ATOM    980  CG  GLU B  22       8.022   6.373 -40.709  1.00  0.00           C  
ATOM    981  CD  GLU B  22       6.878   5.498 -40.163  1.00  0.00           C  
ATOM    982  OE1 GLU B  22       6.721   5.450 -38.921  1.00  0.00           O  
ATOM    983  OE2 GLU B  22       6.178   4.862 -40.986  1.00  0.00           O1-
ATOM    984  H   GLU B  22       8.602  10.661 -40.215  1.00  0.00           H  
ATOM    985  HA  GLU B  22      10.127   8.129 -40.413  1.00  0.00           H  
ATOM    986  HB2 GLU B  22       7.085   8.264 -40.268  1.00  0.00           H  
ATOM    987  HB3 GLU B  22       8.152   7.669 -38.994  1.00  0.00           H  
ATOM    988  HG2 GLU B  22       8.978   5.884 -40.505  1.00  0.00           H  
ATOM    989  HG3 GLU B  22       7.923   6.475 -41.792  1.00  0.00           H  
ATOM    990  N   ASP B  23      10.216   8.838 -42.790  1.00  0.00           N  
ATOM    991  CA  ASP B  23      10.432   8.914 -44.245  1.00  0.00           C  
ATOM    992  C   ASP B  23       9.930  10.155 -45.039  1.00  0.00           C  
ATOM    993  O   ASP B  23       9.041  10.917 -44.657  1.00  0.00           O  
ATOM    994  CB  ASP B  23      10.000   7.579 -44.894  1.00  0.00           C  
ATOM    995  CG  ASP B  23      10.575   7.373 -46.303  1.00  0.00           C  
ATOM    996  OD1 ASP B  23      11.698   7.875 -46.557  1.00  0.00           O  
ATOM    997  OD2 ASP B  23       9.877   6.780 -47.150  1.00  0.00           O1-
ATOM    998  H   ASP B  23      11.028   8.524 -42.271  1.00  0.00           H  
ATOM    999  HA  ASP B  23      11.517   8.946 -44.343  1.00  0.00           H  
ATOM   1000  HB2 ASP B  23       8.910   7.544 -44.934  1.00  0.00           H  
ATOM   1001  HB3 ASP B  23      10.344   6.753 -44.269  1.00  0.00           H  
ATOM   1002  N   VAL B  24      10.535  10.333 -46.216  1.00  0.00           N  
ATOM   1003  CA  VAL B  24       9.942  10.935 -47.416  1.00  0.00           C  
ATOM   1004  C   VAL B  24      10.694  10.414 -48.647  1.00  0.00           C  
ATOM   1005  O   VAL B  24      11.898  10.631 -48.789  1.00  0.00           O  
ATOM   1006  CB  VAL B  24       9.904  12.475 -47.360  1.00  0.00           C  
ATOM   1007  CG1 VAL B  24      11.238  13.135 -46.999  1.00  0.00           C  
ATOM   1008  CG2 VAL B  24       9.403  13.077 -48.676  1.00  0.00           C  
ATOM   1009  H   VAL B  24      11.271   9.657 -46.415  1.00  0.00           H  
ATOM   1010  HA  VAL B  24       8.913  10.586 -47.480  1.00  0.00           H  
ATOM   1011  HB  VAL B  24       9.181  12.751 -46.596  1.00  0.00           H  
ATOM   1012 HG11 VAL B  24      11.540  12.821 -46.003  1.00  0.00           H  
ATOM   1013 HG12 VAL B  24      12.009  12.885 -47.724  1.00  0.00           H  
ATOM   1014 HG13 VAL B  24      11.100  14.209 -46.988  1.00  0.00           H  
ATOM   1015 HG21 VAL B  24       8.464  12.605 -48.957  1.00  0.00           H  
ATOM   1016 HG22 VAL B  24       9.239  14.146 -48.550  1.00  0.00           H  
ATOM   1017 HG23 VAL B  24      10.138  12.935 -49.465  1.00  0.00           H  
ATOM   1018  N   GLY B  25       9.984   9.789 -49.588  1.00  0.00           N  
ATOM   1019  CA  GLY B  25      10.571   9.081 -50.731  1.00  0.00           C  
ATOM   1020  C   GLY B  25      11.425   9.951 -51.664  1.00  0.00           C  
ATOM   1021  O   GLY B  25      12.372   9.451 -52.274  1.00  0.00           O  
ATOM   1022  H   GLY B  25       8.992   9.640 -49.400  1.00  0.00           H  
ATOM   1023  HA2 GLY B  25       9.759   8.654 -51.320  1.00  0.00           H  
ATOM   1024  HA3 GLY B  25      11.186   8.262 -50.357  1.00  0.00           H  
ATOM   1025  N   SER B  26      11.158  11.260 -51.739  1.00  0.00           N  
ATOM   1026  CA  SER B  26      12.028  12.251 -52.390  1.00  0.00           C  
ATOM   1027  C   SER B  26      11.762  13.677 -51.900  1.00  0.00           C  
ATOM   1028  O   SER B  26      10.610  14.109 -51.846  1.00  0.00           O  
ATOM   1029  CB  SER B  26      11.847  12.232 -53.913  1.00  0.00           C  
ATOM   1030  OG  SER B  26      12.506  11.115 -54.469  1.00  0.00           O  
ATOM   1031  H   SER B  26      10.388  11.607 -51.187  1.00  0.00           H  
ATOM   1032  HA  SER B  26      13.062  12.001 -52.164  1.00  0.00           H  
ATOM   1033  HB2 SER B  26      12.283  13.134 -54.346  1.00  0.00           H  
ATOM   1034  HB3 SER B  26      10.787  12.203 -54.162  1.00  0.00           H  
ATOM   1035  HG  SER B  26      12.428  10.374 -53.842  1.00  0.00           H  
ATOM   1036  N   ASN B  27      12.842  14.437 -51.689  1.00  0.00           N  
ATOM   1037  CA  ASN B  27      12.856  15.888 -51.486  1.00  0.00           C  
ATOM   1038  C   ASN B  27      13.724  16.545 -52.571  1.00  0.00           C  
ATOM   1039  O   ASN B  27      14.905  16.221 -52.680  1.00  0.00           O  
ATOM   1040  CB  ASN B  27      13.451  16.235 -50.101  1.00  0.00           C  
ATOM   1041  CG  ASN B  27      12.573  15.950 -48.901  1.00  0.00           C  
ATOM   1042  ND2 ASN B  27      13.140  15.890 -47.722  1.00  0.00           N  
ATOM   1043  OD1 ASN B  27      11.360  15.909 -48.965  1.00  0.00           O  
ATOM   1044  H   ASN B  27      13.746  13.995 -51.834  1.00  0.00           H  
ATOM   1045  HA  ASN B  27      11.844  16.291 -51.558  1.00  0.00           H  
ATOM   1046  HB2 ASN B  27      13.679  17.300 -50.072  1.00  0.00           H  
ATOM   1047  HB3 ASN B  27      14.389  15.702 -49.973  1.00  0.00           H  
ATOM   1048 HD21 ASN B  27      12.538  15.678 -46.945  1.00  0.00           H  
ATOM   1049 HD22 ASN B  27      14.154  15.918 -47.637  1.00  0.00           H  
ATOM   1050  N   LYS B  28      13.206  17.573 -53.245  1.00  0.00           N  
ATOM   1051  CA  LYS B  28      13.984  18.611 -53.937  1.00  0.00           C  
ATOM   1052  C   LYS B  28      13.881  19.887 -53.103  1.00  0.00           C  
ATOM   1053  O   LYS B  28      12.861  20.569 -53.164  1.00  0.00           O  
ATOM   1054  CB  LYS B  28      13.438  18.791 -55.370  1.00  0.00           C  
ATOM   1055  CG  LYS B  28      13.993  20.022 -56.115  1.00  0.00           C  
ATOM   1056  CD  LYS B  28      15.472  19.934 -56.521  1.00  0.00           C  
ATOM   1057  CE  LYS B  28      15.605  19.339 -57.931  1.00  0.00           C  
ATOM   1058  NZ  LYS B  28      16.323  20.269 -58.830  1.00  0.00           N1+
ATOM   1059  H   LYS B  28      12.209  17.749 -53.133  1.00  0.00           H  
ATOM   1060  HA  LYS B  28      15.035  18.324 -53.989  1.00  0.00           H  
ATOM   1061  HB2 LYS B  28      12.353  18.904 -55.313  1.00  0.00           H  
ATOM   1062  HB3 LYS B  28      13.648  17.892 -55.951  1.00  0.00           H  
ATOM   1063  HG2 LYS B  28      13.864  20.912 -55.502  1.00  0.00           H  
ATOM   1064  HG3 LYS B  28      13.385  20.183 -57.006  1.00  0.00           H  
ATOM   1065  HD2 LYS B  28      16.042  19.341 -55.805  1.00  0.00           H  
ATOM   1066  HD3 LYS B  28      15.882  20.946 -56.509  1.00  0.00           H  
ATOM   1067  HE2 LYS B  28      14.605  19.158 -58.331  1.00  0.00           H  
ATOM   1068  HE3 LYS B  28      16.138  18.388 -57.871  1.00  0.00           H  
ATOM   1069  HZ1 LYS B  28      17.268  20.444 -58.489  1.00  0.00           H  
ATOM   1070  HZ2 LYS B  28      16.380  19.957 -59.782  1.00  0.00           H  
ATOM   1071  HZ3 LYS B  28      15.876  21.196 -58.841  1.00  0.00           H  
ATOM   1072  N   GLY B  29      14.916  20.197 -52.321  1.00  0.00           N  
ATOM   1073  CA  GLY B  29      14.949  21.365 -51.434  1.00  0.00           C  
ATOM   1074  C   GLY B  29      13.999  21.286 -50.237  1.00  0.00           C  
ATOM   1075  O   GLY B  29      12.786  21.201 -50.396  1.00  0.00           O  
ATOM   1076  H   GLY B  29      15.733  19.595 -52.338  1.00  0.00           H  
ATOM   1077  HA2 GLY B  29      14.693  22.254 -52.005  1.00  0.00           H  
ATOM   1078  HA3 GLY B  29      15.956  21.502 -51.056  1.00  0.00           H  
ATOM   1079  N   ALA B  30      14.539  21.430 -49.028  1.00  0.00           N  
ATOM   1080  CA  ALA B  30      13.766  21.687 -47.811  1.00  0.00           C  
ATOM   1081  C   ALA B  30      14.650  22.355 -46.739  1.00  0.00           C  
ATOM   1082  O   ALA B  30      15.867  22.149 -46.742  1.00  0.00           O  
ATOM   1083  CB  ALA B  30      13.168  20.360 -47.316  1.00  0.00           C  
ATOM   1084  H   ALA B  30      15.545  21.427 -48.941  1.00  0.00           H  
ATOM   1085  HA  ALA B  30      12.953  22.371 -48.054  1.00  0.00           H  
ATOM   1086  HB1 ALA B  30      12.557  20.538 -46.432  1.00  0.00           H  
ATOM   1087  HB2 ALA B  30      12.531  19.927 -48.087  1.00  0.00           H  
ATOM   1088  HB3 ALA B  30      13.967  19.655 -47.078  1.00  0.00           H  
ATOM   1089  N   ILE B  31      14.067  23.109 -45.795  1.00  0.00           N  
ATOM   1090  CA  ILE B  31      14.802  23.633 -44.620  1.00  0.00           C  
ATOM   1091  C   ILE B  31      14.019  23.433 -43.317  1.00  0.00           C  
ATOM   1092  O   ILE B  31      12.791  23.550 -43.302  1.00  0.00           O  
ATOM   1093  CB  ILE B  31      15.336  25.091 -44.792  1.00  0.00           C  
ATOM   1094  CG1 ILE B  31      14.403  26.249 -44.360  1.00  0.00           C  
ATOM   1095  CG2 ILE B  31      15.790  25.381 -46.237  1.00  0.00           C  
ATOM   1096  CD1 ILE B  31      14.377  26.568 -42.857  1.00  0.00           C  
ATOM   1097  H   ILE B  31      13.060  23.224 -45.823  1.00  0.00           H  
ATOM   1098  HA  ILE B  31      15.692  23.019 -44.513  1.00  0.00           H  
ATOM   1099  HB  ILE B  31      16.231  25.164 -44.172  1.00  0.00           H  
ATOM   1100 HG12 ILE B  31      13.395  26.041 -44.700  1.00  0.00           H  
ATOM   1101 HG13 ILE B  31      14.733  27.165 -44.851  1.00  0.00           H  
ATOM   1102 HG21 ILE B  31      16.478  24.611 -46.581  1.00  0.00           H  
ATOM   1103 HG22 ILE B  31      14.928  25.416 -46.905  1.00  0.00           H  
ATOM   1104 HG23 ILE B  31      16.307  26.340 -46.280  1.00  0.00           H  
ATOM   1105 HD11 ILE B  31      13.954  27.561 -42.710  1.00  0.00           H  
ATOM   1106 HD12 ILE B  31      13.753  25.861 -42.318  1.00  0.00           H  
ATOM   1107 HD13 ILE B  31      15.388  26.556 -42.450  1.00  0.00           H  
ATOM   1108  N   ILE B  32      14.738  23.229 -42.209  1.00  0.00           N  
ATOM   1109  CA  ILE B  32      14.212  23.378 -40.842  1.00  0.00           C  
ATOM   1110  C   ILE B  32      15.178  24.201 -39.982  1.00  0.00           C  
ATOM   1111  O   ILE B  32      16.389  23.994 -40.034  1.00  0.00           O  
ATOM   1112  CB  ILE B  32      13.802  22.026 -40.200  1.00  0.00           C  
ATOM   1113  CG1 ILE B  32      13.412  22.205 -38.713  1.00  0.00           C  
ATOM   1114  CG2 ILE B  32      14.884  20.947 -40.365  1.00  0.00           C  
ATOM   1115  CD1 ILE B  32      12.757  20.975 -38.076  1.00  0.00           C  
ATOM   1116  H   ILE B  32      15.744  23.129 -42.304  1.00  0.00           H  
ATOM   1117  HA  ILE B  32      13.307  23.967 -40.919  1.00  0.00           H  
ATOM   1118  HB  ILE B  32      12.915  21.680 -40.729  1.00  0.00           H  
ATOM   1119 HG12 ILE B  32      12.706  23.032 -38.637  1.00  0.00           H  
ATOM   1120 HG13 ILE B  32      14.296  22.458 -38.126  1.00  0.00           H  
ATOM   1121 HG21 ILE B  32      15.809  21.288 -39.911  1.00  0.00           H  
ATOM   1122 HG22 ILE B  32      14.571  20.009 -39.910  1.00  0.00           H  
ATOM   1123 HG23 ILE B  32      15.056  20.755 -41.421  1.00  0.00           H  
ATOM   1124 HD11 ILE B  32      11.935  20.626 -38.701  1.00  0.00           H  
ATOM   1125 HD12 ILE B  32      13.488  20.176 -37.951  1.00  0.00           H  
ATOM   1126 HD13 ILE B  32      12.368  21.242 -37.094  1.00  0.00           H  
ATOM   1127  N   GLY B  33      14.666  25.140 -39.182  1.00  0.00           N  
ATOM   1128  CA  GLY B  33      15.509  25.970 -38.317  1.00  0.00           C  
ATOM   1129  C   GLY B  33      14.801  27.181 -37.715  1.00  0.00           C  
ATOM   1130  O   GLY B  33      13.577  27.308 -37.783  1.00  0.00           O  
ATOM   1131  H   GLY B  33      13.664  25.295 -39.177  1.00  0.00           H  
ATOM   1132  HA2 GLY B  33      16.356  26.335 -38.898  1.00  0.00           H  
ATOM   1133  HA3 GLY B  33      15.903  25.362 -37.502  1.00  0.00           H  
ATOM   1134  N   LEU B  34      15.592  28.088 -37.140  1.00  0.00           N  
ATOM   1135  CA  LEU B  34      15.127  29.375 -36.619  1.00  0.00           C  
ATOM   1136  C   LEU B  34      16.177  30.477 -36.800  1.00  0.00           C  
ATOM   1137  O   LEU B  34      17.368  30.214 -36.656  1.00  0.00           O  
ATOM   1138  CB  LEU B  34      14.644  29.244 -35.159  1.00  0.00           C  
ATOM   1139  CG  LEU B  34      15.712  29.055 -34.059  1.00  0.00           C  
ATOM   1140  CD1 LEU B  34      15.031  29.138 -32.691  1.00  0.00           C  
ATOM   1141  CD2 LEU B  34      16.435  27.707 -34.122  1.00  0.00           C  
ATOM   1142  H   LEU B  34      16.591  27.918 -37.129  1.00  0.00           H  
ATOM   1143  HA  LEU B  34      14.270  29.660 -37.226  1.00  0.00           H  
ATOM   1144  HB2 LEU B  34      13.937  28.418 -35.102  1.00  0.00           H  
ATOM   1145  HB3 LEU B  34      14.094  30.157 -34.928  1.00  0.00           H  
ATOM   1146  HG  LEU B  34      16.447  29.857 -34.118  1.00  0.00           H  
ATOM   1147 HD11 LEU B  34      14.531  30.101 -32.587  1.00  0.00           H  
ATOM   1148 HD12 LEU B  34      14.298  28.339 -32.586  1.00  0.00           H  
ATOM   1149 HD13 LEU B  34      15.778  29.050 -31.902  1.00  0.00           H  
ATOM   1150 HD21 LEU B  34      17.025  27.645 -35.032  1.00  0.00           H  
ATOM   1151 HD22 LEU B  34      17.112  27.612 -33.273  1.00  0.00           H  
ATOM   1152 HD23 LEU B  34      15.712  26.892 -34.103  1.00  0.00           H  
ATOM   1153  N   MET B  35      15.739  31.700 -37.115  1.00  0.00           N  
ATOM   1154  CA  MET B  35      16.602  32.767 -37.652  1.00  0.00           C  
ATOM   1155  C   MET B  35      17.339  32.294 -38.921  1.00  0.00           C  
ATOM   1156  O   MET B  35      18.503  31.901 -38.882  1.00  0.00           O  
ATOM   1157  CB  MET B  35      17.514  33.342 -36.553  1.00  0.00           C  
ATOM   1158  CG  MET B  35      18.255  34.600 -37.024  1.00  0.00           C  
ATOM   1159  SD  MET B  35      19.383  35.311 -35.793  1.00  0.00           S  
ATOM   1160  CE  MET B  35      18.196  36.031 -34.627  1.00  0.00           C  
ATOM   1161  H   MET B  35      14.737  31.820 -37.216  1.00  0.00           H  
ATOM   1162  HA  MET B  35      15.949  33.583 -37.960  1.00  0.00           H  
ATOM   1163  HB2 MET B  35      18.248  32.599 -36.244  1.00  0.00           H  
ATOM   1164  HB3 MET B  35      16.900  33.599 -35.690  1.00  0.00           H  
ATOM   1165  HG2 MET B  35      17.527  35.359 -37.313  1.00  0.00           H  
ATOM   1166  HG3 MET B  35      18.844  34.351 -37.906  1.00  0.00           H  
ATOM   1167  HE1 MET B  35      18.737  36.532 -33.824  1.00  0.00           H  
ATOM   1168  HE2 MET B  35      17.570  36.758 -35.145  1.00  0.00           H  
ATOM   1169  HE3 MET B  35      17.569  35.248 -34.202  1.00  0.00           H  
ATOM   1170  N   VAL B  36      16.613  32.262 -40.041  1.00  0.00           N  
ATOM   1171  CA  VAL B  36      17.068  31.789 -41.360  1.00  0.00           C  
ATOM   1172  C   VAL B  36      16.703  32.831 -42.421  1.00  0.00           C  
ATOM   1173  O   VAL B  36      15.618  33.410 -42.364  1.00  0.00           O  
ATOM   1174  CB  VAL B  36      16.437  30.417 -41.693  1.00  0.00           C  
ATOM   1175  CG1 VAL B  36      16.865  29.868 -43.062  1.00  0.00           C  
ATOM   1176  CG2 VAL B  36      16.772  29.354 -40.634  1.00  0.00           C  
ATOM   1177  H   VAL B  36      15.654  32.595 -39.982  1.00  0.00           H  
ATOM   1178  HA  VAL B  36      18.151  31.679 -41.351  1.00  0.00           H  
ATOM   1179  HB  VAL B  36      15.355  30.535 -41.708  1.00  0.00           H  
ATOM   1180 HG11 VAL B  36      17.949  29.804 -43.130  1.00  0.00           H  
ATOM   1181 HG12 VAL B  36      16.437  28.879 -43.218  1.00  0.00           H  
ATOM   1182 HG13 VAL B  36      16.497  30.514 -43.859  1.00  0.00           H  
ATOM   1183 HG21 VAL B  36      17.851  29.254 -40.527  1.00  0.00           H  
ATOM   1184 HG22 VAL B  36      16.345  29.635 -39.673  1.00  0.00           H  
ATOM   1185 HG23 VAL B  36      16.348  28.391 -40.921  1.00  0.00           H  
ATOM   1186  N   GLY B  37      17.581  33.068 -43.398  1.00  0.00           N  
ATOM   1187  CA  GLY B  37      17.334  33.985 -44.514  1.00  0.00           C  
ATOM   1188  C   GLY B  37      16.293  33.490 -45.528  1.00  0.00           C  
ATOM   1189  O   GLY B  37      15.558  32.531 -45.295  1.00  0.00           O  
ATOM   1190  H   GLY B  37      18.484  32.607 -43.360  1.00  0.00           H  
ATOM   1191  HA2 GLY B  37      18.273  34.147 -45.041  1.00  0.00           H  
ATOM   1192  HA3 GLY B  37      16.998  34.943 -44.119  1.00  0.00           H  
ATOM   1193  N   GLY B  38      16.206  34.184 -46.668  1.00  0.00           N  
ATOM   1194  CA  GLY B  38      15.361  33.768 -47.794  1.00  0.00           C  
ATOM   1195  C   GLY B  38      15.877  32.494 -48.472  1.00  0.00           C  
ATOM   1196  O   GLY B  38      17.081  32.228 -48.463  1.00  0.00           O  
ATOM   1197  H   GLY B  38      16.844  34.948 -46.813  1.00  0.00           H  
ATOM   1198  HA2 GLY B  38      15.310  34.560 -48.540  1.00  0.00           H  
ATOM   1199  HA3 GLY B  38      14.351  33.577 -47.430  1.00  0.00           H  
ATOM   1200  N   VAL B  39      14.970  31.718 -49.067  1.00  0.00           N  
ATOM   1201  CA  VAL B  39      15.248  30.370 -49.596  1.00  0.00           C  
ATOM   1202  C   VAL B  39      14.810  30.269 -51.061  1.00  0.00           C  
ATOM   1203  O   VAL B  39      13.711  30.701 -51.396  1.00  0.00           O  
ATOM   1204  CB  VAL B  39      14.548  29.286 -48.746  1.00  0.00           C  
ATOM   1205  CG1 VAL B  39      15.055  27.879 -49.089  1.00  0.00           C  
ATOM   1206  CG2 VAL B  39      14.737  29.477 -47.233  1.00  0.00           C  
ATOM   1207  H   VAL B  39      14.006  32.043 -49.090  1.00  0.00           H  
ATOM   1208  HA  VAL B  39      16.317  30.185 -49.543  1.00  0.00           H  
ATOM   1209  HB  VAL B  39      13.481  29.323 -48.953  1.00  0.00           H  
ATOM   1210 HG11 VAL B  39      16.097  27.768 -48.801  1.00  0.00           H  
ATOM   1211 HG12 VAL B  39      14.454  27.139 -48.561  1.00  0.00           H  
ATOM   1212 HG13 VAL B  39      14.968  27.693 -50.157  1.00  0.00           H  
ATOM   1213 HG21 VAL B  39      15.798  29.531 -46.986  1.00  0.00           H  
ATOM   1214 HG22 VAL B  39      14.252  30.397 -46.903  1.00  0.00           H  
ATOM   1215 HG23 VAL B  39      14.279  28.650 -46.693  1.00  0.00           H  
ATOM   1216  N   VAL B  40      15.614  29.654 -51.934  1.00  0.00           N  
ATOM   1217  CA  VAL B  40      15.295  29.454 -53.365  1.00  0.00           C  
ATOM   1218  C   VAL B  40      15.432  27.978 -53.755  1.00  0.00           C  
ATOM   1219  O   VAL B  40      16.443  27.363 -53.422  1.00  0.00           O  
ATOM   1220  CB  VAL B  40      16.180  30.337 -54.269  1.00  0.00           C  
ATOM   1221  CG1 VAL B  40      15.695  30.295 -55.724  1.00  0.00           C  
ATOM   1222  CG2 VAL B  40      16.201  31.807 -53.825  1.00  0.00           C  
ATOM   1223  H   VAL B  40      16.537  29.379 -51.611  1.00  0.00           H  
ATOM   1224  HA  VAL B  40      14.266  29.753 -53.536  1.00  0.00           H  
ATOM   1225  HB  VAL B  40      17.202  29.963 -54.237  1.00  0.00           H  
ATOM   1226 HG11 VAL B  40      14.656  30.620 -55.785  1.00  0.00           H  
ATOM   1227 HG12 VAL B  40      16.311  30.951 -56.339  1.00  0.00           H  
ATOM   1228 HG13 VAL B  40      15.779  29.284 -56.123  1.00  0.00           H  
ATOM   1229 HG21 VAL B  40      15.186  32.196 -53.762  1.00  0.00           H  
ATOM   1230 HG22 VAL B  40      16.678  31.895 -52.848  1.00  0.00           H  
ATOM   1231 HG23 VAL B  40      16.776  32.403 -54.533  1.00  0.00           H  
ATOM   1232  N   ILE B  41      14.454  27.397 -54.463  1.00  0.00           N  
ATOM   1233  CA  ILE B  41      14.455  25.972 -54.850  1.00  0.00           C  
ATOM   1234  C   ILE B  41      14.079  25.762 -56.327  1.00  0.00           C  
ATOM   1235  O   ILE B  41      12.965  26.105 -56.730  1.00  0.00           O  
ATOM   1236  CB  ILE B  41      13.530  25.138 -53.930  1.00  0.00           C  
ATOM   1237  CG1 ILE B  41      13.869  25.290 -52.426  1.00  0.00           C  
ATOM   1238  CG2 ILE B  41      13.634  23.647 -54.301  1.00  0.00           C  
ATOM   1239  CD1 ILE B  41      13.003  26.337 -51.713  1.00  0.00           C  
ATOM   1240  H   ILE B  41      13.622  27.944 -54.667  1.00  0.00           H  
ATOM   1241  HA  ILE B  41      15.461  25.584 -54.718  1.00  0.00           H  
ATOM   1242  HB  ILE B  41      12.496  25.445 -54.094  1.00  0.00           H  
ATOM   1243 HG12 ILE B  41      14.922  25.537 -52.299  1.00  0.00           H  
ATOM   1244 HG13 ILE B  41      13.716  24.344 -51.914  1.00  0.00           H  
ATOM   1245 HG21 ILE B  41      14.661  23.299 -54.188  1.00  0.00           H  
ATOM   1246 HG22 ILE B  41      12.979  23.064 -53.657  1.00  0.00           H  
ATOM   1247 HG23 ILE B  41      13.318  23.477 -55.329  1.00  0.00           H  
ATOM   1248 HD11 ILE B  41      11.948  26.142 -51.897  1.00  0.00           H  
ATOM   1249 HD12 ILE B  41      13.176  26.275 -50.640  1.00  0.00           H  
ATOM   1250 HD13 ILE B  41      13.243  27.341 -52.058  1.00  0.00           H  
ATOM   1251  N   ALA B  42      14.951  25.077 -57.078  1.00  0.00           N  
ATOM   1252  CA  ALA B  42      14.754  24.681 -58.480  1.00  0.00           C  
ATOM   1253  C   ALA B  42      15.135  23.207 -58.723  1.00  0.00           C  
ATOM   1254  O   ALA B  42      16.239  22.909 -59.217  1.00  0.00           O  
ATOM   1255  CB  ALA B  42      15.523  25.668 -59.372  1.00  0.00           C  
ATOM   1256  OXT ALA B  42      14.330  22.307 -58.387  1.00  0.00           O1-
ATOM   1257  H   ALA B  42      15.837  24.817 -56.654  1.00  0.00           H  
ATOM   1258  HA  ALA B  42      13.701  24.774 -58.737  1.00  0.00           H  
ATOM   1259  HB1 ALA B  42      15.159  26.682 -59.203  1.00  0.00           H  
ATOM   1260  HB2 ALA B  42      16.590  25.618 -59.149  1.00  0.00           H  
ATOM   1261  HB3 ALA B  42      15.366  25.405 -60.419  1.00  0.00           H  
TER    1262      ALA B  42 
ATOM   1263  N   ASP C   1      11.748   7.671   9.882  1.00  0.00           N1+
ATOM   1264  CA  ASP C   1      12.591   7.368   8.699  1.00  0.00           C  
ATOM   1265  C   ASP C   1      12.039   8.120   7.487  1.00  0.00           C  
ATOM   1266  O   ASP C   1      11.000   8.756   7.622  1.00  0.00           O  
ATOM   1267  CB  ASP C   1      12.622   5.852   8.445  1.00  0.00           C  
ATOM   1268  CG  ASP C   1      11.225   5.357   8.072  1.00  0.00           C  
ATOM   1269  OD1 ASP C   1      10.294   5.647   8.858  1.00  0.00           O  
ATOM   1270  OD2 ASP C   1      11.034   4.857   6.951  1.00  0.00           O1-
ATOM   1271  H1  ASP C   1      11.559   8.663   9.924  1.00  0.00           H  
ATOM   1272  H2  ASP C   1      12.173   7.334  10.732  1.00  0.00           H  
ATOM   1273  H3  ASP C   1      10.860   7.191   9.747  1.00  0.00           H  
ATOM   1274  HA  ASP C   1      13.606   7.720   8.874  1.00  0.00           H  
ATOM   1275  HB2 ASP C   1      12.965   5.342   9.346  1.00  0.00           H  
ATOM   1276  HB3 ASP C   1      13.325   5.637   7.638  1.00  0.00           H  
ATOM   1277  N   ALA C   2      12.746   8.117   6.356  1.00  0.00           N  
ATOM   1278  CA  ALA C   2      12.342   8.774   5.111  1.00  0.00           C  
ATOM   1279  C   ALA C   2      13.120   8.189   3.920  1.00  0.00           C  
ATOM   1280  O   ALA C   2      14.215   7.665   4.122  1.00  0.00           O  
ATOM   1281  CB  ALA C   2      12.634  10.279   5.223  1.00  0.00           C  
ATOM   1282  H   ALA C   2      13.589   7.559   6.288  1.00  0.00           H  
ATOM   1283  HA  ALA C   2      11.277   8.623   4.942  1.00  0.00           H  
ATOM   1284  HB1 ALA C   2      13.708  10.438   5.333  1.00  0.00           H  
ATOM   1285  HB2 ALA C   2      12.289  10.787   4.321  1.00  0.00           H  
ATOM   1286  HB3 ALA C   2      12.121  10.705   6.084  1.00  0.00           H  
ATOM   1287  N   GLU C   3      12.653   8.419   2.691  1.00  0.00           N  
ATOM   1288  CA  GLU C   3      13.508   8.378   1.500  1.00  0.00           C  
ATOM   1289  C   GLU C   3      13.688   9.792   0.928  1.00  0.00           C  
ATOM   1290  O   GLU C   3      12.725  10.542   0.756  1.00  0.00           O  
ATOM   1291  CB  GLU C   3      12.995   7.380   0.448  1.00  0.00           C  
ATOM   1292  CG  GLU C   3      14.086   7.154  -0.610  1.00  0.00           C  
ATOM   1293  CD  GLU C   3      13.679   6.171  -1.708  1.00  0.00           C  
ATOM   1294  OE1 GLU C   3      12.874   6.552  -2.590  1.00  0.00           O  
ATOM   1295  OE2 GLU C   3      14.289   5.090  -1.816  1.00  0.00           O1-
ATOM   1296  H   GLU C   3      11.738   8.853   2.589  1.00  0.00           H  
ATOM   1297  HA  GLU C   3      14.496   8.025   1.800  1.00  0.00           H  
ATOM   1298  HB2 GLU C   3      12.090   7.769  -0.021  1.00  0.00           H  
ATOM   1299  HB3 GLU C   3      12.768   6.428   0.930  1.00  0.00           H  
ATOM   1300  HG2 GLU C   3      14.990   6.793  -0.114  1.00  0.00           H  
ATOM   1301  HG3 GLU C   3      14.332   8.105  -1.085  1.00  0.00           H  
ATOM   1302  N   PHE C   4      14.940  10.154   0.637  1.00  0.00           N  
ATOM   1303  CA  PHE C   4      15.326  11.437   0.053  1.00  0.00           C  
ATOM   1304  C   PHE C   4      15.797  11.219  -1.388  1.00  0.00           C  
ATOM   1305  O   PHE C   4      16.899  10.706  -1.602  1.00  0.00           O  
ATOM   1306  CB  PHE C   4      16.421  12.099   0.916  1.00  0.00           C  
ATOM   1307  CG  PHE C   4      15.954  12.935   2.100  1.00  0.00           C  
ATOM   1308  CD1 PHE C   4      15.016  12.440   3.029  1.00  0.00           C  
ATOM   1309  CD2 PHE C   4      16.476  14.233   2.280  1.00  0.00           C  
ATOM   1310  CE1 PHE C   4      14.574  13.249   4.091  1.00  0.00           C  
ATOM   1311  CE2 PHE C   4      16.037  15.039   3.344  1.00  0.00           C  
ATOM   1312  CZ  PHE C   4      15.079  14.550   4.246  1.00  0.00           C  
ATOM   1313  H   PHE C   4      15.676   9.483   0.801  1.00  0.00           H  
ATOM   1314  HA  PHE C   4      14.467  12.103   0.015  1.00  0.00           H  
ATOM   1315  HB2 PHE C   4      16.995  12.757   0.264  1.00  0.00           H  
ATOM   1316  HB3 PHE C   4      17.112  11.335   1.277  1.00  0.00           H  
ATOM   1317  HD1 PHE C   4      14.620  11.442   2.931  1.00  0.00           H  
ATOM   1318  HD2 PHE C   4      17.210  14.626   1.594  1.00  0.00           H  
ATOM   1319  HE1 PHE C   4      13.841  12.874   4.789  1.00  0.00           H  
ATOM   1320  HE2 PHE C   4      16.431  16.038   3.468  1.00  0.00           H  
ATOM   1321  HZ  PHE C   4      14.736  15.171   5.062  1.00  0.00           H  
ATOM   1322  N   ARG C   5      15.012  11.684  -2.370  1.00  0.00           N  
ATOM   1323  CA  ARG C   5      15.340  11.601  -3.808  1.00  0.00           C  
ATOM   1324  C   ARG C   5      15.716  12.958  -4.412  1.00  0.00           C  
ATOM   1325  O   ARG C   5      15.462  14.010  -3.827  1.00  0.00           O  
ATOM   1326  CB  ARG C   5      14.203  10.908  -4.580  1.00  0.00           C  
ATOM   1327  CG  ARG C   5      14.049   9.414  -4.247  1.00  0.00           C  
ATOM   1328  CD  ARG C   5      15.175   8.526  -4.793  1.00  0.00           C  
ATOM   1329  NE  ARG C   5      14.997   7.118  -4.392  1.00  0.00           N  
ATOM   1330  CZ  ARG C   5      15.739   6.090  -4.760  1.00  0.00           C  
ATOM   1331  NH1 ARG C   5      16.679   6.179  -5.657  1.00  0.00           N  
ATOM   1332  NH2 ARG C   5      15.553   4.923  -4.215  1.00  0.00           N1+
ATOM   1333  H   ARG C   5      14.135  12.125  -2.105  1.00  0.00           H  
ATOM   1334  HA  ARG C   5      16.230  10.982  -3.933  1.00  0.00           H  
ATOM   1335  HB2 ARG C   5      14.388  10.991  -5.651  1.00  0.00           H  
ATOM   1336  HB3 ARG C   5      13.262  11.416  -4.363  1.00  0.00           H  
ATOM   1337  HG2 ARG C   5      13.130   9.075  -4.712  1.00  0.00           H  
ATOM   1338  HG3 ARG C   5      13.959   9.281  -3.169  1.00  0.00           H  
ATOM   1339  HD2 ARG C   5      16.139   8.880  -4.427  1.00  0.00           H  
ATOM   1340  HD3 ARG C   5      15.167   8.594  -5.882  1.00  0.00           H  
ATOM   1341  HE  ARG C   5      14.241   6.901  -3.746  1.00  0.00           H  
ATOM   1342 HH11 ARG C   5      17.221   5.390  -5.931  1.00  0.00           H  
ATOM   1343 HH12 ARG C   5      16.855   7.081  -6.121  1.00  0.00           H  
ATOM   1344 HH21 ARG C   5      14.942   4.870  -3.388  1.00  0.00           H  
ATOM   1345 HH22 ARG C   5      16.125   4.143  -4.449  1.00  0.00           H  
ATOM   1346  N   HIS C   6      16.398  12.897  -5.554  1.00  0.00           N  
ATOM   1347  CA  HIS C   6      17.075  13.988  -6.284  1.00  0.00           C  
ATOM   1348  C   HIS C   6      17.160  13.713  -7.802  1.00  0.00           C  
ATOM   1349  O   HIS C   6      17.759  14.504  -8.522  1.00  0.00           O  
ATOM   1350  CB  HIS C   6      18.531  14.144  -5.760  1.00  0.00           C  
ATOM   1351  CG  HIS C   6      18.809  13.577  -4.387  1.00  0.00           C  
ATOM   1352  CD2 HIS C   6      18.982  12.250  -4.102  1.00  0.00           C  
ATOM   1353  ND1 HIS C   6      18.751  14.264  -3.190  1.00  0.00           N1+
ATOM   1354  CE1 HIS C   6      18.858  13.364  -2.191  1.00  0.00           C  
ATOM   1355  NE2 HIS C   6      18.993  12.132  -2.726  1.00  0.00           N  
ATOM   1356  H   HIS C   6      16.619  11.954  -5.865  1.00  0.00           H  
ATOM   1357  HA  HIS C   6      16.524  14.919  -6.146  1.00  0.00           H  
ATOM   1358  HB2 HIS C   6      18.803  15.200  -5.786  1.00  0.00           H  
ATOM   1359  HB3 HIS C   6      19.214  13.635  -6.445  1.00  0.00           H  
ATOM   1360  HD1 HIS C   6      18.551  15.253  -3.098  1.00  0.00           H  
ATOM   1361  HD2 HIS C   6      18.971  11.435  -4.824  1.00  0.00           H  
ATOM   1362  HE2 HIS C   6      18.836  11.256  -2.221  1.00  0.00           H  
ATOM   1363  HE1 HIS C   6      18.755  13.578  -1.132  1.00  0.00           H  
ATOM   1364  N   ASP C   7      16.819  12.486  -8.201  1.00  0.00           N  
ATOM   1365  CA  ASP C   7      17.770  11.615  -8.909  1.00  0.00           C  
ATOM   1366  C   ASP C   7      17.946  11.987 -10.386  1.00  0.00           C  
ATOM   1367  O   ASP C   7      19.080  12.126 -10.840  1.00  0.00           O  
ATOM   1368  CB  ASP C   7      17.345  10.141  -8.733  1.00  0.00           C  
ATOM   1369  CG  ASP C   7      17.370   9.624  -7.282  1.00  0.00           C  
ATOM   1370  OD1 ASP C   7      17.290  10.439  -6.330  1.00  0.00           O  
ATOM   1371  OD2 ASP C   7      17.390   8.391  -7.087  1.00  0.00           O1-
ATOM   1372  H   ASP C   7      16.202  11.983  -7.589  1.00  0.00           H  
ATOM   1373  HA  ASP C   7      18.753  11.725  -8.448  1.00  0.00           H  
ATOM   1374  HB2 ASP C   7      18.018   9.520  -9.326  1.00  0.00           H  
ATOM   1375  HB3 ASP C   7      16.337  10.014  -9.130  1.00  0.00           H  
ATOM   1376  N   SER C   8      16.844  12.341 -11.053  1.00  0.00           N  
ATOM   1377  CA  SER C   8      16.810  12.934 -12.394  1.00  0.00           C  
ATOM   1378  C   SER C   8      17.317  12.035 -13.531  1.00  0.00           C  
ATOM   1379  O   SER C   8      17.754  10.900 -13.342  1.00  0.00           O  
ATOM   1380  CB  SER C   8      17.518  14.297 -12.356  1.00  0.00           C  
ATOM   1381  OG  SER C   8      17.041  15.146 -13.384  1.00  0.00           O  
ATOM   1382  H   SER C   8      15.956  12.185 -10.590  1.00  0.00           H  
ATOM   1383  HA  SER C   8      15.766  13.129 -12.627  1.00  0.00           H  
ATOM   1384  HB2 SER C   8      18.595  14.156 -12.458  1.00  0.00           H  
ATOM   1385  HB3 SER C   8      17.322  14.778 -11.395  1.00  0.00           H  
ATOM   1386  HG  SER C   8      17.422  16.018 -13.245  1.00  0.00           H  
ATOM   1387  N   GLY C   9      17.193  12.545 -14.755  1.00  0.00           N  
ATOM   1388  CA  GLY C   9      17.559  11.857 -15.984  1.00  0.00           C  
ATOM   1389  C   GLY C   9      17.200  12.678 -17.220  1.00  0.00           C  
ATOM   1390  O   GLY C   9      16.438  13.641 -17.149  1.00  0.00           O  
ATOM   1391  H   GLY C   9      16.780  13.467 -14.839  1.00  0.00           H  
ATOM   1392  HA2 GLY C   9      17.032  10.903 -16.033  1.00  0.00           H  
ATOM   1393  HA3 GLY C   9      18.631  11.662 -15.978  1.00  0.00           H  
ATOM   1394  N   TYR C  10      17.750  12.279 -18.373  1.00  0.00           N  
ATOM   1395  CA  TYR C  10      17.362  12.791 -19.698  1.00  0.00           C  
ATOM   1396  C   TYR C  10      17.350  14.338 -19.781  1.00  0.00           C  
ATOM   1397  O   TYR C  10      16.404  14.948 -20.296  1.00  0.00           O  
ATOM   1398  CB  TYR C  10      16.041  12.122 -20.117  1.00  0.00           C  
ATOM   1399  CG  TYR C  10      16.002  10.612 -19.935  1.00  0.00           C  
ATOM   1400  CD1 TYR C  10      15.537  10.064 -18.722  1.00  0.00           C  
ATOM   1401  CD2 TYR C  10      16.440   9.757 -20.965  1.00  0.00           C  
ATOM   1402  CE1 TYR C  10      15.491   8.670 -18.539  1.00  0.00           C  
ATOM   1403  CE2 TYR C  10      16.396   8.360 -20.785  1.00  0.00           C  
ATOM   1404  CZ  TYR C  10      15.918   7.814 -19.575  1.00  0.00           C  
ATOM   1405  OH  TYR C  10      15.873   6.467 -19.409  1.00  0.00           O  
ATOM   1406  H   TYR C  10      18.331  11.455 -18.346  1.00  0.00           H  
ATOM   1407  HA  TYR C  10      18.126  12.459 -20.401  1.00  0.00           H  
ATOM   1408  HB2 TYR C  10      15.849  12.351 -21.165  1.00  0.00           H  
ATOM   1409  HB3 TYR C  10      15.233  12.552 -19.524  1.00  0.00           H  
ATOM   1410  HD1 TYR C  10      15.206  10.711 -17.919  1.00  0.00           H  
ATOM   1411  HD2 TYR C  10      16.809  10.164 -21.895  1.00  0.00           H  
ATOM   1412  HE1 TYR C  10      15.128   8.265 -17.606  1.00  0.00           H  
ATOM   1413  HE2 TYR C  10      16.724   7.691 -21.567  1.00  0.00           H  
ATOM   1414  HH  TYR C  10      15.518   6.222 -18.554  1.00  0.00           H  
ATOM   1415  N   GLU C  11      18.388  14.951 -19.200  1.00  0.00           N  
ATOM   1416  CA  GLU C  11      18.453  16.355 -18.773  1.00  0.00           C  
ATOM   1417  C   GLU C  11      18.442  17.392 -19.916  1.00  0.00           C  
ATOM   1418  O   GLU C  11      18.147  17.071 -21.063  1.00  0.00           O  
ATOM   1419  CB  GLU C  11      19.627  16.520 -17.782  1.00  0.00           C  
ATOM   1420  CG  GLU C  11      21.037  16.266 -18.343  1.00  0.00           C  
ATOM   1421  CD  GLU C  11      21.504  17.388 -19.274  1.00  0.00           C  
ATOM   1422  OE1 GLU C  11      21.316  17.288 -20.504  1.00  0.00           O  
ATOM   1423  OE2 GLU C  11      22.013  18.426 -18.805  1.00  0.00           O1-
ATOM   1424  H   GLU C  11      19.125  14.357 -18.858  1.00  0.00           H  
ATOM   1425  HA  GLU C  11      17.546  16.549 -18.197  1.00  0.00           H  
ATOM   1426  HB2 GLU C  11      19.467  15.816 -16.964  1.00  0.00           H  
ATOM   1427  HB3 GLU C  11      19.594  17.519 -17.344  1.00  0.00           H  
ATOM   1428  HG2 GLU C  11      21.059  15.307 -18.865  1.00  0.00           H  
ATOM   1429  HG3 GLU C  11      21.730  16.195 -17.502  1.00  0.00           H  
ATOM   1430  N   VAL C  12      18.626  18.674 -19.583  1.00  0.00           N  
ATOM   1431  CA  VAL C  12      18.244  19.846 -20.396  1.00  0.00           C  
ATOM   1432  C   VAL C  12      18.826  19.940 -21.816  1.00  0.00           C  
ATOM   1433  O   VAL C  12      18.324  20.757 -22.596  1.00  0.00           O  
ATOM   1434  CB  VAL C  12      18.545  21.158 -19.637  1.00  0.00           C  
ATOM   1435  CG1 VAL C  12      17.752  21.242 -18.327  1.00  0.00           C  
ATOM   1436  CG2 VAL C  12      20.037  21.344 -19.332  1.00  0.00           C  
ATOM   1437  H   VAL C  12      18.986  18.865 -18.658  1.00  0.00           H  
ATOM   1438  HA  VAL C  12      17.165  19.802 -20.531  1.00  0.00           H  
ATOM   1439  HB  VAL C  12      18.224  21.995 -20.258  1.00  0.00           H  
ATOM   1440 HG11 VAL C  12      16.687  21.153 -18.533  1.00  0.00           H  
ATOM   1441 HG12 VAL C  12      18.057  20.456 -17.635  1.00  0.00           H  
ATOM   1442 HG13 VAL C  12      17.931  22.208 -17.855  1.00  0.00           H  
ATOM   1443 HG21 VAL C  12      20.397  20.557 -18.668  1.00  0.00           H  
ATOM   1444 HG22 VAL C  12      20.616  21.322 -20.254  1.00  0.00           H  
ATOM   1445 HG23 VAL C  12      20.193  22.309 -18.849  1.00  0.00           H  
ATOM   1446  N   HIS C  13      19.810  19.120 -22.213  1.00  0.00           N  
ATOM   1447  CA  HIS C  13      20.450  19.170 -23.542  1.00  0.00           C  
ATOM   1448  C   HIS C  13      19.597  18.568 -24.681  1.00  0.00           C  
ATOM   1449  O   HIS C  13      20.067  17.775 -25.493  1.00  0.00           O  
ATOM   1450  CB  HIS C  13      21.884  18.622 -23.471  1.00  0.00           C  
ATOM   1451  CG  HIS C  13      22.772  19.484 -22.607  1.00  0.00           C  
ATOM   1452  CD2 HIS C  13      23.474  20.589 -23.002  1.00  0.00           C  
ATOM   1453  ND1 HIS C  13      22.931  19.358 -21.245  1.00  0.00           N1+
ATOM   1454  CE1 HIS C  13      23.704  20.361 -20.805  1.00  0.00           C  
ATOM   1455  NE2 HIS C  13      24.059  21.123 -21.862  1.00  0.00           N  
ATOM   1456  H   HIS C  13      20.144  18.413 -21.553  1.00  0.00           H  
ATOM   1457  HA  HIS C  13      20.555  20.223 -23.786  1.00  0.00           H  
ATOM   1458  HB2 HIS C  13      22.312  18.589 -24.474  1.00  0.00           H  
ATOM   1459  HB3 HIS C  13      21.868  17.601 -23.082  1.00  0.00           H  
ATOM   1460  HD1 HIS C  13      22.448  18.665 -20.648  1.00  0.00           H  
ATOM   1461  HD2 HIS C  13      23.515  20.985 -24.010  1.00  0.00           H  
ATOM   1462  HE2 HIS C  13      24.620  21.966 -21.824  1.00  0.00           H  
ATOM   1463  HE1 HIS C  13      23.945  20.526 -19.757  1.00  0.00           H  
ATOM   1464  N   HIS C  14      18.318  18.955 -24.772  1.00  0.00           N  
ATOM   1465  CA  HIS C  14      17.344  18.469 -25.771  1.00  0.00           C  
ATOM   1466  C   HIS C  14      17.540  19.024 -27.195  1.00  0.00           C  
ATOM   1467  O   HIS C  14      16.778  18.676 -28.095  1.00  0.00           O  
ATOM   1468  CB  HIS C  14      15.914  18.766 -25.280  1.00  0.00           C  
ATOM   1469  CG  HIS C  14      15.601  18.280 -23.886  1.00  0.00           C  
ATOM   1470  CD2 HIS C  14      16.047  17.128 -23.302  1.00  0.00           C  
ATOM   1471  ND1 HIS C  14      14.908  18.992 -22.927  1.00  0.00           N1+
ATOM   1472  CE1 HIS C  14      14.945  18.292 -21.778  1.00  0.00           C  
ATOM   1473  NE2 HIS C  14      15.612  17.140 -21.991  1.00  0.00           N  
ATOM   1474  H   HIS C  14      18.016  19.632 -24.083  1.00  0.00           H  
ATOM   1475  HA  HIS C  14      17.462  17.389 -25.858  1.00  0.00           H  
ATOM   1476  HB2 HIS C  14      15.203  18.304 -25.968  1.00  0.00           H  
ATOM   1477  HB3 HIS C  14      15.754  19.845 -25.315  1.00  0.00           H  
ATOM   1478  HD1 HIS C  14      14.509  19.926 -23.060  1.00  0.00           H  
ATOM   1479  HD2 HIS C  14      16.729  16.409 -23.740  1.00  0.00           H  
ATOM   1480  HE2 HIS C  14      16.007  16.529 -21.259  1.00  0.00           H  
ATOM   1481  HE1 HIS C  14      14.602  18.657 -20.819  1.00  0.00           H  
ATOM   1482  N   GLN C  15      18.526  19.891 -27.431  1.00  0.00           N  
ATOM   1483  CA  GLN C  15      18.688  20.679 -28.664  1.00  0.00           C  
ATOM   1484  C   GLN C  15      19.312  19.872 -29.826  1.00  0.00           C  
ATOM   1485  O   GLN C  15      20.022  20.419 -30.671  1.00  0.00           O  
ATOM   1486  CB  GLN C  15      19.446  21.997 -28.377  1.00  0.00           C  
ATOM   1487  CG  GLN C  15      18.847  22.870 -27.251  1.00  0.00           C  
ATOM   1488  CD  GLN C  15      19.111  22.337 -25.842  1.00  0.00           C  
ATOM   1489  NE2 GLN C  15      18.306  22.677 -24.861  1.00  0.00           N  
ATOM   1490  OE1 GLN C  15      19.982  21.515 -25.614  1.00  0.00           O  
ATOM   1491  H   GLN C  15      19.168  20.093 -26.673  1.00  0.00           H  
ATOM   1492  HA  GLN C  15      17.690  20.959 -29.005  1.00  0.00           H  
ATOM   1493  HB2 GLN C  15      19.432  22.594 -29.290  1.00  0.00           H  
ATOM   1494  HB3 GLN C  15      20.490  21.776 -28.151  1.00  0.00           H  
ATOM   1495  HG2 GLN C  15      17.772  22.967 -27.408  1.00  0.00           H  
ATOM   1496  HG3 GLN C  15      19.284  23.866 -27.313  1.00  0.00           H  
ATOM   1497 HE21 GLN C  15      18.476  22.242 -23.959  1.00  0.00           H  
ATOM   1498 HE22 GLN C  15      17.592  23.369 -24.993  1.00  0.00           H  
ATOM   1499  N   LYS C  16      19.066  18.555 -29.897  1.00  0.00           N  
ATOM   1500  CA  LYS C  16      19.632  17.676 -30.930  1.00  0.00           C  
ATOM   1501  C   LYS C  16      18.855  17.817 -32.246  1.00  0.00           C  
ATOM   1502  O   LYS C  16      18.070  16.948 -32.642  1.00  0.00           O  
ATOM   1503  CB  LYS C  16      19.773  16.228 -30.412  1.00  0.00           C  
ATOM   1504  CG  LYS C  16      21.010  15.464 -30.934  1.00  0.00           C  
ATOM   1505  CD  LYS C  16      21.326  15.538 -32.443  1.00  0.00           C  
ATOM   1506  CE  LYS C  16      22.365  16.628 -32.762  1.00  0.00           C  
ATOM   1507  NZ  LYS C  16      22.646  16.735 -34.215  1.00  0.00           N1+
ATOM   1508  H   LYS C  16      18.425  18.163 -29.218  1.00  0.00           H  
ATOM   1509  HA  LYS C  16      20.639  18.048 -31.110  1.00  0.00           H  
ATOM   1510  HB2 LYS C  16      18.872  15.659 -30.646  1.00  0.00           H  
ATOM   1511  HB3 LYS C  16      19.855  16.248 -29.323  1.00  0.00           H  
ATOM   1512  HG2 LYS C  16      20.866  14.414 -30.674  1.00  0.00           H  
ATOM   1513  HG3 LYS C  16      21.886  15.804 -30.378  1.00  0.00           H  
ATOM   1514  HD2 LYS C  16      20.409  15.692 -33.012  1.00  0.00           H  
ATOM   1515  HD3 LYS C  16      21.744  14.575 -32.745  1.00  0.00           H  
ATOM   1516  HE2 LYS C  16      23.287  16.389 -32.222  1.00  0.00           H  
ATOM   1517  HE3 LYS C  16      22.007  17.591 -32.393  1.00  0.00           H  
ATOM   1518  HZ1 LYS C  16      21.804  17.024 -34.716  1.00  0.00           H  
ATOM   1519  HZ2 LYS C  16      23.345  17.443 -34.396  1.00  0.00           H  
ATOM   1520  HZ3 LYS C  16      22.959  15.855 -34.598  1.00  0.00           H  
ATOM   1521  N   LEU C  17      19.097  18.928 -32.938  1.00  0.00           N  
ATOM   1522  CA  LEU C  17      18.637  19.182 -34.303  1.00  0.00           C  
ATOM   1523  C   LEU C  17      19.162  18.088 -35.249  1.00  0.00           C  
ATOM   1524  O   LEU C  17      20.367  17.843 -35.319  1.00  0.00           O  
ATOM   1525  CB  LEU C  17      19.112  20.582 -34.754  1.00  0.00           C  
ATOM   1526  CG  LEU C  17      18.151  21.739 -34.411  1.00  0.00           C  
ATOM   1527  CD1 LEU C  17      17.989  21.954 -32.906  1.00  0.00           C  
ATOM   1528  CD2 LEU C  17      18.665  23.043 -35.023  1.00  0.00           C  
ATOM   1529  H   LEU C  17      19.655  19.643 -32.481  1.00  0.00           H  
ATOM   1530  HA  LEU C  17      17.545  19.157 -34.326  1.00  0.00           H  
ATOM   1531  HB2 LEU C  17      19.227  20.569 -35.836  1.00  0.00           H  
ATOM   1532  HB3 LEU C  17      20.099  20.791 -34.337  1.00  0.00           H  
ATOM   1533  HG  LEU C  17      17.175  21.518 -34.841  1.00  0.00           H  
ATOM   1534 HD11 LEU C  17      17.518  21.087 -32.448  1.00  0.00           H  
ATOM   1535 HD12 LEU C  17      18.964  22.129 -32.448  1.00  0.00           H  
ATOM   1536 HD13 LEU C  17      17.359  22.825 -32.725  1.00  0.00           H  
ATOM   1537 HD21 LEU C  17      18.747  22.943 -36.104  1.00  0.00           H  
ATOM   1538 HD22 LEU C  17      17.968  23.854 -34.808  1.00  0.00           H  
ATOM   1539 HD23 LEU C  17      19.642  23.294 -34.610  1.00  0.00           H  
ATOM   1540  N   VAL C  18      18.250  17.433 -35.963  1.00  0.00           N  
ATOM   1541  CA  VAL C  18      18.489  16.593 -37.151  1.00  0.00           C  
ATOM   1542  C   VAL C  18      17.253  16.702 -38.044  1.00  0.00           C  
ATOM   1543  O   VAL C  18      16.152  16.922 -37.547  1.00  0.00           O  
ATOM   1544  CB  VAL C  18      18.782  15.104 -36.847  1.00  0.00           C  
ATOM   1545  CG1 VAL C  18      20.237  14.871 -36.429  1.00  0.00           C  
ATOM   1546  CG2 VAL C  18      17.880  14.502 -35.767  1.00  0.00           C  
ATOM   1547  H   VAL C  18      17.279  17.690 -35.823  1.00  0.00           H  
ATOM   1548  HA  VAL C  18      19.332  17.001 -37.709  1.00  0.00           H  
ATOM   1549  HB  VAL C  18      18.626  14.541 -37.769  1.00  0.00           H  
ATOM   1550 HG11 VAL C  18      20.909  15.327 -37.156  1.00  0.00           H  
ATOM   1551 HG12 VAL C  18      20.415  15.290 -35.443  1.00  0.00           H  
ATOM   1552 HG13 VAL C  18      20.435  13.798 -36.398  1.00  0.00           H  
ATOM   1553 HG21 VAL C  18      16.838  14.673 -36.033  1.00  0.00           H  
ATOM   1554 HG22 VAL C  18      18.046  13.425 -35.719  1.00  0.00           H  
ATOM   1555 HG23 VAL C  18      18.114  14.947 -34.802  1.00  0.00           H  
ATOM   1556  N   PHE C  19      17.430  16.597 -39.360  1.00  0.00           N  
ATOM   1557  CA  PHE C  19      16.341  16.806 -40.323  1.00  0.00           C  
ATOM   1558  C   PHE C  19      15.297  15.665 -40.294  1.00  0.00           C  
ATOM   1559  O   PHE C  19      14.103  15.882 -40.526  1.00  0.00           O  
ATOM   1560  CB  PHE C  19      16.985  16.974 -41.711  1.00  0.00           C  
ATOM   1561  CG  PHE C  19      16.233  17.905 -42.639  1.00  0.00           C  
ATOM   1562  CD1 PHE C  19      16.797  19.142 -43.002  1.00  0.00           C  
ATOM   1563  CD2 PHE C  19      14.962  17.553 -43.124  1.00  0.00           C  
ATOM   1564  CE1 PHE C  19      16.064  20.038 -43.794  1.00  0.00           C  
ATOM   1565  CE2 PHE C  19      14.231  18.458 -43.908  1.00  0.00           C  
ATOM   1566  CZ  PHE C  19      14.772  19.711 -44.221  1.00  0.00           C  
ATOM   1567  H   PHE C  19      18.358  16.440 -39.721  1.00  0.00           H  
ATOM   1568  HA  PHE C  19      15.824  17.733 -40.069  1.00  0.00           H  
ATOM   1569  HB2 PHE C  19      17.083  15.999 -42.182  1.00  0.00           H  
ATOM   1570  HB3 PHE C  19      17.994  17.372 -41.595  1.00  0.00           H  
ATOM   1571  HD1 PHE C  19      17.787  19.414 -42.667  1.00  0.00           H  
ATOM   1572  HD2 PHE C  19      14.534  16.594 -42.880  1.00  0.00           H  
ATOM   1573  HE1 PHE C  19      16.491  20.979 -44.089  1.00  0.00           H  
ATOM   1574  HE2 PHE C  19      13.241  18.207 -44.247  1.00  0.00           H  
ATOM   1575  HZ  PHE C  19      14.198  20.420 -44.794  1.00  0.00           H  
ATOM   1576  N   PHE C  20      15.752  14.458 -39.951  1.00  0.00           N  
ATOM   1577  CA  PHE C  20      14.999  13.204 -40.008  1.00  0.00           C  
ATOM   1578  C   PHE C  20      15.026  12.483 -38.644  1.00  0.00           C  
ATOM   1579  O   PHE C  20      15.810  12.857 -37.767  1.00  0.00           O  
ATOM   1580  CB  PHE C  20      15.580  12.311 -41.127  1.00  0.00           C  
ATOM   1581  CG  PHE C  20      16.148  13.048 -42.335  1.00  0.00           C  
ATOM   1582  CD1 PHE C  20      15.296  13.737 -43.218  1.00  0.00           C  
ATOM   1583  CD2 PHE C  20      17.540  13.083 -42.551  1.00  0.00           C  
ATOM   1584  CE1 PHE C  20      15.828  14.464 -44.299  1.00  0.00           C  
ATOM   1585  CE2 PHE C  20      18.074  13.810 -43.631  1.00  0.00           C  
ATOM   1586  CZ  PHE C  20      17.218  14.505 -44.503  1.00  0.00           C  
ATOM   1587  H   PHE C  20      16.719  14.381 -39.684  1.00  0.00           H  
ATOM   1588  HA  PHE C  20      13.969  13.432 -40.261  1.00  0.00           H  
ATOM   1589  HB2 PHE C  20      14.802  11.625 -41.468  1.00  0.00           H  
ATOM   1590  HB3 PHE C  20      16.377  11.698 -40.701  1.00  0.00           H  
ATOM   1591  HD1 PHE C  20      14.230  13.707 -43.066  1.00  0.00           H  
ATOM   1592  HD2 PHE C  20      18.204  12.544 -41.890  1.00  0.00           H  
ATOM   1593  HE1 PHE C  20      15.174  14.990 -44.981  1.00  0.00           H  
ATOM   1594  HE2 PHE C  20      19.142  13.826 -43.796  1.00  0.00           H  
ATOM   1595  HZ  PHE C  20      17.624  15.063 -45.336  1.00  0.00           H  
ATOM   1596  N   ALA C  21      14.255  11.401 -38.497  1.00  0.00           N  
ATOM   1597  CA  ALA C  21      14.461  10.400 -37.442  1.00  0.00           C  
ATOM   1598  C   ALA C  21      14.583   8.976 -38.015  1.00  0.00           C  
ATOM   1599  O   ALA C  21      15.705   8.505 -38.192  1.00  0.00           O  
ATOM   1600  CB  ALA C  21      13.408  10.549 -36.336  1.00  0.00           C  
ATOM   1601  H   ALA C  21      13.586  11.187 -39.227  1.00  0.00           H  
ATOM   1602  HA  ALA C  21      15.427  10.590 -36.971  1.00  0.00           H  
ATOM   1603  HB1 ALA C  21      13.482  11.538 -35.888  1.00  0.00           H  
ATOM   1604  HB2 ALA C  21      12.408  10.414 -36.740  1.00  0.00           H  
ATOM   1605  HB3 ALA C  21      13.581   9.796 -35.567  1.00  0.00           H  
ATOM   1606  N   GLU C  22      13.473   8.321 -38.369  1.00  0.00           N  
ATOM   1607  CA  GLU C  22      13.456   6.918 -38.820  1.00  0.00           C  
ATOM   1608  C   GLU C  22      13.779   6.786 -40.326  1.00  0.00           C  
ATOM   1609  O   GLU C  22      12.948   6.370 -41.132  1.00  0.00           O  
ATOM   1610  CB  GLU C  22      12.133   6.252 -38.385  1.00  0.00           C  
ATOM   1611  CG  GLU C  22      12.217   4.714 -38.306  1.00  0.00           C  
ATOM   1612  CD  GLU C  22      13.134   4.177 -37.188  1.00  0.00           C  
ATOM   1613  OE1 GLU C  22      13.516   4.962 -36.288  1.00  0.00           O  
ATOM   1614  OE2 GLU C  22      13.452   2.967 -37.236  1.00  0.00           O1-
ATOM   1615  H   GLU C  22      12.569   8.761 -38.234  1.00  0.00           H  
ATOM   1616  HA  GLU C  22      14.256   6.398 -38.289  1.00  0.00           H  
ATOM   1617  HB2 GLU C  22      11.341   6.533 -39.080  1.00  0.00           H  
ATOM   1618  HB3 GLU C  22      11.842   6.630 -37.404  1.00  0.00           H  
ATOM   1619  HG2 GLU C  22      12.555   4.329 -39.271  1.00  0.00           H  
ATOM   1620  HG3 GLU C  22      11.208   4.332 -38.137  1.00  0.00           H  
ATOM   1621  N   ASP C  23      15.001   7.199 -40.685  1.00  0.00           N  
ATOM   1622  CA  ASP C  23      15.583   7.241 -42.041  1.00  0.00           C  
ATOM   1623  C   ASP C  23      14.793   8.086 -43.077  1.00  0.00           C  
ATOM   1624  O   ASP C  23      13.808   8.754 -42.739  1.00  0.00           O  
ATOM   1625  CB  ASP C  23      15.912   5.803 -42.508  1.00  0.00           C  
ATOM   1626  CG  ASP C  23      17.107   5.708 -43.471  1.00  0.00           C  
ATOM   1627  OD1 ASP C  23      17.672   6.771 -43.819  1.00  0.00           O  
ATOM   1628  OD2 ASP C  23      17.464   4.566 -43.834  1.00  0.00           O1-
ATOM   1629  H   ASP C  23      15.573   7.561 -39.931  1.00  0.00           H  
ATOM   1630  HA  ASP C  23      16.538   7.752 -41.927  1.00  0.00           H  
ATOM   1631  HB2 ASP C  23      15.029   5.368 -42.980  1.00  0.00           H  
ATOM   1632  HB3 ASP C  23      16.155   5.196 -41.634  1.00  0.00           H  
ATOM   1633  N   VAL C  24      15.305   8.199 -44.313  1.00  0.00           N  
ATOM   1634  CA  VAL C  24      14.692   9.017 -45.376  1.00  0.00           C  
ATOM   1635  C   VAL C  24      15.070   8.598 -46.810  1.00  0.00           C  
ATOM   1636  O   VAL C  24      16.221   8.277 -47.102  1.00  0.00           O  
ATOM   1637  CB  VAL C  24      15.023  10.506 -45.129  1.00  0.00           C  
ATOM   1638  CG1 VAL C  24      16.447  10.908 -45.531  1.00  0.00           C  
ATOM   1639  CG2 VAL C  24      14.001  11.416 -45.809  1.00  0.00           C  
ATOM   1640  H   VAL C  24      16.180   7.713 -44.516  1.00  0.00           H  
ATOM   1641  HA  VAL C  24      13.615   8.896 -45.283  1.00  0.00           H  
ATOM   1642  HB  VAL C  24      14.934  10.709 -44.062  1.00  0.00           H  
ATOM   1643 HG11 VAL C  24      17.163  10.244 -45.045  1.00  0.00           H  
ATOM   1644 HG12 VAL C  24      16.578  10.842 -46.609  1.00  0.00           H  
ATOM   1645 HG13 VAL C  24      16.644  11.928 -45.217  1.00  0.00           H  
ATOM   1646 HG21 VAL C  24      13.014  11.171 -45.423  1.00  0.00           H  
ATOM   1647 HG22 VAL C  24      14.218  12.455 -45.572  1.00  0.00           H  
ATOM   1648 HG23 VAL C  24      14.013  11.272 -46.888  1.00  0.00           H  
ATOM   1649  N   GLY C  25      14.128   8.733 -47.746  1.00  0.00           N  
ATOM   1650  CA  GLY C  25      14.356   8.685 -49.195  1.00  0.00           C  
ATOM   1651  C   GLY C  25      15.128   9.878 -49.797  1.00  0.00           C  
ATOM   1652  O   GLY C  25      15.790  10.666 -49.116  1.00  0.00           O  
ATOM   1653  H   GLY C  25      13.164   8.797 -47.425  1.00  0.00           H  
ATOM   1654  HA2 GLY C  25      13.388   8.622 -49.688  1.00  0.00           H  
ATOM   1655  HA3 GLY C  25      14.906   7.774 -49.432  1.00  0.00           H  
ATOM   1656  N   SER C  26      15.110   9.989 -51.129  1.00  0.00           N  
ATOM   1657  CA  SER C  26      16.094  10.749 -51.918  1.00  0.00           C  
ATOM   1658  C   SER C  26      16.074  12.266 -51.669  1.00  0.00           C  
ATOM   1659  O   SER C  26      15.285  13.005 -52.255  1.00  0.00           O  
ATOM   1660  CB  SER C  26      15.889  10.454 -53.409  1.00  0.00           C  
ATOM   1661  OG  SER C  26      15.975   9.060 -53.647  1.00  0.00           O  
ATOM   1662  H   SER C  26      14.483   9.382 -51.648  1.00  0.00           H  
ATOM   1663  HA  SER C  26      17.086  10.386 -51.650  1.00  0.00           H  
ATOM   1664  HB2 SER C  26      16.646  10.974 -53.997  1.00  0.00           H  
ATOM   1665  HB3 SER C  26      14.905  10.807 -53.714  1.00  0.00           H  
ATOM   1666  HG  SER C  26      16.895   8.786 -53.630  1.00  0.00           H  
ATOM   1667  N   ASN C  27      17.004  12.754 -50.845  1.00  0.00           N  
ATOM   1668  CA  ASN C  27      17.137  14.171 -50.500  1.00  0.00           C  
ATOM   1669  C   ASN C  27      18.105  14.907 -51.443  1.00  0.00           C  
ATOM   1670  O   ASN C  27      19.300  15.032 -51.166  1.00  0.00           O  
ATOM   1671  CB  ASN C  27      17.499  14.293 -49.006  1.00  0.00           C  
ATOM   1672  CG  ASN C  27      16.257  14.355 -48.140  1.00  0.00           C  
ATOM   1673  ND2 ASN C  27      15.488  13.298 -48.056  1.00  0.00           N  
ATOM   1674  OD1 ASN C  27      15.896  15.402 -47.627  1.00  0.00           O  
ATOM   1675  H   ASN C  27      17.589  12.093 -50.355  1.00  0.00           H  
ATOM   1676  HA  ASN C  27      16.171  14.658 -50.639  1.00  0.00           H  
ATOM   1677  HB2 ASN C  27      18.049  15.220 -48.842  1.00  0.00           H  
ATOM   1678  HB3 ASN C  27      18.130  13.463 -48.687  1.00  0.00           H  
ATOM   1679 HD21 ASN C  27      14.645  13.357 -47.515  1.00  0.00           H  
ATOM   1680 HD22 ASN C  27      15.759  12.404 -48.461  1.00  0.00           H  
ATOM   1681  N   LYS C  28      17.577  15.468 -52.537  1.00  0.00           N  
ATOM   1682  CA  LYS C  28      18.298  16.400 -53.411  1.00  0.00           C  
ATOM   1683  C   LYS C  28      18.303  17.801 -52.785  1.00  0.00           C  
ATOM   1684  O   LYS C  28      17.526  18.677 -53.160  1.00  0.00           O  
ATOM   1685  CB  LYS C  28      17.728  16.336 -54.843  1.00  0.00           C  
ATOM   1686  CG  LYS C  28      18.579  17.068 -55.903  1.00  0.00           C  
ATOM   1687  CD  LYS C  28      20.054  16.620 -55.902  1.00  0.00           C  
ATOM   1688  CE  LYS C  28      20.828  16.962 -57.182  1.00  0.00           C  
ATOM   1689  NZ  LYS C  28      20.840  18.413 -57.471  1.00  0.00           N1+
ATOM   1690  H   LYS C  28      16.572  15.377 -52.678  1.00  0.00           H  
ATOM   1691  HA  LYS C  28      19.334  16.065 -53.446  1.00  0.00           H  
ATOM   1692  HB2 LYS C  28      16.718  16.749 -54.853  1.00  0.00           H  
ATOM   1693  HB3 LYS C  28      17.655  15.288 -55.138  1.00  0.00           H  
ATOM   1694  HG2 LYS C  28      18.531  18.143 -55.727  1.00  0.00           H  
ATOM   1695  HG3 LYS C  28      18.144  16.864 -56.882  1.00  0.00           H  
ATOM   1696  HD2 LYS C  28      20.092  15.536 -55.776  1.00  0.00           H  
ATOM   1697  HD3 LYS C  28      20.564  17.080 -55.054  1.00  0.00           H  
ATOM   1698  HE2 LYS C  28      20.383  16.421 -58.022  1.00  0.00           H  
ATOM   1699  HE3 LYS C  28      21.855  16.608 -57.058  1.00  0.00           H  
ATOM   1700  HZ1 LYS C  28      21.123  18.997 -56.683  1.00  0.00           H  
ATOM   1701  HZ2 LYS C  28      21.389  18.666 -58.276  1.00  0.00           H  
ATOM   1702  HZ3 LYS C  28      19.901  18.793 -57.621  1.00  0.00           H  
ATOM   1703  N   GLY C  29      19.192  17.953 -51.801  1.00  0.00           N  
ATOM   1704  CA  GLY C  29      19.511  19.187 -51.082  1.00  0.00           C  
ATOM   1705  C   GLY C  29      18.519  19.564 -49.974  1.00  0.00           C  
ATOM   1706  O   GLY C  29      17.313  19.659 -50.196  1.00  0.00           O  
ATOM   1707  H   GLY C  29      19.685  17.114 -51.521  1.00  0.00           H  
ATOM   1708  HA2 GLY C  29      19.565  20.012 -51.787  1.00  0.00           H  
ATOM   1709  HA3 GLY C  29      20.501  19.078 -50.641  1.00  0.00           H  
ATOM   1710  N   ALA C  30      19.053  19.827 -48.780  1.00  0.00           N  
ATOM   1711  CA  ALA C  30      18.331  20.353 -47.622  1.00  0.00           C  
ATOM   1712  C   ALA C  30      19.324  20.962 -46.606  1.00  0.00           C  
ATOM   1713  O   ALA C  30      20.493  20.573 -46.611  1.00  0.00           O  
ATOM   1714  CB  ALA C  30      17.520  19.210 -46.993  1.00  0.00           C  
ATOM   1715  H   ALA C  30      20.051  19.723 -48.655  1.00  0.00           H  
ATOM   1716  HA  ALA C  30      17.656  21.135 -47.962  1.00  0.00           H  
ATOM   1717  HB1 ALA C  30      16.920  19.600 -46.179  1.00  0.00           H  
ATOM   1718  HB2 ALA C  30      16.846  18.771 -47.729  1.00  0.00           H  
ATOM   1719  HB3 ALA C  30      18.188  18.437 -46.612  1.00  0.00           H  
ATOM   1720  N   ILE C  31      18.887  21.890 -45.739  1.00  0.00           N  
ATOM   1721  CA  ILE C  31      19.733  22.468 -44.666  1.00  0.00           C  
ATOM   1722  C   ILE C  31      19.011  22.541 -43.314  1.00  0.00           C  
ATOM   1723  O   ILE C  31      17.800  22.753 -43.254  1.00  0.00           O  
ATOM   1724  CB  ILE C  31      20.369  23.835 -45.045  1.00  0.00           C  
ATOM   1725  CG1 ILE C  31      19.406  25.044 -45.064  1.00  0.00           C  
ATOM   1726  CG2 ILE C  31      21.094  23.756 -46.401  1.00  0.00           C  
ATOM   1727  CD1 ILE C  31      19.214  25.751 -43.712  1.00  0.00           C  
ATOM   1728  H   ILE C  31      17.911  22.161 -45.774  1.00  0.00           H  
ATOM   1729  HA  ILE C  31      20.569  21.783 -44.513  1.00  0.00           H  
ATOM   1730  HB  ILE C  31      21.141  24.045 -44.302  1.00  0.00           H  
ATOM   1731 HG12 ILE C  31      18.440  24.731 -45.453  1.00  0.00           H  
ATOM   1732 HG13 ILE C  31      19.809  25.797 -45.740  1.00  0.00           H  
ATOM   1733 HG21 ILE C  31      21.781  22.909 -46.406  1.00  0.00           H  
ATOM   1734 HG22 ILE C  31      20.376  23.645 -47.214  1.00  0.00           H  
ATOM   1735 HG23 ILE C  31      21.674  24.665 -46.566  1.00  0.00           H  
ATOM   1736 HD11 ILE C  31      18.639  26.665 -43.863  1.00  0.00           H  
ATOM   1737 HD12 ILE C  31      18.673  25.129 -43.005  1.00  0.00           H  
ATOM   1738 HD13 ILE C  31      20.185  26.011 -43.290  1.00  0.00           H  
ATOM   1739  N   ILE C  32      19.776  22.445 -42.224  1.00  0.00           N  
ATOM   1740  CA  ILE C  32      19.294  22.592 -40.844  1.00  0.00           C  
ATOM   1741  C   ILE C  32      20.276  23.425 -40.013  1.00  0.00           C  
ATOM   1742  O   ILE C  32      21.488  23.270 -40.155  1.00  0.00           O  
ATOM   1743  CB  ILE C  32      18.982  21.210 -40.218  1.00  0.00           C  
ATOM   1744  CG1 ILE C  32      18.435  21.358 -38.781  1.00  0.00           C  
ATOM   1745  CG2 ILE C  32      20.191  20.253 -40.247  1.00  0.00           C  
ATOM   1746  CD1 ILE C  32      17.831  20.066 -38.220  1.00  0.00           C  
ATOM   1747  H   ILE C  32      20.774  22.331 -42.337  1.00  0.00           H  
ATOM   1748  HA  ILE C  32      18.366  23.151 -40.883  1.00  0.00           H  
ATOM   1749  HB  ILE C  32      18.192  20.764 -40.822  1.00  0.00           H  
ATOM   1750 HG12 ILE C  32      17.659  22.121 -38.770  1.00  0.00           H  
ATOM   1751 HG13 ILE C  32      19.235  21.683 -38.115  1.00  0.00           H  
ATOM   1752 HG21 ILE C  32      20.993  20.637 -39.615  1.00  0.00           H  
ATOM   1753 HG22 ILE C  32      19.902  19.264 -39.897  1.00  0.00           H  
ATOM   1754 HG23 ILE C  32      20.566  20.143 -41.264  1.00  0.00           H  
ATOM   1755 HD11 ILE C  32      17.135  19.629 -38.935  1.00  0.00           H  
ATOM   1756 HD12 ILE C  32      18.625  19.354 -38.007  1.00  0.00           H  
ATOM   1757 HD13 ILE C  32      17.294  20.285 -37.297  1.00  0.00           H  
ATOM   1758  N   GLY C  33      19.766  24.308 -39.149  1.00  0.00           N  
ATOM   1759  CA  GLY C  33      20.595  25.151 -38.283  1.00  0.00           C  
ATOM   1760  C   GLY C  33      19.855  26.348 -37.681  1.00  0.00           C  
ATOM   1761  O   GLY C  33      18.624  26.391 -37.660  1.00  0.00           O  
ATOM   1762  H   GLY C  33      18.760  24.419 -39.098  1.00  0.00           H  
ATOM   1763  HA2 GLY C  33      21.439  25.530 -38.861  1.00  0.00           H  
ATOM   1764  HA3 GLY C  33      20.993  24.548 -37.467  1.00  0.00           H  
ATOM   1765  N   LEU C  34      20.627  27.328 -37.208  1.00  0.00           N  
ATOM   1766  CA  LEU C  34      20.146  28.615 -36.700  1.00  0.00           C  
ATOM   1767  C   LEU C  34      21.118  29.752 -37.052  1.00  0.00           C  
ATOM   1768  O   LEU C  34      22.293  29.486 -37.298  1.00  0.00           O  
ATOM   1769  CB  LEU C  34      19.865  28.526 -35.184  1.00  0.00           C  
ATOM   1770  CG  LEU C  34      21.071  28.627 -34.228  1.00  0.00           C  
ATOM   1771  CD1 LEU C  34      20.560  28.594 -32.786  1.00  0.00           C  
ATOM   1772  CD2 LEU C  34      22.086  27.493 -34.389  1.00  0.00           C  
ATOM   1773  H   LEU C  34      21.630  27.241 -37.296  1.00  0.00           H  
ATOM   1774  HA  LEU C  34      19.208  28.831 -37.208  1.00  0.00           H  
ATOM   1775  HB2 LEU C  34      19.337  27.593 -34.983  1.00  0.00           H  
ATOM   1776  HB3 LEU C  34      19.186  29.342 -34.934  1.00  0.00           H  
ATOM   1777  HG  LEU C  34      21.579  29.579 -34.381  1.00  0.00           H  
ATOM   1778 HD11 LEU C  34      19.854  29.410 -32.627  1.00  0.00           H  
ATOM   1779 HD12 LEU C  34      20.063  27.644 -32.587  1.00  0.00           H  
ATOM   1780 HD13 LEU C  34      21.395  28.717 -32.096  1.00  0.00           H  
ATOM   1781 HD21 LEU C  34      22.588  27.582 -35.351  1.00  0.00           H  
ATOM   1782 HD22 LEU C  34      22.844  27.562 -33.609  1.00  0.00           H  
ATOM   1783 HD23 LEU C  34      21.584  26.528 -34.322  1.00  0.00           H  
ATOM   1784  N   MET C  35      20.636  30.999 -37.065  1.00  0.00           N  
ATOM   1785  CA  MET C  35      21.399  32.184 -37.507  1.00  0.00           C  
ATOM   1786  C   MET C  35      21.966  32.020 -38.937  1.00  0.00           C  
ATOM   1787  O   MET C  35      23.113  32.349 -39.233  1.00  0.00           O  
ATOM   1788  CB  MET C  35      22.420  32.590 -36.426  1.00  0.00           C  
ATOM   1789  CG  MET C  35      22.953  34.020 -36.602  1.00  0.00           C  
ATOM   1790  SD  MET C  35      23.967  34.630 -35.224  1.00  0.00           S  
ATOM   1791  CE  MET C  35      22.685  34.957 -33.983  1.00  0.00           C  
ATOM   1792  H   MET C  35      19.638  31.111 -36.925  1.00  0.00           H  
ATOM   1793  HA  MET C  35      20.678  32.998 -37.576  1.00  0.00           H  
ATOM   1794  HB2 MET C  35      23.259  31.893 -36.428  1.00  0.00           H  
ATOM   1795  HB3 MET C  35      21.930  32.528 -35.455  1.00  0.00           H  
ATOM   1796  HG2 MET C  35      22.114  34.702 -36.741  1.00  0.00           H  
ATOM   1797  HG3 MET C  35      23.565  34.057 -37.502  1.00  0.00           H  
ATOM   1798  HE1 MET C  35      23.150  35.352 -33.080  1.00  0.00           H  
ATOM   1799  HE2 MET C  35      21.979  35.690 -34.373  1.00  0.00           H  
ATOM   1800  HE3 MET C  35      22.157  34.036 -33.741  1.00  0.00           H  
ATOM   1801  N   VAL C  36      21.153  31.442 -39.824  1.00  0.00           N  
ATOM   1802  CA  VAL C  36      21.523  31.060 -41.194  1.00  0.00           C  
ATOM   1803  C   VAL C  36      21.264  32.219 -42.161  1.00  0.00           C  
ATOM   1804  O   VAL C  36      20.234  32.887 -42.081  1.00  0.00           O  
ATOM   1805  CB  VAL C  36      20.770  29.787 -41.637  1.00  0.00           C  
ATOM   1806  CG1 VAL C  36      21.272  29.257 -42.987  1.00  0.00           C  
ATOM   1807  CG2 VAL C  36      20.900  28.642 -40.621  1.00  0.00           C  
ATOM   1808  H   VAL C  36      20.190  31.305 -39.535  1.00  0.00           H  
ATOM   1809  HA  VAL C  36      22.590  30.836 -41.205  1.00  0.00           H  
ATOM   1810  HB  VAL C  36      19.714  30.026 -41.737  1.00  0.00           H  
ATOM   1811 HG11 VAL C  36      22.338  29.035 -42.935  1.00  0.00           H  
ATOM   1812 HG12 VAL C  36      20.731  28.350 -43.252  1.00  0.00           H  
ATOM   1813 HG13 VAL C  36      21.086  29.985 -43.775  1.00  0.00           H  
ATOM   1814 HG21 VAL C  36      21.952  28.440 -40.415  1.00  0.00           H  
ATOM   1815 HG22 VAL C  36      20.397  28.913 -39.695  1.00  0.00           H  
ATOM   1816 HG23 VAL C  36      20.425  27.740 -41.008  1.00  0.00           H  
ATOM   1817  N   GLY C  37      22.167  32.414 -43.127  1.00  0.00           N  
ATOM   1818  CA  GLY C  37      21.990  33.361 -44.233  1.00  0.00           C  
ATOM   1819  C   GLY C  37      20.937  32.924 -45.265  1.00  0.00           C  
ATOM   1820  O   GLY C  37      20.044  32.128 -44.979  1.00  0.00           O  
ATOM   1821  H   GLY C  37      22.986  31.828 -43.128  1.00  0.00           H  
ATOM   1822  HA2 GLY C  37      22.945  33.482 -44.744  1.00  0.00           H  
ATOM   1823  HA3 GLY C  37      21.693  34.331 -43.834  1.00  0.00           H  
ATOM   1824  N   GLY C  38      21.036  33.461 -46.485  1.00  0.00           N  
ATOM   1825  CA  GLY C  38      20.222  33.005 -47.618  1.00  0.00           C  
ATOM   1826  C   GLY C  38      20.595  31.587 -48.072  1.00  0.00           C  
ATOM   1827  O   GLY C  38      21.741  31.167 -47.919  1.00  0.00           O  
ATOM   1828  H   GLY C  38      21.809  34.078 -46.677  1.00  0.00           H  
ATOM   1829  HA2 GLY C  38      20.344  33.680 -48.464  1.00  0.00           H  
ATOM   1830  HA3 GLY C  38      19.173  33.011 -47.323  1.00  0.00           H  
ATOM   1831  N   VAL C  39      19.630  30.853 -48.632  1.00  0.00           N  
ATOM   1832  CA  VAL C  39      19.752  29.424 -48.972  1.00  0.00           C  
ATOM   1833  C   VAL C  39      19.279  29.166 -50.406  1.00  0.00           C  
ATOM   1834  O   VAL C  39      18.263  29.710 -50.832  1.00  0.00           O  
ATOM   1835  CB  VAL C  39      18.947  28.574 -47.963  1.00  0.00           C  
ATOM   1836  CG1 VAL C  39      19.021  27.073 -48.274  1.00  0.00           C  
ATOM   1837  CG2 VAL C  39      19.430  28.767 -46.519  1.00  0.00           C  
ATOM   1838  H   VAL C  39      18.710  31.276 -48.730  1.00  0.00           H  
ATOM   1839  HA  VAL C  39      20.798  29.124 -48.905  1.00  0.00           H  
ATOM   1840  HB  VAL C  39      17.904  28.882 -48.009  1.00  0.00           H  
ATOM   1841 HG11 VAL C  39      20.057  26.734 -48.255  1.00  0.00           H  
ATOM   1842 HG12 VAL C  39      18.444  26.516 -47.538  1.00  0.00           H  
ATOM   1843 HG13 VAL C  39      18.588  26.867 -49.251  1.00  0.00           H  
ATOM   1844 HG21 VAL C  39      20.488  28.514 -46.437  1.00  0.00           H  
ATOM   1845 HG22 VAL C  39      19.287  29.801 -46.208  1.00  0.00           H  
ATOM   1846 HG23 VAL C  39      18.850  28.138 -45.846  1.00  0.00           H  
ATOM   1847  N   VAL C  40      19.961  28.278 -51.138  1.00  0.00           N  
ATOM   1848  CA  VAL C  40      19.567  27.841 -52.492  1.00  0.00           C  
ATOM   1849  C   VAL C  40      19.687  26.318 -52.611  1.00  0.00           C  
ATOM   1850  O   VAL C  40      20.665  25.750 -52.128  1.00  0.00           O  
ATOM   1851  CB  VAL C  40      20.405  28.541 -53.586  1.00  0.00           C  
ATOM   1852  CG1 VAL C  40      19.894  28.198 -54.993  1.00  0.00           C  
ATOM   1853  CG2 VAL C  40      20.384  30.071 -53.451  1.00  0.00           C  
ATOM   1854  H   VAL C  40      20.765  27.824 -50.730  1.00  0.00           H  
ATOM   1855  HA  VAL C  40      18.529  28.114 -52.655  1.00  0.00           H  
ATOM   1856  HB  VAL C  40      21.442  28.210 -53.507  1.00  0.00           H  
ATOM   1857 HG11 VAL C  40      18.835  28.442 -55.082  1.00  0.00           H  
ATOM   1858 HG12 VAL C  40      20.454  28.759 -55.741  1.00  0.00           H  
ATOM   1859 HG13 VAL C  40      20.034  27.137 -55.200  1.00  0.00           H  
ATOM   1860 HG21 VAL C  40      19.358  30.435 -53.448  1.00  0.00           H  
ATOM   1861 HG22 VAL C  40      20.872  30.373 -52.525  1.00  0.00           H  
ATOM   1862 HG23 VAL C  40      20.927  30.528 -54.279  1.00  0.00           H  
ATOM   1863  N   ILE C  41      18.728  25.659 -53.273  1.00  0.00           N  
ATOM   1864  CA  ILE C  41      18.783  24.229 -53.615  1.00  0.00           C  
ATOM   1865  C   ILE C  41      18.423  23.996 -55.090  1.00  0.00           C  
ATOM   1866  O   ILE C  41      17.418  24.516 -55.575  1.00  0.00           O  
ATOM   1867  CB  ILE C  41      17.878  23.364 -52.697  1.00  0.00           C  
ATOM   1868  CG1 ILE C  41      18.174  23.523 -51.184  1.00  0.00           C  
ATOM   1869  CG2 ILE C  41      18.064  21.887 -53.094  1.00  0.00           C  
ATOM   1870  CD1 ILE C  41      17.264  24.549 -50.497  1.00  0.00           C  
ATOM   1871  H   ILE C  41      17.927  26.189 -53.607  1.00  0.00           H  
ATOM   1872  HA  ILE C  41      19.810  23.887 -53.477  1.00  0.00           H  
ATOM   1873  HB  ILE C  41      16.833  23.625 -52.877  1.00  0.00           H  
ATOM   1874 HG12 ILE C  41      19.218  23.798 -51.035  1.00  0.00           H  
ATOM   1875 HG13 ILE C  41      18.019  22.575 -50.668  1.00  0.00           H  
ATOM   1876 HG21 ILE C  41      19.125  21.647 -53.170  1.00  0.00           H  
ATOM   1877 HG22 ILE C  41      17.608  21.221 -52.370  1.00  0.00           H  
ATOM   1878 HG23 ILE C  41      17.586  21.683 -54.052  1.00  0.00           H  
ATOM   1879 HD11 ILE C  41      16.224  24.232 -50.578  1.00  0.00           H  
ATOM   1880 HD12 ILE C  41      17.526  24.613 -49.441  1.00  0.00           H  
ATOM   1881 HD13 ILE C  41      17.374  25.532 -50.953  1.00  0.00           H  
ATOM   1882  N   ALA C  42      19.174  23.099 -55.738  1.00  0.00           N  
ATOM   1883  CA  ALA C  42      18.846  22.436 -57.001  1.00  0.00           C  
ATOM   1884  C   ALA C  42      19.320  20.974 -56.965  1.00  0.00           C  
ATOM   1885  O   ALA C  42      20.229  20.639 -56.171  1.00  0.00           O  
ATOM   1886  CB  ALA C  42      19.471  23.228 -58.158  1.00  0.00           C  
ATOM   1887  OXT ALA C  42      18.796  20.141 -57.744  1.00  0.00           O1-
ATOM   1888  H   ALA C  42      19.946  22.680 -55.240  1.00  0.00           H  
ATOM   1889  HA  ALA C  42      17.765  22.430 -57.136  1.00  0.00           H  
ATOM   1890  HB1 ALA C  42      19.076  24.245 -58.160  1.00  0.00           H  
ATOM   1891  HB2 ALA C  42      20.556  23.257 -58.053  1.00  0.00           H  
ATOM   1892  HB3 ALA C  42      19.209  22.755 -59.105  1.00  0.00           H  
TER    1893      ALA C  42 
END
