# Supplementary material for: Scaffold Searching of FDA and EMA-Approved Drugs Identifies Lead Candidates for Drug Repurposing in Alzheimer’s Disease
Source: Front Chem. 2021 Oct 22;9:736509. doi: 10.3389/fchem.2021.736509 (PMC8571023; doi:10.3389/fchem.2021.736509)
Supplement: Supplementary file 2 [file DataSheet2.zip › Supplementary data/conformers/min/7_min.pdb]

REMARK  99                                                                      
REMARK  99 MOE v2019.01 (Chemical Computing Group ULC) Tue Aug 17 12:58:15 2021 
SHEET    1       GLN A  15  LEU A  17                  Generated by MOE
SHEET    2       ILE A  31  GLY A  33                  Generated by MOE
SHEET    3       VAL A  39  ILE A  41                  Generated by MOE
SHEET    4       GLN B  15  LEU B  17                  Generated by MOE
SHEET    5       ILE B  31  GLY B  33                  Generated by MOE
SHEET    6       VAL B  39  ILE B  41                  Generated by MOE
SHEET    7       GLN C  15  LEU C  17                  Generated by MOE
SHEET    8       ILE C  31  GLY C  33                  Generated by MOE
SHEET    9       VAL C  39  ILE C  41                  Generated by MOE
ATOM      1  N   ASP A   1       0.895  -4.705  -8.870  1.00  0.00           N1+
ATOM      2  CA  ASP A   1       0.658  -3.942 -10.108  1.00  0.00           C  
ATOM      3  C   ASP A   1       0.408  -2.467  -9.793  1.00  0.00           C  
ATOM      4  O   ASP A   1      -0.057  -2.165  -8.698  1.00  0.00           O  
ATOM      5  CB  ASP A   1      -0.511  -4.534 -10.909  1.00  0.00           C  
ATOM      6  CG  ASP A   1      -0.691  -3.714 -12.183  1.00  0.00           C  
ATOM      7  OD1 ASP A   1       0.354  -3.483 -12.825  1.00  0.00           O  
ATOM      8  OD2 ASP A   1      -1.778  -3.132 -12.362  1.00  0.00           O1-
ATOM      9  H1  ASP A   1       0.994  -5.696  -9.039  1.00  0.00           H  
ATOM     10  H2  ASP A   1       1.744  -4.419  -8.404  1.00  0.00           H  
ATOM     11  H3  ASP A   1       0.149  -4.570  -8.199  1.00  0.00           H  
ATOM     12  HA  ASP A   1       1.542  -4.002 -10.742  1.00  0.00           H  
ATOM     13  HB2 ASP A   1      -1.421  -4.507 -10.306  1.00  0.00           H  
ATOM     14  HB3 ASP A   1      -0.286  -5.570 -11.168  1.00  0.00           H  
ATOM     15  N   ALA A   2       0.677  -1.575 -10.752  1.00  0.00           N  
ATOM     16  CA  ALA A   2       0.096  -0.236 -10.813  1.00  0.00           C  
ATOM     17  C   ALA A   2      -0.021   0.278 -12.268  1.00  0.00           C  
ATOM     18  O   ALA A   2       0.390   1.400 -12.576  1.00  0.00           O  
ATOM     19  CB  ALA A   2       0.843   0.723  -9.873  1.00  0.00           C  
ATOM     20  H   ALA A   2       1.011  -1.949 -11.640  1.00  0.00           H  
ATOM     21  HA  ALA A   2      -0.925  -0.316 -10.449  1.00  0.00           H  
ATOM     22  HB1 ALA A   2       1.865   0.855 -10.209  1.00  0.00           H  
ATOM     23  HB2 ALA A   2       0.341   1.690  -9.869  1.00  0.00           H  
ATOM     24  HB3 ALA A   2       0.844   0.325  -8.858  1.00  0.00           H  
ATOM     25  N   GLU A   3      -0.697  -0.478 -13.145  1.00  0.00           N  
ATOM     26  CA  GLU A   3      -1.066  -0.111 -14.532  1.00  0.00           C  
ATOM     27  C   GLU A   3      -2.127   1.020 -14.609  1.00  0.00           C  
ATOM     28  O   GLU A   3      -2.839   1.214 -15.592  1.00  0.00           O  
ATOM     29  CB  GLU A   3      -1.488  -1.410 -15.262  1.00  0.00           C  
ATOM     30  CG  GLU A   3      -1.684  -1.340 -16.788  1.00  0.00           C  
ATOM     31  CD  GLU A   3      -0.510  -0.638 -17.467  1.00  0.00           C  
ATOM     32  OE1 GLU A   3       0.535  -1.274 -17.723  1.00  0.00           O  
ATOM     33  OE2 GLU A   3      -0.548   0.602 -17.624  1.00  0.00           O1-
ATOM     34  H   GLU A   3      -0.998  -1.409 -12.844  1.00  0.00           H  
ATOM     35  HA  GLU A   3      -0.167   0.274 -15.011  1.00  0.00           H  
ATOM     36  HB2 GLU A   3      -2.413  -1.778 -14.816  1.00  0.00           H  
ATOM     37  HB3 GLU A   3      -0.715  -2.157 -15.080  1.00  0.00           H  
ATOM     38  HG2 GLU A   3      -2.615  -0.826 -17.027  1.00  0.00           H  
ATOM     39  HG3 GLU A   3      -1.775  -2.357 -17.175  1.00  0.00           H  
ATOM     40  N   PHE A   4      -2.268   1.804 -13.540  1.00  0.00           N  
ATOM     41  CA  PHE A   4      -3.426   2.650 -13.253  1.00  0.00           C  
ATOM     42  C   PHE A   4      -3.374   4.025 -13.954  1.00  0.00           C  
ATOM     43  O   PHE A   4      -3.838   5.007 -13.376  1.00  0.00           O  
ATOM     44  CB  PHE A   4      -3.613   2.748 -11.724  1.00  0.00           C  
ATOM     45  CG  PHE A   4      -3.519   1.459 -10.911  1.00  0.00           C  
ATOM     46  CD1 PHE A   4      -3.846   0.202 -11.463  1.00  0.00           C  
ATOM     47  CD2 PHE A   4      -3.082   1.527  -9.572  1.00  0.00           C  
ATOM     48  CE1 PHE A   4      -3.696  -0.969 -10.700  1.00  0.00           C  
ATOM     49  CE2 PHE A   4      -2.954   0.357  -8.802  1.00  0.00           C  
ATOM     50  CZ  PHE A   4      -3.254  -0.893  -9.369  1.00  0.00           C  
ATOM     51  H   PHE A   4      -1.586   1.674 -12.806  1.00  0.00           H  
ATOM     52  HA  PHE A   4      -4.306   2.145 -13.656  1.00  0.00           H  
ATOM     53  HB2 PHE A   4      -4.586   3.198 -11.524  1.00  0.00           H  
ATOM     54  HB3 PHE A   4      -2.850   3.428 -11.346  1.00  0.00           H  
ATOM     55  HD1 PHE A   4      -4.186   0.115 -12.485  1.00  0.00           H  
ATOM     56  HD2 PHE A   4      -2.840   2.480  -9.129  1.00  0.00           H  
ATOM     57  HE1 PHE A   4      -3.899  -1.934 -11.147  1.00  0.00           H  
ATOM     58  HE2 PHE A   4      -2.603   0.409  -7.781  1.00  0.00           H  
ATOM     59  HZ  PHE A   4      -3.123  -1.798  -8.790  1.00  0.00           H  
ATOM     60  N   ARG A   5      -2.751   4.096 -15.143  1.00  0.00           N  
ATOM     61  CA  ARG A   5      -2.652   5.241 -16.080  1.00  0.00           C  
ATOM     62  C   ARG A   5      -2.380   6.612 -15.442  1.00  0.00           C  
ATOM     63  O   ARG A   5      -3.275   7.273 -14.913  1.00  0.00           O  
ATOM     64  CB  ARG A   5      -3.897   5.260 -16.987  1.00  0.00           C  
ATOM     65  CG  ARG A   5      -3.993   4.084 -17.981  1.00  0.00           C  
ATOM     66  CD  ARG A   5      -2.890   4.049 -19.057  1.00  0.00           C  
ATOM     67  NE  ARG A   5      -1.681   3.324 -18.618  1.00  0.00           N  
ATOM     68  CZ  ARG A   5      -0.447   3.788 -18.561  1.00  0.00           C  
ATOM     69  NH1 ARG A   5      -0.064   4.979 -18.890  1.00  0.00           N  
ATOM     70  NH2 ARG A   5       0.490   3.023 -18.123  1.00  0.00           N1+
ATOM     71  H   ARG A   5      -2.451   3.194 -15.503  1.00  0.00           H  
ATOM     72  HA  ARG A   5      -1.792   5.083 -16.726  1.00  0.00           H  
ATOM     73  HB2 ARG A   5      -3.914   6.187 -17.560  1.00  0.00           H  
ATOM     74  HB3 ARG A   5      -4.789   5.258 -16.359  1.00  0.00           H  
ATOM     75  HG2 ARG A   5      -4.948   4.182 -18.498  1.00  0.00           H  
ATOM     76  HG3 ARG A   5      -4.012   3.136 -17.441  1.00  0.00           H  
ATOM     77  HD2 ARG A   5      -2.652   5.070 -19.363  1.00  0.00           H  
ATOM     78  HD3 ARG A   5      -3.288   3.532 -19.931  1.00  0.00           H  
ATOM     79  HE  ARG A   5      -1.780   2.360 -18.312  1.00  0.00           H  
ATOM     80 HH11 ARG A   5       0.908   5.204 -18.778  1.00  0.00           H  
ATOM     81 HH12 ARG A   5      -0.696   5.681 -19.289  1.00  0.00           H  
ATOM     82 HH21 ARG A   5       0.250   2.055 -17.911  1.00  0.00           H  
ATOM     83 HH22 ARG A   5       1.389   3.450 -17.901  1.00  0.00           H  
ATOM     84  N   HIS A   6      -1.116   7.045 -15.410  1.00  0.00           N  
ATOM     85  CA  HIS A   6      -0.688   8.334 -14.831  1.00  0.00           C  
ATOM     86  C   HIS A   6       0.028   9.210 -15.871  1.00  0.00           C  
ATOM     87  O   HIS A   6       1.101   9.759 -15.630  1.00  0.00           O  
ATOM     88  CB  HIS A   6       0.114   8.074 -13.548  1.00  0.00           C  
ATOM     89  CG  HIS A   6      -0.628   7.314 -12.469  1.00  0.00           C  
ATOM     90  CD2 HIS A   6      -0.041   6.616 -11.448  1.00  0.00           C  
ATOM     91  ND1 HIS A   6      -1.998   7.118 -12.375  1.00  0.00           N1+
ATOM     92  CE1 HIS A   6      -2.233   6.310 -11.323  1.00  0.00           C  
ATOM     93  NE2 HIS A   6      -1.056   5.994 -10.743  1.00  0.00           N  
ATOM     94  H   HIS A   6      -0.388   6.451 -15.807  1.00  0.00           H  
ATOM     95  HA  HIS A   6      -1.569   8.914 -14.554  1.00  0.00           H  
ATOM     96  HB2 HIS A   6       0.441   9.030 -13.134  1.00  0.00           H  
ATOM     97  HB3 HIS A   6       0.995   7.496 -13.820  1.00  0.00           H  
ATOM     98  HD1 HIS A   6      -2.679   7.320 -13.117  1.00  0.00           H  
ATOM     99  HD2 HIS A   6       1.024   6.519 -11.272  1.00  0.00           H  
ATOM    100  HE2 HIS A   6      -0.921   5.323  -9.994  1.00  0.00           H  
ATOM    101  HE1 HIS A   6      -3.203   5.875 -11.093  1.00  0.00           H  
ATOM    102  N   ASP A   7      -0.601   9.332 -17.035  1.00  0.00           N  
ATOM    103  CA  ASP A   7      -0.129   9.892 -18.313  1.00  0.00           C  
ATOM    104  C   ASP A   7       0.060  11.429 -18.342  1.00  0.00           C  
ATOM    105  O   ASP A   7      -0.095  12.064 -19.383  1.00  0.00           O  
ATOM    106  CB  ASP A   7      -1.085   9.398 -19.421  1.00  0.00           C  
ATOM    107  CG  ASP A   7      -1.279   7.876 -19.416  1.00  0.00           C  
ATOM    108  OD1 ASP A   7      -0.811   7.194 -20.348  1.00  0.00           O  
ATOM    109  OD2 ASP A   7      -1.849   7.341 -18.438  1.00  0.00           O1-
ATOM    110  H   ASP A   7      -1.422   8.740 -17.138  1.00  0.00           H  
ATOM    111  HA  ASP A   7       0.853   9.471 -18.526  1.00  0.00           H  
ATOM    112  HB2 ASP A   7      -0.691   9.700 -20.393  1.00  0.00           H  
ATOM    113  HB3 ASP A   7      -2.059   9.874 -19.288  1.00  0.00           H  
ATOM    114  N   SER A   8       0.372  12.054 -17.203  1.00  0.00           N  
ATOM    115  CA  SER A   8       0.739  13.472 -17.101  1.00  0.00           C  
ATOM    116  C   SER A   8       1.634  13.701 -15.878  1.00  0.00           C  
ATOM    117  O   SER A   8       1.452  13.038 -14.856  1.00  0.00           O  
ATOM    118  CB  SER A   8      -0.515  14.344 -17.015  1.00  0.00           C  
ATOM    119  OG  SER A   8      -0.193  15.664 -17.402  1.00  0.00           O  
ATOM    120  H   SER A   8       0.523  11.484 -16.378  1.00  0.00           H  
ATOM    121  HA  SER A   8       1.289  13.753 -17.997  1.00  0.00           H  
ATOM    122  HB2 SER A   8      -0.907  14.334 -15.997  1.00  0.00           H  
ATOM    123  HB3 SER A   8      -1.278  13.960 -17.693  1.00  0.00           H  
ATOM    124  HG  SER A   8      -0.086  15.668 -18.359  1.00  0.00           H  
ATOM    125  N   GLY A   9       2.651  14.562 -15.989  1.00  0.00           N  
ATOM    126  CA  GLY A   9       3.685  14.711 -14.959  1.00  0.00           C  
ATOM    127  C   GLY A   9       4.954  15.402 -15.464  1.00  0.00           C  
ATOM    128  O   GLY A   9       4.877  16.487 -16.038  1.00  0.00           O  
ATOM    129  H   GLY A   9       2.757  15.091 -16.844  1.00  0.00           H  
ATOM    130  HA2 GLY A   9       3.949  13.726 -14.571  1.00  0.00           H  
ATOM    131  HA3 GLY A   9       3.286  15.299 -14.133  1.00  0.00           H  
ATOM    132  N   TYR A  10       6.113  14.782 -15.216  1.00  0.00           N  
ATOM    133  CA  TYR A  10       7.438  15.335 -15.513  1.00  0.00           C  
ATOM    134  C   TYR A  10       8.324  14.312 -16.240  1.00  0.00           C  
ATOM    135  O   TYR A  10       9.065  13.543 -15.624  1.00  0.00           O  
ATOM    136  CB  TYR A  10       8.098  15.846 -14.218  1.00  0.00           C  
ATOM    137  CG  TYR A  10       7.318  16.908 -13.458  1.00  0.00           C  
ATOM    138  CD1 TYR A  10       6.871  18.072 -14.118  1.00  0.00           C  
ATOM    139  CD2 TYR A  10       7.045  16.737 -12.086  1.00  0.00           C  
ATOM    140  CE1 TYR A  10       6.139  19.050 -13.419  1.00  0.00           C  
ATOM    141  CE2 TYR A  10       6.320  17.718 -11.380  1.00  0.00           C  
ATOM    142  CZ  TYR A  10       5.862  18.873 -12.047  1.00  0.00           C  
ATOM    143  OH  TYR A  10       5.156  19.813 -11.365  1.00  0.00           O  
ATOM    144  H   TYR A  10       6.076  13.848 -14.827  1.00  0.00           H  
ATOM    145  HA  TYR A  10       7.325  16.185 -16.186  1.00  0.00           H  
ATOM    146  HB2 TYR A  10       9.073  16.265 -14.471  1.00  0.00           H  
ATOM    147  HB3 TYR A  10       8.271  14.995 -13.558  1.00  0.00           H  
ATOM    148  HD1 TYR A  10       7.071  18.205 -15.172  1.00  0.00           H  
ATOM    149  HD2 TYR A  10       7.395  15.854 -11.571  1.00  0.00           H  
ATOM    150  HE1 TYR A  10       5.787  19.928 -13.937  1.00  0.00           H  
ATOM    151  HE2 TYR A  10       6.106  17.595 -10.329  1.00  0.00           H  
ATOM    152  HH  TYR A  10       4.888  20.534 -11.934  1.00  0.00           H  
ATOM    153  N   GLU A  11       8.218  14.303 -17.566  1.00  0.00           N  
ATOM    154  CA  GLU A  11       9.111  13.617 -18.504  1.00  0.00           C  
ATOM    155  C   GLU A  11       9.907  14.676 -19.301  1.00  0.00           C  
ATOM    156  O   GLU A  11      10.733  15.368 -18.708  1.00  0.00           O  
ATOM    157  CB  GLU A  11       8.285  12.584 -19.296  1.00  0.00           C  
ATOM    158  CG  GLU A  11       9.040  11.770 -20.365  1.00  0.00           C  
ATOM    159  CD  GLU A  11       8.438  11.983 -21.754  1.00  0.00           C  
ATOM    160  OE1 GLU A  11       8.186  13.155 -22.117  1.00  0.00           O  
ATOM    161  OE2 GLU A  11       8.228  11.023 -22.522  1.00  0.00           O1-
ATOM    162  H   GLU A  11       7.526  14.926 -17.973  1.00  0.00           H  
ATOM    163  HA  GLU A  11       9.862  13.058 -17.945  1.00  0.00           H  
ATOM    164  HB2 GLU A  11       7.429  13.092 -19.738  1.00  0.00           H  
ATOM    165  HB3 GLU A  11       7.878  11.873 -18.580  1.00  0.00           H  
ATOM    166  HG2 GLU A  11       8.983  10.711 -20.117  1.00  0.00           H  
ATOM    167  HG3 GLU A  11      10.094  12.052 -20.378  1.00  0.00           H  
ATOM    168  N   VAL A  12       9.698  14.847 -20.614  1.00  0.00           N  
ATOM    169  CA  VAL A  12      10.543  15.706 -21.465  1.00  0.00           C  
ATOM    170  C   VAL A  12       9.932  16.152 -22.809  1.00  0.00           C  
ATOM    171  O   VAL A  12      10.481  17.054 -23.445  1.00  0.00           O  
ATOM    172  CB  VAL A  12      11.891  14.986 -21.688  1.00  0.00           C  
ATOM    173  CG1 VAL A  12      11.818  13.880 -22.750  1.00  0.00           C  
ATOM    174  CG2 VAL A  12      13.025  15.963 -22.006  1.00  0.00           C  
ATOM    175  H   VAL A  12       9.015  14.247 -21.063  1.00  0.00           H  
ATOM    176  HA  VAL A  12      10.742  16.619 -20.903  1.00  0.00           H  
ATOM    177  HB  VAL A  12      12.180  14.503 -20.756  1.00  0.00           H  
ATOM    178 HG11 VAL A  12      11.730  14.308 -23.748  1.00  0.00           H  
ATOM    179 HG12 VAL A  12      12.708  13.259 -22.697  1.00  0.00           H  
ATOM    180 HG13 VAL A  12      10.958  13.240 -22.555  1.00  0.00           H  
ATOM    181 HG21 VAL A  12      13.972  15.452 -21.887  1.00  0.00           H  
ATOM    182 HG22 VAL A  12      12.936  16.343 -23.023  1.00  0.00           H  
ATOM    183 HG23 VAL A  12      12.995  16.798 -21.305  1.00  0.00           H  
ATOM    184  N   HIS A  13       8.821  15.574 -23.299  1.00  0.00           N  
ATOM    185  CA  HIS A  13       8.210  16.024 -24.567  1.00  0.00           C  
ATOM    186  C   HIS A  13       7.788  17.494 -24.464  1.00  0.00           C  
ATOM    187  O   HIS A  13       7.073  17.882 -23.540  1.00  0.00           O  
ATOM    188  CB  HIS A  13       7.003  15.170 -25.007  1.00  0.00           C  
ATOM    189  CG  HIS A  13       7.322  13.776 -25.490  1.00  0.00           C  
ATOM    190  CD2 HIS A  13       7.330  13.322 -26.784  1.00  0.00           C  
ATOM    191  ND1 HIS A  13       7.545  12.688 -24.679  1.00  0.00           N1+
ATOM    192  CE1 HIS A  13       7.709  11.597 -25.439  1.00  0.00           C  
ATOM    193  NE2 HIS A  13       7.582  11.956 -26.735  1.00  0.00           N  
ATOM    194  H   HIS A  13       8.418  14.780 -22.803  1.00  0.00           H  
ATOM    195  HA  HIS A  13       8.972  15.947 -25.342  1.00  0.00           H  
ATOM    196  HB2 HIS A  13       6.483  15.686 -25.816  1.00  0.00           H  
ATOM    197  HB3 HIS A  13       6.295  15.104 -24.184  1.00  0.00           H  
ATOM    198  HD1 HIS A  13       7.551  12.688 -23.646  1.00  0.00           H  
ATOM    199  HD2 HIS A  13       7.125  13.915 -27.668  1.00  0.00           H  
ATOM    200  HE2 HIS A  13       7.616  11.323 -27.527  1.00  0.00           H  
ATOM    201  HE1 HIS A  13       7.888  10.605 -25.028  1.00  0.00           H  
ATOM    202  N   HIS A  14       8.182  18.275 -25.474  1.00  0.00           N  
ATOM    203  CA  HIS A  14       7.744  19.648 -25.781  1.00  0.00           C  
ATOM    204  C   HIS A  14       8.009  19.908 -27.285  1.00  0.00           C  
ATOM    205  O   HIS A  14       7.894  18.956 -28.054  1.00  0.00           O  
ATOM    206  CB  HIS A  14       8.391  20.633 -24.778  1.00  0.00           C  
ATOM    207  CG  HIS A  14       7.369  21.447 -24.020  1.00  0.00           C  
ATOM    208  CD2 HIS A  14       6.548  20.975 -23.039  1.00  0.00           C  
ATOM    209  ND1 HIS A  14       7.149  22.806 -24.119  1.00  0.00           N1+
ATOM    210  CE1 HIS A  14       6.223  23.157 -23.201  1.00  0.00           C  
ATOM    211  NE2 HIS A  14       5.848  22.048 -22.528  1.00  0.00           N  
ATOM    212  H   HIS A  14       8.737  17.822 -26.184  1.00  0.00           H  
ATOM    213  HA  HIS A  14       6.661  19.694 -25.653  1.00  0.00           H  
ATOM    214  HB2 HIS A  14       9.102  21.299 -25.260  1.00  0.00           H  
ATOM    215  HB3 HIS A  14       8.954  20.075 -24.028  1.00  0.00           H  
ATOM    216  HD1 HIS A  14       7.619  23.418 -24.795  1.00  0.00           H  
ATOM    217  HD2 HIS A  14       6.514  19.962 -22.661  1.00  0.00           H  
ATOM    218  HE2 HIS A  14       5.263  21.992 -21.694  1.00  0.00           H  
ATOM    219  HE1 HIS A  14       5.865  24.166 -23.019  1.00  0.00           H  
ATOM    220  N   GLN A  15       8.380  21.116 -27.734  1.00  0.00           N  
ATOM    221  CA  GLN A  15       8.475  21.475 -29.166  1.00  0.00           C  
ATOM    222  C   GLN A  15       9.228  20.452 -30.048  1.00  0.00           C  
ATOM    223  O   GLN A  15      10.387  20.111 -29.790  1.00  0.00           O  
ATOM    224  CB  GLN A  15       9.136  22.853 -29.385  1.00  0.00           C  
ATOM    225  CG  GLN A  15       8.465  24.045 -28.685  1.00  0.00           C  
ATOM    226  CD  GLN A  15       8.986  24.223 -27.267  1.00  0.00           C  
ATOM    227  NE2 GLN A  15      10.091  24.907 -27.082  1.00  0.00           N  
ATOM    228  OE1 GLN A  15       8.444  23.670 -26.323  1.00  0.00           O  
ATOM    229  H   GLN A  15       8.534  21.854 -27.056  1.00  0.00           H  
ATOM    230  HA  GLN A  15       7.453  21.543 -29.544  1.00  0.00           H  
ATOM    231  HB2 GLN A  15       9.116  23.055 -30.458  1.00  0.00           H  
ATOM    232  HB3 GLN A  15      10.184  22.804 -29.087  1.00  0.00           H  
ATOM    233  HG2 GLN A  15       7.383  23.914 -28.670  1.00  0.00           H  
ATOM    234  HG3 GLN A  15       8.687  24.952 -29.248  1.00  0.00           H  
ATOM    235 HE21 GLN A  15      10.554  24.829 -26.179  1.00  0.00           H  
ATOM    236 HE22 GLN A  15      10.529  25.386 -27.844  1.00  0.00           H  
ATOM    237  N   LYS A  16       8.588  20.073 -31.160  1.00  0.00           N  
ATOM    238  CA  LYS A  16       9.154  19.329 -32.295  1.00  0.00           C  
ATOM    239  C   LYS A  16       8.719  20.039 -33.582  1.00  0.00           C  
ATOM    240  O   LYS A  16       7.725  19.642 -34.183  1.00  0.00           O  
ATOM    241  CB  LYS A  16       8.682  17.858 -32.229  1.00  0.00           C  
ATOM    242  CG  LYS A  16       9.294  16.964 -33.329  1.00  0.00           C  
ATOM    243  CD  LYS A  16       8.251  16.236 -34.199  1.00  0.00           C  
ATOM    244  CE  LYS A  16       8.979  15.336 -35.211  1.00  0.00           C  
ATOM    245  NZ  LYS A  16       8.102  14.819 -36.294  1.00  0.00           N1+
ATOM    246  H   LYS A  16       7.630  20.377 -31.262  1.00  0.00           H  
ATOM    247  HA  LYS A  16      10.244  19.355 -32.253  1.00  0.00           H  
ATOM    248  HB2 LYS A  16       7.592  17.826 -32.288  1.00  0.00           H  
ATOM    249  HB3 LYS A  16       8.965  17.446 -31.259  1.00  0.00           H  
ATOM    250  HG2 LYS A  16       9.934  16.220 -32.852  1.00  0.00           H  
ATOM    251  HG3 LYS A  16       9.922  17.569 -33.982  1.00  0.00           H  
ATOM    252  HD2 LYS A  16       7.646  16.977 -34.724  1.00  0.00           H  
ATOM    253  HD3 LYS A  16       7.600  15.630 -33.568  1.00  0.00           H  
ATOM    254  HE2 LYS A  16       9.437  14.502 -34.672  1.00  0.00           H  
ATOM    255  HE3 LYS A  16       9.789  15.913 -35.663  1.00  0.00           H  
ATOM    256  HZ1 LYS A  16       7.341  14.255 -35.945  1.00  0.00           H  
ATOM    257  HZ2 LYS A  16       7.712  15.560 -36.874  1.00  0.00           H  
ATOM    258  HZ3 LYS A  16       8.667  14.266 -36.936  1.00  0.00           H  
ATOM    259  N   LEU A  17       9.347  21.167 -33.918  1.00  0.00           N  
ATOM    260  CA  LEU A  17       8.942  21.981 -35.072  1.00  0.00           C  
ATOM    261  C   LEU A  17       9.264  21.232 -36.374  1.00  0.00           C  
ATOM    262  O   LEU A  17      10.407  20.822 -36.570  1.00  0.00           O  
ATOM    263  CB  LEU A  17       9.611  23.367 -35.007  1.00  0.00           C  
ATOM    264  CG  LEU A  17       9.140  24.343 -36.108  1.00  0.00           C  
ATOM    265  CD1 LEU A  17       7.671  24.738 -35.949  1.00  0.00           C  
ATOM    266  CD2 LEU A  17       9.979  25.621 -36.066  1.00  0.00           C  
ATOM    267  H   LEU A  17      10.202  21.403 -33.427  1.00  0.00           H  
ATOM    268  HA  LEU A  17       7.861  22.116 -35.016  1.00  0.00           H  
ATOM    269  HB2 LEU A  17      10.688  23.230 -35.095  1.00  0.00           H  
ATOM    270  HB3 LEU A  17       9.409  23.814 -34.033  1.00  0.00           H  
ATOM    271  HG  LEU A  17       9.263  23.885 -37.087  1.00  0.00           H  
ATOM    272 HD11 LEU A  17       7.027  23.873 -36.098  1.00  0.00           H  
ATOM    273 HD12 LEU A  17       7.496  25.156 -34.958  1.00  0.00           H  
ATOM    274 HD13 LEU A  17       7.406  25.483 -36.701  1.00  0.00           H  
ATOM    275 HD21 LEU A  17      11.027  25.380 -36.236  1.00  0.00           H  
ATOM    276 HD22 LEU A  17       9.650  26.304 -36.849  1.00  0.00           H  
ATOM    277 HD23 LEU A  17       9.874  26.108 -35.097  1.00  0.00           H  
ATOM    278  N   VAL A  18       8.240  21.019 -37.209  1.00  0.00           N  
ATOM    279  CA  VAL A  18       8.243  20.151 -38.402  1.00  0.00           C  
ATOM    280  C   VAL A  18       7.166  20.560 -39.404  1.00  0.00           C  
ATOM    281  O   VAL A  18       6.254  21.299 -39.048  1.00  0.00           O  
ATOM    282  CB  VAL A  18       7.940  18.683 -38.029  1.00  0.00           C  
ATOM    283  CG1 VAL A  18       9.074  18.073 -37.230  1.00  0.00           C  
ATOM    284  CG2 VAL A  18       6.609  18.463 -37.293  1.00  0.00           C  
ATOM    285  H   VAL A  18       7.343  21.417 -36.969  1.00  0.00           H  
ATOM    286  HA  VAL A  18       9.214  20.212 -38.896  1.00  0.00           H  
ATOM    287  HB  VAL A  18       7.898  18.111 -38.948  1.00  0.00           H  
ATOM    288 HG11 VAL A  18       8.986  18.334 -36.177  1.00  0.00           H  
ATOM    289 HG12 VAL A  18       9.079  17.000 -37.384  1.00  0.00           H  
ATOM    290 HG13 VAL A  18      10.005  18.473 -37.607  1.00  0.00           H  
ATOM    291 HG21 VAL A  18       6.478  17.409 -37.061  1.00  0.00           H  
ATOM    292 HG22 VAL A  18       6.579  19.037 -36.370  1.00  0.00           H  
ATOM    293 HG23 VAL A  18       5.775  18.772 -37.924  1.00  0.00           H  
ATOM    294  N   PHE A  19       7.169  19.926 -40.582  1.00  0.00           N  
ATOM    295  CA  PHE A  19       5.961  19.770 -41.404  1.00  0.00           C  
ATOM    296  C   PHE A  19       5.279  18.393 -41.201  1.00  0.00           C  
ATOM    297  O   PHE A  19       4.067  18.296 -41.359  1.00  0.00           O  
ATOM    298  CB  PHE A  19       6.335  20.033 -42.870  1.00  0.00           C  
ATOM    299  CG  PHE A  19       5.242  20.642 -43.732  1.00  0.00           C  
ATOM    300  CD1 PHE A  19       5.321  21.995 -44.117  1.00  0.00           C  
ATOM    301  CD2 PHE A  19       4.159  19.860 -44.176  1.00  0.00           C  
ATOM    302  CE1 PHE A  19       4.331  22.556 -44.944  1.00  0.00           C  
ATOM    303  CE2 PHE A  19       3.174  20.418 -45.009  1.00  0.00           C  
ATOM    304  CZ  PHE A  19       3.260  21.767 -45.395  1.00  0.00           C  
ATOM    305  H   PHE A  19       7.969  19.361 -40.825  1.00  0.00           H  
ATOM    306  HA  PHE A  19       5.230  20.529 -41.114  1.00  0.00           H  
ATOM    307  HB2 PHE A  19       6.655  19.097 -43.322  1.00  0.00           H  
ATOM    308  HB3 PHE A  19       7.187  20.715 -42.898  1.00  0.00           H  
ATOM    309  HD1 PHE A  19       6.138  22.612 -43.771  1.00  0.00           H  
ATOM    310  HD2 PHE A  19       4.075  18.827 -43.872  1.00  0.00           H  
ATOM    311  HE1 PHE A  19       4.384  23.601 -45.217  1.00  0.00           H  
ATOM    312  HE2 PHE A  19       2.346  19.809 -45.341  1.00  0.00           H  
ATOM    313  HZ  PHE A  19       2.495  22.200 -46.025  1.00  0.00           H  
ATOM    314  N   PHE A  20       6.025  17.345 -40.808  1.00  0.00           N  
ATOM    315  CA  PHE A  20       5.553  15.950 -40.748  1.00  0.00           C  
ATOM    316  C   PHE A  20       6.155  15.125 -39.581  1.00  0.00           C  
ATOM    317  O   PHE A  20       7.060  15.547 -38.847  1.00  0.00           O  
ATOM    318  CB  PHE A  20       5.919  15.284 -42.091  1.00  0.00           C  
ATOM    319  CG  PHE A  20       5.158  15.777 -43.308  1.00  0.00           C  
ATOM    320  CD1 PHE A  20       3.812  15.407 -43.489  1.00  0.00           C  
ATOM    321  CD2 PHE A  20       5.805  16.543 -44.297  1.00  0.00           C  
ATOM    322  CE1 PHE A  20       3.120  15.795 -44.650  1.00  0.00           C  
ATOM    323  CE2 PHE A  20       5.118  16.918 -45.465  1.00  0.00           C  
ATOM    324  CZ  PHE A  20       3.775  16.545 -45.642  1.00  0.00           C  
ATOM    325  H   PHE A  20       7.021  17.471 -40.687  1.00  0.00           H  
ATOM    326  HA  PHE A  20       4.466  15.924 -40.639  1.00  0.00           H  
ATOM    327  HB2 PHE A  20       5.739  14.211 -42.032  1.00  0.00           H  
ATOM    328  HB3 PHE A  20       6.987  15.415 -42.259  1.00  0.00           H  
ATOM    329  HD1 PHE A  20       3.315  14.803 -42.741  1.00  0.00           H  
ATOM    330  HD2 PHE A  20       6.840  16.819 -44.173  1.00  0.00           H  
ATOM    331  HE1 PHE A  20       2.091  15.495 -44.784  1.00  0.00           H  
ATOM    332  HE2 PHE A  20       5.629  17.478 -46.236  1.00  0.00           H  
ATOM    333  HZ  PHE A  20       3.253  16.824 -46.545  1.00  0.00           H  
ATOM    334  N   ALA A  21       5.717  13.873 -39.458  1.00  0.00           N  
ATOM    335  CA  ALA A  21       6.475  12.758 -38.881  1.00  0.00           C  
ATOM    336  C   ALA A  21       6.595  11.533 -39.825  1.00  0.00           C  
ATOM    337  O   ALA A  21       7.395  10.642 -39.550  1.00  0.00           O  
ATOM    338  CB  ALA A  21       5.851  12.385 -37.529  1.00  0.00           C  
ATOM    339  H   ALA A  21       4.859  13.631 -39.958  1.00  0.00           H  
ATOM    340  HA  ALA A  21       7.490  13.094 -38.694  1.00  0.00           H  
ATOM    341  HB1 ALA A  21       4.886  11.906 -37.691  1.00  0.00           H  
ATOM    342  HB2 ALA A  21       6.495  11.681 -37.004  1.00  0.00           H  
ATOM    343  HB3 ALA A  21       5.699  13.274 -36.920  1.00  0.00           H  
ATOM    344  N   GLU A  22       5.854  11.515 -40.932  1.00  0.00           N  
ATOM    345  CA  GLU A  22       5.470  10.327 -41.706  1.00  0.00           C  
ATOM    346  C   GLU A  22       6.135  10.262 -43.096  1.00  0.00           C  
ATOM    347  O   GLU A  22       6.571  11.293 -43.617  1.00  0.00           O  
ATOM    348  CB  GLU A  22       3.934  10.334 -41.900  1.00  0.00           C  
ATOM    349  CG  GLU A  22       3.062  10.632 -40.659  1.00  0.00           C  
ATOM    350  CD  GLU A  22       3.082  12.098 -40.174  1.00  0.00           C  
ATOM    351  OE1 GLU A  22       2.771  12.327 -38.986  1.00  0.00           O  
ATOM    352  OE2 GLU A  22       3.511  13.003 -40.930  1.00  0.00           O1-
ATOM    353  H   GLU A  22       5.258  12.318 -41.114  1.00  0.00           H  
ATOM    354  HA  GLU A  22       5.745   9.430 -41.152  1.00  0.00           H  
ATOM    355  HB2 GLU A  22       3.646   9.351 -42.273  1.00  0.00           H  
ATOM    356  HB3 GLU A  22       3.677  11.055 -42.678  1.00  0.00           H  
ATOM    357  HG2 GLU A  22       3.381   9.973 -39.848  1.00  0.00           H  
ATOM    358  HG3 GLU A  22       2.030  10.372 -40.905  1.00  0.00           H  
ATOM    359  N   ASP A  23       6.084   9.097 -43.758  1.00  0.00           N  
ATOM    360  CA  ASP A  23       6.361   8.990 -45.201  1.00  0.00           C  
ATOM    361  C   ASP A  23       5.319   9.733 -46.076  1.00  0.00           C  
ATOM    362  O   ASP A  23       4.112   9.698 -45.830  1.00  0.00           O  
ATOM    363  CB  ASP A  23       6.521   7.529 -45.665  1.00  0.00           C  
ATOM    364  CG  ASP A  23       6.864   7.427 -47.166  1.00  0.00           C  
ATOM    365  OD1 ASP A  23       7.594   8.312 -47.682  1.00  0.00           O  
ATOM    366  OD2 ASP A  23       6.337   6.508 -47.830  1.00  0.00           O1-
ATOM    367  H   ASP A  23       5.830   8.259 -43.238  1.00  0.00           H  
ATOM    368  HA  ASP A  23       7.330   9.452 -45.359  1.00  0.00           H  
ATOM    369  HB2 ASP A  23       5.591   6.993 -45.468  1.00  0.00           H  
ATOM    370  HB3 ASP A  23       7.317   7.056 -45.088  1.00  0.00           H  
ATOM    371  N   VAL A  24       5.796  10.342 -47.168  1.00  0.00           N  
ATOM    372  CA  VAL A  24       5.001  10.900 -48.278  1.00  0.00           C  
ATOM    373  C   VAL A  24       5.784  10.923 -49.615  1.00  0.00           C  
ATOM    374  O   VAL A  24       5.357  11.546 -50.584  1.00  0.00           O  
ATOM    375  CB  VAL A  24       4.402  12.270 -47.866  1.00  0.00           C  
ATOM    376  CG1 VAL A  24       5.423  13.411 -47.847  1.00  0.00           C  
ATOM    377  CG2 VAL A  24       3.191  12.688 -48.711  1.00  0.00           C  
ATOM    378  H   VAL A  24       6.786  10.192 -47.327  1.00  0.00           H  
ATOM    379  HA  VAL A  24       4.166  10.218 -48.431  1.00  0.00           H  
ATOM    380  HB  VAL A  24       4.024  12.174 -46.848  1.00  0.00           H  
ATOM    381 HG11 VAL A  24       6.225  13.168 -47.155  1.00  0.00           H  
ATOM    382 HG12 VAL A  24       5.831  13.589 -48.841  1.00  0.00           H  
ATOM    383 HG13 VAL A  24       4.946  14.325 -47.494  1.00  0.00           H  
ATOM    384 HG21 VAL A  24       2.471  11.871 -48.746  1.00  0.00           H  
ATOM    385 HG22 VAL A  24       2.717  13.556 -48.256  1.00  0.00           H  
ATOM    386 HG23 VAL A  24       3.496  12.948 -49.724  1.00  0.00           H  
ATOM    387  N   GLY A  25       6.943  10.256 -49.704  1.00  0.00           N  
ATOM    388  CA  GLY A  25       7.761  10.090 -50.918  1.00  0.00           C  
ATOM    389  C   GLY A  25       8.517  11.326 -51.445  1.00  0.00           C  
ATOM    390  O   GLY A  25       9.662  11.194 -51.892  1.00  0.00           O  
ATOM    391  H   GLY A  25       7.214   9.667 -48.914  1.00  0.00           H  
ATOM    392  HA2 GLY A  25       7.113   9.737 -51.719  1.00  0.00           H  
ATOM    393  HA3 GLY A  25       8.499   9.312 -50.718  1.00  0.00           H  
ATOM    394  N   SER A  26       7.907  12.518 -51.443  1.00  0.00           N  
ATOM    395  CA  SER A  26       8.525  13.748 -51.970  1.00  0.00           C  
ATOM    396  C   SER A  26       7.975  15.036 -51.351  1.00  0.00           C  
ATOM    397  O   SER A  26       6.792  15.336 -51.501  1.00  0.00           O  
ATOM    398  CB  SER A  26       8.374  13.817 -53.497  1.00  0.00           C  
ATOM    399  OG  SER A  26       7.012  13.877 -53.879  1.00  0.00           O  
ATOM    400  H   SER A  26       6.943  12.550 -51.126  1.00  0.00           H  
ATOM    401  HA  SER A  26       9.586  13.713 -51.750  1.00  0.00           H  
ATOM    402  HB2 SER A  26       8.836  12.939 -53.951  1.00  0.00           H  
ATOM    403  HB3 SER A  26       8.888  14.705 -53.865  1.00  0.00           H  
ATOM    404  HG  SER A  26       6.527  14.358 -53.189  1.00  0.00           H  
ATOM    405  N   ASN A  27       8.859  15.874 -50.798  1.00  0.00           N  
ATOM    406  CA  ASN A  27       8.489  17.080 -50.031  1.00  0.00           C  
ATOM    407  C   ASN A  27       8.812  18.415 -50.725  1.00  0.00           C  
ATOM    408  O   ASN A  27       9.035  19.438 -50.074  1.00  0.00           O  
ATOM    409  CB  ASN A  27       9.075  16.965 -48.620  1.00  0.00           C  
ATOM    410  CG  ASN A  27       8.470  15.774 -47.923  1.00  0.00           C  
ATOM    411  ND2 ASN A  27       9.116  14.640 -47.974  1.00  0.00           N  
ATOM    412  OD1 ASN A  27       7.375  15.844 -47.406  1.00  0.00           O  
ATOM    413  H   ASN A  27       9.804  15.520 -50.686  1.00  0.00           H  
ATOM    414  HA  ASN A  27       7.402  17.088 -49.914  1.00  0.00           H  
ATOM    415  HB2 ASN A  27       8.826  17.849 -48.036  1.00  0.00           H  
ATOM    416  HB3 ASN A  27      10.157  16.868 -48.664  1.00  0.00           H  
ATOM    417 HD21 ASN A  27       8.700  13.850 -47.515  1.00  0.00           H  
ATOM    418 HD22 ASN A  27      10.094  14.626 -48.249  1.00  0.00           H  
ATOM    419  N   LYS A  28       8.830  18.418 -52.060  1.00  0.00           N  
ATOM    420  CA  LYS A  28       9.032  19.618 -52.878  1.00  0.00           C  
ATOM    421  C   LYS A  28       7.901  20.626 -52.634  1.00  0.00           C  
ATOM    422  O   LYS A  28       6.754  20.356 -52.977  1.00  0.00           O  
ATOM    423  CB  LYS A  28       9.148  19.171 -54.345  1.00  0.00           C  
ATOM    424  CG  LYS A  28       9.442  20.327 -55.310  1.00  0.00           C  
ATOM    425  CD  LYS A  28       9.819  19.794 -56.704  1.00  0.00           C  
ATOM    426  CE  LYS A  28      11.335  19.601 -56.873  1.00  0.00           C  
ATOM    427  NZ  LYS A  28      11.987  20.897 -57.157  1.00  0.00           N1+
ATOM    428  H   LYS A  28       8.599  17.555 -52.527  1.00  0.00           H  
ATOM    429  HA  LYS A  28       9.970  20.088 -52.586  1.00  0.00           H  
ATOM    430  HB2 LYS A  28       8.220  18.684 -54.650  1.00  0.00           H  
ATOM    431  HB3 LYS A  28       9.953  18.438 -54.419  1.00  0.00           H  
ATOM    432  HG2 LYS A  28      10.250  20.941 -54.911  1.00  0.00           H  
ATOM    433  HG3 LYS A  28       8.548  20.946 -55.397  1.00  0.00           H  
ATOM    434  HD2 LYS A  28       9.460  20.495 -57.460  1.00  0.00           H  
ATOM    435  HD3 LYS A  28       9.312  18.845 -56.881  1.00  0.00           H  
ATOM    436  HE2 LYS A  28      11.511  18.925 -57.712  1.00  0.00           H  
ATOM    437  HE3 LYS A  28      11.749  19.157 -55.963  1.00  0.00           H  
ATOM    438  HZ1 LYS A  28      11.782  21.595 -56.439  1.00  0.00           H  
ATOM    439  HZ2 LYS A  28      12.992  20.885 -57.322  1.00  0.00           H  
ATOM    440  HZ3 LYS A  28      11.547  21.377 -57.946  1.00  0.00           H  
ATOM    441  N   GLY A  29       8.215  21.755 -51.994  1.00  0.00           N  
ATOM    442  CA  GLY A  29       7.251  22.788 -51.595  1.00  0.00           C  
ATOM    443  C   GLY A  29       6.827  22.757 -50.119  1.00  0.00           C  
ATOM    444  O   GLY A  29       6.042  23.610 -49.710  1.00  0.00           O  
ATOM    445  H   GLY A  29       9.169  21.869 -51.672  1.00  0.00           H  
ATOM    446  HA2 GLY A  29       6.349  22.703 -52.201  1.00  0.00           H  
ATOM    447  HA3 GLY A  29       7.688  23.767 -51.788  1.00  0.00           H  
ATOM    448  N   ALA A  30       7.343  21.836 -49.296  1.00  0.00           N  
ATOM    449  CA  ALA A  30       7.061  21.816 -47.858  1.00  0.00           C  
ATOM    450  C   ALA A  30       7.900  22.882 -47.125  1.00  0.00           C  
ATOM    451  O   ALA A  30       9.125  22.768 -47.053  1.00  0.00           O  
ATOM    452  CB  ALA A  30       7.308  20.401 -47.320  1.00  0.00           C  
ATOM    453  H   ALA A  30       8.016  21.169 -49.659  1.00  0.00           H  
ATOM    454  HA  ALA A  30       6.005  22.047 -47.703  1.00  0.00           H  
ATOM    455  HB1 ALA A  30       8.364  20.146 -47.418  1.00  0.00           H  
ATOM    456  HB2 ALA A  30       7.023  20.356 -46.269  1.00  0.00           H  
ATOM    457  HB3 ALA A  30       6.708  19.681 -47.879  1.00  0.00           H  
ATOM    458  N   ILE A  31       7.256  23.920 -46.577  1.00  0.00           N  
ATOM    459  CA  ILE A  31       7.935  25.053 -45.921  1.00  0.00           C  
ATOM    460  C   ILE A  31       7.334  25.343 -44.539  1.00  0.00           C  
ATOM    461  O   ILE A  31       6.113  25.334 -44.388  1.00  0.00           O  
ATOM    462  CB  ILE A  31       7.978  26.310 -46.837  1.00  0.00           C  
ATOM    463  CG1 ILE A  31       6.645  27.087 -46.970  1.00  0.00           C  
ATOM    464  CG2 ILE A  31       8.463  25.955 -48.257  1.00  0.00           C  
ATOM    465  CD1 ILE A  31       6.498  28.233 -45.958  1.00  0.00           C  
ATOM    466  H   ILE A  31       6.252  23.970 -46.672  1.00  0.00           H  
ATOM    467  HA  ILE A  31       8.970  24.767 -45.747  1.00  0.00           H  
ATOM    468  HB  ILE A  31       8.719  26.990 -46.413  1.00  0.00           H  
ATOM    469 HG12 ILE A  31       5.803  26.401 -46.875  1.00  0.00           H  
ATOM    470 HG13 ILE A  31       6.583  27.540 -47.961  1.00  0.00           H  
ATOM    471 HG21 ILE A  31       9.334  25.301 -48.222  1.00  0.00           H  
ATOM    472 HG22 ILE A  31       7.674  25.444 -48.808  1.00  0.00           H  
ATOM    473 HG23 ILE A  31       8.725  26.864 -48.797  1.00  0.00           H  
ATOM    474 HD11 ILE A  31       5.547  28.739 -46.124  1.00  0.00           H  
ATOM    475 HD12 ILE A  31       6.521  27.863 -44.935  1.00  0.00           H  
ATOM    476 HD13 ILE A  31       7.306  28.952 -46.094  1.00  0.00           H  
ATOM    477  N   ILE A  32       8.165  25.643 -43.534  1.00  0.00           N  
ATOM    478  CA  ILE A  32       7.711  26.151 -42.224  1.00  0.00           C  
ATOM    479  C   ILE A  32       8.799  26.997 -41.540  1.00  0.00           C  
ATOM    480  O   ILE A  32       9.985  26.860 -41.830  1.00  0.00           O  
ATOM    481  CB  ILE A  32       7.212  24.984 -41.328  1.00  0.00           C  
ATOM    482  CG1 ILE A  32       6.303  25.513 -40.195  1.00  0.00           C  
ATOM    483  CG2 ILE A  32       8.366  24.124 -40.784  1.00  0.00           C  
ATOM    484  CD1 ILE A  32       5.604  24.417 -39.386  1.00  0.00           C  
ATOM    485  H   ILE A  32       9.167  25.570 -43.691  1.00  0.00           H  
ATOM    486  HA  ILE A  32       6.863  26.811 -42.411  1.00  0.00           H  
ATOM    487  HB  ILE A  32       6.591  24.336 -41.948  1.00  0.00           H  
ATOM    488 HG12 ILE A  32       5.530  26.145 -40.635  1.00  0.00           H  
ATOM    489 HG13 ILE A  32       6.882  26.115 -39.496  1.00  0.00           H  
ATOM    490 HG21 ILE A  32       8.905  24.664 -40.007  1.00  0.00           H  
ATOM    491 HG22 ILE A  32       7.970  23.203 -40.359  1.00  0.00           H  
ATOM    492 HG23 ILE A  32       9.051  23.859 -41.591  1.00  0.00           H  
ATOM    493 HD11 ILE A  32       5.092  23.725 -40.055  1.00  0.00           H  
ATOM    494 HD12 ILE A  32       6.335  23.880 -38.783  1.00  0.00           H  
ATOM    495 HD13 ILE A  32       4.874  24.873 -38.716  1.00  0.00           H  
ATOM    496  N   GLY A  33       8.431  27.866 -40.599  1.00  0.00           N  
ATOM    497  CA  GLY A  33       9.407  28.569 -39.770  1.00  0.00           C  
ATOM    498  C   GLY A  33       8.807  29.641 -38.868  1.00  0.00           C  
ATOM    499  O   GLY A  33       7.602  29.878 -38.885  1.00  0.00           O  
ATOM    500  H   GLY A  33       7.451  28.011 -40.394  1.00  0.00           H  
ATOM    501  HA2 GLY A  33      10.139  29.050 -40.420  1.00  0.00           H  
ATOM    502  HA3 GLY A  33       9.932  27.846 -39.144  1.00  0.00           H  
ATOM    503  N   LEU A  34       9.686  30.313 -38.124  1.00  0.00           N  
ATOM    504  CA  LEU A  34       9.397  31.551 -37.389  1.00  0.00           C  
ATOM    505  C   LEU A  34      10.321  32.722 -37.774  1.00  0.00           C  
ATOM    506  O   LEU A  34       9.966  33.870 -37.522  1.00  0.00           O  
ATOM    507  CB  LEU A  34       9.317  31.310 -35.869  1.00  0.00           C  
ATOM    508  CG  LEU A  34      10.588  30.792 -35.165  1.00  0.00           C  
ATOM    509  CD1 LEU A  34      10.497  31.088 -33.667  1.00  0.00           C  
ATOM    510  CD2 LEU A  34      10.764  29.276 -35.315  1.00  0.00           C  
ATOM    511  H   LEU A  34      10.650  30.001 -38.175  1.00  0.00           H  
ATOM    512  HA  LEU A  34       8.402  31.886 -37.689  1.00  0.00           H  
ATOM    513  HB2 LEU A  34       8.493  30.625 -35.666  1.00  0.00           H  
ATOM    514  HB3 LEU A  34       9.044  32.266 -35.420  1.00  0.00           H  
ATOM    515  HG  LEU A  34      11.466  31.301 -35.562  1.00  0.00           H  
ATOM    516 HD11 LEU A  34      10.406  32.163 -33.511  1.00  0.00           H  
ATOM    517 HD12 LEU A  34       9.629  30.587 -33.236  1.00  0.00           H  
ATOM    518 HD13 LEU A  34      11.402  30.747 -33.164  1.00  0.00           H  
ATOM    519 HD21 LEU A  34      11.078  29.024 -36.325  1.00  0.00           H  
ATOM    520 HD22 LEU A  34      11.524  28.920 -34.622  1.00  0.00           H  
ATOM    521 HD23 LEU A  34       9.827  28.768 -35.088  1.00  0.00           H  
ATOM    522  N   MET A  35      11.403  32.468 -38.523  1.00  0.00           N  
ATOM    523  CA  MET A  35      12.022  33.482 -39.382  1.00  0.00           C  
ATOM    524  C   MET A  35      12.622  32.832 -40.632  1.00  0.00           C  
ATOM    525  O   MET A  35      13.584  32.063 -40.568  1.00  0.00           O  
ATOM    526  CB  MET A  35      13.050  34.330 -38.610  1.00  0.00           C  
ATOM    527  CG  MET A  35      13.534  35.563 -39.389  1.00  0.00           C  
ATOM    528  SD  MET A  35      14.666  35.245 -40.777  1.00  0.00           S  
ATOM    529  CE  MET A  35      14.853  36.923 -41.429  1.00  0.00           C  
ATOM    530  H   MET A  35      11.672  31.506 -38.680  1.00  0.00           H  
ATOM    531  HA  MET A  35      11.234  34.164 -39.706  1.00  0.00           H  
ATOM    532  HB2 MET A  35      13.908  33.723 -38.352  1.00  0.00           H  
ATOM    533  HB3 MET A  35      12.591  34.680 -37.685  1.00  0.00           H  
ATOM    534  HG2 MET A  35      14.052  36.216 -38.686  1.00  0.00           H  
ATOM    535  HG3 MET A  35      12.662  36.103 -39.761  1.00  0.00           H  
ATOM    536  HE1 MET A  35      15.277  37.570 -40.661  1.00  0.00           H  
ATOM    537  HE2 MET A  35      15.518  36.903 -42.293  1.00  0.00           H  
ATOM    538  HE3 MET A  35      13.879  37.309 -41.733  1.00  0.00           H  
ATOM    539  N   VAL A  36      12.064  33.212 -41.783  1.00  0.00           N  
ATOM    540  CA  VAL A  36      12.611  32.980 -43.123  1.00  0.00           C  
ATOM    541  C   VAL A  36      12.398  34.266 -43.928  1.00  0.00           C  
ATOM    542  O   VAL A  36      11.262  34.662 -44.184  1.00  0.00           O  
ATOM    543  CB  VAL A  36      11.942  31.765 -43.804  1.00  0.00           C  
ATOM    544  CG1 VAL A  36      12.507  31.544 -45.210  1.00  0.00           C  
ATOM    545  CG2 VAL A  36      12.153  30.463 -43.017  1.00  0.00           C  
ATOM    546  H   VAL A  36      11.257  33.817 -41.732  1.00  0.00           H  
ATOM    547  HA  VAL A  36      13.681  32.787 -43.048  1.00  0.00           H  
ATOM    548  HB  VAL A  36      10.869  31.942 -43.887  1.00  0.00           H  
ATOM    549 HG11 VAL A  36      13.589  31.428 -45.169  1.00  0.00           H  
ATOM    550 HG12 VAL A  36      12.069  30.647 -45.647  1.00  0.00           H  
ATOM    551 HG13 VAL A  36      12.260  32.387 -45.853  1.00  0.00           H  
ATOM    552 HG21 VAL A  36      13.218  30.267 -42.894  1.00  0.00           H  
ATOM    553 HG22 VAL A  36      11.688  30.535 -42.035  1.00  0.00           H  
ATOM    554 HG23 VAL A  36      11.691  29.628 -43.545  1.00  0.00           H  
ATOM    555  N   GLY A  37      13.485  34.955 -44.276  1.00  0.00           N  
ATOM    556  CA  GLY A  37      13.512  36.254 -44.962  1.00  0.00           C  
ATOM    557  C   GLY A  37      13.166  36.182 -46.452  1.00  0.00           C  
ATOM    558  O   GLY A  37      13.954  36.618 -47.285  1.00  0.00           O  
ATOM    559  H   GLY A  37      14.379  34.573 -43.990  1.00  0.00           H  
ATOM    560  HA2 GLY A  37      14.507  36.687 -44.865  1.00  0.00           H  
ATOM    561  HA3 GLY A  37      12.799  36.924 -44.482  1.00  0.00           H  
ATOM    562  N   GLY A  38      12.015  35.594 -46.781  1.00  0.00           N  
ATOM    563  CA  GLY A  38      11.600  35.275 -48.146  1.00  0.00           C  
ATOM    564  C   GLY A  38      11.958  33.841 -48.550  1.00  0.00           C  
ATOM    565  O   GLY A  38      13.026  33.324 -48.224  1.00  0.00           O  
ATOM    566  H   GLY A  38      11.441  35.256 -46.016  1.00  0.00           H  
ATOM    567  HA2 GLY A  38      12.072  35.958 -48.854  1.00  0.00           H  
ATOM    568  HA3 GLY A  38      10.521  35.408 -48.221  1.00  0.00           H  
ATOM    569  N   VAL A  39      11.034  33.190 -49.257  1.00  0.00           N  
ATOM    570  CA  VAL A  39      11.154  31.803 -49.722  1.00  0.00           C  
ATOM    571  C   VAL A  39      10.533  31.662 -51.110  1.00  0.00           C  
ATOM    572  O   VAL A  39       9.414  32.118 -51.336  1.00  0.00           O  
ATOM    573  CB  VAL A  39      10.547  30.810 -48.702  1.00  0.00           C  
ATOM    574  CG1 VAL A  39       9.139  31.178 -48.211  1.00  0.00           C  
ATOM    575  CG2 VAL A  39      10.494  29.372 -49.231  1.00  0.00           C  
ATOM    576  H   VAL A  39      10.185  33.674 -49.511  1.00  0.00           H  
ATOM    577  HA  VAL A  39      12.211  31.562 -49.812  1.00  0.00           H  
ATOM    578  HB  VAL A  39      11.200  30.810 -47.831  1.00  0.00           H  
ATOM    579 HG11 VAL A  39       8.441  31.216 -49.047  1.00  0.00           H  
ATOM    580 HG12 VAL A  39       8.793  30.431 -47.496  1.00  0.00           H  
ATOM    581 HG13 VAL A  39       9.154  32.144 -47.709  1.00  0.00           H  
ATOM    582 HG21 VAL A  39      11.457  29.084 -49.651  1.00  0.00           H  
ATOM    583 HG22 VAL A  39      10.254  28.697 -48.411  1.00  0.00           H  
ATOM    584 HG23 VAL A  39       9.726  29.280 -49.998  1.00  0.00           H  
ATOM    585  N   VAL A  40      11.244  31.004 -52.027  1.00  0.00           N  
ATOM    586  CA  VAL A  40      10.742  30.628 -53.359  1.00  0.00           C  
ATOM    587  C   VAL A  40      11.114  29.172 -53.627  1.00  0.00           C  
ATOM    588  O   VAL A  40      12.287  28.816 -53.556  1.00  0.00           O  
ATOM    589  CB  VAL A  40      11.307  31.550 -54.460  1.00  0.00           C  
ATOM    590  CG1 VAL A  40      10.735  31.189 -55.838  1.00  0.00           C  
ATOM    591  CG2 VAL A  40      10.987  33.028 -54.198  1.00  0.00           C  
ATOM    592  H   VAL A  40      12.192  30.725 -51.788  1.00  0.00           H  
ATOM    593  HA  VAL A  40       9.655  30.713 -53.371  1.00  0.00           H  
ATOM    594  HB  VAL A  40      12.389  31.440 -54.499  1.00  0.00           H  
ATOM    595 HG11 VAL A  40       9.647  31.260 -55.826  1.00  0.00           H  
ATOM    596 HG12 VAL A  40      11.128  31.871 -56.592  1.00  0.00           H  
ATOM    597 HG13 VAL A  40      11.027  30.176 -56.118  1.00  0.00           H  
ATOM    598 HG21 VAL A  40       9.911  33.165 -54.092  1.00  0.00           H  
ATOM    599 HG22 VAL A  40      11.482  33.362 -53.287  1.00  0.00           H  
ATOM    600 HG23 VAL A  40      11.350  33.641 -55.024  1.00  0.00           H  
ATOM    601  N   ILE A  41      10.131  28.326 -53.934  1.00  0.00           N  
ATOM    602  CA  ILE A  41      10.340  26.897 -54.203  1.00  0.00           C  
ATOM    603  C   ILE A  41       9.685  26.525 -55.535  1.00  0.00           C  
ATOM    604  O   ILE A  41       8.543  26.912 -55.790  1.00  0.00           O  
ATOM    605  CB  ILE A  41       9.807  26.008 -53.051  1.00  0.00           C  
ATOM    606  CG1 ILE A  41      10.299  26.412 -51.641  1.00  0.00           C  
ATOM    607  CG2 ILE A  41      10.149  24.530 -53.306  1.00  0.00           C  
ATOM    608  CD1 ILE A  41      11.796  26.221 -51.367  1.00  0.00           C  
ATOM    609  H   ILE A  41       9.191  28.677 -54.041  1.00  0.00           H  
ATOM    610  HA  ILE A  41      11.407  26.704 -54.298  1.00  0.00           H  
ATOM    611  HB  ILE A  41       8.719  26.097 -53.039  1.00  0.00           H  
ATOM    612 HG12 ILE A  41       9.750  25.821 -50.907  1.00  0.00           H  
ATOM    613 HG13 ILE A  41      10.042  27.453 -51.460  1.00  0.00           H  
ATOM    614 HG21 ILE A  41      11.206  24.417 -53.552  1.00  0.00           H  
ATOM    615 HG22 ILE A  41       9.923  23.938 -52.425  1.00  0.00           H  
ATOM    616 HG23 ILE A  41       9.559  24.144 -54.139  1.00  0.00           H  
ATOM    617 HD11 ILE A  41      12.394  26.695 -52.141  1.00  0.00           H  
ATOM    618 HD12 ILE A  41      12.041  26.675 -50.408  1.00  0.00           H  
ATOM    619 HD13 ILE A  41      12.036  25.159 -51.324  1.00  0.00           H  
ATOM    620  N   ALA A  42      10.399  25.731 -56.331  1.00  0.00           N  
ATOM    621  CA  ALA A  42       9.888  24.925 -57.438  1.00  0.00           C  
ATOM    622  C   ALA A  42      10.447  23.496 -57.325  1.00  0.00           C  
ATOM    623  O   ALA A  42      10.435  22.743 -58.324  1.00  0.00           O  
ATOM    624  CB  ALA A  42      10.236  25.627 -58.760  1.00  0.00           C  
ATOM    625  OXT ALA A  42      10.917  23.120 -56.224  1.00  0.00           O1-
ATOM    626  H   ALA A  42      11.328  25.474 -56.009  1.00  0.00           H  
ATOM    627  HA  ALA A  42       8.804  24.842 -57.360  1.00  0.00           H  
ATOM    628  HB1 ALA A  42       9.791  26.622 -58.779  1.00  0.00           H  
ATOM    629  HB2 ALA A  42      11.318  25.707 -58.860  1.00  0.00           H  
ATOM    630  HB3 ALA A  42       9.846  25.044 -59.595  1.00  0.00           H  
TER     631      ALA A  42 
ATOM    632  N   ASP B   1       4.708  -6.343  -3.675  1.00  0.00           N1+
ATOM    633  CA  ASP B   1       4.116  -6.117  -5.001  1.00  0.00           C  
ATOM    634  C   ASP B   1       4.447  -4.694  -5.421  1.00  0.00           C  
ATOM    635  O   ASP B   1       4.283  -3.786  -4.611  1.00  0.00           O  
ATOM    636  CB  ASP B   1       2.602  -6.372  -4.970  1.00  0.00           C  
ATOM    637  CG  ASP B   1       1.947  -6.066  -6.316  1.00  0.00           C  
ATOM    638  OD1 ASP B   1       2.634  -6.189  -7.353  1.00  0.00           O  
ATOM    639  OD2 ASP B   1       0.776  -5.642  -6.344  1.00  0.00           O1-
ATOM    640  H1  ASP B   1       5.724  -6.317  -3.735  1.00  0.00           H  
ATOM    641  H2  ASP B   1       4.464  -7.245  -3.298  1.00  0.00           H  
ATOM    642  H3  ASP B   1       4.426  -5.608  -3.044  1.00  0.00           H  
ATOM    643  HA  ASP B   1       4.567  -6.796  -5.724  1.00  0.00           H  
ATOM    644  HB2 ASP B   1       2.150  -5.749  -4.196  1.00  0.00           H  
ATOM    645  HB3 ASP B   1       2.425  -7.419  -4.717  1.00  0.00           H  
ATOM    646  N   ALA B   2       4.970  -4.511  -6.633  1.00  0.00           N  
ATOM    647  CA  ALA B   2       5.390  -3.217  -7.156  1.00  0.00           C  
ATOM    648  C   ALA B   2       5.394  -3.213  -8.693  1.00  0.00           C  
ATOM    649  O   ALA B   2       5.808  -4.187  -9.314  1.00  0.00           O  
ATOM    650  CB  ALA B   2       6.787  -2.897  -6.613  1.00  0.00           C  
ATOM    651  H   ALA B   2       5.019  -5.294  -7.274  1.00  0.00           H  
ATOM    652  HA  ALA B   2       4.691  -2.455  -6.814  1.00  0.00           H  
ATOM    653  HB1 ALA B   2       7.497  -3.646  -6.966  1.00  0.00           H  
ATOM    654  HB2 ALA B   2       7.089  -1.912  -6.967  1.00  0.00           H  
ATOM    655  HB3 ALA B   2       6.776  -2.897  -5.523  1.00  0.00           H  
ATOM    656  N   GLU B   3       4.937  -2.109  -9.287  1.00  0.00           N  
ATOM    657  CA  GLU B   3       5.004  -1.804 -10.729  1.00  0.00           C  
ATOM    658  C   GLU B   3       4.739  -0.293 -10.914  1.00  0.00           C  
ATOM    659  O   GLU B   3       3.776   0.131 -11.553  1.00  0.00           O  
ATOM    660  CB  GLU B   3       4.049  -2.741 -11.512  1.00  0.00           C  
ATOM    661  CG  GLU B   3       3.776  -2.506 -13.011  1.00  0.00           C  
ATOM    662  CD  GLU B   3       4.998  -2.175 -13.877  1.00  0.00           C  
ATOM    663  OE1 GLU B   3       5.844  -1.351 -13.474  1.00  0.00           O  
ATOM    664  OE2 GLU B   3       5.028  -2.548 -15.077  1.00  0.00           O1-
ATOM    665  H   GLU B   3       4.616  -1.366  -8.683  1.00  0.00           H  
ATOM    666  HA  GLU B   3       6.017  -1.998 -11.081  1.00  0.00           H  
ATOM    667  HB2 GLU B   3       3.089  -2.733 -11.003  1.00  0.00           H  
ATOM    668  HB3 GLU B   3       4.438  -3.755 -11.427  1.00  0.00           H  
ATOM    669  HG2 GLU B   3       3.046  -1.703 -13.121  1.00  0.00           H  
ATOM    670  HG3 GLU B   3       3.301  -3.408 -13.404  1.00  0.00           H  
ATOM    671  N   PHE B   4       5.447   0.543 -10.143  1.00  0.00           N  
ATOM    672  CA  PHE B   4       4.989   1.902  -9.846  1.00  0.00           C  
ATOM    673  C   PHE B   4       5.373   2.913 -10.933  1.00  0.00           C  
ATOM    674  O   PHE B   4       6.425   3.562 -10.879  1.00  0.00           O  
ATOM    675  CB  PHE B   4       5.412   2.300  -8.426  1.00  0.00           C  
ATOM    676  CG  PHE B   4       4.843   1.391  -7.346  1.00  0.00           C  
ATOM    677  CD1 PHE B   4       3.448   1.226  -7.219  1.00  0.00           C  
ATOM    678  CD2 PHE B   4       5.700   0.693  -6.476  1.00  0.00           C  
ATOM    679  CE1 PHE B   4       2.920   0.357  -6.248  1.00  0.00           C  
ATOM    680  CE2 PHE B   4       5.171  -0.149  -5.482  1.00  0.00           C  
ATOM    681  CZ  PHE B   4       3.782  -0.328  -5.375  1.00  0.00           C  
ATOM    682  H   PHE B   4       6.242   0.184  -9.620  1.00  0.00           H  
ATOM    683  HA  PHE B   4       3.900   1.886  -9.834  1.00  0.00           H  
ATOM    684  HB2 PHE B   4       5.066   3.316  -8.230  1.00  0.00           H  
ATOM    685  HB3 PHE B   4       6.500   2.304  -8.367  1.00  0.00           H  
ATOM    686  HD1 PHE B   4       2.775   1.760  -7.872  1.00  0.00           H  
ATOM    687  HD2 PHE B   4       6.771   0.801  -6.570  1.00  0.00           H  
ATOM    688  HE1 PHE B   4       1.850   0.218  -6.167  1.00  0.00           H  
ATOM    689  HE2 PHE B   4       5.832  -0.677  -4.809  1.00  0.00           H  
ATOM    690  HZ  PHE B   4       3.381  -0.998  -4.626  1.00  0.00           H  
ATOM    691  N   ARG B   5       4.458   3.091 -11.895  1.00  0.00           N  
ATOM    692  CA  ARG B   5       4.484   4.170 -12.895  1.00  0.00           C  
ATOM    693  C   ARG B   5       3.963   5.498 -12.342  1.00  0.00           C  
ATOM    694  O   ARG B   5       3.318   5.585 -11.295  1.00  0.00           O  
ATOM    695  CB  ARG B   5       3.690   3.811 -14.167  1.00  0.00           C  
ATOM    696  CG  ARG B   5       4.285   2.694 -15.030  1.00  0.00           C  
ATOM    697  CD  ARG B   5       4.025   1.323 -14.405  1.00  0.00           C  
ATOM    698  NE  ARG B   5       4.087   0.224 -15.375  1.00  0.00           N  
ATOM    699  CZ  ARG B   5       3.110  -0.135 -16.183  1.00  0.00           C  
ATOM    700  NH1 ARG B   5       2.169   0.679 -16.557  1.00  0.00           N  
ATOM    701  NH2 ARG B   5       3.050  -1.347 -16.629  1.00  0.00           N1+
ATOM    702  H   ARG B   5       3.673   2.448 -11.900  1.00  0.00           H  
ATOM    703  HA  ARG B   5       5.519   4.349 -13.196  1.00  0.00           H  
ATOM    704  HB2 ARG B   5       3.665   4.691 -14.806  1.00  0.00           H  
ATOM    705  HB3 ARG B   5       2.656   3.573 -13.908  1.00  0.00           H  
ATOM    706  HG2 ARG B   5       5.356   2.849 -15.164  1.00  0.00           H  
ATOM    707  HG3 ARG B   5       3.812   2.746 -16.010  1.00  0.00           H  
ATOM    708  HD2 ARG B   5       3.041   1.311 -13.930  1.00  0.00           H  
ATOM    709  HD3 ARG B   5       4.773   1.142 -13.633  1.00  0.00           H  
ATOM    710  HE  ARG B   5       4.721  -0.529 -15.132  1.00  0.00           H  
ATOM    711 HH11 ARG B   5       1.412   0.284 -17.124  1.00  0.00           H  
ATOM    712 HH12 ARG B   5       2.156   1.626 -16.236  1.00  0.00           H  
ATOM    713 HH21 ARG B   5       3.680  -2.042 -16.233  1.00  0.00           H  
ATOM    714 HH22 ARG B   5       2.200  -1.612 -17.138  1.00  0.00           H  
ATOM    715  N   HIS B   6       4.292   6.548 -13.076  1.00  0.00           N  
ATOM    716  CA  HIS B   6       3.878   7.948 -12.960  1.00  0.00           C  
ATOM    717  C   HIS B   6       4.139   8.537 -14.355  1.00  0.00           C  
ATOM    718  O   HIS B   6       5.069   9.319 -14.544  1.00  0.00           O  
ATOM    719  CB  HIS B   6       4.616   8.648 -11.792  1.00  0.00           C  
ATOM    720  CG  HIS B   6       5.968   8.051 -11.489  1.00  0.00           C  
ATOM    721  CD2 HIS B   6       7.040   8.123 -12.328  1.00  0.00           C  
ATOM    722  ND1 HIS B   6       6.215   7.038 -10.575  1.00  0.00           N1+
ATOM    723  CE1 HIS B   6       7.404   6.484 -10.886  1.00  0.00           C  
ATOM    724  NE2 HIS B   6       7.923   7.140 -11.940  1.00  0.00           N  
ATOM    725  H   HIS B   6       4.887   6.330 -13.879  1.00  0.00           H  
ATOM    726  HA  HIS B   6       2.810   8.010 -12.774  1.00  0.00           H  
ATOM    727  HB2 HIS B   6       4.001   8.552 -10.896  1.00  0.00           H  
ATOM    728  HB3 HIS B   6       4.723   9.715 -11.998  1.00  0.00           H  
ATOM    729  HD1 HIS B   6       5.511   6.612  -9.983  1.00  0.00           H  
ATOM    730  HD2 HIS B   6       7.065   8.659 -13.269  1.00  0.00           H  
ATOM    731  HE2 HIS B   6       8.637   6.748 -12.570  1.00  0.00           H  
ATOM    732  HE1 HIS B   6       7.776   5.537 -10.508  1.00  0.00           H  
ATOM    733  N   ASP B   7       3.433   7.967 -15.337  1.00  0.00           N  
ATOM    734  CA  ASP B   7       3.826   7.815 -16.746  1.00  0.00           C  
ATOM    735  C   ASP B   7       4.236   9.112 -17.466  1.00  0.00           C  
ATOM    736  O   ASP B   7       5.072   9.071 -18.363  1.00  0.00           O  
ATOM    737  CB  ASP B   7       2.680   7.121 -17.501  1.00  0.00           C  
ATOM    738  CG  ASP B   7       2.192   5.836 -16.826  1.00  0.00           C  
ATOM    739  OD1 ASP B   7       2.444   4.739 -17.375  1.00  0.00           O  
ATOM    740  OD2 ASP B   7       1.491   5.946 -15.792  1.00  0.00           O1-
ATOM    741  H   ASP B   7       2.685   7.340 -15.059  1.00  0.00           H  
ATOM    742  HA  ASP B   7       4.681   7.144 -16.786  1.00  0.00           H  
ATOM    743  HB2 ASP B   7       3.013   6.893 -18.515  1.00  0.00           H  
ATOM    744  HB3 ASP B   7       1.839   7.805 -17.576  1.00  0.00           H  
ATOM    745  N   SER B   8       3.762  10.268 -16.990  1.00  0.00           N  
ATOM    746  CA  SER B   8       4.274  11.616 -17.288  1.00  0.00           C  
ATOM    747  C   SER B   8       4.137  12.116 -18.732  1.00  0.00           C  
ATOM    748  O   SER B   8       3.448  13.109 -18.942  1.00  0.00           O  
ATOM    749  CB  SER B   8       5.705  11.797 -16.766  1.00  0.00           C  
ATOM    750  OG  SER B   8       5.720  11.786 -15.352  1.00  0.00           O  
ATOM    751  H   SER B   8       3.042  10.196 -16.279  1.00  0.00           H  
ATOM    752  HA  SER B   8       3.668  12.293 -16.699  1.00  0.00           H  
ATOM    753  HB2 SER B   8       6.081  12.759 -17.112  1.00  0.00           H  
ATOM    754  HB3 SER B   8       6.352  11.007 -17.148  1.00  0.00           H  
ATOM    755  HG  SER B   8       5.508  10.871 -15.075  1.00  0.00           H  
ATOM    756  N   GLY B   9       4.813  11.502 -19.709  1.00  0.00           N  
ATOM    757  CA  GLY B   9       4.685  11.749 -21.158  1.00  0.00           C  
ATOM    758  C   GLY B   9       5.063  13.136 -21.715  1.00  0.00           C  
ATOM    759  O   GLY B   9       5.267  13.245 -22.921  1.00  0.00           O  
ATOM    760  H   GLY B   9       5.316  10.661 -19.436  1.00  0.00           H  
ATOM    761  HA2 GLY B   9       3.647  11.566 -21.438  1.00  0.00           H  
ATOM    762  HA3 GLY B   9       5.302  11.015 -21.679  1.00  0.00           H  
ATOM    763  N   TYR B  10       5.143  14.177 -20.881  1.00  0.00           N  
ATOM    764  CA  TYR B  10       5.470  15.572 -21.207  1.00  0.00           C  
ATOM    765  C   TYR B  10       6.171  16.256 -20.018  1.00  0.00           C  
ATOM    766  O   TYR B  10       6.127  15.757 -18.894  1.00  0.00           O  
ATOM    767  CB  TYR B  10       4.178  16.339 -21.563  1.00  0.00           C  
ATOM    768  CG  TYR B  10       3.599  16.027 -22.933  1.00  0.00           C  
ATOM    769  CD1 TYR B  10       2.683  14.969 -23.099  1.00  0.00           C  
ATOM    770  CD2 TYR B  10       3.984  16.798 -24.048  1.00  0.00           C  
ATOM    771  CE1 TYR B  10       2.195  14.648 -24.381  1.00  0.00           C  
ATOM    772  CE2 TYR B  10       3.502  16.480 -25.332  1.00  0.00           C  
ATOM    773  CZ  TYR B  10       2.616  15.397 -25.502  1.00  0.00           C  
ATOM    774  OH  TYR B  10       2.173  15.081 -26.747  1.00  0.00           O  
ATOM    775  H   TYR B  10       4.892  14.004 -19.917  1.00  0.00           H  
ATOM    776  HA  TYR B  10       6.151  15.602 -22.055  1.00  0.00           H  
ATOM    777  HB2 TYR B  10       4.384  17.409 -21.531  1.00  0.00           H  
ATOM    778  HB3 TYR B  10       3.424  16.140 -20.800  1.00  0.00           H  
ATOM    779  HD1 TYR B  10       2.379  14.382 -22.243  1.00  0.00           H  
ATOM    780  HD2 TYR B  10       4.655  17.631 -23.915  1.00  0.00           H  
ATOM    781  HE1 TYR B  10       1.514  13.820 -24.503  1.00  0.00           H  
ATOM    782  HE2 TYR B  10       3.800  17.058 -26.193  1.00  0.00           H  
ATOM    783  HH  TYR B  10       1.566  14.340 -26.730  1.00  0.00           H  
ATOM    784  N   GLU B  11       6.793  17.417 -20.255  1.00  0.00           N  
ATOM    785  CA  GLU B  11       7.279  18.334 -19.205  1.00  0.00           C  
ATOM    786  C   GLU B  11       7.330  19.784 -19.751  1.00  0.00           C  
ATOM    787  O   GLU B  11       6.309  20.318 -20.189  1.00  0.00           O  
ATOM    788  CB  GLU B  11       8.621  17.808 -18.643  1.00  0.00           C  
ATOM    789  CG  GLU B  11       9.150  18.520 -17.378  1.00  0.00           C  
ATOM    790  CD  GLU B  11      10.571  19.078 -17.548  1.00  0.00           C  
ATOM    791  OE1 GLU B  11      10.901  19.584 -18.643  1.00  0.00           O  
ATOM    792  OE2 GLU B  11      11.373  19.133 -16.589  1.00  0.00           O1-
ATOM    793  H   GLU B  11       6.813  17.748 -21.209  1.00  0.00           H  
ATOM    794  HA  GLU B  11       6.559  18.330 -18.384  1.00  0.00           H  
ATOM    795  HB2 GLU B  11       9.364  17.811 -19.440  1.00  0.00           H  
ATOM    796  HB3 GLU B  11       8.470  16.772 -18.363  1.00  0.00           H  
ATOM    797  HG2 GLU B  11       9.140  17.811 -16.548  1.00  0.00           H  
ATOM    798  HG3 GLU B  11       8.477  19.338 -17.112  1.00  0.00           H  
ATOM    799  N   VAL B  12       8.511  20.409 -19.784  1.00  0.00           N  
ATOM    800  CA  VAL B  12       8.858  21.702 -20.394  1.00  0.00           C  
ATOM    801  C   VAL B  12      10.222  21.541 -21.100  1.00  0.00           C  
ATOM    802  O   VAL B  12      10.373  20.597 -21.870  1.00  0.00           O  
ATOM    803  CB  VAL B  12       8.774  22.867 -19.375  1.00  0.00           C  
ATOM    804  CG1 VAL B  12       7.321  23.192 -19.012  1.00  0.00           C  
ATOM    805  CG2 VAL B  12       9.547  22.631 -18.071  1.00  0.00           C  
ATOM    806  H   VAL B  12       9.313  19.883 -19.440  1.00  0.00           H  
ATOM    807  HA  VAL B  12       8.145  21.918 -21.182  1.00  0.00           H  
ATOM    808  HB  VAL B  12       9.178  23.761 -19.849  1.00  0.00           H  
ATOM    809 HG11 VAL B  12       6.870  22.358 -18.472  1.00  0.00           H  
ATOM    810 HG12 VAL B  12       7.288  24.078 -18.377  1.00  0.00           H  
ATOM    811 HG13 VAL B  12       6.744  23.387 -19.915  1.00  0.00           H  
ATOM    812 HG21 VAL B  12       9.503  23.524 -17.448  1.00  0.00           H  
ATOM    813 HG22 VAL B  12       9.109  21.799 -17.517  1.00  0.00           H  
ATOM    814 HG23 VAL B  12      10.587  22.399 -18.280  1.00  0.00           H  
ATOM    815  N   HIS B  13      11.188  22.457 -20.907  1.00  0.00           N  
ATOM    816  CA  HIS B  13      12.624  22.415 -21.287  1.00  0.00           C  
ATOM    817  C   HIS B  13      13.058  22.133 -22.747  1.00  0.00           C  
ATOM    818  O   HIS B  13      14.196  22.475 -23.068  1.00  0.00           O  
ATOM    819  CB  HIS B  13      13.368  21.435 -20.357  1.00  0.00           C  
ATOM    820  CG  HIS B  13      13.476  21.838 -18.905  1.00  0.00           C  
ATOM    821  CD2 HIS B  13      14.209  22.868 -18.378  1.00  0.00           C  
ATOM    822  ND1 HIS B  13      12.944  21.132 -17.847  1.00  0.00           N1+
ATOM    823  CE1 HIS B  13      13.323  21.713 -16.699  1.00  0.00           C  
ATOM    824  NE2 HIS B  13      14.098  22.778 -16.996  1.00  0.00           N  
ATOM    825  H   HIS B  13      10.933  23.211 -20.288  1.00  0.00           H  
ATOM    826  HA  HIS B  13      13.025  23.409 -21.088  1.00  0.00           H  
ATOM    827  HB2 HIS B  13      14.386  21.309 -20.724  1.00  0.00           H  
ATOM    828  HB3 HIS B  13      12.882  20.457 -20.415  1.00  0.00           H  
ATOM    829  HD1 HIS B  13      12.287  20.335 -17.921  1.00  0.00           H  
ATOM    830  HD2 HIS B  13      14.792  23.591 -18.937  1.00  0.00           H  
ATOM    831  HE2 HIS B  13      14.539  23.393 -16.319  1.00  0.00           H  
ATOM    832  HE1 HIS B  13      13.040  21.350 -15.712  1.00  0.00           H  
ATOM    833  N   HIS B  14      12.283  21.434 -23.578  1.00  0.00           N  
ATOM    834  CA  HIS B  14      12.725  20.776 -24.818  1.00  0.00           C  
ATOM    835  C   HIS B  14      12.430  21.608 -26.077  1.00  0.00           C  
ATOM    836  O   HIS B  14      11.272  21.850 -26.416  1.00  0.00           O  
ATOM    837  CB  HIS B  14      12.116  19.359 -24.823  1.00  0.00           C  
ATOM    838  CG  HIS B  14      12.121  18.604 -26.131  1.00  0.00           C  
ATOM    839  CD2 HIS B  14      11.328  18.880 -27.206  1.00  0.00           C  
ATOM    840  ND1 HIS B  14      12.798  17.433 -26.416  1.00  0.00           N1+
ATOM    841  CE1 HIS B  14      12.412  17.007 -27.635  1.00  0.00           C  
ATOM    842  NE2 HIS B  14      11.527  17.891 -28.143  1.00  0.00           N  
ATOM    843  H   HIS B  14      11.382  21.155 -23.210  1.00  0.00           H  
ATOM    844  HA  HIS B  14      13.805  20.653 -24.783  1.00  0.00           H  
ATOM    845  HB2 HIS B  14      11.075  19.426 -24.508  1.00  0.00           H  
ATOM    846  HB3 HIS B  14      12.624  18.756 -24.067  1.00  0.00           H  
ATOM    847  HD1 HIS B  14      13.556  17.010 -25.862  1.00  0.00           H  
ATOM    848  HD2 HIS B  14      10.664  19.724 -27.308  1.00  0.00           H  
ATOM    849  HE2 HIS B  14      11.117  17.896 -29.075  1.00  0.00           H  
ATOM    850  HE1 HIS B  14      12.811  16.127 -28.134  1.00  0.00           H  
ATOM    851  N   GLN B  15      13.482  21.903 -26.842  1.00  0.00           N  
ATOM    852  CA  GLN B  15      13.466  22.607 -28.126  1.00  0.00           C  
ATOM    853  C   GLN B  15      14.110  21.715 -29.198  1.00  0.00           C  
ATOM    854  O   GLN B  15      15.335  21.559 -29.229  1.00  0.00           O  
ATOM    855  CB  GLN B  15      14.250  23.935 -28.025  1.00  0.00           C  
ATOM    856  CG  GLN B  15      13.599  25.064 -27.207  1.00  0.00           C  
ATOM    857  CD  GLN B  15      13.429  24.727 -25.730  1.00  0.00           C  
ATOM    858  NE2 GLN B  15      14.513  24.558 -25.007  1.00  0.00           N  
ATOM    859  OE1 GLN B  15      12.328  24.549 -25.229  1.00  0.00           O  
ATOM    860  H   GLN B  15      14.391  21.597 -26.513  1.00  0.00           H  
ATOM    861  HA  GLN B  15      12.441  22.828 -28.423  1.00  0.00           H  
ATOM    862  HB2 GLN B  15      14.387  24.318 -29.038  1.00  0.00           H  
ATOM    863  HB3 GLN B  15      15.244  23.735 -27.621  1.00  0.00           H  
ATOM    864  HG2 GLN B  15      12.633  25.307 -27.641  1.00  0.00           H  
ATOM    865  HG3 GLN B  15      14.229  25.951 -27.282  1.00  0.00           H  
ATOM    866 HE21 GLN B  15      14.394  24.148 -24.090  1.00  0.00           H  
ATOM    867 HE22 GLN B  15      15.421  24.703 -25.404  1.00  0.00           H  
ATOM    868  N   LYS B  16      13.305  21.162 -30.114  1.00  0.00           N  
ATOM    869  CA  LYS B  16      13.815  20.476 -31.309  1.00  0.00           C  
ATOM    870  C   LYS B  16      13.200  21.040 -32.587  1.00  0.00           C  
ATOM    871  O   LYS B  16      11.977  21.100 -32.716  1.00  0.00           O  
ATOM    872  CB  LYS B  16      13.631  18.947 -31.204  1.00  0.00           C  
ATOM    873  CG  LYS B  16      14.369  18.296 -30.015  1.00  0.00           C  
ATOM    874  CD  LYS B  16      15.898  18.342 -30.135  1.00  0.00           C  
ATOM    875  CE  LYS B  16      16.592  18.143 -28.781  1.00  0.00           C  
ATOM    876  NZ  LYS B  16      16.660  16.727 -28.356  1.00  0.00           N1+
ATOM    877  H   LYS B  16      12.299  21.251 -30.014  1.00  0.00           H  
ATOM    878  HA  LYS B  16      14.877  20.678 -31.397  1.00  0.00           H  
ATOM    879  HB2 LYS B  16      13.985  18.484 -32.127  1.00  0.00           H  
ATOM    880  HB3 LYS B  16      12.565  18.730 -31.112  1.00  0.00           H  
ATOM    881  HG2 LYS B  16      14.064  17.252 -29.945  1.00  0.00           H  
ATOM    882  HG3 LYS B  16      14.069  18.799 -29.096  1.00  0.00           H  
ATOM    883  HD2 LYS B  16      16.196  19.319 -30.501  1.00  0.00           H  
ATOM    884  HD3 LYS B  16      16.239  17.600 -30.859  1.00  0.00           H  
ATOM    885  HE2 LYS B  16      16.068  18.739 -28.029  1.00  0.00           H  
ATOM    886  HE3 LYS B  16      17.610  18.532 -28.860  1.00  0.00           H  
ATOM    887  HZ1 LYS B  16      15.739  16.319 -28.177  1.00  0.00           H  
ATOM    888  HZ2 LYS B  16      17.130  16.139 -29.023  1.00  0.00           H  
ATOM    889  HZ3 LYS B  16      17.152  16.650 -27.467  1.00  0.00           H  
ATOM    890  N   LEU B  17      14.062  21.360 -33.552  1.00  0.00           N  
ATOM    891  CA  LEU B  17      13.701  21.390 -34.968  1.00  0.00           C  
ATOM    892  C   LEU B  17      13.999  20.012 -35.558  1.00  0.00           C  
ATOM    893  O   LEU B  17      15.067  19.444 -35.322  1.00  0.00           O  
ATOM    894  CB  LEU B  17      14.460  22.484 -35.738  1.00  0.00           C  
ATOM    895  CG  LEU B  17      13.762  23.851 -35.772  1.00  0.00           C  
ATOM    896  CD1 LEU B  17      13.710  24.528 -34.401  1.00  0.00           C  
ATOM    897  CD2 LEU B  17      14.494  24.768 -36.753  1.00  0.00           C  
ATOM    898  H   LEU B  17      15.048  21.262 -33.337  1.00  0.00           H  
ATOM    899  HA  LEU B  17      12.629  21.572 -35.079  1.00  0.00           H  
ATOM    900  HB2 LEU B  17      14.543  22.149 -36.772  1.00  0.00           H  
ATOM    901  HB3 LEU B  17      15.468  22.586 -35.336  1.00  0.00           H  
ATOM    902  HG  LEU B  17      12.746  23.715 -36.135  1.00  0.00           H  
ATOM    903 HD11 LEU B  17      13.102  23.935 -33.720  1.00  0.00           H  
ATOM    904 HD12 LEU B  17      14.717  24.629 -33.995  1.00  0.00           H  
ATOM    905 HD13 LEU B  17      13.255  25.514 -34.496  1.00  0.00           H  
ATOM    906 HD21 LEU B  17      14.516  24.309 -37.741  1.00  0.00           H  
ATOM    907 HD22 LEU B  17      13.974  25.723 -36.824  1.00  0.00           H  
ATOM    908 HD23 LEU B  17      15.518  24.932 -36.419  1.00  0.00           H  
ATOM    909  N   VAL B  18      13.035  19.492 -36.304  1.00  0.00           N  
ATOM    910  CA  VAL B  18      13.077  18.220 -37.032  1.00  0.00           C  
ATOM    911  C   VAL B  18      12.448  18.512 -38.414  1.00  0.00           C  
ATOM    912  O   VAL B  18      12.194  19.668 -38.752  1.00  0.00           O  
ATOM    913  CB  VAL B  18      12.372  17.107 -36.202  1.00  0.00           C  
ATOM    914  CG1 VAL B  18      12.723  15.684 -36.658  1.00  0.00           C  
ATOM    915  CG2 VAL B  18      12.692  17.151 -34.695  1.00  0.00           C  
ATOM    916  H   VAL B  18      12.225  20.079 -36.497  1.00  0.00           H  
ATOM    917  HA  VAL B  18      14.110  17.925 -37.181  1.00  0.00           H  
ATOM    918  HB  VAL B  18      11.301  17.225 -36.287  1.00  0.00           H  
ATOM    919 HG11 VAL B  18      13.798  15.532 -36.605  1.00  0.00           H  
ATOM    920 HG12 VAL B  18      12.245  14.950 -36.009  1.00  0.00           H  
ATOM    921 HG13 VAL B  18      12.376  15.486 -37.665  1.00  0.00           H  
ATOM    922 HG21 VAL B  18      12.238  16.304 -34.182  1.00  0.00           H  
ATOM    923 HG22 VAL B  18      13.768  17.122 -34.536  1.00  0.00           H  
ATOM    924 HG23 VAL B  18      12.295  18.064 -34.253  1.00  0.00           H  
ATOM    925  N   PHE B  19      12.097  17.504 -39.211  1.00  0.00           N  
ATOM    926  CA  PHE B  19      11.140  17.695 -40.312  1.00  0.00           C  
ATOM    927  C   PHE B  19      10.191  16.502 -40.489  1.00  0.00           C  
ATOM    928  O   PHE B  19       9.006  16.713 -40.738  1.00  0.00           O  
ATOM    929  CB  PHE B  19      11.899  18.053 -41.595  1.00  0.00           C  
ATOM    930  CG  PHE B  19      11.112  18.927 -42.556  1.00  0.00           C  
ATOM    931  CD1 PHE B  19      11.509  20.258 -42.771  1.00  0.00           C  
ATOM    932  CD2 PHE B  19       9.988  18.428 -43.240  1.00  0.00           C  
ATOM    933  CE1 PHE B  19      10.802  21.068 -43.673  1.00  0.00           C  
ATOM    934  CE2 PHE B  19       9.306  19.226 -44.174  1.00  0.00           C  
ATOM    935  CZ  PHE B  19       9.706  20.555 -44.380  1.00  0.00           C  
ATOM    936  H   PHE B  19      12.393  16.568 -38.986  1.00  0.00           H  
ATOM    937  HA  PHE B  19      10.506  18.548 -40.071  1.00  0.00           H  
ATOM    938  HB2 PHE B  19      12.225  17.148 -42.100  1.00  0.00           H  
ATOM    939  HB3 PHE B  19      12.804  18.597 -41.323  1.00  0.00           H  
ATOM    940  HD1 PHE B  19      12.363  20.657 -42.245  1.00  0.00           H  
ATOM    941  HD2 PHE B  19       9.652  17.419 -43.065  1.00  0.00           H  
ATOM    942  HE1 PHE B  19      11.110  22.085 -43.832  1.00  0.00           H  
ATOM    943  HE2 PHE B  19       8.472  18.818 -44.727  1.00  0.00           H  
ATOM    944  HZ  PHE B  19       9.174  21.182 -45.079  1.00  0.00           H  
ATOM    945  N   PHE B  20      10.677  15.285 -40.218  1.00  0.00           N  
ATOM    946  CA  PHE B  20       9.933  14.019 -40.277  1.00  0.00           C  
ATOM    947  C   PHE B  20      10.094  13.233 -38.961  1.00  0.00           C  
ATOM    948  O   PHE B  20      10.202  13.834 -37.887  1.00  0.00           O  
ATOM    949  CB  PHE B  20      10.420  13.236 -41.511  1.00  0.00           C  
ATOM    950  CG  PHE B  20      10.317  14.047 -42.784  1.00  0.00           C  
ATOM    951  CD1 PHE B  20       9.092  14.110 -43.469  1.00  0.00           C  
ATOM    952  CD2 PHE B  20      11.404  14.832 -43.215  1.00  0.00           C  
ATOM    953  CE1 PHE B  20       8.946  14.985 -44.555  1.00  0.00           C  
ATOM    954  CE2 PHE B  20      11.264  15.680 -44.322  1.00  0.00           C  
ATOM    955  CZ  PHE B  20      10.032  15.764 -44.986  1.00  0.00           C  
ATOM    956  H   PHE B  20      11.682  15.208 -40.115  1.00  0.00           H  
ATOM    957  HA  PHE B  20       8.870  14.222 -40.414  1.00  0.00           H  
ATOM    958  HB2 PHE B  20       9.819  12.333 -41.635  1.00  0.00           H  
ATOM    959  HB3 PHE B  20      11.455  12.931 -41.355  1.00  0.00           H  
ATOM    960  HD1 PHE B  20       8.254  13.499 -43.155  1.00  0.00           H  
ATOM    961  HD2 PHE B  20      12.338  14.814 -42.674  1.00  0.00           H  
ATOM    962  HE1 PHE B  20       7.998  15.037 -45.072  1.00  0.00           H  
ATOM    963  HE2 PHE B  20      12.088  16.296 -44.647  1.00  0.00           H  
ATOM    964  HZ  PHE B  20       9.926  16.438 -45.821  1.00  0.00           H  
ATOM    965  N   ALA B  21      10.026  11.903 -39.002  1.00  0.00           N  
ATOM    966  CA  ALA B  21      10.470  11.001 -37.936  1.00  0.00           C  
ATOM    967  C   ALA B  21      10.841   9.640 -38.549  1.00  0.00           C  
ATOM    968  O   ALA B  21      11.980   9.200 -38.395  1.00  0.00           O  
ATOM    969  CB  ALA B  21       9.391  10.855 -36.853  1.00  0.00           C  
ATOM    970  H   ALA B  21       9.856  11.467 -39.904  1.00  0.00           H  
ATOM    971  HA  ALA B  21      11.367  11.413 -37.475  1.00  0.00           H  
ATOM    972  HB1 ALA B  21       8.496  10.392 -37.267  1.00  0.00           H  
ATOM    973  HB2 ALA B  21       9.768  10.215 -36.054  1.00  0.00           H  
ATOM    974  HB3 ALA B  21       9.141  11.828 -36.435  1.00  0.00           H  
ATOM    975  N   GLU B  22       9.935   9.095 -39.365  1.00  0.00           N  
ATOM    976  CA  GLU B  22      10.231   8.075 -40.377  1.00  0.00           C  
ATOM    977  C   GLU B  22      11.151   8.631 -41.483  1.00  0.00           C  
ATOM    978  O   GLU B  22      11.327   9.851 -41.601  1.00  0.00           O  
ATOM    979  CB  GLU B  22       8.915   7.588 -41.021  1.00  0.00           C  
ATOM    980  CG  GLU B  22       7.906   6.994 -40.029  1.00  0.00           C  
ATOM    981  CD  GLU B  22       6.706   6.366 -40.757  1.00  0.00           C  
ATOM    982  OE1 GLU B  22       6.462   5.160 -40.527  1.00  0.00           O  
ATOM    983  OE2 GLU B  22       6.028   7.096 -41.519  1.00  0.00           O1-
ATOM    984  H   GLU B  22       9.018   9.528 -39.427  1.00  0.00           H  
ATOM    985  HA  GLU B  22      10.734   7.228 -39.908  1.00  0.00           H  
ATOM    986  HB2 GLU B  22       9.153   6.818 -41.757  1.00  0.00           H  
ATOM    987  HB3 GLU B  22       8.447   8.426 -41.542  1.00  0.00           H  
ATOM    988  HG2 GLU B  22       7.551   7.777 -39.355  1.00  0.00           H  
ATOM    989  HG3 GLU B  22       8.415   6.237 -39.427  1.00  0.00           H  
ATOM    990  N   ASP B  23      11.632   7.741 -42.361  1.00  0.00           N  
ATOM    991  CA  ASP B  23      12.064   8.140 -43.703  1.00  0.00           C  
ATOM    992  C   ASP B  23      10.870   8.635 -44.542  1.00  0.00           C  
ATOM    993  O   ASP B  23       9.715   8.330 -44.257  1.00  0.00           O  
ATOM    994  CB  ASP B  23      12.842   7.010 -44.410  1.00  0.00           C  
ATOM    995  CG  ASP B  23      13.249   7.399 -45.843  1.00  0.00           C  
ATOM    996  OD1 ASP B  23      13.715   8.546 -46.037  1.00  0.00           O  
ATOM    997  OD2 ASP B  23      12.961   6.631 -46.782  1.00  0.00           O1-
ATOM    998  H   ASP B  23      11.419   6.768 -42.220  1.00  0.00           H  
ATOM    999  HA  ASP B  23      12.742   8.978 -43.585  1.00  0.00           H  
ATOM   1000  HB2 ASP B  23      12.217   6.116 -44.442  1.00  0.00           H  
ATOM   1001  HB3 ASP B  23      13.741   6.780 -43.836  1.00  0.00           H  
ATOM   1002  N   VAL B  24      11.162   9.411 -45.584  1.00  0.00           N  
ATOM   1003  CA  VAL B  24      10.183  10.024 -46.485  1.00  0.00           C  
ATOM   1004  C   VAL B  24      10.586   9.933 -47.969  1.00  0.00           C  
ATOM   1005  O   VAL B  24      10.020  10.620 -48.822  1.00  0.00           O  
ATOM   1006  CB  VAL B  24       9.938  11.460 -45.997  1.00  0.00           C  
ATOM   1007  CG1 VAL B  24      11.049  12.410 -46.453  1.00  0.00           C  
ATOM   1008  CG2 VAL B  24       8.562  11.980 -46.401  1.00  0.00           C  
ATOM   1009  H   VAL B  24      12.151   9.531 -45.795  1.00  0.00           H  
ATOM   1010  HA  VAL B  24       9.254   9.469 -46.385  1.00  0.00           H  
ATOM   1011  HB  VAL B  24       9.950  11.455 -44.905  1.00  0.00           H  
ATOM   1012 HG11 VAL B  24      12.021  11.953 -46.282  1.00  0.00           H  
ATOM   1013 HG12 VAL B  24      10.953  12.639 -47.513  1.00  0.00           H  
ATOM   1014 HG13 VAL B  24      10.979  13.331 -45.881  1.00  0.00           H  
ATOM   1015 HG21 VAL B  24       7.809  11.386 -45.901  1.00  0.00           H  
ATOM   1016 HG22 VAL B  24       8.430  12.988 -46.037  1.00  0.00           H  
ATOM   1017 HG23 VAL B  24       8.416  11.936 -47.478  1.00  0.00           H  
ATOM   1018  N   GLY B  25      11.649   9.189 -48.298  1.00  0.00           N  
ATOM   1019  CA  GLY B  25      12.168   9.056 -49.660  1.00  0.00           C  
ATOM   1020  C   GLY B  25      12.970  10.268 -50.149  1.00  0.00           C  
ATOM   1021  O   GLY B  25      14.176  10.138 -50.387  1.00  0.00           O  
ATOM   1022  H   GLY B  25      12.106   8.638 -47.572  1.00  0.00           H  
ATOM   1023  HA2 GLY B  25      11.333   8.897 -50.343  1.00  0.00           H  
ATOM   1024  HA3 GLY B  25      12.812   8.177 -49.696  1.00  0.00           H  
ATOM   1025  N   SER B  26      12.336  11.433 -50.355  1.00  0.00           N  
ATOM   1026  CA  SER B  26      12.985  12.616 -50.957  1.00  0.00           C  
ATOM   1027  C   SER B  26      12.521  13.982 -50.431  1.00  0.00           C  
ATOM   1028  O   SER B  26      11.339  14.216 -50.174  1.00  0.00           O  
ATOM   1029  CB  SER B  26      12.879  12.567 -52.489  1.00  0.00           C  
ATOM   1030  OG  SER B  26      11.570  12.834 -52.947  1.00  0.00           O  
ATOM   1031  H   SER B  26      11.345  11.478 -50.122  1.00  0.00           H  
ATOM   1032  HA  SER B  26      14.044  12.560 -50.712  1.00  0.00           H  
ATOM   1033  HB2 SER B  26      13.188  11.583 -52.844  1.00  0.00           H  
ATOM   1034  HB3 SER B  26      13.556  13.310 -52.913  1.00  0.00           H  
ATOM   1035  HG  SER B  26      10.970  12.154 -52.581  1.00  0.00           H  
ATOM   1036  N   ASN B  27      13.472  14.921 -50.323  1.00  0.00           N  
ATOM   1037  CA  ASN B  27      13.280  16.238 -49.694  1.00  0.00           C  
ATOM   1038  C   ASN B  27      13.791  17.441 -50.513  1.00  0.00           C  
ATOM   1039  O   ASN B  27      13.880  18.547 -49.980  1.00  0.00           O  
ATOM   1040  CB  ASN B  27      13.869  16.193 -48.271  1.00  0.00           C  
ATOM   1041  CG  ASN B  27      13.042  15.339 -47.339  1.00  0.00           C  
ATOM   1042  ND2 ASN B  27      13.649  14.666 -46.396  1.00  0.00           N  
ATOM   1043  OD1 ASN B  27      11.831  15.300 -47.438  1.00  0.00           O  
ATOM   1044  H   ASN B  27      14.427  14.637 -50.527  1.00  0.00           H  
ATOM   1045  HA  ASN B  27      12.210  16.424 -49.602  1.00  0.00           H  
ATOM   1046  HB2 ASN B  27      13.874  17.190 -47.837  1.00  0.00           H  
ATOM   1047  HB3 ASN B  27      14.890  15.823 -48.304  1.00  0.00           H  
ATOM   1048 HD21 ASN B  27      13.082  14.055 -45.834  1.00  0.00           H  
ATOM   1049 HD22 ASN B  27      14.659  14.720 -46.295  1.00  0.00           H  
ATOM   1050  N   LYS B  28      14.061  17.276 -51.816  1.00  0.00           N  
ATOM   1051  CA  LYS B  28      14.413  18.403 -52.696  1.00  0.00           C  
ATOM   1052  C   LYS B  28      13.273  19.427 -52.727  1.00  0.00           C  
ATOM   1053  O   LYS B  28      12.215  19.148 -53.286  1.00  0.00           O  
ATOM   1054  CB  LYS B  28      14.774  17.892 -54.108  1.00  0.00           C  
ATOM   1055  CG  LYS B  28      15.158  19.003 -55.108  1.00  0.00           C  
ATOM   1056  CD  LYS B  28      16.416  19.788 -54.697  1.00  0.00           C  
ATOM   1057  CE  LYS B  28      16.686  20.986 -55.603  1.00  0.00           C  
ATOM   1058  NZ  LYS B  28      17.095  20.588 -56.966  1.00  0.00           N1+
ATOM   1059  H   LYS B  28      13.951  16.357 -52.218  1.00  0.00           H  
ATOM   1060  HA  LYS B  28      15.284  18.892 -52.262  1.00  0.00           H  
ATOM   1061  HB2 LYS B  28      13.919  17.351 -54.515  1.00  0.00           H  
ATOM   1062  HB3 LYS B  28      15.605  17.189 -54.030  1.00  0.00           H  
ATOM   1063  HG2 LYS B  28      14.324  19.697 -55.216  1.00  0.00           H  
ATOM   1064  HG3 LYS B  28      15.334  18.542 -56.080  1.00  0.00           H  
ATOM   1065  HD2 LYS B  28      17.283  19.128 -54.707  1.00  0.00           H  
ATOM   1066  HD3 LYS B  28      16.273  20.178 -53.692  1.00  0.00           H  
ATOM   1067  HE2 LYS B  28      17.463  21.614 -55.159  1.00  0.00           H  
ATOM   1068  HE3 LYS B  28      15.772  21.584 -55.666  1.00  0.00           H  
ATOM   1069  HZ1 LYS B  28      16.374  20.047 -57.417  1.00  0.00           H  
ATOM   1070  HZ2 LYS B  28      17.127  21.437 -57.541  1.00  0.00           H  
ATOM   1071  HZ3 LYS B  28      18.020  20.161 -56.986  1.00  0.00           H  
ATOM   1072  N   GLY B  29      13.501  20.611 -52.157  1.00  0.00           N  
ATOM   1073  CA  GLY B  29      12.487  21.662 -52.009  1.00  0.00           C  
ATOM   1074  C   GLY B  29      11.754  21.686 -50.660  1.00  0.00           C  
ATOM   1075  O   GLY B  29      10.713  22.334 -50.579  1.00  0.00           O  
ATOM   1076  H   GLY B  29      14.402  20.754 -51.710  1.00  0.00           H  
ATOM   1077  HA2 GLY B  29      11.743  21.579 -52.802  1.00  0.00           H  
ATOM   1078  HA3 GLY B  29      12.970  22.630 -52.120  1.00  0.00           H  
ATOM   1079  N   ALA B  30      12.264  21.016 -49.619  1.00  0.00           N  
ATOM   1080  CA  ALA B  30      11.773  21.137 -48.241  1.00  0.00           C  
ATOM   1081  C   ALA B  30      12.641  22.114 -47.418  1.00  0.00           C  
ATOM   1082  O   ALA B  30      13.869  21.979 -47.413  1.00  0.00           O  
ATOM   1083  CB  ALA B  30      11.731  19.741 -47.610  1.00  0.00           C  
ATOM   1084  H   ALA B  30      13.086  20.440 -49.759  1.00  0.00           H  
ATOM   1085  HA  ALA B  30      10.753  21.516 -48.265  1.00  0.00           H  
ATOM   1086  HB1 ALA B  30      12.740  19.334 -47.540  1.00  0.00           H  
ATOM   1087  HB2 ALA B  30      11.304  19.802 -46.609  1.00  0.00           H  
ATOM   1088  HB3 ALA B  30      11.116  19.081 -48.220  1.00  0.00           H  
ATOM   1089  N   ILE B  31      12.038  23.088 -46.716  1.00  0.00           N  
ATOM   1090  CA  ILE B  31      12.779  24.123 -45.956  1.00  0.00           C  
ATOM   1091  C   ILE B  31      12.190  24.390 -44.561  1.00  0.00           C  
ATOM   1092  O   ILE B  31      10.971  24.477 -44.398  1.00  0.00           O  
ATOM   1093  CB  ILE B  31      12.971  25.440 -46.764  1.00  0.00           C  
ATOM   1094  CG1 ILE B  31      11.760  26.400 -46.772  1.00  0.00           C  
ATOM   1095  CG2 ILE B  31      13.380  25.161 -48.224  1.00  0.00           C  
ATOM   1096  CD1 ILE B  31      11.771  27.453 -45.652  1.00  0.00           C  
ATOM   1097  H   ILE B  31      11.022  23.131 -46.730  1.00  0.00           H  
ATOM   1098  HA  ILE B  31      13.780  23.733 -45.783  1.00  0.00           H  
ATOM   1099  HB  ILE B  31      13.800  25.975 -46.304  1.00  0.00           H  
ATOM   1100 HG12 ILE B  31      10.848  25.816 -46.703  1.00  0.00           H  
ATOM   1101 HG13 ILE B  31      11.735  26.945 -47.716  1.00  0.00           H  
ATOM   1102 HG21 ILE B  31      14.215  24.462 -48.261  1.00  0.00           H  
ATOM   1103 HG22 ILE B  31      12.542  24.737 -48.778  1.00  0.00           H  
ATOM   1104 HG23 ILE B  31      13.685  26.087 -48.708  1.00  0.00           H  
ATOM   1105 HD11 ILE B  31      10.932  28.135 -45.793  1.00  0.00           H  
ATOM   1106 HD12 ILE B  31      11.676  26.991 -44.672  1.00  0.00           H  
ATOM   1107 HD13 ILE B  31      12.697  28.025 -45.685  1.00  0.00           H  
ATOM   1108  N   ILE B  32      13.056  24.603 -43.562  1.00  0.00           N  
ATOM   1109  CA  ILE B  32      12.671  25.007 -42.196  1.00  0.00           C  
ATOM   1110  C   ILE B  32      13.612  26.080 -41.614  1.00  0.00           C  
ATOM   1111  O   ILE B  32      14.829  26.000 -41.784  1.00  0.00           O  
ATOM   1112  CB  ILE B  32      12.497  23.772 -41.277  1.00  0.00           C  
ATOM   1113  CG1 ILE B  32      12.030  24.187 -39.865  1.00  0.00           C  
ATOM   1114  CG2 ILE B  32      13.775  22.925 -41.202  1.00  0.00           C  
ATOM   1115  CD1 ILE B  32      11.615  23.009 -38.975  1.00  0.00           C  
ATOM   1116  H   ILE B  32      14.044  24.452 -43.743  1.00  0.00           H  
ATOM   1117  HA  ILE B  32      11.695  25.462 -42.275  1.00  0.00           H  
ATOM   1118  HB  ILE B  32      11.712  23.153 -41.714  1.00  0.00           H  
ATOM   1119 HG12 ILE B  32      11.177  24.859 -39.961  1.00  0.00           H  
ATOM   1120 HG13 ILE B  32      12.826  24.731 -39.359  1.00  0.00           H  
ATOM   1121 HG21 ILE B  32      14.550  23.494 -40.702  1.00  0.00           H  
ATOM   1122 HG22 ILE B  32      13.595  22.001 -40.653  1.00  0.00           H  
ATOM   1123 HG23 ILE B  32      14.111  22.660 -42.202  1.00  0.00           H  
ATOM   1124 HD11 ILE B  32      10.843  22.417 -39.467  1.00  0.00           H  
ATOM   1125 HD12 ILE B  32      12.474  22.379 -38.748  1.00  0.00           H  
ATOM   1126 HD13 ILE B  32      11.228  23.392 -38.034  1.00  0.00           H  
ATOM   1127  N   GLY B  33      13.080  27.077 -40.891  1.00  0.00           N  
ATOM   1128  CA  GLY B  33      13.905  28.153 -40.315  1.00  0.00           C  
ATOM   1129  C   GLY B  33      13.387  28.814 -39.030  1.00  0.00           C  
ATOM   1130  O   GLY B  33      12.238  29.255 -38.962  1.00  0.00           O  
ATOM   1131  H   GLY B  33      12.070  27.147 -40.831  1.00  0.00           H  
ATOM   1132  HA2 GLY B  33      14.018  28.942 -41.059  1.00  0.00           H  
ATOM   1133  HA3 GLY B  33      14.901  27.765 -40.112  1.00  0.00           H  
ATOM   1134  N   LEU B  34      14.288  28.993 -38.055  1.00  0.00           N  
ATOM   1135  CA  LEU B  34      14.170  30.016 -37.004  1.00  0.00           C  
ATOM   1136  C   LEU B  34      15.097  31.228 -37.226  1.00  0.00           C  
ATOM   1137  O   LEU B  34      14.846  32.274 -36.637  1.00  0.00           O  
ATOM   1138  CB  LEU B  34      14.264  29.422 -35.584  1.00  0.00           C  
ATOM   1139  CG  LEU B  34      15.664  29.043 -35.065  1.00  0.00           C  
ATOM   1140  CD1 LEU B  34      15.690  29.099 -33.537  1.00  0.00           C  
ATOM   1141  CD2 LEU B  34      16.042  27.616 -35.455  1.00  0.00           C  
ATOM   1142  H   LEU B  34      15.203  28.575 -38.192  1.00  0.00           H  
ATOM   1143  HA  LEU B  34      13.167  30.437 -37.071  1.00  0.00           H  
ATOM   1144  HB2 LEU B  34      13.611  28.552 -35.516  1.00  0.00           H  
ATOM   1145  HB3 LEU B  34      13.857  30.182 -34.916  1.00  0.00           H  
ATOM   1146  HG  LEU B  34      16.410  29.739 -35.444  1.00  0.00           H  
ATOM   1147 HD11 LEU B  34      15.482  30.118 -33.206  1.00  0.00           H  
ATOM   1148 HD12 LEU B  34      14.944  28.424 -33.118  1.00  0.00           H  
ATOM   1149 HD13 LEU B  34      16.679  28.820 -33.174  1.00  0.00           H  
ATOM   1150 HD21 LEU B  34      16.034  27.503 -36.535  1.00  0.00           H  
ATOM   1151 HD22 LEU B  34      17.038  27.388 -35.082  1.00  0.00           H  
ATOM   1152 HD23 LEU B  34      15.335  26.916 -35.014  1.00  0.00           H  
ATOM   1153  N   MET B  35      16.065  31.125 -38.147  1.00  0.00           N  
ATOM   1154  CA  MET B  35      16.542  32.245 -38.966  1.00  0.00           C  
ATOM   1155  C   MET B  35      17.135  31.721 -40.281  1.00  0.00           C  
ATOM   1156  O   MET B  35      18.097  30.949 -40.284  1.00  0.00           O  
ATOM   1157  CB  MET B  35      17.542  33.129 -38.196  1.00  0.00           C  
ATOM   1158  CG  MET B  35      17.935  34.421 -38.930  1.00  0.00           C  
ATOM   1159  SD  MET B  35      19.075  34.251 -40.338  1.00  0.00           S  
ATOM   1160  CE  MET B  35      19.031  35.937 -40.992  1.00  0.00           C  
ATOM   1161  H   MET B  35      16.288  30.199 -38.491  1.00  0.00           H  
ATOM   1162  HA  MET B  35      15.684  32.866 -39.215  1.00  0.00           H  
ATOM   1163  HB2 MET B  35      18.438  32.563 -37.977  1.00  0.00           H  
ATOM   1164  HB3 MET B  35      17.094  33.419 -37.245  1.00  0.00           H  
ATOM   1165  HG2 MET B  35      18.412  35.081 -38.204  1.00  0.00           H  
ATOM   1166  HG3 MET B  35      17.026  34.914 -39.269  1.00  0.00           H  
ATOM   1167  HE1 MET B  35      19.363  36.637 -40.226  1.00  0.00           H  
ATOM   1168  HE2 MET B  35      19.693  36.006 -41.856  1.00  0.00           H  
ATOM   1169  HE3 MET B  35      18.014  36.184 -41.296  1.00  0.00           H  
ATOM   1170  N   VAL B  36      16.596  32.204 -41.404  1.00  0.00           N  
ATOM   1171  CA  VAL B  36      17.166  32.043 -42.752  1.00  0.00           C  
ATOM   1172  C   VAL B  36      17.091  33.381 -43.489  1.00  0.00           C  
ATOM   1173  O   VAL B  36      15.998  33.891 -43.718  1.00  0.00           O  
ATOM   1174  CB  VAL B  36      16.426  30.943 -43.548  1.00  0.00           C  
ATOM   1175  CG1 VAL B  36      16.961  30.799 -44.980  1.00  0.00           C  
ATOM   1176  CG2 VAL B  36      16.552  29.564 -42.893  1.00  0.00           C  
ATOM   1177  H   VAL B  36      15.761  32.771 -41.312  1.00  0.00           H  
ATOM   1178  HA  VAL B  36      18.212  31.759 -42.662  1.00  0.00           H  
ATOM   1179  HB  VAL B  36      15.369  31.197 -43.602  1.00  0.00           H  
ATOM   1180 HG11 VAL B  36      18.032  30.599 -44.969  1.00  0.00           H  
ATOM   1181 HG12 VAL B  36      16.452  29.975 -45.479  1.00  0.00           H  
ATOM   1182 HG13 VAL B  36      16.770  31.705 -45.553  1.00  0.00           H  
ATOM   1183 HG21 VAL B  36      17.597  29.263 -42.874  1.00  0.00           H  
ATOM   1184 HG22 VAL B  36      16.166  29.590 -41.875  1.00  0.00           H  
ATOM   1185 HG23 VAL B  36      15.976  28.828 -43.455  1.00  0.00           H  
ATOM   1186  N   GLY B  37      18.226  33.932 -43.922  1.00  0.00           N  
ATOM   1187  CA  GLY B  37      18.338  35.194 -44.670  1.00  0.00           C  
ATOM   1188  C   GLY B  37      17.917  35.115 -46.144  1.00  0.00           C  
ATOM   1189  O   GLY B  37      18.649  35.592 -47.006  1.00  0.00           O  
ATOM   1190  H   GLY B  37      19.102  33.493 -43.659  1.00  0.00           H  
ATOM   1191  HA2 GLY B  37      19.373  35.534 -44.633  1.00  0.00           H  
ATOM   1192  HA3 GLY B  37      17.717  35.947 -44.186  1.00  0.00           H  
ATOM   1193  N   GLY B  38      16.779  34.479 -46.429  1.00  0.00           N  
ATOM   1194  CA  GLY B  38      16.269  34.219 -47.778  1.00  0.00           C  
ATOM   1195  C   GLY B  38      16.662  32.840 -48.324  1.00  0.00           C  
ATOM   1196  O   GLY B  38      17.776  32.363 -48.099  1.00  0.00           O  
ATOM   1197  H   GLY B  38      16.240  34.133 -45.648  1.00  0.00           H  
ATOM   1198  HA2 GLY B  38      16.636  34.978 -48.469  1.00  0.00           H  
ATOM   1199  HA3 GLY B  38      15.186  34.299 -47.755  1.00  0.00           H  
ATOM   1200  N   VAL B  39      15.739  32.177 -49.032  1.00  0.00           N  
ATOM   1201  CA  VAL B  39      15.959  30.837 -49.612  1.00  0.00           C  
ATOM   1202  C   VAL B  39      15.295  30.644 -50.979  1.00  0.00           C  
ATOM   1203  O   VAL B  39      14.127  30.993 -51.163  1.00  0.00           O  
ATOM   1204  CB  VAL B  39      15.573  29.721 -48.615  1.00  0.00           C  
ATOM   1205  CG1 VAL B  39      14.171  29.879 -48.020  1.00  0.00           C  
ATOM   1206  CG2 VAL B  39      15.659  28.313 -49.218  1.00  0.00           C  
ATOM   1207  H   VAL B  39      14.816  32.589 -49.124  1.00  0.00           H  
ATOM   1208  HA  VAL B  39      17.025  30.738 -49.776  1.00  0.00           H  
ATOM   1209  HB  VAL B  39      16.283  29.764 -47.791  1.00  0.00           H  
ATOM   1210 HG11 VAL B  39      13.986  29.083 -47.301  1.00  0.00           H  
ATOM   1211 HG12 VAL B  39      14.086  30.835 -47.507  1.00  0.00           H  
ATOM   1212 HG13 VAL B  39      13.429  29.829 -48.811  1.00  0.00           H  
ATOM   1213 HG21 VAL B  39      16.629  28.163 -49.690  1.00  0.00           H  
ATOM   1214 HG22 VAL B  39      15.532  27.578 -48.427  1.00  0.00           H  
ATOM   1215 HG23 VAL B  39      14.873  28.164 -49.959  1.00  0.00           H  
ATOM   1216  N   VAL B  40      16.009  29.993 -51.909  1.00  0.00           N  
ATOM   1217  CA  VAL B  40      15.468  29.528 -53.202  1.00  0.00           C  
ATOM   1218  C   VAL B  40      15.884  28.079 -53.487  1.00  0.00           C  
ATOM   1219  O   VAL B  40      17.064  27.756 -53.379  1.00  0.00           O  
ATOM   1220  CB  VAL B  40      15.870  30.448 -54.376  1.00  0.00           C  
ATOM   1221  CG1 VAL B  40      15.130  30.060 -55.665  1.00  0.00           C  
ATOM   1222  CG2 VAL B  40      15.580  31.929 -54.093  1.00  0.00           C  
ATOM   1223  H   VAL B  40      16.965  29.738 -51.679  1.00  0.00           H  
ATOM   1224  HA  VAL B  40      14.390  29.558 -53.132  1.00  0.00           H  
ATOM   1225  HB  VAL B  40      16.938  30.348 -54.559  1.00  0.00           H  
ATOM   1226 HG11 VAL B  40      14.053  30.079 -55.502  1.00  0.00           H  
ATOM   1227 HG12 VAL B  40      15.385  30.756 -56.464  1.00  0.00           H  
ATOM   1228 HG13 VAL B  40      15.425  29.061 -55.984  1.00  0.00           H  
ATOM   1229 HG21 VAL B  40      14.533  32.061 -53.824  1.00  0.00           H  
ATOM   1230 HG22 VAL B  40      16.205  32.281 -53.272  1.00  0.00           H  
ATOM   1231 HG23 VAL B  40      15.808  32.530 -54.972  1.00  0.00           H  
ATOM   1232  N   ILE B  41      14.952  27.209 -53.892  1.00  0.00           N  
ATOM   1233  CA  ILE B  41      15.231  25.803 -54.263  1.00  0.00           C  
ATOM   1234  C   ILE B  41      14.426  25.412 -55.513  1.00  0.00           C  
ATOM   1235  O   ILE B  41      13.239  25.725 -55.580  1.00  0.00           O  
ATOM   1236  CB  ILE B  41      14.881  24.829 -53.106  1.00  0.00           C  
ATOM   1237  CG1 ILE B  41      15.461  25.189 -51.715  1.00  0.00           C  
ATOM   1238  CG2 ILE B  41      15.284  23.392 -53.480  1.00  0.00           C  
ATOM   1239  CD1 ILE B  41      16.973  24.989 -51.546  1.00  0.00           C  
ATOM   1240  H   ILE B  41      13.995  27.537 -53.983  1.00  0.00           H  
ATOM   1241  HA  ILE B  41      16.291  25.697 -54.497  1.00  0.00           H  
ATOM   1242  HB  ILE B  41      13.797  24.840 -52.995  1.00  0.00           H  
ATOM   1243 HG12 ILE B  41      14.962  24.570 -50.968  1.00  0.00           H  
ATOM   1244 HG13 ILE B  41      15.214  26.222 -51.474  1.00  0.00           H  
ATOM   1245 HG21 ILE B  41      16.320  23.367 -53.815  1.00  0.00           H  
ATOM   1246 HG22 ILE B  41      15.186  22.749 -52.611  1.00  0.00           H  
ATOM   1247 HG23 ILE B  41      14.633  23.008 -54.265  1.00  0.00           H  
ATOM   1248 HD11 ILE B  41      17.515  25.461 -52.362  1.00  0.00           H  
ATOM   1249 HD12 ILE B  41      17.292  25.431 -50.602  1.00  0.00           H  
ATOM   1250 HD13 ILE B  41      17.207  23.924 -51.529  1.00  0.00           H  
ATOM   1251  N   ALA B  42      15.033  24.658 -56.439  1.00  0.00           N  
ATOM   1252  CA  ALA B  42      14.357  23.979 -57.556  1.00  0.00           C  
ATOM   1253  C   ALA B  42      15.092  22.680 -57.918  1.00  0.00           C  
ATOM   1254  O   ALA B  42      16.290  22.764 -58.265  1.00  0.00           O  
ATOM   1255  CB  ALA B  42      14.266  24.945 -58.747  1.00  0.00           C  
ATOM   1256  OXT ALA B  42      14.539  21.576 -57.692  1.00  0.00           O1-
ATOM   1257  H   ALA B  42      16.021  24.469 -56.335  1.00  0.00           H  
ATOM   1258  HA  ALA B  42      13.346  23.706 -57.253  1.00  0.00           H  
ATOM   1259  HB1 ALA B  42      13.729  25.848 -58.451  1.00  0.00           H  
ATOM   1260  HB2 ALA B  42      15.268  25.212 -59.086  1.00  0.00           H  
ATOM   1261  HB3 ALA B  42      13.728  24.463 -59.563  1.00  0.00           H  
TER    1262      ALA B  42 
ATOM   1263  N   ASP C   1      11.571  -6.712  -3.300  1.00  0.00           N1+
ATOM   1264  CA  ASP C   1      10.200  -6.440  -3.767  1.00  0.00           C  
ATOM   1265  C   ASP C   1      10.065  -4.933  -3.947  1.00  0.00           C  
ATOM   1266  O   ASP C   1      10.027  -4.227  -2.949  1.00  0.00           O  
ATOM   1267  CB  ASP C   1       9.207  -7.023  -2.753  1.00  0.00           C  
ATOM   1268  CG  ASP C   1       7.750  -6.850  -3.174  1.00  0.00           C  
ATOM   1269  OD1 ASP C   1       7.488  -6.423  -4.319  1.00  0.00           O  
ATOM   1270  OD2 ASP C   1       6.859  -7.175  -2.367  1.00  0.00           O1-
ATOM   1271  H1  ASP C   1      12.243  -6.379  -3.976  1.00  0.00           H  
ATOM   1272  H2  ASP C   1      11.692  -7.702  -3.143  1.00  0.00           H  
ATOM   1273  H3  ASP C   1      11.710  -6.215  -2.429  1.00  0.00           H  
ATOM   1274  HA  ASP C   1      10.017  -6.915  -4.732  1.00  0.00           H  
ATOM   1275  HB2 ASP C   1       9.361  -6.555  -1.780  1.00  0.00           H  
ATOM   1276  HB3 ASP C   1       9.410  -8.090  -2.649  1.00  0.00           H  
ATOM   1277  N   ALA C   2      10.320  -4.453  -5.167  1.00  0.00           N  
ATOM   1278  CA  ALA C   2      10.391  -3.035  -5.532  1.00  0.00           C  
ATOM   1279  C   ALA C   2      10.420  -2.903  -7.066  1.00  0.00           C  
ATOM   1280  O   ALA C   2      11.098  -3.689  -7.723  1.00  0.00           O  
ATOM   1281  CB  ALA C   2      11.669  -2.408  -4.950  1.00  0.00           C  
ATOM   1282  H   ALA C   2      10.382  -5.089  -5.951  1.00  0.00           H  
ATOM   1283  HA  ALA C   2       9.517  -2.511  -5.141  1.00  0.00           H  
ATOM   1284  HB1 ALA C   2      12.545  -2.966  -5.285  1.00  0.00           H  
ATOM   1285  HB2 ALA C   2      11.762  -1.377  -5.294  1.00  0.00           H  
ATOM   1286  HB3 ALA C   2      11.632  -2.408  -3.861  1.00  0.00           H  
ATOM   1287  N   GLU C   3       9.734  -1.900  -7.613  1.00  0.00           N  
ATOM   1288  CA  GLU C   3       9.766  -1.503  -9.027  1.00  0.00           C  
ATOM   1289  C   GLU C   3       9.167  -0.092  -9.141  1.00  0.00           C  
ATOM   1290  O   GLU C   3       8.042   0.145  -8.697  1.00  0.00           O  
ATOM   1291  CB  GLU C   3       8.985  -2.511  -9.891  1.00  0.00           C  
ATOM   1292  CG  GLU C   3       8.790  -2.093 -11.356  1.00  0.00           C  
ATOM   1293  CD  GLU C   3      10.099  -1.818 -12.105  1.00  0.00           C  
ATOM   1294  OE1 GLU C   3      10.723  -0.770 -11.826  1.00  0.00           O  
ATOM   1295  OE2 GLU C   3      10.384  -2.543 -13.087  1.00  0.00           O1-
ATOM   1296  H   GLU C   3       9.178  -1.311  -7.010  1.00  0.00           H  
ATOM   1297  HA  GLU C   3      10.801  -1.480  -9.374  1.00  0.00           H  
ATOM   1298  HB2 GLU C   3       8.000  -2.650  -9.451  1.00  0.00           H  
ATOM   1299  HB3 GLU C   3       9.499  -3.472  -9.874  1.00  0.00           H  
ATOM   1300  HG2 GLU C   3       8.168  -1.196 -11.393  1.00  0.00           H  
ATOM   1301  HG3 GLU C   3       8.237  -2.885 -11.866  1.00  0.00           H  
ATOM   1302  N   PHE C   4       9.942   0.850  -9.680  1.00  0.00           N  
ATOM   1303  CA  PHE C   4       9.667   2.288  -9.681  1.00  0.00           C  
ATOM   1304  C   PHE C   4      10.238   2.914 -10.963  1.00  0.00           C  
ATOM   1305  O   PHE C   4      11.428   3.234 -11.048  1.00  0.00           O  
ATOM   1306  CB  PHE C   4      10.289   2.937  -8.429  1.00  0.00           C  
ATOM   1307  CG  PHE C   4       9.689   2.517  -7.098  1.00  0.00           C  
ATOM   1308  CD1 PHE C   4       8.586   3.215  -6.568  1.00  0.00           C  
ATOM   1309  CD2 PHE C   4      10.252   1.451  -6.367  1.00  0.00           C  
ATOM   1310  CE1 PHE C   4       8.051   2.851  -5.320  1.00  0.00           C  
ATOM   1311  CE2 PHE C   4       9.712   1.083  -5.121  1.00  0.00           C  
ATOM   1312  CZ  PHE C   4       8.612   1.784  -4.597  1.00  0.00           C  
ATOM   1313  H   PHE C   4      10.742   0.519 -10.216  1.00  0.00           H  
ATOM   1314  HA  PHE C   4       8.589   2.453  -9.661  1.00  0.00           H  
ATOM   1315  HB2 PHE C   4      10.184   4.020  -8.519  1.00  0.00           H  
ATOM   1316  HB3 PHE C   4      11.358   2.721  -8.412  1.00  0.00           H  
ATOM   1317  HD1 PHE C   4       8.148   4.033  -7.120  1.00  0.00           H  
ATOM   1318  HD2 PHE C   4      11.102   0.916  -6.765  1.00  0.00           H  
ATOM   1319  HE1 PHE C   4       7.201   3.385  -4.918  1.00  0.00           H  
ATOM   1320  HE2 PHE C   4      10.148   0.273  -4.555  1.00  0.00           H  
ATOM   1321  HZ  PHE C   4       8.199   1.506  -3.637  1.00  0.00           H  
ATOM   1322  N   ARG C   5       9.392   3.089 -11.985  1.00  0.00           N  
ATOM   1323  CA  ARG C   5       9.849   3.436 -13.343  1.00  0.00           C  
ATOM   1324  C   ARG C   5      10.452   4.845 -13.447  1.00  0.00           C  
ATOM   1325  O   ARG C   5      10.196   5.724 -12.622  1.00  0.00           O  
ATOM   1326  CB  ARG C   5       8.720   3.195 -14.374  1.00  0.00           C  
ATOM   1327  CG  ARG C   5       8.826   1.825 -15.066  1.00  0.00           C  
ATOM   1328  CD  ARG C   5       8.624   0.647 -14.108  1.00  0.00           C  
ATOM   1329  NE  ARG C   5       9.090  -0.629 -14.673  1.00  0.00           N  
ATOM   1330  CZ  ARG C   5       8.334  -1.533 -15.261  1.00  0.00           C  
ATOM   1331  NH1 ARG C   5       7.267  -1.212 -15.926  1.00  0.00           N  
ATOM   1332  NH2 ARG C   5       8.644  -2.787 -15.158  1.00  0.00           N1+
ATOM   1333  H   ARG C   5       8.415   2.861 -11.838  1.00  0.00           H  
ATOM   1334  HA  ARG C   5      10.674   2.759 -13.576  1.00  0.00           H  
ATOM   1335  HB2 ARG C   5       8.783   3.947 -15.161  1.00  0.00           H  
ATOM   1336  HB3 ARG C   5       7.742   3.303 -13.902  1.00  0.00           H  
ATOM   1337  HG2 ARG C   5       9.811   1.745 -15.529  1.00  0.00           H  
ATOM   1338  HG3 ARG C   5       8.076   1.768 -15.856  1.00  0.00           H  
ATOM   1339  HD2 ARG C   5       7.572   0.578 -13.820  1.00  0.00           H  
ATOM   1340  HD3 ARG C   5       9.201   0.816 -13.199  1.00  0.00           H  
ATOM   1341  HE  ARG C   5       9.890  -1.046 -14.193  1.00  0.00           H  
ATOM   1342 HH11 ARG C   5       6.516  -1.900 -15.866  1.00  0.00           H  
ATOM   1343 HH12 ARG C   5       7.002  -0.254 -15.871  1.00  0.00           H  
ATOM   1344 HH21 ARG C   5       9.385  -3.001 -14.480  1.00  0.00           H  
ATOM   1345 HH22 ARG C   5       7.992  -3.483 -15.455  1.00  0.00           H  
ATOM   1346  N   HIS C   6      11.227   5.057 -14.516  1.00  0.00           N  
ATOM   1347  CA  HIS C   6      11.683   6.377 -14.991  1.00  0.00           C  
ATOM   1348  C   HIS C   6      11.198   6.705 -16.411  1.00  0.00           C  
ATOM   1349  O   HIS C   6      11.888   7.324 -17.209  1.00  0.00           O  
ATOM   1350  CB  HIS C   6      13.178   6.581 -14.705  1.00  0.00           C  
ATOM   1351  CG  HIS C   6      13.359   6.935 -13.251  1.00  0.00           C  
ATOM   1352  CD2 HIS C   6      13.575   6.066 -12.217  1.00  0.00           C  
ATOM   1353  ND1 HIS C   6      13.077   8.177 -12.714  1.00  0.00           N1+
ATOM   1354  CE1 HIS C   6      13.120   8.070 -11.371  1.00  0.00           C  
ATOM   1355  NE2 HIS C   6      13.438   6.795 -11.048  1.00  0.00           N  
ATOM   1356  H   HIS C   6      11.399   4.265 -15.116  1.00  0.00           H  
ATOM   1357  HA  HIS C   6      11.160   7.131 -14.400  1.00  0.00           H  
ATOM   1358  HB2 HIS C   6      13.558   7.413 -15.303  1.00  0.00           H  
ATOM   1359  HB3 HIS C   6      13.747   5.687 -14.963  1.00  0.00           H  
ATOM   1360  HD1 HIS C   6      12.735   8.977 -13.262  1.00  0.00           H  
ATOM   1361  HD2 HIS C   6      13.712   4.992 -12.296  1.00  0.00           H  
ATOM   1362  HE2 HIS C   6      13.468   6.403 -10.111  1.00  0.00           H  
ATOM   1363  HE1 HIS C   6      12.862   8.860 -10.672  1.00  0.00           H  
ATOM   1364  N   ASP C   7       9.936   6.343 -16.614  1.00  0.00           N  
ATOM   1365  CA  ASP C   7       8.914   7.092 -17.353  1.00  0.00           C  
ATOM   1366  C   ASP C   7       8.927   8.601 -17.026  1.00  0.00           C  
ATOM   1367  O   ASP C   7       8.957   9.428 -17.928  1.00  0.00           O  
ATOM   1368  CB  ASP C   7       7.544   6.473 -16.981  1.00  0.00           C  
ATOM   1369  CG  ASP C   7       7.238   6.355 -15.468  1.00  0.00           C  
ATOM   1370  OD1 ASP C   7       8.158   6.543 -14.634  1.00  0.00           O  
ATOM   1371  OD2 ASP C   7       6.100   5.996 -15.105  1.00  0.00           O1-
ATOM   1372  H   ASP C   7       9.533   5.855 -15.825  1.00  0.00           H  
ATOM   1373  HA  ASP C   7       9.078   6.983 -18.426  1.00  0.00           H  
ATOM   1374  HB2 ASP C   7       7.498   5.470 -17.409  1.00  0.00           H  
ATOM   1375  HB3 ASP C   7       6.766   7.065 -17.460  1.00  0.00           H  
ATOM   1376  N   SER C   8       9.086   8.966 -15.750  1.00  0.00           N  
ATOM   1377  CA  SER C   8       9.575  10.292 -15.359  1.00  0.00           C  
ATOM   1378  C   SER C   8      11.105  10.320 -15.474  1.00  0.00           C  
ATOM   1379  O   SER C   8      11.820   9.777 -14.619  1.00  0.00           O  
ATOM   1380  CB  SER C   8       9.071  10.657 -13.963  1.00  0.00           C  
ATOM   1381  OG  SER C   8       9.566  11.912 -13.552  1.00  0.00           O  
ATOM   1382  H   SER C   8       9.000   8.237 -15.051  1.00  0.00           H  
ATOM   1383  HA  SER C   8       9.168  11.033 -16.049  1.00  0.00           H  
ATOM   1384  HB2 SER C   8       9.391   9.897 -13.248  1.00  0.00           H  
ATOM   1385  HB3 SER C   8       7.981  10.694 -13.978  1.00  0.00           H  
ATOM   1386  HG  SER C   8       9.378  12.567 -14.257  1.00  0.00           H  
ATOM   1387  N   GLY C   9      11.596  10.863 -16.589  1.00  0.00           N  
ATOM   1388  CA  GLY C   9      13.005  10.870 -16.985  1.00  0.00           C  
ATOM   1389  C   GLY C   9      13.282  11.822 -18.156  1.00  0.00           C  
ATOM   1390  O   GLY C   9      12.360  12.394 -18.734  1.00  0.00           O  
ATOM   1391  H   GLY C   9      10.936  11.223 -17.267  1.00  0.00           H  
ATOM   1392  HA2 GLY C   9      13.296   9.861 -17.280  1.00  0.00           H  
ATOM   1393  HA3 GLY C   9      13.617  11.177 -16.137  1.00  0.00           H  
ATOM   1394  N   TYR C  10      14.562  12.009 -18.494  1.00  0.00           N  
ATOM   1395  CA  TYR C  10      15.017  13.013 -19.462  1.00  0.00           C  
ATOM   1396  C   TYR C  10      15.715  12.417 -20.693  1.00  0.00           C  
ATOM   1397  O   TYR C  10      16.675  11.661 -20.586  1.00  0.00           O  
ATOM   1398  CB  TYR C  10      15.950  14.029 -18.768  1.00  0.00           C  
ATOM   1399  CG  TYR C  10      15.340  15.196 -17.996  1.00  0.00           C  
ATOM   1400  CD1 TYR C  10      13.969  15.528 -18.068  1.00  0.00           C  
ATOM   1401  CD2 TYR C  10      16.203  16.017 -17.238  1.00  0.00           C  
ATOM   1402  CE1 TYR C  10      13.474  16.665 -17.403  1.00  0.00           C  
ATOM   1403  CE2 TYR C  10      15.708  17.159 -16.575  1.00  0.00           C  
ATOM   1404  CZ  TYR C  10      14.338  17.488 -16.655  1.00  0.00           C  
ATOM   1405  OH  TYR C  10      13.867  18.605 -16.039  1.00  0.00           O  
ATOM   1406  H   TYR C  10      15.268  11.466 -18.023  1.00  0.00           H  
ATOM   1407  HA  TYR C  10      14.155  13.550 -19.850  1.00  0.00           H  
ATOM   1408  HB2 TYR C  10      16.585  14.474 -19.534  1.00  0.00           H  
ATOM   1409  HB3 TYR C  10      16.618  13.483 -18.100  1.00  0.00           H  
ATOM   1410  HD1 TYR C  10      13.259  14.916 -18.605  1.00  0.00           H  
ATOM   1411  HD2 TYR C  10      17.252  15.764 -17.155  1.00  0.00           H  
ATOM   1412  HE1 TYR C  10      12.418  16.893 -17.453  1.00  0.00           H  
ATOM   1413  HE2 TYR C  10      16.362  17.780 -15.980  1.00  0.00           H  
ATOM   1414  HH  TYR C  10      12.893  18.692 -16.166  1.00  0.00           H  
ATOM   1415  N   GLU C  11      15.346  12.956 -21.857  1.00  0.00           N  
ATOM   1416  CA  GLU C  11      16.108  12.927 -23.112  1.00  0.00           C  
ATOM   1417  C   GLU C  11      17.534  13.479 -22.918  1.00  0.00           C  
ATOM   1418  O   GLU C  11      17.720  14.498 -22.245  1.00  0.00           O  
ATOM   1419  CB  GLU C  11      15.322  13.800 -24.109  1.00  0.00           C  
ATOM   1420  CG  GLU C  11      15.980  14.116 -25.455  1.00  0.00           C  
ATOM   1421  CD  GLU C  11      15.229  15.260 -26.145  1.00  0.00           C  
ATOM   1422  OE1 GLU C  11      15.161  16.380 -25.587  1.00  0.00           O  
ATOM   1423  OE2 GLU C  11      14.774  15.119 -27.301  1.00  0.00           O1-
ATOM   1424  H   GLU C  11      14.502  13.506 -21.853  1.00  0.00           H  
ATOM   1425  HA  GLU C  11      16.166  11.903 -23.485  1.00  0.00           H  
ATOM   1426  HB2 GLU C  11      15.131  14.750 -23.615  1.00  0.00           H  
ATOM   1427  HB3 GLU C  11      14.361  13.327 -24.308  1.00  0.00           H  
ATOM   1428  HG2 GLU C  11      15.984  13.219 -26.077  1.00  0.00           H  
ATOM   1429  HG3 GLU C  11      17.010  14.439 -25.304  1.00  0.00           H  
ATOM   1430  N   VAL C  12      18.528  12.901 -23.601  1.00  0.00           N  
ATOM   1431  CA  VAL C  12      19.899  13.436 -23.633  1.00  0.00           C  
ATOM   1432  C   VAL C  12      20.033  14.588 -24.643  1.00  0.00           C  
ATOM   1433  O   VAL C  12      19.959  14.382 -25.854  1.00  0.00           O  
ATOM   1434  CB  VAL C  12      20.953  12.330 -23.858  1.00  0.00           C  
ATOM   1435  CG1 VAL C  12      21.121  11.498 -22.582  1.00  0.00           C  
ATOM   1436  CG2 VAL C  12      20.645  11.370 -25.017  1.00  0.00           C  
ATOM   1437  H   VAL C  12      18.327  12.080 -24.154  1.00  0.00           H  
ATOM   1438  HA  VAL C  12      20.108  13.856 -22.649  1.00  0.00           H  
ATOM   1439  HB  VAL C  12      21.910  12.813 -24.063  1.00  0.00           H  
ATOM   1440 HG11 VAL C  12      21.413  12.140 -21.750  1.00  0.00           H  
ATOM   1441 HG12 VAL C  12      20.184  10.997 -22.329  1.00  0.00           H  
ATOM   1442 HG13 VAL C  12      21.896  10.745 -22.726  1.00  0.00           H  
ATOM   1443 HG21 VAL C  12      20.503  11.917 -25.947  1.00  0.00           H  
ATOM   1444 HG22 VAL C  12      21.478  10.678 -25.149  1.00  0.00           H  
ATOM   1445 HG23 VAL C  12      19.749  10.787 -24.806  1.00  0.00           H  
ATOM   1446  N   HIS C  13      20.389  15.782 -24.145  1.00  0.00           N  
ATOM   1447  CA  HIS C  13      20.375  17.089 -24.844  1.00  0.00           C  
ATOM   1448  C   HIS C  13      18.950  17.548 -25.206  1.00  0.00           C  
ATOM   1449  O   HIS C  13      18.306  16.984 -26.090  1.00  0.00           O  
ATOM   1450  CB  HIS C  13      21.301  17.133 -26.083  1.00  0.00           C  
ATOM   1451  CG  HIS C  13      22.587  16.348 -25.985  1.00  0.00           C  
ATOM   1452  CD2 HIS C  13      23.827  16.825 -25.663  1.00  0.00           C  
ATOM   1453  ND1 HIS C  13      22.713  15.007 -26.290  1.00  0.00           N1+
ATOM   1454  CE1 HIS C  13      24.008  14.661 -26.144  1.00  0.00           C  
ATOM   1455  NE2 HIS C  13      24.704  15.756 -25.764  1.00  0.00           N  
ATOM   1456  H   HIS C  13      20.491  15.812 -23.140  1.00  0.00           H  
ATOM   1457  HA  HIS C  13      20.775  17.819 -24.139  1.00  0.00           H  
ATOM   1458  HB2 HIS C  13      21.535  18.174 -26.314  1.00  0.00           H  
ATOM   1459  HB3 HIS C  13      20.755  16.740 -26.943  1.00  0.00           H  
ATOM   1460  HD1 HIS C  13      21.923  14.403 -26.529  1.00  0.00           H  
ATOM   1461  HD2 HIS C  13      24.074  17.849 -25.405  1.00  0.00           H  
ATOM   1462  HE2 HIS C  13      25.706  15.798 -25.595  1.00  0.00           H  
ATOM   1463  HE1 HIS C  13      24.421  13.669 -26.309  1.00  0.00           H  
ATOM   1464  N   HIS C  14      18.483  18.641 -24.595  1.00  0.00           N  
ATOM   1465  CA  HIS C  14      17.129  19.189 -24.799  1.00  0.00           C  
ATOM   1466  C   HIS C  14      17.047  20.230 -25.925  1.00  0.00           C  
ATOM   1467  O   HIS C  14      15.958  20.722 -26.199  1.00  0.00           O  
ATOM   1468  CB  HIS C  14      16.572  19.710 -23.458  1.00  0.00           C  
ATOM   1469  CG  HIS C  14      16.402  18.643 -22.397  1.00  0.00           C  
ATOM   1470  CD2 HIS C  14      16.445  17.291 -22.594  1.00  0.00           C  
ATOM   1471  ND1 HIS C  14      16.199  18.853 -21.042  1.00  0.00           N1+
ATOM   1472  CE1 HIS C  14      16.144  17.652 -20.429  1.00  0.00           C  
ATOM   1473  NE2 HIS C  14      16.322  16.693 -21.358  1.00  0.00           N  
ATOM   1474  H   HIS C  14      19.102  19.163 -23.985  1.00  0.00           H  
ATOM   1475  HA  HIS C  14      16.470  18.385 -25.127  1.00  0.00           H  
ATOM   1476  HB2 HIS C  14      15.596  20.160 -23.630  1.00  0.00           H  
ATOM   1477  HB3 HIS C  14      17.231  20.494 -23.079  1.00  0.00           H  
ATOM   1478  HD1 HIS C  14      16.133  19.754 -20.589  1.00  0.00           H  
ATOM   1479  HD2 HIS C  14      16.585  16.772 -23.538  1.00  0.00           H  
ATOM   1480  HE2 HIS C  14      16.485  15.696 -21.198  1.00  0.00           H  
ATOM   1481  HE1 HIS C  14      16.005  17.483 -19.363  1.00  0.00           H  
ATOM   1482  N   GLN C  15      18.159  20.517 -26.606  1.00  0.00           N  
ATOM   1483  CA  GLN C  15      18.282  21.520 -27.666  1.00  0.00           C  
ATOM   1484  C   GLN C  15      18.941  20.882 -28.901  1.00  0.00           C  
ATOM   1485  O   GLN C  15      20.014  20.296 -28.762  1.00  0.00           O  
ATOM   1486  CB  GLN C  15      19.108  22.736 -27.180  1.00  0.00           C  
ATOM   1487  CG  GLN C  15      18.972  23.120 -25.691  1.00  0.00           C  
ATOM   1488  CD  GLN C  15      19.946  22.349 -24.793  1.00  0.00           C  
ATOM   1489  NE2 GLN C  15      21.150  22.839 -24.600  1.00  0.00           N  
ATOM   1490  OE1 GLN C  15      19.670  21.264 -24.295  1.00  0.00           O  
ATOM   1491  H   GLN C  15      19.019  20.106 -26.278  1.00  0.00           H  
ATOM   1492  HA  GLN C  15      17.294  21.884 -27.936  1.00  0.00           H  
ATOM   1493  HB2 GLN C  15      18.805  23.593 -27.783  1.00  0.00           H  
ATOM   1494  HB3 GLN C  15      20.166  22.565 -27.385  1.00  0.00           H  
ATOM   1495  HG2 GLN C  15      17.948  22.968 -25.349  1.00  0.00           H  
ATOM   1496  HG3 GLN C  15      19.194  24.183 -25.592  1.00  0.00           H  
ATOM   1497 HE21 GLN C  15      21.767  22.313 -24.009  1.00  0.00           H  
ATOM   1498 HE22 GLN C  15      21.421  23.721 -25.000  1.00  0.00           H  
ATOM   1499  N   LYS C  16      18.315  20.940 -30.088  1.00  0.00           N  
ATOM   1500  CA  LYS C  16      18.955  20.570 -31.373  1.00  0.00           C  
ATOM   1501  C   LYS C  16      18.144  21.005 -32.605  1.00  0.00           C  
ATOM   1502  O   LYS C  16      16.916  20.997 -32.590  1.00  0.00           O  
ATOM   1503  CB  LYS C  16      19.202  19.037 -31.475  1.00  0.00           C  
ATOM   1504  CG  LYS C  16      20.672  18.568 -31.499  1.00  0.00           C  
ATOM   1505  CD  LYS C  16      21.603  19.331 -32.463  1.00  0.00           C  
ATOM   1506  CE  LYS C  16      22.595  18.435 -33.216  1.00  0.00           C  
ATOM   1507  NZ  LYS C  16      21.907  17.630 -34.258  1.00  0.00           N1+
ATOM   1508  H   LYS C  16      17.389  21.361 -30.117  1.00  0.00           H  
ATOM   1509  HA  LYS C  16      19.910  21.093 -31.413  1.00  0.00           H  
ATOM   1510  HB2 LYS C  16      18.727  18.654 -32.380  1.00  0.00           H  
ATOM   1511  HB3 LYS C  16      18.714  18.530 -30.645  1.00  0.00           H  
ATOM   1512  HG2 LYS C  16      20.669  17.509 -31.759  1.00  0.00           H  
ATOM   1513  HG3 LYS C  16      21.088  18.644 -30.494  1.00  0.00           H  
ATOM   1514  HD2 LYS C  16      22.165  20.067 -31.884  1.00  0.00           H  
ATOM   1515  HD3 LYS C  16      21.025  19.871 -33.205  1.00  0.00           H  
ATOM   1516  HE2 LYS C  16      23.118  17.790 -32.504  1.00  0.00           H  
ATOM   1517  HE3 LYS C  16      23.338  19.082 -33.692  1.00  0.00           H  
ATOM   1518  HZ1 LYS C  16      21.235  17.002 -33.841  1.00  0.00           H  
ATOM   1519  HZ2 LYS C  16      21.379  18.239 -34.887  1.00  0.00           H  
ATOM   1520  HZ3 LYS C  16      22.568  17.096 -34.806  1.00  0.00           H  
ATOM   1521  N   LEU C  17      18.863  21.154 -33.717  1.00  0.00           N  
ATOM   1522  CA  LEU C  17      18.380  20.975 -35.089  1.00  0.00           C  
ATOM   1523  C   LEU C  17      18.730  19.556 -35.586  1.00  0.00           C  
ATOM   1524  O   LEU C  17      19.879  19.115 -35.452  1.00  0.00           O  
ATOM   1525  CB  LEU C  17      19.037  22.037 -35.993  1.00  0.00           C  
ATOM   1526  CG  LEU C  17      18.374  23.428 -36.017  1.00  0.00           C  
ATOM   1527  CD1 LEU C  17      18.169  24.069 -34.643  1.00  0.00           C  
ATOM   1528  CD2 LEU C  17      19.250  24.372 -36.839  1.00  0.00           C  
ATOM   1529  H   LEU C  17      19.861  21.202 -33.610  1.00  0.00           H  
ATOM   1530  HA  LEU C  17      17.294  21.092 -35.129  1.00  0.00           H  
ATOM   1531  HB2 LEU C  17      19.019  21.662 -37.018  1.00  0.00           H  
ATOM   1532  HB3 LEU C  17      20.086  22.143 -35.713  1.00  0.00           H  
ATOM   1533  HG  LEU C  17      17.406  23.346 -36.505  1.00  0.00           H  
ATOM   1534 HD11 LEU C  17      17.446  23.494 -34.067  1.00  0.00           H  
ATOM   1535 HD12 LEU C  17      19.114  24.120 -34.104  1.00  0.00           H  
ATOM   1536 HD13 LEU C  17      17.772  25.076 -34.766  1.00  0.00           H  
ATOM   1537 HD21 LEU C  17      19.564  23.896 -37.767  1.00  0.00           H  
ATOM   1538 HD22 LEU C  17      18.681  25.267 -37.083  1.00  0.00           H  
ATOM   1539 HD23 LEU C  17      20.141  24.634 -36.271  1.00  0.00           H  
ATOM   1540  N   VAL C  18      17.758  18.862 -36.173  1.00  0.00           N  
ATOM   1541  CA  VAL C  18      17.865  17.605 -36.945  1.00  0.00           C  
ATOM   1542  C   VAL C  18      16.796  17.621 -38.057  1.00  0.00           C  
ATOM   1543  O   VAL C  18      16.116  18.626 -38.236  1.00  0.00           O  
ATOM   1544  CB  VAL C  18      17.713  16.350 -36.046  1.00  0.00           C  
ATOM   1545  CG1 VAL C  18      18.929  16.120 -35.142  1.00  0.00           C  
ATOM   1546  CG2 VAL C  18      16.458  16.383 -35.172  1.00  0.00           C  
ATOM   1547  H   VAL C  18      16.828  19.279 -36.176  1.00  0.00           H  
ATOM   1548  HA  VAL C  18      18.836  17.562 -37.437  1.00  0.00           H  
ATOM   1549  HB  VAL C  18      17.646  15.475 -36.691  1.00  0.00           H  
ATOM   1550 HG11 VAL C  18      18.982  16.900 -34.385  1.00  0.00           H  
ATOM   1551 HG12 VAL C  18      18.827  15.153 -34.648  1.00  0.00           H  
ATOM   1552 HG13 VAL C  18      19.832  16.111 -35.751  1.00  0.00           H  
ATOM   1553 HG21 VAL C  18      16.318  15.416 -34.688  1.00  0.00           H  
ATOM   1554 HG22 VAL C  18      16.535  17.162 -34.413  1.00  0.00           H  
ATOM   1555 HG23 VAL C  18      15.593  16.590 -35.795  1.00  0.00           H  
ATOM   1556  N   PHE C  19      16.615  16.533 -38.813  1.00  0.00           N  
ATOM   1557  CA  PHE C  19      15.563  16.432 -39.846  1.00  0.00           C  
ATOM   1558  C   PHE C  19      14.643  15.204 -39.666  1.00  0.00           C  
ATOM   1559  O   PHE C  19      13.600  15.097 -40.309  1.00  0.00           O  
ATOM   1560  CB  PHE C  19      16.238  16.470 -41.232  1.00  0.00           C  
ATOM   1561  CG  PHE C  19      15.582  17.395 -42.240  1.00  0.00           C  
ATOM   1562  CD1 PHE C  19      15.603  18.787 -42.025  1.00  0.00           C  
ATOM   1563  CD2 PHE C  19      15.017  16.883 -43.424  1.00  0.00           C  
ATOM   1564  CE1 PHE C  19      15.051  19.658 -42.982  1.00  0.00           C  
ATOM   1565  CE2 PHE C  19      14.464  17.757 -44.377  1.00  0.00           C  
ATOM   1566  CZ  PHE C  19      14.473  19.144 -44.153  1.00  0.00           C  
ATOM   1567  H   PHE C  19      17.235  15.745 -38.690  1.00  0.00           H  
ATOM   1568  HA  PHE C  19      14.908  17.302 -39.780  1.00  0.00           H  
ATOM   1569  HB2 PHE C  19      16.286  15.463 -41.640  1.00  0.00           H  
ATOM   1570  HB3 PHE C  19      17.270  16.811 -41.127  1.00  0.00           H  
ATOM   1571  HD1 PHE C  19      16.050  19.191 -41.127  1.00  0.00           H  
ATOM   1572  HD2 PHE C  19      15.023  15.820 -43.618  1.00  0.00           H  
ATOM   1573  HE1 PHE C  19      15.079  20.725 -42.826  1.00  0.00           H  
ATOM   1574  HE2 PHE C  19      14.048  17.364 -45.292  1.00  0.00           H  
ATOM   1575  HZ  PHE C  19      14.047  19.817 -44.886  1.00  0.00           H  
ATOM   1576  N   PHE C  20      14.991  14.310 -38.739  1.00  0.00           N  
ATOM   1577  CA  PHE C  20      14.618  12.892 -38.705  1.00  0.00           C  
ATOM   1578  C   PHE C  20      14.471  12.361 -37.265  1.00  0.00           C  
ATOM   1579  O   PHE C  20      14.819  13.058 -36.310  1.00  0.00           O  
ATOM   1580  CB  PHE C  20      15.746  12.139 -39.433  1.00  0.00           C  
ATOM   1581  CG  PHE C  20      17.153  12.533 -38.995  1.00  0.00           C  
ATOM   1582  CD1 PHE C  20      17.917  13.408 -39.794  1.00  0.00           C  
ATOM   1583  CD2 PHE C  20      17.677  12.089 -37.766  1.00  0.00           C  
ATOM   1584  CE1 PHE C  20      19.179  13.853 -39.361  1.00  0.00           C  
ATOM   1585  CE2 PHE C  20      18.939  12.532 -37.332  1.00  0.00           C  
ATOM   1586  CZ  PHE C  20      19.689  13.417 -38.126  1.00  0.00           C  
ATOM   1587  H   PHE C  20      15.751  14.549 -38.124  1.00  0.00           H  
ATOM   1588  HA  PHE C  20      13.677  12.726 -39.233  1.00  0.00           H  
ATOM   1589  HB2 PHE C  20      15.655  12.354 -40.491  1.00  0.00           H  
ATOM   1590  HB3 PHE C  20      15.604  11.067 -39.325  1.00  0.00           H  
ATOM   1591  HD1 PHE C  20      17.541  13.724 -40.755  1.00  0.00           H  
ATOM   1592  HD2 PHE C  20      17.119  11.387 -37.161  1.00  0.00           H  
ATOM   1593  HE1 PHE C  20      19.771  14.499 -39.995  1.00  0.00           H  
ATOM   1594  HE2 PHE C  20      19.339  12.165 -36.397  1.00  0.00           H  
ATOM   1595  HZ  PHE C  20      20.671  13.730 -37.804  1.00  0.00           H  
ATOM   1596  N   ALA C  21      14.044  11.100 -37.122  1.00  0.00           N  
ATOM   1597  CA  ALA C  21      14.217  10.309 -35.896  1.00  0.00           C  
ATOM   1598  C   ALA C  21      14.957   8.982 -36.166  1.00  0.00           C  
ATOM   1599  O   ALA C  21      15.827   8.613 -35.381  1.00  0.00           O  
ATOM   1600  CB  ALA C  21      12.857  10.094 -35.222  1.00  0.00           C  
ATOM   1601  H   ALA C  21      13.774  10.589 -37.953  1.00  0.00           H  
ATOM   1602  HA  ALA C  21      14.844  10.867 -35.199  1.00  0.00           H  
ATOM   1603  HB1 ALA C  21      12.226   9.454 -35.839  1.00  0.00           H  
ATOM   1604  HB2 ALA C  21      13.009   9.604 -34.260  1.00  0.00           H  
ATOM   1605  HB3 ALA C  21      12.367  11.054 -35.060  1.00  0.00           H  
ATOM   1606  N   GLU C  22      14.713   8.344 -37.318  1.00  0.00           N  
ATOM   1607  CA  GLU C  22      15.620   7.343 -37.907  1.00  0.00           C  
ATOM   1608  C   GLU C  22      16.486   8.001 -39.007  1.00  0.00           C  
ATOM   1609  O   GLU C  22      17.000   9.096 -38.786  1.00  0.00           O  
ATOM   1610  CB  GLU C  22      14.821   6.101 -38.348  1.00  0.00           C  
ATOM   1611  CG  GLU C  22      14.198   5.379 -37.137  1.00  0.00           C  
ATOM   1612  CD  GLU C  22      13.506   4.054 -37.493  1.00  0.00           C  
ATOM   1613  OE1 GLU C  22      13.856   3.461 -38.539  1.00  0.00           O  
ATOM   1614  OE2 GLU C  22      12.646   3.629 -36.689  1.00  0.00           O1-
ATOM   1615  H   GLU C  22      13.917   8.629 -37.876  1.00  0.00           H  
ATOM   1616  HA  GLU C  22      16.327   7.005 -37.149  1.00  0.00           H  
ATOM   1617  HB2 GLU C  22      15.507   5.412 -38.844  1.00  0.00           H  
ATOM   1618  HB3 GLU C  22      14.039   6.393 -39.051  1.00  0.00           H  
ATOM   1619  HG2 GLU C  22      13.472   6.045 -36.664  1.00  0.00           H  
ATOM   1620  HG3 GLU C  22      14.988   5.174 -36.411  1.00  0.00           H  
ATOM   1621  N   ASP C  23      16.676   7.378 -40.177  1.00  0.00           N  
ATOM   1622  CA  ASP C  23      17.177   8.083 -41.372  1.00  0.00           C  
ATOM   1623  C   ASP C  23      16.037   8.842 -42.087  1.00  0.00           C  
ATOM   1624  O   ASP C  23      14.862   8.622 -41.793  1.00  0.00           O  
ATOM   1625  CB  ASP C  23      17.900   7.102 -42.315  1.00  0.00           C  
ATOM   1626  CG  ASP C  23      18.460   7.825 -43.548  1.00  0.00           C  
ATOM   1627  OD1 ASP C  23      19.079   8.895 -43.355  1.00  0.00           O  
ATOM   1628  OD2 ASP C  23      18.138   7.409 -44.680  1.00  0.00           O1-
ATOM   1629  H   ASP C  23      16.198   6.504 -40.328  1.00  0.00           H  
ATOM   1630  HA  ASP C  23      17.911   8.828 -41.061  1.00  0.00           H  
ATOM   1631  HB2 ASP C  23      17.199   6.325 -42.629  1.00  0.00           H  
ATOM   1632  HB3 ASP C  23      18.723   6.627 -41.778  1.00  0.00           H  
ATOM   1633  N   VAL C  24      16.370   9.736 -43.030  1.00  0.00           N  
ATOM   1634  CA  VAL C  24      15.381  10.395 -43.901  1.00  0.00           C  
ATOM   1635  C   VAL C  24      15.831  10.613 -45.359  1.00  0.00           C  
ATOM   1636  O   VAL C  24      15.449  11.593 -46.004  1.00  0.00           O  
ATOM   1637  CB  VAL C  24      14.772  11.615 -43.183  1.00  0.00           C  
ATOM   1638  CG1 VAL C  24      15.687  12.845 -43.133  1.00  0.00           C  
ATOM   1639  CG2 VAL C  24      13.411  12.028 -43.733  1.00  0.00           C  
ATOM   1640  H   VAL C  24      17.361   9.828 -43.249  1.00  0.00           H  
ATOM   1641  HA  VAL C  24      14.575   9.679 -44.005  1.00  0.00           H  
ATOM   1642  HB  VAL C  24      14.583  11.315 -42.153  1.00  0.00           H  
ATOM   1643 HG11 VAL C  24      16.675  12.555 -42.775  1.00  0.00           H  
ATOM   1644 HG12 VAL C  24      15.774  13.297 -44.118  1.00  0.00           H  
ATOM   1645 HG13 VAL C  24      15.252  13.578 -42.456  1.00  0.00           H  
ATOM   1646 HG21 VAL C  24      12.755  11.163 -43.805  1.00  0.00           H  
ATOM   1647 HG22 VAL C  24      12.965  12.729 -43.042  1.00  0.00           H  
ATOM   1648 HG23 VAL C  24      13.518  12.491 -44.707  1.00  0.00           H  
ATOM   1649  N   GLY C  25      16.666   9.718 -45.899  1.00  0.00           N  
ATOM   1650  CA  GLY C  25      16.771   9.506 -47.345  1.00  0.00           C  
ATOM   1651  C   GLY C  25      17.373  10.660 -48.161  1.00  0.00           C  
ATOM   1652  O   GLY C  25      18.407  11.240 -47.811  1.00  0.00           O  
ATOM   1653  H   GLY C  25      17.021   8.966 -45.309  1.00  0.00           H  
ATOM   1654  HA2 GLY C  25      15.771   9.290 -47.725  1.00  0.00           H  
ATOM   1655  HA3 GLY C  25      17.381   8.619 -47.516  1.00  0.00           H  
ATOM   1656  N   SER C  26      16.796  10.944 -49.336  1.00  0.00           N  
ATOM   1657  CA  SER C  26      17.417  11.832 -50.337  1.00  0.00           C  
ATOM   1658  C   SER C  26      17.175  13.328 -50.057  1.00  0.00           C  
ATOM   1659  O   SER C  26      16.240  13.965 -50.546  1.00  0.00           O  
ATOM   1660  CB  SER C  26      17.121  11.380 -51.775  1.00  0.00           C  
ATOM   1661  OG  SER C  26      15.758  11.414 -52.122  1.00  0.00           O  
ATOM   1662  H   SER C  26      15.915  10.491 -49.558  1.00  0.00           H  
ATOM   1663  HA  SER C  26      18.494  11.690 -50.243  1.00  0.00           H  
ATOM   1664  HB2 SER C  26      17.485  10.359 -51.902  1.00  0.00           H  
ATOM   1665  HB3 SER C  26      17.671  12.022 -52.464  1.00  0.00           H  
ATOM   1666  HG  SER C  26      15.255  10.830 -51.521  1.00  0.00           H  
ATOM   1667  N   ASN C  27      18.095  13.908 -49.279  1.00  0.00           N  
ATOM   1668  CA  ASN C  27      18.062  15.297 -48.793  1.00  0.00           C  
ATOM   1669  C   ASN C  27      18.831  16.308 -49.671  1.00  0.00           C  
ATOM   1670  O   ASN C  27      19.177  17.398 -49.212  1.00  0.00           O  
ATOM   1671  CB  ASN C  27      18.485  15.319 -47.311  1.00  0.00           C  
ATOM   1672  CG  ASN C  27      17.450  14.637 -46.442  1.00  0.00           C  
ATOM   1673  ND2 ASN C  27      17.620  13.378 -46.136  1.00  0.00           N  
ATOM   1674  OD1 ASN C  27      16.404  15.191 -46.152  1.00  0.00           O  
ATOM   1675  H   ASN C  27      18.778  13.288 -48.862  1.00  0.00           H  
ATOM   1676  HA  ASN C  27      17.028  15.639 -48.829  1.00  0.00           H  
ATOM   1677  HB2 ASN C  27      18.562  16.350 -46.963  1.00  0.00           H  
ATOM   1678  HB3 ASN C  27      19.456  14.843 -47.183  1.00  0.00           H  
ATOM   1679 HD21 ASN C  27      16.804  12.879 -45.798  1.00  0.00           H  
ATOM   1680 HD22 ASN C  27      18.395  12.829 -46.480  1.00  0.00           H  
ATOM   1681  N   LYS C  28      19.085  15.989 -50.949  1.00  0.00           N  
ATOM   1682  CA  LYS C  28      19.651  16.947 -51.915  1.00  0.00           C  
ATOM   1683  C   LYS C  28      18.728  18.170 -51.997  1.00  0.00           C  
ATOM   1684  O   LYS C  28      17.598  18.045 -52.451  1.00  0.00           O  
ATOM   1685  CB  LYS C  28      19.803  16.268 -53.293  1.00  0.00           C  
ATOM   1686  CG  LYS C  28      20.396  17.191 -54.377  1.00  0.00           C  
ATOM   1687  CD  LYS C  28      21.922  17.351 -54.264  1.00  0.00           C  
ATOM   1688  CE  LYS C  28      22.452  18.578 -55.020  1.00  0.00           C  
ATOM   1689  NZ  LYS C  28      22.022  18.636 -56.435  1.00  0.00           N1+
ATOM   1690  H   LYS C  28      18.718  15.114 -51.292  1.00  0.00           H  
ATOM   1691  HA  LYS C  28      20.627  17.270 -51.554  1.00  0.00           H  
ATOM   1692  HB2 LYS C  28      18.816  15.942 -53.630  1.00  0.00           H  
ATOM   1693  HB3 LYS C  28      20.430  15.380 -53.197  1.00  0.00           H  
ATOM   1694  HG2 LYS C  28      19.918  18.170 -54.333  1.00  0.00           H  
ATOM   1695  HG3 LYS C  28      20.170  16.761 -55.354  1.00  0.00           H  
ATOM   1696  HD2 LYS C  28      22.404  16.449 -54.644  1.00  0.00           H  
ATOM   1697  HD3 LYS C  28      22.202  17.464 -53.216  1.00  0.00           H  
ATOM   1698  HE2 LYS C  28      23.544  18.587 -54.963  1.00  0.00           H  
ATOM   1699  HE3 LYS C  28      22.088  19.481 -54.518  1.00  0.00           H  
ATOM   1700  HZ1 LYS C  28      22.322  19.536 -56.828  1.00  0.00           H  
ATOM   1701  HZ2 LYS C  28      22.339  17.872 -57.007  1.00  0.00           H  
ATOM   1702  HZ3 LYS C  28      21.012  18.772 -56.504  1.00  0.00           H  
ATOM   1703  N   GLY C  29      19.205  19.345 -51.584  1.00  0.00           N  
ATOM   1704  CA  GLY C  29      18.409  20.579 -51.591  1.00  0.00           C  
ATOM   1705  C   GLY C  29      17.202  20.564 -50.645  1.00  0.00           C  
ATOM   1706  O   GLY C  29      16.155  21.114 -50.983  1.00  0.00           O  
ATOM   1707  H   GLY C  29      20.112  19.362 -51.146  1.00  0.00           H  
ATOM   1708  HA2 GLY C  29      18.071  20.799 -52.601  1.00  0.00           H  
ATOM   1709  HA3 GLY C  29      19.046  21.400 -51.266  1.00  0.00           H  
ATOM   1710  N   ALA C  30      17.356  19.949 -49.472  1.00  0.00           N  
ATOM   1711  CA  ALA C  30      16.599  20.296 -48.270  1.00  0.00           C  
ATOM   1712  C   ALA C  30      17.439  21.259 -47.406  1.00  0.00           C  
ATOM   1713  O   ALA C  30      18.664  21.119 -47.391  1.00  0.00           O  
ATOM   1714  CB  ALA C  30      16.273  19.003 -47.521  1.00  0.00           C  
ATOM   1715  H   ALA C  30      18.214  19.438 -49.308  1.00  0.00           H  
ATOM   1716  HA  ALA C  30      15.667  20.785 -48.552  1.00  0.00           H  
ATOM   1717  HB1 ALA C  30      15.575  19.218 -46.714  1.00  0.00           H  
ATOM   1718  HB2 ALA C  30      15.824  18.289 -48.206  1.00  0.00           H  
ATOM   1719  HB3 ALA C  30      17.183  18.570 -47.105  1.00  0.00           H  
ATOM   1720  N   ILE C  31      16.831  22.216 -46.687  1.00  0.00           N  
ATOM   1721  CA  ILE C  31      17.579  23.135 -45.795  1.00  0.00           C  
ATOM   1722  C   ILE C  31      16.913  23.341 -44.427  1.00  0.00           C  
ATOM   1723  O   ILE C  31      15.689  23.308 -44.290  1.00  0.00           O  
ATOM   1724  CB  ILE C  31      17.951  24.486 -46.469  1.00  0.00           C  
ATOM   1725  CG1 ILE C  31      16.775  25.470 -46.645  1.00  0.00           C  
ATOM   1726  CG2 ILE C  31      18.639  24.278 -47.832  1.00  0.00           C  
ATOM   1727  CD1 ILE C  31      16.586  26.451 -45.477  1.00  0.00           C  
ATOM   1728  H   ILE C  31      15.817  22.275 -46.715  1.00  0.00           H  
ATOM   1729  HA  ILE C  31      18.530  22.651 -45.570  1.00  0.00           H  
ATOM   1730  HB  ILE C  31      18.693  24.970 -45.831  1.00  0.00           H  
ATOM   1731 HG12 ILE C  31      15.859  24.904 -46.795  1.00  0.00           H  
ATOM   1732 HG13 ILE C  31      16.947  26.071 -47.537  1.00  0.00           H  
ATOM   1733 HG21 ILE C  31      19.486  23.601 -47.718  1.00  0.00           H  
ATOM   1734 HG22 ILE C  31      17.938  23.862 -48.555  1.00  0.00           H  
ATOM   1735 HG23 ILE C  31      19.011  25.230 -48.210  1.00  0.00           H  
ATOM   1736 HD11 ILE C  31      15.815  27.177 -45.737  1.00  0.00           H  
ATOM   1737 HD12 ILE C  31      16.278  25.931 -44.572  1.00  0.00           H  
ATOM   1738 HD13 ILE C  31      17.515  26.988 -45.286  1.00  0.00           H  
ATOM   1739  N   ILE C  32      17.747  23.627 -43.425  1.00  0.00           N  
ATOM   1740  CA  ILE C  32      17.379  23.895 -42.029  1.00  0.00           C  
ATOM   1741  C   ILE C  32      18.256  25.029 -41.472  1.00  0.00           C  
ATOM   1742  O   ILE C  32      19.471  24.999 -41.662  1.00  0.00           O  
ATOM   1743  CB  ILE C  32      17.457  22.590 -41.199  1.00  0.00           C  
ATOM   1744  CG1 ILE C  32      17.173  22.851 -39.706  1.00  0.00           C  
ATOM   1745  CG2 ILE C  32      18.796  21.837 -41.360  1.00  0.00           C  
ATOM   1746  CD1 ILE C  32      16.716  21.592 -38.962  1.00  0.00           C  
ATOM   1747  H   ILE C  32      18.736  23.661 -43.628  1.00  0.00           H  
ATOM   1748  HA  ILE C  32      16.346  24.228 -42.009  1.00  0.00           H  
ATOM   1749  HB  ILE C  32      16.672  21.935 -41.578  1.00  0.00           H  
ATOM   1750 HG12 ILE C  32      16.399  23.609 -39.597  1.00  0.00           H  
ATOM   1751 HG13 ILE C  32      18.072  23.237 -39.234  1.00  0.00           H  
ATOM   1752 HG21 ILE C  32      19.624  22.451 -41.005  1.00  0.00           H  
ATOM   1753 HG22 ILE C  32      18.779  20.906 -40.797  1.00  0.00           H  
ATOM   1754 HG23 ILE C  32      18.966  21.579 -42.405  1.00  0.00           H  
ATOM   1755 HD11 ILE C  32      15.819  21.186 -39.431  1.00  0.00           H  
ATOM   1756 HD12 ILE C  32      17.502  20.839 -38.965  1.00  0.00           H  
ATOM   1757 HD13 ILE C  32      16.485  21.839 -37.929  1.00  0.00           H  
ATOM   1758  N   GLY C  33      17.671  26.049 -40.828  1.00  0.00           N  
ATOM   1759  CA  GLY C  33      18.412  27.260 -40.431  1.00  0.00           C  
ATOM   1760  C   GLY C  33      18.089  27.828 -39.046  1.00  0.00           C  
ATOM   1761  O   GLY C  33      16.961  28.254 -38.793  1.00  0.00           O  
ATOM   1762  H   GLY C  33      16.656  26.077 -40.806  1.00  0.00           H  
ATOM   1763  HA2 GLY C  33      18.194  28.044 -41.151  1.00  0.00           H  
ATOM   1764  HA3 GLY C  33      19.486  27.078 -40.483  1.00  0.00           H  
ATOM   1765  N   LEU C  34      19.120  27.921 -38.193  1.00  0.00           N  
ATOM   1766  CA  LEU C  34      19.134  28.744 -36.968  1.00  0.00           C  
ATOM   1767  C   LEU C  34      19.783  30.125 -37.157  1.00  0.00           C  
ATOM   1768  O   LEU C  34      19.515  31.036 -36.381  1.00  0.00           O  
ATOM   1769  CB  LEU C  34      19.769  27.974 -35.791  1.00  0.00           C  
ATOM   1770  CG  LEU C  34      21.311  27.896 -35.729  1.00  0.00           C  
ATOM   1771  CD1 LEU C  34      21.709  27.100 -34.485  1.00  0.00           C  
ATOM   1772  CD2 LEU C  34      21.967  27.224 -36.940  1.00  0.00           C  
ATOM   1773  H   LEU C  34      19.988  27.488 -38.468  1.00  0.00           H  
ATOM   1774  HA  LEU C  34      18.101  28.948 -36.696  1.00  0.00           H  
ATOM   1775  HB2 LEU C  34      19.356  26.969 -35.760  1.00  0.00           H  
ATOM   1776  HB3 LEU C  34      19.439  28.474 -34.879  1.00  0.00           H  
ATOM   1777  HG  LEU C  34      21.718  28.902 -35.631  1.00  0.00           H  
ATOM   1778 HD11 LEU C  34      21.294  27.577 -33.596  1.00  0.00           H  
ATOM   1779 HD12 LEU C  34      21.338  26.078 -34.553  1.00  0.00           H  
ATOM   1780 HD13 LEU C  34      22.795  27.085 -34.390  1.00  0.00           H  
ATOM   1781 HD21 LEU C  34      21.864  27.845 -37.826  1.00  0.00           H  
ATOM   1782 HD22 LEU C  34      23.035  27.103 -36.754  1.00  0.00           H  
ATOM   1783 HD23 LEU C  34      21.529  26.245 -37.121  1.00  0.00           H  
ATOM   1784  N   MET C  35      20.639  30.252 -38.172  1.00  0.00           N  
ATOM   1785  CA  MET C  35      21.129  31.486 -38.783  1.00  0.00           C  
ATOM   1786  C   MET C  35      21.726  31.092 -40.138  1.00  0.00           C  
ATOM   1787  O   MET C  35      22.529  30.161 -40.198  1.00  0.00           O  
ATOM   1788  CB  MET C  35      22.176  32.175 -37.886  1.00  0.00           C  
ATOM   1789  CG  MET C  35      22.363  33.658 -38.233  1.00  0.00           C  
ATOM   1790  SD  MET C  35      23.165  34.027 -39.820  1.00  0.00           S  
ATOM   1791  CE  MET C  35      23.003  35.831 -39.829  1.00  0.00           C  
ATOM   1792  H   MET C  35      20.845  29.418 -38.698  1.00  0.00           H  
ATOM   1793  HA  MET C  35      20.290  32.157 -38.943  1.00  0.00           H  
ATOM   1794  HB2 MET C  35      23.133  31.655 -37.953  1.00  0.00           H  
ATOM   1795  HB3 MET C  35      21.844  32.130 -36.849  1.00  0.00           H  
ATOM   1796  HG2 MET C  35      22.965  34.112 -37.445  1.00  0.00           H  
ATOM   1797  HG3 MET C  35      21.385  34.139 -38.216  1.00  0.00           H  
ATOM   1798  HE1 MET C  35      23.523  36.250 -38.968  1.00  0.00           H  
ATOM   1799  HE2 MET C  35      23.441  36.230 -40.744  1.00  0.00           H  
ATOM   1800  HE3 MET C  35      21.948  36.103 -39.785  1.00  0.00           H  
ATOM   1801  N   VAL C  36      21.304  31.737 -41.229  1.00  0.00           N  
ATOM   1802  CA  VAL C  36      21.830  31.476 -42.580  1.00  0.00           C  
ATOM   1803  C   VAL C  36      21.955  32.796 -43.338  1.00  0.00           C  
ATOM   1804  O   VAL C  36      20.975  33.531 -43.449  1.00  0.00           O  
ATOM   1805  CB  VAL C  36      20.937  30.490 -43.369  1.00  0.00           C  
ATOM   1806  CG1 VAL C  36      21.605  30.064 -44.679  1.00  0.00           C  
ATOM   1807  CG2 VAL C  36      20.609  29.206 -42.594  1.00  0.00           C  
ATOM   1808  H   VAL C  36      20.626  32.479 -41.114  1.00  0.00           H  
ATOM   1809  HA  VAL C  36      22.823  31.035 -42.491  1.00  0.00           H  
ATOM   1810  HB  VAL C  36      19.998  30.981 -43.616  1.00  0.00           H  
ATOM   1811 HG11 VAL C  36      22.562  29.582 -44.477  1.00  0.00           H  
ATOM   1812 HG12 VAL C  36      20.959  29.362 -45.204  1.00  0.00           H  
ATOM   1813 HG13 VAL C  36      21.767  30.925 -45.326  1.00  0.00           H  
ATOM   1814 HG21 VAL C  36      21.530  28.708 -42.289  1.00  0.00           H  
ATOM   1815 HG22 VAL C  36      20.020  29.449 -41.712  1.00  0.00           H  
ATOM   1816 HG23 VAL C  36      20.026  28.528 -43.217  1.00  0.00           H  
ATOM   1817  N   GLY C  37      23.119  33.065 -43.935  1.00  0.00           N  
ATOM   1818  CA  GLY C  37      23.402  34.265 -44.743  1.00  0.00           C  
ATOM   1819  C   GLY C  37      22.792  34.258 -46.154  1.00  0.00           C  
ATOM   1820  O   GLY C  37      23.452  34.677 -47.099  1.00  0.00           O  
ATOM   1821  H   GLY C  37      23.868  32.399 -43.827  1.00  0.00           H  
ATOM   1822  HA2 GLY C  37      24.481  34.379 -44.845  1.00  0.00           H  
ATOM   1823  HA3 GLY C  37      23.017  35.141 -44.221  1.00  0.00           H  
ATOM   1824  N   GLY C  38      21.577  33.721 -46.297  1.00  0.00           N  
ATOM   1825  CA  GLY C  38      20.955  33.367 -47.576  1.00  0.00           C  
ATOM   1826  C   GLY C  38      21.410  31.999 -48.101  1.00  0.00           C  
ATOM   1827  O   GLY C  38      22.532  31.566 -47.838  1.00  0.00           O  
ATOM   1828  H   GLY C  38      21.091  33.467 -45.451  1.00  0.00           H  
ATOM   1829  HA2 GLY C  38      21.188  34.123 -48.326  1.00  0.00           H  
ATOM   1830  HA3 GLY C  38      19.877  33.353 -47.442  1.00  0.00           H  
ATOM   1831  N   VAL C  39      20.531  31.272 -48.801  1.00  0.00           N  
ATOM   1832  CA  VAL C  39      20.848  29.935 -49.346  1.00  0.00           C  
ATOM   1833  C   VAL C  39      20.095  29.618 -50.643  1.00  0.00           C  
ATOM   1834  O   VAL C  39      18.887  29.819 -50.749  1.00  0.00           O  
ATOM   1835  CB  VAL C  39      20.653  28.844 -48.268  1.00  0.00           C  
ATOM   1836  CG1 VAL C  39      19.238  28.781 -47.675  1.00  0.00           C  
ATOM   1837  CG2 VAL C  39      21.033  27.448 -48.775  1.00  0.00           C  
ATOM   1838  H   VAL C  39      19.587  31.631 -48.917  1.00  0.00           H  
ATOM   1839  HA  VAL C  39      21.909  29.932 -49.597  1.00  0.00           H  
ATOM   1840  HB  VAL C  39      21.336  29.074 -47.453  1.00  0.00           H  
ATOM   1841 HG11 VAL C  39      19.209  28.047 -46.871  1.00  0.00           H  
ATOM   1842 HG12 VAL C  39      18.956  29.753 -47.270  1.00  0.00           H  
ATOM   1843 HG13 VAL C  39      18.526  28.495 -48.445  1.00  0.00           H  
ATOM   1844 HG21 VAL C  39      22.034  27.470 -49.206  1.00  0.00           H  
ATOM   1845 HG22 VAL C  39      21.032  26.746 -47.941  1.00  0.00           H  
ATOM   1846 HG23 VAL C  39      20.319  27.107 -49.525  1.00  0.00           H  
ATOM   1847  N   VAL C  40      20.808  29.059 -51.627  1.00  0.00           N  
ATOM   1848  CA  VAL C  40      20.242  28.562 -52.891  1.00  0.00           C  
ATOM   1849  C   VAL C  40      20.887  27.221 -53.236  1.00  0.00           C  
ATOM   1850  O   VAL C  40      22.111  27.127 -53.221  1.00  0.00           O  
ATOM   1851  CB  VAL C  40      20.432  29.571 -54.046  1.00  0.00           C  
ATOM   1852  CG1 VAL C  40      19.750  29.083 -55.332  1.00  0.00           C  
ATOM   1853  CG2 VAL C  40      19.867  30.957 -53.705  1.00  0.00           C  
ATOM   1854  H   VAL C  40      21.795  28.901 -51.480  1.00  0.00           H  
ATOM   1855  HA  VAL C  40      19.180  28.403 -52.750  1.00  0.00           H  
ATOM   1856  HB  VAL C  40      21.498  29.685 -54.248  1.00  0.00           H  
ATOM   1857 HG11 VAL C  40      18.692  28.897 -55.153  1.00  0.00           H  
ATOM   1858 HG12 VAL C  40      19.854  29.834 -56.116  1.00  0.00           H  
ATOM   1859 HG13 VAL C  40      20.219  28.164 -55.684  1.00  0.00           H  
ATOM   1860 HG21 VAL C  40      18.830  30.869 -53.383  1.00  0.00           H  
ATOM   1861 HG22 VAL C  40      20.448  31.410 -52.902  1.00  0.00           H  
ATOM   1862 HG23 VAL C  40      19.924  31.612 -54.573  1.00  0.00           H  
ATOM   1863  N   ILE C  41      20.087  26.188 -53.529  1.00  0.00           N  
ATOM   1864  CA  ILE C  41      20.565  24.831 -53.862  1.00  0.00           C  
ATOM   1865  C   ILE C  41      19.726  24.234 -55.001  1.00  0.00           C  
ATOM   1866  O   ILE C  41      18.495  24.282 -54.955  1.00  0.00           O  
ATOM   1867  CB  ILE C  41      20.526  23.885 -52.628  1.00  0.00           C  
ATOM   1868  CG1 ILE C  41      21.270  24.406 -51.375  1.00  0.00           C  
ATOM   1869  CG2 ILE C  41      21.051  22.476 -52.982  1.00  0.00           C  
ATOM   1870  CD1 ILE C  41      22.804  24.423 -51.468  1.00  0.00           C  
ATOM   1871  H   ILE C  41      19.086  26.353 -53.555  1.00  0.00           H  
ATOM   1872  HA  ILE C  41      21.597  24.899 -54.207  1.00  0.00           H  
ATOM   1873  HB  ILE C  41      19.481  23.773 -52.339  1.00  0.00           H  
ATOM   1874 HG12 ILE C  41      20.996  23.778 -50.527  1.00  0.00           H  
ATOM   1875 HG13 ILE C  41      20.923  25.410 -51.139  1.00  0.00           H  
ATOM   1876 HG21 ILE C  41      22.021  22.549 -53.476  1.00  0.00           H  
ATOM   1877 HG22 ILE C  41      21.162  21.880 -52.077  1.00  0.00           H  
ATOM   1878 HG23 ILE C  41      20.352  21.966 -53.646  1.00  0.00           H  
ATOM   1879 HD11 ILE C  41      23.130  24.936 -52.371  1.00  0.00           H  
ATOM   1880 HD12 ILE C  41      23.210  24.941 -50.599  1.00  0.00           H  
ATOM   1881 HD13 ILE C  41      23.193  23.405 -51.476  1.00  0.00           H  
ATOM   1882  N   ALA C  42      20.393  23.538 -55.928  1.00  0.00           N  
ATOM   1883  CA  ALA C  42      19.798  22.625 -56.907  1.00  0.00           C  
ATOM   1884  C   ALA C  42      20.484  21.253 -56.831  1.00  0.00           C  
ATOM   1885  O   ALA C  42      21.732  21.221 -56.793  1.00  0.00           O  
ATOM   1886  CB  ALA C  42      19.876  23.260 -58.301  1.00  0.00           C  
ATOM   1887  OXT ALA C  42      19.787  20.210 -56.736  1.00  0.00           O1-
ATOM   1888  H   ALA C  42      21.401  23.512 -55.875  1.00  0.00           H  
ATOM   1889  HA  ALA C  42      18.749  22.493 -56.667  1.00  0.00           H  
ATOM   1890  HB1 ALA C  42      19.348  24.215 -58.302  1.00  0.00           H  
ATOM   1891  HB2 ALA C  42      20.918  23.419 -58.584  1.00  0.00           H  
ATOM   1892  HB3 ALA C  42      19.402  22.602 -59.031  1.00  0.00           H  
TER    1893      ALA C  42 
END
