# Supplementary material for: Scaffold Searching of FDA and EMA-Approved Drugs Identifies Lead Candidates for Drug Repurposing in Alzheimer’s Disease
Source: Front Chem. 2021 Oct 22;9:736509. doi: 10.3389/fchem.2021.736509 (PMC8571023; doi:10.3389/fchem.2021.736509)
Supplement: Supplementary file 2 [file DataSheet2.zip › Supplementary data/conformers/min/8_min.pdb]

REMARK  99                                                                      
REMARK  99 MOE v2019.01 (Chemical Computing Group ULC) Tue Aug 17 13:03:11 2021 
SHEET    1       ALA A   2  GLU A   3                  Generated by MOE
SHEET    2       GLN A  15  LEU A  17                  Generated by MOE
SHEET    3       SER A  26  LYS A  28                  Generated by MOE
SHEET    4       GLY A  29  GLY A  29                  Generated by MOE
SHEET    5       ALA A  30  LEU A  34                  Generated by MOE
SHEET    6       GLY A  37  GLY A  37                  Generated by MOE
SHEET    7       GLY A  38  GLY A  38                  Generated by MOE
SHEET    8       VAL A  39  ILE A  41                  Generated by MOE
SHEET    9       ALA B   2  GLU B   3                  Generated by MOE
SHEET   10       GLN B  15  PHE B  19                  Generated by MOE
SHEET   11       VAL B  24  VAL B  24                  Generated by MOE
SHEET   12       GLY B  25  GLY B  25                  Generated by MOE
SHEET   13       SER B  26  LYS B  28                  Generated by MOE
SHEET   14       GLY B  29  GLY B  29                  Generated by MOE
SHEET   15       ALA B  30  LEU B  34                  Generated by MOE
SHEET   16       GLY B  37  GLY B  37                  Generated by MOE
SHEET   17       GLY B  38  GLY B  38                  Generated by MOE
SHEET   18       VAL B  39  ILE B  41                  Generated by MOE
SHEET   19       GLN C  15  PHE C  19                  Generated by MOE
SHEET   20       VAL C  24  VAL C  24                  Generated by MOE
SHEET   21       GLY C  25  GLY C  25                  Generated by MOE
SHEET   22       SER C  26  LYS C  28                  Generated by MOE
SHEET   23       GLY C  29  GLY C  29                  Generated by MOE
SHEET   24       ALA C  30  LEU C  34                  Generated by MOE
SHEET   25       VAL C  40  ILE C  41                  Generated by MOE
ATOM      1  N   ASP A   1       2.528   5.285  -3.573  1.00  0.00           N1+
ATOM      2  CA  ASP A   1       3.597   5.422  -2.557  1.00  0.00           C  
ATOM      3  C   ASP A   1       3.390   6.734  -1.783  1.00  0.00           C  
ATOM      4  O   ASP A   1       2.289   7.276  -1.857  1.00  0.00           O  
ATOM      5  CB  ASP A   1       4.970   5.301  -3.240  1.00  0.00           C  
ATOM      6  CG  ASP A   1       6.018   4.707  -2.300  1.00  0.00           C  
ATOM      7  OD1 ASP A   1       7.042   4.188  -2.785  1.00  0.00           O  
ATOM      8  OD2 ASP A   1       5.805   4.744  -1.065  1.00  0.00           O1-
ATOM      9  H1  ASP A   1       2.526   4.370  -3.994  1.00  0.00           H  
ATOM     10  H2  ASP A   1       1.630   5.501  -3.166  1.00  0.00           H  
ATOM     11  H3  ASP A   1       2.658   5.955  -4.329  1.00  0.00           H  
ATOM     12  HA  ASP A   1       3.507   4.610  -1.835  1.00  0.00           H  
ATOM     13  HB2 ASP A   1       5.296   6.279  -3.599  1.00  0.00           H  
ATOM     14  HB3 ASP A   1       4.879   4.636  -4.101  1.00  0.00           H  
ATOM     15  N   ALA A   2       4.387   7.276  -1.075  1.00  0.00           N  
ATOM     16  CA  ALA A   2       4.370   8.675  -0.623  1.00  0.00           C  
ATOM     17  C   ALA A   2       4.762   9.589  -1.805  1.00  0.00           C  
ATOM     18  O   ALA A   2       5.932   9.882  -2.031  1.00  0.00           O  
ATOM     19  CB  ALA A   2       5.258   8.820   0.619  1.00  0.00           C  
ATOM     20  H   ALA A   2       5.262   6.762  -0.994  1.00  0.00           H  
ATOM     21  HA  ALA A   2       3.355   8.943  -0.325  1.00  0.00           H  
ATOM     22  HB1 ALA A   2       6.270   8.487   0.403  1.00  0.00           H  
ATOM     23  HB2 ALA A   2       5.283   9.864   0.932  1.00  0.00           H  
ATOM     24  HB3 ALA A   2       4.853   8.213   1.430  1.00  0.00           H  
ATOM     25  N   GLU A   3       3.806   9.816  -2.702  1.00  0.00           N  
ATOM     26  CA  GLU A   3       4.062   9.789  -4.145  1.00  0.00           C  
ATOM     27  C   GLU A   3       4.000  11.148  -4.851  1.00  0.00           C  
ATOM     28  O   GLU A   3       3.000  11.860  -4.776  1.00  0.00           O  
ATOM     29  CB  GLU A   3       3.068   8.783  -4.727  1.00  0.00           C  
ATOM     30  CG  GLU A   3       3.109   8.607  -6.244  1.00  0.00           C  
ATOM     31  CD  GLU A   3       2.232   7.425  -6.689  1.00  0.00           C  
ATOM     32  OE1 GLU A   3       1.995   6.501  -5.873  1.00  0.00           O  
ATOM     33  OE2 GLU A   3       1.843   7.426  -7.877  1.00  0.00           O1-
ATOM     34  H   GLU A   3       2.862   9.577  -2.431  1.00  0.00           H  
ATOM     35  HA  GLU A   3       5.059   9.384  -4.316  1.00  0.00           H  
ATOM     36  HB2 GLU A   3       2.054   9.062  -4.436  1.00  0.00           H  
ATOM     37  HB3 GLU A   3       3.310   7.827  -4.271  1.00  0.00           H  
ATOM     38  HG2 GLU A   3       4.140   8.439  -6.554  1.00  0.00           H  
ATOM     39  HG3 GLU A   3       2.758   9.526  -6.719  1.00  0.00           H  
ATOM     40  N   PHE A   4       5.017  11.428  -5.674  1.00  0.00           N  
ATOM     41  CA  PHE A   4       5.107  12.636  -6.496  1.00  0.00           C  
ATOM     42  C   PHE A   4       5.265  12.271  -7.983  1.00  0.00           C  
ATOM     43  O   PHE A   4       6.178  12.755  -8.655  1.00  0.00           O  
ATOM     44  CB  PHE A   4       6.205  13.569  -5.949  1.00  0.00           C  
ATOM     45  CG  PHE A   4       6.092  13.872  -4.464  1.00  0.00           C  
ATOM     46  CD1 PHE A   4       5.347  14.981  -4.018  1.00  0.00           C  
ATOM     47  CD2 PHE A   4       6.697  13.020  -3.519  1.00  0.00           C  
ATOM     48  CE1 PHE A   4       5.209  15.235  -2.641  1.00  0.00           C  
ATOM     49  CE2 PHE A   4       6.549  13.265  -2.143  1.00  0.00           C  
ATOM     50  CZ  PHE A   4       5.807  14.375  -1.703  1.00  0.00           C  
ATOM     51  H   PHE A   4       5.820  10.808  -5.686  1.00  0.00           H  
ATOM     52  HA  PHE A   4       4.165  13.179  -6.414  1.00  0.00           H  
ATOM     53  HB2 PHE A   4       6.168  14.509  -6.501  1.00  0.00           H  
ATOM     54  HB3 PHE A   4       7.178  13.125  -6.141  1.00  0.00           H  
ATOM     55  HD1 PHE A   4       4.861  15.630  -4.731  1.00  0.00           H  
ATOM     56  HD2 PHE A   4       7.255  12.155  -3.844  1.00  0.00           H  
ATOM     57  HE1 PHE A   4       4.625  16.079  -2.302  1.00  0.00           H  
ATOM     58  HE2 PHE A   4       7.000  12.594  -1.427  1.00  0.00           H  
ATOM     59  HZ  PHE A   4       5.687  14.560  -0.645  1.00  0.00           H  
ATOM     60  N   ARG A   5       4.349  11.429  -8.488  1.00  0.00           N  
ATOM     61  CA  ARG A   5       4.202  10.945  -9.882  1.00  0.00           C  
ATOM     62  C   ARG A   5       4.531  12.026 -10.937  1.00  0.00           C  
ATOM     63  O   ARG A   5       3.877  13.067 -10.981  1.00  0.00           O  
ATOM     64  CB  ARG A   5       2.742  10.450 -10.011  1.00  0.00           C  
ATOM     65  CG  ARG A   5       2.384   9.625 -11.260  1.00  0.00           C  
ATOM     66  CD  ARG A   5       2.576   8.106 -11.094  1.00  0.00           C  
ATOM     67  NE  ARG A   5       3.991   7.713 -11.115  1.00  0.00           N  
ATOM     68  CZ  ARG A   5       4.734   7.170 -10.172  1.00  0.00           C  
ATOM     69  NH1 ARG A   5       4.294   6.875  -8.990  1.00  0.00           N  
ATOM     70  NH2 ARG A   5       5.982   6.930 -10.423  1.00  0.00           N1+
ATOM     71  H   ARG A   5       3.662  11.091  -7.826  1.00  0.00           H  
ATOM     72  HA  ARG A   5       4.871  10.097 -10.034  1.00  0.00           H  
ATOM     73  HB2 ARG A   5       2.089  11.325  -9.990  1.00  0.00           H  
ATOM     74  HB3 ARG A   5       2.486   9.852  -9.134  1.00  0.00           H  
ATOM     75  HG2 ARG A   5       2.937   9.985 -12.127  1.00  0.00           H  
ATOM     76  HG3 ARG A   5       1.324   9.786 -11.460  1.00  0.00           H  
ATOM     77  HD2 ARG A   5       2.081   7.611 -11.931  1.00  0.00           H  
ATOM     78  HD3 ARG A   5       2.081   7.770 -10.187  1.00  0.00           H  
ATOM     79  HE  ARG A   5       4.523   8.017 -11.926  1.00  0.00           H  
ATOM     80 HH11 ARG A   5       4.952   6.605  -8.254  1.00  0.00           H  
ATOM     81 HH12 ARG A   5       3.316   7.033  -8.745  1.00  0.00           H  
ATOM     82 HH21 ARG A   5       6.336   7.083 -11.370  1.00  0.00           H  
ATOM     83 HH22 ARG A   5       6.571   6.534  -9.686  1.00  0.00           H  
ATOM     84  N   HIS A   6       5.572  11.794 -11.748  1.00  0.00           N  
ATOM     85  CA  HIS A   6       6.106  12.655 -12.829  1.00  0.00           C  
ATOM     86  C   HIS A   6       6.963  11.808 -13.789  1.00  0.00           C  
ATOM     87  O   HIS A   6       8.188  11.755 -13.667  1.00  0.00           O  
ATOM     88  CB  HIS A   6       6.962  13.813 -12.273  1.00  0.00           C  
ATOM     89  CG  HIS A   6       6.193  14.885 -11.552  1.00  0.00           C  
ATOM     90  CD2 HIS A   6       5.383  15.829 -12.120  1.00  0.00           C  
ATOM     91  ND1 HIS A   6       6.083  15.000 -10.183  1.00  0.00           N1+
ATOM     92  CE1 HIS A   6       5.184  15.967  -9.915  1.00  0.00           C  
ATOM     93  NE2 HIS A   6       4.764  16.501 -11.082  1.00  0.00           N  
ATOM     94  H   HIS A   6       5.890  10.828 -11.755  1.00  0.00           H  
ATOM     95  HA  HIS A   6       5.275  13.072 -13.397  1.00  0.00           H  
ATOM     96  HB2 HIS A   6       7.497  14.288 -13.097  1.00  0.00           H  
ATOM     97  HB3 HIS A   6       7.708  13.399 -11.599  1.00  0.00           H  
ATOM     98  HD1 HIS A   6       6.421  14.288  -9.529  1.00  0.00           H  
ATOM     99  HD2 HIS A   6       5.198  15.953 -13.180  1.00  0.00           H  
ATOM    100  HE2 HIS A   6       4.020  17.183 -11.188  1.00  0.00           H  
ATOM    101  HE1 HIS A   6       4.777  16.188  -8.934  1.00  0.00           H  
ATOM    102  N   ASP A   7       6.293  11.133 -14.719  1.00  0.00           N  
ATOM    103  CA  ASP A   7       6.829   9.999 -15.493  1.00  0.00           C  
ATOM    104  C   ASP A   7       6.756  10.293 -17.007  1.00  0.00           C  
ATOM    105  O   ASP A   7       6.199   9.535 -17.804  1.00  0.00           O  
ATOM    106  CB  ASP A   7       6.088   8.709 -15.081  1.00  0.00           C  
ATOM    107  CG  ASP A   7       6.059   8.482 -13.564  1.00  0.00           C  
ATOM    108  OD1 ASP A   7       5.394   9.266 -12.849  1.00  0.00           O  
ATOM    109  OD2 ASP A   7       6.659   7.514 -13.055  1.00  0.00           O1-
ATOM    110  H   ASP A   7       5.288  11.175 -14.658  1.00  0.00           H  
ATOM    111  HA  ASP A   7       7.881   9.859 -15.244  1.00  0.00           H  
ATOM    112  HB2 ASP A   7       6.568   7.857 -15.565  1.00  0.00           H  
ATOM    113  HB3 ASP A   7       5.057   8.764 -15.436  1.00  0.00           H  
ATOM    114  N   SER A   8       7.145  11.513 -17.389  1.00  0.00           N  
ATOM    115  CA  SER A   8       6.783  12.154 -18.658  1.00  0.00           C  
ATOM    116  C   SER A   8       7.654  11.701 -19.840  1.00  0.00           C  
ATOM    117  O   SER A   8       8.418  12.497 -20.381  1.00  0.00           O  
ATOM    118  CB  SER A   8       6.782  13.678 -18.468  1.00  0.00           C  
ATOM    119  OG  SER A   8       8.068  14.142 -18.109  1.00  0.00           O  
ATOM    120  H   SER A   8       7.639  12.075 -16.710  1.00  0.00           H  
ATOM    121  HA  SER A   8       5.759  11.865 -18.899  1.00  0.00           H  
ATOM    122  HB2 SER A   8       6.074  13.942 -17.682  1.00  0.00           H  
ATOM    123  HB3 SER A   8       6.470  14.162 -19.392  1.00  0.00           H  
ATOM    124  HG  SER A   8       8.659  13.880 -18.829  1.00  0.00           H  
ATOM    125  N   GLY A   9       7.603  10.414 -20.193  1.00  0.00           N  
ATOM    126  CA  GLY A   9       8.389   9.824 -21.290  1.00  0.00           C  
ATOM    127  C   GLY A   9       7.828  10.062 -22.701  1.00  0.00           C  
ATOM    128  O   GLY A   9       8.587  10.311 -23.643  1.00  0.00           O  
ATOM    129  H   GLY A   9       7.044   9.801 -19.606  1.00  0.00           H  
ATOM    130  HA2 GLY A   9       8.430   8.746 -21.133  1.00  0.00           H  
ATOM    131  HA3 GLY A   9       9.408  10.195 -21.253  1.00  0.00           H  
ATOM    132  N   TYR A  10       6.502   9.964 -22.842  1.00  0.00           N  
ATOM    133  CA  TYR A  10       5.782   9.835 -24.122  1.00  0.00           C  
ATOM    134  C   TYR A  10       4.717  10.930 -24.324  1.00  0.00           C  
ATOM    135  O   TYR A  10       3.634  10.700 -24.854  1.00  0.00           O  
ATOM    136  CB  TYR A  10       5.226   8.406 -24.249  1.00  0.00           C  
ATOM    137  CG  TYR A  10       6.303   7.335 -24.253  1.00  0.00           C  
ATOM    138  CD1 TYR A  10       6.947   7.000 -25.460  1.00  0.00           C  
ATOM    139  CD2 TYR A  10       6.675   6.691 -23.056  1.00  0.00           C  
ATOM    140  CE1 TYR A  10       7.954   6.016 -25.477  1.00  0.00           C  
ATOM    141  CE2 TYR A  10       7.695   5.720 -23.066  1.00  0.00           C  
ATOM    142  CZ  TYR A  10       8.333   5.377 -24.276  1.00  0.00           C  
ATOM    143  OH  TYR A  10       9.322   4.447 -24.279  1.00  0.00           O  
ATOM    144  H   TYR A  10       5.961   9.822 -22.005  1.00  0.00           H  
ATOM    145  HA  TYR A  10       6.494   9.975 -24.935  1.00  0.00           H  
ATOM    146  HB2 TYR A  10       4.666   8.326 -25.182  1.00  0.00           H  
ATOM    147  HB3 TYR A  10       4.528   8.218 -23.432  1.00  0.00           H  
ATOM    148  HD1 TYR A  10       6.661   7.495 -26.378  1.00  0.00           H  
ATOM    149  HD2 TYR A  10       6.177   6.940 -22.129  1.00  0.00           H  
ATOM    150  HE1 TYR A  10       8.437   5.755 -26.407  1.00  0.00           H  
ATOM    151  HE2 TYR A  10       7.989   5.219 -22.155  1.00  0.00           H  
ATOM    152  HH  TYR A  10       9.671   4.284 -25.157  1.00  0.00           H  
ATOM    153  N   GLU A  11       5.037  12.135 -23.863  1.00  0.00           N  
ATOM    154  CA  GLU A  11       4.339  13.384 -24.180  1.00  0.00           C  
ATOM    155  C   GLU A  11       4.938  14.066 -25.429  1.00  0.00           C  
ATOM    156  O   GLU A  11       5.893  13.583 -26.039  1.00  0.00           O  
ATOM    157  CB  GLU A  11       4.341  14.313 -22.941  1.00  0.00           C  
ATOM    158  CG  GLU A  11       5.607  14.328 -22.062  1.00  0.00           C  
ATOM    159  CD  GLU A  11       6.929  14.360 -22.837  1.00  0.00           C  
ATOM    160  OE1 GLU A  11       7.473  13.272 -23.120  1.00  0.00           O  
ATOM    161  OE2 GLU A  11       7.481  15.451 -23.098  1.00  0.00           O1-
ATOM    162  H   GLU A  11       5.983  12.238 -23.503  1.00  0.00           H  
ATOM    163  HA  GLU A  11       3.299  13.160 -24.422  1.00  0.00           H  
ATOM    164  HB2 GLU A  11       3.515  14.005 -22.299  1.00  0.00           H  
ATOM    165  HB3 GLU A  11       4.123  15.336 -23.246  1.00  0.00           H  
ATOM    166  HG2 GLU A  11       5.593  13.435 -21.433  1.00  0.00           H  
ATOM    167  HG3 GLU A  11       5.554  15.191 -21.394  1.00  0.00           H  
ATOM    168  N   VAL A  12       4.419  15.242 -25.800  1.00  0.00           N  
ATOM    169  CA  VAL A  12       5.067  16.108 -26.793  1.00  0.00           C  
ATOM    170  C   VAL A  12       6.388  16.657 -26.235  1.00  0.00           C  
ATOM    171  O   VAL A  12       6.405  17.515 -25.349  1.00  0.00           O  
ATOM    172  CB  VAL A  12       4.105  17.198 -27.314  1.00  0.00           C  
ATOM    173  CG1 VAL A  12       3.445  18.073 -26.238  1.00  0.00           C  
ATOM    174  CG2 VAL A  12       4.803  18.103 -28.336  1.00  0.00           C  
ATOM    175  H   VAL A  12       3.642  15.616 -25.277  1.00  0.00           H  
ATOM    176  HA  VAL A  12       5.314  15.486 -27.654  1.00  0.00           H  
ATOM    177  HB  VAL A  12       3.300  16.683 -27.840  1.00  0.00           H  
ATOM    178 HG11 VAL A  12       2.910  17.456 -25.518  1.00  0.00           H  
ATOM    179 HG12 VAL A  12       4.190  18.673 -25.717  1.00  0.00           H  
ATOM    180 HG13 VAL A  12       2.727  18.746 -26.707  1.00  0.00           H  
ATOM    181 HG21 VAL A  12       5.266  17.492 -29.109  1.00  0.00           H  
ATOM    182 HG22 VAL A  12       4.070  18.765 -28.795  1.00  0.00           H  
ATOM    183 HG23 VAL A  12       5.566  18.712 -27.849  1.00  0.00           H  
ATOM    184  N   HIS A  13       7.517  16.167 -26.759  1.00  0.00           N  
ATOM    185  CA  HIS A  13       8.862  16.625 -26.373  1.00  0.00           C  
ATOM    186  C   HIS A  13       9.011  18.107 -26.761  1.00  0.00           C  
ATOM    187  O   HIS A  13       8.736  18.475 -27.902  1.00  0.00           O  
ATOM    188  CB  HIS A  13       9.935  15.713 -26.997  1.00  0.00           C  
ATOM    189  CG  HIS A  13       9.969  14.294 -26.455  1.00  0.00           C  
ATOM    190  CD2 HIS A  13       9.021  13.670 -25.690  1.00  0.00           C  
ATOM    191  ND1 HIS A  13      10.998  13.388 -26.636  1.00  0.00           N1+
ATOM    192  CE1 HIS A  13      10.668  12.237 -26.008  1.00  0.00           C  
ATOM    193  NE2 HIS A  13       9.464  12.391 -25.422  1.00  0.00           N  
ATOM    194  H   HIS A  13       7.431  15.413 -27.425  1.00  0.00           H  
ATOM    195  HA  HIS A  13       8.947  16.553 -25.287  1.00  0.00           H  
ATOM    196  HB2 HIS A  13      10.914  16.164 -26.830  1.00  0.00           H  
ATOM    197  HB3 HIS A  13       9.781  15.672 -28.077  1.00  0.00           H  
ATOM    198  HD1 HIS A  13      11.892  13.611 -27.080  1.00  0.00           H  
ATOM    199  HD2 HIS A  13       8.096  14.099 -25.324  1.00  0.00           H  
ATOM    200  HE2 HIS A  13       8.975  11.710 -24.825  1.00  0.00           H  
ATOM    201  HE1 HIS A  13      11.275  11.340 -25.960  1.00  0.00           H  
ATOM    202  N   HIS A  14       9.201  18.963 -25.752  1.00  0.00           N  
ATOM    203  CA  HIS A  14       8.336  20.147 -25.579  1.00  0.00           C  
ATOM    204  C   HIS A  14       8.471  21.208 -26.678  1.00  0.00           C  
ATOM    205  O   HIS A  14       7.474  21.596 -27.283  1.00  0.00           O  
ATOM    206  CB  HIS A  14       8.549  20.741 -24.177  1.00  0.00           C  
ATOM    207  CG  HIS A  14       8.288  19.788 -23.027  1.00  0.00           C  
ATOM    208  CD2 HIS A  14       8.733  19.959 -21.744  1.00  0.00           C  
ATOM    209  ND1 HIS A  14       7.554  18.611 -23.055  1.00  0.00           N1+
ATOM    210  CE1 HIS A  14       7.565  18.080 -21.819  1.00  0.00           C  
ATOM    211  NE2 HIS A  14       8.276  18.882 -21.003  1.00  0.00           N  
ATOM    212  H   HIS A  14       9.617  18.574 -24.918  1.00  0.00           H  
ATOM    213  HA  HIS A  14       7.297  19.822 -25.643  1.00  0.00           H  
ATOM    214  HB2 HIS A  14       7.882  21.598 -24.061  1.00  0.00           H  
ATOM    215  HB3 HIS A  14       9.574  21.111 -24.101  1.00  0.00           H  
ATOM    216  HD1 HIS A  14       7.095  18.185 -23.868  1.00  0.00           H  
ATOM    217  HD2 HIS A  14       9.323  20.792 -21.382  1.00  0.00           H  
ATOM    218  HE2 HIS A  14       8.445  18.716 -20.016  1.00  0.00           H  
ATOM    219  HE1 HIS A  14       7.102  17.135 -21.549  1.00  0.00           H  
ATOM    220  N   GLN A  15       9.691  21.635 -26.993  1.00  0.00           N  
ATOM    221  CA  GLN A  15       9.981  22.514 -28.126  1.00  0.00           C  
ATOM    222  C   GLN A  15      10.069  21.653 -29.392  1.00  0.00           C  
ATOM    223  O   GLN A  15      11.141  21.255 -29.858  1.00  0.00           O  
ATOM    224  CB  GLN A  15      11.222  23.365 -27.831  1.00  0.00           C  
ATOM    225  CG  GLN A  15      10.941  24.594 -26.945  1.00  0.00           C  
ATOM    226  CD  GLN A  15      10.203  24.291 -25.640  1.00  0.00           C  
ATOM    227  NE2 GLN A  15       8.947  24.669 -25.527  1.00  0.00           N  
ATOM    228  OE1 GLN A  15      10.714  23.699 -24.699  1.00  0.00           O  
ATOM    229  H   GLN A  15      10.475  21.284 -26.456  1.00  0.00           H  
ATOM    230  HA  GLN A  15       9.146  23.203 -28.271  1.00  0.00           H  
ATOM    231  HB2 GLN A  15      11.637  23.728 -28.771  1.00  0.00           H  
ATOM    232  HB3 GLN A  15      11.967  22.739 -27.355  1.00  0.00           H  
ATOM    233  HG2 GLN A  15      10.355  25.307 -27.525  1.00  0.00           H  
ATOM    234  HG3 GLN A  15      11.887  25.076 -26.702  1.00  0.00           H  
ATOM    235 HE21 GLN A  15       8.487  24.499 -24.652  1.00  0.00           H  
ATOM    236 HE22 GLN A  15       8.490  25.158 -26.277  1.00  0.00           H  
ATOM    237  N   LYS A  16       8.876  21.293 -29.872  1.00  0.00           N  
ATOM    238  CA  LYS A  16       8.602  20.369 -30.973  1.00  0.00           C  
ATOM    239  C   LYS A  16       8.792  21.051 -32.335  1.00  0.00           C  
ATOM    240  O   LYS A  16       7.819  21.215 -33.079  1.00  0.00           O  
ATOM    241  CB  LYS A  16       7.175  19.817 -30.764  1.00  0.00           C  
ATOM    242  CG  LYS A  16       6.887  18.552 -31.590  1.00  0.00           C  
ATOM    243  CD  LYS A  16       5.402  18.395 -31.978  1.00  0.00           C  
ATOM    244  CE  LYS A  16       5.139  18.697 -33.463  1.00  0.00           C  
ATOM    245  NZ  LYS A  16       5.369  20.117 -33.825  1.00  0.00           N1+
ATOM    246  H   LYS A  16       8.080  21.579 -29.311  1.00  0.00           H  
ATOM    247  HA  LYS A  16       9.314  19.543 -30.909  1.00  0.00           H  
ATOM    248  HB2 LYS A  16       6.454  20.601 -31.004  1.00  0.00           H  
ATOM    249  HB3 LYS A  16       7.035  19.564 -29.711  1.00  0.00           H  
ATOM    250  HG2 LYS A  16       7.194  17.688 -30.999  1.00  0.00           H  
ATOM    251  HG3 LYS A  16       7.495  18.552 -32.491  1.00  0.00           H  
ATOM    252  HD2 LYS A  16       4.766  19.016 -31.344  1.00  0.00           H  
ATOM    253  HD3 LYS A  16       5.120  17.355 -31.803  1.00  0.00           H  
ATOM    254  HE2 LYS A  16       4.111  18.415 -33.709  1.00  0.00           H  
ATOM    255  HE3 LYS A  16       5.801  18.061 -34.056  1.00  0.00           H  
ATOM    256  HZ1 LYS A  16       6.300  20.418 -33.548  1.00  0.00           H  
ATOM    257  HZ2 LYS A  16       5.342  20.230 -34.838  1.00  0.00           H  
ATOM    258  HZ3 LYS A  16       4.697  20.735 -33.394  1.00  0.00           H  
ATOM    259  N   LEU A  17      10.019  21.444 -32.679  1.00  0.00           N  
ATOM    260  CA  LEU A  17      10.377  22.044 -33.975  1.00  0.00           C  
ATOM    261  C   LEU A  17      10.425  20.950 -35.064  1.00  0.00           C  
ATOM    262  O   LEU A  17      11.474  20.504 -35.528  1.00  0.00           O  
ATOM    263  CB  LEU A  17      11.656  22.899 -33.841  1.00  0.00           C  
ATOM    264  CG  LEU A  17      11.402  24.308 -33.260  1.00  0.00           C  
ATOM    265  CD1 LEU A  17      10.982  24.306 -31.786  1.00  0.00           C  
ATOM    266  CD2 LEU A  17      12.661  25.166 -33.370  1.00  0.00           C  
ATOM    267  H   LEU A  17      10.778  21.231 -32.040  1.00  0.00           H  
ATOM    268  HA  LEU A  17       9.576  22.723 -34.273  1.00  0.00           H  
ATOM    269  HB2 LEU A  17      12.078  23.027 -34.839  1.00  0.00           H  
ATOM    270  HB3 LEU A  17      12.392  22.377 -33.231  1.00  0.00           H  
ATOM    271  HG  LEU A  17      10.618  24.791 -33.844  1.00  0.00           H  
ATOM    272 HD11 LEU A  17       9.989  23.876 -31.682  1.00  0.00           H  
ATOM    273 HD12 LEU A  17      11.700  23.731 -31.201  1.00  0.00           H  
ATOM    274 HD13 LEU A  17      10.946  25.329 -31.410  1.00  0.00           H  
ATOM    275 HD21 LEU A  17      13.009  25.190 -34.404  1.00  0.00           H  
ATOM    276 HD22 LEU A  17      12.438  26.184 -33.056  1.00  0.00           H  
ATOM    277 HD23 LEU A  17      13.443  24.768 -32.727  1.00  0.00           H  
ATOM    278  N   VAL A  18       9.223  20.453 -35.371  1.00  0.00           N  
ATOM    279  CA  VAL A  18       8.904  19.256 -36.154  1.00  0.00           C  
ATOM    280  C   VAL A  18       7.598  19.504 -36.915  1.00  0.00           C  
ATOM    281  O   VAL A  18       6.606  19.926 -36.313  1.00  0.00           O  
ATOM    282  CB  VAL A  18       8.682  18.030 -35.235  1.00  0.00           C  
ATOM    283  CG1 VAL A  18       8.517  16.723 -36.023  1.00  0.00           C  
ATOM    284  CG2 VAL A  18       9.769  17.828 -34.173  1.00  0.00           C  
ATOM    285  H   VAL A  18       8.441  20.907 -34.916  1.00  0.00           H  
ATOM    286  HA  VAL A  18       9.716  19.046 -36.851  1.00  0.00           H  
ATOM    287  HB  VAL A  18       7.754  18.184 -34.689  1.00  0.00           H  
ATOM    288 HG11 VAL A  18       9.378  16.550 -36.667  1.00  0.00           H  
ATOM    289 HG12 VAL A  18       8.393  15.881 -35.344  1.00  0.00           H  
ATOM    290 HG13 VAL A  18       7.624  16.767 -36.647  1.00  0.00           H  
ATOM    291 HG21 VAL A  18      10.747  17.772 -34.640  1.00  0.00           H  
ATOM    292 HG22 VAL A  18       9.783  18.664 -33.478  1.00  0.00           H  
ATOM    293 HG23 VAL A  18       9.563  16.927 -33.601  1.00  0.00           H  
ATOM    294  N   PHE A  19       7.561  19.087 -38.176  1.00  0.00           N  
ATOM    295  CA  PHE A  19       6.344  18.764 -38.931  1.00  0.00           C  
ATOM    296  C   PHE A  19       6.491  17.347 -39.509  1.00  0.00           C  
ATOM    297  O   PHE A  19       7.582  16.772 -39.419  1.00  0.00           O  
ATOM    298  CB  PHE A  19       6.093  19.815 -40.029  1.00  0.00           C  
ATOM    299  CG  PHE A  19       4.759  20.524 -39.919  1.00  0.00           C  
ATOM    300  CD1 PHE A  19       4.613  21.638 -39.070  1.00  0.00           C  
ATOM    301  CD2 PHE A  19       3.662  20.080 -40.680  1.00  0.00           C  
ATOM    302  CE1 PHE A  19       3.377  22.305 -38.986  1.00  0.00           C  
ATOM    303  CE2 PHE A  19       2.425  20.738 -40.587  1.00  0.00           C  
ATOM    304  CZ  PHE A  19       2.281  21.853 -39.743  1.00  0.00           C  
ATOM    305  H   PHE A  19       8.417  18.726 -38.570  1.00  0.00           H  
ATOM    306  HA  PHE A  19       5.482  18.753 -38.263  1.00  0.00           H  
ATOM    307  HB2 PHE A  19       6.132  19.331 -41.006  1.00  0.00           H  
ATOM    308  HB3 PHE A  19       6.884  20.565 -40.021  1.00  0.00           H  
ATOM    309  HD1 PHE A  19       5.452  21.989 -38.490  1.00  0.00           H  
ATOM    310  HD2 PHE A  19       3.753  19.231 -41.345  1.00  0.00           H  
ATOM    311  HE1 PHE A  19       3.268  23.171 -38.349  1.00  0.00           H  
ATOM    312  HE2 PHE A  19       1.591  20.373 -41.175  1.00  0.00           H  
ATOM    313  HZ  PHE A  19       1.329  22.361 -39.684  1.00  0.00           H  
ATOM    314  N   PHE A  20       5.433  16.822 -40.129  1.00  0.00           N  
ATOM    315  CA  PHE A  20       5.393  15.521 -40.799  1.00  0.00           C  
ATOM    316  C   PHE A  20       5.419  14.302 -39.855  1.00  0.00           C  
ATOM    317  O   PHE A  20       6.447  13.662 -39.642  1.00  0.00           O  
ATOM    318  CB  PHE A  20       6.380  15.472 -41.977  1.00  0.00           C  
ATOM    319  CG  PHE A  20       6.386  16.691 -42.891  1.00  0.00           C  
ATOM    320  CD1 PHE A  20       5.189  17.330 -43.268  1.00  0.00           C  
ATOM    321  CD2 PHE A  20       7.606  17.185 -43.385  1.00  0.00           C  
ATOM    322  CE1 PHE A  20       5.210  18.427 -44.144  1.00  0.00           C  
ATOM    323  CE2 PHE A  20       7.628  18.253 -44.299  1.00  0.00           C  
ATOM    324  CZ  PHE A  20       6.427  18.876 -44.679  1.00  0.00           C  
ATOM    325  H   PHE A  20       4.578  17.370 -40.205  1.00  0.00           H  
ATOM    326  HA  PHE A  20       4.420  15.489 -41.271  1.00  0.00           H  
ATOM    327  HB2 PHE A  20       6.141  14.597 -42.583  1.00  0.00           H  
ATOM    328  HB3 PHE A  20       7.384  15.331 -41.584  1.00  0.00           H  
ATOM    329  HD1 PHE A  20       4.238  16.976 -42.906  1.00  0.00           H  
ATOM    330  HD2 PHE A  20       8.531  16.727 -43.077  1.00  0.00           H  
ATOM    331  HE1 PHE A  20       4.279  18.898 -44.428  1.00  0.00           H  
ATOM    332  HE2 PHE A  20       8.569  18.596 -44.701  1.00  0.00           H  
ATOM    333  HZ  PHE A  20       6.429  19.689 -45.389  1.00  0.00           H  
ATOM    334  N   ALA A  21       4.235  13.996 -39.317  1.00  0.00           N  
ATOM    335  CA  ALA A  21       3.806  12.733 -38.694  1.00  0.00           C  
ATOM    336  C   ALA A  21       2.387  12.409 -39.216  1.00  0.00           C  
ATOM    337  O   ALA A  21       1.398  12.755 -38.569  1.00  0.00           O  
ATOM    338  CB  ALA A  21       3.895  12.872 -37.168  1.00  0.00           C  
ATOM    339  H   ALA A  21       3.480  14.632 -39.538  1.00  0.00           H  
ATOM    340  HA  ALA A  21       4.454  11.919 -39.002  1.00  0.00           H  
ATOM    341  HB1 ALA A  21       3.598  11.929 -36.706  1.00  0.00           H  
ATOM    342  HB2 ALA A  21       4.919  13.103 -36.881  1.00  0.00           H  
ATOM    343  HB3 ALA A  21       3.231  13.666 -36.824  1.00  0.00           H  
ATOM    344  N   GLU A  22       2.325  12.215 -40.538  1.00  0.00           N  
ATOM    345  CA  GLU A  22       1.389  12.913 -41.433  1.00  0.00           C  
ATOM    346  C   GLU A  22       1.493  12.336 -42.855  1.00  0.00           C  
ATOM    347  O   GLU A  22       2.587  12.006 -43.310  1.00  0.00           O  
ATOM    348  CB  GLU A  22       1.845  14.380 -41.442  1.00  0.00           C  
ATOM    349  CG  GLU A  22       1.019  15.476 -42.115  1.00  0.00           C  
ATOM    350  CD  GLU A  22       1.738  16.836 -41.950  1.00  0.00           C  
ATOM    351  OE1 GLU A  22       2.523  16.998 -40.977  1.00  0.00           O  
ATOM    352  OE2 GLU A  22       1.564  17.698 -42.836  1.00  0.00           O1-
ATOM    353  H   GLU A  22       3.130  11.795 -40.984  1.00  0.00           H  
ATOM    354  HA  GLU A  22       0.366  12.828 -41.062  1.00  0.00           H  
ATOM    355  HB2 GLU A  22       2.830  14.394 -41.903  1.00  0.00           H  
ATOM    356  HB3 GLU A  22       1.935  14.690 -40.402  1.00  0.00           H  
ATOM    357  HG2 GLU A  22       0.031  15.518 -41.652  1.00  0.00           H  
ATOM    358  HG3 GLU A  22       0.903  15.236 -43.174  1.00  0.00           H  
ATOM    359  N   ASP A  23       0.389  12.303 -43.601  1.00  0.00           N  
ATOM    360  CA  ASP A  23       0.239  11.576 -44.876  1.00  0.00           C  
ATOM    361  C   ASP A  23       1.132  12.058 -46.044  1.00  0.00           C  
ATOM    362  O   ASP A  23       1.170  11.434 -47.107  1.00  0.00           O  
ATOM    363  CB  ASP A  23      -1.240  11.654 -45.297  1.00  0.00           C  
ATOM    364  CG  ASP A  23      -2.200  11.239 -44.177  1.00  0.00           C  
ATOM    365  OD1 ASP A  23      -2.371  12.061 -43.245  1.00  0.00           O  
ATOM    366  OD2 ASP A  23      -2.737  10.114 -44.257  1.00  0.00           O1-
ATOM    367  H   ASP A  23      -0.493  12.565 -43.159  1.00  0.00           H  
ATOM    368  HA  ASP A  23       0.483  10.528 -44.696  1.00  0.00           H  
ATOM    369  HB2 ASP A  23      -1.398  11.012 -46.165  1.00  0.00           H  
ATOM    370  HB3 ASP A  23      -1.470  12.679 -45.594  1.00  0.00           H  
ATOM    371  N   VAL A  24       1.851  13.175 -45.889  1.00  0.00           N  
ATOM    372  CA  VAL A  24       2.649  13.824 -46.943  1.00  0.00           C  
ATOM    373  C   VAL A  24       4.023  13.155 -47.138  1.00  0.00           C  
ATOM    374  O   VAL A  24       5.089  13.756 -47.012  1.00  0.00           O  
ATOM    375  CB  VAL A  24       2.643  15.355 -46.754  1.00  0.00           C  
ATOM    376  CG1 VAL A  24       3.375  15.837 -45.500  1.00  0.00           C  
ATOM    377  CG2 VAL A  24       3.153  16.090 -47.999  1.00  0.00           C  
ATOM    378  H   VAL A  24       1.860  13.577 -44.961  1.00  0.00           H  
ATOM    379  HA  VAL A  24       2.116  13.653 -47.878  1.00  0.00           H  
ATOM    380  HB  VAL A  24       1.599  15.648 -46.635  1.00  0.00           H  
ATOM    381 HG11 VAL A  24       3.110  16.878 -45.317  1.00  0.00           H  
ATOM    382 HG12 VAL A  24       3.080  15.252 -44.630  1.00  0.00           H  
ATOM    383 HG13 VAL A  24       4.455  15.771 -45.632  1.00  0.00           H  
ATOM    384 HG21 VAL A  24       2.559  15.810 -48.868  1.00  0.00           H  
ATOM    385 HG22 VAL A  24       3.072  17.166 -47.846  1.00  0.00           H  
ATOM    386 HG23 VAL A  24       4.198  15.848 -48.189  1.00  0.00           H  
ATOM    387  N   GLY A  25       3.996  11.883 -47.542  1.00  0.00           N  
ATOM    388  CA  GLY A  25       5.177  11.058 -47.839  1.00  0.00           C  
ATOM    389  C   GLY A  25       5.975  11.448 -49.099  1.00  0.00           C  
ATOM    390  O   GLY A  25       6.803  10.660 -49.554  1.00  0.00           O  
ATOM    391  H   GLY A  25       3.081  11.441 -47.571  1.00  0.00           H  
ATOM    392  HA2 GLY A  25       4.861  10.021 -47.946  1.00  0.00           H  
ATOM    393  HA3 GLY A  25       5.854  11.112 -46.985  1.00  0.00           H  
ATOM    394  N   SER A  26       5.735  12.624 -49.686  1.00  0.00           N  
ATOM    395  CA  SER A  26       6.445  13.155 -50.860  1.00  0.00           C  
ATOM    396  C   SER A  26       6.341  14.684 -50.897  1.00  0.00           C  
ATOM    397  O   SER A  26       5.228  15.207 -50.973  1.00  0.00           O  
ATOM    398  CB  SER A  26       5.855  12.571 -52.151  1.00  0.00           C  
ATOM    399  OG  SER A  26       4.468  12.840 -52.247  1.00  0.00           O  
ATOM    400  H   SER A  26       5.065  13.234 -49.240  1.00  0.00           H  
ATOM    401  HA  SER A  26       7.495  12.871 -50.807  1.00  0.00           H  
ATOM    402  HB2 SER A  26       6.014  11.492 -52.167  1.00  0.00           H  
ATOM    403  HB3 SER A  26       6.364  13.011 -53.008  1.00  0.00           H  
ATOM    404  HG  SER A  26       4.326  13.746 -51.933  1.00  0.00           H  
ATOM    405  N   ASN A  27       7.467  15.402 -50.856  1.00  0.00           N  
ATOM    406  CA  ASN A  27       7.491  16.852 -50.601  1.00  0.00           C  
ATOM    407  C   ASN A  27       8.225  17.659 -51.677  1.00  0.00           C  
ATOM    408  O   ASN A  27       9.194  17.181 -52.265  1.00  0.00           O  
ATOM    409  CB  ASN A  27       8.115  17.110 -49.219  1.00  0.00           C  
ATOM    410  CG  ASN A  27       7.205  16.618 -48.118  1.00  0.00           C  
ATOM    411  ND2 ASN A  27       7.328  15.370 -47.737  1.00  0.00           N  
ATOM    412  OD1 ASN A  27       6.305  17.324 -47.706  1.00  0.00           O  
ATOM    413  H   ASN A  27       8.348  14.898 -50.818  1.00  0.00           H  
ATOM    414  HA  ASN A  27       6.466  17.228 -50.571  1.00  0.00           H  
ATOM    415  HB2 ASN A  27       8.260  18.179 -49.068  1.00  0.00           H  
ATOM    416  HB3 ASN A  27       9.083  16.621 -49.149  1.00  0.00           H  
ATOM    417 HD21 ASN A  27       6.594  14.990 -47.148  1.00  0.00           H  
ATOM    418 HD22 ASN A  27       8.111  14.823 -48.054  1.00  0.00           H  
ATOM    419  N   LYS A  28       7.852  18.940 -51.807  1.00  0.00           N  
ATOM    420  CA  LYS A  28       8.565  19.988 -52.556  1.00  0.00           C  
ATOM    421  C   LYS A  28       8.663  21.246 -51.690  1.00  0.00           C  
ATOM    422  O   LYS A  28       7.641  21.790 -51.289  1.00  0.00           O  
ATOM    423  CB  LYS A  28       7.847  20.236 -53.904  1.00  0.00           C  
ATOM    424  CG  LYS A  28       8.135  21.570 -54.630  1.00  0.00           C  
ATOM    425  CD  LYS A  28       9.610  21.839 -54.969  1.00  0.00           C  
ATOM    426  CE  LYS A  28       9.801  23.232 -55.587  1.00  0.00           C  
ATOM    427  NZ  LYS A  28       9.642  23.223 -57.057  1.00  0.00           N1+
ATOM    428  H   LYS A  28       7.054  19.244 -51.263  1.00  0.00           H  
ATOM    429  HA  LYS A  28       9.577  19.651 -52.765  1.00  0.00           H  
ATOM    430  HB2 LYS A  28       6.770  20.204 -53.728  1.00  0.00           H  
ATOM    431  HB3 LYS A  28       8.089  19.412 -54.577  1.00  0.00           H  
ATOM    432  HG2 LYS A  28       7.763  22.390 -54.016  1.00  0.00           H  
ATOM    433  HG3 LYS A  28       7.563  21.576 -55.559  1.00  0.00           H  
ATOM    434  HD2 LYS A  28       9.987  21.072 -55.644  1.00  0.00           H  
ATOM    435  HD3 LYS A  28      10.199  21.807 -54.057  1.00  0.00           H  
ATOM    436  HE2 LYS A  28      10.819  23.566 -55.370  1.00  0.00           H  
ATOM    437  HE3 LYS A  28       9.107  23.936 -55.121  1.00  0.00           H  
ATOM    438  HZ1 LYS A  28       9.842  24.130 -57.460  1.00  0.00           H  
ATOM    439  HZ2 LYS A  28      10.394  22.658 -57.477  1.00  0.00           H  
ATOM    440  HZ3 LYS A  28       8.754  22.876 -57.372  1.00  0.00           H  
ATOM    441  N   GLY A  29       9.882  21.719 -51.438  1.00  0.00           N  
ATOM    442  CA  GLY A  29      10.160  23.029 -50.840  1.00  0.00           C  
ATOM    443  C   GLY A  29       9.680  23.251 -49.403  1.00  0.00           C  
ATOM    444  O   GLY A  29       9.345  24.378 -49.049  1.00  0.00           O  
ATOM    445  H   GLY A  29      10.680  21.168 -51.743  1.00  0.00           H  
ATOM    446  HA2 GLY A  29       9.725  23.809 -51.465  1.00  0.00           H  
ATOM    447  HA3 GLY A  29      11.241  23.152 -50.822  1.00  0.00           H  
ATOM    448  N   ALA A  30       9.610  22.201 -48.583  1.00  0.00           N  
ATOM    449  CA  ALA A  30       9.091  22.291 -47.217  1.00  0.00           C  
ATOM    450  C   ALA A  30      10.005  23.120 -46.291  1.00  0.00           C  
ATOM    451  O   ALA A  30      11.222  22.930 -46.282  1.00  0.00           O  
ATOM    452  CB  ALA A  30       8.872  20.873 -46.679  1.00  0.00           C  
ATOM    453  H   ALA A  30       9.965  21.316 -48.912  1.00  0.00           H  
ATOM    454  HA  ALA A  30       8.120  22.788 -47.259  1.00  0.00           H  
ATOM    455  HB1 ALA A  30       9.820  20.336 -46.638  1.00  0.00           H  
ATOM    456  HB2 ALA A  30       8.455  20.931 -45.674  1.00  0.00           H  
ATOM    457  HB3 ALA A  30       8.174  20.333 -47.321  1.00  0.00           H  
ATOM    458  N   ILE A  31       9.421  23.981 -45.450  1.00  0.00           N  
ATOM    459  CA  ILE A  31      10.160  24.811 -44.483  1.00  0.00           C  
ATOM    460  C   ILE A  31       9.589  24.666 -43.071  1.00  0.00           C  
ATOM    461  O   ILE A  31       8.376  24.541 -42.902  1.00  0.00           O  
ATOM    462  CB  ILE A  31      10.248  26.296 -44.925  1.00  0.00           C  
ATOM    463  CG1 ILE A  31       8.934  27.106 -44.805  1.00  0.00           C  
ATOM    464  CG2 ILE A  31      10.754  26.407 -46.373  1.00  0.00           C  
ATOM    465  CD1 ILE A  31       8.792  27.860 -43.473  1.00  0.00           C  
ATOM    466  H   ILE A  31       8.416  24.074 -45.463  1.00  0.00           H  
ATOM    467  HA  ILE A  31      11.183  24.448 -44.437  1.00  0.00           H  
ATOM    468  HB  ILE A  31      11.000  26.775 -44.297  1.00  0.00           H  
ATOM    469 HG12 ILE A  31       8.076  26.448 -44.945  1.00  0.00           H  
ATOM    470 HG13 ILE A  31       8.897  27.860 -45.593  1.00  0.00           H  
ATOM    471 HG21 ILE A  31      11.621  25.766 -46.527  1.00  0.00           H  
ATOM    472 HG22 ILE A  31       9.974  26.109 -47.075  1.00  0.00           H  
ATOM    473 HG23 ILE A  31      11.033  27.440 -46.578  1.00  0.00           H  
ATOM    474 HD11 ILE A  31       7.862  28.428 -43.480  1.00  0.00           H  
ATOM    475 HD12 ILE A  31       8.771  27.171 -42.632  1.00  0.00           H  
ATOM    476 HD13 ILE A  31       9.625  28.552 -43.349  1.00  0.00           H  
ATOM    477  N   ILE A  32      10.448  24.773 -42.055  1.00  0.00           N  
ATOM    478  CA  ILE A  32      10.047  24.991 -40.657  1.00  0.00           C  
ATOM    479  C   ILE A  32      11.139  25.759 -39.899  1.00  0.00           C  
ATOM    480  O   ILE A  32      12.330  25.537 -40.113  1.00  0.00           O  
ATOM    481  CB  ILE A  32       9.671  23.654 -39.971  1.00  0.00           C  
ATOM    482  CG1 ILE A  32       9.018  23.912 -38.595  1.00  0.00           C  
ATOM    483  CG2 ILE A  32      10.870  22.704 -39.841  1.00  0.00           C  
ATOM    484  CD1 ILE A  32       8.478  22.645 -37.928  1.00  0.00           C  
ATOM    485  H   ILE A  32      11.442  24.770 -42.262  1.00  0.00           H  
ATOM    486  HA  ILE A  32       9.153  25.617 -40.666  1.00  0.00           H  
ATOM    487  HB  ILE A  32       8.926  23.162 -40.600  1.00  0.00           H  
ATOM    488 HG12 ILE A  32       8.188  24.609 -38.724  1.00  0.00           H  
ATOM    489 HG13 ILE A  32       9.744  24.364 -37.918  1.00  0.00           H  
ATOM    490 HG21 ILE A  32      11.514  23.031 -39.029  1.00  0.00           H  
ATOM    491 HG22 ILE A  32      10.527  21.689 -39.645  1.00  0.00           H  
ATOM    492 HG23 ILE A  32      11.442  22.693 -40.767  1.00  0.00           H  
ATOM    493 HD11 ILE A  32       7.780  22.148 -38.599  1.00  0.00           H  
ATOM    494 HD12 ILE A  32       9.297  21.970 -37.691  1.00  0.00           H  
ATOM    495 HD13 ILE A  32       7.961  22.910 -37.006  1.00  0.00           H  
ATOM    496  N   GLY A  33      10.753  26.665 -39.000  1.00  0.00           N  
ATOM    497  CA  GLY A  33      11.724  27.391 -38.187  1.00  0.00           C  
ATOM    498  C   GLY A  33      11.199  28.663 -37.538  1.00  0.00           C  
ATOM    499  O   GLY A  33      10.020  28.993 -37.652  1.00  0.00           O  
ATOM    500  H   GLY A  33       9.774  26.877 -38.872  1.00  0.00           H  
ATOM    501  HA2 GLY A  33      12.554  27.682 -38.830  1.00  0.00           H  
ATOM    502  HA3 GLY A  33      12.107  26.733 -37.407  1.00  0.00           H  
ATOM    503  N   LEU A  34      12.111  29.406 -36.908  1.00  0.00           N  
ATOM    504  CA  LEU A  34      11.880  30.772 -36.429  1.00  0.00           C  
ATOM    505  C   LEU A  34      12.691  31.753 -37.286  1.00  0.00           C  
ATOM    506  O   LEU A  34      13.857  31.496 -37.587  1.00  0.00           O  
ATOM    507  CB  LEU A  34      12.239  30.920 -34.936  1.00  0.00           C  
ATOM    508  CG  LEU A  34      11.251  30.291 -33.930  1.00  0.00           C  
ATOM    509  CD1 LEU A  34      11.279  28.761 -33.909  1.00  0.00           C  
ATOM    510  CD2 LEU A  34      11.599  30.770 -32.519  1.00  0.00           C  
ATOM    511  H   LEU A  34      13.063  29.059 -36.902  1.00  0.00           H  
ATOM    512  HA  LEU A  34      10.825  31.025 -36.546  1.00  0.00           H  
ATOM    513  HB2 LEU A  34      12.278  31.989 -34.723  1.00  0.00           H  
ATOM    514  HB3 LEU A  34      13.238  30.523 -34.765  1.00  0.00           H  
ATOM    515  HG  LEU A  34      10.240  30.625 -34.165  1.00  0.00           H  
ATOM    516 HD11 LEU A  34      10.694  28.388 -33.069  1.00  0.00           H  
ATOM    517 HD12 LEU A  34      10.832  28.369 -34.819  1.00  0.00           H  
ATOM    518 HD13 LEU A  34      12.306  28.411 -33.821  1.00  0.00           H  
ATOM    519 HD21 LEU A  34      10.879  30.371 -31.804  1.00  0.00           H  
ATOM    520 HD22 LEU A  34      12.600  30.440 -32.244  1.00  0.00           H  
ATOM    521 HD23 LEU A  34      11.554  31.859 -32.476  1.00  0.00           H  
ATOM    522  N   MET A  35      12.096  32.898 -37.635  1.00  0.00           N  
ATOM    523  CA  MET A  35      12.734  33.949 -38.446  1.00  0.00           C  
ATOM    524  C   MET A  35      13.335  33.423 -39.767  1.00  0.00           C  
ATOM    525  O   MET A  35      14.472  33.735 -40.118  1.00  0.00           O  
ATOM    526  CB  MET A  35      13.742  34.750 -37.600  1.00  0.00           C  
ATOM    527  CG  MET A  35      13.155  35.306 -36.295  1.00  0.00           C  
ATOM    528  SD  MET A  35      11.639  36.293 -36.462  1.00  0.00           S  
ATOM    529  CE  MET A  35      12.289  37.753 -37.320  1.00  0.00           C  
ATOM    530  H   MET A  35      11.159  33.069 -37.302  1.00  0.00           H  
ATOM    531  HA  MET A  35      11.948  34.643 -38.745  1.00  0.00           H  
ATOM    532  HB2 MET A  35      14.119  35.582 -38.195  1.00  0.00           H  
ATOM    533  HB3 MET A  35      14.584  34.105 -37.349  1.00  0.00           H  
ATOM    534  HG2 MET A  35      13.915  35.918 -35.809  1.00  0.00           H  
ATOM    535  HG3 MET A  35      12.940  34.470 -35.630  1.00  0.00           H  
ATOM    536  HE1 MET A  35      12.681  37.468 -38.295  1.00  0.00           H  
ATOM    537  HE2 MET A  35      11.487  38.478 -37.455  1.00  0.00           H  
ATOM    538  HE3 MET A  35      13.083  38.204 -36.725  1.00  0.00           H  
ATOM    539  N   VAL A  36      12.581  32.581 -40.485  1.00  0.00           N  
ATOM    540  CA  VAL A  36      13.011  32.009 -41.771  1.00  0.00           C  
ATOM    541  C   VAL A  36      12.953  33.084 -42.864  1.00  0.00           C  
ATOM    542  O   VAL A  36      11.882  33.428 -43.359  1.00  0.00           O  
ATOM    543  CB  VAL A  36      12.191  30.757 -42.146  1.00  0.00           C  
ATOM    544  CG1 VAL A  36      12.616  30.181 -43.504  1.00  0.00           C  
ATOM    545  CG2 VAL A  36      12.373  29.652 -41.095  1.00  0.00           C  
ATOM    546  H   VAL A  36      11.657  32.358 -40.150  1.00  0.00           H  
ATOM    547  HA  VAL A  36      14.045  31.691 -41.664  1.00  0.00           H  
ATOM    548  HB  VAL A  36      11.133  31.017 -42.193  1.00  0.00           H  
ATOM    549 HG11 VAL A  36      13.683  29.955 -43.497  1.00  0.00           H  
ATOM    550 HG12 VAL A  36      12.053  29.272 -43.712  1.00  0.00           H  
ATOM    551 HG13 VAL A  36      12.407  30.891 -44.302  1.00  0.00           H  
ATOM    552 HG21 VAL A  36      13.427  29.382 -41.012  1.00  0.00           H  
ATOM    553 HG22 VAL A  36      12.013  29.992 -40.125  1.00  0.00           H  
ATOM    554 HG23 VAL A  36      11.801  28.769 -41.381  1.00  0.00           H  
ATOM    555  N   GLY A  37      14.116  33.590 -43.272  1.00  0.00           N  
ATOM    556  CA  GLY A  37      14.292  34.657 -44.265  1.00  0.00           C  
ATOM    557  C   GLY A  37      14.158  34.198 -45.722  1.00  0.00           C  
ATOM    558  O   GLY A  37      14.981  34.573 -46.555  1.00  0.00           O  
ATOM    559  H   GLY A  37      14.951  33.190 -42.856  1.00  0.00           H  
ATOM    560  HA2 GLY A  37      15.274  35.111 -44.132  1.00  0.00           H  
ATOM    561  HA3 GLY A  37      13.540  35.426 -44.087  1.00  0.00           H  
ATOM    562  N   GLY A  38      13.172  33.349 -46.020  1.00  0.00           N  
ATOM    563  CA  GLY A  38      12.889  32.833 -47.364  1.00  0.00           C  
ATOM    564  C   GLY A  38      13.873  31.778 -47.898  1.00  0.00           C  
ATOM    565  O   GLY A  38      14.980  31.595 -47.388  1.00  0.00           O  
ATOM    566  H   GLY A  38      12.538  33.109 -45.266  1.00  0.00           H  
ATOM    567  HA2 GLY A  38      12.879  33.665 -48.069  1.00  0.00           H  
ATOM    568  HA3 GLY A  38      11.892  32.393 -47.359  1.00  0.00           H  
ATOM    569  N   VAL A  39      13.440  31.076 -48.949  1.00  0.00           N  
ATOM    570  CA  VAL A  39      14.188  30.011 -49.636  1.00  0.00           C  
ATOM    571  C   VAL A  39      13.800  29.947 -51.121  1.00  0.00           C  
ATOM    572  O   VAL A  39      12.668  30.275 -51.477  1.00  0.00           O  
ATOM    573  CB  VAL A  39      13.962  28.654 -48.927  1.00  0.00           C  
ATOM    574  CG1 VAL A  39      12.518  28.146 -49.023  1.00  0.00           C  
ATOM    575  CG2 VAL A  39      14.880  27.544 -49.445  1.00  0.00           C  
ATOM    576  H   VAL A  39      12.535  31.298 -49.341  1.00  0.00           H  
ATOM    577  HA  VAL A  39      15.248  30.251 -49.574  1.00  0.00           H  
ATOM    578  HB  VAL A  39      14.193  28.788 -47.869  1.00  0.00           H  
ATOM    579 HG11 VAL A  39      12.232  27.989 -50.063  1.00  0.00           H  
ATOM    580 HG12 VAL A  39      12.431  27.195 -48.500  1.00  0.00           H  
ATOM    581 HG13 VAL A  39      11.836  28.864 -48.569  1.00  0.00           H  
ATOM    582 HG21 VAL A  39      15.915  27.870 -49.437  1.00  0.00           H  
ATOM    583 HG22 VAL A  39      14.789  26.665 -48.809  1.00  0.00           H  
ATOM    584 HG23 VAL A  39      14.612  27.275 -50.464  1.00  0.00           H  
ATOM    585  N   VAL A  40      14.706  29.477 -51.981  1.00  0.00           N  
ATOM    586  CA  VAL A  40      14.449  29.128 -53.392  1.00  0.00           C  
ATOM    587  C   VAL A  40      14.647  27.621 -53.581  1.00  0.00           C  
ATOM    588  O   VAL A  40      15.574  27.060 -53.004  1.00  0.00           O  
ATOM    589  CB  VAL A  40      15.362  29.939 -54.334  1.00  0.00           C  
ATOM    590  CG1 VAL A  40      15.100  29.620 -55.812  1.00  0.00           C  
ATOM    591  CG2 VAL A  40      15.173  31.450 -54.143  1.00  0.00           C  
ATOM    592  H   VAL A  40      15.629  29.264 -51.611  1.00  0.00           H  
ATOM    593  HA  VAL A  40      13.415  29.367 -53.639  1.00  0.00           H  
ATOM    594  HB  VAL A  40      16.398  29.693 -54.111  1.00  0.00           H  
ATOM    595 HG11 VAL A  40      14.055  29.806 -56.060  1.00  0.00           H  
ATOM    596 HG12 VAL A  40      15.732  30.246 -56.442  1.00  0.00           H  
ATOM    597 HG13 VAL A  40      15.348  28.579 -56.026  1.00  0.00           H  
ATOM    598 HG21 VAL A  40      15.805  31.997 -54.843  1.00  0.00           H  
ATOM    599 HG22 VAL A  40      14.129  31.721 -54.307  1.00  0.00           H  
ATOM    600 HG23 VAL A  40      15.462  31.739 -53.132  1.00  0.00           H  
ATOM    601  N   ILE A  41      13.773  26.962 -54.351  1.00  0.00           N  
ATOM    602  CA  ILE A  41      13.749  25.499 -54.549  1.00  0.00           C  
ATOM    603  C   ILE A  41      13.353  25.189 -56.003  1.00  0.00           C  
ATOM    604  O   ILE A  41      12.324  25.710 -56.448  1.00  0.00           O  
ATOM    605  CB  ILE A  41      12.711  24.824 -53.613  1.00  0.00           C  
ATOM    606  CG1 ILE A  41      12.652  25.312 -52.143  1.00  0.00           C  
ATOM    607  CG2 ILE A  41      12.893  23.298 -53.687  1.00  0.00           C  
ATOM    608  CD1 ILE A  41      13.697  24.739 -51.182  1.00  0.00           C  
ATOM    609  H   ILE A  41      13.060  27.490 -54.831  1.00  0.00           H  
ATOM    610  HA  ILE A  41      14.738  25.084 -54.351  1.00  0.00           H  
ATOM    611  HB  ILE A  41      11.723  25.051 -54.016  1.00  0.00           H  
ATOM    612 HG12 ILE A  41      11.671  25.060 -51.751  1.00  0.00           H  
ATOM    613 HG13 ILE A  41      12.698  26.399 -52.100  1.00  0.00           H  
ATOM    614 HG21 ILE A  41      13.928  23.038 -53.462  1.00  0.00           H  
ATOM    615 HG22 ILE A  41      12.229  22.803 -52.981  1.00  0.00           H  
ATOM    616 HG23 ILE A  41      12.673  22.924 -54.685  1.00  0.00           H  
ATOM    617 HD11 ILE A  41      13.503  25.113 -50.177  1.00  0.00           H  
ATOM    618 HD12 ILE A  41      13.651  23.652 -51.149  1.00  0.00           H  
ATOM    619 HD13 ILE A  41      14.684  25.059 -51.499  1.00  0.00           H  
ATOM    620  N   ALA A  42      14.053  24.283 -56.701  1.00  0.00           N  
ATOM    621  CA  ALA A  42      13.661  23.854 -58.057  1.00  0.00           C  
ATOM    622  C   ALA A  42      12.424  22.939 -58.070  1.00  0.00           C  
ATOM    623  O   ALA A  42      12.246  22.096 -57.159  1.00  0.00           O  
ATOM    624  CB  ALA A  42      14.875  23.273 -58.796  1.00  0.00           C  
ATOM    625  OXT ALA A  42      11.544  23.131 -58.931  1.00  0.00           O1-
ATOM    626  H   ALA A  42      14.873  23.853 -56.274  1.00  0.00           H  
ATOM    627  HA  ALA A  42      13.359  24.745 -58.608  1.00  0.00           H  
ATOM    628  HB1 ALA A  42      15.699  23.987 -58.769  1.00  0.00           H  
ATOM    629  HB2 ALA A  42      15.194  22.343 -58.335  1.00  0.00           H  
ATOM    630  HB3 ALA A  42      14.606  23.079 -59.835  1.00  0.00           H  
TER     631      ALA A  42 
ATOM    632  N   ASP B   1       8.565   4.585  -0.622  1.00  0.00           N1+
ATOM    633  CA  ASP B   1       9.437   5.767  -0.491  1.00  0.00           C  
ATOM    634  C   ASP B   1       8.689   7.070  -0.687  1.00  0.00           C  
ATOM    635  O   ASP B   1       7.639   7.098  -1.319  1.00  0.00           O  
ATOM    636  CB  ASP B   1      10.627   5.659  -1.459  1.00  0.00           C  
ATOM    637  CG  ASP B   1      11.680   4.744  -0.850  1.00  0.00           C  
ATOM    638  OD1 ASP B   1      12.889   4.990  -1.037  1.00  0.00           O  
ATOM    639  OD2 ASP B   1      11.287   3.914   0.002  1.00  0.00           O1-
ATOM    640  H1  ASP B   1       7.681   4.712  -0.144  1.00  0.00           H  
ATOM    641  H2  ASP B   1       9.052   3.758  -0.306  1.00  0.00           H  
ATOM    642  H3  ASP B   1       8.304   4.460  -1.597  1.00  0.00           H  
ATOM    643  HA  ASP B   1       9.831   5.787   0.525  1.00  0.00           H  
ATOM    644  HB2 ASP B   1      11.068   6.644  -1.616  1.00  0.00           H  
ATOM    645  HB3 ASP B   1      10.297   5.270  -2.424  1.00  0.00           H  
ATOM    646  N   ALA B   2       9.270   8.169  -0.201  1.00  0.00           N  
ATOM    647  CA  ALA B   2       8.940   9.496  -0.710  1.00  0.00           C  
ATOM    648  C   ALA B   2       9.414   9.593  -2.175  1.00  0.00           C  
ATOM    649  O   ALA B   2      10.605   9.759  -2.450  1.00  0.00           O  
ATOM    650  CB  ALA B   2       9.530  10.564   0.214  1.00  0.00           C  
ATOM    651  H   ALA B   2      10.108   8.068   0.363  1.00  0.00           H  
ATOM    652  HA  ALA B   2       7.861   9.621  -0.691  1.00  0.00           H  
ATOM    653  HB1 ALA B   2      10.616  10.525   0.187  1.00  0.00           H  
ATOM    654  HB2 ALA B   2       9.197  11.546  -0.119  1.00  0.00           H  
ATOM    655  HB3 ALA B   2       9.185  10.403   1.236  1.00  0.00           H  
ATOM    656  N   GLU B   3       8.507   9.309  -3.108  1.00  0.00           N  
ATOM    657  CA  GLU B   3       8.808   9.033  -4.513  1.00  0.00           C  
ATOM    658  C   GLU B   3       8.891  10.343  -5.306  1.00  0.00           C  
ATOM    659  O   GLU B   3       7.974  10.716  -6.041  1.00  0.00           O  
ATOM    660  CB  GLU B   3       7.789   8.034  -5.093  1.00  0.00           C  
ATOM    661  CG  GLU B   3       8.321   7.462  -6.416  1.00  0.00           C  
ATOM    662  CD  GLU B   3       7.286   6.705  -7.258  1.00  0.00           C  
ATOM    663  OE1 GLU B   3       6.088   6.643  -6.906  1.00  0.00           O  
ATOM    664  OE2 GLU B   3       7.679   6.261  -8.363  1.00  0.00           O1-
ATOM    665  H   GLU B   3       7.552   9.159  -2.791  1.00  0.00           H  
ATOM    666  HA  GLU B   3       9.789   8.556  -4.565  1.00  0.00           H  
ATOM    667  HB2 GLU B   3       6.836   8.537  -5.254  1.00  0.00           H  
ATOM    668  HB3 GLU B   3       7.638   7.212  -4.392  1.00  0.00           H  
ATOM    669  HG2 GLU B   3       9.157   6.797  -6.190  1.00  0.00           H  
ATOM    670  HG3 GLU B   3       8.709   8.277  -7.030  1.00  0.00           H  
ATOM    671  N   PHE B   4       9.988  11.079  -5.115  1.00  0.00           N  
ATOM    672  CA  PHE B   4      10.274  12.360  -5.767  1.00  0.00           C  
ATOM    673  C   PHE B   4      10.702  12.175  -7.238  1.00  0.00           C  
ATOM    674  O   PHE B   4      11.798  12.568  -7.651  1.00  0.00           O  
ATOM    675  CB  PHE B   4      11.289  13.148  -4.927  1.00  0.00           C  
ATOM    676  CG  PHE B   4      10.820  13.544  -3.541  1.00  0.00           C  
ATOM    677  CD1 PHE B   4       9.803  14.506  -3.387  1.00  0.00           C  
ATOM    678  CD2 PHE B   4      11.431  12.989  -2.401  1.00  0.00           C  
ATOM    679  CE1 PHE B   4       9.404  14.913  -2.102  1.00  0.00           C  
ATOM    680  CE2 PHE B   4      11.038  13.404  -1.116  1.00  0.00           C  
ATOM    681  CZ  PHE B   4      10.023  14.364  -0.966  1.00  0.00           C  
ATOM    682  H   PHE B   4      10.675  10.725  -4.460  1.00  0.00           H  
ATOM    683  HA  PHE B   4       9.353  12.940  -5.784  1.00  0.00           H  
ATOM    684  HB2 PHE B   4      11.555  14.061  -5.457  1.00  0.00           H  
ATOM    685  HB3 PHE B   4      12.189  12.548  -4.828  1.00  0.00           H  
ATOM    686  HD1 PHE B   4       9.319  14.933  -4.253  1.00  0.00           H  
ATOM    687  HD2 PHE B   4      12.213  12.249  -2.506  1.00  0.00           H  
ATOM    688  HE1 PHE B   4       8.612  15.641  -1.988  1.00  0.00           H  
ATOM    689  HE2 PHE B   4      11.517  12.982  -0.244  1.00  0.00           H  
ATOM    690  HZ  PHE B   4       9.714  14.677   0.021  1.00  0.00           H  
ATOM    691  N   ARG B   5       9.794  11.597  -8.033  1.00  0.00           N  
ATOM    692  CA  ARG B   5       9.920  11.275  -9.461  1.00  0.00           C  
ATOM    693  C   ARG B   5      10.265  12.510 -10.309  1.00  0.00           C  
ATOM    694  O   ARG B   5       9.667  13.574 -10.129  1.00  0.00           O  
ATOM    695  CB  ARG B   5       8.574  10.659  -9.903  1.00  0.00           C  
ATOM    696  CG  ARG B   5       8.615   9.713 -11.112  1.00  0.00           C  
ATOM    697  CD  ARG B   5       8.957   8.268 -10.726  1.00  0.00           C  
ATOM    698  NE  ARG B   5      10.391   8.099 -10.502  1.00  0.00           N  
ATOM    699  CZ  ARG B   5      11.015   7.300  -9.665  1.00  0.00           C  
ATOM    700  NH1 ARG B   5      10.438   6.506  -8.814  1.00  0.00           N  
ATOM    701  NH2 ARG B   5      12.309   7.323  -9.698  1.00  0.00           N1+
ATOM    702  H   ARG B   5       8.934  11.309  -7.573  1.00  0.00           H  
ATOM    703  HA  ARG B   5      10.719  10.542  -9.575  1.00  0.00           H  
ATOM    704  HB2 ARG B   5       7.892  11.474 -10.138  1.00  0.00           H  
ATOM    705  HB3 ARG B   5       8.127  10.114  -9.068  1.00  0.00           H  
ATOM    706  HG2 ARG B   5       9.308  10.080 -11.869  1.00  0.00           H  
ATOM    707  HG3 ARG B   5       7.619   9.700 -11.545  1.00  0.00           H  
ATOM    708  HD2 ARG B   5       8.656   7.605 -11.539  1.00  0.00           H  
ATOM    709  HD3 ARG B   5       8.396   8.001  -9.834  1.00  0.00           H  
ATOM    710  HE  ARG B   5      11.005   8.693 -11.050  1.00  0.00           H  
ATOM    711 HH11 ARG B   5      11.028   6.073  -8.097  1.00  0.00           H  
ATOM    712 HH12 ARG B   5       9.422   6.417  -8.766  1.00  0.00           H  
ATOM    713 HH21 ARG B   5      12.766   7.937 -10.356  1.00  0.00           H  
ATOM    714 HH22 ARG B   5      12.835   6.732  -9.051  1.00  0.00           H  
ATOM    715  N   HIS B   6      11.197  12.363 -11.254  1.00  0.00           N  
ATOM    716  CA  HIS B   6      11.519  13.344 -12.313  1.00  0.00           C  
ATOM    717  C   HIS B   6      12.014  12.604 -13.566  1.00  0.00           C  
ATOM    718  O   HIS B   6      13.139  12.825 -14.010  1.00  0.00           O  
ATOM    719  CB  HIS B   6      12.570  14.381 -11.849  1.00  0.00           C  
ATOM    720  CG  HIS B   6      12.279  15.102 -10.561  1.00  0.00           C  
ATOM    721  CD2 HIS B   6      11.658  16.312 -10.426  1.00  0.00           C  
ATOM    722  ND1 HIS B   6      12.571  14.629  -9.298  1.00  0.00           N1+
ATOM    723  CE1 HIS B   6      12.100  15.519  -8.404  1.00  0.00           C  
ATOM    724  NE2 HIS B   6      11.556  16.561  -9.068  1.00  0.00           N  
ATOM    725  H   HIS B   6      11.633  11.443 -11.323  1.00  0.00           H  
ATOM    726  HA  HIS B   6      10.605  13.870 -12.591  1.00  0.00           H  
ATOM    727  HB2 HIS B   6      12.697  15.123 -12.640  1.00  0.00           H  
ATOM    728  HB3 HIS B   6      13.530  13.886 -11.731  1.00  0.00           H  
ATOM    729  HD1 HIS B   6      12.870  13.672  -9.081  1.00  0.00           H  
ATOM    730  HD2 HIS B   6      11.277  16.923 -11.236  1.00  0.00           H  
ATOM    731  HE2 HIS B   6      11.077  17.349  -8.645  1.00  0.00           H  
ATOM    732  HE1 HIS B   6      12.069  15.357  -7.331  1.00  0.00           H  
ATOM    733  N   ASP B   7      11.292  11.572 -13.997  1.00  0.00           N  
ATOM    734  CA  ASP B   7      11.869  10.493 -14.802  1.00  0.00           C  
ATOM    735  C   ASP B   7      11.234  10.435 -16.195  1.00  0.00           C  
ATOM    736  O   ASP B   7      10.073  10.066 -16.355  1.00  0.00           O  
ATOM    737  CB  ASP B   7      11.830   9.177 -14.011  1.00  0.00           C  
ATOM    738  CG  ASP B   7      12.715   9.243 -12.755  1.00  0.00           C  
ATOM    739  OD1 ASP B   7      13.871   8.775 -12.800  1.00  0.00           O  
ATOM    740  OD2 ASP B   7      12.240   9.750 -11.710  1.00  0.00           O1-
ATOM    741  H   ASP B   7      10.345  11.452 -13.657  1.00  0.00           H  
ATOM    742  HA  ASP B   7      12.919  10.696 -14.971  1.00  0.00           H  
ATOM    743  HB2 ASP B   7      12.188   8.371 -14.654  1.00  0.00           H  
ATOM    744  HB3 ASP B   7      10.801   8.952 -13.723  1.00  0.00           H  
ATOM    745  N   SER B   8      11.991  10.892 -17.199  1.00  0.00           N  
ATOM    746  CA  SER B   8      11.500  11.150 -18.557  1.00  0.00           C  
ATOM    747  C   SER B   8      12.364  10.517 -19.661  1.00  0.00           C  
ATOM    748  O   SER B   8      11.841  10.177 -20.722  1.00  0.00           O  
ATOM    749  CB  SER B   8      11.381  12.673 -18.728  1.00  0.00           C  
ATOM    750  OG  SER B   8      12.605  13.287 -19.084  1.00  0.00           O  
ATOM    751  H   SER B   8      12.901  11.284 -16.974  1.00  0.00           H  
ATOM    752  HA  SER B   8      10.499  10.729 -18.660  1.00  0.00           H  
ATOM    753  HB2 SER B   8      11.008  13.114 -17.802  1.00  0.00           H  
ATOM    754  HB3 SER B   8      10.657  12.888 -19.505  1.00  0.00           H  
ATOM    755  HG  SER B   8      13.295  13.010 -18.431  1.00  0.00           H  
ATOM    756  N   GLY B   9      13.671  10.339 -19.432  1.00  0.00           N  
ATOM    757  CA  GLY B   9      14.631   9.819 -20.415  1.00  0.00           C  
ATOM    758  C   GLY B   9      14.879  10.781 -21.586  1.00  0.00           C  
ATOM    759  O   GLY B   9      14.441  11.928 -21.540  1.00  0.00           O  
ATOM    760  H   GLY B   9      14.048  10.780 -18.599  1.00  0.00           H  
ATOM    761  HA2 GLY B   9      14.257   8.876 -20.813  1.00  0.00           H  
ATOM    762  HA3 GLY B   9      15.583   9.627 -19.919  1.00  0.00           H  
ATOM    763  N   TYR B  10      15.481  10.277 -22.673  1.00  0.00           N  
ATOM    764  CA  TYR B  10      15.827  10.995 -23.921  1.00  0.00           C  
ATOM    765  C   TYR B  10      16.750  12.219 -23.754  1.00  0.00           C  
ATOM    766  O   TYR B  10      16.568  13.045 -22.866  1.00  0.00           O  
ATOM    767  CB  TYR B  10      14.569  11.414 -24.707  1.00  0.00           C  
ATOM    768  CG  TYR B  10      13.549  10.334 -25.009  1.00  0.00           C  
ATOM    769  CD1 TYR B  10      13.537   9.697 -26.265  1.00  0.00           C  
ATOM    770  CD2 TYR B  10      12.549  10.031 -24.064  1.00  0.00           C  
ATOM    771  CE1 TYR B  10      12.522   8.769 -26.574  1.00  0.00           C  
ATOM    772  CE2 TYR B  10      11.540   9.100 -24.365  1.00  0.00           C  
ATOM    773  CZ  TYR B  10      11.520   8.471 -25.626  1.00  0.00           C  
ATOM    774  OH  TYR B  10      10.520   7.612 -25.944  1.00  0.00           O  
ATOM    775  H   TYR B  10      15.748   9.306 -22.629  1.00  0.00           H  
ATOM    776  HA  TYR B  10      16.365  10.284 -24.549  1.00  0.00           H  
ATOM    777  HB2 TYR B  10      14.891  11.853 -25.652  1.00  0.00           H  
ATOM    778  HB3 TYR B  10      14.063  12.207 -24.159  1.00  0.00           H  
ATOM    779  HD1 TYR B  10      14.300   9.924 -26.999  1.00  0.00           H  
ATOM    780  HD2 TYR B  10      12.550  10.518 -23.100  1.00  0.00           H  
ATOM    781  HE1 TYR B  10      12.501   8.275 -27.535  1.00  0.00           H  
ATOM    782  HE2 TYR B  10      10.779   8.872 -23.632  1.00  0.00           H  
ATOM    783  HH  TYR B  10       9.874   7.529 -25.236  1.00  0.00           H  
ATOM    784  N   GLU B  11      17.633  12.464 -24.726  1.00  0.00           N  
ATOM    785  CA  GLU B  11      18.334  13.754 -24.855  1.00  0.00           C  
ATOM    786  C   GLU B  11      17.480  14.777 -25.620  1.00  0.00           C  
ATOM    787  O   GLU B  11      17.325  15.921 -25.176  1.00  0.00           O  
ATOM    788  CB  GLU B  11      19.763  13.623 -25.428  1.00  0.00           C  
ATOM    789  CG  GLU B  11      20.222  12.233 -25.902  1.00  0.00           C  
ATOM    790  CD  GLU B  11      19.585  11.811 -27.232  1.00  0.00           C  
ATOM    791  OE1 GLU B  11      18.377  12.068 -27.454  1.00  0.00           O  
ATOM    792  OE2 GLU B  11      20.315  11.258 -28.081  1.00  0.00           O1-
ATOM    793  H   GLU B  11      17.719  11.820 -25.507  1.00  0.00           H  
ATOM    794  HA  GLU B  11      18.449  14.153 -23.858  1.00  0.00           H  
ATOM    795  HB2 GLU B  11      20.450  13.934 -24.639  1.00  0.00           H  
ATOM    796  HB3 GLU B  11      19.893  14.331 -26.248  1.00  0.00           H  
ATOM    797  HG2 GLU B  11      20.021  11.485 -25.133  1.00  0.00           H  
ATOM    798  HG3 GLU B  11      21.306  12.276 -26.032  1.00  0.00           H  
ATOM    799  N   VAL B  12      16.782  14.285 -26.647  1.00  0.00           N  
ATOM    800  CA  VAL B  12      15.738  14.928 -27.462  1.00  0.00           C  
ATOM    801  C   VAL B  12      14.410  15.136 -26.703  1.00  0.00           C  
ATOM    802  O   VAL B  12      13.332  14.774 -27.184  1.00  0.00           O  
ATOM    803  CB  VAL B  12      15.608  14.139 -28.788  1.00  0.00           C  
ATOM    804  CG1 VAL B  12      15.101  12.694 -28.649  1.00  0.00           C  
ATOM    805  CG2 VAL B  12      14.794  14.869 -29.860  1.00  0.00           C  
ATOM    806  H   VAL B  12      17.079  13.354 -26.946  1.00  0.00           H  
ATOM    807  HA  VAL B  12      16.100  15.924 -27.717  1.00  0.00           H  
ATOM    808  HB  VAL B  12      16.613  14.053 -29.187  1.00  0.00           H  
ATOM    809 HG11 VAL B  12      14.075  12.668 -28.287  1.00  0.00           H  
ATOM    810 HG12 VAL B  12      15.140  12.201 -29.620  1.00  0.00           H  
ATOM    811 HG13 VAL B  12      15.740  12.138 -27.964  1.00  0.00           H  
ATOM    812 HG21 VAL B  12      13.733  14.826 -29.627  1.00  0.00           H  
ATOM    813 HG22 VAL B  12      15.114  15.909 -29.918  1.00  0.00           H  
ATOM    814 HG23 VAL B  12      14.956  14.393 -30.827  1.00  0.00           H  
ATOM    815  N   HIS B  13      14.465  15.655 -25.466  1.00  0.00           N  
ATOM    816  CA  HIS B  13      13.273  15.829 -24.610  1.00  0.00           C  
ATOM    817  C   HIS B  13      12.798  17.273 -24.452  1.00  0.00           C  
ATOM    818  O   HIS B  13      11.603  17.532 -24.608  1.00  0.00           O  
ATOM    819  CB  HIS B  13      13.443  15.135 -23.247  1.00  0.00           C  
ATOM    820  CG  HIS B  13      12.176  14.441 -22.798  1.00  0.00           C  
ATOM    821  CD2 HIS B  13      10.878  14.809 -23.047  1.00  0.00           C  
ATOM    822  ND1 HIS B  13      12.136  13.226 -22.149  1.00  0.00           N1+
ATOM    823  CE1 HIS B  13      10.856  12.834 -22.064  1.00  0.00           C  
ATOM    824  NE2 HIS B  13      10.076  13.792 -22.580  1.00  0.00           N  
ATOM    825  H   HIS B  13      15.389  15.881 -25.109  1.00  0.00           H  
ATOM    826  HA  HIS B  13      12.446  15.321 -25.101  1.00  0.00           H  
ATOM    827  HB2 HIS B  13      13.753  15.849 -22.483  1.00  0.00           H  
ATOM    828  HB3 HIS B  13      14.228  14.380 -23.319  1.00  0.00           H  
ATOM    829  HD1 HIS B  13      12.940  12.745 -21.736  1.00  0.00           H  
ATOM    830  HD2 HIS B  13      10.518  15.689 -23.559  1.00  0.00           H  
ATOM    831  HE2 HIS B  13       9.049  13.735 -22.666  1.00  0.00           H  
ATOM    832  HE1 HIS B  13      10.497  11.925 -21.600  1.00  0.00           H  
ATOM    833  N   HIS B  14      13.695  18.222 -24.153  1.00  0.00           N  
ATOM    834  CA  HIS B  14      13.291  19.630 -24.032  1.00  0.00           C  
ATOM    835  C   HIS B  14      13.067  20.237 -25.420  1.00  0.00           C  
ATOM    836  O   HIS B  14      12.011  20.819 -25.630  1.00  0.00           O  
ATOM    837  CB  HIS B  14      14.272  20.434 -23.160  1.00  0.00           C  
ATOM    838  CG  HIS B  14      13.646  21.656 -22.520  1.00  0.00           C  
ATOM    839  CD2 HIS B  14      13.779  22.032 -21.209  1.00  0.00           C  
ATOM    840  ND1 HIS B  14      12.849  22.606 -23.139  1.00  0.00           N1+
ATOM    841  CE1 HIS B  14      12.520  23.544 -22.234  1.00  0.00           C  
ATOM    842  NE2 HIS B  14      13.070  23.213 -21.047  1.00  0.00           N  
ATOM    843  H   HIS B  14      14.673  17.975 -24.089  1.00  0.00           H  
ATOM    844  HA  HIS B  14      12.323  19.658 -23.529  1.00  0.00           H  
ATOM    845  HB2 HIS B  14      15.130  20.746 -23.756  1.00  0.00           H  
ATOM    846  HB3 HIS B  14      14.641  19.789 -22.360  1.00  0.00           H  
ATOM    847  HD1 HIS B  14      12.640  22.683 -24.147  1.00  0.00           H  
ATOM    848  HD2 HIS B  14      14.350  21.511 -20.449  1.00  0.00           H  
ATOM    849  HE2 HIS B  14      13.013  23.762 -20.194  1.00  0.00           H  
ATOM    850  HE1 HIS B  14      11.938  24.436 -22.460  1.00  0.00           H  
ATOM    851  N   GLN B  15      13.971  19.970 -26.367  1.00  0.00           N  
ATOM    852  CA  GLN B  15      13.923  20.396 -27.770  1.00  0.00           C  
ATOM    853  C   GLN B  15      14.058  19.197 -28.735  1.00  0.00           C  
ATOM    854  O   GLN B  15      14.969  18.378 -28.574  1.00  0.00           O  
ATOM    855  CB  GLN B  15      15.086  21.377 -28.029  1.00  0.00           C  
ATOM    856  CG  GLN B  15      14.904  22.846 -27.621  1.00  0.00           C  
ATOM    857  CD  GLN B  15      14.752  23.084 -26.122  1.00  0.00           C  
ATOM    858  NE2 GLN B  15      15.795  23.001 -25.328  1.00  0.00           N  
ATOM    859  OE1 GLN B  15      13.681  23.354 -25.613  1.00  0.00           O  
ATOM    860  H   GLN B  15      14.818  19.493 -26.078  1.00  0.00           H  
ATOM    861  HA  GLN B  15      12.978  20.894 -27.986  1.00  0.00           H  
ATOM    862  HB2 GLN B  15      15.293  21.373 -29.098  1.00  0.00           H  
ATOM    863  HB3 GLN B  15      15.973  20.999 -27.526  1.00  0.00           H  
ATOM    864  HG2 GLN B  15      14.045  23.261 -28.144  1.00  0.00           H  
ATOM    865  HG3 GLN B  15      15.781  23.400 -27.958  1.00  0.00           H  
ATOM    866 HE21 GLN B  15      15.672  23.315 -24.387  1.00  0.00           H  
ATOM    867 HE22 GLN B  15      16.717  22.785 -25.702  1.00  0.00           H  
ATOM    868  N   LYS B  16      13.276  19.198 -29.827  1.00  0.00           N  
ATOM    869  CA  LYS B  16      13.520  18.415 -31.057  1.00  0.00           C  
ATOM    870  C   LYS B  16      13.516  19.365 -32.255  1.00  0.00           C  
ATOM    871  O   LYS B  16      12.447  19.746 -32.720  1.00  0.00           O  
ATOM    872  CB  LYS B  16      12.480  17.278 -31.211  1.00  0.00           C  
ATOM    873  CG  LYS B  16      12.726  16.416 -32.474  1.00  0.00           C  
ATOM    874  CD  LYS B  16      11.834  15.159 -32.550  1.00  0.00           C  
ATOM    875  CE  LYS B  16      12.017  14.305 -33.828  1.00  0.00           C  
ATOM    876  NZ  LYS B  16      11.316  14.839 -35.030  1.00  0.00           N1+
ATOM    877  H   LYS B  16      12.548  19.910 -29.875  1.00  0.00           H  
ATOM    878  HA  LYS B  16      14.511  17.961 -31.004  1.00  0.00           H  
ATOM    879  HB2 LYS B  16      11.477  17.707 -31.263  1.00  0.00           H  
ATOM    880  HB3 LYS B  16      12.524  16.645 -30.326  1.00  0.00           H  
ATOM    881  HG2 LYS B  16      13.768  16.095 -32.481  1.00  0.00           H  
ATOM    882  HG3 LYS B  16      12.549  17.029 -33.355  1.00  0.00           H  
ATOM    883  HD2 LYS B  16      10.786  15.439 -32.443  1.00  0.00           H  
ATOM    884  HD3 LYS B  16      12.086  14.528 -31.696  1.00  0.00           H  
ATOM    885  HE2 LYS B  16      11.629  13.302 -33.622  1.00  0.00           H  
ATOM    886  HE3 LYS B  16      13.085  14.199 -34.037  1.00  0.00           H  
ATOM    887  HZ1 LYS B  16      11.663  15.743 -35.342  1.00  0.00           H  
ATOM    888  HZ2 LYS B  16      11.421  14.225 -35.844  1.00  0.00           H  
ATOM    889  HZ3 LYS B  16      10.322  14.914 -34.892  1.00  0.00           H  
ATOM    890  N   LEU B  17      14.700  19.725 -32.752  1.00  0.00           N  
ATOM    891  CA  LEU B  17      14.895  20.495 -33.988  1.00  0.00           C  
ATOM    892  C   LEU B  17      15.130  19.504 -35.130  1.00  0.00           C  
ATOM    893  O   LEU B  17      16.261  19.295 -35.566  1.00  0.00           O  
ATOM    894  CB  LEU B  17      16.058  21.496 -33.830  1.00  0.00           C  
ATOM    895  CG  LEU B  17      15.696  22.826 -33.152  1.00  0.00           C  
ATOM    896  CD1 LEU B  17      15.330  22.677 -31.674  1.00  0.00           C  
ATOM    897  CD2 LEU B  17      16.883  23.787 -33.247  1.00  0.00           C  
ATOM    898  H   LEU B  17      15.534  19.322 -32.338  1.00  0.00           H  
ATOM    899  HA  LEU B  17      13.989  21.051 -34.235  1.00  0.00           H  
ATOM    900  HB2 LEU B  17      16.421  21.743 -34.829  1.00  0.00           H  
ATOM    901  HB3 LEU B  17      16.873  21.016 -33.291  1.00  0.00           H  
ATOM    902  HG  LEU B  17      14.858  23.268 -33.687  1.00  0.00           H  
ATOM    903 HD11 LEU B  17      14.399  22.120 -31.577  1.00  0.00           H  
ATOM    904 HD12 LEU B  17      16.132  22.157 -31.152  1.00  0.00           H  
ATOM    905 HD13 LEU B  17      15.183  23.660 -31.227  1.00  0.00           H  
ATOM    906 HD21 LEU B  17      17.135  23.963 -34.293  1.00  0.00           H  
ATOM    907 HD22 LEU B  17      16.621  24.740 -32.788  1.00  0.00           H  
ATOM    908 HD23 LEU B  17      17.746  23.372 -32.731  1.00  0.00           H  
ATOM    909  N   VAL B  18      14.075  18.769 -35.489  1.00  0.00           N  
ATOM    910  CA  VAL B  18      14.151  17.667 -36.457  1.00  0.00           C  
ATOM    911  C   VAL B  18      12.858  17.588 -37.258  1.00  0.00           C  
ATOM    912  O   VAL B  18      11.837  17.142 -36.732  1.00  0.00           O  
ATOM    913  CB  VAL B  18      14.432  16.311 -35.770  1.00  0.00           C  
ATOM    914  CG1 VAL B  18      14.632  15.191 -36.797  1.00  0.00           C  
ATOM    915  CG2 VAL B  18      15.637  16.306 -34.828  1.00  0.00           C  
ATOM    916  H   VAL B  18      13.163  19.048 -35.138  1.00  0.00           H  
ATOM    917  HA  VAL B  18      14.962  17.868 -37.149  1.00  0.00           H  
ATOM    918  HB  VAL B  18      13.576  16.056 -35.161  1.00  0.00           H  
ATOM    919 HG11 VAL B  18      15.432  15.455 -37.487  1.00  0.00           H  
ATOM    920 HG12 VAL B  18      14.892  14.256 -36.300  1.00  0.00           H  
ATOM    921 HG13 VAL B  18      13.716  15.020 -37.362  1.00  0.00           H  
ATOM    922 HG21 VAL B  18      16.512  16.613 -35.387  1.00  0.00           H  
ATOM    923 HG22 VAL B  18      15.483  16.996 -34.001  1.00  0.00           H  
ATOM    924 HG23 VAL B  18      15.795  15.308 -34.422  1.00  0.00           H  
ATOM    925  N   PHE B  19      12.925  17.929 -38.545  1.00  0.00           N  
ATOM    926  CA  PHE B  19      11.857  17.672 -39.515  1.00  0.00           C  
ATOM    927  C   PHE B  19      11.609  16.156 -39.633  1.00  0.00           C  
ATOM    928  O   PHE B  19      12.574  15.390 -39.627  1.00  0.00           O  
ATOM    929  CB  PHE B  19      12.250  18.267 -40.886  1.00  0.00           C  
ATOM    930  CG  PHE B  19      11.290  19.251 -41.540  1.00  0.00           C  
ATOM    931  CD1 PHE B  19      11.815  20.292 -42.333  1.00  0.00           C  
ATOM    932  CD2 PHE B  19       9.891  19.100 -41.448  1.00  0.00           C  
ATOM    933  CE1 PHE B  19      10.960  21.178 -43.011  1.00  0.00           C  
ATOM    934  CE2 PHE B  19       9.041  20.013 -42.098  1.00  0.00           C  
ATOM    935  CZ  PHE B  19       9.571  21.054 -42.874  1.00  0.00           C  
ATOM    936  H   PHE B  19      13.810  18.260 -38.898  1.00  0.00           H  
ATOM    937  HA  PHE B  19      10.949  18.152 -39.154  1.00  0.00           H  
ATOM    938  HB2 PHE B  19      12.390  17.448 -41.587  1.00  0.00           H  
ATOM    939  HB3 PHE B  19      13.221  18.758 -40.798  1.00  0.00           H  
ATOM    940  HD1 PHE B  19      12.883  20.409 -42.436  1.00  0.00           H  
ATOM    941  HD2 PHE B  19       9.454  18.278 -40.903  1.00  0.00           H  
ATOM    942  HE1 PHE B  19      11.371  21.962 -43.630  1.00  0.00           H  
ATOM    943  HE2 PHE B  19       7.971  19.893 -42.048  1.00  0.00           H  
ATOM    944  HZ  PHE B  19       8.909  21.746 -43.375  1.00  0.00           H  
ATOM    945  N   PHE B  20      10.345  15.763 -39.840  1.00  0.00           N  
ATOM    946  CA  PHE B  20       9.822  14.389 -39.810  1.00  0.00           C  
ATOM    947  C   PHE B  20       9.822  13.701 -38.437  1.00  0.00           C  
ATOM    948  O   PHE B  20      10.562  14.047 -37.511  1.00  0.00           O  
ATOM    949  CB  PHE B  20      10.421  13.498 -40.915  1.00  0.00           C  
ATOM    950  CG  PHE B  20      10.055  13.945 -42.314  1.00  0.00           C  
ATOM    951  CD1 PHE B  20       8.925  13.401 -42.953  1.00  0.00           C  
ATOM    952  CD2 PHE B  20      10.816  14.934 -42.960  1.00  0.00           C  
ATOM    953  CE1 PHE B  20       8.539  13.869 -44.219  1.00  0.00           C  
ATOM    954  CE2 PHE B  20      10.449  15.380 -44.242  1.00  0.00           C  
ATOM    955  CZ  PHE B  20       9.307  14.853 -44.862  1.00  0.00           C  
ATOM    956  H   PHE B  20       9.628  16.473 -39.873  1.00  0.00           H  
ATOM    957  HA  PHE B  20       8.768  14.481 -40.063  1.00  0.00           H  
ATOM    958  HB2 PHE B  20      10.057  12.477 -40.785  1.00  0.00           H  
ATOM    959  HB3 PHE B  20      11.503  13.451 -40.813  1.00  0.00           H  
ATOM    960  HD1 PHE B  20       8.342  12.630 -42.469  1.00  0.00           H  
ATOM    961  HD2 PHE B  20      11.688  15.339 -42.468  1.00  0.00           H  
ATOM    962  HE1 PHE B  20       7.651  13.473 -44.694  1.00  0.00           H  
ATOM    963  HE2 PHE B  20      11.019  16.142 -44.750  1.00  0.00           H  
ATOM    964  HZ  PHE B  20       9.010  15.224 -45.828  1.00  0.00           H  
ATOM    965  N   ALA B  21       8.897  12.754 -38.307  1.00  0.00           N  
ATOM    966  CA  ALA B  21       8.882  11.675 -37.324  1.00  0.00           C  
ATOM    967  C   ALA B  21       8.322  10.384 -37.976  1.00  0.00           C  
ATOM    968  O   ALA B  21       7.525   9.678 -37.363  1.00  0.00           O  
ATOM    969  CB  ALA B  21       8.091  12.136 -36.091  1.00  0.00           C  
ATOM    970  H   ALA B  21       8.205  12.682 -39.045  1.00  0.00           H  
ATOM    971  HA  ALA B  21       9.902  11.472 -37.015  1.00  0.00           H  
ATOM    972  HB1 ALA B  21       7.053  12.316 -36.370  1.00  0.00           H  
ATOM    973  HB2 ALA B  21       8.123  11.357 -35.328  1.00  0.00           H  
ATOM    974  HB3 ALA B  21       8.526  13.049 -35.690  1.00  0.00           H  
ATOM    975  N   GLU B  22       8.545  10.220 -39.290  1.00  0.00           N  
ATOM    976  CA  GLU B  22       7.611   9.551 -40.210  1.00  0.00           C  
ATOM    977  C   GLU B  22       8.290   9.062 -41.502  1.00  0.00           C  
ATOM    978  O   GLU B  22       9.290   9.647 -41.920  1.00  0.00           O  
ATOM    979  CB  GLU B  22       6.530  10.589 -40.561  1.00  0.00           C  
ATOM    980  CG  GLU B  22       5.310  10.079 -41.331  1.00  0.00           C  
ATOM    981  CD  GLU B  22       4.615   8.964 -40.554  1.00  0.00           C  
ATOM    982  OE1 GLU B  22       3.695   9.305 -39.775  1.00  0.00           O  
ATOM    983  OE2 GLU B  22       5.056   7.801 -40.711  1.00  0.00           O1-
ATOM    984  H   GLU B  22       9.315  10.714 -39.722  1.00  0.00           H  
ATOM    985  HA  GLU B  22       7.158   8.694 -39.707  1.00  0.00           H  
ATOM    986  HB2 GLU B  22       6.985  11.396 -41.134  1.00  0.00           H  
ATOM    987  HB3 GLU B  22       6.174  11.012 -39.626  1.00  0.00           H  
ATOM    988  HG2 GLU B  22       5.607   9.728 -42.318  1.00  0.00           H  
ATOM    989  HG3 GLU B  22       4.624  10.916 -41.478  1.00  0.00           H  
ATOM    990  N   ASP B  23       7.701   8.065 -42.175  1.00  0.00           N  
ATOM    991  CA  ASP B  23       8.141   7.591 -43.501  1.00  0.00           C  
ATOM    992  C   ASP B  23       7.898   8.633 -44.616  1.00  0.00           C  
ATOM    993  O   ASP B  23       6.900   9.358 -44.632  1.00  0.00           O  
ATOM    994  CB  ASP B  23       7.460   6.246 -43.826  1.00  0.00           C  
ATOM    995  CG  ASP B  23       7.863   5.643 -45.184  1.00  0.00           C  
ATOM    996  OD1 ASP B  23       7.027   4.914 -45.763  1.00  0.00           O  
ATOM    997  OD2 ASP B  23       8.998   5.906 -45.645  1.00  0.00           O1-
ATOM    998  H   ASP B  23       6.815   7.712 -41.814  1.00  0.00           H  
ATOM    999  HA  ASP B  23       9.217   7.411 -43.454  1.00  0.00           H  
ATOM   1000  HB2 ASP B  23       6.378   6.393 -43.812  1.00  0.00           H  
ATOM   1001  HB3 ASP B  23       7.711   5.529 -43.043  1.00  0.00           H  
ATOM   1002  N   VAL B  24       8.818   8.709 -45.580  1.00  0.00           N  
ATOM   1003  CA  VAL B  24       8.763   9.640 -46.717  1.00  0.00           C  
ATOM   1004  C   VAL B  24       9.620   9.148 -47.889  1.00  0.00           C  
ATOM   1005  O   VAL B  24      10.841   9.022 -47.800  1.00  0.00           O  
ATOM   1006  CB  VAL B  24       9.122  11.076 -46.269  1.00  0.00           C  
ATOM   1007  CG1 VAL B  24      10.311  11.157 -45.301  1.00  0.00           C  
ATOM   1008  CG2 VAL B  24       9.370  12.026 -47.448  1.00  0.00           C  
ATOM   1009  H   VAL B  24       9.532   7.983 -45.575  1.00  0.00           H  
ATOM   1010  HA  VAL B  24       7.731   9.666 -47.063  1.00  0.00           H  
ATOM   1011  HB  VAL B  24       8.255  11.467 -45.739  1.00  0.00           H  
ATOM   1012 HG11 VAL B  24      10.617  12.189 -45.155  1.00  0.00           H  
ATOM   1013 HG12 VAL B  24      10.015  10.756 -44.329  1.00  0.00           H  
ATOM   1014 HG13 VAL B  24      11.141  10.565 -45.668  1.00  0.00           H  
ATOM   1015 HG21 VAL B  24       8.544  11.976 -48.151  1.00  0.00           H  
ATOM   1016 HG22 VAL B  24       9.436  13.048 -47.080  1.00  0.00           H  
ATOM   1017 HG23 VAL B  24      10.299  11.770 -47.957  1.00  0.00           H  
ATOM   1018  N   GLY B  25       8.992   8.970 -49.054  1.00  0.00           N  
ATOM   1019  CA  GLY B  25       9.642   8.494 -50.276  1.00  0.00           C  
ATOM   1020  C   GLY B  25      10.463   9.550 -51.025  1.00  0.00           C  
ATOM   1021  O   GLY B  25      11.401   9.185 -51.733  1.00  0.00           O  
ATOM   1022  H   GLY B  25       8.000   9.181 -49.094  1.00  0.00           H  
ATOM   1023  HA2 GLY B  25       8.871   8.129 -50.955  1.00  0.00           H  
ATOM   1024  HA3 GLY B  25      10.300   7.660 -50.029  1.00  0.00           H  
ATOM   1025  N   SER B  26      10.161  10.846 -50.868  1.00  0.00           N  
ATOM   1026  CA  SER B  26      10.895  11.932 -51.541  1.00  0.00           C  
ATOM   1027  C   SER B  26      10.824  13.284 -50.826  1.00  0.00           C  
ATOM   1028  O   SER B  26       9.791  13.659 -50.266  1.00  0.00           O  
ATOM   1029  CB  SER B  26      10.401  12.097 -52.985  1.00  0.00           C  
ATOM   1030  OG  SER B  26       9.050  12.512 -53.045  1.00  0.00           O  
ATOM   1031  H   SER B  26       9.367  11.094 -50.292  1.00  0.00           H  
ATOM   1032  HA  SER B  26      11.947  11.651 -51.589  1.00  0.00           H  
ATOM   1033  HB2 SER B  26      10.499  11.143 -53.505  1.00  0.00           H  
ATOM   1034  HB3 SER B  26      11.026  12.834 -53.493  1.00  0.00           H  
ATOM   1035  HG  SER B  26       8.784  12.524 -53.968  1.00  0.00           H  
ATOM   1036  N   ASN B  27      11.904  14.065 -50.935  1.00  0.00           N  
ATOM   1037  CA  ASN B  27      11.982  15.460 -50.498  1.00  0.00           C  
ATOM   1038  C   ASN B  27      12.737  16.298 -51.546  1.00  0.00           C  
ATOM   1039  O   ASN B  27      13.969  16.359 -51.559  1.00  0.00           O  
ATOM   1040  CB  ASN B  27      12.630  15.537 -49.103  1.00  0.00           C  
ATOM   1041  CG  ASN B  27      11.774  14.883 -48.034  1.00  0.00           C  
ATOM   1042  ND2 ASN B  27      12.214  13.795 -47.450  1.00  0.00           N  
ATOM   1043  OD1 ASN B  27      10.694  15.349 -47.723  1.00  0.00           O  
ATOM   1044  H   ASN B  27      12.715  13.688 -51.418  1.00  0.00           H  
ATOM   1045  HA  ASN B  27      10.972  15.868 -50.419  1.00  0.00           H  
ATOM   1046  HB2 ASN B  27      12.760  16.582 -48.824  1.00  0.00           H  
ATOM   1047  HB3 ASN B  27      13.612  15.070 -49.126  1.00  0.00           H  
ATOM   1048 HD21 ASN B  27      11.611  13.359 -46.776  1.00  0.00           H  
ATOM   1049 HD22 ASN B  27      13.134  13.423 -47.677  1.00  0.00           H  
ATOM   1050  N   LYS B  28      11.980  16.948 -52.438  1.00  0.00           N  
ATOM   1051  CA  LYS B  28      12.448  17.863 -53.488  1.00  0.00           C  
ATOM   1052  C   LYS B  28      12.694  19.255 -52.887  1.00  0.00           C  
ATOM   1053  O   LYS B  28      11.892  20.172 -53.050  1.00  0.00           O  
ATOM   1054  CB  LYS B  28      11.417  17.825 -54.638  1.00  0.00           C  
ATOM   1055  CG  LYS B  28      11.751  18.617 -55.912  1.00  0.00           C  
ATOM   1056  CD  LYS B  28      13.049  18.178 -56.606  1.00  0.00           C  
ATOM   1057  CE  LYS B  28      14.242  19.022 -56.153  1.00  0.00           C  
ATOM   1058  NZ  LYS B  28      14.234  20.358 -56.771  1.00  0.00           N1+
ATOM   1059  H   LYS B  28      10.973  16.839 -52.353  1.00  0.00           H  
ATOM   1060  HA  LYS B  28      13.403  17.494 -53.862  1.00  0.00           H  
ATOM   1061  HB2 LYS B  28      10.461  18.195 -54.269  1.00  0.00           H  
ATOM   1062  HB3 LYS B  28      11.264  16.783 -54.926  1.00  0.00           H  
ATOM   1063  HG2 LYS B  28      11.795  19.681 -55.684  1.00  0.00           H  
ATOM   1064  HG3 LYS B  28      10.928  18.468 -56.612  1.00  0.00           H  
ATOM   1065  HD2 LYS B  28      12.930  18.283 -57.687  1.00  0.00           H  
ATOM   1066  HD3 LYS B  28      13.242  17.125 -56.392  1.00  0.00           H  
ATOM   1067  HE2 LYS B  28      15.167  18.527 -56.449  1.00  0.00           H  
ATOM   1068  HE3 LYS B  28      14.241  19.121 -55.066  1.00  0.00           H  
ATOM   1069  HZ1 LYS B  28      15.034  20.897 -56.423  1.00  0.00           H  
ATOM   1070  HZ2 LYS B  28      14.360  20.326 -57.767  1.00  0.00           H  
ATOM   1071  HZ3 LYS B  28      13.403  20.919 -56.581  1.00  0.00           H  
ATOM   1072  N   GLY B  29      13.783  19.364 -52.131  1.00  0.00           N  
ATOM   1073  CA  GLY B  29      14.207  20.537 -51.367  1.00  0.00           C  
ATOM   1074  C   GLY B  29      13.426  20.739 -50.067  1.00  0.00           C  
ATOM   1075  O   GLY B  29      12.195  20.715 -50.070  1.00  0.00           O  
ATOM   1076  H   GLY B  29      14.405  18.565 -52.098  1.00  0.00           H  
ATOM   1077  HA2 GLY B  29      14.106  21.431 -51.975  1.00  0.00           H  
ATOM   1078  HA3 GLY B  29      15.261  20.419 -51.129  1.00  0.00           H  
ATOM   1079  N   ALA B  30      14.134  20.961 -48.956  1.00  0.00           N  
ATOM   1080  CA  ALA B  30      13.533  21.341 -47.675  1.00  0.00           C  
ATOM   1081  C   ALA B  30      14.553  21.981 -46.714  1.00  0.00           C  
ATOM   1082  O   ALA B  30      15.736  21.639 -46.758  1.00  0.00           O  
ATOM   1083  CB  ALA B  30      12.901  20.103 -47.024  1.00  0.00           C  
ATOM   1084  H   ALA B  30      15.150  20.949 -49.009  1.00  0.00           H  
ATOM   1085  HA  ALA B  30      12.753  22.073 -47.877  1.00  0.00           H  
ATOM   1086  HB1 ALA B  30      12.428  20.391 -46.084  1.00  0.00           H  
ATOM   1087  HB2 ALA B  30      12.137  19.678 -47.675  1.00  0.00           H  
ATOM   1088  HB3 ALA B  30      13.668  19.352 -46.836  1.00  0.00           H  
ATOM   1089  N   ILE B  31      14.099  22.839 -45.791  1.00  0.00           N  
ATOM   1090  CA  ILE B  31      14.954  23.459 -44.758  1.00  0.00           C  
ATOM   1091  C   ILE B  31      14.312  23.419 -43.362  1.00  0.00           C  
ATOM   1092  O   ILE B  31      13.115  23.665 -43.212  1.00  0.00           O  
ATOM   1093  CB  ILE B  31      15.419  24.893 -45.144  1.00  0.00           C  
ATOM   1094  CG1 ILE B  31      14.334  25.986 -44.998  1.00  0.00           C  
ATOM   1095  CG2 ILE B  31      15.990  24.939 -46.573  1.00  0.00           C  
ATOM   1096  CD1 ILE B  31      14.389  26.724 -43.652  1.00  0.00           C  
ATOM   1097  H   ILE B  31      13.102  23.044 -45.778  1.00  0.00           H  
ATOM   1098  HA  ILE B  31      15.861  22.864 -44.689  1.00  0.00           H  
ATOM   1099  HB  ILE B  31      16.244  25.151 -44.477  1.00  0.00           H  
ATOM   1100 HG12 ILE B  31      13.351  25.538 -45.121  1.00  0.00           H  
ATOM   1101 HG13 ILE B  31      14.454  26.737 -45.780  1.00  0.00           H  
ATOM   1102 HG21 ILE B  31      16.730  24.151 -46.706  1.00  0.00           H  
ATOM   1103 HG22 ILE B  31      15.196  24.799 -47.306  1.00  0.00           H  
ATOM   1104 HG23 ILE B  31      16.472  25.900 -46.753  1.00  0.00           H  
ATOM   1105 HD11 ILE B  31      13.563  27.430 -43.600  1.00  0.00           H  
ATOM   1106 HD12 ILE B  31      14.304  26.032 -42.817  1.00  0.00           H  
ATOM   1107 HD13 ILE B  31      15.329  27.270 -43.569  1.00  0.00           H  
ATOM   1108  N   ILE B  32      15.129  23.214 -42.327  1.00  0.00           N  
ATOM   1109  CA  ILE B  32      14.770  23.434 -40.915  1.00  0.00           C  
ATOM   1110  C   ILE B  32      15.811  24.327 -40.225  1.00  0.00           C  
ATOM   1111  O   ILE B  32      17.013  24.125 -40.404  1.00  0.00           O  
ATOM   1112  CB  ILE B  32      14.502  22.105 -40.163  1.00  0.00           C  
ATOM   1113  CG1 ILE B  32      14.334  22.359 -38.647  1.00  0.00           C  
ATOM   1114  CG2 ILE B  32      15.586  21.046 -40.411  1.00  0.00           C  
ATOM   1115  CD1 ILE B  32      13.740  21.179 -37.876  1.00  0.00           C  
ATOM   1116  H   ILE B  32      16.091  22.954 -42.524  1.00  0.00           H  
ATOM   1117  HA  ILE B  32      13.836  23.982 -40.900  1.00  0.00           H  
ATOM   1118  HB  ILE B  32      13.565  21.703 -40.545  1.00  0.00           H  
ATOM   1119 HG12 ILE B  32      13.677  23.216 -38.499  1.00  0.00           H  
ATOM   1120 HG13 ILE B  32      15.301  22.599 -38.204  1.00  0.00           H  
ATOM   1121 HG21 ILE B  32      16.533  21.415 -40.035  1.00  0.00           H  
ATOM   1122 HG22 ILE B  32      15.343  20.110 -39.911  1.00  0.00           H  
ATOM   1123 HG23 ILE B  32      15.678  20.839 -41.474  1.00  0.00           H  
ATOM   1124 HD11 ILE B  32      12.792  20.875 -38.320  1.00  0.00           H  
ATOM   1125 HD12 ILE B  32      14.435  20.341 -37.880  1.00  0.00           H  
ATOM   1126 HD13 ILE B  32      13.570  21.484 -36.844  1.00  0.00           H  
ATOM   1127  N   GLY B  33      15.381  25.298 -39.410  1.00  0.00           N  
ATOM   1128  CA  GLY B  33      16.342  26.128 -38.679  1.00  0.00           C  
ATOM   1129  C   GLY B  33      15.802  27.298 -37.862  1.00  0.00           C  
ATOM   1130  O   GLY B  33      14.606  27.426 -37.613  1.00  0.00           O  
ATOM   1131  H   GLY B  33      14.386  25.472 -39.311  1.00  0.00           H  
ATOM   1132  HA2 GLY B  33      17.028  26.548 -39.413  1.00  0.00           H  
ATOM   1133  HA3 GLY B  33      16.919  25.491 -38.009  1.00  0.00           H  
ATOM   1134  N   LEU B  34      16.717  28.173 -37.442  1.00  0.00           N  
ATOM   1135  CA  LEU B  34      16.416  29.477 -36.843  1.00  0.00           C  
ATOM   1136  C   LEU B  34      17.316  30.544 -37.481  1.00  0.00           C  
ATOM   1137  O   LEU B  34      18.514  30.305 -37.628  1.00  0.00           O  
ATOM   1138  CB  LEU B  34      16.594  29.463 -35.310  1.00  0.00           C  
ATOM   1139  CG  LEU B  34      15.593  28.588 -34.526  1.00  0.00           C  
ATOM   1140  CD1 LEU B  34      16.057  27.140 -34.350  1.00  0.00           C  
ATOM   1141  CD2 LEU B  34      15.406  29.149 -33.113  1.00  0.00           C  
ATOM   1142  H   LEU B  34      17.685  27.979 -37.668  1.00  0.00           H  
ATOM   1143  HA  LEU B  34      15.382  29.736 -37.063  1.00  0.00           H  
ATOM   1144  HB2 LEU B  34      16.470  30.495 -34.977  1.00  0.00           H  
ATOM   1145  HB3 LEU B  34      17.613  29.168 -35.060  1.00  0.00           H  
ATOM   1146  HG  LEU B  34      14.627  28.598 -35.029  1.00  0.00           H  
ATOM   1147 HD11 LEU B  34      15.299  26.580 -33.805  1.00  0.00           H  
ATOM   1148 HD12 LEU B  34      16.203  26.659 -35.311  1.00  0.00           H  
ATOM   1149 HD13 LEU B  34      16.993  27.113 -33.794  1.00  0.00           H  
ATOM   1150 HD21 LEU B  34      14.686  28.541 -32.564  1.00  0.00           H  
ATOM   1151 HD22 LEU B  34      16.357  29.148 -32.580  1.00  0.00           H  
ATOM   1152 HD23 LEU B  34      15.030  30.170 -33.164  1.00  0.00           H  
ATOM   1153  N   MET B  35      16.767  31.706 -37.856  1.00  0.00           N  
ATOM   1154  CA  MET B  35      17.505  32.775 -38.564  1.00  0.00           C  
ATOM   1155  C   MET B  35      18.199  32.287 -39.861  1.00  0.00           C  
ATOM   1156  O   MET B  35      19.291  32.736 -40.204  1.00  0.00           O  
ATOM   1157  CB  MET B  35      18.481  33.491 -37.606  1.00  0.00           C  
ATOM   1158  CG  MET B  35      17.815  34.198 -36.419  1.00  0.00           C  
ATOM   1159  SD  MET B  35      16.921  35.730 -36.808  1.00  0.00           S  
ATOM   1160  CE  MET B  35      18.291  36.835 -37.245  1.00  0.00           C  
ATOM   1161  H   MET B  35      15.768  31.827 -37.720  1.00  0.00           H  
ATOM   1162  HA  MET B  35      16.772  33.514 -38.887  1.00  0.00           H  
ATOM   1163  HB2 MET B  35      19.062  34.227 -38.159  1.00  0.00           H  
ATOM   1164  HB3 MET B  35      19.178  32.754 -37.216  1.00  0.00           H  
ATOM   1165  HG2 MET B  35      18.590  34.442 -35.692  1.00  0.00           H  
ATOM   1166  HG3 MET B  35      17.125  33.506 -35.936  1.00  0.00           H  
ATOM   1167  HE1 MET B  35      18.790  36.474 -38.145  1.00  0.00           H  
ATOM   1168  HE2 MET B  35      17.901  37.835 -37.434  1.00  0.00           H  
ATOM   1169  HE3 MET B  35      19.005  36.878 -36.423  1.00  0.00           H  
ATOM   1170  N   VAL B  36      17.592  31.320 -40.557  1.00  0.00           N  
ATOM   1171  CA  VAL B  36      18.058  30.791 -41.853  1.00  0.00           C  
ATOM   1172  C   VAL B  36      17.306  31.507 -42.972  1.00  0.00           C  
ATOM   1173  O   VAL B  36      16.082  31.597 -42.907  1.00  0.00           O  
ATOM   1174  CB  VAL B  36      17.860  29.262 -41.927  1.00  0.00           C  
ATOM   1175  CG1 VAL B  36      18.187  28.685 -43.310  1.00  0.00           C  
ATOM   1176  CG2 VAL B  36      18.748  28.548 -40.900  1.00  0.00           C  
ATOM   1177  H   VAL B  36      16.678  31.034 -40.241  1.00  0.00           H  
ATOM   1178  HA  VAL B  36      19.120  31.002 -41.968  1.00  0.00           H  
ATOM   1179  HB  VAL B  36      16.818  29.028 -41.700  1.00  0.00           H  
ATOM   1180 HG11 VAL B  36      19.197  28.963 -43.608  1.00  0.00           H  
ATOM   1181 HG12 VAL B  36      18.104  27.598 -43.289  1.00  0.00           H  
ATOM   1182 HG13 VAL B  36      17.478  29.061 -44.047  1.00  0.00           H  
ATOM   1183 HG21 VAL B  36      19.793  28.788 -41.079  1.00  0.00           H  
ATOM   1184 HG22 VAL B  36      18.477  28.855 -39.892  1.00  0.00           H  
ATOM   1185 HG23 VAL B  36      18.608  27.470 -40.980  1.00  0.00           H  
ATOM   1186  N   GLY B  37      17.992  32.013 -44.000  1.00  0.00           N  
ATOM   1187  CA  GLY B  37      17.341  32.822 -45.038  1.00  0.00           C  
ATOM   1188  C   GLY B  37      18.183  33.080 -46.285  1.00  0.00           C  
ATOM   1189  O   GLY B  37      19.401  32.906 -46.280  1.00  0.00           O  
ATOM   1190  H   GLY B  37      19.000  31.884 -44.038  1.00  0.00           H  
ATOM   1191  HA2 GLY B  37      17.071  33.788 -44.615  1.00  0.00           H  
ATOM   1192  HA3 GLY B  37      16.423  32.323 -45.351  1.00  0.00           H  
ATOM   1193  N   GLY B  38      17.524  33.451 -47.384  1.00  0.00           N  
ATOM   1194  CA  GLY B  38      18.155  33.628 -48.699  1.00  0.00           C  
ATOM   1195  C   GLY B  38      18.784  32.349 -49.271  1.00  0.00           C  
ATOM   1196  O   GLY B  38      19.627  32.428 -50.159  1.00  0.00           O  
ATOM   1197  H   GLY B  38      16.520  33.601 -47.307  1.00  0.00           H  
ATOM   1198  HA2 GLY B  38      18.934  34.386 -48.626  1.00  0.00           H  
ATOM   1199  HA3 GLY B  38      17.400  33.972 -49.406  1.00  0.00           H  
ATOM   1200  N   VAL B  39      18.443  31.185 -48.711  1.00  0.00           N  
ATOM   1201  CA  VAL B  39      19.003  29.876 -49.073  1.00  0.00           C  
ATOM   1202  C   VAL B  39      18.443  29.405 -50.419  1.00  0.00           C  
ATOM   1203  O   VAL B  39      17.269  29.622 -50.720  1.00  0.00           O  
ATOM   1204  CB  VAL B  39      18.839  28.854 -47.918  1.00  0.00           C  
ATOM   1205  CG1 VAL B  39      17.549  29.029 -47.098  1.00  0.00           C  
ATOM   1206  CG2 VAL B  39      18.939  27.384 -48.351  1.00  0.00           C  
ATOM   1207  H   VAL B  39      17.709  31.204 -48.018  1.00  0.00           H  
ATOM   1208  HA  VAL B  39      20.074  30.010 -49.220  1.00  0.00           H  
ATOM   1209  HB  VAL B  39      19.659  29.036 -47.224  1.00  0.00           H  
ATOM   1210 HG11 VAL B  39      16.685  29.084 -47.754  1.00  0.00           H  
ATOM   1211 HG12 VAL B  39      17.425  28.196 -46.406  1.00  0.00           H  
ATOM   1212 HG13 VAL B  39      17.603  29.944 -46.509  1.00  0.00           H  
ATOM   1213 HG21 VAL B  39      19.847  27.224 -48.931  1.00  0.00           H  
ATOM   1214 HG22 VAL B  39      18.978  26.742 -47.471  1.00  0.00           H  
ATOM   1215 HG23 VAL B  39      18.077  27.101 -48.955  1.00  0.00           H  
ATOM   1216  N   VAL B  40      19.273  28.752 -51.233  1.00  0.00           N  
ATOM   1217  CA  VAL B  40      18.913  28.265 -52.573  1.00  0.00           C  
ATOM   1218  C   VAL B  40      19.175  26.766 -52.669  1.00  0.00           C  
ATOM   1219  O   VAL B  40      20.290  26.312 -52.430  1.00  0.00           O  
ATOM   1220  CB  VAL B  40      19.682  29.033 -53.667  1.00  0.00           C  
ATOM   1221  CG1 VAL B  40      19.288  28.569 -55.077  1.00  0.00           C  
ATOM   1222  CG2 VAL B  40      19.442  30.548 -53.582  1.00  0.00           C  
ATOM   1223  H   VAL B  40      20.226  28.595 -50.912  1.00  0.00           H  
ATOM   1224  HA  VAL B  40      17.850  28.426 -52.743  1.00  0.00           H  
ATOM   1225  HB  VAL B  40      20.747  28.853 -53.539  1.00  0.00           H  
ATOM   1226 HG11 VAL B  40      18.216  28.685 -55.229  1.00  0.00           H  
ATOM   1227 HG12 VAL B  40      19.822  29.158 -55.823  1.00  0.00           H  
ATOM   1228 HG13 VAL B  40      19.557  27.522 -55.219  1.00  0.00           H  
ATOM   1229 HG21 VAL B  40      19.962  31.055 -54.394  1.00  0.00           H  
ATOM   1230 HG22 VAL B  40      18.378  30.769 -53.639  1.00  0.00           H  
ATOM   1231 HG23 VAL B  40      19.833  30.937 -52.641  1.00  0.00           H  
ATOM   1232  N   ILE B  41      18.164  26.003 -53.069  1.00  0.00           N  
ATOM   1233  CA  ILE B  41      18.228  24.564 -53.319  1.00  0.00           C  
ATOM   1234  C   ILE B  41      17.892  24.304 -54.795  1.00  0.00           C  
ATOM   1235  O   ILE B  41      17.011  24.963 -55.357  1.00  0.00           O  
ATOM   1236  CB  ILE B  41      17.260  23.794 -52.386  1.00  0.00           C  
ATOM   1237  CG1 ILE B  41      17.244  24.249 -50.902  1.00  0.00           C  
ATOM   1238  CG2 ILE B  41      17.540  22.286 -52.460  1.00  0.00           C  
ATOM   1239  CD1 ILE B  41      18.542  24.059 -50.111  1.00  0.00           C  
ATOM   1240  H   ILE B  41      17.268  26.446 -53.248  1.00  0.00           H  
ATOM   1241  HA  ILE B  41      19.241  24.212 -53.131  1.00  0.00           H  
ATOM   1242  HB  ILE B  41      16.250  23.952 -52.768  1.00  0.00           H  
ATOM   1243 HG12 ILE B  41      16.461  23.694 -50.384  1.00  0.00           H  
ATOM   1244 HG13 ILE B  41      16.966  25.302 -50.851  1.00  0.00           H  
ATOM   1245 HG21 ILE B  41      18.594  22.086 -52.270  1.00  0.00           H  
ATOM   1246 HG22 ILE B  41      16.934  21.763 -51.725  1.00  0.00           H  
ATOM   1247 HG23 ILE B  41      17.278  21.900 -53.445  1.00  0.00           H  
ATOM   1248 HD11 ILE B  41      18.399  24.426 -49.095  1.00  0.00           H  
ATOM   1249 HD12 ILE B  41      18.801  23.002 -50.062  1.00  0.00           H  
ATOM   1250 HD13 ILE B  41      19.349  24.622 -50.576  1.00  0.00           H  
ATOM   1251  N   ALA B  42      18.574  23.330 -55.403  1.00  0.00           N  
ATOM   1252  CA  ALA B  42      18.159  22.699 -56.658  1.00  0.00           C  
ATOM   1253  C   ALA B  42      17.004  21.703 -56.428  1.00  0.00           C  
ATOM   1254  O   ALA B  42      17.008  20.585 -56.993  1.00  0.00           O  
ATOM   1255  CB  ALA B  42      19.408  22.098 -57.318  1.00  0.00           C  
ATOM   1256  OXT ALA B  42      16.033  22.061 -55.724  1.00  0.00           O1-
ATOM   1257  H   ALA B  42      19.368  22.932 -54.915  1.00  0.00           H  
ATOM   1258  HA  ALA B  42      17.763  23.468 -57.320  1.00  0.00           H  
ATOM   1259  HB1 ALA B  42      20.144  22.880 -57.503  1.00  0.00           H  
ATOM   1260  HB2 ALA B  42      19.847  21.353 -56.657  1.00  0.00           H  
ATOM   1261  HB3 ALA B  42      19.139  21.630 -58.266  1.00  0.00           H  
TER    1262      ALA B  42 
ATOM   1263  N   ASP C   1      13.498   4.554   1.537  1.00  0.00           N1+
ATOM   1264  CA  ASP C   1      13.287   5.818   2.282  1.00  0.00           C  
ATOM   1265  C   ASP C   1      12.696   6.917   1.399  1.00  0.00           C  
ATOM   1266  O   ASP C   1      11.483   7.123   1.426  1.00  0.00           O  
ATOM   1267  CB  ASP C   1      14.569   6.267   3.000  1.00  0.00           C  
ATOM   1268  CG  ASP C   1      14.962   5.228   4.048  1.00  0.00           C  
ATOM   1269  OD1 ASP C   1      15.087   4.058   3.619  1.00  0.00           O  
ATOM   1270  OD2 ASP C   1      15.018   5.592   5.235  1.00  0.00           O1-
ATOM   1271  H1  ASP C   1      12.610   4.131   1.286  1.00  0.00           H  
ATOM   1272  H2  ASP C   1      14.047   3.915   2.107  1.00  0.00           H  
ATOM   1273  H3  ASP C   1      13.962   4.730   0.653  1.00  0.00           H  
ATOM   1274  HA  ASP C   1      12.551   5.621   3.061  1.00  0.00           H  
ATOM   1275  HB2 ASP C   1      14.389   7.230   3.482  1.00  0.00           H  
ATOM   1276  HB3 ASP C   1      15.379   6.382   2.277  1.00  0.00           H  
ATOM   1277  N   ALA C   2      13.519   7.605   0.602  1.00  0.00           N  
ATOM   1278  CA  ALA C   2      13.119   8.686  -0.299  1.00  0.00           C  
ATOM   1279  C   ALA C   2      13.953   8.646  -1.589  1.00  0.00           C  
ATOM   1280  O   ALA C   2      15.170   8.469  -1.526  1.00  0.00           O  
ATOM   1281  CB  ALA C   2      13.300  10.021   0.433  1.00  0.00           C  
ATOM   1282  H   ALA C   2      14.497   7.354   0.570  1.00  0.00           H  
ATOM   1283  HA  ALA C   2      12.070   8.571  -0.571  1.00  0.00           H  
ATOM   1284  HB1 ALA C   2      14.344  10.145   0.724  1.00  0.00           H  
ATOM   1285  HB2 ALA C   2      13.016  10.841  -0.226  1.00  0.00           H  
ATOM   1286  HB3 ALA C   2      12.677  10.043   1.328  1.00  0.00           H  
ATOM   1287  N   GLU C   3      13.320   8.858  -2.746  1.00  0.00           N  
ATOM   1288  CA  GLU C   3      13.951   8.687  -4.060  1.00  0.00           C  
ATOM   1289  C   GLU C   3      13.948   9.997  -4.872  1.00  0.00           C  
ATOM   1290  O   GLU C   3      13.059  10.261  -5.680  1.00  0.00           O  
ATOM   1291  CB  GLU C   3      13.300   7.512  -4.819  1.00  0.00           C  
ATOM   1292  CG  GLU C   3      14.292   6.951  -5.855  1.00  0.00           C  
ATOM   1293  CD  GLU C   3      13.639   6.255  -7.057  1.00  0.00           C  
ATOM   1294  OE1 GLU C   3      12.440   5.914  -7.035  1.00  0.00           O  
ATOM   1295  OE2 GLU C   3      14.320   6.140  -8.104  1.00  0.00           O1-
ATOM   1296  H   GLU C   3      12.323   9.054  -2.722  1.00  0.00           H  
ATOM   1297  HA  GLU C   3      14.995   8.411  -3.906  1.00  0.00           H  
ATOM   1298  HB2 GLU C   3      12.380   7.850  -5.297  1.00  0.00           H  
ATOM   1299  HB3 GLU C   3      13.046   6.713  -4.120  1.00  0.00           H  
ATOM   1300  HG2 GLU C   3      14.967   6.255  -5.353  1.00  0.00           H  
ATOM   1301  HG3 GLU C   3      14.906   7.771  -6.233  1.00  0.00           H  
ATOM   1302  N   PHE C   4      14.992  10.813  -4.702  1.00  0.00           N  
ATOM   1303  CA  PHE C   4      15.178  12.134  -5.339  1.00  0.00           C  
ATOM   1304  C   PHE C   4      15.569  12.079  -6.836  1.00  0.00           C  
ATOM   1305  O   PHE C   4      16.302  12.936  -7.342  1.00  0.00           O  
ATOM   1306  CB  PHE C   4      16.161  12.955  -4.487  1.00  0.00           C  
ATOM   1307  CG  PHE C   4      15.763  13.061  -3.024  1.00  0.00           C  
ATOM   1308  CD1 PHE C   4      14.816  14.021  -2.619  1.00  0.00           C  
ATOM   1309  CD2 PHE C   4      16.313  12.180  -2.072  1.00  0.00           C  
ATOM   1310  CE1 PHE C   4      14.428  14.105  -1.270  1.00  0.00           C  
ATOM   1311  CE2 PHE C   4      15.917  12.259  -0.725  1.00  0.00           C  
ATOM   1312  CZ  PHE C   4      14.977  13.223  -0.323  1.00  0.00           C  
ATOM   1313  H   PHE C   4      15.660  10.553  -3.991  1.00  0.00           H  
ATOM   1314  HA  PHE C   4      14.223  12.652  -5.308  1.00  0.00           H  
ATOM   1315  HB2 PHE C   4      16.230  13.963  -4.897  1.00  0.00           H  
ATOM   1316  HB3 PHE C   4      17.152  12.504  -4.556  1.00  0.00           H  
ATOM   1317  HD1 PHE C   4      14.382  14.696  -3.342  1.00  0.00           H  
ATOM   1318  HD2 PHE C   4      17.040  11.438  -2.369  1.00  0.00           H  
ATOM   1319  HE1 PHE C   4      13.701  14.844  -0.963  1.00  0.00           H  
ATOM   1320  HE2 PHE C   4      16.343  11.581   0.001  1.00  0.00           H  
ATOM   1321  HZ  PHE C   4      14.679  13.288   0.714  1.00  0.00           H  
ATOM   1322  N   ARG C   5      15.122  11.030  -7.537  1.00  0.00           N  
ATOM   1323  CA  ARG C   5      15.607  10.572  -8.848  1.00  0.00           C  
ATOM   1324  C   ARG C   5      15.408  11.597  -9.965  1.00  0.00           C  
ATOM   1325  O   ARG C   5      14.560  12.493  -9.874  1.00  0.00           O  
ATOM   1326  CB  ARG C   5      14.872   9.267  -9.199  1.00  0.00           C  
ATOM   1327  CG  ARG C   5      15.619   8.312 -10.145  1.00  0.00           C  
ATOM   1328  CD  ARG C   5      16.825   7.643  -9.472  1.00  0.00           C  
ATOM   1329  NE  ARG C   5      17.396   6.598 -10.335  1.00  0.00           N  
ATOM   1330  CZ  ARG C   5      17.008   5.340 -10.444  1.00  0.00           C  
ATOM   1331  NH1 ARG C   5      16.064   4.805  -9.725  1.00  0.00           N  
ATOM   1332  NH2 ARG C   5      17.584   4.587 -11.331  1.00  0.00           N1+
ATOM   1333  H   ARG C   5      14.403  10.475  -7.080  1.00  0.00           H  
ATOM   1334  HA  ARG C   5      16.675  10.380  -8.755  1.00  0.00           H  
ATOM   1335  HB2 ARG C   5      13.914   9.529  -9.649  1.00  0.00           H  
ATOM   1336  HB3 ARG C   5      14.651   8.723  -8.283  1.00  0.00           H  
ATOM   1337  HG2 ARG C   5      15.946   8.836 -11.042  1.00  0.00           H  
ATOM   1338  HG3 ARG C   5      14.926   7.532 -10.459  1.00  0.00           H  
ATOM   1339  HD2 ARG C   5      16.524   7.213  -8.516  1.00  0.00           H  
ATOM   1340  HD3 ARG C   5      17.591   8.395  -9.276  1.00  0.00           H  
ATOM   1341  HE  ARG C   5      18.122   6.881 -10.985  1.00  0.00           H  
ATOM   1342 HH11 ARG C   5      15.784   3.856  -9.845  1.00  0.00           H  
ATOM   1343 HH12 ARG C   5      15.525   5.392  -9.077  1.00  0.00           H  
ATOM   1344 HH21 ARG C   5      18.216   5.037 -11.988  1.00  0.00           H  
ATOM   1345 HH22 ARG C   5      17.250   3.665 -11.519  1.00  0.00           H  
ATOM   1346  N   HIS C   6      16.211  11.482 -11.023  1.00  0.00           N  
ATOM   1347  CA  HIS C   6      15.948  12.064 -12.344  1.00  0.00           C  
ATOM   1348  C   HIS C   6      16.200  10.978 -13.393  1.00  0.00           C  
ATOM   1349  O   HIS C   6      17.203  10.286 -13.283  1.00  0.00           O  
ATOM   1350  CB  HIS C   6      16.844  13.284 -12.660  1.00  0.00           C  
ATOM   1351  CG  HIS C   6      17.138  14.287 -11.563  1.00  0.00           C  
ATOM   1352  CD2 HIS C   6      18.238  15.096 -11.541  1.00  0.00           C  
ATOM   1353  ND1 HIS C   6      16.478  14.462 -10.359  1.00  0.00           N1+
ATOM   1354  CE1 HIS C   6      17.199  15.306  -9.595  1.00  0.00           C  
ATOM   1355  NE2 HIS C   6      18.262  15.731 -10.310  1.00  0.00           N  
ATOM   1356  H   HIS C   6      16.909  10.749 -11.011  1.00  0.00           H  
ATOM   1357  HA  HIS C   6      14.904  12.353 -12.410  1.00  0.00           H  
ATOM   1358  HB2 HIS C   6      16.409  13.815 -13.510  1.00  0.00           H  
ATOM   1359  HB3 HIS C   6      17.811  12.903 -12.997  1.00  0.00           H  
ATOM   1360  HD1 HIS C   6      15.685  13.901 -10.048  1.00  0.00           H  
ATOM   1361  HD2 HIS C   6      19.004  15.135 -12.310  1.00  0.00           H  
ATOM   1362  HE2 HIS C   6      19.041  16.295  -9.964  1.00  0.00           H  
ATOM   1363  HE1 HIS C   6      17.014  15.508  -8.543  1.00  0.00           H  
ATOM   1364  N   ASP C   7      15.350  10.884 -14.411  1.00  0.00           N  
ATOM   1365  CA  ASP C   7      15.574  10.151 -15.674  1.00  0.00           C  
ATOM   1366  C   ASP C   7      16.244   8.760 -15.582  1.00  0.00           C  
ATOM   1367  O   ASP C   7      16.987   8.369 -16.481  1.00  0.00           O  
ATOM   1368  CB  ASP C   7      16.283  11.100 -16.647  1.00  0.00           C  
ATOM   1369  CG  ASP C   7      15.457  12.367 -16.810  1.00  0.00           C  
ATOM   1370  OD1 ASP C   7      14.426  12.299 -17.517  1.00  0.00           O  
ATOM   1371  OD2 ASP C   7      15.816  13.406 -16.217  1.00  0.00           O1-
ATOM   1372  H   ASP C   7      14.592  11.559 -14.404  1.00  0.00           H  
ATOM   1373  HA  ASP C   7      14.594   9.945 -16.100  1.00  0.00           H  
ATOM   1374  HB2 ASP C   7      16.388  10.623 -17.623  1.00  0.00           H  
ATOM   1375  HB3 ASP C   7      17.277  11.345 -16.267  1.00  0.00           H  
ATOM   1376  N   SER C   8      16.030   8.019 -14.489  1.00  0.00           N  
ATOM   1377  CA  SER C   8      16.864   6.898 -14.013  1.00  0.00           C  
ATOM   1378  C   SER C   8      18.344   7.233 -13.712  1.00  0.00           C  
ATOM   1379  O   SER C   8      18.880   6.703 -12.733  1.00  0.00           O  
ATOM   1380  CB  SER C   8      16.748   5.704 -14.966  1.00  0.00           C  
ATOM   1381  OG  SER C   8      17.229   4.522 -14.349  1.00  0.00           O  
ATOM   1382  H   SER C   8      15.352   8.388 -13.822  1.00  0.00           H  
ATOM   1383  HA  SER C   8      16.423   6.585 -13.069  1.00  0.00           H  
ATOM   1384  HB2 SER C   8      17.323   5.901 -15.872  1.00  0.00           H  
ATOM   1385  HB3 SER C   8      15.701   5.559 -15.238  1.00  0.00           H  
ATOM   1386  HG  SER C   8      17.326   3.855 -15.036  1.00  0.00           H  
ATOM   1387  N   GLY C   9      18.992   8.101 -14.497  1.00  0.00           N  
ATOM   1388  CA  GLY C   9      20.353   8.615 -14.300  1.00  0.00           C  
ATOM   1389  C   GLY C   9      20.384  10.082 -13.843  1.00  0.00           C  
ATOM   1390  O   GLY C   9      20.107  10.388 -12.681  1.00  0.00           O  
ATOM   1391  H   GLY C   9      18.470   8.472 -15.283  1.00  0.00           H  
ATOM   1392  HA2 GLY C   9      20.903   8.524 -15.237  1.00  0.00           H  
ATOM   1393  HA3 GLY C   9      20.874   8.020 -13.550  1.00  0.00           H  
ATOM   1394  N   TYR C  10      20.813  10.983 -14.733  1.00  0.00           N  
ATOM   1395  CA  TYR C  10      20.828  12.442 -14.500  1.00  0.00           C  
ATOM   1396  C   TYR C  10      20.820  13.264 -15.804  1.00  0.00           C  
ATOM   1397  O   TYR C  10      20.120  14.269 -15.912  1.00  0.00           O  
ATOM   1398  CB  TYR C  10      22.069  12.807 -13.662  1.00  0.00           C  
ATOM   1399  CG  TYR C  10      21.839  13.974 -12.724  1.00  0.00           C  
ATOM   1400  CD1 TYR C  10      21.529  13.722 -11.374  1.00  0.00           C  
ATOM   1401  CD2 TYR C  10      21.911  15.300 -13.196  1.00  0.00           C  
ATOM   1402  CE1 TYR C  10      21.292  14.792 -10.493  1.00  0.00           C  
ATOM   1403  CE2 TYR C  10      21.666  16.375 -12.319  1.00  0.00           C  
ATOM   1404  CZ  TYR C  10      21.351  16.119 -10.966  1.00  0.00           C  
ATOM   1405  OH  TYR C  10      20.998  17.137 -10.137  1.00  0.00           O  
ATOM   1406  H   TYR C  10      21.076  10.629 -15.654  1.00  0.00           H  
ATOM   1407  HA  TYR C  10      19.934  12.703 -13.935  1.00  0.00           H  
ATOM   1408  HB2 TYR C  10      22.911  13.028 -14.319  1.00  0.00           H  
ATOM   1409  HB3 TYR C  10      22.366  11.949 -13.056  1.00  0.00           H  
ATOM   1410  HD1 TYR C  10      21.469  12.700 -11.020  1.00  0.00           H  
ATOM   1411  HD2 TYR C  10      22.139  15.488 -14.237  1.00  0.00           H  
ATOM   1412  HE1 TYR C  10      21.059  14.599  -9.456  1.00  0.00           H  
ATOM   1413  HE2 TYR C  10      21.702  17.388 -12.690  1.00  0.00           H  
ATOM   1414  HH  TYR C  10      21.215  17.993 -10.517  1.00  0.00           H  
ATOM   1415  N   GLU C  11      21.561  12.765 -16.795  1.00  0.00           N  
ATOM   1416  CA  GLU C  11      21.566  13.066 -18.231  1.00  0.00           C  
ATOM   1417  C   GLU C  11      21.876  14.493 -18.714  1.00  0.00           C  
ATOM   1418  O   GLU C  11      21.234  15.483 -18.365  1.00  0.00           O  
ATOM   1419  CB  GLU C  11      20.317  12.471 -18.918  1.00  0.00           C  
ATOM   1420  CG  GLU C  11      20.046  10.998 -18.556  1.00  0.00           C  
ATOM   1421  CD  GLU C  11      21.359  10.221 -18.400  1.00  0.00           C  
ATOM   1422  OE1 GLU C  11      21.719   9.949 -17.229  1.00  0.00           O  
ATOM   1423  OE2 GLU C  11      22.075  10.109 -19.418  1.00  0.00           O1-
ATOM   1424  H   GLU C  11      22.026  11.888 -16.573  1.00  0.00           H  
ATOM   1425  HA  GLU C  11      22.407  12.484 -18.612  1.00  0.00           H  
ATOM   1426  HB2 GLU C  11      20.458  12.543 -19.998  1.00  0.00           H  
ATOM   1427  HB3 GLU C  11      19.439  13.062 -18.658  1.00  0.00           H  
ATOM   1428  HG2 GLU C  11      19.423  10.545 -19.330  1.00  0.00           H  
ATOM   1429  HG3 GLU C  11      19.487  10.965 -17.617  1.00  0.00           H  
ATOM   1430  N   VAL C  12      22.692  14.562 -19.774  1.00  0.00           N  
ATOM   1431  CA  VAL C  12      22.991  15.790 -20.542  1.00  0.00           C  
ATOM   1432  C   VAL C  12      21.788  16.355 -21.320  1.00  0.00           C  
ATOM   1433  O   VAL C  12      21.911  17.389 -21.979  1.00  0.00           O  
ATOM   1434  CB  VAL C  12      24.192  15.574 -21.490  1.00  0.00           C  
ATOM   1435  CG1 VAL C  12      25.459  15.210 -20.708  1.00  0.00           C  
ATOM   1436  CG2 VAL C  12      23.929  14.488 -22.544  1.00  0.00           C  
ATOM   1437  H   VAL C  12      23.153  13.708 -20.063  1.00  0.00           H  
ATOM   1438  HA  VAL C  12      23.277  16.561 -19.826  1.00  0.00           H  
ATOM   1439  HB  VAL C  12      24.392  16.510 -22.011  1.00  0.00           H  
ATOM   1440 HG11 VAL C  12      26.310  15.170 -21.389  1.00  0.00           H  
ATOM   1441 HG12 VAL C  12      25.658  15.969 -19.950  1.00  0.00           H  
ATOM   1442 HG13 VAL C  12      25.353  14.239 -20.224  1.00  0.00           H  
ATOM   1443 HG21 VAL C  12      24.795  14.404 -23.202  1.00  0.00           H  
ATOM   1444 HG22 VAL C  12      23.757  13.520 -22.073  1.00  0.00           H  
ATOM   1445 HG23 VAL C  12      23.065  14.752 -23.155  1.00  0.00           H  
ATOM   1446  N   HIS C  13      20.623  15.701 -21.238  1.00  0.00           N  
ATOM   1447  CA  HIS C  13      19.400  15.965 -22.004  1.00  0.00           C  
ATOM   1448  C   HIS C  13      19.009  17.442 -22.151  1.00  0.00           C  
ATOM   1449  O   HIS C  13      18.887  18.159 -21.161  1.00  0.00           O  
ATOM   1450  CB  HIS C  13      18.243  15.121 -21.437  1.00  0.00           C  
ATOM   1451  CG  HIS C  13      17.802  15.334 -20.004  1.00  0.00           C  
ATOM   1452  CD2 HIS C  13      16.617  14.869 -19.499  1.00  0.00           C  
ATOM   1453  ND1 HIS C  13      18.560  15.776 -18.929  1.00  0.00           N1+
ATOM   1454  CE1 HIS C  13      17.862  15.555 -17.802  1.00  0.00           C  
ATOM   1455  NE2 HIS C  13      16.663  15.043 -18.129  1.00  0.00           N  
ATOM   1456  H   HIS C  13      20.626  14.880 -20.650  1.00  0.00           H  
ATOM   1457  HA  HIS C  13      19.605  15.610 -23.012  1.00  0.00           H  
ATOM   1458  HB2 HIS C  13      18.513  14.067 -21.530  1.00  0.00           H  
ATOM   1459  HB3 HIS C  13      17.370  15.291 -22.068  1.00  0.00           H  
ATOM   1460  HD1 HIS C  13      19.561  15.978 -18.929  1.00  0.00           H  
ATOM   1461  HD2 HIS C  13      15.852  14.329 -20.049  1.00  0.00           H  
ATOM   1462  HE2 HIS C  13      16.046  14.577 -17.444  1.00  0.00           H  
ATOM   1463  HE1 HIS C  13      18.274  15.580 -16.796  1.00  0.00           H  
ATOM   1464  N   HIS C  14      18.832  17.880 -23.407  1.00  0.00           N  
ATOM   1465  CA  HIS C  14      18.497  19.254 -23.820  1.00  0.00           C  
ATOM   1466  C   HIS C  14      17.863  19.256 -25.226  1.00  0.00           C  
ATOM   1467  O   HIS C  14      16.645  19.395 -25.348  1.00  0.00           O  
ATOM   1468  CB  HIS C  14      19.753  20.161 -23.776  1.00  0.00           C  
ATOM   1469  CG  HIS C  14      20.189  20.620 -22.405  1.00  0.00           C  
ATOM   1470  CD2 HIS C  14      19.734  21.724 -21.737  1.00  0.00           C  
ATOM   1471  ND1 HIS C  14      21.150  20.021 -21.616  1.00  0.00           N1+
ATOM   1472  CE1 HIS C  14      21.256  20.722 -20.471  1.00  0.00           C  
ATOM   1473  NE2 HIS C  14      20.410  21.773 -20.529  1.00  0.00           N  
ATOM   1474  H   HIS C  14      18.842  17.174 -24.134  1.00  0.00           H  
ATOM   1475  HA  HIS C  14      17.750  19.663 -23.138  1.00  0.00           H  
ATOM   1476  HB2 HIS C  14      19.553  21.063 -24.347  1.00  0.00           H  
ATOM   1477  HB3 HIS C  14      20.592  19.655 -24.258  1.00  0.00           H  
ATOM   1478  HD1 HIS C  14      21.593  19.121 -21.817  1.00  0.00           H  
ATOM   1479  HD2 HIS C  14      18.987  22.423 -22.094  1.00  0.00           H  
ATOM   1480  HE2 HIS C  14      20.274  22.464 -19.797  1.00  0.00           H  
ATOM   1481  HE1 HIS C  14      21.890  20.458 -19.629  1.00  0.00           H  
ATOM   1482  N   GLN C  15      18.690  19.053 -26.258  1.00  0.00           N  
ATOM   1483  CA  GLN C  15      18.355  19.103 -27.688  1.00  0.00           C  
ATOM   1484  C   GLN C  15      18.579  17.747 -28.373  1.00  0.00           C  
ATOM   1485  O   GLN C  15      19.483  17.006 -27.988  1.00  0.00           O  
ATOM   1486  CB  GLN C  15      19.261  20.131 -28.415  1.00  0.00           C  
ATOM   1487  CG  GLN C  15      18.901  21.619 -28.307  1.00  0.00           C  
ATOM   1488  CD  GLN C  15      19.234  22.235 -26.959  1.00  0.00           C  
ATOM   1489  NE2 GLN C  15      20.465  22.635 -26.722  1.00  0.00           N  
ATOM   1490  OE1 GLN C  15      18.393  22.345 -26.083  1.00  0.00           O  
ATOM   1491  H   GLN C  15      19.648  18.825 -26.044  1.00  0.00           H  
ATOM   1492  HA  GLN C  15      17.309  19.370 -27.825  1.00  0.00           H  
ATOM   1493  HB2 GLN C  15      19.237  19.907 -29.480  1.00  0.00           H  
ATOM   1494  HB3 GLN C  15      20.295  19.988 -28.095  1.00  0.00           H  
ATOM   1495  HG2 GLN C  15      17.847  21.761 -28.528  1.00  0.00           H  
ATOM   1496  HG3 GLN C  15      19.464  22.160 -29.068  1.00  0.00           H  
ATOM   1497 HE21 GLN C  15      20.632  23.112 -25.855  1.00  0.00           H  
ATOM   1498 HE22 GLN C  15      21.165  22.588 -27.443  1.00  0.00           H  
ATOM   1499  N   LYS C  16      17.983  17.600 -29.563  1.00  0.00           N  
ATOM   1500  CA  LYS C  16      18.665  17.016 -30.731  1.00  0.00           C  
ATOM   1501  C   LYS C  16      18.365  17.847 -31.988  1.00  0.00           C  
ATOM   1502  O   LYS C  16      17.235  18.312 -32.151  1.00  0.00           O  
ATOM   1503  CB  LYS C  16      18.267  15.541 -30.876  1.00  0.00           C  
ATOM   1504  CG  LYS C  16      19.118  14.769 -31.894  1.00  0.00           C  
ATOM   1505  CD  LYS C  16      18.563  13.360 -32.170  1.00  0.00           C  
ATOM   1506  CE  LYS C  16      18.581  12.429 -30.948  1.00  0.00           C  
ATOM   1507  NZ  LYS C  16      19.957  12.072 -30.544  1.00  0.00           N1+
ATOM   1508  H   LYS C  16      17.175  18.181 -29.754  1.00  0.00           H  
ATOM   1509  HA  LYS C  16      19.741  17.057 -30.554  1.00  0.00           H  
ATOM   1510  HB2 LYS C  16      17.219  15.490 -31.170  1.00  0.00           H  
ATOM   1511  HB3 LYS C  16      18.397  15.066 -29.904  1.00  0.00           H  
ATOM   1512  HG2 LYS C  16      20.144  14.701 -31.533  1.00  0.00           H  
ATOM   1513  HG3 LYS C  16      19.130  15.317 -32.833  1.00  0.00           H  
ATOM   1514  HD2 LYS C  16      19.143  12.903 -32.974  1.00  0.00           H  
ATOM   1515  HD3 LYS C  16      17.534  13.453 -32.522  1.00  0.00           H  
ATOM   1516  HE2 LYS C  16      18.025  11.517 -31.185  1.00  0.00           H  
ATOM   1517  HE3 LYS C  16      18.074  12.913 -30.109  1.00  0.00           H  
ATOM   1518  HZ1 LYS C  16      20.486  12.883 -30.263  1.00  0.00           H  
ATOM   1519  HZ2 LYS C  16      19.927  11.503 -29.689  1.00  0.00           H  
ATOM   1520  HZ3 LYS C  16      20.453  11.548 -31.246  1.00  0.00           H  
ATOM   1521  N   LEU C  17      19.385  18.046 -32.829  1.00  0.00           N  
ATOM   1522  CA  LEU C  17      19.328  18.720 -34.134  1.00  0.00           C  
ATOM   1523  C   LEU C  17      19.679  17.698 -35.227  1.00  0.00           C  
ATOM   1524  O   LEU C  17      20.765  17.122 -35.181  1.00  0.00           O  
ATOM   1525  CB  LEU C  17      20.340  19.889 -34.191  1.00  0.00           C  
ATOM   1526  CG  LEU C  17      19.911  21.230 -33.570  1.00  0.00           C  
ATOM   1527  CD1 LEU C  17      19.683  21.161 -32.058  1.00  0.00           C  
ATOM   1528  CD2 LEU C  17      20.999  22.275 -33.823  1.00  0.00           C  
ATOM   1529  H   LEU C  17      20.267  17.610 -32.607  1.00  0.00           H  
ATOM   1530  HA  LEU C  17      18.328  19.108 -34.323  1.00  0.00           H  
ATOM   1531  HB2 LEU C  17      20.545  20.087 -35.244  1.00  0.00           H  
ATOM   1532  HB3 LEU C  17      21.282  19.568 -33.742  1.00  0.00           H  
ATOM   1533  HG  LEU C  17      18.997  21.569 -34.054  1.00  0.00           H  
ATOM   1534 HD11 LEU C  17      18.794  20.571 -31.851  1.00  0.00           H  
ATOM   1535 HD12 LEU C  17      20.551  20.716 -31.572  1.00  0.00           H  
ATOM   1536 HD13 LEU C  17      19.523  22.163 -31.662  1.00  0.00           H  
ATOM   1537 HD21 LEU C  17      21.152  22.394 -34.896  1.00  0.00           H  
ATOM   1538 HD22 LEU C  17      20.694  23.236 -33.410  1.00  0.00           H  
ATOM   1539 HD23 LEU C  17      21.935  21.964 -33.360  1.00  0.00           H  
ATOM   1540  N   VAL C  18      18.779  17.461 -36.182  1.00  0.00           N  
ATOM   1541  CA  VAL C  18      18.968  16.558 -37.338  1.00  0.00           C  
ATOM   1542  C   VAL C  18      17.981  16.949 -38.450  1.00  0.00           C  
ATOM   1543  O   VAL C  18      17.033  17.694 -38.214  1.00  0.00           O  
ATOM   1544  CB  VAL C  18      18.742  15.051 -37.006  1.00  0.00           C  
ATOM   1545  CG1 VAL C  18      19.712  14.171 -37.809  1.00  0.00           C  
ATOM   1546  CG2 VAL C  18      18.906  14.605 -35.547  1.00  0.00           C  
ATOM   1547  H   VAL C  18      17.917  18.004 -36.171  1.00  0.00           H  
ATOM   1548  HA  VAL C  18      19.983  16.690 -37.714  1.00  0.00           H  
ATOM   1549  HB  VAL C  18      17.722  14.793 -37.284  1.00  0.00           H  
ATOM   1550 HG11 VAL C  18      20.742  14.389 -37.527  1.00  0.00           H  
ATOM   1551 HG12 VAL C  18      19.499  13.119 -37.613  1.00  0.00           H  
ATOM   1552 HG13 VAL C  18      19.592  14.323 -38.878  1.00  0.00           H  
ATOM   1553 HG21 VAL C  18      19.938  14.734 -35.224  1.00  0.00           H  
ATOM   1554 HG22 VAL C  18      18.239  15.175 -34.909  1.00  0.00           H  
ATOM   1555 HG23 VAL C  18      18.636  13.551 -35.465  1.00  0.00           H  
ATOM   1556  N   PHE C  19      18.095  16.341 -39.627  1.00  0.00           N  
ATOM   1557  CA  PHE C  19      16.952  16.117 -40.513  1.00  0.00           C  
ATOM   1558  C   PHE C  19      16.644  14.613 -40.476  1.00  0.00           C  
ATOM   1559  O   PHE C  19      17.571  13.828 -40.673  1.00  0.00           O  
ATOM   1560  CB  PHE C  19      17.285  16.639 -41.920  1.00  0.00           C  
ATOM   1561  CG  PHE C  19      16.106  17.236 -42.662  1.00  0.00           C  
ATOM   1562  CD1 PHE C  19      16.136  18.584 -43.057  1.00  0.00           C  
ATOM   1563  CD2 PHE C  19      14.981  16.455 -42.972  1.00  0.00           C  
ATOM   1564  CE1 PHE C  19      15.057  19.151 -43.758  1.00  0.00           C  
ATOM   1565  CE2 PHE C  19      13.916  17.007 -43.699  1.00  0.00           C  
ATOM   1566  CZ  PHE C  19      13.941  18.359 -44.074  1.00  0.00           C  
ATOM   1567  H   PHE C  19      18.869  15.706 -39.757  1.00  0.00           H  
ATOM   1568  HA  PHE C  19      16.079  16.658 -40.146  1.00  0.00           H  
ATOM   1569  HB2 PHE C  19      17.710  15.833 -42.520  1.00  0.00           H  
ATOM   1570  HB3 PHE C  19      18.053  17.410 -41.836  1.00  0.00           H  
ATOM   1571  HD1 PHE C  19      16.991  19.191 -42.809  1.00  0.00           H  
ATOM   1572  HD2 PHE C  19      14.934  15.423 -42.667  1.00  0.00           H  
ATOM   1573  HE1 PHE C  19      15.091  20.192 -44.047  1.00  0.00           H  
ATOM   1574  HE2 PHE C  19      13.073  16.389 -43.959  1.00  0.00           H  
ATOM   1575  HZ  PHE C  19      13.097  18.784 -44.594  1.00  0.00           H  
ATOM   1576  N   PHE C  20      15.385  14.229 -40.221  1.00  0.00           N  
ATOM   1577  CA  PHE C  20      14.947  12.855 -39.912  1.00  0.00           C  
ATOM   1578  C   PHE C  20      15.564  12.256 -38.628  1.00  0.00           C  
ATOM   1579  O   PHE C  20      16.647  12.624 -38.174  1.00  0.00           O  
ATOM   1580  CB  PHE C  20      15.145  11.901 -41.115  1.00  0.00           C  
ATOM   1581  CG  PHE C  20      14.921  12.515 -42.486  1.00  0.00           C  
ATOM   1582  CD1 PHE C  20      13.618  12.686 -42.983  1.00  0.00           C  
ATOM   1583  CD2 PHE C  20      16.021  12.963 -43.245  1.00  0.00           C  
ATOM   1584  CE1 PHE C  20      13.416  13.358 -44.201  1.00  0.00           C  
ATOM   1585  CE2 PHE C  20      15.817  13.651 -44.452  1.00  0.00           C  
ATOM   1586  CZ  PHE C  20      14.511  13.864 -44.921  1.00  0.00           C  
ATOM   1587  H   PHE C  20      14.677  14.942 -40.100  1.00  0.00           H  
ATOM   1588  HA  PHE C  20      13.870  12.907 -39.736  1.00  0.00           H  
ATOM   1589  HB2 PHE C  20      14.471  11.050 -41.001  1.00  0.00           H  
ATOM   1590  HB3 PHE C  20      16.161  11.506 -41.081  1.00  0.00           H  
ATOM   1591  HD1 PHE C  20      12.773  12.309 -42.423  1.00  0.00           H  
ATOM   1592  HD2 PHE C  20      17.026  12.810 -42.879  1.00  0.00           H  
ATOM   1593  HE1 PHE C  20      12.416  13.494 -44.577  1.00  0.00           H  
ATOM   1594  HE2 PHE C  20      16.662  14.038 -45.003  1.00  0.00           H  
ATOM   1595  HZ  PHE C  20      14.350  14.416 -45.835  1.00  0.00           H  
ATOM   1596  N   ALA C  21      14.898  11.243 -38.085  1.00  0.00           N  
ATOM   1597  CA  ALA C  21      15.508  10.153 -37.315  1.00  0.00           C  
ATOM   1598  C   ALA C  21      15.008   8.769 -37.806  1.00  0.00           C  
ATOM   1599  O   ALA C  21      15.111   7.770 -37.096  1.00  0.00           O  
ATOM   1600  CB  ALA C  21      15.285  10.400 -35.816  1.00  0.00           C  
ATOM   1601  H   ALA C  21      13.928  11.110 -38.376  1.00  0.00           H  
ATOM   1602  HA  ALA C  21      16.582  10.166 -37.499  1.00  0.00           H  
ATOM   1603  HB1 ALA C  21      14.220  10.365 -35.590  1.00  0.00           H  
ATOM   1604  HB2 ALA C  21      15.795   9.629 -35.239  1.00  0.00           H  
ATOM   1605  HB3 ALA C  21      15.683  11.377 -35.542  1.00  0.00           H  
ATOM   1606  N   GLU C  22      14.447   8.730 -39.020  1.00  0.00           N  
ATOM   1607  CA  GLU C  22      13.671   7.631 -39.601  1.00  0.00           C  
ATOM   1608  C   GLU C  22      14.167   7.279 -41.019  1.00  0.00           C  
ATOM   1609  O   GLU C  22      14.947   8.022 -41.620  1.00  0.00           O  
ATOM   1610  CB  GLU C  22      12.178   8.029 -39.659  1.00  0.00           C  
ATOM   1611  CG  GLU C  22      11.581   8.591 -38.352  1.00  0.00           C  
ATOM   1612  CD  GLU C  22      11.949  10.058 -38.046  1.00  0.00           C  
ATOM   1613  OE1 GLU C  22      12.243  10.842 -38.980  1.00  0.00           O  
ATOM   1614  OE2 GLU C  22      11.984  10.420 -36.849  1.00  0.00           O1-
ATOM   1615  H   GLU C  22      14.426   9.587 -39.550  1.00  0.00           H  
ATOM   1616  HA  GLU C  22      13.771   6.741 -38.979  1.00  0.00           H  
ATOM   1617  HB2 GLU C  22      11.611   7.134 -39.920  1.00  0.00           H  
ATOM   1618  HB3 GLU C  22      12.024   8.750 -40.463  1.00  0.00           H  
ATOM   1619  HG2 GLU C  22      11.894   7.950 -37.525  1.00  0.00           H  
ATOM   1620  HG3 GLU C  22      10.496   8.514 -38.419  1.00  0.00           H  
ATOM   1621  N   ASP C  23      13.696   6.161 -41.579  1.00  0.00           N  
ATOM   1622  CA  ASP C  23      13.938   5.791 -42.979  1.00  0.00           C  
ATOM   1623  C   ASP C  23      13.312   6.797 -43.968  1.00  0.00           C  
ATOM   1624  O   ASP C  23      12.236   7.346 -43.731  1.00  0.00           O  
ATOM   1625  CB  ASP C  23      13.414   4.374 -43.244  1.00  0.00           C  
ATOM   1626  CG  ASP C  23      14.132   3.339 -42.378  1.00  0.00           C  
ATOM   1627  OD1 ASP C  23      13.628   3.076 -41.261  1.00  0.00           O  
ATOM   1628  OD2 ASP C  23      15.186   2.840 -42.833  1.00  0.00           O1-
ATOM   1629  H   ASP C  23      13.107   5.540 -41.042  1.00  0.00           H  
ATOM   1630  HA  ASP C  23      15.016   5.783 -43.145  1.00  0.00           H  
ATOM   1631  HB2 ASP C  23      13.570   4.128 -44.296  1.00  0.00           H  
ATOM   1632  HB3 ASP C  23      12.341   4.340 -43.045  1.00  0.00           H  
ATOM   1633  N   VAL C  24      13.999   7.051 -45.089  1.00  0.00           N  
ATOM   1634  CA  VAL C  24      13.622   8.080 -46.072  1.00  0.00           C  
ATOM   1635  C   VAL C  24      14.233   7.801 -47.452  1.00  0.00           C  
ATOM   1636  O   VAL C  24      15.351   7.297 -47.553  1.00  0.00           O  
ATOM   1637  CB  VAL C  24      14.011   9.485 -45.554  1.00  0.00           C  
ATOM   1638  CG1 VAL C  24      15.468   9.593 -45.076  1.00  0.00           C  
ATOM   1639  CG2 VAL C  24      13.791  10.575 -46.608  1.00  0.00           C  
ATOM   1640  H   VAL C  24      14.863   6.555 -45.248  1.00  0.00           H  
ATOM   1641  HA  VAL C  24      12.537   8.058 -46.181  1.00  0.00           H  
ATOM   1642  HB  VAL C  24      13.370   9.719 -44.704  1.00  0.00           H  
ATOM   1643 HG11 VAL C  24      15.632   8.920 -44.234  1.00  0.00           H  
ATOM   1644 HG12 VAL C  24      16.155   9.337 -45.883  1.00  0.00           H  
ATOM   1645 HG13 VAL C  24      15.664  10.604 -44.724  1.00  0.00           H  
ATOM   1646 HG21 VAL C  24      12.801  10.492 -47.046  1.00  0.00           H  
ATOM   1647 HG22 VAL C  24      13.876  11.550 -46.140  1.00  0.00           H  
ATOM   1648 HG23 VAL C  24      14.526  10.490 -47.406  1.00  0.00           H  
ATOM   1649  N   GLY C  25      13.514   8.169 -48.518  1.00  0.00           N  
ATOM   1650  CA  GLY C  25      13.964   8.085 -49.911  1.00  0.00           C  
ATOM   1651  C   GLY C  25      14.704   9.329 -50.438  1.00  0.00           C  
ATOM   1652  O   GLY C  25      15.754   9.724 -49.930  1.00  0.00           O  
ATOM   1653  H   GLY C  25      12.585   8.539 -48.335  1.00  0.00           H  
ATOM   1654  HA2 GLY C  25      13.102   7.883 -50.542  1.00  0.00           H  
ATOM   1655  HA3 GLY C  25      14.641   7.237 -50.016  1.00  0.00           H  
ATOM   1656  N   SER C  26      14.231   9.891 -51.556  1.00  0.00           N  
ATOM   1657  CA  SER C  26      14.995  10.824 -52.403  1.00  0.00           C  
ATOM   1658  C   SER C  26      15.085  12.255 -51.847  1.00  0.00           C  
ATOM   1659  O   SER C  26      14.344  13.162 -52.230  1.00  0.00           O  
ATOM   1660  CB  SER C  26      14.488  10.771 -53.851  1.00  0.00           C  
ATOM   1661  OG  SER C  26      13.082  10.890 -53.927  1.00  0.00           O  
ATOM   1662  H   SER C  26      13.321   9.592 -51.897  1.00  0.00           H  
ATOM   1663  HA  SER C  26      16.021  10.454 -52.440  1.00  0.00           H  
ATOM   1664  HB2 SER C  26      14.775   9.809 -54.278  1.00  0.00           H  
ATOM   1665  HB3 SER C  26      14.959  11.562 -54.436  1.00  0.00           H  
ATOM   1666  HG  SER C  26      12.783  10.443 -54.725  1.00  0.00           H  
ATOM   1667  N   ASN C  27      16.066  12.474 -50.970  1.00  0.00           N  
ATOM   1668  CA  ASN C  27      16.385  13.766 -50.354  1.00  0.00           C  
ATOM   1669  C   ASN C  27      17.233  14.673 -51.264  1.00  0.00           C  
ATOM   1670  O   ASN C  27      18.423  14.887 -51.021  1.00  0.00           O  
ATOM   1671  CB  ASN C  27      17.069  13.498 -49.004  1.00  0.00           C  
ATOM   1672  CG  ASN C  27      16.132  12.889 -47.988  1.00  0.00           C  
ATOM   1673  ND2 ASN C  27      16.660  12.121 -47.066  1.00  0.00           N  
ATOM   1674  OD1 ASN C  27      14.939  13.150 -47.981  1.00  0.00           O  
ATOM   1675  H   ASN C  27      16.559  11.655 -50.633  1.00  0.00           H  
ATOM   1676  HA  ASN C  27      15.454  14.303 -50.167  1.00  0.00           H  
ATOM   1677  HB2 ASN C  27      17.431  14.436 -48.585  1.00  0.00           H  
ATOM   1678  HB3 ASN C  27      17.927  12.842 -49.154  1.00  0.00           H  
ATOM   1679 HD21 ASN C  27      16.033  11.735 -46.375  1.00  0.00           H  
ATOM   1680 HD22 ASN C  27      17.632  11.875 -47.097  1.00  0.00           H  
ATOM   1681  N   LYS C  28      16.619  15.273 -52.289  1.00  0.00           N  
ATOM   1682  CA  LYS C  28      17.272  16.300 -53.113  1.00  0.00           C  
ATOM   1683  C   LYS C  28      17.273  17.642 -52.370  1.00  0.00           C  
ATOM   1684  O   LYS C  28      16.410  18.483 -52.594  1.00  0.00           O  
ATOM   1685  CB  LYS C  28      16.623  16.342 -54.510  1.00  0.00           C  
ATOM   1686  CG  LYS C  28      17.203  17.403 -55.466  1.00  0.00           C  
ATOM   1687  CD  LYS C  28      18.728  17.381 -55.628  1.00  0.00           C  
ATOM   1688  CE  LYS C  28      19.141  18.478 -56.614  1.00  0.00           C  
ATOM   1689  NZ  LYS C  28      20.606  18.511 -56.803  1.00  0.00           N1+
ATOM   1690  H   LYS C  28      15.617  15.126 -52.390  1.00  0.00           H  
ATOM   1691  HA  LYS C  28      18.315  16.012 -53.247  1.00  0.00           H  
ATOM   1692  HB2 LYS C  28      15.553  16.527 -54.401  1.00  0.00           H  
ATOM   1693  HB3 LYS C  28      16.744  15.361 -54.974  1.00  0.00           H  
ATOM   1694  HG2 LYS C  28      16.909  18.395 -55.121  1.00  0.00           H  
ATOM   1695  HG3 LYS C  28      16.755  17.247 -56.449  1.00  0.00           H  
ATOM   1696  HD2 LYS C  28      19.042  16.405 -56.002  1.00  0.00           H  
ATOM   1697  HD3 LYS C  28      19.208  17.579 -54.669  1.00  0.00           H  
ATOM   1698  HE2 LYS C  28      18.803  19.444 -56.225  1.00  0.00           H  
ATOM   1699  HE3 LYS C  28      18.635  18.323 -57.570  1.00  0.00           H  
ATOM   1700  HZ1 LYS C  28      20.913  19.294 -57.390  1.00  0.00           H  
ATOM   1701  HZ2 LYS C  28      21.103  18.776 -55.946  1.00  0.00           H  
ATOM   1702  HZ3 LYS C  28      21.004  17.666 -57.171  1.00  0.00           H  
ATOM   1703  N   GLY C  29      18.242  17.818 -51.469  1.00  0.00           N  
ATOM   1704  CA  GLY C  29      18.499  19.084 -50.770  1.00  0.00           C  
ATOM   1705  C   GLY C  29      17.613  19.351 -49.547  1.00  0.00           C  
ATOM   1706  O   GLY C  29      17.064  20.442 -49.411  1.00  0.00           O  
ATOM   1707  H   GLY C  29      18.852  17.030 -51.294  1.00  0.00           H  
ATOM   1708  HA2 GLY C  29      18.380  19.909 -51.469  1.00  0.00           H  
ATOM   1709  HA3 GLY C  29      19.533  19.081 -50.429  1.00  0.00           H  
ATOM   1710  N   ALA C  30      17.472  18.361 -48.661  1.00  0.00           N  
ATOM   1711  CA  ALA C  30      16.868  18.524 -47.335  1.00  0.00           C  
ATOM   1712  C   ALA C  30      17.963  18.837 -46.291  1.00  0.00           C  
ATOM   1713  O   ALA C  30      18.842  17.999 -46.081  1.00  0.00           O  
ATOM   1714  CB  ALA C  30      16.082  17.247 -47.010  1.00  0.00           C  
ATOM   1715  H   ALA C  30      17.961  17.497 -48.833  1.00  0.00           H  
ATOM   1716  HA  ALA C  30      16.161  19.351 -47.354  1.00  0.00           H  
ATOM   1717  HB1 ALA C  30      15.628  17.339 -46.025  1.00  0.00           H  
ATOM   1718  HB2 ALA C  30      15.296  17.095 -47.751  1.00  0.00           H  
ATOM   1719  HB3 ALA C  30      16.749  16.385 -47.005  1.00  0.00           H  
ATOM   1720  N   ILE C  31      17.967  20.042 -45.697  1.00  0.00           N  
ATOM   1721  CA  ILE C  31      19.070  20.539 -44.839  1.00  0.00           C  
ATOM   1722  C   ILE C  31      18.611  21.207 -43.528  1.00  0.00           C  
ATOM   1723  O   ILE C  31      17.455  21.604 -43.379  1.00  0.00           O  
ATOM   1724  CB  ILE C  31      20.054  21.437 -45.639  1.00  0.00           C  
ATOM   1725  CG1 ILE C  31      19.470  22.729 -46.258  1.00  0.00           C  
ATOM   1726  CG2 ILE C  31      20.718  20.622 -46.763  1.00  0.00           C  
ATOM   1727  CD1 ILE C  31      19.205  23.859 -45.254  1.00  0.00           C  
ATOM   1728  H   ILE C  31      17.218  20.689 -45.926  1.00  0.00           H  
ATOM   1729  HA  ILE C  31      19.646  19.672 -44.516  1.00  0.00           H  
ATOM   1730  HB  ILE C  31      20.859  21.730 -44.962  1.00  0.00           H  
ATOM   1731 HG12 ILE C  31      18.553  22.501 -46.802  1.00  0.00           H  
ATOM   1732 HG13 ILE C  31      20.190  23.121 -46.977  1.00  0.00           H  
ATOM   1733 HG21 ILE C  31      21.103  19.680 -46.369  1.00  0.00           H  
ATOM   1734 HG22 ILE C  31      20.000  20.411 -47.556  1.00  0.00           H  
ATOM   1735 HG23 ILE C  31      21.554  21.183 -47.182  1.00  0.00           H  
ATOM   1736 HD11 ILE C  31      19.006  24.782 -45.799  1.00  0.00           H  
ATOM   1737 HD12 ILE C  31      18.337  23.633 -44.641  1.00  0.00           H  
ATOM   1738 HD13 ILE C  31      20.076  24.010 -44.616  1.00  0.00           H  
ATOM   1739  N   ILE C  32      19.538  21.331 -42.569  1.00  0.00           N  
ATOM   1740  CA  ILE C  32      19.347  21.976 -41.258  1.00  0.00           C  
ATOM   1741  C   ILE C  32      20.406  23.064 -41.015  1.00  0.00           C  
ATOM   1742  O   ILE C  32      21.551  22.910 -41.439  1.00  0.00           O  
ATOM   1743  CB  ILE C  32      19.299  20.924 -40.116  1.00  0.00           C  
ATOM   1744  CG1 ILE C  32      19.054  21.605 -38.745  1.00  0.00           C  
ATOM   1745  CG2 ILE C  32      20.562  20.043 -40.063  1.00  0.00           C  
ATOM   1746  CD1 ILE C  32      18.549  20.664 -37.648  1.00  0.00           C  
ATOM   1747  H   ILE C  32      20.479  21.031 -42.776  1.00  0.00           H  
ATOM   1748  HA  ILE C  32      18.382  22.470 -41.279  1.00  0.00           H  
ATOM   1749  HB  ILE C  32      18.457  20.261 -40.322  1.00  0.00           H  
ATOM   1750 HG12 ILE C  32      18.307  22.389 -38.861  1.00  0.00           H  
ATOM   1751 HG13 ILE C  32      19.977  22.071 -38.398  1.00  0.00           H  
ATOM   1752 HG21 ILE C  32      21.443  20.651 -39.853  1.00  0.00           H  
ATOM   1753 HG22 ILE C  32      20.463  19.286 -39.286  1.00  0.00           H  
ATOM   1754 HG23 ILE C  32      20.704  19.526 -41.011  1.00  0.00           H  
ATOM   1755 HD11 ILE C  32      17.599  20.225 -37.951  1.00  0.00           H  
ATOM   1756 HD12 ILE C  32      19.276  19.878 -37.457  1.00  0.00           H  
ATOM   1757 HD13 ILE C  32      18.394  21.230 -36.729  1.00  0.00           H  
ATOM   1758  N   GLY C  33      20.060  24.133 -40.288  1.00  0.00           N  
ATOM   1759  CA  GLY C  33      21.036  25.129 -39.828  1.00  0.00           C  
ATOM   1760  C   GLY C  33      20.489  26.160 -38.836  1.00  0.00           C  
ATOM   1761  O   GLY C  33      19.287  26.247 -38.601  1.00  0.00           O  
ATOM   1762  H   GLY C  33      19.088  24.246 -40.014  1.00  0.00           H  
ATOM   1763  HA2 GLY C  33      21.425  25.663 -40.695  1.00  0.00           H  
ATOM   1764  HA3 GLY C  33      21.871  24.611 -39.355  1.00  0.00           H  
ATOM   1765  N   LEU C  34      21.379  26.971 -38.258  1.00  0.00           N  
ATOM   1766  CA  LEU C  34      21.033  28.180 -37.502  1.00  0.00           C  
ATOM   1767  C   LEU C  34      21.895  29.354 -37.993  1.00  0.00           C  
ATOM   1768  O   LEU C  34      23.060  29.153 -38.327  1.00  0.00           O  
ATOM   1769  CB  LEU C  34      21.198  27.979 -35.981  1.00  0.00           C  
ATOM   1770  CG  LEU C  34      20.121  27.118 -35.287  1.00  0.00           C  
ATOM   1771  CD1 LEU C  34      20.406  25.614 -35.334  1.00  0.00           C  
ATOM   1772  CD2 LEU C  34      20.051  27.493 -33.804  1.00  0.00           C  
ATOM   1773  H   LEU C  34      22.357  26.858 -38.488  1.00  0.00           H  
ATOM   1774  HA  LEU C  34      19.994  28.434 -37.700  1.00  0.00           H  
ATOM   1775  HB2 LEU C  34      21.157  28.974 -35.534  1.00  0.00           H  
ATOM   1776  HB3 LEU C  34      22.189  27.575 -35.768  1.00  0.00           H  
ATOM   1777  HG  LEU C  34      19.148  27.314 -35.738  1.00  0.00           H  
ATOM   1778 HD11 LEU C  34      19.625  25.077 -34.796  1.00  0.00           H  
ATOM   1779 HD12 LEU C  34      20.407  25.256 -36.358  1.00  0.00           H  
ATOM   1780 HD13 LEU C  34      21.372  25.400 -34.878  1.00  0.00           H  
ATOM   1781 HD21 LEU C  34      19.311  26.877 -33.295  1.00  0.00           H  
ATOM   1782 HD22 LEU C  34      21.023  27.344 -33.334  1.00  0.00           H  
ATOM   1783 HD23 LEU C  34      19.760  28.539 -33.701  1.00  0.00           H  
ATOM   1784  N   MET C  35      21.331  30.565 -38.038  1.00  0.00           N  
ATOM   1785  CA  MET C  35      21.978  31.800 -38.531  1.00  0.00           C  
ATOM   1786  C   MET C  35      22.442  31.761 -40.007  1.00  0.00           C  
ATOM   1787  O   MET C  35      23.233  32.605 -40.431  1.00  0.00           O  
ATOM   1788  CB  MET C  35      23.123  32.245 -37.593  1.00  0.00           C  
ATOM   1789  CG  MET C  35      22.807  32.220 -36.090  1.00  0.00           C  
ATOM   1790  SD  MET C  35      21.373  33.180 -35.526  1.00  0.00           S  
ATOM   1791  CE  MET C  35      21.844  34.852 -36.045  1.00  0.00           C  
ATOM   1792  H   MET C  35      20.358  30.636 -37.757  1.00  0.00           H  
ATOM   1793  HA  MET C  35      21.220  32.581 -38.491  1.00  0.00           H  
ATOM   1794  HB2 MET C  35      23.423  33.257 -37.866  1.00  0.00           H  
ATOM   1795  HB3 MET C  35      23.985  31.599 -37.762  1.00  0.00           H  
ATOM   1796  HG2 MET C  35      23.686  32.585 -35.558  1.00  0.00           H  
ATOM   1797  HG3 MET C  35      22.658  31.184 -35.786  1.00  0.00           H  
ATOM   1798  HE1 MET C  35      21.894  34.901 -37.133  1.00  0.00           H  
ATOM   1799  HE2 MET C  35      21.099  35.563 -35.691  1.00  0.00           H  
ATOM   1800  HE3 MET C  35      22.816  35.108 -35.622  1.00  0.00           H  
ATOM   1801  N   VAL C  36      22.017  30.763 -40.794  1.00  0.00           N  
ATOM   1802  CA  VAL C  36      22.579  30.503 -42.130  1.00  0.00           C  
ATOM   1803  C   VAL C  36      21.943  31.407 -43.189  1.00  0.00           C  
ATOM   1804  O   VAL C  36      20.866  31.116 -43.713  1.00  0.00           O  
ATOM   1805  CB  VAL C  36      22.504  29.016 -42.537  1.00  0.00           C  
ATOM   1806  CG1 VAL C  36      23.374  28.770 -43.773  1.00  0.00           C  
ATOM   1807  CG2 VAL C  36      22.999  28.071 -41.437  1.00  0.00           C  
ATOM   1808  H   VAL C  36      21.357  30.111 -40.407  1.00  0.00           H  
ATOM   1809  HA  VAL C  36      23.640  30.751 -42.086  1.00  0.00           H  
ATOM   1810  HB  VAL C  36      21.475  28.745 -42.772  1.00  0.00           H  
ATOM   1811 HG11 VAL C  36      24.410  29.041 -43.566  1.00  0.00           H  
ATOM   1812 HG12 VAL C  36      23.333  27.717 -44.049  1.00  0.00           H  
ATOM   1813 HG13 VAL C  36      23.008  29.365 -44.610  1.00  0.00           H  
ATOM   1814 HG21 VAL C  36      23.985  28.382 -41.089  1.00  0.00           H  
ATOM   1815 HG22 VAL C  36      22.302  28.088 -40.605  1.00  0.00           H  
ATOM   1816 HG23 VAL C  36      23.055  27.050 -41.816  1.00  0.00           H  
ATOM   1817  N   GLY C  37      22.653  32.475 -43.550  1.00  0.00           N  
ATOM   1818  CA  GLY C  37      22.336  33.314 -44.704  1.00  0.00           C  
ATOM   1819  C   GLY C  37      22.937  32.773 -46.007  1.00  0.00           C  
ATOM   1820  O   GLY C  37      24.118  32.436 -46.047  1.00  0.00           O  
ATOM   1821  H   GLY C  37      23.495  32.678 -43.030  1.00  0.00           H  
ATOM   1822  HA2 GLY C  37      22.736  34.314 -44.539  1.00  0.00           H  
ATOM   1823  HA3 GLY C  37      21.256  33.403 -44.803  1.00  0.00           H  
ATOM   1824  N   GLY C  38      22.158  32.757 -47.091  1.00  0.00           N  
ATOM   1825  CA  GLY C  38      22.671  32.681 -48.469  1.00  0.00           C  
ATOM   1826  C   GLY C  38      23.308  31.357 -48.916  1.00  0.00           C  
ATOM   1827  O   GLY C  38      23.954  31.332 -49.961  1.00  0.00           O  
ATOM   1828  H   GLY C  38      21.172  32.964 -46.961  1.00  0.00           H  
ATOM   1829  HA2 GLY C  38      23.421  33.460 -48.601  1.00  0.00           H  
ATOM   1830  HA3 GLY C  38      21.853  32.893 -49.154  1.00  0.00           H  
ATOM   1831  N   VAL C  39      23.176  30.266 -48.152  1.00  0.00           N  
ATOM   1832  CA  VAL C  39      23.761  28.965 -48.530  1.00  0.00           C  
ATOM   1833  C   VAL C  39      23.094  28.387 -49.784  1.00  0.00           C  
ATOM   1834  O   VAL C  39      21.878  28.483 -49.951  1.00  0.00           O  
ATOM   1835  CB  VAL C  39      23.776  27.972 -47.350  1.00  0.00           C  
ATOM   1836  CG1 VAL C  39      22.381  27.509 -46.915  1.00  0.00           C  
ATOM   1837  CG2 VAL C  39      24.627  26.731 -47.647  1.00  0.00           C  
ATOM   1838  H   VAL C  39      22.659  30.348 -47.291  1.00  0.00           H  
ATOM   1839  HA  VAL C  39      24.803  29.160 -48.786  1.00  0.00           H  
ATOM   1840  HB  VAL C  39      24.241  28.479 -46.505  1.00  0.00           H  
ATOM   1841 HG11 VAL C  39      21.890  26.970 -47.725  1.00  0.00           H  
ATOM   1842 HG12 VAL C  39      22.459  26.842 -46.057  1.00  0.00           H  
ATOM   1843 HG13 VAL C  39      21.777  28.369 -46.633  1.00  0.00           H  
ATOM   1844 HG21 VAL C  39      25.625  27.032 -47.965  1.00  0.00           H  
ATOM   1845 HG22 VAL C  39      24.721  26.128 -46.743  1.00  0.00           H  
ATOM   1846 HG23 VAL C  39      24.166  26.121 -48.425  1.00  0.00           H  
ATOM   1847  N   VAL C  40      23.891  27.747 -50.646  1.00  0.00           N  
ATOM   1848  CA  VAL C  40      23.430  27.101 -51.884  1.00  0.00           C  
ATOM   1849  C   VAL C  40      23.669  25.592 -51.814  1.00  0.00           C  
ATOM   1850  O   VAL C  40      24.771  25.160 -51.478  1.00  0.00           O  
ATOM   1851  CB  VAL C  40      24.092  27.714 -53.136  1.00  0.00           C  
ATOM   1852  CG1 VAL C  40      23.482  27.142 -54.424  1.00  0.00           C  
ATOM   1853  CG2 VAL C  40      23.933  29.242 -53.179  1.00  0.00           C  
ATOM   1854  H   VAL C  40      24.873  27.679 -50.430  1.00  0.00           H  
ATOM   1855  HA  VAL C  40      22.363  27.272 -51.981  1.00  0.00           H  
ATOM   1856  HB  VAL C  40      25.158  27.485 -53.125  1.00  0.00           H  
ATOM   1857 HG11 VAL C  40      22.403  27.303 -54.436  1.00  0.00           H  
ATOM   1858 HG12 VAL C  40      23.925  27.629 -55.293  1.00  0.00           H  
ATOM   1859 HG13 VAL C  40      23.684  26.073 -54.498  1.00  0.00           H  
ATOM   1860 HG21 VAL C  40      24.355  29.636 -54.103  1.00  0.00           H  
ATOM   1861 HG22 VAL C  40      22.882  29.516 -53.116  1.00  0.00           H  
ATOM   1862 HG23 VAL C  40      24.462  29.701 -52.344  1.00  0.00           H  
ATOM   1863  N   ILE C  41      22.662  24.796 -52.179  1.00  0.00           N  
ATOM   1864  CA  ILE C  41      22.716  23.331 -52.285  1.00  0.00           C  
ATOM   1865  C   ILE C  41      22.399  22.931 -53.732  1.00  0.00           C  
ATOM   1866  O   ILE C  41      21.301  23.199 -54.225  1.00  0.00           O  
ATOM   1867  CB  ILE C  41      21.736  22.675 -51.285  1.00  0.00           C  
ATOM   1868  CG1 ILE C  41      21.928  23.134 -49.818  1.00  0.00           C  
ATOM   1869  CG2 ILE C  41      21.805  21.140 -51.373  1.00  0.00           C  
ATOM   1870  CD1 ILE C  41      23.282  22.797 -49.179  1.00  0.00           C  
ATOM   1871  H   ILE C  41      21.783  25.240 -52.436  1.00  0.00           H  
ATOM   1872  HA  ILE C  41      23.723  22.988 -52.048  1.00  0.00           H  
ATOM   1873  HB  ILE C  41      20.730  22.968 -51.579  1.00  0.00           H  
ATOM   1874 HG12 ILE C  41      21.147  22.674 -49.213  1.00  0.00           H  
ATOM   1875 HG13 ILE C  41      21.779  24.213 -49.756  1.00  0.00           H  
ATOM   1876 HG21 ILE C  41      22.830  20.795 -51.233  1.00  0.00           H  
ATOM   1877 HG22 ILE C  41      21.169  20.699 -50.608  1.00  0.00           H  
ATOM   1878 HG23 ILE C  41      21.455  20.805 -52.352  1.00  0.00           H  
ATOM   1879 HD11 ILE C  41      23.308  23.197 -48.165  1.00  0.00           H  
ATOM   1880 HD12 ILE C  41      23.421  21.717 -49.130  1.00  0.00           H  
ATOM   1881 HD13 ILE C  41      24.096  23.242 -49.750  1.00  0.00           H  
ATOM   1882  N   ALA C  42      23.388  22.338 -54.406  1.00  0.00           N  
ATOM   1883  CA  ALA C  42      23.349  21.980 -55.827  1.00  0.00           C  
ATOM   1884  C   ALA C  42      22.592  20.677 -56.129  1.00  0.00           C  
ATOM   1885  O   ALA C  42      22.310  20.437 -57.324  1.00  0.00           O  
ATOM   1886  CB  ALA C  42      24.790  21.957 -56.357  1.00  0.00           C  
ATOM   1887  OXT ALA C  42      22.258  19.897 -55.204  1.00  0.00           O1-
ATOM   1888  H   ALA C  42      24.233  22.120 -53.906  1.00  0.00           H  
ATOM   1889  HA  ALA C  42      22.805  22.759 -56.362  1.00  0.00           H  
ATOM   1890  HB1 ALA C  42      25.269  22.921 -56.183  1.00  0.00           H  
ATOM   1891  HB2 ALA C  42      25.356  21.168 -55.861  1.00  0.00           H  
ATOM   1892  HB3 ALA C  42      24.775  21.758 -57.430  1.00  0.00           H  
TER    1893      ALA C  42 
END
