# Supplementary material for: Scaffold Searching of FDA and EMA-Approved Drugs Identifies Lead Candidates for Drug Repurposing in Alzheimer’s Disease
Source: Front Chem. 2021 Oct 22;9:736509. doi: 10.3389/fchem.2021.736509 (PMC8571023; doi:10.3389/fchem.2021.736509)
Supplement: Supplementary file 2 [file DataSheet2.zip › Supplementary data/conformers/min/9_min.pdb]

REMARK  99                                                                      
REMARK  99 MOE v2019.01 (Chemical Computing Group ULC) Tue Aug 17 13:05:01 2021 
HELIX    1   1 TYR C   10  VAL C   12  5               Generated by MOE    3
SHEET    1       GLN A  15  LYS A  16                  Generated by MOE
SHEET    2       SER A  26  LYS A  28                  Generated by MOE
SHEET    3       GLY A  29  GLY A  29                  Generated by MOE
SHEET    4       ALA A  30  ILE A  31                  Generated by MOE
SHEET    5       VAL A  39  VAL A  40                  Generated by MOE
SHEET    6       GLN B  15  LEU B  17                  Generated by MOE
SHEET    7       VAL B  24  VAL B  24                  Generated by MOE
SHEET    8       GLY B  25  GLY B  25                  Generated by MOE
SHEET    9       SER B  26  LYS B  28                  Generated by MOE
SHEET   10       GLY B  29  GLY B  29                  Generated by MOE
SHEET   11       ALA B  30  ILE B  31                  Generated by MOE
SHEET   12       VAL B  39  ILE B  41                  Generated by MOE
SHEET   13       GLN C  15  LEU C  17                  Generated by MOE
SHEET   14       VAL C  24  VAL C  24                  Generated by MOE
SHEET   15       GLY C  25  GLY C  25                  Generated by MOE
SHEET   16       SER C  26  LYS C  28                  Generated by MOE
SHEET   17       GLY C  29  GLY C  29                  Generated by MOE
SHEET   18       ALA C  30  ILE C  31                  Generated by MOE
SHEET   19       VAL C  39  ILE C  41                  Generated by MOE
ATOM      1  N   ASP A   1       1.838  -6.150 -13.116  1.00  0.00           N1+
ATOM      2  CA  ASP A   1       0.669  -6.826 -12.501  1.00  0.00           C  
ATOM      3  C   ASP A   1      -0.341  -5.821 -11.957  1.00  0.00           C  
ATOM      4  O   ASP A   1      -1.448  -5.739 -12.476  1.00  0.00           O  
ATOM      5  CB  ASP A   1       1.062  -7.856 -11.426  1.00  0.00           C  
ATOM      6  CG  ASP A   1       2.061  -8.872 -11.973  1.00  0.00           C  
ATOM      7  OD1 ASP A   1       1.697 -10.057 -12.077  1.00  0.00           O  
ATOM      8  OD2 ASP A   1       3.156  -8.394 -12.350  1.00  0.00           O1-
ATOM      9  H1  ASP A   1       2.518  -6.846 -13.403  1.00  0.00           H  
ATOM     10  H2  ASP A   1       1.540  -5.594 -13.914  1.00  0.00           H  
ATOM     11  H3  ASP A   1       2.293  -5.544 -12.446  1.00  0.00           H  
ATOM     12  HA  ASP A   1       0.158  -7.371 -13.294  1.00  0.00           H  
ATOM     13  HB2 ASP A   1       0.161  -8.371 -11.089  1.00  0.00           H  
ATOM     14  HB3 ASP A   1       1.503  -7.354 -10.565  1.00  0.00           H  
ATOM     15  N   ALA A   2       0.003  -5.048 -10.919  1.00  0.00           N  
ATOM     16  CA  ALA A   2      -0.825  -3.928 -10.462  1.00  0.00           C  
ATOM     17  C   ALA A   2      -0.518  -2.711 -11.349  1.00  0.00           C  
ATOM     18  O   ALA A   2       0.538  -2.097 -11.213  1.00  0.00           O  
ATOM     19  CB  ALA A   2      -0.585  -3.687  -8.966  1.00  0.00           C  
ATOM     20  H   ALA A   2       0.937  -5.136 -10.534  1.00  0.00           H  
ATOM     21  HA  ALA A   2      -1.878  -4.186 -10.587  1.00  0.00           H  
ATOM     22  HB1 ALA A   2       0.447  -3.390  -8.790  1.00  0.00           H  
ATOM     23  HB2 ALA A   2      -1.247  -2.893  -8.620  1.00  0.00           H  
ATOM     24  HB3 ALA A   2      -0.802  -4.597  -8.406  1.00  0.00           H  
ATOM     25  N   GLU A   3      -1.334  -2.511 -12.384  1.00  0.00           N  
ATOM     26  CA  GLU A   3      -0.866  -2.065 -13.706  1.00  0.00           C  
ATOM     27  C   GLU A   3      -0.717  -0.535 -13.893  1.00  0.00           C  
ATOM     28  O   GLU A   3      -1.264   0.063 -14.818  1.00  0.00           O  
ATOM     29  CB  GLU A   3      -1.699  -2.792 -14.782  1.00  0.00           C  
ATOM     30  CG  GLU A   3      -0.942  -3.056 -16.094  1.00  0.00           C  
ATOM     31  CD  GLU A   3       0.291  -3.971 -15.962  1.00  0.00           C  
ATOM     32  OE1 GLU A   3       0.558  -4.534 -14.875  1.00  0.00           O  
ATOM     33  OE2 GLU A   3       1.044  -4.063 -16.958  1.00  0.00           O1-
ATOM     34  H   GLU A   3      -2.162  -3.089 -12.408  1.00  0.00           H  
ATOM     35  HA  GLU A   3       0.140  -2.455 -13.798  1.00  0.00           H  
ATOM     36  HB2 GLU A   3      -2.601  -2.215 -14.993  1.00  0.00           H  
ATOM     37  HB3 GLU A   3      -2.024  -3.760 -14.398  1.00  0.00           H  
ATOM     38  HG2 GLU A   3      -0.634  -2.099 -16.516  1.00  0.00           H  
ATOM     39  HG3 GLU A   3      -1.639  -3.513 -16.799  1.00  0.00           H  
ATOM     40  N   PHE A   4       0.049   0.114 -13.010  1.00  0.00           N  
ATOM     41  CA  PHE A   4       0.238   1.573 -12.912  1.00  0.00           C  
ATOM     42  C   PHE A   4       1.151   2.202 -14.000  1.00  0.00           C  
ATOM     43  O   PHE A   4       2.009   3.044 -13.705  1.00  0.00           O  
ATOM     44  CB  PHE A   4       0.705   1.904 -11.484  1.00  0.00           C  
ATOM     45  CG  PHE A   4      -0.181   1.369 -10.371  1.00  0.00           C  
ATOM     46  CD1 PHE A   4      -1.511   1.813 -10.246  1.00  0.00           C  
ATOM     47  CD2 PHE A   4       0.330   0.435  -9.449  1.00  0.00           C  
ATOM     48  CE1 PHE A   4      -2.324   1.325  -9.207  1.00  0.00           C  
ATOM     49  CE2 PHE A   4      -0.480  -0.047  -8.406  1.00  0.00           C  
ATOM     50  CZ  PHE A   4      -1.808   0.397  -8.286  1.00  0.00           C  
ATOM     51  H   PHE A   4       0.457  -0.451 -12.274  1.00  0.00           H  
ATOM     52  HA  PHE A   4      -0.742   2.029 -13.051  1.00  0.00           H  
ATOM     53  HB2 PHE A   4       0.764   2.987 -11.373  1.00  0.00           H  
ATOM     54  HB3 PHE A   4       1.708   1.501 -11.352  1.00  0.00           H  
ATOM     55  HD1 PHE A   4      -1.913   2.528 -10.949  1.00  0.00           H  
ATOM     56  HD2 PHE A   4       1.349   0.085  -9.540  1.00  0.00           H  
ATOM     57  HE1 PHE A   4      -3.346   1.666  -9.116  1.00  0.00           H  
ATOM     58  HE2 PHE A   4      -0.079  -0.756  -7.696  1.00  0.00           H  
ATOM     59  HZ  PHE A   4      -2.432   0.026  -7.485  1.00  0.00           H  
ATOM     60  N   ARG A   5       0.948   1.810 -15.264  1.00  0.00           N  
ATOM     61  CA  ARG A   5       1.727   2.171 -16.467  1.00  0.00           C  
ATOM     62  C   ARG A   5       1.789   3.682 -16.750  1.00  0.00           C  
ATOM     63  O   ARG A   5       0.814   4.402 -16.540  1.00  0.00           O  
ATOM     64  CB  ARG A   5       1.090   1.459 -17.678  1.00  0.00           C  
ATOM     65  CG  ARG A   5       1.175  -0.077 -17.640  1.00  0.00           C  
ATOM     66  CD  ARG A   5       2.529  -0.596 -18.129  1.00  0.00           C  
ATOM     67  NE  ARG A   5       2.583  -2.065 -18.084  1.00  0.00           N  
ATOM     68  CZ  ARG A   5       3.521  -2.858 -18.554  1.00  0.00           C  
ATOM     69  NH1 ARG A   5       4.537  -2.429 -19.253  1.00  0.00           N  
ATOM     70  NH2 ARG A   5       3.425  -4.125 -18.290  1.00  0.00           N1+
ATOM     71  H   ARG A   5       0.175   1.162 -15.389  1.00  0.00           H  
ATOM     72  HA  ARG A   5       2.752   1.816 -16.341  1.00  0.00           H  
ATOM     73  HB2 ARG A   5       1.556   1.812 -18.600  1.00  0.00           H  
ATOM     74  HB3 ARG A   5       0.036   1.739 -17.721  1.00  0.00           H  
ATOM     75  HG2 ARG A   5       0.400  -0.480 -18.294  1.00  0.00           H  
ATOM     76  HG3 ARG A   5       0.992  -0.440 -16.629  1.00  0.00           H  
ATOM     77  HD2 ARG A   5       3.322  -0.182 -17.505  1.00  0.00           H  
ATOM     78  HD3 ARG A   5       2.674  -0.263 -19.157  1.00  0.00           H  
ATOM     79  HE  ARG A   5       1.843  -2.558 -17.583  1.00  0.00           H  
ATOM     80 HH11 ARG A   5       5.201  -3.066 -19.633  1.00  0.00           H  
ATOM     81 HH12 ARG A   5       4.635  -1.419 -19.428  1.00  0.00           H  
ATOM     82 HH21 ARG A   5       2.611  -4.391 -17.723  1.00  0.00           H  
ATOM     83 HH22 ARG A   5       4.193  -4.755 -18.386  1.00  0.00           H  
ATOM     84  N   HIS A   6       2.893   4.135 -17.359  1.00  0.00           N  
ATOM     85  CA  HIS A   6       3.067   5.471 -17.990  1.00  0.00           C  
ATOM     86  C   HIS A   6       3.968   5.382 -19.234  1.00  0.00           C  
ATOM     87  O   HIS A   6       4.823   6.233 -19.481  1.00  0.00           O  
ATOM     88  CB  HIS A   6       3.580   6.547 -17.008  1.00  0.00           C  
ATOM     89  CG  HIS A   6       2.853   6.594 -15.698  1.00  0.00           C  
ATOM     90  CD2 HIS A   6       1.711   7.297 -15.438  1.00  0.00           C  
ATOM     91  ND1 HIS A   6       3.120   5.777 -14.619  1.00  0.00           N1+
ATOM     92  CE1 HIS A   6       2.129   5.952 -13.723  1.00  0.00           C  
ATOM     93  NE2 HIS A   6       1.270   6.883 -14.194  1.00  0.00           N  
ATOM     94  H   HIS A   6       3.617   3.435 -17.530  1.00  0.00           H  
ATOM     95  HA  HIS A   6       2.084   5.792 -18.339  1.00  0.00           H  
ATOM     96  HB2 HIS A   6       3.487   7.526 -17.479  1.00  0.00           H  
ATOM     97  HB3 HIS A   6       4.636   6.385 -16.806  1.00  0.00           H  
ATOM     98  HD1 HIS A   6       3.801   5.011 -14.641  1.00  0.00           H  
ATOM     99  HD2 HIS A   6       1.192   7.951 -16.134  1.00  0.00           H  
ATOM    100  HE2 HIS A   6       0.359   7.099 -13.804  1.00  0.00           H  
ATOM    101  HE1 HIS A   6       1.959   5.310 -12.864  1.00  0.00           H  
ATOM    102  N   ASP A   7       3.837   4.280 -19.963  1.00  0.00           N  
ATOM    103  CA  ASP A   7       4.828   3.760 -20.914  1.00  0.00           C  
ATOM    104  C   ASP A   7       4.788   4.492 -22.277  1.00  0.00           C  
ATOM    105  O   ASP A   7       5.673   4.326 -23.104  1.00  0.00           O  
ATOM    106  CB  ASP A   7       4.648   2.228 -21.022  1.00  0.00           C  
ATOM    107  CG  ASP A   7       4.736   1.458 -19.682  1.00  0.00           C  
ATOM    108  OD1 ASP A   7       5.103   0.260 -19.702  1.00  0.00           O  
ATOM    109  OD2 ASP A   7       4.346   2.014 -18.626  1.00  0.00           O1-
ATOM    110  H   ASP A   7       3.212   3.582 -19.585  1.00  0.00           H  
ATOM    111  HA  ASP A   7       5.823   3.931 -20.505  1.00  0.00           H  
ATOM    112  HB2 ASP A   7       5.413   1.840 -21.696  1.00  0.00           H  
ATOM    113  HB3 ASP A   7       3.674   2.024 -21.471  1.00  0.00           H  
ATOM    114  N   SER A   8       3.800   5.372 -22.460  1.00  0.00           N  
ATOM    115  CA  SER A   8       3.796   6.539 -23.354  1.00  0.00           C  
ATOM    116  C   SER A   8       2.741   7.508 -22.798  1.00  0.00           C  
ATOM    117  O   SER A   8       1.557   7.393 -23.113  1.00  0.00           O  
ATOM    118  CB  SER A   8       3.490   6.112 -24.793  1.00  0.00           C  
ATOM    119  OG  SER A   8       3.320   7.256 -25.606  1.00  0.00           O  
ATOM    120  H   SER A   8       3.082   5.361 -21.755  1.00  0.00           H  
ATOM    121  HA  SER A   8       4.774   7.021 -23.336  1.00  0.00           H  
ATOM    122  HB2 SER A   8       2.582   5.507 -24.820  1.00  0.00           H  
ATOM    123  HB3 SER A   8       4.323   5.518 -25.175  1.00  0.00           H  
ATOM    124  HG  SER A   8       2.412   7.558 -25.497  1.00  0.00           H  
ATOM    125  N   GLY A   9       3.094   8.206 -21.716  1.00  0.00           N  
ATOM    126  CA  GLY A   9       2.353   8.106 -20.451  1.00  0.00           C  
ATOM    127  C   GLY A   9       1.078   8.927 -20.252  1.00  0.00           C  
ATOM    128  O   GLY A   9       0.759   9.187 -19.095  1.00  0.00           O  
ATOM    129  H   GLY A   9       4.072   8.475 -21.632  1.00  0.00           H  
ATOM    130  HA2 GLY A   9       3.032   8.370 -19.644  1.00  0.00           H  
ATOM    131  HA3 GLY A   9       2.064   7.066 -20.317  1.00  0.00           H  
ATOM    132  N   TYR A  10       0.398   9.362 -21.320  1.00  0.00           N  
ATOM    133  CA  TYR A  10      -0.725  10.321 -21.268  1.00  0.00           C  
ATOM    134  C   TYR A  10      -0.356  11.591 -20.464  1.00  0.00           C  
ATOM    135  O   TYR A  10      -1.042  12.020 -19.541  1.00  0.00           O  
ATOM    136  CB  TYR A  10      -2.013   9.610 -20.818  1.00  0.00           C  
ATOM    137  CG  TYR A  10      -3.289  10.296 -21.274  1.00  0.00           C  
ATOM    138  CD1 TYR A  10      -3.813  10.019 -22.553  1.00  0.00           C  
ATOM    139  CD2 TYR A  10      -3.951  11.205 -20.428  1.00  0.00           C  
ATOM    140  CE1 TYR A  10      -4.996  10.650 -22.986  1.00  0.00           C  
ATOM    141  CE2 TYR A  10      -5.133  11.840 -20.857  1.00  0.00           C  
ATOM    142  CZ  TYR A  10      -5.658  11.562 -22.135  1.00  0.00           C  
ATOM    143  OH  TYR A  10      -6.800  12.175 -22.544  1.00  0.00           O  
ATOM    144  H   TYR A  10       0.688   9.002 -22.222  1.00  0.00           H  
ATOM    145  HA  TYR A  10      -0.895  10.656 -22.291  1.00  0.00           H  
ATOM    146  HB2 TYR A  10      -2.015   9.513 -19.731  1.00  0.00           H  
ATOM    147  HB3 TYR A  10      -2.018   8.599 -21.229  1.00  0.00           H  
ATOM    148  HD1 TYR A  10      -3.309   9.315 -23.200  1.00  0.00           H  
ATOM    149  HD2 TYR A  10      -3.546  11.424 -19.448  1.00  0.00           H  
ATOM    150  HE1 TYR A  10      -5.397  10.433 -23.964  1.00  0.00           H  
ATOM    151  HE2 TYR A  10      -5.642  12.542 -20.215  1.00  0.00           H  
ATOM    152  HH  TYR A  10      -7.056  11.907 -23.426  1.00  0.00           H  
ATOM    153  N   GLU A  11       0.857  12.079 -20.727  1.00  0.00           N  
ATOM    154  CA  GLU A  11       1.698  12.779 -19.753  1.00  0.00           C  
ATOM    155  C   GLU A  11       1.871  14.283 -20.023  1.00  0.00           C  
ATOM    156  O   GLU A  11       1.655  14.769 -21.136  1.00  0.00           O  
ATOM    157  CB  GLU A  11       3.053  12.055 -19.697  1.00  0.00           C  
ATOM    158  CG  GLU A  11       3.760  12.009 -21.062  1.00  0.00           C  
ATOM    159  CD  GLU A  11       5.115  11.326 -20.934  1.00  0.00           C  
ATOM    160  OE1 GLU A  11       5.276  10.180 -21.412  1.00  0.00           O  
ATOM    161  OE2 GLU A  11       6.025  11.949 -20.342  1.00  0.00           O1-
ATOM    162  H   GLU A  11       1.336  11.684 -21.518  1.00  0.00           H  
ATOM    163  HA  GLU A  11       1.239  12.687 -18.767  1.00  0.00           H  
ATOM    164  HB2 GLU A  11       2.898  11.034 -19.348  1.00  0.00           H  
ATOM    165  HB3 GLU A  11       3.693  12.555 -18.973  1.00  0.00           H  
ATOM    166  HG2 GLU A  11       3.906  13.025 -21.435  1.00  0.00           H  
ATOM    167  HG3 GLU A  11       3.149  11.465 -21.786  1.00  0.00           H  
ATOM    168  N   VAL A  12       2.400  15.011 -19.034  1.00  0.00           N  
ATOM    169  CA  VAL A  12       2.663  16.463 -19.058  1.00  0.00           C  
ATOM    170  C   VAL A  12       3.965  16.791 -19.814  1.00  0.00           C  
ATOM    171  O   VAL A  12       4.816  17.564 -19.363  1.00  0.00           O  
ATOM    172  CB  VAL A  12       2.619  17.077 -17.635  1.00  0.00           C  
ATOM    173  CG1 VAL A  12       2.362  18.591 -17.700  1.00  0.00           C  
ATOM    174  CG2 VAL A  12       1.499  16.487 -16.760  1.00  0.00           C  
ATOM    175  H   VAL A  12       2.724  14.520 -18.211  1.00  0.00           H  
ATOM    176  HA  VAL A  12       1.852  16.919 -19.626  1.00  0.00           H  
ATOM    177  HB  VAL A  12       3.567  16.899 -17.128  1.00  0.00           H  
ATOM    178 HG11 VAL A  12       3.133  19.090 -18.283  1.00  0.00           H  
ATOM    179 HG12 VAL A  12       1.390  18.788 -18.154  1.00  0.00           H  
ATOM    180 HG13 VAL A  12       2.374  19.009 -16.693  1.00  0.00           H  
ATOM    181 HG21 VAL A  12       1.452  17.017 -15.809  1.00  0.00           H  
ATOM    182 HG22 VAL A  12       0.538  16.575 -17.269  1.00  0.00           H  
ATOM    183 HG23 VAL A  12       1.701  15.438 -16.545  1.00  0.00           H  
ATOM    184  N   HIS A  13       4.118  16.211 -21.012  1.00  0.00           N  
ATOM    185  CA  HIS A  13       5.189  16.522 -21.971  1.00  0.00           C  
ATOM    186  C   HIS A  13       5.278  18.031 -22.240  1.00  0.00           C  
ATOM    187  O   HIS A  13       4.336  18.790 -21.998  1.00  0.00           O  
ATOM    188  CB  HIS A  13       4.962  15.749 -23.286  1.00  0.00           C  
ATOM    189  CG  HIS A  13       3.803  16.266 -24.112  1.00  0.00           C  
ATOM    190  CD2 HIS A  13       2.513  15.818 -24.052  1.00  0.00           C  
ATOM    191  ND1 HIS A  13       3.837  17.324 -25.011  1.00  0.00           N1+
ATOM    192  CE1 HIS A  13       2.582  17.530 -25.459  1.00  0.00           C  
ATOM    193  NE2 HIS A  13       1.761  16.619 -24.891  1.00  0.00           N  
ATOM    194  H   HIS A  13       3.365  15.595 -21.297  1.00  0.00           H  
ATOM    195  HA  HIS A  13       6.139  16.204 -21.537  1.00  0.00           H  
ATOM    196  HB2 HIS A  13       4.803  14.693 -23.060  1.00  0.00           H  
ATOM    197  HB3 HIS A  13       5.865  15.816 -23.894  1.00  0.00           H  
ATOM    198  HD1 HIS A  13       4.655  17.894 -25.245  1.00  0.00           H  
ATOM    199  HD2 HIS A  13       2.141  15.014 -23.427  1.00  0.00           H  
ATOM    200  HE2 HIS A  13       0.753  16.564 -25.003  1.00  0.00           H  
ATOM    201  HE1 HIS A  13       2.281  18.325 -26.136  1.00  0.00           H  
ATOM    202  N   HIS A  14       6.385  18.487 -22.825  1.00  0.00           N  
ATOM    203  CA  HIS A  14       6.498  19.858 -23.347  1.00  0.00           C  
ATOM    204  C   HIS A  14       6.731  19.813 -24.862  1.00  0.00           C  
ATOM    205  O   HIS A  14       5.926  19.172 -25.547  1.00  0.00           O  
ATOM    206  CB  HIS A  14       7.472  20.699 -22.502  1.00  0.00           C  
ATOM    207  CG  HIS A  14       7.325  20.562 -21.003  1.00  0.00           C  
ATOM    208  CD2 HIS A  14       8.382  20.521 -20.143  1.00  0.00           C  
ATOM    209  ND1 HIS A  14       6.184  20.255 -20.275  1.00  0.00           N1+
ATOM    210  CE1 HIS A  14       6.564  19.984 -19.009  1.00  0.00           C  
ATOM    211  NE2 HIS A  14       7.898  20.155 -18.906  1.00  0.00           N  
ATOM    212  H   HIS A  14       7.129  17.823 -23.027  1.00  0.00           H  
ATOM    213  HA  HIS A  14       5.532  20.358 -23.254  1.00  0.00           H  
ATOM    214  HB2 HIS A  14       7.364  21.753 -22.767  1.00  0.00           H  
ATOM    215  HB3 HIS A  14       8.484  20.397 -22.743  1.00  0.00           H  
ATOM    216  HD1 HIS A  14       5.274  20.014 -20.672  1.00  0.00           H  
ATOM    217  HD2 HIS A  14       9.421  20.621 -20.416  1.00  0.00           H  
ATOM    218  HE2 HIS A  14       8.500  19.781 -18.155  1.00  0.00           H  
ATOM    219  HE1 HIS A  14       5.933  19.509 -18.260  1.00  0.00           H  
ATOM    220  N   GLN A  15       7.736  20.508 -25.397  1.00  0.00           N  
ATOM    221  CA  GLN A  15       7.888  20.709 -26.838  1.00  0.00           C  
ATOM    222  C   GLN A  15       8.360  19.416 -27.534  1.00  0.00           C  
ATOM    223  O   GLN A  15       9.410  18.861 -27.206  1.00  0.00           O  
ATOM    224  CB  GLN A  15       8.816  21.917 -27.091  1.00  0.00           C  
ATOM    225  CG  GLN A  15       8.487  22.703 -28.372  1.00  0.00           C  
ATOM    226  CD  GLN A  15       8.510  21.842 -29.626  1.00  0.00           C  
ATOM    227  NE2 GLN A  15       9.670  21.454 -30.095  1.00  0.00           N  
ATOM    228  OE1 GLN A  15       7.484  21.386 -30.104  1.00  0.00           O  
ATOM    229  H   GLN A  15       8.444  20.903 -24.793  1.00  0.00           H  
ATOM    230  HA  GLN A  15       6.904  20.966 -27.234  1.00  0.00           H  
ATOM    231  HB2 GLN A  15       9.851  21.583 -27.124  1.00  0.00           H  
ATOM    232  HB3 GLN A  15       8.726  22.617 -26.259  1.00  0.00           H  
ATOM    233  HG2 GLN A  15       9.212  23.509 -28.487  1.00  0.00           H  
ATOM    234  HG3 GLN A  15       7.497  23.150 -28.274  1.00  0.00           H  
ATOM    235 HE21 GLN A  15       9.689  20.775 -30.835  1.00  0.00           H  
ATOM    236 HE22 GLN A  15      10.530  21.741 -29.632  1.00  0.00           H  
ATOM    237  N   LYS A  16       7.575  18.950 -28.508  1.00  0.00           N  
ATOM    238  CA  LYS A  16       7.888  17.845 -29.422  1.00  0.00           C  
ATOM    239  C   LYS A  16       7.190  18.165 -30.745  1.00  0.00           C  
ATOM    240  O   LYS A  16       5.991  17.925 -30.881  1.00  0.00           O  
ATOM    241  CB  LYS A  16       7.430  16.513 -28.788  1.00  0.00           C  
ATOM    242  CG  LYS A  16       7.976  15.243 -29.469  1.00  0.00           C  
ATOM    243  CD  LYS A  16       7.572  14.993 -30.933  1.00  0.00           C  
ATOM    244  CE  LYS A  16       6.051  14.896 -31.121  1.00  0.00           C  
ATOM    245  NZ  LYS A  16       5.685  14.962 -32.555  1.00  0.00           N1+
ATOM    246  H   LYS A  16       6.767  19.514 -28.746  1.00  0.00           H  
ATOM    247  HA  LYS A  16       8.966  17.816 -29.589  1.00  0.00           H  
ATOM    248  HB2 LYS A  16       6.341  16.475 -28.743  1.00  0.00           H  
ATOM    249  HB3 LYS A  16       7.787  16.493 -27.756  1.00  0.00           H  
ATOM    250  HG2 LYS A  16       7.658  14.382 -28.878  1.00  0.00           H  
ATOM    251  HG3 LYS A  16       9.062  15.286 -29.423  1.00  0.00           H  
ATOM    252  HD2 LYS A  16       8.027  14.059 -31.266  1.00  0.00           H  
ATOM    253  HD3 LYS A  16       7.977  15.790 -31.557  1.00  0.00           H  
ATOM    254  HE2 LYS A  16       5.579  15.734 -30.600  1.00  0.00           H  
ATOM    255  HE3 LYS A  16       5.688  13.969 -30.670  1.00  0.00           H  
ATOM    256  HZ1 LYS A  16       6.025  15.840 -32.954  1.00  0.00           H  
ATOM    257  HZ2 LYS A  16       6.099  14.211 -33.086  1.00  0.00           H  
ATOM    258  HZ3 LYS A  16       4.682  14.953 -32.680  1.00  0.00           H  
ATOM    259  N   LEU A  17       7.937  18.719 -31.694  1.00  0.00           N  
ATOM    260  CA  LEU A  17       7.377  19.373 -32.881  1.00  0.00           C  
ATOM    261  C   LEU A  17       6.707  18.379 -33.854  1.00  0.00           C  
ATOM    262  O   LEU A  17       6.872  17.159 -33.751  1.00  0.00           O  
ATOM    263  CB  LEU A  17       8.509  20.208 -33.522  1.00  0.00           C  
ATOM    264  CG  LEU A  17       8.112  21.215 -34.623  1.00  0.00           C  
ATOM    265  CD1 LEU A  17       7.095  22.245 -34.128  1.00  0.00           C  
ATOM    266  CD2 LEU A  17       9.355  21.970 -35.095  1.00  0.00           C  
ATOM    267  H   LEU A  17       8.923  18.844 -31.506  1.00  0.00           H  
ATOM    268  HA  LEU A  17       6.603  20.058 -32.531  1.00  0.00           H  
ATOM    269  HB2 LEU A  17       9.243  19.518 -33.931  1.00  0.00           H  
ATOM    270  HB3 LEU A  17       8.998  20.776 -32.731  1.00  0.00           H  
ATOM    271  HG  LEU A  17       7.700  20.688 -35.480  1.00  0.00           H  
ATOM    272 HD11 LEU A  17       6.148  21.765 -33.891  1.00  0.00           H  
ATOM    273 HD12 LEU A  17       7.474  22.753 -33.240  1.00  0.00           H  
ATOM    274 HD13 LEU A  17       6.908  22.981 -34.910  1.00  0.00           H  
ATOM    275 HD21 LEU A  17      10.077  21.262 -35.493  1.00  0.00           H  
ATOM    276 HD22 LEU A  17       9.081  22.665 -35.890  1.00  0.00           H  
ATOM    277 HD23 LEU A  17       9.792  22.531 -34.270  1.00  0.00           H  
ATOM    278  N   VAL A  18       5.937  18.907 -34.804  1.00  0.00           N  
ATOM    279  CA  VAL A  18       5.618  18.279 -36.095  1.00  0.00           C  
ATOM    280  C   VAL A  18       5.548  19.370 -37.164  1.00  0.00           C  
ATOM    281  O   VAL A  18       5.140  20.490 -36.867  1.00  0.00           O  
ATOM    282  CB  VAL A  18       4.276  17.503 -36.103  1.00  0.00           C  
ATOM    283  CG1 VAL A  18       4.299  16.273 -35.196  1.00  0.00           C  
ATOM    284  CG2 VAL A  18       3.057  18.348 -35.706  1.00  0.00           C  
ATOM    285  H   VAL A  18       5.783  19.907 -34.778  1.00  0.00           H  
ATOM    286  HA  VAL A  18       6.420  17.593 -36.370  1.00  0.00           H  
ATOM    287  HB  VAL A  18       4.109  17.136 -37.115  1.00  0.00           H  
ATOM    288 HG11 VAL A  18       5.180  15.672 -35.425  1.00  0.00           H  
ATOM    289 HG12 VAL A  18       4.301  16.598 -34.158  1.00  0.00           H  
ATOM    290 HG13 VAL A  18       3.405  15.676 -35.382  1.00  0.00           H  
ATOM    291 HG21 VAL A  18       2.918  19.165 -36.414  1.00  0.00           H  
ATOM    292 HG22 VAL A  18       2.157  17.733 -35.732  1.00  0.00           H  
ATOM    293 HG23 VAL A  18       3.184  18.759 -34.705  1.00  0.00           H  
ATOM    294  N   PHE A  19       5.754  18.984 -38.420  1.00  0.00           N  
ATOM    295  CA  PHE A  19       4.829  19.373 -39.490  1.00  0.00           C  
ATOM    296  C   PHE A  19       3.958  18.162 -39.865  1.00  0.00           C  
ATOM    297  O   PHE A  19       2.743  18.292 -39.952  1.00  0.00           O  
ATOM    298  CB  PHE A  19       5.609  19.917 -40.694  1.00  0.00           C  
ATOM    299  CG  PHE A  19       4.812  20.792 -41.653  1.00  0.00           C  
ATOM    300  CD1 PHE A  19       5.171  22.141 -41.841  1.00  0.00           C  
ATOM    301  CD2 PHE A  19       3.726  20.269 -42.385  1.00  0.00           C  
ATOM    302  CE1 PHE A  19       4.465  22.952 -42.747  1.00  0.00           C  
ATOM    303  CE2 PHE A  19       3.017  21.079 -43.289  1.00  0.00           C  
ATOM    304  CZ  PHE A  19       3.387  22.421 -43.473  1.00  0.00           C  
ATOM    305  H   PHE A  19       6.269  18.125 -38.571  1.00  0.00           H  
ATOM    306  HA  PHE A  19       4.164  20.162 -39.134  1.00  0.00           H  
ATOM    307  HB2 PHE A  19       6.012  19.071 -41.247  1.00  0.00           H  
ATOM    308  HB3 PHE A  19       6.457  20.497 -40.325  1.00  0.00           H  
ATOM    309  HD1 PHE A  19       5.997  22.563 -41.292  1.00  0.00           H  
ATOM    310  HD2 PHE A  19       3.423  19.241 -42.258  1.00  0.00           H  
ATOM    311  HE1 PHE A  19       4.748  23.988 -42.876  1.00  0.00           H  
ATOM    312  HE2 PHE A  19       2.182  20.665 -43.836  1.00  0.00           H  
ATOM    313  HZ  PHE A  19       2.838  23.047 -44.163  1.00  0.00           H  
ATOM    314  N   PHE A  20       4.570  16.972 -39.954  1.00  0.00           N  
ATOM    315  CA  PHE A  20       3.905  15.698 -40.246  1.00  0.00           C  
ATOM    316  C   PHE A  20       4.279  14.607 -39.229  1.00  0.00           C  
ATOM    317  O   PHE A  20       5.443  14.484 -38.830  1.00  0.00           O  
ATOM    318  CB  PHE A  20       4.293  15.231 -41.656  1.00  0.00           C  
ATOM    319  CG  PHE A  20       3.922  16.177 -42.783  1.00  0.00           C  
ATOM    320  CD1 PHE A  20       2.625  16.145 -43.325  1.00  0.00           C  
ATOM    321  CD2 PHE A  20       4.882  17.055 -43.324  1.00  0.00           C  
ATOM    322  CE1 PHE A  20       2.288  16.982 -44.403  1.00  0.00           C  
ATOM    323  CE2 PHE A  20       4.551  17.880 -44.414  1.00  0.00           C  
ATOM    324  CZ  PHE A  20       3.252  17.847 -44.951  1.00  0.00           C  
ATOM    325  H   PHE A  20       5.576  16.940 -39.851  1.00  0.00           H  
ATOM    326  HA  PHE A  20       2.820  15.828 -40.219  1.00  0.00           H  
ATOM    327  HB2 PHE A  20       3.812  14.271 -41.849  1.00  0.00           H  
ATOM    328  HB3 PHE A  20       5.369  15.058 -41.680  1.00  0.00           H  
ATOM    329  HD1 PHE A  20       1.886  15.469 -42.909  1.00  0.00           H  
ATOM    330  HD2 PHE A  20       5.875  17.089 -42.901  1.00  0.00           H  
ATOM    331  HE1 PHE A  20       1.288  16.950 -44.811  1.00  0.00           H  
ATOM    332  HE2 PHE A  20       5.285  18.555 -44.829  1.00  0.00           H  
ATOM    333  HZ  PHE A  20       2.992  18.490 -45.779  1.00  0.00           H  
ATOM    334  N   ALA A  21       3.324  13.740 -38.909  1.00  0.00           N  
ATOM    335  CA  ALA A  21       3.500  12.455 -38.224  1.00  0.00           C  
ATOM    336  C   ALA A  21       2.810  11.304 -38.993  1.00  0.00           C  
ATOM    337  O   ALA A  21       2.345  10.335 -38.399  1.00  0.00           O  
ATOM    338  CB  ALA A  21       3.032  12.598 -36.770  1.00  0.00           C  
ATOM    339  H   ALA A  21       2.384  13.922 -39.272  1.00  0.00           H  
ATOM    340  HA  ALA A  21       4.560  12.206 -38.215  1.00  0.00           H  
ATOM    341  HB1 ALA A  21       1.964  12.825 -36.754  1.00  0.00           H  
ATOM    342  HB2 ALA A  21       3.204  11.662 -36.236  1.00  0.00           H  
ATOM    343  HB3 ALA A  21       3.583  13.399 -36.282  1.00  0.00           H  
ATOM    344  N   GLU A  22       2.732  11.445 -40.319  1.00  0.00           N  
ATOM    345  CA  GLU A  22       2.013  10.590 -41.268  1.00  0.00           C  
ATOM    346  C   GLU A  22       2.867  10.399 -42.537  1.00  0.00           C  
ATOM    347  O   GLU A  22       3.727  11.241 -42.815  1.00  0.00           O  
ATOM    348  CB  GLU A  22       0.674  11.243 -41.691  1.00  0.00           C  
ATOM    349  CG  GLU A  22      -0.152  11.969 -40.609  1.00  0.00           C  
ATOM    350  CD  GLU A  22       0.482  13.284 -40.116  1.00  0.00           C  
ATOM    351  OE1 GLU A  22       0.360  13.592 -38.911  1.00  0.00           O  
ATOM    352  OE2 GLU A  22       1.192  13.964 -40.894  1.00  0.00           O1-
ATOM    353  H   GLU A  22       3.097  12.293 -40.726  1.00  0.00           H  
ATOM    354  HA  GLU A  22       1.814   9.617 -40.815  1.00  0.00           H  
ATOM    355  HB2 GLU A  22       0.048  10.455 -42.114  1.00  0.00           H  
ATOM    356  HB3 GLU A  22       0.864  11.952 -42.498  1.00  0.00           H  
ATOM    357  HG2 GLU A  22      -0.307  11.288 -39.770  1.00  0.00           H  
ATOM    358  HG3 GLU A  22      -1.134  12.199 -41.030  1.00  0.00           H  
ATOM    359  N   ASP A  23       2.570   9.376 -43.351  1.00  0.00           N  
ATOM    360  CA  ASP A  23       3.070   9.254 -44.734  1.00  0.00           C  
ATOM    361  C   ASP A  23       2.928  10.575 -45.506  1.00  0.00           C  
ATOM    362  O   ASP A  23       1.829  11.059 -45.793  1.00  0.00           O  
ATOM    363  CB  ASP A  23       2.362   8.118 -45.501  1.00  0.00           C  
ATOM    364  CG  ASP A  23       2.667   8.057 -47.020  1.00  0.00           C  
ATOM    365  OD1 ASP A  23       3.659   8.664 -47.497  1.00  0.00           O  
ATOM    366  OD2 ASP A  23       1.880   7.388 -47.726  1.00  0.00           O1-
ATOM    367  H   ASP A  23       2.039   8.605 -42.956  1.00  0.00           H  
ATOM    368  HA  ASP A  23       4.127   8.997 -44.689  1.00  0.00           H  
ATOM    369  HB2 ASP A  23       1.284   8.238 -45.376  1.00  0.00           H  
ATOM    370  HB3 ASP A  23       2.644   7.166 -45.049  1.00  0.00           H  
ATOM    371  N   VAL A  24       4.076  11.107 -45.920  1.00  0.00           N  
ATOM    372  CA  VAL A  24       4.173  12.201 -46.880  1.00  0.00           C  
ATOM    373  C   VAL A  24       5.311  11.914 -47.867  1.00  0.00           C  
ATOM    374  O   VAL A  24       6.333  12.602 -47.926  1.00  0.00           O  
ATOM    375  CB  VAL A  24       4.192  13.549 -46.134  1.00  0.00           C  
ATOM    376  CG1 VAL A  24       5.383  13.720 -45.185  1.00  0.00           C  
ATOM    377  CG2 VAL A  24       4.059  14.729 -47.104  1.00  0.00           C  
ATOM    378  H   VAL A  24       4.929  10.657 -45.593  1.00  0.00           H  
ATOM    379  HA  VAL A  24       3.258  12.193 -47.473  1.00  0.00           H  
ATOM    380  HB  VAL A  24       3.301  13.581 -45.506  1.00  0.00           H  
ATOM    381 HG11 VAL A  24       5.260  14.649 -44.639  1.00  0.00           H  
ATOM    382 HG12 VAL A  24       5.396  12.902 -44.463  1.00  0.00           H  
ATOM    383 HG13 VAL A  24       6.325  13.732 -45.724  1.00  0.00           H  
ATOM    384 HG21 VAL A  24       3.090  14.674 -47.599  1.00  0.00           H  
ATOM    385 HG22 VAL A  24       4.114  15.665 -46.550  1.00  0.00           H  
ATOM    386 HG23 VAL A  24       4.837  14.700 -47.860  1.00  0.00           H  
ATOM    387  N   GLY A  25       5.125  10.855 -48.662  1.00  0.00           N  
ATOM    388  CA  GLY A  25       6.094  10.258 -49.592  1.00  0.00           C  
ATOM    389  C   GLY A  25       6.856  11.178 -50.568  1.00  0.00           C  
ATOM    390  O   GLY A  25       7.851  10.741 -51.144  1.00  0.00           O  
ATOM    391  H   GLY A  25       4.349  10.242 -48.390  1.00  0.00           H  
ATOM    392  HA2 GLY A  25       5.553   9.529 -50.195  1.00  0.00           H  
ATOM    393  HA3 GLY A  25       6.821   9.698 -49.005  1.00  0.00           H  
ATOM    394  N   SER A  26       6.485  12.450 -50.750  1.00  0.00           N  
ATOM    395  CA  SER A  26       7.351  13.495 -51.338  1.00  0.00           C  
ATOM    396  C   SER A  26       6.938  14.898 -50.876  1.00  0.00           C  
ATOM    397  O   SER A  26       5.799  15.108 -50.457  1.00  0.00           O  
ATOM    398  CB  SER A  26       7.352  13.429 -52.870  1.00  0.00           C  
ATOM    399  OG  SER A  26       8.152  12.345 -53.297  1.00  0.00           O  
ATOM    400  H   SER A  26       5.684  12.777 -50.224  1.00  0.00           H  
ATOM    401  HA  SER A  26       8.371  13.334 -50.989  1.00  0.00           H  
ATOM    402  HB2 SER A  26       7.774  14.349 -53.280  1.00  0.00           H  
ATOM    403  HB3 SER A  26       6.332  13.313 -53.237  1.00  0.00           H  
ATOM    404  HG  SER A  26       7.999  11.610 -52.677  1.00  0.00           H  
ATOM    405  N   ASN A  27       7.869  15.860 -50.902  1.00  0.00           N  
ATOM    406  CA  ASN A  27       7.692  17.195 -50.311  1.00  0.00           C  
ATOM    407  C   ASN A  27       8.277  18.299 -51.208  1.00  0.00           C  
ATOM    408  O   ASN A  27       9.344  18.117 -51.791  1.00  0.00           O  
ATOM    409  CB  ASN A  27       8.336  17.266 -48.904  1.00  0.00           C  
ATOM    410  CG  ASN A  27       8.494  15.932 -48.197  1.00  0.00           C  
ATOM    411  ND2 ASN A  27       7.413  15.328 -47.772  1.00  0.00           N  
ATOM    412  OD1 ASN A  27       9.593  15.420 -48.066  1.00  0.00           O  
ATOM    413  H   ASN A  27       8.795  15.615 -51.247  1.00  0.00           H  
ATOM    414  HA  ASN A  27       6.622  17.386 -50.208  1.00  0.00           H  
ATOM    415  HB2 ASN A  27       7.746  17.929 -48.272  1.00  0.00           H  
ATOM    416  HB3 ASN A  27       9.334  17.696 -48.988  1.00  0.00           H  
ATOM    417 HD21 ASN A  27       7.499  14.372 -47.450  1.00  0.00           H  
ATOM    418 HD22 ASN A  27       6.507  15.680 -48.020  1.00  0.00           H  
ATOM    419  N   LYS A  28       7.656  19.486 -51.204  1.00  0.00           N  
ATOM    420  CA  LYS A  28       8.134  20.713 -51.867  1.00  0.00           C  
ATOM    421  C   LYS A  28       7.727  21.932 -51.034  1.00  0.00           C  
ATOM    422  O   LYS A  28       6.574  22.020 -50.628  1.00  0.00           O  
ATOM    423  CB  LYS A  28       7.541  20.760 -53.294  1.00  0.00           C  
ATOM    424  CG  LYS A  28       7.632  22.106 -54.044  1.00  0.00           C  
ATOM    425  CD  LYS A  28       9.047  22.673 -54.225  1.00  0.00           C  
ATOM    426  CE  LYS A  28       9.962  21.803 -55.087  1.00  0.00           C  
ATOM    427  NZ  LYS A  28       9.670  21.944 -56.529  1.00  0.00           N1+
ATOM    428  H   LYS A  28       6.793  19.571 -50.683  1.00  0.00           H  
ATOM    429  HA  LYS A  28       9.222  20.692 -51.929  1.00  0.00           H  
ATOM    430  HB2 LYS A  28       6.481  20.506 -53.233  1.00  0.00           H  
ATOM    431  HB3 LYS A  28       8.022  19.986 -53.893  1.00  0.00           H  
ATOM    432  HG2 LYS A  28       7.035  22.845 -53.509  1.00  0.00           H  
ATOM    433  HG3 LYS A  28       7.178  21.981 -55.028  1.00  0.00           H  
ATOM    434  HD2 LYS A  28       9.515  22.782 -53.251  1.00  0.00           H  
ATOM    435  HD3 LYS A  28       8.984  23.671 -54.664  1.00  0.00           H  
ATOM    436  HE2 LYS A  28       9.903  20.762 -54.762  1.00  0.00           H  
ATOM    437  HE3 LYS A  28      10.989  22.140 -54.914  1.00  0.00           H  
ATOM    438  HZ1 LYS A  28       8.761  21.620 -56.808  1.00  0.00           H  
ATOM    439  HZ2 LYS A  28       9.783  22.928 -56.800  1.00  0.00           H  
ATOM    440  HZ3 LYS A  28      10.421  21.540 -57.080  1.00  0.00           H  
ATOM    441  N   GLY A  29       8.654  22.861 -50.786  1.00  0.00           N  
ATOM    442  CA  GLY A  29       8.377  24.126 -50.091  1.00  0.00           C  
ATOM    443  C   GLY A  29       7.989  23.966 -48.618  1.00  0.00           C  
ATOM    444  O   GLY A  29       7.295  24.818 -48.071  1.00  0.00           O  
ATOM    445  H   GLY A  29       9.613  22.650 -51.028  1.00  0.00           H  
ATOM    446  HA2 GLY A  29       7.566  24.649 -50.601  1.00  0.00           H  
ATOM    447  HA3 GLY A  29       9.268  24.750 -50.127  1.00  0.00           H  
ATOM    448  N   ALA A  30       8.379  22.860 -47.982  1.00  0.00           N  
ATOM    449  CA  ALA A  30       7.905  22.511 -46.649  1.00  0.00           C  
ATOM    450  C   ALA A  30       8.707  23.273 -45.575  1.00  0.00           C  
ATOM    451  O   ALA A  30       9.839  22.905 -45.259  1.00  0.00           O  
ATOM    452  CB  ALA A  30       7.950  20.981 -46.529  1.00  0.00           C  
ATOM    453  H   ALA A  30       9.013  22.230 -48.452  1.00  0.00           H  
ATOM    454  HA  ALA A  30       6.859  22.811 -46.562  1.00  0.00           H  
ATOM    455  HB1 ALA A  30       8.982  20.633 -46.511  1.00  0.00           H  
ATOM    456  HB2 ALA A  30       7.447  20.668 -45.618  1.00  0.00           H  
ATOM    457  HB3 ALA A  30       7.431  20.530 -47.375  1.00  0.00           H  
ATOM    458  N   ILE A  31       8.151  24.365 -45.042  1.00  0.00           N  
ATOM    459  CA  ILE A  31       8.842  25.268 -44.104  1.00  0.00           C  
ATOM    460  C   ILE A  31       8.198  25.266 -42.713  1.00  0.00           C  
ATOM    461  O   ILE A  31       6.976  25.269 -42.589  1.00  0.00           O  
ATOM    462  CB  ILE A  31       8.995  26.696 -44.689  1.00  0.00           C  
ATOM    463  CG1 ILE A  31       7.671  27.481 -44.858  1.00  0.00           C  
ATOM    464  CG2 ILE A  31       9.728  26.642 -46.043  1.00  0.00           C  
ATOM    465  CD1 ILE A  31       7.366  28.410 -43.674  1.00  0.00           C  
ATOM    466  H   ILE A  31       7.236  24.646 -45.369  1.00  0.00           H  
ATOM    467  HA  ILE A  31       9.854  24.893 -43.962  1.00  0.00           H  
ATOM    468  HB  ILE A  31       9.635  27.261 -44.010  1.00  0.00           H  
ATOM    469 HG12 ILE A  31       6.840  26.791 -45.002  1.00  0.00           H  
ATOM    470 HG13 ILE A  31       7.730  28.111 -45.747  1.00  0.00           H  
ATOM    471 HG21 ILE A  31      10.616  26.016 -45.972  1.00  0.00           H  
ATOM    472 HG22 ILE A  31       9.072  26.237 -46.812  1.00  0.00           H  
ATOM    473 HG23 ILE A  31      10.026  27.649 -46.337  1.00  0.00           H  
ATOM    474 HD11 ILE A  31       6.423  28.927 -43.856  1.00  0.00           H  
ATOM    475 HD12 ILE A  31       7.284  27.848 -42.746  1.00  0.00           H  
ATOM    476 HD13 ILE A  31       8.159  29.152 -43.573  1.00  0.00           H  
ATOM    477  N   ILE A  32       9.027  25.301 -41.665  1.00  0.00           N  
ATOM    478  CA  ILE A  32       8.581  25.498 -40.271  1.00  0.00           C  
ATOM    479  C   ILE A  32       9.552  26.339 -39.422  1.00  0.00           C  
ATOM    480  O   ILE A  32       9.179  26.818 -38.353  1.00  0.00           O  
ATOM    481  CB  ILE A  32       8.261  24.130 -39.622  1.00  0.00           C  
ATOM    482  CG1 ILE A  32       7.238  24.290 -38.478  1.00  0.00           C  
ATOM    483  CG2 ILE A  32       9.530  23.404 -39.147  1.00  0.00           C  
ATOM    484  CD1 ILE A  32       6.627  22.963 -38.018  1.00  0.00           C  
ATOM    485  H   ILE A  32      10.011  25.146 -41.845  1.00  0.00           H  
ATOM    486  HA  ILE A  32       7.653  26.071 -40.310  1.00  0.00           H  
ATOM    487  HB  ILE A  32       7.793  23.510 -40.385  1.00  0.00           H  
ATOM    488 HG12 ILE A  32       6.420  24.926 -38.819  1.00  0.00           H  
ATOM    489 HG13 ILE A  32       7.709  24.773 -37.621  1.00  0.00           H  
ATOM    490 HG21 ILE A  32       9.925  23.890 -38.255  1.00  0.00           H  
ATOM    491 HG22 ILE A  32       9.297  22.367 -38.908  1.00  0.00           H  
ATOM    492 HG23 ILE A  32      10.283  23.417 -39.934  1.00  0.00           H  
ATOM    493 HD11 ILE A  32       6.129  22.472 -38.854  1.00  0.00           H  
ATOM    494 HD12 ILE A  32       7.393  22.303 -37.615  1.00  0.00           H  
ATOM    495 HD13 ILE A  32       5.889  23.160 -37.240  1.00  0.00           H  
ATOM    496  N   GLY A  33      10.780  26.580 -39.898  1.00  0.00           N  
ATOM    497  CA  GLY A  33      11.714  27.499 -39.245  1.00  0.00           C  
ATOM    498  C   GLY A  33      11.197  28.939 -39.292  1.00  0.00           C  
ATOM    499  O   GLY A  33      11.268  29.597 -40.328  1.00  0.00           O  
ATOM    500  H   GLY A  33      11.050  26.173 -40.780  1.00  0.00           H  
ATOM    501  HA2 GLY A  33      12.684  27.465 -39.740  1.00  0.00           H  
ATOM    502  HA3 GLY A  33      11.855  27.195 -38.207  1.00  0.00           H  
ATOM    503  N   LEU A  34      10.652  29.426 -38.175  1.00  0.00           N  
ATOM    504  CA  LEU A  34      10.115  30.783 -38.059  1.00  0.00           C  
ATOM    505  C   LEU A  34      11.205  31.869 -38.130  1.00  0.00           C  
ATOM    506  O   LEU A  34      12.391  31.598 -37.952  1.00  0.00           O  
ATOM    507  CB  LEU A  34       9.216  30.907 -36.809  1.00  0.00           C  
ATOM    508  CG  LEU A  34       9.920  30.987 -35.436  1.00  0.00           C  
ATOM    509  CD1 LEU A  34       8.892  31.358 -34.366  1.00  0.00           C  
ATOM    510  CD2 LEU A  34      10.570  29.669 -35.012  1.00  0.00           C  
ATOM    511  H   LEU A  34      10.521  28.791 -37.401  1.00  0.00           H  
ATOM    512  HA  LEU A  34       9.470  30.936 -38.926  1.00  0.00           H  
ATOM    513  HB2 LEU A  34       8.510  30.075 -36.799  1.00  0.00           H  
ATOM    514  HB3 LEU A  34       8.627  31.817 -36.930  1.00  0.00           H  
ATOM    515  HG  LEU A  34      10.682  31.766 -35.458  1.00  0.00           H  
ATOM    516 HD11 LEU A  34       8.120  30.591 -34.302  1.00  0.00           H  
ATOM    517 HD12 LEU A  34       9.387  31.453 -33.399  1.00  0.00           H  
ATOM    518 HD13 LEU A  34       8.432  32.316 -34.608  1.00  0.00           H  
ATOM    519 HD21 LEU A  34      10.949  29.759 -33.993  1.00  0.00           H  
ATOM    520 HD22 LEU A  34       9.842  28.858 -35.053  1.00  0.00           H  
ATOM    521 HD23 LEU A  34      11.410  29.445 -35.661  1.00  0.00           H  
ATOM    522  N   MET A  35      10.787  33.120 -38.352  1.00  0.00           N  
ATOM    523  CA  MET A  35      11.661  34.310 -38.401  1.00  0.00           C  
ATOM    524  C   MET A  35      12.774  34.259 -39.472  1.00  0.00           C  
ATOM    525  O   MET A  35      13.734  35.021 -39.399  1.00  0.00           O  
ATOM    526  CB  MET A  35      12.205  34.636 -36.995  1.00  0.00           C  
ATOM    527  CG  MET A  35      11.107  34.917 -35.962  1.00  0.00           C  
ATOM    528  SD  MET A  35      11.683  34.961 -34.242  1.00  0.00           S  
ATOM    529  CE  MET A  35      12.822  36.371 -34.283  1.00  0.00           C  
ATOM    530  H   MET A  35       9.798  33.265 -38.485  1.00  0.00           H  
ATOM    531  HA  MET A  35      11.033  35.150 -38.697  1.00  0.00           H  
ATOM    532  HB2 MET A  35      12.848  35.514 -37.053  1.00  0.00           H  
ATOM    533  HB3 MET A  35      12.807  33.798 -36.645  1.00  0.00           H  
ATOM    534  HG2 MET A  35      10.348  34.138 -36.023  1.00  0.00           H  
ATOM    535  HG3 MET A  35      10.631  35.869 -36.201  1.00  0.00           H  
ATOM    536  HE1 MET A  35      12.298  37.258 -34.639  1.00  0.00           H  
ATOM    537  HE2 MET A  35      13.201  36.556 -33.278  1.00  0.00           H  
ATOM    538  HE3 MET A  35      13.662  36.152 -34.943  1.00  0.00           H  
ATOM    539  N   VAL A  36      12.651  33.383 -40.473  1.00  0.00           N  
ATOM    540  CA  VAL A  36      13.542  33.337 -41.643  1.00  0.00           C  
ATOM    541  C   VAL A  36      13.199  34.483 -42.599  1.00  0.00           C  
ATOM    542  O   VAL A  36      12.028  34.687 -42.914  1.00  0.00           O  
ATOM    543  CB  VAL A  36      13.446  31.960 -42.329  1.00  0.00           C  
ATOM    544  CG1 VAL A  36      14.172  31.876 -43.677  1.00  0.00           C  
ATOM    545  CG2 VAL A  36      14.048  30.892 -41.413  1.00  0.00           C  
ATOM    546  H   VAL A  36      11.851  32.770 -40.476  1.00  0.00           H  
ATOM    547  HA  VAL A  36      14.565  33.477 -41.300  1.00  0.00           H  
ATOM    548  HB  VAL A  36      12.395  31.721 -42.497  1.00  0.00           H  
ATOM    549 HG11 VAL A  36      15.215  32.172 -43.570  1.00  0.00           H  
ATOM    550 HG12 VAL A  36      14.132  30.854 -44.051  1.00  0.00           H  
ATOM    551 HG13 VAL A  36      13.681  32.519 -44.404  1.00  0.00           H  
ATOM    552 HG21 VAL A  36      15.113  31.059 -41.287  1.00  0.00           H  
ATOM    553 HG22 VAL A  36      13.560  30.905 -40.442  1.00  0.00           H  
ATOM    554 HG23 VAL A  36      13.899  29.909 -41.851  1.00  0.00           H  
ATOM    555  N   GLY A  37      14.205  35.225 -43.071  1.00  0.00           N  
ATOM    556  CA  GLY A  37      14.007  36.443 -43.874  1.00  0.00           C  
ATOM    557  C   GLY A  37      13.529  36.208 -45.314  1.00  0.00           C  
ATOM    558  O   GLY A  37      12.950  37.106 -45.921  1.00  0.00           O  
ATOM    559  H   GLY A  37      15.150  34.984 -42.784  1.00  0.00           H  
ATOM    560  HA2 GLY A  37      14.946  36.993 -43.917  1.00  0.00           H  
ATOM    561  HA3 GLY A  37      13.271  37.076 -43.379  1.00  0.00           H  
ATOM    562  N   GLY A  38      13.695  34.994 -45.845  1.00  0.00           N  
ATOM    563  CA  GLY A  38      13.148  34.571 -47.136  1.00  0.00           C  
ATOM    564  C   GLY A  38      13.574  33.150 -47.513  1.00  0.00           C  
ATOM    565  O   GLY A  38      14.583  32.654 -47.014  1.00  0.00           O  
ATOM    566  H   GLY A  38      14.206  34.313 -45.306  1.00  0.00           H  
ATOM    567  HA2 GLY A  38      13.482  35.255 -47.917  1.00  0.00           H  
ATOM    568  HA3 GLY A  38      12.059  34.614 -47.087  1.00  0.00           H  
ATOM    569  N   VAL A  39      12.812  32.492 -48.393  1.00  0.00           N  
ATOM    570  CA  VAL A  39      13.088  31.125 -48.876  1.00  0.00           C  
ATOM    571  C   VAL A  39      12.816  31.033 -50.381  1.00  0.00           C  
ATOM    572  O   VAL A  39      11.761  31.464 -50.840  1.00  0.00           O  
ATOM    573  CB  VAL A  39      12.254  30.067 -48.115  1.00  0.00           C  
ATOM    574  CG1 VAL A  39      12.625  28.642 -48.551  1.00  0.00           C  
ATOM    575  CG2 VAL A  39      12.444  30.136 -46.593  1.00  0.00           C  
ATOM    576  H   VAL A  39      12.006  32.959 -48.785  1.00  0.00           H  
ATOM    577  HA  VAL A  39      14.137  30.898 -48.705  1.00  0.00           H  
ATOM    578  HB  VAL A  39      11.196  30.227 -48.329  1.00  0.00           H  
ATOM    579 HG11 VAL A  39      13.691  28.465 -48.405  1.00  0.00           H  
ATOM    580 HG12 VAL A  39      12.059  27.915 -47.969  1.00  0.00           H  
ATOM    581 HG13 VAL A  39      12.377  28.495 -49.602  1.00  0.00           H  
ATOM    582 HG21 VAL A  39      13.497  30.024 -46.339  1.00  0.00           H  
ATOM    583 HG22 VAL A  39      12.085  31.092 -46.211  1.00  0.00           H  
ATOM    584 HG23 VAL A  39      11.870  29.348 -46.107  1.00  0.00           H  
ATOM    585  N   VAL A  40      13.728  30.415 -51.136  1.00  0.00           N  
ATOM    586  CA  VAL A  40      13.601  30.110 -52.575  1.00  0.00           C  
ATOM    587  C   VAL A  40      13.870  28.620 -52.802  1.00  0.00           C  
ATOM    588  O   VAL A  40      14.791  28.080 -52.196  1.00  0.00           O  
ATOM    589  CB  VAL A  40      14.570  30.978 -53.406  1.00  0.00           C  
ATOM    590  CG1 VAL A  40      14.460  30.693 -54.910  1.00  0.00           C  
ATOM    591  CG2 VAL A  40      14.305  32.476 -53.200  1.00  0.00           C  
ATOM    592  H   VAL A  40      14.602  30.148 -50.690  1.00  0.00           H  
ATOM    593  HA  VAL A  40      12.583  30.326 -52.901  1.00  0.00           H  
ATOM    594  HB  VAL A  40      15.591  30.765 -53.094  1.00  0.00           H  
ATOM    595 HG11 VAL A  40      13.435  30.841 -55.250  1.00  0.00           H  
ATOM    596 HG12 VAL A  40      15.120  31.363 -55.463  1.00  0.00           H  
ATOM    597 HG13 VAL A  40      14.770  29.670 -55.128  1.00  0.00           H  
ATOM    598 HG21 VAL A  40      14.977  33.063 -53.826  1.00  0.00           H  
ATOM    599 HG22 VAL A  40      13.272  32.713 -53.455  1.00  0.00           H  
ATOM    600 HG23 VAL A  40      14.489  32.750 -52.161  1.00  0.00           H  
ATOM    601  N   ILE A  41      13.078  27.968 -53.659  1.00  0.00           N  
ATOM    602  CA  ILE A  41      13.138  26.533 -54.000  1.00  0.00           C  
ATOM    603  C   ILE A  41      12.946  26.380 -55.523  1.00  0.00           C  
ATOM    604  O   ILE A  41      12.209  27.191 -56.089  1.00  0.00           O  
ATOM    605  CB  ILE A  41      12.018  25.740 -53.271  1.00  0.00           C  
ATOM    606  CG1 ILE A  41      11.732  26.108 -51.793  1.00  0.00           C  
ATOM    607  CG2 ILE A  41      12.268  24.226 -53.391  1.00  0.00           C  
ATOM    608  CD1 ILE A  41      12.798  25.734 -50.756  1.00  0.00           C  
ATOM    609  H   ILE A  41      12.409  28.505 -54.192  1.00  0.00           H  
ATOM    610  HA  ILE A  41      14.108  26.129 -53.717  1.00  0.00           H  
ATOM    611  HB  ILE A  41      11.086  25.950 -53.800  1.00  0.00           H  
ATOM    612 HG12 ILE A  41      10.811  25.605 -51.504  1.00  0.00           H  
ATOM    613 HG13 ILE A  41      11.531  27.176 -51.715  1.00  0.00           H  
ATOM    614 HG21 ILE A  41      13.293  23.986 -53.104  1.00  0.00           H  
ATOM    615 HG22 ILE A  41      11.577  23.679 -52.753  1.00  0.00           H  
ATOM    616 HG23 ILE A  41      12.114  23.899 -54.418  1.00  0.00           H  
ATOM    617 HD11 ILE A  41      13.730  26.246 -50.967  1.00  0.00           H  
ATOM    618 HD12 ILE A  41      12.452  26.021 -49.764  1.00  0.00           H  
ATOM    619 HD13 ILE A  41      12.974  24.665 -50.754  1.00  0.00           H  
ATOM    620  N   ALA A  42      13.465  25.312 -56.155  1.00  0.00           N  
ATOM    621  CA  ALA A  42      13.034  24.877 -57.497  1.00  0.00           C  
ATOM    622  C   ALA A  42      11.936  23.796 -57.443  1.00  0.00           C  
ATOM    623  O   ALA A  42      12.232  22.579 -57.326  1.00  0.00           O  
ATOM    624  CB  ALA A  42      14.266  24.513 -58.339  1.00  0.00           C  
ATOM    625  OXT ALA A  42      10.743  24.161 -57.476  1.00  0.00           O1-
ATOM    626  H   ALA A  42      14.126  24.720 -55.658  1.00  0.00           H  
ATOM    627  HA  ALA A  42      12.560  25.724 -57.995  1.00  0.00           H  
ATOM    628  HB1 ALA A  42      14.927  25.378 -58.407  1.00  0.00           H  
ATOM    629  HB2 ALA A  42      14.810  23.694 -57.878  1.00  0.00           H  
ATOM    630  HB3 ALA A  42      13.951  24.224 -59.341  1.00  0.00           H  
TER     631      ALA A  42 
ATOM    632  N   ASP B   1       6.135  -5.678 -11.374  1.00  0.00           N1+
ATOM    633  CA  ASP B   1       5.002  -6.360 -10.700  1.00  0.00           C  
ATOM    634  C   ASP B   1       4.002  -5.339 -10.157  1.00  0.00           C  
ATOM    635  O   ASP B   1       2.922  -5.187 -10.728  1.00  0.00           O  
ATOM    636  CB  ASP B   1       5.443  -7.404  -9.659  1.00  0.00           C  
ATOM    637  CG  ASP B   1       6.612  -6.915  -8.813  1.00  0.00           C  
ATOM    638  OD1 ASP B   1       6.389  -6.025  -7.969  1.00  0.00           O  
ATOM    639  OD2 ASP B   1       7.754  -7.290  -9.150  1.00  0.00           O1-
ATOM    640  H1  ASP B   1       5.778  -5.132 -12.153  1.00  0.00           H  
ATOM    641  H2  ASP B   1       6.800  -6.339 -11.750  1.00  0.00           H  
ATOM    642  H3  ASP B   1       6.630  -5.060 -10.741  1.00  0.00           H  
ATOM    643  HA  ASP B   1       4.462  -6.909 -11.469  1.00  0.00           H  
ATOM    644  HB2 ASP B   1       5.745  -8.308 -10.192  1.00  0.00           H  
ATOM    645  HB3 ASP B   1       4.597  -7.663  -9.019  1.00  0.00           H  
ATOM    646  N   ALA B   2       4.359  -4.543  -9.146  1.00  0.00           N  
ATOM    647  CA  ALA B   2       3.688  -3.270  -8.886  1.00  0.00           C  
ATOM    648  C   ALA B   2       4.167  -2.254  -9.939  1.00  0.00           C  
ATOM    649  O   ALA B   2       5.319  -1.829  -9.941  1.00  0.00           O  
ATOM    650  CB  ALA B   2       3.925  -2.853  -7.432  1.00  0.00           C  
ATOM    651  H   ALA B   2       5.208  -4.760  -8.622  1.00  0.00           H  
ATOM    652  HA  ALA B   2       2.615  -3.403  -9.014  1.00  0.00           H  
ATOM    653  HB1 ALA B   2       4.984  -2.679  -7.254  1.00  0.00           H  
ATOM    654  HB2 ALA B   2       3.363  -1.945  -7.221  1.00  0.00           H  
ATOM    655  HB3 ALA B   2       3.579  -3.643  -6.764  1.00  0.00           H  
ATOM    656  N   GLU B   3       3.349  -2.017 -10.960  1.00  0.00           N  
ATOM    657  CA  GLU B   3       3.807  -1.721 -12.322  1.00  0.00           C  
ATOM    658  C   GLU B   3       3.937  -0.216 -12.613  1.00  0.00           C  
ATOM    659  O   GLU B   3       3.423   0.278 -13.614  1.00  0.00           O  
ATOM    660  CB  GLU B   3       2.882  -2.440 -13.322  1.00  0.00           C  
ATOM    661  CG  GLU B   3       3.587  -2.823 -14.627  1.00  0.00           C  
ATOM    662  CD  GLU B   3       4.412  -4.110 -14.521  1.00  0.00           C  
ATOM    663  OE1 GLU B   3       4.615  -4.637 -13.402  1.00  0.00           O  
ATOM    664  OE2 GLU B   3       4.934  -4.541 -15.575  1.00  0.00           O1-
ATOM    665  H   GLU B   3       2.387  -2.334 -10.886  1.00  0.00           H  
ATOM    666  HA  GLU B   3       4.805  -2.149 -12.434  1.00  0.00           H  
ATOM    667  HB2 GLU B   3       2.057  -1.777 -13.560  1.00  0.00           H  
ATOM    668  HB3 GLU B   3       2.454  -3.338 -12.874  1.00  0.00           H  
ATOM    669  HG2 GLU B   3       4.228  -2.002 -14.950  1.00  0.00           H  
ATOM    670  HG3 GLU B   3       2.830  -2.956 -15.395  1.00  0.00           H  
ATOM    671  N   PHE B   4       4.608   0.534 -11.734  1.00  0.00           N  
ATOM    672  CA  PHE B   4       4.695   2.009 -11.743  1.00  0.00           C  
ATOM    673  C   PHE B   4       5.506   2.627 -12.910  1.00  0.00           C  
ATOM    674  O   PHE B   4       6.140   3.676 -12.748  1.00  0.00           O  
ATOM    675  CB  PHE B   4       5.224   2.485 -10.380  1.00  0.00           C  
ATOM    676  CG  PHE B   4       4.476   1.979  -9.162  1.00  0.00           C  
ATOM    677  CD1 PHE B   4       3.200   2.488  -8.855  1.00  0.00           C  
ATOM    678  CD2 PHE B   4       5.080   1.044  -8.301  1.00  0.00           C  
ATOM    679  CE1 PHE B   4       2.530   2.061  -7.695  1.00  0.00           C  
ATOM    680  CE2 PHE B   4       4.413   0.623  -7.137  1.00  0.00           C  
ATOM    681  CZ  PHE B   4       3.136   1.128  -6.836  1.00  0.00           C  
ATOM    682  H   PHE B   4       4.994   0.050 -10.932  1.00  0.00           H  
ATOM    683  HA  PHE B   4       3.683   2.392 -11.856  1.00  0.00           H  
ATOM    684  HB2 PHE B   4       5.189   3.575 -10.355  1.00  0.00           H  
ATOM    685  HB3 PHE B   4       6.269   2.190 -10.295  1.00  0.00           H  
ATOM    686  HD1 PHE B   4       2.735   3.212  -9.506  1.00  0.00           H  
ATOM    687  HD2 PHE B   4       6.068   0.667  -8.518  1.00  0.00           H  
ATOM    688  HE1 PHE B   4       1.547   2.449  -7.464  1.00  0.00           H  
ATOM    689  HE2 PHE B   4       4.885  -0.083  -6.470  1.00  0.00           H  
ATOM    690  HZ  PHE B   4       2.623   0.804  -5.941  1.00  0.00           H  
ATOM    691  N   ARG B   5       5.527   1.973 -14.075  1.00  0.00           N  
ATOM    692  CA  ARG B   5       6.446   2.197 -15.199  1.00  0.00           C  
ATOM    693  C   ARG B   5       6.293   3.563 -15.854  1.00  0.00           C  
ATOM    694  O   ARG B   5       5.303   4.268 -15.654  1.00  0.00           O  
ATOM    695  CB  ARG B   5       6.243   1.087 -16.240  1.00  0.00           C  
ATOM    696  CG  ARG B   5       6.725  -0.288 -15.772  1.00  0.00           C  
ATOM    697  CD  ARG B   5       6.563  -1.265 -16.942  1.00  0.00           C  
ATOM    698  NE  ARG B   5       6.708  -2.670 -16.530  1.00  0.00           N  
ATOM    699  CZ  ARG B   5       7.780  -3.286 -16.080  1.00  0.00           C  
ATOM    700  NH1 ARG B   5       8.972  -2.768 -16.098  1.00  0.00           N  
ATOM    701  NH2 ARG B   5       7.652  -4.468 -15.568  1.00  0.00           N1+
ATOM    702  H   ARG B   5       4.880   1.196 -14.146  1.00  0.00           H  
ATOM    703  HA  ARG B   5       7.468   2.144 -14.825  1.00  0.00           H  
ATOM    704  HB2 ARG B   5       6.782   1.341 -17.155  1.00  0.00           H  
ATOM    705  HB3 ARG B   5       5.181   1.022 -16.477  1.00  0.00           H  
ATOM    706  HG2 ARG B   5       6.125  -0.617 -14.923  1.00  0.00           H  
ATOM    707  HG3 ARG B   5       7.772  -0.235 -15.473  1.00  0.00           H  
ATOM    708  HD2 ARG B   5       7.275  -1.022 -17.734  1.00  0.00           H  
ATOM    709  HD3 ARG B   5       5.559  -1.130 -17.342  1.00  0.00           H  
ATOM    710  HE  ARG B   5       5.858  -3.219 -16.413  1.00  0.00           H  
ATOM    711 HH11 ARG B   5       9.674  -3.277 -15.556  1.00  0.00           H  
ATOM    712 HH12 ARG B   5       9.140  -1.877 -16.516  1.00  0.00           H  
ATOM    713 HH21 ARG B   5       6.705  -4.836 -15.458  1.00  0.00           H  
ATOM    714 HH22 ARG B   5       8.436  -4.852 -15.039  1.00  0.00           H  
ATOM    715  N   HIS B   6       7.306   3.921 -16.644  1.00  0.00           N  
ATOM    716  CA  HIS B   6       7.377   5.107 -17.493  1.00  0.00           C  
ATOM    717  C   HIS B   6       8.223   4.787 -18.727  1.00  0.00           C  
ATOM    718  O   HIS B   6       9.227   4.086 -18.604  1.00  0.00           O  
ATOM    719  CB  HIS B   6       8.030   6.286 -16.743  1.00  0.00           C  
ATOM    720  CG  HIS B   6       7.591   6.471 -15.310  1.00  0.00           C  
ATOM    721  CD2 HIS B   6       6.638   7.323 -14.826  1.00  0.00           C  
ATOM    722  ND1 HIS B   6       8.114   5.778 -14.236  1.00  0.00           N1+
ATOM    723  CE1 HIS B   6       7.486   6.186 -13.120  1.00  0.00           C  
ATOM    724  NE2 HIS B   6       6.581   7.123 -13.459  1.00  0.00           N  
ATOM    725  H   HIS B   6       8.083   3.280 -16.728  1.00  0.00           H  
ATOM    726  HA  HIS B   6       6.377   5.382 -17.812  1.00  0.00           H  
ATOM    727  HB2 HIS B   6       7.865   7.203 -17.302  1.00  0.00           H  
ATOM    728  HB3 HIS B   6       9.109   6.130 -16.740  1.00  0.00           H  
ATOM    729  HD1 HIS B   6       8.826   5.044 -14.308  1.00  0.00           H  
ATOM    730  HD2 HIS B   6       6.033   8.016 -15.398  1.00  0.00           H  
ATOM    731  HE2 HIS B   6       5.995   7.644 -12.805  1.00  0.00           H  
ATOM    732  HE1 HIS B   6       7.625   5.761 -12.129  1.00  0.00           H  
ATOM    733  N   ASP B   7       7.917   5.440 -19.842  1.00  0.00           N  
ATOM    734  CA  ASP B   7       8.937   5.849 -20.814  1.00  0.00           C  
ATOM    735  C   ASP B   7       9.511   7.186 -20.299  1.00  0.00           C  
ATOM    736  O   ASP B   7      10.163   7.209 -19.255  1.00  0.00           O  
ATOM    737  CB  ASP B   7       8.311   5.842 -22.222  1.00  0.00           C  
ATOM    738  CG  ASP B   7       9.046   6.716 -23.235  1.00  0.00           C  
ATOM    739  OD1 ASP B   7       8.460   7.773 -23.565  1.00  0.00           O  
ATOM    740  OD2 ASP B   7      10.225   6.441 -23.544  1.00  0.00           O1-
ATOM    741  H   ASP B   7       7.032   5.928 -19.877  1.00  0.00           H  
ATOM    742  HA  ASP B   7       9.763   5.135 -20.826  1.00  0.00           H  
ATOM    743  HB2 ASP B   7       7.285   6.207 -22.144  1.00  0.00           H  
ATOM    744  HB3 ASP B   7       8.280   4.815 -22.588  1.00  0.00           H  
ATOM    745  N   SER B   8       9.056   8.313 -20.840  1.00  0.00           N  
ATOM    746  CA  SER B   8       9.110   9.628 -20.209  1.00  0.00           C  
ATOM    747  C   SER B   8       8.162   9.664 -19.002  1.00  0.00           C  
ATOM    748  O   SER B   8       8.601   9.832 -17.859  1.00  0.00           O  
ATOM    749  CB  SER B   8       8.741  10.633 -21.297  1.00  0.00           C  
ATOM    750  OG  SER B   8       8.477  11.922 -20.804  1.00  0.00           O  
ATOM    751  H   SER B   8       8.563   8.237 -21.727  1.00  0.00           H  
ATOM    752  HA  SER B   8      10.123   9.830 -19.864  1.00  0.00           H  
ATOM    753  HB2 SER B   8       7.848  10.277 -21.808  1.00  0.00           H  
ATOM    754  HB3 SER B   8       9.559  10.684 -22.017  1.00  0.00           H  
ATOM    755  HG  SER B   8       7.498  11.953 -20.602  1.00  0.00           H  
ATOM    756  N   GLY B   9       6.882   9.363 -19.241  1.00  0.00           N  
ATOM    757  CA  GLY B   9       5.823   9.131 -18.260  1.00  0.00           C  
ATOM    758  C   GLY B   9       5.541  10.253 -17.256  1.00  0.00           C  
ATOM    759  O   GLY B   9       4.903   9.964 -16.247  1.00  0.00           O  
ATOM    760  H   GLY B   9       6.577   9.373 -20.213  1.00  0.00           H  
ATOM    761  HA2 GLY B   9       6.028   8.218 -17.712  1.00  0.00           H  
ATOM    762  HA3 GLY B   9       4.904   8.977 -18.819  1.00  0.00           H  
ATOM    763  N   TYR B  10       6.034  11.473 -17.495  1.00  0.00           N  
ATOM    764  CA  TYR B  10       5.814  12.673 -16.677  1.00  0.00           C  
ATOM    765  C   TYR B  10       5.966  13.945 -17.526  1.00  0.00           C  
ATOM    766  O   TYR B  10       4.973  14.604 -17.810  1.00  0.00           O  
ATOM    767  CB  TYR B  10       6.775  12.741 -15.469  1.00  0.00           C  
ATOM    768  CG  TYR B  10       6.514  11.771 -14.331  1.00  0.00           C  
ATOM    769  CD1 TYR B  10       5.239  11.703 -13.733  1.00  0.00           C  
ATOM    770  CD2 TYR B  10       7.563  10.972 -13.835  1.00  0.00           C  
ATOM    771  CE1 TYR B  10       4.990  10.793 -12.688  1.00  0.00           C  
ATOM    772  CE2 TYR B  10       7.323  10.070 -12.782  1.00  0.00           C  
ATOM    773  CZ  TYR B  10       6.031   9.963 -12.227  1.00  0.00           C  
ATOM    774  OH  TYR B  10       5.781   8.999 -11.301  1.00  0.00           O  
ATOM    775  H   TYR B  10       6.412  11.618 -18.428  1.00  0.00           H  
ATOM    776  HA  TYR B  10       4.788  12.664 -16.309  1.00  0.00           H  
ATOM    777  HB2 TYR B  10       6.714  13.745 -15.044  1.00  0.00           H  
ATOM    778  HB3 TYR B  10       7.797  12.604 -15.826  1.00  0.00           H  
ATOM    779  HD1 TYR B  10       4.437  12.330 -14.096  1.00  0.00           H  
ATOM    780  HD2 TYR B  10       8.554  11.071 -14.255  1.00  0.00           H  
ATOM    781  HE1 TYR B  10       4.000  10.723 -12.263  1.00  0.00           H  
ATOM    782  HE2 TYR B  10       8.121   9.467 -12.380  1.00  0.00           H  
ATOM    783  HH  TYR B  10       4.941   9.151 -10.857  1.00  0.00           H  
ATOM    784  N   GLU B  11       7.200  14.297 -17.911  1.00  0.00           N  
ATOM    785  CA  GLU B  11       7.520  15.542 -18.637  1.00  0.00           C  
ATOM    786  C   GLU B  11       8.688  15.419 -19.632  1.00  0.00           C  
ATOM    787  O   GLU B  11       8.956  16.345 -20.400  1.00  0.00           O  
ATOM    788  CB  GLU B  11       7.807  16.658 -17.610  1.00  0.00           C  
ATOM    789  CG  GLU B  11       9.221  16.666 -16.986  1.00  0.00           C  
ATOM    790  CD  GLU B  11      10.186  17.625 -17.708  1.00  0.00           C  
ATOM    791  OE1 GLU B  11      11.200  17.194 -18.309  1.00  0.00           O  
ATOM    792  OE2 GLU B  11       9.932  18.853 -17.722  1.00  0.00           O1-
ATOM    793  H   GLU B  11       7.960  13.731 -17.577  1.00  0.00           H  
ATOM    794  HA  GLU B  11       6.645  15.836 -19.214  1.00  0.00           H  
ATOM    795  HB2 GLU B  11       7.076  16.581 -16.804  1.00  0.00           H  
ATOM    796  HB3 GLU B  11       7.629  17.614 -18.094  1.00  0.00           H  
ATOM    797  HG2 GLU B  11       9.627  15.652 -16.963  1.00  0.00           H  
ATOM    798  HG3 GLU B  11       9.130  17.000 -15.950  1.00  0.00           H  
ATOM    799  N   VAL B  12       9.410  14.294 -19.582  1.00  0.00           N  
ATOM    800  CA  VAL B  12      10.787  14.130 -20.072  1.00  0.00           C  
ATOM    801  C   VAL B  12      10.901  14.315 -21.586  1.00  0.00           C  
ATOM    802  O   VAL B  12      11.904  14.883 -22.018  1.00  0.00           O  
ATOM    803  CB  VAL B  12      11.401  12.777 -19.635  1.00  0.00           C  
ATOM    804  CG1 VAL B  12      12.929  12.779 -19.762  1.00  0.00           C  
ATOM    805  CG2 VAL B  12      11.071  12.413 -18.179  1.00  0.00           C  
ATOM    806  H   VAL B  12       9.010  13.510 -19.091  1.00  0.00           H  
ATOM    807  HA  VAL B  12      11.372  14.921 -19.603  1.00  0.00           H  
ATOM    808  HB  VAL B  12      11.023  11.987 -20.279  1.00  0.00           H  
ATOM    809 HG11 VAL B  12      13.222  12.950 -20.797  1.00  0.00           H  
ATOM    810 HG12 VAL B  12      13.362  13.546 -19.121  1.00  0.00           H  
ATOM    811 HG13 VAL B  12      13.325  11.807 -19.466  1.00  0.00           H  
ATOM    812 HG21 VAL B  12      10.004  12.224 -18.068  1.00  0.00           H  
ATOM    813 HG22 VAL B  12      11.598  11.503 -17.896  1.00  0.00           H  
ATOM    814 HG23 VAL B  12      11.370  13.224 -17.513  1.00  0.00           H  
ATOM    815  N   HIS B  13       9.851  14.036 -22.374  1.00  0.00           N  
ATOM    816  CA  HIS B  13       9.678  14.563 -23.745  1.00  0.00           C  
ATOM    817  C   HIS B  13       9.506  16.101 -23.704  1.00  0.00           C  
ATOM    818  O   HIS B  13       8.396  16.636 -23.792  1.00  0.00           O  
ATOM    819  CB  HIS B  13       8.508  13.862 -24.467  1.00  0.00           C  
ATOM    820  CG  HIS B  13       8.618  12.360 -24.634  1.00  0.00           C  
ATOM    821  CD2 HIS B  13       7.695  11.453 -24.181  1.00  0.00           C  
ATOM    822  ND1 HIS B  13       9.628  11.639 -25.266  1.00  0.00           N1+
ATOM    823  CE1 HIS B  13       9.332  10.331 -25.160  1.00  0.00           C  
ATOM    824  NE2 HIS B  13       8.161  10.199 -24.523  1.00  0.00           N  
ATOM    825  H   HIS B  13       9.079  13.543 -21.935  1.00  0.00           H  
ATOM    826  HA  HIS B  13      10.589  14.354 -24.308  1.00  0.00           H  
ATOM    827  HB2 HIS B  13       8.398  14.301 -25.460  1.00  0.00           H  
ATOM    828  HB3 HIS B  13       7.590  14.075 -23.917  1.00  0.00           H  
ATOM    829  HD1 HIS B  13      10.457  11.981 -25.765  1.00  0.00           H  
ATOM    830  HD2 HIS B  13       6.796  11.663 -23.610  1.00  0.00           H  
ATOM    831  HE2 HIS B  13       7.827   9.283 -24.180  1.00  0.00           H  
ATOM    832  HE1 HIS B  13       9.956   9.497 -25.470  1.00  0.00           H  
ATOM    833  N   HIS B  14      10.628  16.793 -23.480  1.00  0.00           N  
ATOM    834  CA  HIS B  14      10.719  18.168 -22.972  1.00  0.00           C  
ATOM    835  C   HIS B  14      11.059  19.184 -24.066  1.00  0.00           C  
ATOM    836  O   HIS B  14      10.456  20.256 -24.088  1.00  0.00           O  
ATOM    837  CB  HIS B  14      11.752  18.157 -21.830  1.00  0.00           C  
ATOM    838  CG  HIS B  14      11.933  19.431 -21.041  1.00  0.00           C  
ATOM    839  CD2 HIS B  14      12.444  20.623 -21.483  1.00  0.00           C  
ATOM    840  ND1 HIS B  14      11.723  19.553 -19.682  1.00  0.00           N1+
ATOM    841  CE1 HIS B  14      12.070  20.795 -19.302  1.00  0.00           C  
ATOM    842  NE2 HIS B  14      12.513  21.468 -20.386  1.00  0.00           N  
ATOM    843  H   HIS B  14      11.452  16.216 -23.357  1.00  0.00           H  
ATOM    844  HA  HIS B  14       9.755  18.450 -22.548  1.00  0.00           H  
ATOM    845  HB2 HIS B  14      12.725  17.872 -22.232  1.00  0.00           H  
ATOM    846  HB3 HIS B  14      11.448  17.386 -21.118  1.00  0.00           H  
ATOM    847  HD1 HIS B  14      11.319  18.828 -19.060  1.00  0.00           H  
ATOM    848  HD2 HIS B  14      12.762  20.849 -22.493  1.00  0.00           H  
ATOM    849  HE2 HIS B  14      12.860  22.424 -20.394  1.00  0.00           H  
ATOM    850  HE1 HIS B  14      11.991  21.173 -18.284  1.00  0.00           H  
ATOM    851  N   GLN B  15      12.015  18.876 -24.945  1.00  0.00           N  
ATOM    852  CA  GLN B  15      12.307  19.690 -26.128  1.00  0.00           C  
ATOM    853  C   GLN B  15      12.847  18.812 -27.269  1.00  0.00           C  
ATOM    854  O   GLN B  15      13.975  18.321 -27.179  1.00  0.00           O  
ATOM    855  CB  GLN B  15      13.301  20.813 -25.756  1.00  0.00           C  
ATOM    856  CG  GLN B  15      13.170  22.080 -26.616  1.00  0.00           C  
ATOM    857  CD  GLN B  15      13.110  21.799 -28.110  1.00  0.00           C  
ATOM    858  NE2 GLN B  15      14.204  21.462 -28.748  1.00  0.00           N  
ATOM    859  OE1 GLN B  15      12.046  21.771 -28.703  1.00  0.00           O  
ATOM    860  H   GLN B  15      12.536  18.019 -24.828  1.00  0.00           H  
ATOM    861  HA  GLN B  15      11.382  20.155 -26.462  1.00  0.00           H  
ATOM    862  HB2 GLN B  15      14.318  20.435 -25.828  1.00  0.00           H  
ATOM    863  HB3 GLN B  15      13.141  21.116 -24.722  1.00  0.00           H  
ATOM    864  HG2 GLN B  15      14.015  22.737 -26.410  1.00  0.00           H  
ATOM    865  HG3 GLN B  15      12.257  22.603 -26.331  1.00  0.00           H  
ATOM    866 HE21 GLN B  15      14.140  21.238 -29.721  1.00  0.00           H  
ATOM    867 HE22 GLN B  15      15.090  21.389 -28.253  1.00  0.00           H  
ATOM    868  N   LYS B  16      12.074  18.656 -28.353  1.00  0.00           N  
ATOM    869  CA  LYS B  16      12.558  18.130 -29.641  1.00  0.00           C  
ATOM    870  C   LYS B  16      12.040  18.945 -30.830  1.00  0.00           C  
ATOM    871  O   LYS B  16      10.831  18.966 -31.086  1.00  0.00           O  
ATOM    872  CB  LYS B  16      12.229  16.638 -29.828  1.00  0.00           C  
ATOM    873  CG  LYS B  16      12.744  15.752 -28.680  1.00  0.00           C  
ATOM    874  CD  LYS B  16      12.824  14.256 -29.012  1.00  0.00           C  
ATOM    875  CE  LYS B  16      11.619  13.733 -29.801  1.00  0.00           C  
ATOM    876  NZ  LYS B  16      11.557  12.260 -29.729  1.00  0.00           N1+
ATOM    877  H   LYS B  16      11.131  19.029 -28.308  1.00  0.00           H  
ATOM    878  HA  LYS B  16      13.639  18.211 -29.640  1.00  0.00           H  
ATOM    879  HB2 LYS B  16      12.693  16.310 -30.760  1.00  0.00           H  
ATOM    880  HB3 LYS B  16      11.149  16.516 -29.918  1.00  0.00           H  
ATOM    881  HG2 LYS B  16      12.088  15.885 -27.818  1.00  0.00           H  
ATOM    882  HG3 LYS B  16      13.746  16.072 -28.398  1.00  0.00           H  
ATOM    883  HD2 LYS B  16      12.917  13.711 -28.071  1.00  0.00           H  
ATOM    884  HD3 LYS B  16      13.728  14.070 -29.594  1.00  0.00           H  
ATOM    885  HE2 LYS B  16      11.712  14.063 -30.839  1.00  0.00           H  
ATOM    886  HE3 LYS B  16      10.708  14.154 -29.374  1.00  0.00           H  
ATOM    887  HZ1 LYS B  16      12.459  11.827 -29.927  1.00  0.00           H  
ATOM    888  HZ2 LYS B  16      11.460  11.966 -28.753  1.00  0.00           H  
ATOM    889  HZ3 LYS B  16      10.832  11.834 -30.280  1.00  0.00           H  
ATOM    890  N   LEU B  17      12.957  19.491 -31.635  1.00  0.00           N  
ATOM    891  CA  LEU B  17      12.656  19.928 -33.007  1.00  0.00           C  
ATOM    892  C   LEU B  17      12.704  18.720 -33.952  1.00  0.00           C  
ATOM    893  O   LEU B  17      13.621  17.904 -33.867  1.00  0.00           O  
ATOM    894  CB  LEU B  17      13.609  21.045 -33.483  1.00  0.00           C  
ATOM    895  CG  LEU B  17      13.091  22.472 -33.222  1.00  0.00           C  
ATOM    896  CD1 LEU B  17      13.048  22.821 -31.736  1.00  0.00           C  
ATOM    897  CD2 LEU B  17      13.982  23.499 -33.918  1.00  0.00           C  
ATOM    898  H   LEU B  17      13.928  19.390 -31.367  1.00  0.00           H  
ATOM    899  HA  LEU B  17      11.639  20.322 -33.038  1.00  0.00           H  
ATOM    900  HB2 LEU B  17      13.737  20.941 -34.562  1.00  0.00           H  
ATOM    901  HB3 LEU B  17      14.589  20.913 -33.031  1.00  0.00           H  
ATOM    902  HG  LEU B  17      12.087  22.562 -33.632  1.00  0.00           H  
ATOM    903 HD11 LEU B  17      12.359  22.154 -31.225  1.00  0.00           H  
ATOM    904 HD12 LEU B  17      14.043  22.739 -31.301  1.00  0.00           H  
ATOM    905 HD13 LEU B  17      12.687  23.842 -31.608  1.00  0.00           H  
ATOM    906 HD21 LEU B  17      14.017  23.298 -34.988  1.00  0.00           H  
ATOM    907 HD22 LEU B  17      13.576  24.500 -33.769  1.00  0.00           H  
ATOM    908 HD23 LEU B  17      14.992  23.459 -33.511  1.00  0.00           H  
ATOM    909  N   VAL B  18      11.689  18.609 -34.808  1.00  0.00           N  
ATOM    910  CA  VAL B  18      11.476  17.544 -35.800  1.00  0.00           C  
ATOM    911  C   VAL B  18      10.407  18.009 -36.796  1.00  0.00           C  
ATOM    912  O   VAL B  18       9.394  18.581 -36.396  1.00  0.00           O  
ATOM    913  CB  VAL B  18      11.079  16.209 -35.122  1.00  0.00           C  
ATOM    914  CG1 VAL B  18      10.031  16.359 -34.014  1.00  0.00           C  
ATOM    915  CG2 VAL B  18      10.563  15.175 -36.133  1.00  0.00           C  
ATOM    916  H   VAL B  18      10.977  19.324 -34.787  1.00  0.00           H  
ATOM    917  HA  VAL B  18      12.400  17.381 -36.350  1.00  0.00           H  
ATOM    918  HB  VAL B  18      11.969  15.792 -34.654  1.00  0.00           H  
ATOM    919 HG11 VAL B  18      10.432  16.941 -33.185  1.00  0.00           H  
ATOM    920 HG12 VAL B  18       9.165  16.865 -34.423  1.00  0.00           H  
ATOM    921 HG13 VAL B  18       9.739  15.380 -33.641  1.00  0.00           H  
ATOM    922 HG21 VAL B  18      11.305  15.013 -36.917  1.00  0.00           H  
ATOM    923 HG22 VAL B  18      10.374  14.232 -35.631  1.00  0.00           H  
ATOM    924 HG23 VAL B  18       9.623  15.499 -36.580  1.00  0.00           H  
ATOM    925  N   PHE B  19      10.604  17.736 -38.087  1.00  0.00           N  
ATOM    926  CA  PHE B  19       9.657  18.072 -39.154  1.00  0.00           C  
ATOM    927  C   PHE B  19       8.742  16.886 -39.508  1.00  0.00           C  
ATOM    928  O   PHE B  19       7.523  17.043 -39.583  1.00  0.00           O  
ATOM    929  CB  PHE B  19      10.459  18.547 -40.375  1.00  0.00           C  
ATOM    930  CG  PHE B  19       9.681  19.428 -41.325  1.00  0.00           C  
ATOM    931  CD1 PHE B  19       9.971  20.802 -41.391  1.00  0.00           C  
ATOM    932  CD2 PHE B  19       8.676  18.886 -42.147  1.00  0.00           C  
ATOM    933  CE1 PHE B  19       9.223  21.641 -42.230  1.00  0.00           C  
ATOM    934  CE2 PHE B  19       7.927  19.728 -42.984  1.00  0.00           C  
ATOM    935  CZ  PHE B  19       8.177  21.109 -42.998  1.00  0.00           C  
ATOM    936  H   PHE B  19      11.458  17.264 -38.362  1.00  0.00           H  
ATOM    937  HA  PHE B  19       9.023  18.899 -38.827  1.00  0.00           H  
ATOM    938  HB2 PHE B  19      10.825  17.682 -40.925  1.00  0.00           H  
ATOM    939  HB3 PHE B  19      11.334  19.102 -40.033  1.00  0.00           H  
ATOM    940  HD1 PHE B  19      10.763  21.219 -40.788  1.00  0.00           H  
ATOM    941  HD2 PHE B  19       8.457  17.829 -42.119  1.00  0.00           H  
ATOM    942  HE1 PHE B  19       9.443  22.695 -42.274  1.00  0.00           H  
ATOM    943  HE2 PHE B  19       7.127  19.317 -43.581  1.00  0.00           H  
ATOM    944  HZ  PHE B  19       7.561  21.765 -43.594  1.00  0.00           H  
ATOM    945  N   PHE B  20       9.326  15.692 -39.666  1.00  0.00           N  
ATOM    946  CA  PHE B  20       8.629  14.457 -40.052  1.00  0.00           C  
ATOM    947  C   PHE B  20       8.785  13.365 -38.984  1.00  0.00           C  
ATOM    948  O   PHE B  20       9.897  13.136 -38.502  1.00  0.00           O  
ATOM    949  CB  PHE B  20       9.175  13.943 -41.392  1.00  0.00           C  
ATOM    950  CG  PHE B  20       9.145  14.925 -42.550  1.00  0.00           C  
ATOM    951  CD1 PHE B  20       7.987  15.060 -43.335  1.00  0.00           C  
ATOM    952  CD2 PHE B  20      10.297  15.658 -42.888  1.00  0.00           C  
ATOM    953  CE1 PHE B  20       7.981  15.925 -44.445  1.00  0.00           C  
ATOM    954  CE2 PHE B  20      10.307  16.482 -44.026  1.00  0.00           C  
ATOM    955  CZ  PHE B  20       9.144  16.628 -44.797  1.00  0.00           C  
ATOM    956  H   PHE B  20      10.331  15.644 -39.560  1.00  0.00           H  
ATOM    957  HA  PHE B  20       7.566  14.662 -40.182  1.00  0.00           H  
ATOM    958  HB2 PHE B  20       8.604  13.058 -41.680  1.00  0.00           H  
ATOM    959  HB3 PHE B  20      10.205  13.616 -41.242  1.00  0.00           H  
ATOM    960  HD1 PHE B  20       7.107  14.480 -43.096  1.00  0.00           H  
ATOM    961  HD2 PHE B  20      11.185  15.575 -42.282  1.00  0.00           H  
ATOM    962  HE1 PHE B  20       7.092  16.025 -45.049  1.00  0.00           H  
ATOM    963  HE2 PHE B  20      11.212  16.994 -44.316  1.00  0.00           H  
ATOM    964  HZ  PHE B  20       9.150  17.270 -45.666  1.00  0.00           H  
ATOM    965  N   ALA B  21       7.699  12.660 -38.657  1.00  0.00           N  
ATOM    966  CA  ALA B  21       7.676  11.588 -37.651  1.00  0.00           C  
ATOM    967  C   ALA B  21       6.961  10.287 -38.096  1.00  0.00           C  
ATOM    968  O   ALA B  21       6.694   9.428 -37.262  1.00  0.00           O  
ATOM    969  CB  ALA B  21       7.121  12.173 -36.343  1.00  0.00           C  
ATOM    970  H   ALA B  21       6.806  12.980 -39.018  1.00  0.00           H  
ATOM    971  HA  ALA B  21       8.704  11.279 -37.457  1.00  0.00           H  
ATOM    972  HB1 ALA B  21       6.085  12.479 -36.483  1.00  0.00           H  
ATOM    973  HB2 ALA B  21       7.168  11.417 -35.558  1.00  0.00           H  
ATOM    974  HB3 ALA B  21       7.718  13.035 -36.044  1.00  0.00           H  
ATOM    975  N   GLU B  22       6.695  10.122 -39.394  1.00  0.00           N  
ATOM    976  CA  GLU B  22       6.406   8.831 -40.048  1.00  0.00           C  
ATOM    977  C   GLU B  22       7.057   8.853 -41.454  1.00  0.00           C  
ATOM    978  O   GLU B  22       7.982   9.640 -41.665  1.00  0.00           O  
ATOM    979  CB  GLU B  22       4.888   8.554 -40.062  1.00  0.00           C  
ATOM    980  CG  GLU B  22       4.551   7.050 -40.113  1.00  0.00           C  
ATOM    981  CD  GLU B  22       3.053   6.770 -40.323  1.00  0.00           C  
ATOM    982  OE1 GLU B  22       2.494   5.969 -39.540  1.00  0.00           O  
ATOM    983  OE2 GLU B  22       2.492   7.304 -41.309  1.00  0.00           O1-
ATOM    984  H   GLU B  22       7.002  10.841 -40.032  1.00  0.00           H  
ATOM    985  HA  GLU B  22       6.887   8.034 -39.479  1.00  0.00           H  
ATOM    986  HB2 GLU B  22       4.452   9.066 -40.914  1.00  0.00           H  
ATOM    987  HB3 GLU B  22       4.447   8.953 -39.150  1.00  0.00           H  
ATOM    988  HG2 GLU B  22       4.888   6.593 -39.180  1.00  0.00           H  
ATOM    989  HG3 GLU B  22       5.101   6.568 -40.920  1.00  0.00           H  
ATOM    990  N   ASP B  23       6.656   7.981 -42.387  1.00  0.00           N  
ATOM    991  CA  ASP B  23       7.356   7.760 -43.662  1.00  0.00           C  
ATOM    992  C   ASP B  23       7.406   9.019 -44.553  1.00  0.00           C  
ATOM    993  O   ASP B  23       6.431   9.759 -44.708  1.00  0.00           O  
ATOM    994  CB  ASP B  23       6.729   6.561 -44.401  1.00  0.00           C  
ATOM    995  CG  ASP B  23       7.684   5.909 -45.415  1.00  0.00           C  
ATOM    996  OD1 ASP B  23       7.852   4.672 -45.333  1.00  0.00           O  
ATOM    997  OD2 ASP B  23       8.257   6.641 -46.253  1.00  0.00           O1-
ATOM    998  H   ASP B  23       5.843   7.413 -42.204  1.00  0.00           H  
ATOM    999  HA  ASP B  23       8.385   7.489 -43.420  1.00  0.00           H  
ATOM   1000  HB2 ASP B  23       5.819   6.882 -44.910  1.00  0.00           H  
ATOM   1001  HB3 ASP B  23       6.446   5.807 -43.663  1.00  0.00           H  
ATOM   1002  N   VAL B  24       8.565   9.267 -45.159  1.00  0.00           N  
ATOM   1003  CA  VAL B  24       8.785  10.376 -46.086  1.00  0.00           C  
ATOM   1004  C   VAL B  24       9.833   9.987 -47.132  1.00  0.00           C  
ATOM   1005  O   VAL B  24      10.977   9.671 -46.817  1.00  0.00           O  
ATOM   1006  CB  VAL B  24       9.123  11.674 -45.319  1.00  0.00           C  
ATOM   1007  CG1 VAL B  24      10.191  11.527 -44.226  1.00  0.00           C  
ATOM   1008  CG2 VAL B  24       9.549  12.789 -46.278  1.00  0.00           C  
ATOM   1009  H   VAL B  24       9.294   8.567 -45.079  1.00  0.00           H  
ATOM   1010  HA  VAL B  24       7.850  10.558 -46.617  1.00  0.00           H  
ATOM   1011  HB  VAL B  24       8.210  12.011 -44.826  1.00  0.00           H  
ATOM   1012 HG11 VAL B  24      10.419  12.500 -43.796  1.00  0.00           H  
ATOM   1013 HG12 VAL B  24       9.819  10.879 -43.431  1.00  0.00           H  
ATOM   1014 HG13 VAL B  24      11.098  11.084 -44.630  1.00  0.00           H  
ATOM   1015 HG21 VAL B  24       9.622  13.732 -45.736  1.00  0.00           H  
ATOM   1016 HG22 VAL B  24      10.515  12.557 -46.722  1.00  0.00           H  
ATOM   1017 HG23 VAL B  24       8.809  12.893 -47.068  1.00  0.00           H  
ATOM   1018  N   GLY B  25       9.467  10.072 -48.410  1.00  0.00           N  
ATOM   1019  CA  GLY B  25      10.373   9.814 -49.529  1.00  0.00           C  
ATOM   1020  C   GLY B  25      11.251  11.025 -49.845  1.00  0.00           C  
ATOM   1021  O   GLY B  25      12.204  11.319 -49.125  1.00  0.00           O  
ATOM   1022  H   GLY B  25       8.510  10.311 -48.612  1.00  0.00           H  
ATOM   1023  HA2 GLY B  25       9.806   9.525 -50.411  1.00  0.00           H  
ATOM   1024  HA3 GLY B  25      11.023   8.976 -49.277  1.00  0.00           H  
ATOM   1025  N   SER B  26      10.975  11.697 -50.962  1.00  0.00           N  
ATOM   1026  CA  SER B  26      11.845  12.750 -51.503  1.00  0.00           C  
ATOM   1027  C   SER B  26      11.432  14.148 -51.044  1.00  0.00           C  
ATOM   1028  O   SER B  26      10.417  14.675 -51.500  1.00  0.00           O  
ATOM   1029  CB  SER B  26      11.861  12.681 -53.032  1.00  0.00           C  
ATOM   1030  OG  SER B  26      12.389  11.434 -53.442  1.00  0.00           O  
ATOM   1031  H   SER B  26      10.178  11.410 -51.513  1.00  0.00           H  
ATOM   1032  HA  SER B  26      12.867  12.574 -51.166  1.00  0.00           H  
ATOM   1033  HB2 SER B  26      12.486  13.484 -53.426  1.00  0.00           H  
ATOM   1034  HB3 SER B  26      10.847  12.797 -53.417  1.00  0.00           H  
ATOM   1035  HG  SER B  26      12.245  11.331 -54.387  1.00  0.00           H  
ATOM   1036  N   ASN B  27      12.272  14.811 -50.247  1.00  0.00           N  
ATOM   1037  CA  ASN B  27      12.164  16.249 -49.991  1.00  0.00           C  
ATOM   1038  C   ASN B  27      12.887  17.008 -51.114  1.00  0.00           C  
ATOM   1039  O   ASN B  27      14.097  16.855 -51.288  1.00  0.00           O  
ATOM   1040  CB  ASN B  27      12.655  16.670 -48.577  1.00  0.00           C  
ATOM   1041  CG  ASN B  27      13.105  15.555 -47.647  1.00  0.00           C  
ATOM   1042  ND2 ASN B  27      12.210  14.697 -47.221  1.00  0.00           N  
ATOM   1043  OD1 ASN B  27      14.260  15.469 -47.261  1.00  0.00           O  
ATOM   1044  H   ASN B  27      13.095  14.323 -49.903  1.00  0.00           H  
ATOM   1045  HA  ASN B  27      11.108  16.516 -50.045  1.00  0.00           H  
ATOM   1046  HB2 ASN B  27      11.850  17.209 -48.079  1.00  0.00           H  
ATOM   1047  HB3 ASN B  27      13.490  17.364 -48.676  1.00  0.00           H  
ATOM   1048 HD21 ASN B  27      12.531  13.886 -46.725  1.00  0.00           H  
ATOM   1049 HD22 ASN B  27      11.244  14.790 -47.529  1.00  0.00           H  
ATOM   1050  N   LYS B  28      12.154  17.852 -51.847  1.00  0.00           N  
ATOM   1051  CA  LYS B  28      12.662  18.806 -52.843  1.00  0.00           C  
ATOM   1052  C   LYS B  28      12.464  20.225 -52.307  1.00  0.00           C  
ATOM   1053  O   LYS B  28      11.528  20.930 -52.684  1.00  0.00           O  
ATOM   1054  CB  LYS B  28      11.984  18.535 -54.200  1.00  0.00           C  
ATOM   1055  CG  LYS B  28      12.543  19.359 -55.375  1.00  0.00           C  
ATOM   1056  CD  LYS B  28      14.037  19.108 -55.627  1.00  0.00           C  
ATOM   1057  CE  LYS B  28      14.501  19.640 -56.988  1.00  0.00           C  
ATOM   1058  NZ  LYS B  28      14.452  21.114 -57.058  1.00  0.00           N1+
ATOM   1059  H   LYS B  28      11.149  17.855 -51.691  1.00  0.00           H  
ATOM   1060  HA  LYS B  28      13.736  18.656 -52.952  1.00  0.00           H  
ATOM   1061  HB2 LYS B  28      10.915  18.734 -54.111  1.00  0.00           H  
ATOM   1062  HB3 LYS B  28      12.100  17.477 -54.441  1.00  0.00           H  
ATOM   1063  HG2 LYS B  28      12.392  20.422 -55.188  1.00  0.00           H  
ATOM   1064  HG3 LYS B  28      11.983  19.088 -56.271  1.00  0.00           H  
ATOM   1065  HD2 LYS B  28      14.222  18.033 -55.603  1.00  0.00           H  
ATOM   1066  HD3 LYS B  28      14.626  19.582 -54.840  1.00  0.00           H  
ATOM   1067  HE2 LYS B  28      13.884  19.206 -57.778  1.00  0.00           H  
ATOM   1068  HE3 LYS B  28      15.537  19.324 -57.140  1.00  0.00           H  
ATOM   1069  HZ1 LYS B  28      13.521  21.518 -56.949  1.00  0.00           H  
ATOM   1070  HZ2 LYS B  28      15.031  21.549 -56.331  1.00  0.00           H  
ATOM   1071  HZ3 LYS B  28      14.823  21.475 -57.920  1.00  0.00           H  
ATOM   1072  N   GLY B  29      13.303  20.580 -51.338  1.00  0.00           N  
ATOM   1073  CA  GLY B  29      13.256  21.833 -50.596  1.00  0.00           C  
ATOM   1074  C   GLY B  29      12.317  21.812 -49.390  1.00  0.00           C  
ATOM   1075  O   GLY B  29      11.097  21.936 -49.526  1.00  0.00           O  
ATOM   1076  H   GLY B  29      14.086  19.961 -51.157  1.00  0.00           H  
ATOM   1077  HA2 GLY B  29      12.933  22.621 -51.267  1.00  0.00           H  
ATOM   1078  HA3 GLY B  29      14.260  22.073 -50.250  1.00  0.00           H  
ATOM   1079  N   ALA B  30      12.918  21.757 -48.202  1.00  0.00           N  
ATOM   1080  CA  ALA B  30      12.281  21.912 -46.899  1.00  0.00           C  
ATOM   1081  C   ALA B  30      13.219  22.646 -45.913  1.00  0.00           C  
ATOM   1082  O   ALA B  30      14.446  22.538 -46.028  1.00  0.00           O  
ATOM   1083  CB  ALA B  30      11.885  20.518 -46.391  1.00  0.00           C  
ATOM   1084  H   ALA B  30      13.908  21.536 -48.190  1.00  0.00           H  
ATOM   1085  HA  ALA B  30      11.383  22.513 -47.030  1.00  0.00           H  
ATOM   1086  HB1 ALA B  30      12.778  19.919 -46.208  1.00  0.00           H  
ATOM   1087  HB2 ALA B  30      11.314  20.609 -45.467  1.00  0.00           H  
ATOM   1088  HB3 ALA B  30      11.266  20.015 -47.135  1.00  0.00           H  
ATOM   1089  N   ILE B  31      12.669  23.385 -44.936  1.00  0.00           N  
ATOM   1090  CA  ILE B  31      13.460  24.142 -43.943  1.00  0.00           C  
ATOM   1091  C   ILE B  31      12.898  24.027 -42.511  1.00  0.00           C  
ATOM   1092  O   ILE B  31      11.720  24.293 -42.256  1.00  0.00           O  
ATOM   1093  CB  ILE B  31      13.736  25.617 -44.381  1.00  0.00           C  
ATOM   1094  CG1 ILE B  31      12.690  26.667 -43.947  1.00  0.00           C  
ATOM   1095  CG2 ILE B  31      13.962  25.778 -45.898  1.00  0.00           C  
ATOM   1096  CD1 ILE B  31      13.030  27.314 -42.602  1.00  0.00           C  
ATOM   1097  H   ILE B  31      11.654  23.399 -44.862  1.00  0.00           H  
ATOM   1098  HA  ILE B  31      14.441  23.669 -43.907  1.00  0.00           H  
ATOM   1099  HB  ILE B  31      14.676  25.901 -43.908  1.00  0.00           H  
ATOM   1100 HG12 ILE B  31      11.707  26.210 -43.897  1.00  0.00           H  
ATOM   1101 HG13 ILE B  31      12.638  27.474 -44.678  1.00  0.00           H  
ATOM   1102 HG21 ILE B  31      14.756  25.116 -46.239  1.00  0.00           H  
ATOM   1103 HG22 ILE B  31      13.047  25.560 -46.449  1.00  0.00           H  
ATOM   1104 HG23 ILE B  31      14.257  26.804 -46.119  1.00  0.00           H  
ATOM   1105 HD11 ILE B  31      12.268  28.053 -42.357  1.00  0.00           H  
ATOM   1106 HD12 ILE B  31      13.075  26.572 -41.810  1.00  0.00           H  
ATOM   1107 HD13 ILE B  31      13.999  27.808 -42.674  1.00  0.00           H  
ATOM   1108  N   ILE B  32      13.789  23.746 -41.555  1.00  0.00           N  
ATOM   1109  CA  ILE B  32      13.560  23.843 -40.099  1.00  0.00           C  
ATOM   1110  C   ILE B  32      14.552  24.804 -39.414  1.00  0.00           C  
ATOM   1111  O   ILE B  32      14.295  25.256 -38.301  1.00  0.00           O  
ATOM   1112  CB  ILE B  32      13.540  22.428 -39.468  1.00  0.00           C  
ATOM   1113  CG1 ILE B  32      12.949  22.440 -38.041  1.00  0.00           C  
ATOM   1114  CG2 ILE B  32      14.939  21.796 -39.441  1.00  0.00           C  
ATOM   1115  CD1 ILE B  32      12.546  21.052 -37.527  1.00  0.00           C  
ATOM   1116  H   ILE B  32      14.727  23.504 -41.856  1.00  0.00           H  
ATOM   1117  HA  ILE B  32      12.573  24.277 -39.942  1.00  0.00           H  
ATOM   1118  HB  ILE B  32      12.898  21.803 -40.091  1.00  0.00           H  
ATOM   1119 HG12 ILE B  32      12.065  23.073 -38.025  1.00  0.00           H  
ATOM   1120 HG13 ILE B  32      13.673  22.869 -37.348  1.00  0.00           H  
ATOM   1121 HG21 ILE B  32      15.555  22.310 -38.707  1.00  0.00           H  
ATOM   1122 HG22 ILE B  32      14.872  20.741 -39.176  1.00  0.00           H  
ATOM   1123 HG23 ILE B  32      15.407  21.870 -40.418  1.00  0.00           H  
ATOM   1124 HD11 ILE B  32      11.790  20.619 -38.181  1.00  0.00           H  
ATOM   1125 HD12 ILE B  32      13.410  20.392 -37.477  1.00  0.00           H  
ATOM   1126 HD13 ILE B  32      12.133  21.150 -36.524  1.00  0.00           H  
ATOM   1127  N   GLY B  33      15.634  25.197 -40.103  1.00  0.00           N  
ATOM   1128  CA  GLY B  33      16.579  26.227 -39.662  1.00  0.00           C  
ATOM   1129  C   GLY B  33      15.922  27.604 -39.540  1.00  0.00           C  
ATOM   1130  O   GLY B  33      15.842  28.355 -40.509  1.00  0.00           O  
ATOM   1131  H   GLY B  33      15.807  24.768 -41.002  1.00  0.00           H  
ATOM   1132  HA2 GLY B  33      17.394  26.305 -40.382  1.00  0.00           H  
ATOM   1133  HA3 GLY B  33      17.005  25.946 -38.699  1.00  0.00           H  
ATOM   1134  N   LEU B  34      15.411  27.902 -38.346  1.00  0.00           N  
ATOM   1135  CA  LEU B  34      14.798  29.174 -37.970  1.00  0.00           C  
ATOM   1136  C   LEU B  34      15.787  30.351 -37.982  1.00  0.00           C  
ATOM   1137  O   LEU B  34      16.996  30.166 -37.853  1.00  0.00           O  
ATOM   1138  CB  LEU B  34      14.090  29.031 -36.604  1.00  0.00           C  
ATOM   1139  CG  LEU B  34      14.974  28.736 -35.371  1.00  0.00           C  
ATOM   1140  CD1 LEU B  34      14.212  29.113 -34.099  1.00  0.00           C  
ATOM   1141  CD2 LEU B  34      15.346  27.254 -35.238  1.00  0.00           C  
ATOM   1142  H   LEU B  34      15.398  27.157 -37.664  1.00  0.00           H  
ATOM   1143  HA  LEU B  34      14.033  29.403 -38.713  1.00  0.00           H  
ATOM   1144  HB2 LEU B  34      13.326  28.258 -36.681  1.00  0.00           H  
ATOM   1145  HB3 LEU B  34      13.575  29.971 -36.419  1.00  0.00           H  
ATOM   1146  HG  LEU B  34      15.881  29.338 -35.409  1.00  0.00           H  
ATOM   1147 HD11 LEU B  34      13.308  28.512 -34.009  1.00  0.00           H  
ATOM   1148 HD12 LEU B  34      14.844  28.946 -33.227  1.00  0.00           H  
ATOM   1149 HD13 LEU B  34      13.945  30.170 -34.125  1.00  0.00           H  
ATOM   1150 HD21 LEU B  34      15.831  27.080 -34.279  1.00  0.00           H  
ATOM   1151 HD22 LEU B  34      14.452  26.632 -35.298  1.00  0.00           H  
ATOM   1152 HD23 LEU B  34      16.042  26.959 -36.017  1.00  0.00           H  
ATOM   1153  N   MET B  35      15.260  31.577 -38.046  1.00  0.00           N  
ATOM   1154  CA  MET B  35      16.008  32.841 -37.903  1.00  0.00           C  
ATOM   1155  C   MET B  35      17.140  33.068 -38.930  1.00  0.00           C  
ATOM   1156  O   MET B  35      17.990  33.932 -38.730  1.00  0.00           O  
ATOM   1157  CB  MET B  35      16.487  33.007 -36.447  1.00  0.00           C  
ATOM   1158  CG  MET B  35      15.345  33.019 -35.423  1.00  0.00           C  
ATOM   1159  SD  MET B  35      15.876  32.877 -33.696  1.00  0.00           S  
ATOM   1160  CE  MET B  35      16.727  34.461 -33.466  1.00  0.00           C  
ATOM   1161  H   MET B  35      14.249  31.640 -38.114  1.00  0.00           H  
ATOM   1162  HA  MET B  35      15.301  33.647 -38.089  1.00  0.00           H  
ATOM   1163  HB2 MET B  35      17.037  33.944 -36.352  1.00  0.00           H  
ATOM   1164  HB3 MET B  35      17.164  32.190 -36.205  1.00  0.00           H  
ATOM   1165  HG2 MET B  35      14.676  32.182 -35.622  1.00  0.00           H  
ATOM   1166  HG3 MET B  35      14.778  33.941 -35.540  1.00  0.00           H  
ATOM   1167  HE1 MET B  35      16.036  35.280 -33.665  1.00  0.00           H  
ATOM   1168  HE2 MET B  35      17.084  34.531 -32.439  1.00  0.00           H  
ATOM   1169  HE3 MET B  35      17.578  34.528 -34.143  1.00  0.00           H  
ATOM   1170  N   VAL B  36      17.176  32.301 -40.024  1.00  0.00           N  
ATOM   1171  CA  VAL B  36      18.154  32.453 -41.115  1.00  0.00           C  
ATOM   1172  C   VAL B  36      17.827  33.693 -41.958  1.00  0.00           C  
ATOM   1173  O   VAL B  36      16.674  33.897 -42.332  1.00  0.00           O  
ATOM   1174  CB  VAL B  36      18.206  31.173 -41.978  1.00  0.00           C  
ATOM   1175  CG1 VAL B  36      19.128  31.293 -43.196  1.00  0.00           C  
ATOM   1176  CG2 VAL B  36      18.711  29.983 -41.158  1.00  0.00           C  
ATOM   1177  H   VAL B  36      16.478  31.579 -40.115  1.00  0.00           H  
ATOM   1178  HA  VAL B  36      19.133  32.597 -40.666  1.00  0.00           H  
ATOM   1179  HB  VAL B  36      17.203  30.946 -42.339  1.00  0.00           H  
ATOM   1180 HG11 VAL B  36      20.135  31.566 -42.887  1.00  0.00           H  
ATOM   1181 HG12 VAL B  36      19.165  30.342 -43.724  1.00  0.00           H  
ATOM   1182 HG13 VAL B  36      18.737  32.038 -43.882  1.00  0.00           H  
ATOM   1183 HG21 VAL B  36      19.734  30.155 -40.828  1.00  0.00           H  
ATOM   1184 HG22 VAL B  36      18.077  29.821 -40.290  1.00  0.00           H  
ATOM   1185 HG23 VAL B  36      18.678  29.078 -41.766  1.00  0.00           H  
ATOM   1186  N   GLY B  37      18.831  34.499 -42.319  1.00  0.00           N  
ATOM   1187  CA  GLY B  37      18.629  35.739 -43.086  1.00  0.00           C  
ATOM   1188  C   GLY B  37      18.022  35.518 -44.480  1.00  0.00           C  
ATOM   1189  O   GLY B  37      17.119  36.249 -44.880  1.00  0.00           O  
ATOM   1190  H   GLY B  37      19.764  34.276 -41.987  1.00  0.00           H  
ATOM   1191  HA2 GLY B  37      19.586  36.244 -43.207  1.00  0.00           H  
ATOM   1192  HA3 GLY B  37      17.964  36.399 -42.528  1.00  0.00           H  
ATOM   1193  N   GLY B  38      18.392  34.426 -45.154  1.00  0.00           N  
ATOM   1194  CA  GLY B  38      17.692  33.917 -46.336  1.00  0.00           C  
ATOM   1195  C   GLY B  38      18.154  32.516 -46.751  1.00  0.00           C  
ATOM   1196  O   GLY B  38      19.308  32.148 -46.531  1.00  0.00           O  
ATOM   1197  H   GLY B  38      19.165  33.888 -44.792  1.00  0.00           H  
ATOM   1198  HA2 GLY B  38      17.846  34.596 -47.174  1.00  0.00           H  
ATOM   1199  HA3 GLY B  38      16.624  33.884 -46.120  1.00  0.00           H  
ATOM   1200  N   VAL B  39      17.258  31.731 -47.352  1.00  0.00           N  
ATOM   1201  CA  VAL B  39      17.513  30.351 -47.803  1.00  0.00           C  
ATOM   1202  C   VAL B  39      17.293  30.226 -49.313  1.00  0.00           C  
ATOM   1203  O   VAL B  39      16.264  30.667 -49.822  1.00  0.00           O  
ATOM   1204  CB  VAL B  39      16.624  29.339 -47.050  1.00  0.00           C  
ATOM   1205  CG1 VAL B  39      16.969  27.898 -47.450  1.00  0.00           C  
ATOM   1206  CG2 VAL B  39      16.768  29.438 -45.526  1.00  0.00           C  
ATOM   1207  H   VAL B  39      16.312  32.088 -47.461  1.00  0.00           H  
ATOM   1208  HA  VAL B  39      18.547  30.096 -47.588  1.00  0.00           H  
ATOM   1209  HB  VAL B  39      15.583  29.527 -47.304  1.00  0.00           H  
ATOM   1210 HG11 VAL B  39      18.030  27.705 -47.289  1.00  0.00           H  
ATOM   1211 HG12 VAL B  39      16.385  27.200 -46.855  1.00  0.00           H  
ATOM   1212 HG13 VAL B  39      16.725  27.726 -48.497  1.00  0.00           H  
ATOM   1213 HG21 VAL B  39      17.792  29.215 -45.233  1.00  0.00           H  
ATOM   1214 HG22 VAL B  39      16.505  30.438 -45.183  1.00  0.00           H  
ATOM   1215 HG23 VAL B  39      16.092  28.732 -45.043  1.00  0.00           H  
ATOM   1216  N   VAL B  40      18.195  29.538 -50.017  1.00  0.00           N  
ATOM   1217  CA  VAL B  40      18.050  29.187 -51.442  1.00  0.00           C  
ATOM   1218  C   VAL B  40      18.333  27.699 -51.653  1.00  0.00           C  
ATOM   1219  O   VAL B  40      19.421  27.218 -51.349  1.00  0.00           O  
ATOM   1220  CB  VAL B  40      18.966  30.050 -52.335  1.00  0.00           C  
ATOM   1221  CG1 VAL B  40      18.768  29.728 -53.823  1.00  0.00           C  
ATOM   1222  CG2 VAL B  40      18.703  31.552 -52.150  1.00  0.00           C  
ATOM   1223  H   VAL B  40      19.035  29.225 -49.537  1.00  0.00           H  
ATOM   1224  HA  VAL B  40      17.022  29.372 -51.752  1.00  0.00           H  
ATOM   1225  HB  VAL B  40      20.006  29.854 -52.075  1.00  0.00           H  
ATOM   1226 HG11 VAL B  40      17.725  29.872 -54.105  1.00  0.00           H  
ATOM   1227 HG12 VAL B  40      19.397  30.379 -54.430  1.00  0.00           H  
ATOM   1228 HG13 VAL B  40      19.055  28.697 -54.029  1.00  0.00           H  
ATOM   1229 HG21 VAL B  40      19.331  32.127 -52.830  1.00  0.00           H  
ATOM   1230 HG22 VAL B  40      17.655  31.778 -52.348  1.00  0.00           H  
ATOM   1231 HG23 VAL B  40      18.945  31.852 -51.130  1.00  0.00           H  
ATOM   1232  N   ILE B  41      17.369  26.975 -52.212  1.00  0.00           N  
ATOM   1233  CA  ILE B  41      17.468  25.562 -52.585  1.00  0.00           C  
ATOM   1234  C   ILE B  41      17.239  25.439 -54.096  1.00  0.00           C  
ATOM   1235  O   ILE B  41      16.336  26.084 -54.633  1.00  0.00           O  
ATOM   1236  CB  ILE B  41      16.426  24.713 -51.813  1.00  0.00           C  
ATOM   1237  CG1 ILE B  41      16.308  25.004 -50.296  1.00  0.00           C  
ATOM   1238  CG2 ILE B  41      16.680  23.214 -52.043  1.00  0.00           C  
ATOM   1239  CD1 ILE B  41      17.552  24.724 -49.446  1.00  0.00           C  
ATOM   1240  H   ILE B  41      16.491  27.434 -52.435  1.00  0.00           H  
ATOM   1241  HA  ILE B  41      18.466  25.190 -52.354  1.00  0.00           H  
ATOM   1242  HB  ILE B  41      15.448  24.939 -52.237  1.00  0.00           H  
ATOM   1243 HG12 ILE B  41      15.490  24.405 -49.895  1.00  0.00           H  
ATOM   1244 HG13 ILE B  41      16.027  26.048 -50.155  1.00  0.00           H  
ATOM   1245 HG21 ILE B  41      17.689  22.938 -51.740  1.00  0.00           H  
ATOM   1246 HG22 ILE B  41      15.953  22.625 -51.493  1.00  0.00           H  
ATOM   1247 HG23 ILE B  41      16.550  22.967 -53.094  1.00  0.00           H  
ATOM   1248 HD11 ILE B  41      18.396  25.312 -49.804  1.00  0.00           H  
ATOM   1249 HD12 ILE B  41      17.347  25.002 -48.412  1.00  0.00           H  
ATOM   1250 HD13 ILE B  41      17.798  23.664 -49.478  1.00  0.00           H  
ATOM   1251  N   ALA B  42      17.999  24.564 -54.759  1.00  0.00           N  
ATOM   1252  CA  ALA B  42      17.638  24.009 -56.064  1.00  0.00           C  
ATOM   1253  C   ALA B  42      16.698  22.802 -55.900  1.00  0.00           C  
ATOM   1254  O   ALA B  42      17.065  21.654 -56.244  1.00  0.00           O  
ATOM   1255  CB  ALA B  42      18.927  23.743 -56.853  1.00  0.00           C  
ATOM   1256  OXT ALA B  42      15.542  22.998 -55.472  1.00  0.00           O1-
ATOM   1257  H   ALA B  42      18.810  24.182 -54.287  1.00  0.00           H  
ATOM   1258  HA  ALA B  42      17.063  24.755 -56.614  1.00  0.00           H  
ATOM   1259  HB1 ALA B  42      19.463  24.679 -57.010  1.00  0.00           H  
ATOM   1260  HB2 ALA B  42      19.567  23.066 -56.293  1.00  0.00           H  
ATOM   1261  HB3 ALA B  42      18.689  23.301 -57.821  1.00  0.00           H  
TER    1262      ALA B  42 
ATOM   1263  N   ASP C   1       9.824  -5.917 -10.098  1.00  0.00           N1+
ATOM   1264  CA  ASP C   1       9.970  -5.034  -8.917  1.00  0.00           C  
ATOM   1265  C   ASP C   1       8.785  -4.062  -8.817  1.00  0.00           C  
ATOM   1266  O   ASP C   1       7.903  -4.063  -9.680  1.00  0.00           O  
ATOM   1267  CB  ASP C   1      11.364  -4.341  -8.872  1.00  0.00           C  
ATOM   1268  CG  ASP C   1      11.995  -4.034 -10.239  1.00  0.00           C  
ATOM   1269  OD1 ASP C   1      12.259  -2.863 -10.581  1.00  0.00           O  
ATOM   1270  OD2 ASP C   1      12.173  -5.003 -11.005  1.00  0.00           O1-
ATOM   1271  H1  ASP C   1       9.211  -6.693  -9.871  1.00  0.00           H  
ATOM   1272  H2  ASP C   1      10.729  -6.238 -10.417  1.00  0.00           H  
ATOM   1273  H3  ASP C   1       9.394  -5.407 -10.863  1.00  0.00           H  
ATOM   1274  HA  ASP C   1       9.899  -5.669  -8.035  1.00  0.00           H  
ATOM   1275  HB2 ASP C   1      12.040  -5.022  -8.354  1.00  0.00           H  
ATOM   1276  HB3 ASP C   1      11.322  -3.431  -8.273  1.00  0.00           H  
ATOM   1277  N   ALA C   2       8.793  -3.194  -7.796  1.00  0.00           N  
ATOM   1278  CA  ALA C   2       7.983  -1.977  -7.763  1.00  0.00           C  
ATOM   1279  C   ALA C   2       8.520  -0.993  -8.819  1.00  0.00           C  
ATOM   1280  O   ALA C   2       9.468  -0.243  -8.594  1.00  0.00           O  
ATOM   1281  CB  ALA C   2       7.990  -1.405  -6.340  1.00  0.00           C  
ATOM   1282  H   ALA C   2       9.532  -3.261  -7.115  1.00  0.00           H  
ATOM   1283  HA  ALA C   2       6.958  -2.230  -8.028  1.00  0.00           H  
ATOM   1284  HB1 ALA C   2       9.010  -1.159  -6.038  1.00  0.00           H  
ATOM   1285  HB2 ALA C   2       7.385  -0.498  -6.311  1.00  0.00           H  
ATOM   1286  HB3 ALA C   2       7.571  -2.134  -5.646  1.00  0.00           H  
ATOM   1287  N   GLU C   3       8.017  -1.128 -10.039  1.00  0.00           N  
ATOM   1288  CA  GLU C   3       8.735  -0.779 -11.260  1.00  0.00           C  
ATOM   1289  C   GLU C   3       8.505   0.672 -11.688  1.00  0.00           C  
ATOM   1290  O   GLU C   3       8.049   0.939 -12.794  1.00  0.00           O  
ATOM   1291  CB  GLU C   3       8.478  -1.865 -12.334  1.00  0.00           C  
ATOM   1292  CG  GLU C   3       9.596  -2.903 -12.197  1.00  0.00           C  
ATOM   1293  CD  GLU C   3       9.392  -4.189 -12.986  1.00  0.00           C  
ATOM   1294  OE1 GLU C   3       8.659  -5.076 -12.490  1.00  0.00           O  
ATOM   1295  OE2 GLU C   3       9.955  -4.299 -14.100  1.00  0.00           O1-
ATOM   1296  H   GLU C   3       7.215  -1.746 -10.132  1.00  0.00           H  
ATOM   1297  HA  GLU C   3       9.803  -0.814 -11.027  1.00  0.00           H  
ATOM   1298  HB2 GLU C   3       8.519  -1.452 -13.341  1.00  0.00           H  
ATOM   1299  HB3 GLU C   3       7.500  -2.328 -12.185  1.00  0.00           H  
ATOM   1300  HG2 GLU C   3       9.704  -3.157 -11.149  1.00  0.00           H  
ATOM   1301  HG3 GLU C   3      10.523  -2.439 -12.516  1.00  0.00           H  
ATOM   1302  N   PHE C   4       9.015   1.618 -10.887  1.00  0.00           N  
ATOM   1303  CA  PHE C   4       9.115   3.066 -11.177  1.00  0.00           C  
ATOM   1304  C   PHE C   4      10.024   3.436 -12.381  1.00  0.00           C  
ATOM   1305  O   PHE C   4      10.347   4.612 -12.598  1.00  0.00           O  
ATOM   1306  CB  PHE C   4       9.557   3.803  -9.900  1.00  0.00           C  
ATOM   1307  CG  PHE C   4       8.637   3.618  -8.705  1.00  0.00           C  
ATOM   1308  CD1 PHE C   4       7.437   4.349  -8.616  1.00  0.00           C  
ATOM   1309  CD2 PHE C   4       8.981   2.719  -7.676  1.00  0.00           C  
ATOM   1310  CE1 PHE C   4       6.579   4.169  -7.516  1.00  0.00           C  
ATOM   1311  CE2 PHE C   4       8.122   2.538  -6.578  1.00  0.00           C  
ATOM   1312  CZ  PHE C   4       6.919   3.260  -6.499  1.00  0.00           C  
ATOM   1313  H   PHE C   4       9.353   1.301  -9.982  1.00  0.00           H  
ATOM   1314  HA  PHE C   4       8.117   3.414 -11.425  1.00  0.00           H  
ATOM   1315  HB2 PHE C   4       9.615   4.872 -10.109  1.00  0.00           H  
ATOM   1316  HB3 PHE C   4      10.562   3.472  -9.633  1.00  0.00           H  
ATOM   1317  HD1 PHE C   4       7.167   5.045  -9.394  1.00  0.00           H  
ATOM   1318  HD2 PHE C   4       9.904   2.160  -7.726  1.00  0.00           H  
ATOM   1319  HE1 PHE C   4       5.651   4.719  -7.452  1.00  0.00           H  
ATOM   1320  HE2 PHE C   4       8.389   1.843  -5.794  1.00  0.00           H  
ATOM   1321  HZ  PHE C   4       6.254   3.116  -5.659  1.00  0.00           H  
ATOM   1322  N   ARG C   5      10.392   2.426 -13.180  1.00  0.00           N  
ATOM   1323  CA  ARG C   5      11.283   2.376 -14.349  1.00  0.00           C  
ATOM   1324  C   ARG C   5      11.138   3.550 -15.321  1.00  0.00           C  
ATOM   1325  O   ARG C   5      10.091   4.197 -15.375  1.00  0.00           O  
ATOM   1326  CB  ARG C   5      10.995   1.054 -15.087  1.00  0.00           C  
ATOM   1327  CG  ARG C   5      11.281  -0.228 -14.284  1.00  0.00           C  
ATOM   1328  CD  ARG C   5      12.683  -0.354 -13.658  1.00  0.00           C  
ATOM   1329  NE  ARG C   5      12.915  -1.727 -13.156  1.00  0.00           N  
ATOM   1330  CZ  ARG C   5      13.184  -2.790 -13.895  1.00  0.00           C  
ATOM   1331  NH1 ARG C   5      13.465  -2.717 -15.169  1.00  0.00           N  
ATOM   1332  NH2 ARG C   5      13.168  -3.976 -13.365  1.00  0.00           N1+
ATOM   1333  H   ARG C   5       9.920   1.559 -12.965  1.00  0.00           H  
ATOM   1334  HA  ARG C   5      12.322   2.367 -14.015  1.00  0.00           H  
ATOM   1335  HB2 ARG C   5      11.569   1.018 -16.007  1.00  0.00           H  
ATOM   1336  HB3 ARG C   5       9.944   1.042 -15.381  1.00  0.00           H  
ATOM   1337  HG2 ARG C   5      11.117  -1.072 -14.953  1.00  0.00           H  
ATOM   1338  HG3 ARG C   5      10.553  -0.299 -13.482  1.00  0.00           H  
ATOM   1339  HD2 ARG C   5      12.770   0.349 -12.828  1.00  0.00           H  
ATOM   1340  HD3 ARG C   5      13.444  -0.095 -14.394  1.00  0.00           H  
ATOM   1341  HE  ARG C   5      12.719  -1.931 -12.173  1.00  0.00           H  
ATOM   1342 HH11 ARG C   5      13.693  -3.536 -15.688  1.00  0.00           H  
ATOM   1343 HH12 ARG C   5      13.527  -1.802 -15.636  1.00  0.00           H  
ATOM   1344 HH21 ARG C   5      12.860  -4.088 -12.393  1.00  0.00           H  
ATOM   1345 HH22 ARG C   5      13.182  -4.792 -13.937  1.00  0.00           H  
ATOM   1346  N   HIS C   6      12.204   3.811 -16.072  1.00  0.00           N  
ATOM   1347  CA  HIS C   6      12.382   4.920 -17.025  1.00  0.00           C  
ATOM   1348  C   HIS C   6      13.237   4.469 -18.227  1.00  0.00           C  
ATOM   1349  O   HIS C   6      14.082   5.210 -18.722  1.00  0.00           O  
ATOM   1350  CB  HIS C   6      12.972   6.133 -16.265  1.00  0.00           C  
ATOM   1351  CG  HIS C   6      11.918   7.130 -15.874  1.00  0.00           C  
ATOM   1352  CD2 HIS C   6      11.428   8.091 -16.709  1.00  0.00           C  
ATOM   1353  ND1 HIS C   6      11.200   7.182 -14.692  1.00  0.00           N1+
ATOM   1354  CE1 HIS C   6      10.282   8.167 -14.821  1.00  0.00           C  
ATOM   1355  NE2 HIS C   6      10.395   8.720 -16.049  1.00  0.00           N  
ATOM   1356  H   HIS C   6      12.970   3.132 -16.017  1.00  0.00           H  
ATOM   1357  HA  HIS C   6      11.412   5.194 -17.448  1.00  0.00           H  
ATOM   1358  HB2 HIS C   6      13.688   6.670 -16.888  1.00  0.00           H  
ATOM   1359  HB3 HIS C   6      13.522   5.801 -15.382  1.00  0.00           H  
ATOM   1360  HD1 HIS C   6      11.289   6.524 -13.919  1.00  0.00           H  
ATOM   1361  HD2 HIS C   6      11.734   8.252 -17.739  1.00  0.00           H  
ATOM   1362  HE2 HIS C   6       9.730   9.354 -16.509  1.00  0.00           H  
ATOM   1363  HE1 HIS C   6       9.512   8.410 -14.098  1.00  0.00           H  
ATOM   1364  N   ASP C   7      13.109   3.197 -18.602  1.00  0.00           N  
ATOM   1365  CA  ASP C   7      14.183   2.381 -19.189  1.00  0.00           C  
ATOM   1366  C   ASP C   7      14.273   2.553 -20.726  1.00  0.00           C  
ATOM   1367  O   ASP C   7      14.220   1.586 -21.484  1.00  0.00           O  
ATOM   1368  CB  ASP C   7      14.023   0.910 -18.723  1.00  0.00           C  
ATOM   1369  CG  ASP C   7      13.912   0.678 -17.200  1.00  0.00           C  
ATOM   1370  OD1 ASP C   7      13.962   1.652 -16.409  1.00  0.00           O  
ATOM   1371  OD2 ASP C   7      13.658  -0.485 -16.803  1.00  0.00           O1-
ATOM   1372  H   ASP C   7      12.350   2.685 -18.187  1.00  0.00           H  
ATOM   1373  HA  ASP C   7      15.132   2.736 -18.785  1.00  0.00           H  
ATOM   1374  HB2 ASP C   7      14.879   0.340 -19.089  1.00  0.00           H  
ATOM   1375  HB3 ASP C   7      13.126   0.499 -19.189  1.00  0.00           H  
ATOM   1376  N   SER C   8      14.290   3.811 -21.181  1.00  0.00           N  
ATOM   1377  CA  SER C   8      14.114   4.225 -22.580  1.00  0.00           C  
ATOM   1378  C   SER C   8      15.430   4.600 -23.285  1.00  0.00           C  
ATOM   1379  O   SER C   8      16.505   4.625 -22.687  1.00  0.00           O  
ATOM   1380  CB  SER C   8      13.082   5.358 -22.633  1.00  0.00           C  
ATOM   1381  OG  SER C   8      12.620   5.564 -23.954  1.00  0.00           O  
ATOM   1382  H   SER C   8      14.376   4.541 -20.484  1.00  0.00           H  
ATOM   1383  HA  SER C   8      13.688   3.386 -23.130  1.00  0.00           H  
ATOM   1384  HB2 SER C   8      13.519   6.279 -22.245  1.00  0.00           H  
ATOM   1385  HB3 SER C   8      12.227   5.087 -22.011  1.00  0.00           H  
ATOM   1386  HG  SER C   8      11.696   5.924 -23.876  1.00  0.00           H  
ATOM   1387  N   GLY C   9      15.345   4.834 -24.598  1.00  0.00           N  
ATOM   1388  CA  GLY C   9      16.482   5.092 -25.486  1.00  0.00           C  
ATOM   1389  C   GLY C   9      16.946   6.555 -25.528  1.00  0.00           C  
ATOM   1390  O   GLY C   9      16.934   7.273 -24.530  1.00  0.00           O  
ATOM   1391  H   GLY C   9      14.406   4.879 -24.974  1.00  0.00           H  
ATOM   1392  HA2 GLY C   9      16.207   4.780 -26.493  1.00  0.00           H  
ATOM   1393  HA3 GLY C   9      17.331   4.483 -25.172  1.00  0.00           H  
ATOM   1394  N   TYR C  10      17.338   7.016 -26.722  1.00  0.00           N  
ATOM   1395  CA  TYR C  10      17.989   8.317 -26.962  1.00  0.00           C  
ATOM   1396  C   TYR C  10      17.201   9.558 -26.496  1.00  0.00           C  
ATOM   1397  O   TYR C  10      17.796  10.625 -26.330  1.00  0.00           O  
ATOM   1398  CB  TYR C  10      18.311   8.440 -28.460  1.00  0.00           C  
ATOM   1399  CG  TYR C  10      19.028   7.241 -29.056  1.00  0.00           C  
ATOM   1400  CD1 TYR C  10      20.313   6.888 -28.599  1.00  0.00           C  
ATOM   1401  CD2 TYR C  10      18.402   6.467 -30.055  1.00  0.00           C  
ATOM   1402  CE1 TYR C  10      20.969   5.764 -29.137  1.00  0.00           C  
ATOM   1403  CE2 TYR C  10      19.058   5.345 -30.598  1.00  0.00           C  
ATOM   1404  CZ  TYR C  10      20.346   4.991 -30.138  1.00  0.00           C  
ATOM   1405  OH  TYR C  10      20.988   3.910 -30.652  1.00  0.00           O  
ATOM   1406  H   TYR C  10      17.331   6.371 -27.497  1.00  0.00           H  
ATOM   1407  HA  TYR C  10      18.930   8.322 -26.412  1.00  0.00           H  
ATOM   1408  HB2 TYR C  10      18.935   9.322 -28.612  1.00  0.00           H  
ATOM   1409  HB3 TYR C  10      17.378   8.604 -29.002  1.00  0.00           H  
ATOM   1410  HD1 TYR C  10      20.800   7.478 -27.835  1.00  0.00           H  
ATOM   1411  HD2 TYR C  10      17.419   6.739 -30.416  1.00  0.00           H  
ATOM   1412  HE1 TYR C  10      21.955   5.485 -28.795  1.00  0.00           H  
ATOM   1413  HE2 TYR C  10      18.579   4.760 -31.369  1.00  0.00           H  
ATOM   1414  HH  TYR C  10      20.478   3.470 -31.333  1.00  0.00           H  
ATOM   1415  N   GLU C  11      15.910   9.406 -26.182  1.00  0.00           N  
ATOM   1416  CA  GLU C  11      15.079  10.417 -25.516  1.00  0.00           C  
ATOM   1417  C   GLU C  11      15.676  10.906 -24.189  1.00  0.00           C  
ATOM   1418  O   GLU C  11      15.431  12.048 -23.810  1.00  0.00           O  
ATOM   1419  CB  GLU C  11      13.685   9.832 -25.230  1.00  0.00           C  
ATOM   1420  CG  GLU C  11      12.905   9.456 -26.492  1.00  0.00           C  
ATOM   1421  CD  GLU C  11      12.622  10.682 -27.360  1.00  0.00           C  
ATOM   1422  OE1 GLU C  11      11.650  11.433 -27.083  1.00  0.00           O  
ATOM   1423  OE2 GLU C  11      13.330  10.892 -28.369  1.00  0.00           O1-
ATOM   1424  H   GLU C  11      15.510   8.489 -26.302  1.00  0.00           H  
ATOM   1425  HA  GLU C  11      14.983  11.287 -26.166  1.00  0.00           H  
ATOM   1426  HB2 GLU C  11      13.100  10.564 -24.671  1.00  0.00           H  
ATOM   1427  HB3 GLU C  11      13.794   8.942 -24.608  1.00  0.00           H  
ATOM   1428  HG2 GLU C  11      11.961   8.998 -26.196  1.00  0.00           H  
ATOM   1429  HG3 GLU C  11      13.463   8.710 -27.063  1.00  0.00           H  
ATOM   1430  N   VAL C  12      16.525  10.104 -23.529  1.00  0.00           N  
ATOM   1431  CA  VAL C  12      17.288  10.503 -22.334  1.00  0.00           C  
ATOM   1432  C   VAL C  12      18.182  11.732 -22.575  1.00  0.00           C  
ATOM   1433  O   VAL C  12      18.344  12.559 -21.675  1.00  0.00           O  
ATOM   1434  CB  VAL C  12      18.090   9.297 -21.803  1.00  0.00           C  
ATOM   1435  CG1 VAL C  12      19.280   8.915 -22.696  1.00  0.00           C  
ATOM   1436  CG2 VAL C  12      18.600   9.545 -20.380  1.00  0.00           C  
ATOM   1437  H   VAL C  12      16.651   9.157 -23.880  1.00  0.00           H  
ATOM   1438  HA  VAL C  12      16.567  10.783 -21.567  1.00  0.00           H  
ATOM   1439  HB  VAL C  12      17.415   8.442 -21.759  1.00  0.00           H  
ATOM   1440 HG11 VAL C  12      19.708   7.978 -22.339  1.00  0.00           H  
ATOM   1441 HG12 VAL C  12      18.948   8.768 -23.723  1.00  0.00           H  
ATOM   1442 HG13 VAL C  12      20.049   9.686 -22.667  1.00  0.00           H  
ATOM   1443 HG21 VAL C  12      19.320  10.364 -20.364  1.00  0.00           H  
ATOM   1444 HG22 VAL C  12      17.764   9.788 -19.726  1.00  0.00           H  
ATOM   1445 HG23 VAL C  12      19.082   8.642 -20.005  1.00  0.00           H  
ATOM   1446  N   HIS C  13      18.620  11.980 -23.821  1.00  0.00           N  
ATOM   1447  CA  HIS C  13      19.225  13.254 -24.243  1.00  0.00           C  
ATOM   1448  C   HIS C  13      18.125  14.307 -24.457  1.00  0.00           C  
ATOM   1449  O   HIS C  13      17.951  14.830 -25.559  1.00  0.00           O  
ATOM   1450  CB  HIS C  13      20.123  13.035 -25.476  1.00  0.00           C  
ATOM   1451  CG  HIS C  13      21.010  14.223 -25.790  1.00  0.00           C  
ATOM   1452  CD2 HIS C  13      22.372  14.265 -25.668  1.00  0.00           C  
ATOM   1453  ND1 HIS C  13      20.591  15.481 -26.197  1.00  0.00           N1+
ATOM   1454  CE1 HIS C  13      21.674  16.275 -26.302  1.00  0.00           C  
ATOM   1455  NE2 HIS C  13      22.773  15.551 -25.994  1.00  0.00           N  
ATOM   1456  H   HIS C  13      18.355  11.320 -24.548  1.00  0.00           H  
ATOM   1457  HA  HIS C  13      19.859  13.611 -23.430  1.00  0.00           H  
ATOM   1458  HB2 HIS C  13      19.500  12.808 -26.345  1.00  0.00           H  
ATOM   1459  HB3 HIS C  13      20.759  12.166 -25.296  1.00  0.00           H  
ATOM   1460  HD1 HIS C  13      19.615  15.773 -26.322  1.00  0.00           H  
ATOM   1461  HD2 HIS C  13      23.007  13.446 -25.346  1.00  0.00           H  
ATOM   1462  HE2 HIS C  13      23.730  15.896 -25.966  1.00  0.00           H  
ATOM   1463  HE1 HIS C  13      21.646  17.332 -26.554  1.00  0.00           H  
ATOM   1464  N   HIS C  14      17.372  14.623 -23.399  1.00  0.00           N  
ATOM   1465  CA  HIS C  14      16.000  15.159 -23.478  1.00  0.00           C  
ATOM   1466  C   HIS C  14      15.824  16.642 -23.882  1.00  0.00           C  
ATOM   1467  O   HIS C  14      14.784  17.252 -23.629  1.00  0.00           O  
ATOM   1468  CB  HIS C  14      15.201  14.669 -22.257  1.00  0.00           C  
ATOM   1469  CG  HIS C  14      15.140  15.543 -21.029  1.00  0.00           C  
ATOM   1470  CD2 HIS C  14      16.157  15.821 -20.156  1.00  0.00           C  
ATOM   1471  ND1 HIS C  14      13.969  16.006 -20.466  1.00  0.00           N1+
ATOM   1472  CE1 HIS C  14      14.253  16.557 -19.271  1.00  0.00           C  
ATOM   1473  NE2 HIS C  14      15.587  16.472 -19.070  1.00  0.00           N  
ATOM   1474  H   HIS C  14      17.612  14.119 -22.551  1.00  0.00           H  
ATOM   1475  HA  HIS C  14      15.553  14.627 -24.321  1.00  0.00           H  
ATOM   1476  HB2 HIS C  14      15.573  13.692 -21.942  1.00  0.00           H  
ATOM   1477  HB3 HIS C  14      14.190  14.492 -22.609  1.00  0.00           H  
ATOM   1478  HD1 HIS C  14      13.043  15.816 -20.848  1.00  0.00           H  
ATOM   1479  HD2 HIS C  14      17.188  15.498 -20.254  1.00  0.00           H  
ATOM   1480  HE2 HIS C  14      16.076  16.746 -18.223  1.00  0.00           H  
ATOM   1481  HE1 HIS C  14      13.514  16.923 -18.559  1.00  0.00           H  
ATOM   1482  N   GLN C  15      16.832  17.179 -24.570  1.00  0.00           N  
ATOM   1483  CA  GLN C  15      16.831  18.403 -25.371  1.00  0.00           C  
ATOM   1484  C   GLN C  15      17.527  18.057 -26.708  1.00  0.00           C  
ATOM   1485  O   GLN C  15      18.695  17.640 -26.694  1.00  0.00           O  
ATOM   1486  CB  GLN C  15      17.564  19.510 -24.579  1.00  0.00           C  
ATOM   1487  CG  GLN C  15      17.218  20.951 -24.989  1.00  0.00           C  
ATOM   1488  CD  GLN C  15      17.439  21.243 -26.467  1.00  0.00           C  
ATOM   1489  NE2 GLN C  15      18.635  21.589 -26.884  1.00  0.00           N  
ATOM   1490  OE1 GLN C  15      16.545  21.114 -27.283  1.00  0.00           O  
ATOM   1491  H   GLN C  15      17.591  16.547 -24.771  1.00  0.00           H  
ATOM   1492  HA  GLN C  15      15.804  18.711 -25.559  1.00  0.00           H  
ATOM   1493  HB2 GLN C  15      18.642  19.363 -24.661  1.00  0.00           H  
ATOM   1494  HB3 GLN C  15      17.303  19.415 -23.524  1.00  0.00           H  
ATOM   1495  HG2 GLN C  15      17.828  21.636 -24.400  1.00  0.00           H  
ATOM   1496  HG3 GLN C  15      16.176  21.151 -24.744  1.00  0.00           H  
ATOM   1497 HE21 GLN C  15      18.728  21.792 -27.864  1.00  0.00           H  
ATOM   1498 HE22 GLN C  15      19.387  21.730 -26.234  1.00  0.00           H  
ATOM   1499  N   LYS C  16      16.808  18.116 -27.840  1.00  0.00           N  
ATOM   1500  CA  LYS C  16      17.269  17.611 -29.151  1.00  0.00           C  
ATOM   1501  C   LYS C  16      16.745  18.410 -30.355  1.00  0.00           C  
ATOM   1502  O   LYS C  16      15.678  19.017 -30.328  1.00  0.00           O  
ATOM   1503  CB  LYS C  16      16.888  16.114 -29.282  1.00  0.00           C  
ATOM   1504  CG  LYS C  16      18.085  15.161 -29.102  1.00  0.00           C  
ATOM   1505  CD  LYS C  16      19.061  15.138 -30.292  1.00  0.00           C  
ATOM   1506  CE  LYS C  16      18.494  14.329 -31.467  1.00  0.00           C  
ATOM   1507  NZ  LYS C  16      19.306  14.493 -32.699  1.00  0.00           N1+
ATOM   1508  H   LYS C  16      15.847  18.449 -27.772  1.00  0.00           H  
ATOM   1509  HA  LYS C  16      18.354  17.711 -29.175  1.00  0.00           H  
ATOM   1510  HB2 LYS C  16      16.423  15.923 -30.250  1.00  0.00           H  
ATOM   1511  HB3 LYS C  16      16.143  15.863 -28.525  1.00  0.00           H  
ATOM   1512  HG2 LYS C  16      17.709  14.150 -28.937  1.00  0.00           H  
ATOM   1513  HG3 LYS C  16      18.631  15.454 -28.208  1.00  0.00           H  
ATOM   1514  HD2 LYS C  16      19.992  14.671 -29.966  1.00  0.00           H  
ATOM   1515  HD3 LYS C  16      19.284  16.157 -30.607  1.00  0.00           H  
ATOM   1516  HE2 LYS C  16      17.468  14.653 -31.663  1.00  0.00           H  
ATOM   1517  HE3 LYS C  16      18.461  13.274 -31.175  1.00  0.00           H  
ATOM   1518  HZ1 LYS C  16      19.248  15.457 -33.033  1.00  0.00           H  
ATOM   1519  HZ2 LYS C  16      20.274  14.241 -32.552  1.00  0.00           H  
ATOM   1520  HZ3 LYS C  16      18.930  13.920 -33.443  1.00  0.00           H  
ATOM   1521  N   LEU C  17      17.469  18.293 -31.470  1.00  0.00           N  
ATOM   1522  CA  LEU C  17      17.041  18.712 -32.806  1.00  0.00           C  
ATOM   1523  C   LEU C  17      17.281  17.571 -33.813  1.00  0.00           C  
ATOM   1524  O   LEU C  17      18.304  16.880 -33.731  1.00  0.00           O  
ATOM   1525  CB  LEU C  17      17.781  19.991 -33.259  1.00  0.00           C  
ATOM   1526  CG  LEU C  17      17.575  21.277 -32.425  1.00  0.00           C  
ATOM   1527  CD1 LEU C  17      18.516  21.389 -31.219  1.00  0.00           C  
ATOM   1528  CD2 LEU C  17      17.846  22.501 -33.305  1.00  0.00           C  
ATOM   1529  H   LEU C  17      18.344  17.802 -31.414  1.00  0.00           H  
ATOM   1530  HA  LEU C  17      15.969  18.923 -32.796  1.00  0.00           H  
ATOM   1531  HB2 LEU C  17      17.428  20.199 -34.269  1.00  0.00           H  
ATOM   1532  HB3 LEU C  17      18.850  19.785 -33.334  1.00  0.00           H  
ATOM   1533  HG  LEU C  17      16.547  21.327 -32.073  1.00  0.00           H  
ATOM   1534 HD11 LEU C  17      18.304  20.612 -30.492  1.00  0.00           H  
ATOM   1535 HD12 LEU C  17      19.554  21.316 -31.545  1.00  0.00           H  
ATOM   1536 HD13 LEU C  17      18.364  22.352 -30.730  1.00  0.00           H  
ATOM   1537 HD21 LEU C  17      17.177  22.499 -34.165  1.00  0.00           H  
ATOM   1538 HD22 LEU C  17      17.668  23.414 -32.736  1.00  0.00           H  
ATOM   1539 HD23 LEU C  17      18.878  22.494 -33.657  1.00  0.00           H  
ATOM   1540  N   VAL C  18      16.354  17.393 -34.757  1.00  0.00           N  
ATOM   1541  CA  VAL C  18      16.465  16.605 -36.002  1.00  0.00           C  
ATOM   1542  C   VAL C  18      15.595  17.248 -37.092  1.00  0.00           C  
ATOM   1543  O   VAL C  18      14.706  18.038 -36.787  1.00  0.00           O  
ATOM   1544  CB  VAL C  18      16.023  15.130 -35.833  1.00  0.00           C  
ATOM   1545  CG1 VAL C  18      16.957  14.327 -34.926  1.00  0.00           C  
ATOM   1546  CG2 VAL C  18      14.592  14.970 -35.307  1.00  0.00           C  
ATOM   1547  H   VAL C  18      15.488  17.921 -34.669  1.00  0.00           H  
ATOM   1548  HA  VAL C  18      17.499  16.623 -36.346  1.00  0.00           H  
ATOM   1549  HB  VAL C  18      16.076  14.663 -36.815  1.00  0.00           H  
ATOM   1550 HG11 VAL C  18      17.985  14.467 -35.259  1.00  0.00           H  
ATOM   1551 HG12 VAL C  18      16.827  14.655 -33.898  1.00  0.00           H  
ATOM   1552 HG13 VAL C  18      16.700  13.269 -35.002  1.00  0.00           H  
ATOM   1553 HG21 VAL C  18      13.891  15.424 -36.005  1.00  0.00           H  
ATOM   1554 HG22 VAL C  18      14.346  13.912 -35.217  1.00  0.00           H  
ATOM   1555 HG23 VAL C  18      14.488  15.440 -34.330  1.00  0.00           H  
ATOM   1556  N   PHE C  19      15.774  16.859 -38.358  1.00  0.00           N  
ATOM   1557  CA  PHE C  19      14.761  17.113 -39.395  1.00  0.00           C  
ATOM   1558  C   PHE C  19      13.719  15.974 -39.439  1.00  0.00           C  
ATOM   1559  O   PHE C  19      12.518  16.223 -39.548  1.00  0.00           O  
ATOM   1560  CB  PHE C  19      15.455  17.356 -40.749  1.00  0.00           C  
ATOM   1561  CG  PHE C  19      14.717  18.328 -41.653  1.00  0.00           C  
ATOM   1562  CD1 PHE C  19      15.295  19.573 -41.968  1.00  0.00           C  
ATOM   1563  CD2 PHE C  19      13.430  18.024 -42.137  1.00  0.00           C  
ATOM   1564  CE1 PHE C  19      14.567  20.526 -42.701  1.00  0.00           C  
ATOM   1565  CE2 PHE C  19      12.699  18.989 -42.853  1.00  0.00           C  
ATOM   1566  CZ  PHE C  19      13.258  20.246 -43.115  1.00  0.00           C  
ATOM   1567  H   PHE C  19      16.556  16.264 -38.584  1.00  0.00           H  
ATOM   1568  HA  PHE C  19      14.222  18.030 -39.147  1.00  0.00           H  
ATOM   1569  HB2 PHE C  19      15.581  16.410 -41.266  1.00  0.00           H  
ATOM   1570  HB3 PHE C  19      16.453  17.759 -40.568  1.00  0.00           H  
ATOM   1571  HD1 PHE C  19      16.293  19.809 -41.631  1.00  0.00           H  
ATOM   1572  HD2 PHE C  19      12.988  17.062 -41.934  1.00  0.00           H  
ATOM   1573  HE1 PHE C  19      15.002  21.486 -42.923  1.00  0.00           H  
ATOM   1574  HE2 PHE C  19      11.690  18.786 -43.174  1.00  0.00           H  
ATOM   1575  HZ  PHE C  19      12.677  20.994 -43.630  1.00  0.00           H  
ATOM   1576  N   PHE C  20      14.161  14.731 -39.227  1.00  0.00           N  
ATOM   1577  CA  PHE C  20      13.346  13.513 -39.276  1.00  0.00           C  
ATOM   1578  C   PHE C  20      13.501  12.718 -37.968  1.00  0.00           C  
ATOM   1579  O   PHE C  20      14.622  12.566 -37.481  1.00  0.00           O  
ATOM   1580  CB  PHE C  20      13.769  12.655 -40.488  1.00  0.00           C  
ATOM   1581  CG  PHE C  20      14.167  13.422 -41.738  1.00  0.00           C  
ATOM   1582  CD1 PHE C  20      13.184  13.840 -42.649  1.00  0.00           C  
ATOM   1583  CD2 PHE C  20      15.518  13.743 -41.976  1.00  0.00           C  
ATOM   1584  CE1 PHE C  20      13.533  14.644 -43.748  1.00  0.00           C  
ATOM   1585  CE2 PHE C  20      15.872  14.528 -43.089  1.00  0.00           C  
ATOM   1586  CZ  PHE C  20      14.875  15.001 -43.959  1.00  0.00           C  
ATOM   1587  H   PHE C  20      15.145  14.590 -39.077  1.00  0.00           H  
ATOM   1588  HA  PHE C  20      12.296  13.778 -39.399  1.00  0.00           H  
ATOM   1589  HB2 PHE C  20      12.939  11.994 -40.741  1.00  0.00           H  
ATOM   1590  HB3 PHE C  20      14.613  12.026 -40.201  1.00  0.00           H  
ATOM   1591  HD1 PHE C  20      12.159  13.541 -42.500  1.00  0.00           H  
ATOM   1592  HD2 PHE C  20      16.286  13.386 -41.305  1.00  0.00           H  
ATOM   1593  HE1 PHE C  20      12.775  14.975 -44.442  1.00  0.00           H  
ATOM   1594  HE2 PHE C  20      16.908  14.774 -43.275  1.00  0.00           H  
ATOM   1595  HZ  PHE C  20      15.144  15.614 -44.807  1.00  0.00           H  
ATOM   1596  N   ALA C  21      12.398  12.210 -37.410  1.00  0.00           N  
ATOM   1597  CA  ALA C  21      12.401  11.238 -36.302  1.00  0.00           C  
ATOM   1598  C   ALA C  21      12.092   9.795 -36.754  1.00  0.00           C  
ATOM   1599  O   ALA C  21      12.115   8.881 -35.936  1.00  0.00           O  
ATOM   1600  CB  ALA C  21      11.452  11.721 -35.201  1.00  0.00           C  
ATOM   1601  H   ALA C  21      11.502  12.426 -37.836  1.00  0.00           H  
ATOM   1602  HA  ALA C  21      13.403  11.199 -35.872  1.00  0.00           H  
ATOM   1603  HB1 ALA C  21      10.441  11.818 -35.599  1.00  0.00           H  
ATOM   1604  HB2 ALA C  21      11.444  10.996 -34.386  1.00  0.00           H  
ATOM   1605  HB3 ALA C  21      11.801  12.678 -34.814  1.00  0.00           H  
ATOM   1606  N   GLU C  22      11.859   9.610 -38.053  1.00  0.00           N  
ATOM   1607  CA  GLU C  22      11.888   8.342 -38.793  1.00  0.00           C  
ATOM   1608  C   GLU C  22      12.873   8.483 -39.971  1.00  0.00           C  
ATOM   1609  O   GLU C  22      13.401   9.576 -40.197  1.00  0.00           O  
ATOM   1610  CB  GLU C  22      10.463   7.969 -39.266  1.00  0.00           C  
ATOM   1611  CG  GLU C  22       9.836   6.843 -38.427  1.00  0.00           C  
ATOM   1612  CD  GLU C  22      10.547   5.482 -38.573  1.00  0.00           C  
ATOM   1613  OE1 GLU C  22      11.572   5.414 -39.293  1.00  0.00           O  
ATOM   1614  OE2 GLU C  22      10.069   4.514 -37.940  1.00  0.00           O1-
ATOM   1615  H   GLU C  22      11.946  10.419 -38.646  1.00  0.00           H  
ATOM   1616  HA  GLU C  22      12.276   7.548 -38.153  1.00  0.00           H  
ATOM   1617  HB2 GLU C  22      10.480   7.653 -40.310  1.00  0.00           H  
ATOM   1618  HB3 GLU C  22       9.816   8.847 -39.214  1.00  0.00           H  
ATOM   1619  HG2 GLU C  22       8.796   6.730 -38.739  1.00  0.00           H  
ATOM   1620  HG3 GLU C  22       9.838   7.146 -37.378  1.00  0.00           H  
ATOM   1621  N   ASP C  23      13.165   7.398 -40.691  1.00  0.00           N  
ATOM   1622  CA  ASP C  23      14.069   7.425 -41.856  1.00  0.00           C  
ATOM   1623  C   ASP C  23      13.438   8.095 -43.104  1.00  0.00           C  
ATOM   1624  O   ASP C  23      12.233   8.356 -43.148  1.00  0.00           O  
ATOM   1625  CB  ASP C  23      14.602   6.005 -42.132  1.00  0.00           C  
ATOM   1626  CG  ASP C  23      15.912   5.975 -42.937  1.00  0.00           C  
ATOM   1627  OD1 ASP C  23      16.339   4.855 -43.291  1.00  0.00           O  
ATOM   1628  OD2 ASP C  23      16.497   7.059 -43.171  1.00  0.00           O1-
ATOM   1629  H   ASP C  23      12.690   6.526 -40.450  1.00  0.00           H  
ATOM   1630  HA  ASP C  23      14.926   8.039 -41.575  1.00  0.00           H  
ATOM   1631  HB2 ASP C  23      13.837   5.432 -42.658  1.00  0.00           H  
ATOM   1632  HB3 ASP C  23      14.795   5.512 -41.178  1.00  0.00           H  
ATOM   1633  N   VAL C  24      14.254   8.443 -44.109  1.00  0.00           N  
ATOM   1634  CA  VAL C  24      13.862   9.310 -45.236  1.00  0.00           C  
ATOM   1635  C   VAL C  24      14.469   8.892 -46.583  1.00  0.00           C  
ATOM   1636  O   VAL C  24      15.651   8.584 -46.688  1.00  0.00           O  
ATOM   1637  CB  VAL C  24      14.169  10.784 -44.901  1.00  0.00           C  
ATOM   1638  CG1 VAL C  24      15.653  11.042 -44.601  1.00  0.00           C  
ATOM   1639  CG2 VAL C  24      13.715  11.745 -46.009  1.00  0.00           C  
ATOM   1640  H   VAL C  24      15.230   8.145 -44.038  1.00  0.00           H  
ATOM   1641  HA  VAL C  24      12.784   9.229 -45.340  1.00  0.00           H  
ATOM   1642  HB  VAL C  24      13.606  11.041 -44.003  1.00  0.00           H  
ATOM   1643 HG11 VAL C  24      15.791  12.073 -44.286  1.00  0.00           H  
ATOM   1644 HG12 VAL C  24      15.984  10.399 -43.785  1.00  0.00           H  
ATOM   1645 HG13 VAL C  24      16.268  10.834 -45.477  1.00  0.00           H  
ATOM   1646 HG21 VAL C  24      12.675  11.554 -46.260  1.00  0.00           H  
ATOM   1647 HG22 VAL C  24      13.809  12.767 -45.655  1.00  0.00           H  
ATOM   1648 HG23 VAL C  24      14.323  11.618 -46.904  1.00  0.00           H  
ATOM   1649  N   GLY C  25      13.678   8.963 -47.659  1.00  0.00           N  
ATOM   1650  CA  GLY C  25      14.073   8.477 -48.989  1.00  0.00           C  
ATOM   1651  C   GLY C  25      15.080   9.340 -49.767  1.00  0.00           C  
ATOM   1652  O   GLY C  25      15.908   8.786 -50.489  1.00  0.00           O  
ATOM   1653  H   GLY C  25      12.715   9.252 -47.508  1.00  0.00           H  
ATOM   1654  HA2 GLY C  25      13.178   8.385 -49.602  1.00  0.00           H  
ATOM   1655  HA3 GLY C  25      14.507   7.482 -48.880  1.00  0.00           H  
ATOM   1656  N   SER C  26      15.001  10.677 -49.705  1.00  0.00           N  
ATOM   1657  CA  SER C  26      15.961  11.597 -50.354  1.00  0.00           C  
ATOM   1658  C   SER C  26      15.824  13.041 -49.868  1.00  0.00           C  
ATOM   1659  O   SER C  26      14.717  13.506 -49.612  1.00  0.00           O  
ATOM   1660  CB  SER C  26      15.774  11.595 -51.877  1.00  0.00           C  
ATOM   1661  OG  SER C  26      16.521  10.538 -52.433  1.00  0.00           O  
ATOM   1662  H   SER C  26      14.237  11.081 -49.171  1.00  0.00           H  
ATOM   1663  HA  SER C  26      16.974  11.264 -50.123  1.00  0.00           H  
ATOM   1664  HB2 SER C  26      16.139  12.531 -52.303  1.00  0.00           H  
ATOM   1665  HB3 SER C  26      14.718  11.481 -52.125  1.00  0.00           H  
ATOM   1666  HG  SER C  26      16.363   9.749 -51.876  1.00  0.00           H  
ATOM   1667  N   ASN C  27      16.939  13.785 -49.827  1.00  0.00           N  
ATOM   1668  CA  ASN C  27      17.029  15.100 -49.174  1.00  0.00           C  
ATOM   1669  C   ASN C  27      17.606  16.198 -50.092  1.00  0.00           C  
ATOM   1670  O   ASN C  27      18.673  16.754 -49.823  1.00  0.00           O  
ATOM   1671  CB  ASN C  27      17.833  14.964 -47.862  1.00  0.00           C  
ATOM   1672  CG  ASN C  27      17.495  13.738 -47.040  1.00  0.00           C  
ATOM   1673  ND2 ASN C  27      16.285  13.611 -46.564  1.00  0.00           N  
ATOM   1674  OD1 ASN C  27      18.313  12.857 -46.857  1.00  0.00           O  
ATOM   1675  H   ASN C  27      17.808  13.331 -50.065  1.00  0.00           H  
ATOM   1676  HA  ASN C  27      16.024  15.430 -48.913  1.00  0.00           H  
ATOM   1677  HB2 ASN C  27      17.666  15.848 -47.248  1.00  0.00           H  
ATOM   1678  HB3 ASN C  27      18.897  14.907 -48.092  1.00  0.00           H  
ATOM   1679 HD21 ASN C  27      16.093  12.778 -46.034  1.00  0.00           H  
ATOM   1680 HD22 ASN C  27      15.565  14.295 -46.780  1.00  0.00           H  
ATOM   1681  N   LYS C  28      16.912  16.550 -51.183  1.00  0.00           N  
ATOM   1682  CA  LYS C  28      17.313  17.658 -52.072  1.00  0.00           C  
ATOM   1683  C   LYS C  28      16.919  19.002 -51.439  1.00  0.00           C  
ATOM   1684  O   LYS C  28      15.952  19.642 -51.841  1.00  0.00           O  
ATOM   1685  CB  LYS C  28      16.761  17.425 -53.493  1.00  0.00           C  
ATOM   1686  CG  LYS C  28      17.361  18.350 -54.572  1.00  0.00           C  
ATOM   1687  CD  LYS C  28      18.870  18.133 -54.779  1.00  0.00           C  
ATOM   1688  CE  LYS C  28      19.423  18.826 -56.031  1.00  0.00           C  
ATOM   1689  NZ  LYS C  28      19.396  20.297 -55.916  1.00  0.00           N1+
ATOM   1690  H   LYS C  28      15.977  16.167 -51.299  1.00  0.00           H  
ATOM   1691  HA  LYS C  28      18.401  17.651 -52.132  1.00  0.00           H  
ATOM   1692  HB2 LYS C  28      15.679  17.550 -53.480  1.00  0.00           H  
ATOM   1693  HB3 LYS C  28      16.964  16.392 -53.782  1.00  0.00           H  
ATOM   1694  HG2 LYS C  28      17.174  19.393 -54.311  1.00  0.00           H  
ATOM   1695  HG3 LYS C  28      16.854  18.139 -55.514  1.00  0.00           H  
ATOM   1696  HD2 LYS C  28      19.061  17.063 -54.879  1.00  0.00           H  
ATOM   1697  HD3 LYS C  28      19.420  18.497 -53.910  1.00  0.00           H  
ATOM   1698  HE2 LYS C  28      18.870  18.505 -56.916  1.00  0.00           H  
ATOM   1699  HE3 LYS C  28      20.467  18.519 -56.146  1.00  0.00           H  
ATOM   1700  HZ1 LYS C  28      18.468  20.719 -55.912  1.00  0.00           H  
ATOM   1701  HZ2 LYS C  28      19.928  20.599 -55.097  1.00  0.00           H  
ATOM   1702  HZ3 LYS C  28      19.962  20.740 -56.641  1.00  0.00           H  
ATOM   1703  N   GLY C  29      17.643  19.359 -50.376  1.00  0.00           N  
ATOM   1704  CA  GLY C  29      17.381  20.493 -49.488  1.00  0.00           C  
ATOM   1705  C   GLY C  29      16.442  20.148 -48.330  1.00  0.00           C  
ATOM   1706  O   GLY C  29      15.226  20.128 -48.501  1.00  0.00           O  
ATOM   1707  H   GLY C  29      18.368  18.705 -50.104  1.00  0.00           H  
ATOM   1708  HA2 GLY C  29      16.925  21.302 -50.054  1.00  0.00           H  
ATOM   1709  HA3 GLY C  29      18.324  20.859 -49.086  1.00  0.00           H  
ATOM   1710  N   ALA C  30      17.018  19.963 -47.139  1.00  0.00           N  
ATOM   1711  CA  ALA C  30      16.319  19.792 -45.861  1.00  0.00           C  
ATOM   1712  C   ALA C  30      17.132  20.486 -44.747  1.00  0.00           C  
ATOM   1713  O   ALA C  30      17.934  19.855 -44.057  1.00  0.00           O  
ATOM   1714  CB  ALA C  30      16.103  18.292 -45.611  1.00  0.00           C  
ATOM   1715  H   ALA C  30      18.025  19.959 -47.100  1.00  0.00           H  
ATOM   1716  HA  ALA C  30      15.338  20.263 -45.911  1.00  0.00           H  
ATOM   1717  HB1 ALA C  30      15.583  18.153 -44.663  1.00  0.00           H  
ATOM   1718  HB2 ALA C  30      15.495  17.867 -46.411  1.00  0.00           H  
ATOM   1719  HB3 ALA C  30      17.062  17.773 -45.570  1.00  0.00           H  
ATOM   1720  N   ILE C  31      17.073  21.824 -44.688  1.00  0.00           N  
ATOM   1721  CA  ILE C  31      18.075  22.623 -43.953  1.00  0.00           C  
ATOM   1722  C   ILE C  31      17.679  22.894 -42.495  1.00  0.00           C  
ATOM   1723  O   ILE C  31      16.567  23.340 -42.205  1.00  0.00           O  
ATOM   1724  CB  ILE C  31      18.527  23.884 -44.725  1.00  0.00           C  
ATOM   1725  CG1 ILE C  31      17.485  25.020 -44.787  1.00  0.00           C  
ATOM   1726  CG2 ILE C  31      18.958  23.490 -46.149  1.00  0.00           C  
ATOM   1727  CD1 ILE C  31      17.676  26.081 -43.692  1.00  0.00           C  
ATOM   1728  H   ILE C  31      16.371  22.298 -45.247  1.00  0.00           H  
ATOM   1729  HA  ILE C  31      18.976  22.010 -43.900  1.00  0.00           H  
ATOM   1730  HB  ILE C  31      19.418  24.268 -44.225  1.00  0.00           H  
ATOM   1731 HG12 ILE C  31      16.486  24.595 -44.717  1.00  0.00           H  
ATOM   1732 HG13 ILE C  31      17.563  25.531 -45.745  1.00  0.00           H  
ATOM   1733 HG21 ILE C  31      19.687  22.679 -46.109  1.00  0.00           H  
ATOM   1734 HG22 ILE C  31      18.096  23.175 -46.739  1.00  0.00           H  
ATOM   1735 HG23 ILE C  31      19.421  24.345 -46.643  1.00  0.00           H  
ATOM   1736 HD11 ILE C  31      16.886  26.827 -43.765  1.00  0.00           H  
ATOM   1737 HD12 ILE C  31      17.643  25.633 -42.701  1.00  0.00           H  
ATOM   1738 HD13 ILE C  31      18.636  26.578 -43.823  1.00  0.00           H  
ATOM   1739  N   ILE C  32      18.627  22.644 -41.586  1.00  0.00           N  
ATOM   1740  CA  ILE C  32      18.466  22.699 -40.120  1.00  0.00           C  
ATOM   1741  C   ILE C  32      19.362  23.743 -39.430  1.00  0.00           C  
ATOM   1742  O   ILE C  32      19.105  24.110 -38.286  1.00  0.00           O  
ATOM   1743  CB  ILE C  32      18.653  21.272 -39.545  1.00  0.00           C  
ATOM   1744  CG1 ILE C  32      18.338  21.187 -38.035  1.00  0.00           C  
ATOM   1745  CG2 ILE C  32      20.063  20.713 -39.827  1.00  0.00           C  
ATOM   1746  CD1 ILE C  32      17.931  19.776 -37.594  1.00  0.00           C  
ATOM   1747  H   ILE C  32      19.477  22.223 -41.928  1.00  0.00           H  
ATOM   1748  HA  ILE C  32      17.445  23.005 -39.899  1.00  0.00           H  
ATOM   1749  HB  ILE C  32      17.936  20.633 -40.064  1.00  0.00           H  
ATOM   1750 HG12 ILE C  32      17.515  21.858 -37.794  1.00  0.00           H  
ATOM   1751 HG13 ILE C  32      19.204  21.507 -37.454  1.00  0.00           H  
ATOM   1752 HG21 ILE C  32      20.822  21.329 -39.344  1.00  0.00           H  
ATOM   1753 HG22 ILE C  32      20.145  19.697 -39.442  1.00  0.00           H  
ATOM   1754 HG23 ILE C  32      20.257  20.669 -40.898  1.00  0.00           H  
ATOM   1755 HD11 ILE C  32      17.073  19.446 -38.179  1.00  0.00           H  
ATOM   1756 HD12 ILE C  32      18.756  19.077 -37.730  1.00  0.00           H  
ATOM   1757 HD13 ILE C  32      17.654  19.791 -36.541  1.00  0.00           H  
ATOM   1758  N   GLY C  33      20.377  24.275 -40.122  1.00  0.00           N  
ATOM   1759  CA  GLY C  33      21.236  25.337 -39.591  1.00  0.00           C  
ATOM   1760  C   GLY C  33      20.439  26.615 -39.325  1.00  0.00           C  
ATOM   1761  O   GLY C  33      19.917  27.214 -40.260  1.00  0.00           O  
ATOM   1762  H   GLY C  33      20.505  23.994 -41.078  1.00  0.00           H  
ATOM   1763  HA2 GLY C  33      22.022  25.570 -40.309  1.00  0.00           H  
ATOM   1764  HA3 GLY C  33      21.702  25.000 -38.665  1.00  0.00           H  
ATOM   1765  N   LEU C  34      20.318  26.991 -38.052  1.00  0.00           N  
ATOM   1766  CA  LEU C  34      19.562  28.151 -37.576  1.00  0.00           C  
ATOM   1767  C   LEU C  34      20.426  29.416 -37.456  1.00  0.00           C  
ATOM   1768  O   LEU C  34      21.644  29.326 -37.323  1.00  0.00           O  
ATOM   1769  CB  LEU C  34      18.855  27.794 -36.252  1.00  0.00           C  
ATOM   1770  CG  LEU C  34      19.723  27.775 -34.974  1.00  0.00           C  
ATOM   1771  CD1 LEU C  34      18.827  27.493 -33.767  1.00  0.00           C  
ATOM   1772  CD2 LEU C  34      20.826  26.714 -34.992  1.00  0.00           C  
ATOM   1773  H   LEU C  34      20.755  26.416 -37.350  1.00  0.00           H  
ATOM   1774  HA  LEU C  34      18.783  28.365 -38.310  1.00  0.00           H  
ATOM   1775  HB2 LEU C  34      18.371  26.823 -36.368  1.00  0.00           H  
ATOM   1776  HB3 LEU C  34      18.070  28.532 -36.097  1.00  0.00           H  
ATOM   1777  HG  LEU C  34      20.181  28.752 -34.829  1.00  0.00           H  
ATOM   1778 HD11 LEU C  34      18.359  26.514 -33.865  1.00  0.00           H  
ATOM   1779 HD12 LEU C  34      19.421  27.521 -32.853  1.00  0.00           H  
ATOM   1780 HD13 LEU C  34      18.058  28.262 -33.696  1.00  0.00           H  
ATOM   1781 HD21 LEU C  34      21.297  26.657 -34.011  1.00  0.00           H  
ATOM   1782 HD22 LEU C  34      20.409  25.739 -35.247  1.00  0.00           H  
ATOM   1783 HD23 LEU C  34      21.597  26.998 -35.707  1.00  0.00           H  
ATOM   1784  N   MET C  35      19.784  30.589 -37.431  1.00  0.00           N  
ATOM   1785  CA  MET C  35      20.398  31.907 -37.165  1.00  0.00           C  
ATOM   1786  C   MET C  35      21.542  32.317 -38.121  1.00  0.00           C  
ATOM   1787  O   MET C  35      22.252  33.289 -37.866  1.00  0.00           O  
ATOM   1788  CB  MET C  35      20.803  32.018 -35.680  1.00  0.00           C  
ATOM   1789  CG  MET C  35      19.611  31.872 -34.725  1.00  0.00           C  
ATOM   1790  SD  MET C  35      20.033  31.798 -32.962  1.00  0.00           S  
ATOM   1791  CE  MET C  35      20.687  33.468 -32.698  1.00  0.00           C  
ATOM   1792  H   MET C  35      18.776  30.559 -37.554  1.00  0.00           H  
ATOM   1793  HA  MET C  35      19.623  32.652 -37.331  1.00  0.00           H  
ATOM   1794  HB2 MET C  35      21.257  32.994 -35.508  1.00  0.00           H  
ATOM   1795  HB3 MET C  35      21.545  31.254 -35.447  1.00  0.00           H  
ATOM   1796  HG2 MET C  35      19.070  30.958 -34.966  1.00  0.00           H  
ATOM   1797  HG3 MET C  35      18.937  32.713 -34.881  1.00  0.00           H  
ATOM   1798  HE1 MET C  35      19.941  34.206 -32.995  1.00  0.00           H  
ATOM   1799  HE2 MET C  35      20.923  33.599 -31.642  1.00  0.00           H  
ATOM   1800  HE3 MET C  35      21.594  33.608 -33.285  1.00  0.00           H  
ATOM   1801  N   VAL C  36      21.730  31.601 -39.233  1.00  0.00           N  
ATOM   1802  CA  VAL C  36      22.787  31.866 -40.222  1.00  0.00           C  
ATOM   1803  C   VAL C  36      22.441  33.112 -41.047  1.00  0.00           C  
ATOM   1804  O   VAL C  36      21.284  33.309 -41.409  1.00  0.00           O  
ATOM   1805  CB  VAL C  36      23.020  30.651 -41.152  1.00  0.00           C  
ATOM   1806  CG1 VAL C  36      24.399  30.735 -41.819  1.00  0.00           C  
ATOM   1807  CG2 VAL C  36      22.958  29.298 -40.427  1.00  0.00           C  
ATOM   1808  H   VAL C  36      21.141  30.795 -39.367  1.00  0.00           H  
ATOM   1809  HA  VAL C  36      23.709  32.059 -39.673  1.00  0.00           H  
ATOM   1810  HB  VAL C  36      22.256  30.647 -41.930  1.00  0.00           H  
ATOM   1811 HG11 VAL C  36      25.185  30.731 -41.063  1.00  0.00           H  
ATOM   1812 HG12 VAL C  36      24.539  29.878 -42.479  1.00  0.00           H  
ATOM   1813 HG13 VAL C  36      24.482  31.631 -42.428  1.00  0.00           H  
ATOM   1814 HG21 VAL C  36      23.637  29.297 -39.573  1.00  0.00           H  
ATOM   1815 HG22 VAL C  36      21.945  29.105 -40.081  1.00  0.00           H  
ATOM   1816 HG23 VAL C  36      23.231  28.494 -41.111  1.00  0.00           H  
ATOM   1817  N   GLY C  37      23.439  33.900 -41.465  1.00  0.00           N  
ATOM   1818  CA  GLY C  37      23.222  35.026 -42.391  1.00  0.00           C  
ATOM   1819  C   GLY C  37      22.557  34.611 -43.716  1.00  0.00           C  
ATOM   1820  O   GLY C  37      21.690  35.320 -44.218  1.00  0.00           O  
ATOM   1821  H   GLY C  37      24.369  33.728 -41.117  1.00  0.00           H  
ATOM   1822  HA2 GLY C  37      24.181  35.488 -42.623  1.00  0.00           H  
ATOM   1823  HA3 GLY C  37      22.585  35.769 -41.909  1.00  0.00           H  
ATOM   1824  N   GLY C  38      22.843  33.398 -44.196  1.00  0.00           N  
ATOM   1825  CA  GLY C  38      22.075  32.729 -45.244  1.00  0.00           C  
ATOM   1826  C   GLY C  38      22.500  31.272 -45.444  1.00  0.00           C  
ATOM   1827  O   GLY C  38      23.554  30.864 -44.958  1.00  0.00           O  
ATOM   1828  H   GLY C  38      23.556  32.848 -43.741  1.00  0.00           H  
ATOM   1829  HA2 GLY C  38      22.182  33.264 -46.188  1.00  0.00           H  
ATOM   1830  HA3 GLY C  38      21.027  32.746 -44.954  1.00  0.00           H  
ATOM   1831  N   VAL C  39      21.680  30.487 -46.149  1.00  0.00           N  
ATOM   1832  CA  VAL C  39      21.930  29.063 -46.453  1.00  0.00           C  
ATOM   1833  C   VAL C  39      21.633  28.786 -47.928  1.00  0.00           C  
ATOM   1834  O   VAL C  39      20.580  29.176 -48.428  1.00  0.00           O  
ATOM   1835  CB  VAL C  39      21.092  28.143 -45.536  1.00  0.00           C  
ATOM   1836  CG1 VAL C  39      21.252  26.659 -45.897  1.00  0.00           C  
ATOM   1837  CG2 VAL C  39      21.497  28.293 -44.061  1.00  0.00           C  
ATOM   1838  H   VAL C  39      20.824  30.903 -46.510  1.00  0.00           H  
ATOM   1839  HA  VAL C  39      22.983  28.840 -46.278  1.00  0.00           H  
ATOM   1840  HB  VAL C  39      20.038  28.405 -45.633  1.00  0.00           H  
ATOM   1841 HG11 VAL C  39      22.306  26.379 -45.885  1.00  0.00           H  
ATOM   1842 HG12 VAL C  39      20.715  26.046 -45.176  1.00  0.00           H  
ATOM   1843 HG13 VAL C  39      20.834  26.462 -46.885  1.00  0.00           H  
ATOM   1844 HG21 VAL C  39      22.550  28.044 -43.933  1.00  0.00           H  
ATOM   1845 HG22 VAL C  39      21.336  29.317 -43.731  1.00  0.00           H  
ATOM   1846 HG23 VAL C  39      20.891  27.640 -43.433  1.00  0.00           H  
ATOM   1847  N   VAL C  40      22.530  28.072 -48.618  1.00  0.00           N  
ATOM   1848  CA  VAL C  40      22.372  27.705 -50.037  1.00  0.00           C  
ATOM   1849  C   VAL C  40      22.597  26.204 -50.233  1.00  0.00           C  
ATOM   1850  O   VAL C  40      23.560  25.657 -49.699  1.00  0.00           O  
ATOM   1851  CB  VAL C  40      23.296  28.530 -50.957  1.00  0.00           C  
ATOM   1852  CG1 VAL C  40      23.012  28.244 -52.439  1.00  0.00           C  
ATOM   1853  CG2 VAL C  40      23.119  30.041 -50.741  1.00  0.00           C  
ATOM   1854  H   VAL C  40      23.355  27.734 -48.145  1.00  0.00           H  
ATOM   1855  HA  VAL C  40      21.356  27.932 -50.335  1.00  0.00           H  
ATOM   1856  HB  VAL C  40      24.335  28.275 -50.746  1.00  0.00           H  
ATOM   1857 HG11 VAL C  40      21.960  28.427 -52.664  1.00  0.00           H  
ATOM   1858 HG12 VAL C  40      23.629  28.885 -53.068  1.00  0.00           H  
ATOM   1859 HG13 VAL C  40      23.254  27.208 -52.678  1.00  0.00           H  
ATOM   1860 HG21 VAL C  40      23.733  30.594 -51.452  1.00  0.00           H  
ATOM   1861 HG22 VAL C  40      22.073  30.319 -50.876  1.00  0.00           H  
ATOM   1862 HG23 VAL C  40      23.436  30.318 -49.736  1.00  0.00           H  
ATOM   1863  N   ILE C  41      21.736  25.550 -51.020  1.00  0.00           N  
ATOM   1864  CA  ILE C  41      21.834  24.137 -51.418  1.00  0.00           C  
ATOM   1865  C   ILE C  41      21.694  24.023 -52.943  1.00  0.00           C  
ATOM   1866  O   ILE C  41      20.701  24.485 -53.509  1.00  0.00           O  
ATOM   1867  CB  ILE C  41      20.760  23.292 -50.693  1.00  0.00           C  
ATOM   1868  CG1 ILE C  41      20.876  23.326 -49.152  1.00  0.00           C  
ATOM   1869  CG2 ILE C  41      20.746  21.833 -51.184  1.00  0.00           C  
ATOM   1870  CD1 ILE C  41      22.139  22.685 -48.558  1.00  0.00           C  
ATOM   1871  H   ILE C  41      20.952  26.079 -51.396  1.00  0.00           H  
ATOM   1872  HA  ILE C  41      22.816  23.752 -51.144  1.00  0.00           H  
ATOM   1873  HB  ILE C  41      19.792  23.719 -50.948  1.00  0.00           H  
ATOM   1874 HG12 ILE C  41      20.014  22.805 -48.737  1.00  0.00           H  
ATOM   1875 HG13 ILE C  41      20.819  24.359 -48.810  1.00  0.00           H  
ATOM   1876 HG21 ILE C  41      21.747  21.404 -51.145  1.00  0.00           H  
ATOM   1877 HG22 ILE C  41      20.074  21.233 -50.575  1.00  0.00           H  
ATOM   1878 HG23 ILE C  41      20.389  21.792 -52.213  1.00  0.00           H  
ATOM   1879 HD11 ILE C  41      23.035  23.160 -48.957  1.00  0.00           H  
ATOM   1880 HD12 ILE C  41      22.130  22.813 -47.476  1.00  0.00           H  
ATOM   1881 HD13 ILE C  41      22.166  21.619 -48.782  1.00  0.00           H  
ATOM   1882  N   ALA C  42      22.686  23.393 -53.582  1.00  0.00           N  
ATOM   1883  CA  ALA C  42      22.712  23.077 -55.015  1.00  0.00           C  
ATOM   1884  C   ALA C  42      21.924  21.802 -55.359  1.00  0.00           C  
ATOM   1885  O   ALA C  42      21.659  21.571 -56.560  1.00  0.00           O  
ATOM   1886  CB  ALA C  42      24.176  23.004 -55.472  1.00  0.00           C  
ATOM   1887  OXT ALA C  42      21.489  21.077 -54.434  1.00  0.00           O1-
ATOM   1888  H   ALA C  42      23.416  22.988 -53.022  1.00  0.00           H  
ATOM   1889  HA  ALA C  42      22.223  23.884 -55.562  1.00  0.00           H  
ATOM   1890  HB1 ALA C  42      24.682  23.946 -55.259  1.00  0.00           H  
ATOM   1891  HB2 ALA C  42      24.685  22.187 -54.960  1.00  0.00           H  
ATOM   1892  HB3 ALA C  42      24.206  22.819 -56.547  1.00  0.00           H  
TER    1893      ALA C  42 
END
