# Supplementary material for: Scaffold Searching of FDA and EMA-Approved Drugs Identifies Lead Candidates for Drug Repurposing in Alzheimer’s Disease
Source: Front Chem. 2021 Oct 22;9:736509. doi: 10.3389/fchem.2021.736509 (PMC8571023; doi:10.3389/fchem.2021.736509)
Supplement: Supplementary file 2 [file DataSheet2.zip › Supplementary data/conformers/min/Results.txt]

-1106.70 kcal/mol -
-1140.31 kcal/mol 2.4 A
-1294.32 kcal/mol 2.08 A
-1245.62 kcal/mol 2.13 A
-1329.89 kcal/mol 1.19 A
-1237.93 kcal/mol 3.34 A
-1198.94 kcal/mol 2.28 A
-1263.46 kcal/mol 1.5 A
-1293.04 kcal/mol 2.09 A
-1148.95 kcal/mol 1.3 A
