# Supplementary material for: Scaffold Searching of FDA and EMA-Approved Drugs Identifies Lead Candidates for Drug Repurposing in Alzheimer’s Disease
Source: Front Chem. 2021 Oct 22;9:736509. doi: 10.3389/fchem.2021.736509 (PMC8571023; doi:10.3389/fchem.2021.736509)
Supplement: Supplementary file 2 [file DataSheet2.zip › Supplementary data/Scaffold_search/structures.molV3.sdf]

levobupivacaine
  -INDIGO-05122016302D          

  0  0  0     0  0            999 V3000
M  V30 BEGIN CTAB
M  V30 COUNTS 21 22 0 0 0
M  V30 BEGIN ATOM
M  V30 1 C -0.0038 -5.9956 0 0
M  V30 2 N -0.0038 -4.4556 0 0
M  V30 3 O -1.3375 -6.7637 0 0
M  V30 4 C 1.3298 -6.7637 0 0 CFG=1
M  V30 5 C -1.3336 -3.6837 0 0
M  V30 6 N 1.3298 -8.3037 0 0
M  V30 7 C 2.6634 -5.9956 0 0
M  V30 8 C -1.3336 -2.1437 0 0
M  V30 9 C -2.6711 -4.4556 0 0
M  V30 10 C -0.0038 -9.0756 0 0
M  V30 11 C 2.6634 -9.0756 0 0
M  V30 12 C 4.0009 -6.7637 0 0
M  V30 13 C -0.0038 -1.3757 0 0
M  V30 14 C -2.6711 -1.3757 0 0
M  V30 15 C -2.6711 -5.9956 0 0
M  V30 16 C -4.0009 -3.6837 0 0
M  V30 17 C -1.3375 -8.3037 0 0
M  V30 18 C 4.0009 -8.3037 0 0
M  V30 19 C -4.0009 -2.1437 0 0
M  V30 20 C -2.6711 -9.0756 0 0
M  V30 21 C -4.0047 -8.3037 0 0
M  V30 END ATOM
M  V30 BEGIN BOND
M  V30 1 1 1 2
M  V30 2 2 1 3
M  V30 3 1 2 5
M  V30 4 1 4 1 CFG=3
M  V30 5 1 4 6
M  V30 6 1 4 7
M  V30 7 2 5 8
M  V30 8 1 5 9
M  V30 9 1 6 10
M  V30 10 1 6 11
M  V30 11 1 7 12
M  V30 12 1 8 13
M  V30 13 1 8 14
M  V30 14 1 9 15
M  V30 15 2 9 16
M  V30 16 1 10 17
M  V30 17 1 11 18
M  V30 18 1 12 18
M  V30 19 2 14 19
M  V30 20 1 16 19
M  V30 21 1 17 20
M  V30 22 1 20 21
M  V30 END BOND
M  V30 END CTAB
M  END
>  <ID>
4

>  <PREFERRED_NAME>
levobupivacaine

>  <CAS_RN>
27262-47-1

>  <SYNONYMS>
levobupivacaine
chirocain
levobupivacaine hydrochloride
levobupivacaine HCl

>  <URL>
http://drugcentral.org/drugcard/4/view

$$$$
(S)-nicardipine
  -INDIGO-05122016302D          

  0  0  0     0  0            999 V3000
M  V30 BEGIN CTAB
M  V30 COUNTS 35 37 0 0 0
M  V30 BEGIN ATOM
M  V30 1 C 1.9985 -5.9956 0 0
M  V30 2 O 0.6649 -6.7637 0 0
M  V30 3 O 1.9985 -4.4556 0 0
M  V30 4 C 3.3322 -6.7637 0 0
M  V30 5 C -0.6687 -5.9956 0 0
M  V30 6 C 3.3322 -8.3036 0 0 CFG=2
M  V30 7 C 4.6696 -5.9956 0 0
M  V30 8 C -0.6687 -4.4556 0 0
M  V30 9 C 4.6696 -9.0756 0 0
M  V30 10 C 1.9985 -9.0756 0 0
M  V30 11 C 4.6696 -4.4556 0 0
M  V30 12 N 5.9994 -6.7637 0 0
M  V30 13 N -2.0024 -3.6837 0 0
M  V30 14 C 4.6696 -10.6155 0 0
M  V30 15 C 5.9994 -8.3036 0 0
M  V30 16 C 0.6649 -8.3036 0 0
M  V30 17 C 1.9985 -10.6155 0 0
M  V30 18 C -3.336 -4.4556 0 0
M  V30 19 C -2.0024 -2.1437 0 0
M  V30 20 O 5.9994 -11.3836 0 0
M  V30 21 O 3.3322 -11.3836 0 0
M  V30 22 C 7.333 -9.0756 0 0
M  V30 23 C -0.6687 -9.0756 0 0
M  V30 24 C 0.6649 -11.3836 0 0
M  V30 25 C -4.6658 -3.6837 0 0
M  V30 26 C 7.333 -10.6155 0 0
M  V30 27 N -2.0024 -8.3036 0 0 CHG=1
M  V30 28 C -0.6687 -10.6155 0 0
M  V30 29 C -4.6658 -2.1437 0 0
M  V30 30 C -5.9994 -4.4556 0 0
M  V30 31 O -2.0024 -6.7637 0 0
M  V30 32 O -3.336 -9.0756 0 0 CHG=-1
M  V30 33 C -5.9994 -1.3757 0 0
M  V30 34 C -7.333 -3.6837 0 0
M  V30 35 C -7.333 -2.1437 0 0
M  V30 END ATOM
M  V30 BEGIN BOND
M  V30 1 1 1 2
M  V30 2 2 1 3
M  V30 3 1 1 4
M  V30 4 1 2 5
M  V30 5 1 6 4
M  V30 6 2 4 7
M  V30 7 1 5 8
M  V30 8 1 6 9
M  V30 9 1 6 10 CFG=3
M  V30 10 1 7 11
M  V30 11 1 7 12
M  V30 12 1 8 13
M  V30 13 1 9 14
M  V30 14 2 9 15
M  V30 15 2 10 16
M  V30 16 1 10 17
M  V30 17 1 12 15
M  V30 18 1 13 18
M  V30 19 1 13 19
M  V30 20 1 14 20
M  V30 21 2 14 21
M  V30 22 1 15 22
M  V30 23 1 16 23
M  V30 24 2 17 24
M  V30 25 1 18 25
M  V30 26 1 20 26
M  V30 27 1 23 27
M  V30 28 2 23 28
M  V30 29 1 24 28
M  V30 30 2 25 29
M  V30 31 1 25 30
M  V30 32 2 27 31
M  V30 33 1 27 32
M  V30 34 1 29 33
M  V30 35 2 30 34
M  V30 36 2 33 35
M  V30 37 1 34 35
M  V30 END BOND
M  V30 END CTAB
M  END
>  <ID>
5

>  <PREFERRED_NAME>
(S)-nicardipine

>  <CAS_RN>
76093-36-2

>  <SYNONYMS>
(S)-nicardipine
(-)-Nicardipine

>  <URL>
http://drugcentral.org/drugcard/5/view

$$$$
(S)-nitrendipine
  -INDIGO-05122016302D          

  0  0  0     0  0            999 V3000
M  V30 BEGIN CTAB
M  V30 COUNTS 26 27 0 0 0
M  V30 BEGIN ATOM
M  V30 1 C 0.0038 -6.7638 0 0
M  V30 2 O 1.3375 -5.9957 0 0
M  V30 3 O 0.0038 -8.3038 0 0
M  V30 4 C -1.3298 -5.9957 0 0
M  V30 5 C 2.6864 -6.7408 0 0
M  V30 6 C -1.3298 -4.4557 0 0 CFG=2
M  V30 7 C -2.6635 -6.7638 0 0
M  V30 8 C 2.6864 -8.2808 0 0
M  V30 9 C -2.6635 -3.6838 0 0
M  V30 10 C 0.0038 -3.6838 0 0
M  V30 11 C -2.6635 -8.3038 0 0
M  V30 12 N -3.9971 -5.9957 0 0
M  V30 13 C -2.6635 -2.1438 0 0
M  V30 14 C -3.9971 -4.4557 0 0
M  V30 15 C 1.3375 -4.4557 0 0
M  V30 16 C 0.0038 -2.1438 0 0
M  V30 17 O -3.9971 -1.3757 0 0
M  V30 18 O -1.3298 -1.3757 0 0
M  V30 19 C -5.3308 -3.6838 0 0
M  V30 20 C 2.6711 -3.6838 0 0
M  V30 21 C 1.3375 -1.3757 0 0
M  V30 22 C -5.3461 -2.1208 0 0
M  V30 23 N 4.0086 -4.4557 0 0 CHG=1
M  V30 24 C 2.6711 -2.1438 0 0
M  V30 25 O 4.0086 -5.9957 0 0 CHG=-1
M  V30 26 O 5.3422 -3.6838 0 0
M  V30 END ATOM
M  V30 BEGIN BOND
M  V30 1 1 1 2
M  V30 2 2 1 3
M  V30 3 1 1 4
M  V30 4 1 2 5
M  V30 5 1 6 4
M  V30 6 2 4 7
M  V30 7 1 5 8
M  V30 8 1 6 9
M  V30 9 1 6 10 CFG=3
M  V30 10 1 7 11
M  V30 11 1 7 12
M  V30 12 1 9 13
M  V30 13 2 9 14
M  V30 14 2 10 15
M  V30 15 1 10 16
M  V30 16 1 12 14
M  V30 17 1 13 17
M  V30 18 2 13 18
M  V30 19 1 14 19
M  V30 20 1 15 20
M  V30 21 2 16 21
M  V30 22 1 17 22
M  V30 23 1 20 23
M  V30 24 2 20 24
M  V30 25 1 21 24
M  V30 26 1 23 25
M  V30 27 2 23 26
M  V30 END BOND
M  V30 END CTAB
M  END
>  <ID>
6

>  <PREFERRED_NAME>
(S)-nitrendipine

>  <CAS_RN>
80873-62-7

>  <SYNONYMS>
(S)-nitrendipine
(-)-Nitrendipine

>  <URL>
http://drugcentral.org/drugcard/6/view

$$$$
levdobutamine
  -INDIGO-05122016302D          

  0  0  0     0  0            999 V3000
M  V30 BEGIN CTAB
M  V30 COUNTS 22 23 0 0 0
M  V30 BEGIN ATOM
M  V30 1 C -3.336 -4.6637 0 0
M  V30 2 C -1.9985 -5.4357 0 0
M  V30 3 C -4.6697 -5.4357 0 0
M  V30 4 N -0.6649 -4.6637 0 0
M  V30 5 C -4.6697 -6.9757 0 0
M  V30 6 C -6.0033 -4.6637 0 0
M  V30 7 C 0.6687 -5.4357 0 0 CFG=2
M  V30 8 C -6.0033 -7.7437 0 0
M  V30 9 C -7.337 -5.4357 0 0
M  V30 10 C 2.0024 -4.6637 0 0
M  V30 11 C 0.6687 -6.9757 0 0
M  V30 12 C -7.337 -6.9757 0 0
M  V30 13 C 3.336 -5.4357 0 0
M  V30 14 O -8.6706 -7.7437 0 0
M  V30 15 C 4.6697 -4.6637 0 0
M  V30 16 C 4.6697 -3.1238 0 0
M  V30 17 C 6.0071 -5.4357 0 0
M  V30 18 C 6.0071 -2.3557 0 0
M  V30 19 C 7.337 -4.6637 0 0
M  V30 20 C 7.337 -3.1238 0 0
M  V30 21 O 8.6706 -2.3557 0 0
M  V30 22 O -8.6711 -4.6664 0 0
M  V30 END ATOM
M  V30 BEGIN BOND
M  V30 1 1 1 2
M  V30 2 1 1 3
M  V30 3 1 2 4
M  V30 4 2 3 5
M  V30 5 1 3 6
M  V30 6 1 7 4
M  V30 7 1 5 8
M  V30 8 2 6 9
M  V30 9 1 7 10
M  V30 10 1 7 11 CFG=3
M  V30 11 2 8 12
M  V30 12 1 9 12
M  V30 13 1 10 13
M  V30 14 1 12 14
M  V30 15 1 13 15
M  V30 16 2 15 16
M  V30 17 1 15 17
M  V30 18 1 16 18
M  V30 19 2 17 19
M  V30 20 2 18 20
M  V30 21 1 19 20
M  V30 22 1 20 21
M  V30 23 1 9 22
M  V30 END BOND
M  V30 END CTAB
M  END
>  <ID>
13

>  <PREFERRED_NAME>
levdobutamine

>  <CAS_RN>
61661-06-1

>  <SYNONYMS>
levdobutamine
levdobutamine lactobionate
LY206243

>  <URL>
http://drugcentral.org/drugcard/13/view

$$$$
aminopterin
  -INDIGO-05122016302D          

  0  0  0     0  0            999 V3000
M  V30 BEGIN CTAB
M  V30 COUNTS 32 34 0 0 0
M  V30 BEGIN ATOM
M  V30 1 N -8.6616 -4.4454 0 0
M  V30 2 C -8.6616 -5.9844 0 0
M  V30 3 C -7.3326 -6.7597 0 0
M  V30 4 N -9.9907 -6.7597 0 0
M  V30 5 C -7.3326 -8.3103 0 0
M  V30 6 N -6.0036 -5.9844 0 0
M  V30 7 C -9.9907 -8.3103 0 0
M  V30 8 N -6.0036 -9.0855 0 0
M  V30 9 N -8.6616 -9.0855 0 0
M  V30 10 C -4.6745 -6.7597 0 0
M  V30 11 N -11.3235 -9.0817 0 0
M  V30 12 C -4.6745 -8.3103 0 0
M  V30 13 C -3.3417 -5.9921 0 0
M  V30 14 N -2.0088 -6.7597 0 0
M  V30 15 C -0.676 -5.9921 0 0
M  V30 16 C -0.676 -4.453 0 0
M  V30 17 C 0.6607 -6.7597 0 0
M  V30 18 C 0.6607 -3.6816 0 0
M  V30 19 C 1.9936 -5.9921 0 0
M  V30 20 C 1.9936 -4.453 0 0
M  V30 21 C 3.3264 -3.6816 0 0
M  V30 22 N 4.6593 -4.453 0 0
M  V30 23 O 3.3264 -2.1425 0 0
M  V30 24 C 5.9921 -3.6816 0 0 CFG=1
M  V30 25 C 7.3249 -4.453 0 0
M  V30 26 C 5.9921 -2.1425 0 0
M  V30 27 C 8.6578 -3.6816 0 0
M  V30 28 O 7.3249 -1.3749 0 0
M  V30 29 O 4.6593 -1.3749 0 0
M  V30 30 C 9.9907 -4.453 0 0
M  V30 31 O 11.3235 -3.6816 0 0
M  V30 32 O 9.9907 -5.9921 0 0
M  V30 END ATOM
M  V30 BEGIN BOND
M  V30 1 1 1 2
M  V30 2 1 2 3
M  V30 3 2 2 4
M  V30 4 1 3 5
M  V30 5 2 3 6
M  V30 6 1 4 7
M  V30 7 2 5 8
M  V30 8 1 5 9
M  V30 9 1 6 10
M  V30 10 2 7 9
M  V30 11 1 7 11
M  V30 12 1 8 12
M  V30 13 2 10 12
M  V30 14 1 10 13
M  V30 15 1 13 14
M  V30 16 1 14 15
M  V30 17 2 15 16
M  V30 18 1 15 17
M  V30 19 1 16 18
M  V30 20 2 17 19
M  V30 21 2 18 20
M  V30 22 1 19 20
M  V30 23 1 20 21
M  V30 24 1 21 22
M  V30 25 2 21 23
M  V30 26 1 24 22 CFG=3
M  V30 27 1 24 25
M  V30 28 1 24 26
M  V30 29 1 25 27
M  V30 30 1 26 28
M  V30 31 2 26 29
M  V30 32 1 27 30
M  V30 33 1 30 31
M  V30 34 2 30 32
M  V30 END BOND
M  V30 END CTAB
M  END
>  <ID>
21

>  <PREFERRED_NAME>
aminopterin

>  <CAS_RN>
54-62-6

>  <SYNONYMS>
4-aminofolic acid
Aminofolic acid, 4-
aminopterin
aminopterine
pteramina
aminopterin sodium

>  <URL>
http://drugcentral.org/drugcard/21/view

$$$$
aminomethylbenzoic acid
  -INDIGO-05122016300D          

  0  0  0     0  0            999 V3000
M  V30 BEGIN CTAB
M  V30 COUNTS 11 11 0 0 0
M  V30 BEGIN ATOM
M  V30 1 N 0 0 0 0
M  V30 2 C 0 0 0 0
M  V30 3 C 0 0 0 0
M  V30 4 C 0 0 0 0
M  V30 5 C 0 0 0 0
M  V30 6 C 0 0 0 0
M  V30 7 C 0 0 0 0
M  V30 8 C 0 0 0 0
M  V30 9 C 0 0 0 0
M  V30 10 O 0 0 0 0
M  V30 11 O 0 0 0 0
M  V30 END ATOM
M  V30 BEGIN BOND
M  V30 1 1 1 2
M  V30 2 1 2 3
M  V30 3 2 3 4
M  V30 4 1 4 5
M  V30 5 2 5 6
M  V30 6 1 6 7
M  V30 7 2 7 8
M  V30 8 1 3 8
M  V30 9 1 6 9
M  V30 10 1 9 10
M  V30 11 2 9 11
M  V30 END BOND
M  V30 END CTAB
M  END
>  <ID>
22

>  <PREFERRED_NAME>
aminomethylbenzoic acid

>  <CAS_RN>
56-91-7

>  <SYNONYMS>
p-aminomethylbenzoic acid
para-aminomethylbenzoic acid
gumbix
4-aminomethyl-benzoic acid
4-aminomethylbenzoic acid
aminomethylbenzoic acid
benzylamine-4-carboxylic acid
p-carboxybenzylamine

>  <URL>
http://drugcentral.org/drugcard/22/view

$$$$
phenylbutanoic acid
  -INDIGO-05122016300D          

  0  0  0     0  0            999 V3000
M  V30 BEGIN CTAB
M  V30 COUNTS 12 12 0 0 0
M  V30 BEGIN ATOM
M  V30 1 O 0 0 0 0
M  V30 2 C 0 0 0 0
M  V30 3 O 0 0 0 0
M  V30 4 C 0 0 0 0
M  V30 5 C 0 0 0 0
M  V30 6 C 0 0 0 0
M  V30 7 C 0 0 0 0
M  V30 8 C 0 0 0 0
M  V30 9 C 0 0 0 0
M  V30 10 C 0 0 0 0
M  V30 11 C 0 0 0 0
M  V30 12 C 0 0 0 0
M  V30 END ATOM
M  V30 BEGIN BOND
M  V30 1 1 1 2
M  V30 2 2 2 3
M  V30 3 1 2 4
M  V30 4 1 4 5
M  V30 5 1 5 6
M  V30 6 1 6 7
M  V30 7 2 7 8
M  V30 8 1 8 9
M  V30 9 2 9 10
M  V30 10 1 10 11
M  V30 11 2 11 12
M  V30 12 1 7 12
M  V30 END BOND
M  V30 END CTAB
M  END
>  <ID>
24

>  <PREFERRED_NAME>
phenylbutanoic acid

>  <CAS_RN>
1821-12-1

>  <SYNONYMS>
phenylbutyrate
sodium 4-phenylbutanoate
sodium 4-phenylbutyrate
phenylbutanoic acid
buphenyl
pheburane
benzenebutyric acid
4-Phenylbutanoic acid
4-Phenylbutyric acid
gamma-Phenylbutanoic acid
sodium phenylbutyrate

>  <URL>
http://drugcentral.org/drugcard/24/view

$$$$
azacitidine
  -INDIGO-05122016302D          

  0  0  0     0  0            999 V3000
M  V30 BEGIN CTAB
M  V30 COUNTS 17 18 0 0 0
M  V30 BEGIN ATOM
M  V30 1 O -0.2982 -1.3765 0 0
M  V30 2 C 0.585 -2.6384 0 0 CFG=1
M  V30 3 C 0.0841 -4.08 0 0 CFG=1
M  V30 4 C 2.1375 -2.6384 0 0 CFG=2
M  V30 5 O 1.3077 -5.0206 0 0
M  V30 6 N -1.2504 -4.8485 0 0
M  V30 7 O 3.0437 -1.3919 0 0
M  V30 8 C 2.581 -4.08 0 0 CFG=2
M  V30 9 C -2.581 -4.08 0 0
M  V30 10 C -1.2504 -6.3895 0 0
M  V30 11 C 3.9156 -4.8485 0 0
M  V30 12 O -2.581 -2.539 0 0
M  V30 13 N -3.9194 -4.8485 0 0
M  V30 14 N -2.581 -7.1619 0 0
M  V30 15 O 5.25 -4.08 0 0
M  V30 16 C -3.9194 -6.3895 0 0
M  V30 17 N -5.2539 -7.1619 0 0
M  V30 END ATOM
M  V30 BEGIN BOND
M  V30 1 1 2 1 CFG=3
M  V30 2 1 2 3
M  V30 3 1 4 2
M  V30 4 1 3 5 CFG=1
M  V30 5 1 3 6
M  V30 6 1 4 7 CFG=3
M  V30 7 1 8 4
M  V30 8 1 8 5
M  V30 9 1 6 9
M  V30 10 1 6 10
M  V30 11 1 8 11 CFG=1
M  V30 12 2 9 12
M  V30 13 1 9 13
M  V30 14 2 10 14
M  V30 15 1 11 15
M  V30 16 2 13 16
M  V30 17 1 14 16
M  V30 18 1 16 17
M  V30 END BOND
M  V30 END CTAB
M  END
>  <ID>
25

>  <PREFERRED_NAME>
azacitidine

>  <CAS_RN>
320-67-2

>  <SYNONYMS>
5-azacytidine
azacitidine
azacytidine
ladakamycin
ledakamycin
vidaza
U-18496

>  <URL>
http://drugcentral.org/drugcard/25/view

$$$$
fluorouracil
  -INDIGO-05122016300D          

  0  0  0     0  0            999 V3000
M  V30 BEGIN CTAB
M  V30 COUNTS 9 9 0 0 0
M  V30 BEGIN ATOM
M  V30 1 F 0 0 0 0
M  V30 2 C 0 0 0 0
M  V30 3 C 0 0 0 0
M  V30 4 N 0 0 0 0
M  V30 5 C 0 0 0 0
M  V30 6 O 0 0 0 0
M  V30 7 N 0 0 0 0
M  V30 8 C 0 0 0 0
M  V30 9 O 0 0 0 0
M  V30 END ATOM
M  V30 BEGIN BOND
M  V30 1 1 1 2
M  V30 2 2 2 3
M  V30 3 1 3 4
M  V30 4 1 4 5
M  V30 5 2 5 6
M  V30 6 1 5 7
M  V30 7 1 7 8
M  V30 8 1 2 8
M  V30 9 2 8 9
M  V30 END BOND
M  V30 END CTAB
M  END
>  <ID>
26

>  <PREFERRED_NAME>
fluorouracil

>  <CAS_RN>
51-21-8

>  <SYNONYMS>
5-fluorouracil
adrucil
fluoroblastin
fluorouracil
5-FU

>  <URL>
http://drugcentral.org/drugcard/26/view

$$$$
azaribine
  -INDIGO-05122016302D          

  0  0  0     0  0            999 V3000
M  V30 BEGIN CTAB
M  V30 COUNTS 26 27 0 0 0
M  V30 BEGIN ATOM
M  V30 1 O -2.084 -3.6861 0 0
M  V30 2 C -2.084 -2.1451 0 0
M  V30 3 C -0.7495 -4.4585 0 0 CFG=1
M  V30 4 C -3.4184 -1.3765 0 0
M  V30 5 O -0.7533 -1.3765 0 0
M  V30 6 C -1.2504 -5.9 0 0 CFG=1
M  V30 7 C 0.803 -4.4585 0 0 CFG=2
M  V30 8 O -0.0268 -6.8407 0 0
M  V30 9 N -2.5849 -6.6686 0 0
M  V30 10 O 2.1375 -3.6861 0 0
M  V30 11 C 1.2465 -5.9 0 0 CFG=2
M  V30 12 C -2.5849 -8.2096 0 0
M  V30 13 N -3.9155 -5.9 0 0
M  V30 14 C 2.1375 -2.1451 0 0
M  V30 15 C 2.581 -6.6686 0 0
M  V30 16 O -1.2504 -8.982 0 0
M  V30 17 N -3.9155 -8.982 0 0
M  V30 18 C -5.2538 -6.6686 0 0
M  V30 19 C 3.4681 -1.3765 0 0
M  V30 20 O 0.803 -1.3765 0 0
M  V30 21 O 3.9155 -5.9 0 0
M  V30 22 C -5.2538 -8.2096 0 0
M  V30 23 C 5.25 -6.6686 0 0
M  V30 24 O -6.5883 -8.982 0 0
M  V30 25 C 6.5845 -5.9 0 0
M  V30 26 O 5.25 -8.2096 0 0
M  V30 END ATOM
M  V30 BEGIN BOND
M  V30 1 1 1 2
M  V30 2 1 2 4
M  V30 3 2 2 5
M  V30 4 1 3 1 CFG=3
M  V30 5 1 3 6
M  V30 6 1 7 3
M  V30 7 1 6 8 CFG=1
M  V30 8 1 6 9
M  V30 9 1 7 10 CFG=3
M  V30 10 1 11 7
M  V30 11 1 11 8
M  V30 12 1 9 12
M  V30 13 1 9 13
M  V30 14 1 10 14
M  V30 15 1 11 15 CFG=1
M  V30 16 2 12 16
M  V30 17 1 12 17
M  V30 18 2 13 18
M  V30 19 1 14 19
M  V30 20 2 14 20
M  V30 21 1 15 21
M  V30 22 1 17 22
M  V30 23 1 18 22
M  V30 24 1 21 23
M  V30 25 2 22 24
M  V30 26 1 23 25
M  V30 27 2 23 26
M  V30 END BOND
M  V30 END CTAB
M  END
>  <ID>
27

>  <PREFERRED_NAME>
azaribine

>  <CAS_RN>
2169-64-4

>  <SYNONYMS>
azaribine
triazure
azaribin
triacetyl-6-azauridine
triacetyl azauridine
6-azauridine triacetate

>  <URL>
http://drugcentral.org/drugcard/27/view

$$$$
methoxsalen
  -INDIGO-05122016302D          

  0  0  0     0  0            999 V3000
M  V30 BEGIN CTAB
M  V30 COUNTS 16 18 0 0 0
M  V30 BEGIN ATOM
M  V30 1 O -0.6649 -2.1438 0 0
M  V30 2 C -1.9985 -1.3757 0 0
M  V30 3 C -0.6649 -3.6837 0 0
M  V30 4 C 0.6687 -4.4556 0 0
M  V30 5 C -1.9985 -4.4556 0 0
M  V30 6 C 0.6687 -5.9956 0 0
M  V30 7 O 2.0062 -3.6837 0 0
M  V30 8 C -1.9985 -5.9956 0 0
M  V30 9 O -3.3322 -3.6837 0 0
M  V30 10 C -0.6649 -6.7637 0 0
M  V30 11 C 2.0062 -6.7637 0 0
M  V30 12 C 3.336 -4.4556 0 0
M  V30 13 C -4.6696 -5.9956 0 0
M  V30 14 C -4.6696 -4.4556 0 0
M  V30 15 C 3.336 -5.9956 0 0
M  V30 16 O 4.6696 -3.6837 0 0
M  V30 END ATOM
M  V30 BEGIN BOND
M  V30 1 1 1 2
M  V30 2 1 1 3
M  V30 3 1 3 4
M  V30 4 2 3 5
M  V30 5 2 4 6
M  V30 6 1 4 7
M  V30 7 1 5 8
M  V30 8 1 5 9
M  V30 9 1 6 10
M  V30 10 1 6 11
M  V30 11 1 7 12
M  V30 12 2 8 10
M  V30 13 1 8 13
M  V30 14 1 9 14
M  V30 15 2 11 15
M  V30 16 1 12 15
M  V30 17 2 12 16
M  V30 18 2 13 14
M  V30 END BOND
M  V30 END CTAB
M  END
>  <ID>
30

>  <PREFERRED_NAME>
methoxsalen

>  <CAS_RN>
298-81-7

>  <SYNONYMS>
8-MOP
methoxsalene
8-Methoxypsoralen
8-Methoxypsoralene
deltapsoralen
meladinin
meladinine
meladoxen
meloxine
methoxsalen
oxsoralen
xanthotoxin
xanthotoxine

>  <URL>
http://drugcentral.org/drugcard/30/view

$$$$
artisone acetate
  -INDIGO-05122016302D          

  0  0  0     0  0            999 V3000
M  V30 BEGIN CTAB
M  V30 COUNTS 27 30 0 0 0
M  V30 BEGIN ATOM
M  V30 1 C 0.6613 -4.4608 0 0
M  V30 2 C 0.6613 -6.0012 0 0 CFG=2
M  V30 3 C 0.6613 -7.5569 0 0 CFG=2
M  V30 4 C 1.9915 -5.2253 0 0 CFG=1
M  V30 5 C -0.6689 -5.2253 0 0
M  V30 6 C -0.6689 -8.3329 0 0 CFG=1
M  V30 7 C 3.3217 -7.5569 0 0
M  V30 8 C 1.9915 -3.6848 0 0
M  V30 9 C 3.3217 -6.0012 0 0
M  V30 10 C -1.9991 -6.0012 0 0
M  V30 11 C -1.9991 -7.5569 0 0 CFG=2
M  V30 12 C -0.6689 -9.8848 0 0
M  V30 13 C 3.3255 -2.9165 0 0
M  V30 14 O 0.6575 -2.9165 0 0
M  V30 15 C -3.3293 -8.3329 0 0 CFG=2
M  V30 16 C -1.9991 -10.6607 0 0
M  V30 17 O 4.6595 -3.6848 0 0
M  V30 18 C -3.3293 -6.7925 0 0
M  V30 19 C -3.3293 -9.8848 0 0
M  V30 20 C -4.6595 -7.5569 0 0
M  V30 21 C 5.9936 -2.9165 0 0
M  V30 22 C -4.6595 -10.6607 0 0
M  V30 23 C -5.9936 -8.3329 0 0
M  V30 24 C 7.3276 -3.6848 0 0
M  V30 25 O 5.9936 -1.3761 0 0
M  V30 26 C -5.9936 -9.8848 0 0 CFG=2
M  V30 27 O -7.3276 -10.6531 0 0
M  V30 END ATOM
M  V30 BEGIN BOND
M  V30 1 1 2 1 CFG=1
M  V30 2 1 3 2
M  V30 3 1 2 4
M  V30 4 1 2 5
M  V30 5 1 6 3
M  V30 6 1 3 7 CFG=1
M  V30 7 1 4 8 CFG=1
M  V30 8 1 4 9
M  V30 9 1 5 10
M  V30 10 1 11 6
M  V30 11 1 6 12 CFG=3
M  V30 12 1 7 9
M  V30 13 1 8 13
M  V30 14 2 8 14
M  V30 15 1 11 10 CFG=1
M  V30 16 1 15 11
M  V30 17 1 12 16
M  V30 18 1 13 17
M  V30 19 1 15 18 CFG=1
M  V30 20 1 15 19
M  V30 21 1 15 20
M  V30 22 2 16 19
M  V30 23 1 17 21
M  V30 24 1 19 22
M  V30 25 1 20 23
M  V30 26 1 21 24
M  V30 27 2 21 25
M  V30 28 1 26 22
M  V30 29 1 26 23
M  V30 30 1 26 27 CFG=1
M  V30 END BOND
M  V30 END CTAB
M  END
>  <ID>
33

>  <PREFERRED_NAME>
artisone acetate

>  <CAS_RN>
566-78-9

>  <SYNONYMS>
acetoxanon
artisone acetate
artixone acetate
prebediolone acetate

>  <URL>
http://drugcentral.org/drugcard/33/view

$$$$
abacavir
  -INDIGO-05122016302D          

  0  0  0     0  0            999 V3000
M  V30 BEGIN CTAB
M  V30 COUNTS 21 24 0 0 0
M  V30 BEGIN ATOM
M  V30 1 C -0.66 -2.86 0 0
M  V30 2 C -1.9937 -3.63 0 0
M  V30 3 N -1.9937 -5.17 0 0
M  V30 4 C -0.66 -5.94 0 0
M  V30 5 N 0.6737 -5.17 0 0
M  V30 6 C 0.6737 -3.63 0 0
M  V30 7 N -3.1381 -2.5996 0 0
M  V30 8 C -2.5118 -1.1927 0 0
M  V30 9 N -0.9803 -1.3536 0 0
M  V30 10 C -4.6444 -2.9199 0 0 CFG=2
M  V30 11 N 2.0074 -2.86 0 0
M  V30 12 C 2.0074 -1.32 0 0
M  V30 13 C 2.7773 0.0137 0 0
M  V30 14 C 1.2374 0.0137 0 0
M  V30 15 N -0.66 -7.48 0 0
M  V30 16 C -5.8903 -2.0146 0 0
M  V30 17 C -7.1362 -2.9199 0 0 CFG=1
M  V30 18 C -6.6603 -4.3844 0 0
M  V30 19 C -5.1203 -4.3844 0 0
M  V30 20 C -8.6008 -2.444 0 0
M  V30 21 O -9.7452 -3.4745 0 0
M  V30 END ATOM
M  V30 BEGIN BOND
M  V30 1 2 1 6
M  V30 2 2 2 3
M  V30 3 1 3 4
M  V30 4 2 4 5
M  V30 5 1 5 6
M  V30 6 1 1 9
M  V30 7 1 1 2
M  V30 8 1 2 7
M  V30 9 1 7 8
M  V30 10 2 8 9
M  V30 11 1 10 7 CFG=1
M  V30 12 1 6 11
M  V30 13 1 11 12
M  V30 14 1 12 13
M  V30 15 1 14 12
M  V30 16 1 13 14
M  V30 17 1 4 15
M  V30 18 1 19 10
M  V30 19 1 16 10
M  V30 20 1 16 17
M  V30 21 1 17 18
M  V30 22 2 18 19
M  V30 23 1 17 20 CFG=1
M  V30 24 1 20 21
M  V30 END BOND
M  V30 END CTAB
M  END
>  <ID>
34

>  <PREFERRED_NAME>
abacavir

>  <CAS_RN>
136470-78-5

>  <SYNONYMS>
1592U89
abacavir
abacavir sulfate
ziagen
abacavir succinate

>  <URL>
http://drugcentral.org/drugcard/34/view

$$$$
abarelix
  -INDIGO-05122016302D          

  0  0  0     0  0            999 V3000
M  V30 BEGIN CTAB
M  V30 COUNTS 101 106 4 0 0
M  V30 BEGIN ATOM
M  V30 1 C 3.1646 -1.4554 0 0
M  V30 2 C 4.8102 2.2719 0 0
M  V30 3 N 7.342 0.5179 0 0
M  V30 4 C 12.7852 1.6141 0 0
M  V30 5 N 14.1111 -0.7095 0 0
M  V30 6 N 17.9153 1.0875 0 0
M  V30 7 N 20.6336 -0.5784 0 0
M  V30 8 N 21.0214 0.1815 0 0
M  V30 9 N 24.8257 1.9786 0 0
M  V30 10 N 28.7499 0.8823 0 0
M  V30 11 C 30.1277 0.9564 0 0
M  V30 12 N 32.6594 -0.7977 0 0
M  V30 13 O 4.4305 -2.3325 0 0
M  V30 14 C 1.7721 -2.1132 0 0
M  V30 15 C 4.6836 0.7371 0 0 CFG=1
M  V30 16 N 3.2912 0.0794 0 0
M  V30 17 C 5.9495 -0.1399 0 0
M  V30 18 O 5.8229 -1.6747 0 0
M  V30 19 C 8.6078 -0.3592 0 0 CFG=2
M  V30 20 C 8.4812 -1.8939 0 0
M  V30 21 C 9.7471 -2.771 0 0
M  V30 22 C 11.1396 -2.1132 0 0
M  V30 23 C 12.4054 -2.9902 0 0
M  V30 24 C 12.2789 -4.525 0 0
M  V30 25 C 10.8864 -5.1828 0 0
M  V30 26 C 9.6205 -4.3058 0 0
M  V30 27 C 10.0003 0.2986 0 0
M  V30 28 O 10.1269 1.8334 0 0
M  V30 29 C 12.6586 0.0794 0 0 CFG=1
M  V30 30 N 11.2662 -0.5784 0 0
M  V30 31 C 12.7186 -1.3673 0 0
M  V30 32 O 13.7979 -2.3325 0 0
M  V30 33 C 17.9753 -0.3592 0 0 CFG=1
M  V30 34 C 17.8487 -1.8939 0 0
M  V30 35 C 19.1146 -2.771 0 0
M  V30 36 C 20.507 -2.1132 0 0
M  V30 37 C 21.7729 -2.9902 0 0
M  V30 38 C 21.6463 -4.525 0 0
M  V30 39 O 22.9122 -5.402 0 0
M  V30 40 C 20.2539 -5.1828 0 0
M  V30 41 C 18.988 -4.3058 0 0
M  V30 42 C 19.3677 0.2986 0 0
M  V30 43 O 19.4943 1.8334 0 0
M  V30 44 C 22.0261 0.0794 0 0 CFG=2
M  V30 45 C 22.1527 1.6141 0 0
M  V30 46 C 20.8868 2.4912 0 0
M  V30 47 N 19.3736 2.7775 0 0
M  V30 48 O 21.0134 4.0259 0 0
M  V30 49 C 19.629 -0.4763 0 0
M  V30 50 O 23.1654 -2.3325 0 0
M  V30 51 C 30.0011 -0.5784 0 0 CFG=1
M  V30 52 N 32.2716 -1.5576 0 0
M  V30 53 C 31.2669 -1.4554 0 0
M  V30 54 O 31.1404 -2.9902 0 0
M  V30 55 C 3.5443 3.1489 0 0
M  V30 56 C 3.6709 4.6837 0 0
M  V30 57 C 2.4051 5.5607 0 0
M  V30 58 C 1.0126 4.903 0 0
M  V30 59 C 0.886 3.3682 0 0
M  V30 60 C 2.1519 2.4912 0 0
M  V30 61 C -0.5064 2.7104 0 0
M  V30 62 C -1.7723 3.5874 0 0
M  V30 63 C -1.6457 5.1222 0 0
M  V30 64 C -0.2533 5.78 0 0
M  V30 65 Cl 13.5447 -5.402 0 0
M  V30 66 C 14.1777 2.2719 0 0
M  V30 67 C 14.3043 3.8067 0 0
M  V30 68 C 15.6967 4.4645 0 0
M  V30 69 C 16.9626 3.5874 0 0
M  V30 70 N 16.836 2.0527 0 0
M  V30 71 C 15.4435 1.3949 0 0
M  V30 72 C 17.714 1.6851 0 0
M  V30 73 C 26.2815 3.4037 0 0
M  V30 74 C 27.5959 2.7104 0 0
M  V30 75 C 24.9376 2.9297 0 0
M  V30 76 C 16.5229 0.4297 0 0
M  V30 77 C 14.3303 1.9488 0 0
M  V30 78 O 15.2073 3.2147 0 0
M  V30 79 C 14.9881 0.5563 0 0 CFG=2
M  V30 80 O 17.1806 -0.9627 0 0
M  V30 81 C 23.4332 1.3208 0 0
M  V30 82 C 19.0481 4.3589 0 0
M  V30 83 C 21.2407 2.8398 0 0
M  V30 84 C 21.8985 1.4474 0 0 CFG=2
M  V30 85 C 18.8289 1.7006 0 0
M  V30 86 C 19.7059 2.9664 0 0
M  V30 87 O 24.091 -0.0717 0 0
M  V30 88 C 27.484 1.7593 0 0
M  V30 89 N 28.2436 -5.2569 0 0
M  V30 90 C 27.2309 -1.3103 0 0
M  V30 91 C 25.965 -0.4332 0 0
M  V30 92 C 26.0916 1.1015 0 0 CFG=2
M  V30 93 C 27.1043 -2.8451 0 0
M  V30 94 C 28.3702 -3.7221 0 0
M  V30 95 O 27.6106 3.2941 0 0
M  V30 96 C 31.0057 -0.6806 0 0
M  V30 97 C 29.4797 -0.4738 0 0 CFG=2
M  V30 98 C 28.4154 -1.5869 0 0
M  V30 99 C 27.0279 -0.9187 0 0
M  V30 100 C 27.2347 0.6073 0 0
M  V30 101 O 31.5897 -2.1056 0 0
M  V30 END ATOM
M  V30 BEGIN BOND
M  V30 1 1 1 16
M  V30 2 1 17 3
M  V30 3 1 27 30
M  V30 4 1 31 5
M  V30 5 1 76 6
M  V30 6 1 42 7
M  V30 7 1 49 8
M  V30 8 1 81 9
M  V30 9 1 88 10
M  V30 10 1 96 52
M  V30 11 1 53 12
M  V30 12 2 1 13
M  V30 13 1 1 14
M  V30 14 1 2 15
M  V30 15 1 15 16 CFG=3
M  V30 16 1 15 17
M  V30 17 2 17 18
M  V30 18 1 19 3 CFG=1
M  V30 19 1 19 20
M  V30 20 1 20 21
M  V30 21 2 21 22
M  V30 22 1 22 23
M  V30 23 2 23 24
M  V30 24 1 24 25
M  V30 25 2 25 26
M  V30 26 1 21 26
M  V30 27 1 19 27
M  V30 28 2 27 28
M  V30 29 1 4 29
M  V30 30 1 29 30 CFG=3
M  V30 31 1 29 31
M  V30 32 2 31 32
M  V30 33 1 33 6 CFG=3
M  V30 34 1 33 34
M  V30 35 1 34 35
M  V30 36 2 35 36
M  V30 37 1 36 37
M  V30 38 2 37 38
M  V30 39 1 38 39
M  V30 40 1 38 40
M  V30 41 2 40 41
M  V30 42 1 35 41
M  V30 43 1 33 42
M  V30 44 2 42 43
M  V30 45 1 44 7 CFG=1
M  V30 46 1 44 45
M  V30 47 1 45 46
M  V30 48 1 46 47
M  V30 49 2 46 48
M  V30 50 1 44 49
M  V30 51 2 49 50
M  V30 52 1 11 51
M  V30 53 1 51 52 CFG=3
M  V30 54 1 51 53
M  V30 55 2 53 54
M  V30 56 1 2 55
M  V30 57 1 56 57
M  V30 58 2 57 58
M  V30 59 1 58 59
M  V30 60 2 59 60
M  V30 61 2 55 56
M  V30 62 1 55 60
M  V30 63 2 61 62
M  V30 64 1 62 63
M  V30 65 2 63 64
M  V30 66 1 58 64
M  V30 67 1 59 61
M  V30 68 1 24 65
M  V30 69 1 4 66
M  V30 70 2 67 68
M  V30 71 1 68 69
M  V30 72 2 69 70
M  V30 73 1 70 71
M  V30 74 1 66 67
M  V30 75 2 66 71
M  V30 76 1 6 72
M  V30 77 1 89 73
M  V30 78 1 73 74
M  V30 79 1 73 75
M  V30 80 1 79 5 CFG=1
M  V30 81 1 79 77
M  V30 82 1 77 78
M  V30 83 1 79 76
M  V30 84 2 76 80
M  V30 85 1 85 86
M  V30 86 1 86 82
M  V30 87 1 86 83
M  V30 88 1 83 84
M  V30 89 1 84 8 CFG=1
M  V30 90 1 84 81
M  V30 91 2 81 87
M  V30 92 1 89 94
M  V30 93 1 94 93
M  V30 94 1 93 90
M  V30 95 1 90 91
M  V30 96 1 91 92
M  V30 97 1 92 9 CFG=3
M  V30 98 1 92 88
M  V30 99 2 88 95
M  V30 100 2 101 96
M  V30 101 1 97 96 CFG=3
M  V30 102 1 97 98
M  V30 103 1 98 99
M  V30 104 1 99 100
M  V30 105 1 100 10
M  V30 106 1 97 10
M  V30 END BOND
M  V30 BEGIN SGROUP
M  V30 1 SUP 0 ATOMS=(6 5 76 77 78 79 80) SAP=(3 5 31 Al) SAP=(3 76 6 Br) -
M  V30 SAP=(3 78 0 Cx) XBONDS=(2 4 5) LABEL=Ser CLASS=AA
M  V30 2 SUP 0 ATOMS=(8 8 81 82 83 84 85 86 87) SAP=(3 8 49 Al) SAP=(3 81 9 -
M  V30 Br) XBONDS=(2 7 8) LABEL=Leu CLASS=AA
M  V30 3 SUP 0 ATOMS=(9 9 88 89 90 91 92 93 94 95) SAP=(3 9 81 Al) SAP=(3 88 -
M  V30 10 Br) SAP=(3 89 73 Cx) XBONDS=(3 8 9 77) LABEL=Lys CLASS=AA
M  V30 4 SUP 0 ATOMS=(7 10 96 97 98 99 100 101) SAP=(3 10 88 Al) SAP=(3 96 52 -
M  V30 Br) XBONDS=(2 9 10) LABEL=Pro CLASS=AA
M  V30 END SGROUP
M  V30 END CTAB
M  END
>  <type>
peptide

>  <ID>
35

>  <PREFERRED_NAME>
abarelix

>  <CAS_RN>
183552-38-7

>  <SYNONYMS>
abarelix
plenaxis
PPI-149
R3827

>  <URL>
http://drugcentral.org/drugcard/35/view

$$$$
acadesine
  -INDIGO-05122016302D          

  0  0  0     0  0            999 V3000
M  V30 BEGIN CTAB
M  V30 COUNTS 18 19 0 0 0
M  V30 BEGIN ATOM
M  V30 1 O -0.283 -6.2901 0 0
M  V30 2 C -1.1701 -5.0283 0 0 CFG=1
M  V30 3 C -0.6692 -3.5867 0 0 CFG=1
M  V30 4 C -2.7225 -5.0283 0 0 CFG=2
M  V30 5 O -1.889 -2.6422 0 0
M  V30 6 N 0.6654 -2.8181 0 0
M  V30 7 O -3.6288 -6.2749 0 0
M  V30 8 C -3.1661 -3.5867 0 0 CFG=2
M  V30 9 C 1.8851 -3.7588 0 0
M  V30 10 C 1.1624 -1.3766 0 0
M  V30 11 C -4.5006 -2.8181 0 0
M  V30 12 N 1.8851 -5.2998 0 0
M  V30 13 C 3.1623 -2.8181 0 0
M  V30 14 N 2.7187 -1.3766 0 0
M  V30 15 O -5.8351 -3.5867 0 0
M  V30 16 C 4.4968 -3.5867 0 0
M  V30 17 N 5.8313 -2.8181 0 0
M  V30 18 O 4.4968 -5.1277 0 0
M  V30 END ATOM
M  V30 BEGIN BOND
M  V30 1 1 2 1 CFG=3
M  V30 2 1 2 3
M  V30 3 1 4 2
M  V30 4 1 3 5 CFG=1
M  V30 5 1 3 6
M  V30 6 1 4 7 CFG=3
M  V30 7 1 8 4
M  V30 8 1 8 5
M  V30 9 1 6 9
M  V30 10 1 6 10
M  V30 11 1 8 11 CFG=1
M  V30 12 1 9 12
M  V30 13 2 9 13
M  V30 14 2 10 14
M  V30 15 1 11 15
M  V30 16 1 13 14
M  V30 17 1 13 16
M  V30 18 1 16 17
M  V30 19 2 16 18
M  V30 END BOND
M  V30 END CTAB
M  END
>  <ID>
37

>  <PREFERRED_NAME>
acadesine

>  <CAS_RN>
2627-69-2

>  <SYNONYMS>
aminoimidazole carboxamide ribonucleoside
5-aminoimidazole-4-carboxamide riboside
acadesine
arasine

>  <URL>
http://drugcentral.org/drugcard/37/view

$$$$
acamprosate
  -INDIGO-05122016300D          

  0  0  0     0  0            999 V3000
M  V30 BEGIN CTAB
M  V30 COUNTS 11 10 0 0 0
M  V30 BEGIN ATOM
M  V30 1 C 0 0 0 0
M  V30 2 C 0 0 0 0
M  V30 3 O 0 0 0 0
M  V30 4 N 0 0 0 0
M  V30 5 C 0 0 0 0
M  V30 6 C 0 0 0 0
M  V30 7 C 0 0 0 0
M  V30 8 S 0 0 0 0
M  V30 9 O 0 0 0 0
M  V30 10 O 0 0 0 0
M  V30 11 O 0 0 0 0
M  V30 END ATOM
M  V30 BEGIN BOND
M  V30 1 1 1 2
M  V30 2 2 2 3
M  V30 3 1 2 4
M  V30 4 1 4 5
M  V30 5 1 5 6
M  V30 6 1 6 7
M  V30 7 1 7 8
M  V30 8 1 8 9
M  V30 9 2 8 10
M  V30 10 2 8 11
M  V30 END BOND
M  V30 END CTAB
M  END
>  <ID>
38

>  <PREFERRED_NAME>
acamprosate

>  <CAS_RN>
77337-76-9

>  <SYNONYMS>
acamprosaic acid
acamprosate
campral
zulex
acamprosate calcium
calcium acetylhomotaurinate
N-acetylhomotaurine
calcium acetylhomotaurine

>  <URL>
http://drugcentral.org/drugcard/38/view

$$$$
acarbose
  -INDIGO-05122016302D          

  0  0  0     0  0            999 V3000
M  V30 BEGIN CTAB
M  V30 COUNTS 44 47 0 0 0
M  V30 BEGIN ATOM
M  V30 1 O -3.3907 -4.0374 0 0
M  V30 2 C -3.3907 -5.5774 0 0 CFG=2
M  V30 3 C -2.0571 -3.2674 0 0 CFG=2
M  V30 4 C -2.0571 -6.3474 0 0 CFG=1
M  V30 5 C -4.7244 -6.3474 0 0 CFG=2
M  V30 6 C -2.0571 -1.7274 0 0 CFG=2
M  V30 7 O -0.7234 -4.0374 0 0
M  V30 8 C -0.7234 -5.5774 0 0
M  V30 9 O -2.0571 -7.8874 0 0
M  V30 10 O -6.0581 -5.5774 0 0
M  V30 11 C -4.7244 -7.8874 0 0 CFG=2
M  V30 12 O -3.3907 -0.9574 0 0
M  V30 13 C -0.7234 -0.9574 0 0 CFG=1
M  V30 14 C 0.6103 -3.2674 0 0 CFG=1
M  V30 15 O 0.6103 -6.3474 0 0
M  V30 16 C -3.3907 -8.6574 0 0 CFG=1
M  V30 17 O -6.0581 -8.6574 0 0
M  V30 18 O -0.7234 0.5826 0 0
M  V30 19 C 0.6103 -1.7274 0 0 CFG=1
M  V30 20 C 1.944 -4.0374 0 0
M  V30 21 O -3.3907 -10.1974 0 0
M  V30 22 N 1.944 -0.9574 0 0
M  V30 23 C -2.0571 -10.9674 0 0 CFG=1
M  V30 24 C 1.944 0.5826 0 0 CFG=1
M  V30 25 C -0.7234 -10.1974 0 0 CFG=1
M  V30 26 C -2.0571 -12.5074 0 0 CFG=1
M  V30 27 C 0.6103 1.3526 0 0
M  V30 28 C 3.2777 1.3526 0 0 CFG=2
M  V30 29 C 0.6103 -10.9674 0 0 CFG=2
M  V30 30 O -0.7234 -8.6574 0 0
M  V30 31 C -3.3907 -13.2774 0 0
M  V30 32 O -0.7234 -13.2774 0 0
M  V30 33 C 0.6103 2.8926 0 0
M  V30 34 O 4.6113 0.5826 0 0
M  V30 35 C 3.2777 2.8926 0 0 CFG=2
M  V30 36 C 0.6103 -12.5074 0 0 CFG=3
M  V30 37 O 1.944 -10.1974 0 0
M  V30 38 O -3.3907 -14.8174 0 0
M  V30 39 C -0.7234 3.6626 0 0
M  V30 40 C 1.944 3.6626 0 0 CFG=2
M  V30 41 O 4.6113 3.6626 0 0
M  V30 42 O 1.944 -13.2774 0 0
M  V30 43 O -2.0571 2.8926 0 0
M  V30 44 O 1.944 5.2026 0 0
M  V30 END ATOM
M  V30 BEGIN BOND
M  V30 1 1 2 1 CFG=3
M  V30 2 1 2 4
M  V30 3 1 5 2
M  V30 4 1 3 1 CFG=3
M  V30 5 1 6 3
M  V30 6 1 3 7
M  V30 7 1 4 8 CFG=1
M  V30 8 1 4 9
M  V30 9 1 5 10 CFG=1
M  V30 10 1 11 5
M  V30 11 1 6 12 CFG=3
M  V30 12 1 13 6
M  V30 13 1 14 7
M  V30 14 1 8 15
M  V30 15 1 16 9
M  V30 16 1 16 11
M  V30 17 1 11 17 CFG=3
M  V30 18 1 13 18 CFG=1
M  V30 19 1 19 13
M  V30 20 1 19 14
M  V30 21 1 14 20 CFG=1
M  V30 22 1 16 21 CFG=3
M  V30 23 1 19 22 CFG=3
M  V30 24 1 23 21 CFG=1
M  V30 25 1 24 22 CFG=1
M  V30 26 1 25 23
M  V30 27 1 23 26
M  V30 28 1 24 27
M  V30 29 1 28 24
M  V30 30 1 29 25
M  V30 31 1 25 30 CFG=3
M  V30 32 1 26 31
M  V30 33 1 26 32 CFG=3
M  V30 34 2 27 33
M  V30 35 1 28 34 CFG=1
M  V30 36 1 28 35
M  V30 37 1 29 36
M  V30 38 1 29 37 CFG=1
M  V30 39 1 31 38
M  V30 40 1 33 39
M  V30 41 1 40 33
M  V30 42 1 35 40
M  V30 43 1 35 41 CFG=3
M  V30 44 1 36 42 CFG=2
M  V30 45 1 39 43
M  V30 46 1 40 44 CFG=1
M  V30 47 1 32 36
M  V30 END BOND
M  V30 END CTAB
M  END
>  <ID>
39

>  <PREFERRED_NAME>
acarbose

>  <CAS_RN>
56180-94-0

>  <SYNONYMS>
acarbose
ascarbose
glucobay
prandase
precose

>  <URL>
http://drugcentral.org/drugcard/39/view

$$$$
acebutolol
  -INDIGO-05122016302D          

  0  0  0     0  0            999 V3000
M  V30 BEGIN CTAB
M  V30 COUNTS 24 24 0 0 0
M  V30 BEGIN ATOM
M  V30 1 O 1.9986 -3.6838 0 0
M  V30 2 C 0.6649 -2.9157 0 0
M  V30 3 C 1.9986 -5.2238 0 0
M  V30 4 C -0.6687 -3.6838 0 0 CFG=1
M  V30 5 C 3.3284 -5.9957 0 0
M  V30 6 C 0.6611 -5.9957 0 0
M  V30 7 C -2.0024 -2.9157 0 0
M  V30 8 O -0.6687 -5.2238 0 0
M  V30 9 C 4.6659 -5.2238 0 0
M  V30 10 C 3.3284 -7.5357 0 0
M  V30 11 C 0.6611 -7.5357 0 0
M  V30 12 N -3.336 -3.6838 0 0
M  V30 13 C 5.9995 -5.9957 0 0
M  V30 14 O 4.6659 -3.6838 0 0
M  V30 15 C 1.9986 -8.3038 0 0
M  V30 16 C -4.6697 -2.9157 0 0
M  V30 17 N 1.9986 -9.8438 0 0
M  V30 18 C -6.0033 -3.6838 0 0
M  V30 19 C -4.6697 -1.3757 0 0
M  V30 20 C 0.6649 -10.6157 0 0
M  V30 21 C -0.6687 -9.8438 0 0
M  V30 22 O 0.6649 -12.1557 0 0
M  V30 23 C -2.0024 -10.6157 0 0
M  V30 24 C -3.336 -9.8438 0 0
M  V30 END ATOM
M  V30 BEGIN BOND
M  V30 1 1 1 2
M  V30 2 1 1 3
M  V30 3 1 2 4
M  V30 4 2 3 5
M  V30 5 1 3 6
M  V30 6 1 4 7
M  V30 7 1 4 8 CFG=3
M  V30 8 1 5 9
M  V30 9 1 5 10
M  V30 10 2 6 11
M  V30 11 1 7 12
M  V30 12 1 9 13
M  V30 13 2 9 14
M  V30 14 2 10 15
M  V30 15 1 11 15
M  V30 16 1 12 16
M  V30 17 1 15 17
M  V30 18 1 16 18
M  V30 19 1 16 19
M  V30 20 1 17 20
M  V30 21 1 20 21
M  V30 22 2 20 22
M  V30 23 1 21 23
M  V30 24 1 23 24
M  V30 END BOND
M  V30 BEGIN COLLECTION
M  V30 MDLV30/STERAC1 ATOMS=(1 4)
M  V30 END COLLECTION
M  V30 END CTAB
M  END
>  <ID>
40

>  <PREFERRED_NAME>
acebutolol

>  <CAS_RN>
37517-30-9

>  <SYNONYMS>
IL-17803A
acebutolol HCl
acebutolol
acebutolol hydrochloride
(RS)-Acebutolol
(+/-)-Acebutolol
dl-Acebutolol

>  <URL>
http://drugcentral.org/drugcard/40/view

$$$$
acecarbromal
  -INDIGO-05122016302D          

  0  0  0     0  0            999 V3000
M  V30 BEGIN CTAB
M  V30 COUNTS 15 14 0 0 0
M  V30 BEGIN ATOM
M  V30 1 C -1.9973 -2.1425 0 0
M  V30 2 C -1.9973 -4.938 0 0
M  V30 3 C -0.6645 -1.3748 0 0
M  V30 4 C -3.334 -1.3748 0 0
M  V30 5 Br -3.334 -2.9139 0 0
M  V30 6 N -0.6645 -5.7095 0 0
M  V30 7 O -3.334 -5.7095 0 0
M  V30 8 C 0.6683 -2.1425 0 0
M  V30 9 C -4.6668 -2.1425 0 0
M  V30 10 C 0.6683 -4.938 0 0
M  V30 11 N 2.0012 -5.7095 0 0
M  V30 12 O 0.6683 -3.3989 0 0
M  V30 13 C 3.334 -4.938 0 0
M  V30 14 C 4.6668 -5.7095 0 0
M  V30 15 O 3.334 -3.3989 0 0
M  V30 END ATOM
M  V30 BEGIN BOND
M  V30 1 1 1 2
M  V30 2 1 1 3
M  V30 3 1 1 4
M  V30 4 1 1 5
M  V30 5 1 2 6
M  V30 6 2 2 7
M  V30 7 1 3 8
M  V30 8 1 4 9
M  V30 9 1 6 10
M  V30 10 1 10 11
M  V30 11 2 10 12
M  V30 12 1 11 13
M  V30 13 1 13 14
M  V30 14 2 13 15
M  V30 END BOND
M  V30 END CTAB
M  END
>  <ID>
42

>  <PREFERRED_NAME>
acecarbromal

>  <CAS_RN>
77-66-7

>  <SYNONYMS>
acecarbromal
acetcarbromal
acetylcarbromal
paxarel

>  <URL>
http://drugcentral.org/drugcard/42/view

$$$$
aceclofenac
  -INDIGO-05122016302D          

  0  0  0     0  0            999 V3000
M  V30 BEGIN CTAB
M  V30 COUNTS 23 24 0 0 0
M  V30 BEGIN ATOM
M  V30 1 N -2.6673 -5.2237 0 0
M  V30 2 C -1.3336 -5.9957 0 0
M  V30 3 C -4.0009 -5.9957 0 0
M  V30 4 C -0.0038 -5.2237 0 0
M  V30 5 C -1.3336 -7.5357 0 0
M  V30 6 C -5.3346 -5.2237 0 0
M  V30 7 C -4.0009 -7.5357 0 0
M  V30 8 C -0.0038 -3.6837 0 0
M  V30 9 C 1.3336 -5.9957 0 0
M  V30 10 C -0.0038 -8.3037 0 0
M  V30 11 Cl -5.3346 -3.6837 0 0
M  V30 12 C -6.6682 -5.9957 0 0
M  V30 13 Cl -2.6673 -8.3037 0 0
M  V30 14 C -5.3346 -8.3037 0 0
M  V30 15 C 1.3298 -2.9157 0 0
M  V30 16 C 1.3336 -7.5357 0 0
M  V30 17 C -6.6682 -7.5357 0 0
M  V30 18 O 2.6635 -3.6837 0 0
M  V30 19 O 1.3298 -1.3757 0 0
M  V30 20 C 3.9971 -2.9157 0 0
M  V30 21 C 5.3307 -3.6837 0 0
M  V30 22 O 6.6682 -2.9157 0 0
M  V30 23 O 5.3307 -5.2237 0 0
M  V30 END ATOM
M  V30 BEGIN BOND
M  V30 1 1 1 2
M  V30 2 1 1 3
M  V30 3 2 2 4
M  V30 4 1 2 5
M  V30 5 2 3 6
M  V30 6 1 3 7
M  V30 7 1 4 8
M  V30 8 1 4 9
M  V30 9 2 5 10
M  V30 10 1 6 11
M  V30 11 1 6 12
M  V30 12 1 7 13
M  V30 13 2 7 14
M  V30 14 1 8 15
M  V30 15 2 9 16
M  V30 16 1 10 16
M  V30 17 2 12 17
M  V30 18 1 14 17
M  V30 19 1 15 18
M  V30 20 2 15 19
M  V30 21 1 18 20
M  V30 22 1 20 21
M  V30 23 1 21 22
M  V30 24 2 21 23
M  V30 END BOND
M  V30 END CTAB
M  END
>  <ID>
43

>  <PREFERRED_NAME>
aceclofenac

>  <CAS_RN>
89796-99-6

>  <SYNONYMS>
aceclofenac
aceclofar
hifenac

>  <URL>
http://drugcentral.org/drugcard/43/view

$$$$
acediasulfone
  -INDIGO-05122016302D          

  0  0  0     0  0            999 V3000
M  V30 BEGIN CTAB
M  V30 COUNTS 21 22 0 0 0
M  V30 BEGIN ATOM
M  V30 1 S -2.0024 -2.7094 0 0
M  V30 2 O -2.7705 -1.3757 0 0
M  V30 3 O -1.2305 -1.3757 0 0
M  V30 4 C -0.6687 -3.4774 0 0
M  V30 5 C -3.3361 -3.4774 0 0
M  V30 6 C -0.6687 -5.0174 0 0
M  V30 7 C 0.6687 -2.7094 0 0
M  V30 8 C -3.3361 -5.0174 0 0
M  V30 9 C -4.6659 -2.7094 0 0
M  V30 10 C 0.6687 -5.7894 0 0
M  V30 11 C 1.9986 -3.4774 0 0
M  V30 12 C -4.6659 -5.7894 0 0
M  V30 13 C -6.0034 -3.4774 0 0
M  V30 14 C 1.9986 -5.0174 0 0
M  V30 15 C -6.0034 -5.0174 0 0
M  V30 16 N 3.3322 -5.7894 0 0
M  V30 17 N -7.337 -5.7894 0 0
M  V30 18 C 4.6697 -5.0174 0 0
M  V30 19 C 6.0034 -5.7894 0 0
M  V30 20 O 7.337 -5.0174 0 0
M  V30 21 O 6.0034 -7.3294 0 0
M  V30 END ATOM
M  V30 BEGIN BOND
M  V30 1 2 1 2
M  V30 2 2 1 3
M  V30 3 1 1 4
M  V30 4 1 1 5
M  V30 5 2 4 6
M  V30 6 1 4 7
M  V30 7 2 5 8
M  V30 8 1 5 9
M  V30 9 1 6 10
M  V30 10 2 7 11
M  V30 11 1 8 12
M  V30 12 2 9 13
M  V30 13 2 10 14
M  V30 14 1 11 14
M  V30 15 2 12 15
M  V30 16 1 13 15
M  V30 17 1 14 16
M  V30 18 1 15 17
M  V30 19 1 16 18
M  V30 20 1 18 19
M  V30 21 1 19 20
M  V30 22 2 19 21
M  V30 END BOND
M  V30 END CTAB
M  END
>  <ID>
44

>  <PREFERRED_NAME>
acediasulfone

>  <CAS_RN>
80-03-5

>  <SYNONYMS>
acediasulfone

>  <URL>
http://drugcentral.org/drugcard/44/view

$$$$
aceglatone
  -INDIGO-05122016302D          

  0  0  0     0  0            999 V3000
M  V30 BEGIN CTAB
M  V30 COUNTS 18 19 0 0 0
M  V30 BEGIN ATOM
M  V30 1 O 2.6673 -8.3037 0 0
M  V30 2 C 4.0009 -7.5356 0 0
M  V30 3 C 1.3336 -7.5356 0 0 CFG=1
M  V30 4 C 5.3346 -8.3037 0 0
M  V30 5 O 4.0009 -5.9956 0 0
M  V30 6 C -1.3336 -7.5356 0 0 CFG=2
M  V30 7 C 1.3336 -5.9956 0 0
M  V30 8 C -1.3336 -5.9956 0 0 CFG=2
M  V30 9 O -4.0047 -7.5356 0 0
M  V30 10 O 2.6673 -5.2237 0 0
M  V30 11 O 0 -5.2237 0 0
M  V30 12 C -2.6673 -5.2237 0 0 CFG=2
M  V30 13 C -4.0047 -5.9956 0 0
M  V30 14 O -2.6673 -3.6837 0 0
M  V30 15 O -5.3384 -5.2237 0 0
M  V30 16 C -4.0009 -2.9157 0 0
M  V30 17 C -5.3346 -3.6837 0 0
M  V30 18 O -4.0009 -1.3757 0 0
M  V30 END ATOM
M  V30 BEGIN BOND
M  V30 1 1 1 2
M  V30 2 1 2 4
M  V30 3 2 2 5
M  V30 4 1 3 1 CFG=1
M  V30 5 1 6 3
M  V30 6 1 3 7
M  V30 7 1 8 6
M  V30 8 1 6 9 CFG=1
M  V30 9 2 7 10
M  V30 10 1 7 11
M  V30 11 1 8 11 CFG=1
M  V30 12 1 12 8
M  V30 13 1 9 13
M  V30 14 1 12 13
M  V30 15 1 12 14 CFG=3
M  V30 16 2 13 15
M  V30 17 1 14 16
M  V30 18 1 16 17
M  V30 19 2 16 18
M  V30 END BOND
M  V30 END CTAB
M  END
>  <ID>
45

>  <PREFERRED_NAME>
aceglatone

>  <CAS_RN>
642-83-1

>  <SYNONYMS>
aceglatone
glucaron

>  <URL>
http://drugcentral.org/drugcard/45/view

$$$$
aceglutamide
  -INDIGO-05122016302D          

  0  0  0     0  0            999 V3000
M  V30 BEGIN CTAB
M  V30 COUNTS 13 12 0 0 0
M  V30 BEGIN ATOM
M  V30 1 C 1.9526 2.6674 0 0
M  V30 2 C 3.2863 3.4374 0 0
M  V30 3 O 3.2863 4.9774 0 0
M  V30 4 N 4.62 2.6674 0 0
M  V30 5 C 5.9537 3.4374 0 0 CFG=1
M  V30 6 C 7.2874 2.6674 0 0
M  V30 7 C 8.621 3.4374 0 0
M  V30 8 C 9.9547 2.6674 0 0
M  V30 9 N 11.2884 3.4374 0 0
M  V30 10 O 9.9547 1.1274 0 0
M  V30 11 C 5.9537 4.9774 0 0
M  V30 12 O 7.2874 5.7474 0 0
M  V30 13 O 4.62 5.7474 0 0
M  V30 END ATOM
M  V30 BEGIN BOND
M  V30 1 1 1 2
M  V30 2 2 2 3
M  V30 3 1 2 4
M  V30 4 1 5 4 CFG=3
M  V30 5 1 5 6
M  V30 6 1 6 7
M  V30 7 1 7 8
M  V30 8 1 8 9
M  V30 9 2 8 10
M  V30 10 1 5 11
M  V30 11 1 11 12
M  V30 12 2 11 13
M  V30 END BOND
M  V30 END CTAB
M  END
>  <ID>
46

>  <PREFERRED_NAME>
aceglutamide

>  <CAS_RN>
2490-97-3

>  <SYNONYMS>
aceglutamide
acetylglutamine

>  <URL>
http://drugcentral.org/drugcard/46/view

$$$$
acemetacin
  -INDIGO-05122016302D          

  0  0  0     0  0            999 V3000
M  V30 BEGIN CTAB
M  V30 COUNTS 29 31 0 0 0
M  V30 BEGIN ATOM
M  V30 1 C 2.0024 -9.5611 0 0
M  V30 2 O 2.0024 -11.1011 0 0
M  V30 3 N 0.6687 -8.7892 0 0
M  V30 4 C 3.3361 -8.7892 0 0
M  V30 5 C -2.0024 -8.7892 0 0
M  V30 6 C 0.6687 -7.2492 0 0
M  V30 7 C 3.3361 -7.2492 0 0
M  V30 8 C 4.6697 -9.5611 0 0
M  V30 9 C -2.0024 -7.2492 0 0
M  V30 10 C -3.3322 -9.5611 0 0
M  V30 11 C 2.0024 -6.4811 0 0
M  V30 12 C -0.6649 -6.4811 0 0
M  V30 13 C 4.6697 -6.4811 0 0
M  V30 14 C 6.0034 -8.7892 0 0
M  V30 15 C -3.3322 -6.4811 0 0
M  V30 16 C -4.6697 -8.7892 0 0
M  V30 17 C -0.6611 -3.6838 0 0
M  V30 18 C 6.0034 -7.2492 0 0
M  V30 19 C -4.6697 -7.2492 0 0
M  V30 20 C -1.9986 -2.9157 0 0
M  V30 21 Cl 7.3371 -6.4811 0 0
M  V30 22 O -6.0034 -6.4811 0 0
M  V30 23 O -3.3322 -3.6838 0 0
M  V30 24 O -1.9986 -1.3757 0 0
M  V30 25 C -7.3371 -7.2492 0 0
M  V30 26 C -4.6659 -2.9157 0 0
M  V30 27 C -5.9996 -3.6838 0 0
M  V30 28 O -7.3332 -2.9157 0 0
M  V30 29 O -5.9996 -5.2238 0 0
M  V30 END ATOM
M  V30 BEGIN BOND
M  V30 1 2 1 2
M  V30 2 1 1 3
M  V30 3 1 1 4
M  V30 4 1 3 5
M  V30 5 1 3 6
M  V30 6 2 4 7
M  V30 7 1 4 8
M  V30 8 2 5 9
M  V30 9 1 5 10
M  V30 10 1 6 11
M  V30 11 2 6 12
M  V30 12 1 7 13
M  V30 13 2 8 14
M  V30 14 1 9 12
M  V30 15 1 9 15
M  V30 16 2 10 16
M  V30 17 1 12 17
M  V30 18 2 13 18
M  V30 19 1 14 18
M  V30 20 2 15 19
M  V30 21 1 16 19
M  V30 22 1 17 20
M  V30 23 1 18 21
M  V30 24 1 19 22
M  V30 25 1 20 23
M  V30 26 2 20 24
M  V30 27 1 22 25
M  V30 28 1 23 26
M  V30 29 1 26 27
M  V30 30 1 27 28
M  V30 31 2 27 29
M  V30 END BOND
M  V30 END CTAB
M  END
>  <ID>
47

>  <PREFERRED_NAME>
acemetacin

>  <CAS_RN>
53164-05-9

>  <SYNONYMS>
Bay f 4975
TVX 1322
acemetacin
acemet
acemethacin
acemethazine
rantudil

>  <URL>
http://drugcentral.org/drugcard/47/view

$$$$
acenocoumarol
  -INDIGO-05122016302D          

  0  0  0     0  0            999 V3000
M  V30 BEGIN CTAB
M  V30 COUNTS 26 28 0 0 0
M  V30 BEGIN ATOM
M  V30 1 C 1.1285 -2.31 0 0
M  V30 2 C -0.2052 -3.08 0 0 CFG=2
M  V30 3 C -1.5389 -2.31 0 0
M  V30 4 C -2.8725 -3.08 0 0
M  V30 5 O -2.8725 -4.62 0 0
M  V30 6 C -4.2062 -2.31 0 0
M  V30 7 C -4.2062 -0.77 0 0
M  V30 8 O -2.8725 -0 0 0
M  V30 9 C -1.5389 -0.77 0 0
M  V30 10 O -0.2052 0 0 0
M  V30 11 C -5.5399 -0 0 0
M  V30 12 C -6.8736 -0.77 0 0
M  V30 13 C -6.8736 -2.31 0 0
M  V30 14 C -5.5399 -3.08 0 0
M  V30 15 C 2.4622 0.0001 0 0
M  V30 16 C 1.1285 -0.77 0 0
M  V30 17 C 2.4622 -3.08 0 0
M  V30 18 C 3.7958 -2.31 0 0
M  V30 19 C 3.7958 -0.77 0 0
M  V30 20 N 5.1295 0 0 0 CHG=1
M  V30 21 O 5.1295 1.54 0 0
M  V30 22 O 6.4632 -0.77 0 0 CHG=-1
M  V30 23 C 0.8838 -4.1689 0 0
M  V30 24 C 0.4852 -5.6565 0 0
M  V30 25 C 1.5741 -6.7454 0 0
M  V30 26 O -1.0023 -6.0551 0 0
M  V30 END ATOM
M  V30 BEGIN BOND
M  V30 1 1 1 2
M  V30 2 1 2 3
M  V30 3 2 3 4
M  V30 4 1 4 5
M  V30 5 1 4 6
M  V30 6 2 6 7
M  V30 7 1 7 8
M  V30 8 1 8 9
M  V30 9 1 3 9
M  V30 10 2 9 10
M  V30 11 1 7 11
M  V30 12 2 11 12
M  V30 13 1 12 13
M  V30 14 2 13 14
M  V30 15 1 6 14
M  V30 16 2 16 1
M  V30 17 1 1 17
M  V30 18 1 15 16
M  V30 19 2 17 18
M  V30 20 1 18 19
M  V30 21 2 15 19
M  V30 22 1 19 20
M  V30 23 2 20 21
M  V30 24 1 20 22
M  V30 25 1 2 23 CFG=1
M  V30 26 1 23 24
M  V30 27 1 24 25
M  V30 28 2 24 26
M  V30 END BOND
M  V30 BEGIN COLLECTION
M  V30 MDLV30/STERAC1 ATOMS=(1 2)
M  V30 END COLLECTION
M  V30 END CTAB
M  END
>  <ID>
48

>  <PREFERRED_NAME>
acenocoumarol

>  <CAS_RN>
152-72-7

>  <SYNONYMS>
G 23350
G-23350
sintrom
acenocoumarin
nicoumalone
acenocoumarol

>  <URL>
http://drugcentral.org/drugcard/48/view

$$$$
acefylline
  -INDIGO-05122016302D          

  0  0  0     0  0            999 V3000
M  V30 BEGIN CTAB
M  V30 COUNTS 17 18 0 0 0
M  V30 BEGIN ATOM
M  V30 1 C 2.6673 -5.9957 0 0
M  V30 2 C 4.0009 -5.2238 0 0
M  V30 3 N 1.3336 -5.2238 0 0
M  V30 4 O 5.3346 -5.9957 0 0
M  V30 5 O 4.0009 -3.6838 0 0
M  V30 6 C -1.3375 -5.2238 0 0
M  V30 7 C 1.3336 -3.6838 0 0
M  V30 8 C -1.3375 -3.6838 0 0
M  V30 9 C -2.6673 -5.9957 0 0
M  V30 10 N 0 -2.9157 0 0
M  V30 11 N -2.6673 -2.9157 0 0
M  V30 12 O -2.6673 -7.5357 0 0
M  V30 13 N -4.0048 -5.2238 0 0
M  V30 14 C -2.6673 -1.3757 0 0
M  V30 15 C -4.0048 -3.6838 0 0
M  V30 16 C -5.3384 -5.9957 0 0
M  V30 17 O -5.3384 -2.9157 0 0
M  V30 END ATOM
M  V30 BEGIN BOND
M  V30 1 1 1 2
M  V30 2 1 1 3
M  V30 3 1 2 4
M  V30 4 2 2 5
M  V30 5 1 3 6
M  V30 6 1 3 7
M  V30 7 2 6 8
M  V30 8 1 6 9
M  V30 9 2 7 10
M  V30 10 1 8 10
M  V30 11 1 8 11
M  V30 12 2 9 12
M  V30 13 1 9 13
M  V30 14 1 11 14
M  V30 15 1 11 15
M  V30 16 1 13 15
M  V30 17 1 13 16
M  V30 18 2 15 17
M  V30 END BOND
M  V30 END CTAB
M  END
>  <ID>
49

>  <PREFERRED_NAME>
acefylline

>  <CAS_RN>
652-37-9

>  <SYNONYMS>
epicophylline
acefylline piperazine
acefylline piperazine salt
acepifylline
aethaphyllinum
piperazine theophylline ethanoate
acephylline
acefylline
carboxymethyltheophylline
theophyllineacetic acid

>  <URL>
http://drugcentral.org/drugcard/49/view

$$$$
aceprometazine
  -INDIGO-05122016302D          

  0  0  0     0  0            999 V3000
M  V30 BEGIN CTAB
M  V30 COUNTS 23 25 0 0 0
M  V30 BEGIN ATOM
M  V30 1 C -1.1408 1.6572 0 0
M  V30 2 C 0.1928 0.8872 0 0 CFG=1
M  V30 3 C 0.1928 -0.6528 0 0
M  V30 4 N -1.1408 -1.4228 0 0
M  V30 5 C -2.4745 -0.6528 0 0
M  V30 6 C -2.4745 0.8872 0 0
M  V30 7 C -3.8082 1.6572 0 0
M  V30 8 C -5.1419 0.8872 0 0
M  V30 9 C -5.1419 -0.6528 0 0
M  V30 10 C -3.8082 -1.4228 0 0
M  V30 11 S -3.8082 -2.9628 0 0
M  V30 12 C -2.4745 -3.7328 0 0
M  V30 13 C -1.1408 -2.9628 0 0
M  V30 14 C 0.1928 -3.7328 0 0
M  V30 15 C 0.1928 -5.2728 0 0
M  V30 16 C -1.1408 -6.0428 0 0
M  V30 17 C -2.4745 -5.2728 0 0
M  V30 18 C 1.5265 -6.0428 0 0
M  V30 19 C 2.8602 -5.2728 0 0
M  V30 20 O 1.5265 -7.5828 0 0
M  V30 21 N 1.5265 1.6572 0 0
M  V30 22 C 1.5265 3.1972 0 0
M  V30 23 C 2.8602 0.8872 0 0
M  V30 END ATOM
M  V30 BEGIN BOND
M  V30 1 1 2 1 CFG=3
M  V30 2 1 2 3
M  V30 3 1 3 4
M  V30 4 1 4 5
M  V30 5 2 5 6
M  V30 6 1 6 7
M  V30 7 2 7 8
M  V30 8 1 8 9
M  V30 9 2 9 10
M  V30 10 1 5 10
M  V30 11 1 10 11
M  V30 12 1 11 12
M  V30 13 2 12 13
M  V30 14 1 4 13
M  V30 15 1 13 14
M  V30 16 2 14 15
M  V30 17 1 15 16
M  V30 18 2 16 17
M  V30 19 1 12 17
M  V30 20 1 15 18
M  V30 21 1 18 19
M  V30 22 2 18 20
M  V30 23 1 2 21
M  V30 24 1 21 22
M  V30 25 1 21 23
M  V30 END BOND
M  V30 BEGIN COLLECTION
M  V30 MDLV30/STERAC1 ATOMS=(1 2)
M  V30 END COLLECTION
M  V30 END CTAB
M  END
>  <ID>
50

>  <PREFERRED_NAME>
aceprometazine

>  <CAS_RN>
13461-01-3

>  <SYNONYMS>
aceprometazine
acepromethazine
aceprometazine maleate

>  <URL>
http://drugcentral.org/drugcard/50/view

$$$$
acetamidoeugenol
  -INDIGO-05122016302D          

  0  0  0     0  0            999 V3000
M  V30 BEGIN CTAB
M  V30 COUNTS 20 20 0 0 0
M  V30 BEGIN ATOM
M  V30 1 O -0.6649 -4.4557 0 0
M  V30 2 C -1.9986 -3.6838 0 0
M  V30 3 C 0.6687 -3.6838 0 0
M  V30 4 C -3.336 -4.4557 0 0
M  V30 5 C 0.6687 -2.1438 0 0
M  V30 6 C 2.0024 -4.4557 0 0
M  V30 7 N -4.6697 -3.6838 0 0
M  V30 8 O -3.336 -5.9957 0 0
M  V30 9 O -0.6649 -1.3757 0 0
M  V30 10 C 2.0024 -1.3757 0 0
M  V30 11 C 3.336 -3.6838 0 0
M  V30 12 C -6.0034 -4.4557 0 0
M  V30 13 C -4.6697 -2.1438 0 0
M  V30 14 C -1.9986 -2.1438 0 0
M  V30 15 C 3.336 -2.1438 0 0
M  V30 16 C -7.337 -3.6838 0 0
M  V30 17 C -6.0034 -1.3757 0 0
M  V30 18 C 4.6697 -1.3757 0 0
M  V30 19 C 6.0034 -2.1438 0 0
M  V30 20 C 7.337 -1.3757 0 0
M  V30 END ATOM
M  V30 BEGIN BOND
M  V30 1 1 1 2
M  V30 2 1 1 3
M  V30 3 1 2 4
M  V30 4 2 3 5
M  V30 5 1 3 6
M  V30 6 1 4 7
M  V30 7 2 4 8
M  V30 8 1 5 9
M  V30 9 1 5 10
M  V30 10 2 6 11
M  V30 11 1 7 12
M  V30 12 1 7 13
M  V30 13 1 9 14
M  V30 14 2 10 15
M  V30 15 1 11 15
M  V30 16 1 12 16
M  V30 17 1 13 17
M  V30 18 1 15 18
M  V30 19 1 18 19
M  V30 20 2 19 20
M  V30 END BOND
M  V30 END CTAB
M  END
>  <ID>
51

>  <PREFERRED_NAME>
acetamidoeugenol

>  <CAS_RN>
305-13-5

>  <SYNONYMS>
detrovel
estil
acetamidoeugenol

>  <URL>
http://drugcentral.org/drugcard/51/view

$$$$
paracetamol
  -INDIGO-05122016302D          

  0  0  0     0  0            999 V3000
M  V30 BEGIN CTAB
M  V30 COUNTS 11 11 0 0 0
M  V30 BEGIN ATOM
M  V30 1 C -0.055 1.54 0 0
M  V30 2 C -1.3887 0.77 0 0
M  V30 3 C -1.3887 -0.77 0 0
M  V30 4 C -0.055 -1.54 0 0
M  V30 5 C 1.2787 -0.77 0 0
M  V30 6 C 1.2787 0.77 0 0
M  V30 7 O -2.7224 -1.54 0 0
M  V30 8 N 2.6124 1.54 0 0
M  V30 9 C 3.946 0.77 0 0
M  V30 10 C 5.2797 1.54 0 0
M  V30 11 O 3.946 -0.77 0 0
M  V30 END ATOM
M  V30 BEGIN BOND
M  V30 1 1 1 2
M  V30 2 2 2 3
M  V30 3 1 3 4
M  V30 4 2 4 5
M  V30 5 1 5 6
M  V30 6 2 1 6
M  V30 7 1 3 7
M  V30 8 1 6 8
M  V30 9 1 8 9
M  V30 10 1 9 10
M  V30 11 2 9 11
M  V30 END BOND
M  V30 END CTAB
M  END
>  <ID>
52

>  <PREFERRED_NAME>
paracetamol

>  <CAS_RN>
103-90-2

>  <SYNONYMS>
acetaminophen
acetaminofen
aminofen
panadol
paracetamol
neopap

>  <URL>
http://drugcentral.org/drugcard/52/view

$$$$
acetaminosalol
  -INDIGO-05122016302D          

  0  0  0     0  0            999 V3000
M  V30 BEGIN CTAB
M  V30 COUNTS 20 21 0 0 0
M  V30 BEGIN ATOM
M  V30 1 C 2.0062 -6.0187 0 0
M  V30 2 O 2.0062 -4.4786 0 0
M  V30 3 O 0.6726 -6.7867 0 0
M  V30 4 C 3.3399 -6.7867 0 0
M  V30 5 C 0.6726 -3.7067 0 0
M  V30 6 C 4.6735 -6.0187 0 0
M  V30 7 C 3.3399 -8.3268 0 0
M  V30 8 C 0.6726 -2.1667 0 0
M  V30 9 C -0.6611 -4.4786 0 0
M  V30 10 O 4.6735 -4.4786 0 0
M  V30 11 C 6.0072 -6.7867 0 0
M  V30 12 C 4.6735 -9.0987 0 0
M  V30 13 C -0.6611 -1.3986 0 0
M  V30 14 C -1.9948 -3.7067 0 0
M  V30 15 C 6.0072 -8.3268 0 0
M  V30 16 C -1.9948 -2.1667 0 0
M  V30 17 N -3.3246 -1.3986 0 0
M  V30 18 C -4.6735 -2.1438 0 0
M  V30 19 C -6.0072 -1.3757 0 0
M  V30 20 O -4.6735 -3.6838 0 0
M  V30 END ATOM
M  V30 BEGIN BOND
M  V30 1 1 1 2
M  V30 2 2 1 3
M  V30 3 1 1 4
M  V30 4 1 2 5
M  V30 5 2 4 6
M  V30 6 1 4 7
M  V30 7 2 5 8
M  V30 8 1 5 9
M  V30 9 1 6 10
M  V30 10 1 6 11
M  V30 11 2 7 12
M  V30 12 1 8 13
M  V30 13 2 9 14
M  V30 14 2 11 15
M  V30 15 1 12 15
M  V30 16 2 13 16
M  V30 17 1 14 16
M  V30 18 1 16 17
M  V30 19 1 17 18
M  V30 20 1 18 19
M  V30 21 2 18 20
M  V30 END BOND
M  V30 END CTAB
M  END
>  <ID>
53

>  <PREFERRED_NAME>
acetaminosalol

>  <CAS_RN>
118-57-0

>  <SYNONYMS>
acetaminosalol
4-Acetamidophenyl salicylate
p-Acetamidophenyl salicylate

>  <URL>
http://drugcentral.org/drugcard/53/view

$$$$
acetanilide
  -INDIGO-05122016300D          

  0  0  0     0  0            999 V3000
M  V30 BEGIN CTAB
M  V30 COUNTS 10 10 0 0 0
M  V30 BEGIN ATOM
M  V30 1 C 0 0 0 0
M  V30 2 C 0 0 0 0
M  V30 3 O 0 0 0 0
M  V30 4 N 0 0 0 0
M  V30 5 C 0 0 0 0
M  V30 6 C 0 0 0 0
M  V30 7 C 0 0 0 0
M  V30 8 C 0 0 0 0
M  V30 9 C 0 0 0 0
M  V30 10 C 0 0 0 0
M  V30 END ATOM
M  V30 BEGIN BOND
M  V30 1 1 1 2
M  V30 2 2 2 3
M  V30 3 1 2 4
M  V30 4 1 4 5
M  V30 5 2 5 6
M  V30 6 1 6 7
M  V30 7 2 7 8
M  V30 8 1 8 9
M  V30 9 2 9 10
M  V30 10 1 5 10
M  V30 END BOND
M  V30 END CTAB
M  END
>  <ID>
54

>  <PREFERRED_NAME>
acetanilide

>  <CAS_RN>
103-84-4

>  <SYNONYMS>
acetanilide
acetamidobenzene
acetanil
acetylaniline
phenalgene

>  <URL>
http://drugcentral.org/drugcard/54/view

$$$$
acetarsol
  -INDIGO-05122016302D          

  0  0  0     0  0            999 V3000
M  V30 BEGIN CTAB
M  V30 COUNTS 15 15 0 0 0
M  V30 BEGIN ATOM
M  V30 1 N 0.6687 -2.9157 0 0
M  V30 2 C 2.0024 -3.6838 0 0
M  V30 3 C -0.6649 -3.6838 0 0
M  V30 4 C 3.336 -2.9157 0 0
M  V30 5 O 2.0024 -5.2238 0 0
M  V30 6 C -0.6649 -5.2238 0 0
M  V30 7 C -1.9986 -2.9157 0 0
M  V30 8 C -1.9986 -5.9957 0 0
M  V30 9 O -1.9986 -1.3757 0 0
M  V30 10 C -3.336 -3.6838 0 0
M  V30 11 As -1.9986 -7.5357 0 0
M  V30 12 C -3.336 -5.2238 0 0
M  V30 13 O -0.4586 -7.5357 0 0
M  V30 14 O -3.3322 -8.3038 0 0
M  V30 15 O -1.2267 -8.8694 0 0
M  V30 END ATOM
M  V30 BEGIN BOND
M  V30 1 1 1 2
M  V30 2 1 1 3
M  V30 3 1 2 4
M  V30 4 2 2 5
M  V30 5 2 3 6
M  V30 6 1 3 7
M  V30 7 1 6 8
M  V30 8 1 7 9
M  V30 9 2 7 10
M  V30 10 1 8 11
M  V30 11 2 8 12
M  V30 12 1 10 12
M  V30 13 2 11 13
M  V30 14 1 11 14
M  V30 15 1 11 15
M  V30 END BOND
M  V30 END CTAB
M  END
>  <ID>
55

>  <PREFERRED_NAME>
acetarsol

>  <CAS_RN>
97-44-9

>  <SYNONYMS>
acetarsol
acetarsone
acetphenarsine
arsaphen

>  <URL>
http://drugcentral.org/drugcard/55/view

$$$$
acetazolamide
  -INDIGO-05122016302D          

  0  0  0     0  0            999 V3000
M  V30 BEGIN CTAB
M  V30 COUNTS 13 13 0 0 0
M  V30 BEGIN ATOM
M  V30 1 S -3.0284 -4.5311 0 0
M  V30 2 N -4.3629 -3.7587 0 0
M  V30 3 O -3.797 -5.8656 0 0
M  V30 4 O -2.256 -5.8656 0 0
M  V30 5 C -1.6939 -3.7587 0 0
M  V30 6 S -0.1376 -3.7587 0 0
M  V30 7 N -2.1375 -2.3172 0 0
M  V30 8 C 0.3594 -2.3172 0 0
M  V30 9 N -0.8603 -1.3766 0 0
M  V30 10 N 1.6939 -1.5486 0 0
M  V30 11 C 3.0284 -2.3172 0 0
M  V30 12 C 4.3629 -1.5486 0 0
M  V30 13 O 3.0284 -3.8582 0 0
M  V30 END ATOM
M  V30 BEGIN BOND
M  V30 1 1 1 2
M  V30 2 2 1 3
M  V30 3 2 1 4
M  V30 4 1 1 5
M  V30 5 1 5 6
M  V30 6 2 5 7
M  V30 7 1 6 8
M  V30 8 1 7 9
M  V30 9 2 8 9
M  V30 10 1 8 10
M  V30 11 1 10 11
M  V30 12 1 11 12
M  V30 13 2 11 13
M  V30 END BOND
M  V30 END CTAB
M  END
>  <ID>
56

>  <PREFERRED_NAME>
acetazolamide

>  <CAS_RN>
59-66-5

>  <SYNONYMS>
acetazolamide
acetamox
acetazolamid
cidamex
nephramide
acetazolamide sodium

>  <URL>
http://drugcentral.org/drugcard/56/view

$$$$
acetohexamide
  -INDIGO-05122016302D          

  0  0  0     0  0            999 V3000
M  V30 BEGIN CTAB
M  V30 COUNTS 22 23 0 0 0
M  V30 BEGIN ATOM
M  V30 1 S -0.0038 -5.9956 0 0
M  V30 2 N 1.3298 -6.7637 0 0
M  V30 3 O -0.7719 -4.662 0 0
M  V30 4 O 0.7681 -4.662 0 0
M  V30 5 C -1.3375 -6.7637 0 0
M  V30 6 C 2.6673 -5.9956 0 0
M  V30 7 C -1.3375 -8.3037 0 0
M  V30 8 C -2.6673 -5.9956 0 0
M  V30 9 N 2.6673 -4.4556 0 0
M  V30 10 O 4.0009 -6.7637 0 0
M  V30 11 C -2.6673 -9.0756 0 0
M  V30 12 C -4.0047 -6.7637 0 0
M  V30 13 C 4.0009 -3.6837 0 0
M  V30 14 C -4.0047 -8.3037 0 0
M  V30 15 C 4.0009 -2.1437 0 0
M  V30 16 C 5.3345 -4.4556 0 0
M  V30 17 C -5.3384 -9.0756 0 0
M  V30 18 C 5.3345 -1.3757 0 0
M  V30 19 C 6.6682 -3.6837 0 0
M  V30 20 C -6.672 -8.3037 0 0
M  V30 21 O -5.3384 -10.6156 0 0
M  V30 22 C 6.6682 -2.1437 0 0
M  V30 END ATOM
M  V30 BEGIN BOND
M  V30 1 1 1 2
M  V30 2 2 1 3
M  V30 3 2 1 4
M  V30 4 1 1 5
M  V30 5 1 2 6
M  V30 6 2 5 7
M  V30 7 1 5 8
M  V30 8 1 6 9
M  V30 9 2 6 10
M  V30 10 1 7 11
M  V30 11 2 8 12
M  V30 12 1 9 13
M  V30 13 2 11 14
M  V30 14 1 12 14
M  V30 15 1 13 15
M  V30 16 1 13 16
M  V30 17 1 14 17
M  V30 18 1 15 18
M  V30 19 1 16 19
M  V30 20 1 17 20
M  V30 21 2 17 21
M  V30 22 1 18 22
M  V30 23 1 19 22
M  V30 END BOND
M  V30 END CTAB
M  END
>  <ID>
57

>  <PREFERRED_NAME>
acetohexamide

>  <CAS_RN>
968-81-0

>  <SYNONYMS>
dymelor
acetohexamide
acetohexamid

>  <URL>
http://drugcentral.org/drugcard/57/view

$$$$
acetohydroxamic acid
  -INDIGO-05122016300D          

  0  0  0     0  0            999 V3000
M  V30 BEGIN CTAB
M  V30 COUNTS 5 4 0 0 0
M  V30 BEGIN ATOM
M  V30 1 C 0 0 0 0
M  V30 2 C 0 0 0 0
M  V30 3 O 0 0 0 0
M  V30 4 N 0 0 0 0
M  V30 5 O 0 0 0 0
M  V30 END ATOM
M  V30 BEGIN BOND
M  V30 1 1 1 2
M  V30 2 2 2 3
M  V30 3 1 2 4
M  V30 4 1 4 5
M  V30 END BOND
M  V30 END CTAB
M  END
>  <ID>
58

>  <PREFERRED_NAME>
acetohydroxamic acid

>  <CAS_RN>
546-88-3

>  <SYNONYMS>
acetohydroxamic acid
acetohydroximic acid
acetylhydroxamic acid
N-acetylhydroxylamine
N-hydroxyacetamide
N-Acetyl hydroxyacetamide

>  <URL>
http://drugcentral.org/drugcard/58/view

$$$$
acetophenazine
  -INDIGO-05122016302D          

  0  0  0     0  0            999 V3000
M  V30 BEGIN CTAB
M  V30 COUNTS 29 32 0 0 0
M  V30 BEGIN ATOM
M  V30 1 C 1.32 4.675 0 0
M  V30 2 C -0.0137 3.905 0 0
M  V30 3 C -0.0137 2.365 0 0
M  V30 4 C 1.32 1.595 0 0
M  V30 5 C 2.6537 2.365 0 0
M  V30 6 C 2.6537 3.905 0 0
M  V30 7 S 1.32 0.0549 0 0
M  V30 8 C 2.6537 -0.7151 0 0
M  V30 9 C 3.9873 0.0549 0 0
M  V30 10 N 3.9873 1.595 0 0
M  V30 11 C 2.6537 -2.2551 0 0
M  V30 12 C 3.9873 -3.0251 0 0
M  V30 13 C 5.321 -2.2551 0 0
M  V30 14 C 5.321 -0.7151 0 0
M  V30 15 C 5.321 2.365 0 0
M  V30 16 C 6.6547 1.5949 0 0
M  V30 17 C 7.9884 2.3649 0 0
M  V30 18 N 9.3221 1.5949 0 0
M  V30 19 C 9.3221 0.0549 0 0
M  V30 20 C 10.6558 -0.7151 0 0
M  V30 21 N 11.9895 0.0549 0 0
M  V30 22 C 11.9895 1.5949 0 0
M  V30 23 C 10.6557 2.3649 0 0
M  V30 24 C 13.3231 -0.7151 0 0
M  V30 25 C 14.6568 0.0549 0 0
M  V30 26 O 15.9905 -0.7151 0 0
M  V30 27 C 6.6547 -3.0251 0 0
M  V30 28 C 7.9884 -2.2551 0 0
M  V30 29 O 6.6547 -4.5651 0 0
M  V30 END ATOM
M  V30 BEGIN BOND
M  V30 1 2 1 2
M  V30 2 1 2 3
M  V30 3 2 3 4
M  V30 4 1 4 5
M  V30 5 2 5 6
M  V30 6 1 1 6
M  V30 7 1 7 8
M  V30 8 1 9 10
M  V30 9 1 5 10
M  V30 10 1 4 7
M  V30 11 1 11 12
M  V30 12 2 12 13
M  V30 13 1 13 14
M  V30 14 2 8 11
M  V30 15 2 9 14
M  V30 16 1 9 8
M  V30 17 1 10 15
M  V30 18 1 15 16
M  V30 19 1 16 17
M  V30 20 1 17 18
M  V30 21 1 19 20
M  V30 22 1 20 21
M  V30 23 1 21 22
M  V30 24 1 22 23
M  V30 25 1 18 19
M  V30 26 1 18 23
M  V30 27 1 21 24
M  V30 28 1 24 25
M  V30 29 1 25 26
M  V30 30 1 13 27
M  V30 31 1 27 28
M  V30 32 2 27 29
M  V30 END BOND
M  V30 END CTAB
M  END
>  <ID>
59

>  <PREFERRED_NAME>
acetophenazine

>  <CAS_RN>
2751-68-0

>  <SYNONYMS>
acetofenazine
acetofenazine maleate
acetophenazine
acetophenazine maleate
tindal maleate
tindal

>  <URL>
http://drugcentral.org/drugcard/59/view

$$$$
racecadotril
  -INDIGO-05122016302D          

  0  0  0     0  0            999 V3000
M  V30 BEGIN CTAB
M  V30 COUNTS 27 28 0 0 0
M  V30 BEGIN ATOM
M  V30 1 C -3.336 -4.941 0 0 CFG=2
M  V30 2 C -4.6697 -5.7091 0 0
M  V30 3 C -1.9986 -5.7091 0 0
M  V30 4 C -3.336 -2.1438 0 0
M  V30 5 C -6.0033 -4.941 0 0
M  V30 6 N -0.6649 -4.941 0 0
M  V30 7 O -1.9986 -7.2491 0 0
M  V30 8 S -1.9986 -1.3757 0 0
M  V30 9 C -6.0033 -3.401 0 0
M  V30 10 C -7.3332 -5.7091 0 0
M  V30 11 C 0.6687 -5.7091 0 0
M  V30 12 C -0.6649 -2.1438 0 0
M  V30 13 C -7.3332 -2.6291 0 0
M  V30 14 C -8.6706 -4.941 0 0
M  V30 15 C 2.0024 -4.941 0 0
M  V30 16 C 0.6687 -1.3757 0 0
M  V30 17 O -0.6649 -3.6838 0 0
M  V30 18 C -8.6706 -3.401 0 0
M  V30 19 O 3.336 -5.7091 0 0
M  V30 20 O 2.0024 -3.401 0 0
M  V30 21 C 4.6697 -4.941 0 0
M  V30 22 C 6.0033 -5.7091 0 0
M  V30 23 C 6.0033 -7.2491 0 0
M  V30 24 C 7.3408 -4.941 0 0
M  V30 25 C 7.3408 -8.021 0 0
M  V30 26 C 8.6706 -5.7091 0 0
M  V30 27 C 8.6706 -7.2491 0 0
M  V30 END ATOM
M  V30 BEGIN BOND
M  V30 1 1 1 2
M  V30 2 1 1 3
M  V30 3 1 1 4 CFG=1
M  V30 4 1 2 5
M  V30 5 1 3 6
M  V30 6 2 3 7
M  V30 7 1 4 8
M  V30 8 2 5 9
M  V30 9 1 5 10
M  V30 10 1 6 11
M  V30 11 1 8 12
M  V30 12 1 9 13
M  V30 13 2 10 14
M  V30 14 1 11 15
M  V30 15 1 12 16
M  V30 16 2 12 17
M  V30 17 2 13 18
M  V30 18 1 14 18
M  V30 19 1 15 19
M  V30 20 2 15 20
M  V30 21 1 19 21
M  V30 22 1 21 22
M  V30 23 2 22 23
M  V30 24 1 22 24
M  V30 25 1 23 25
M  V30 26 2 24 26
M  V30 27 2 25 27
M  V30 28 1 26 27
M  V30 END BOND
M  V30 BEGIN COLLECTION
M  V30 MDLV30/STERAC1 ATOMS=(1 1)
M  V30 END COLLECTION
M  V30 END CTAB
M  END
>  <ID>
60

>  <PREFERRED_NAME>
racecadotril

>  <CAS_RN>
81110-73-8

>  <SYNONYMS>
ecadotril
acetorphan
racecadotril
cadotril
redotil

>  <URL>
http://drugcentral.org/drugcard/60/view

$$$$
sulfadiasulfone
  -INDIGO-05122016302D          

  0  0  0     0  0            999 V3000
M  V30 BEGIN CTAB
M  V30 COUNTS 24 25 0 0 0
M  V30 BEGIN ATOM
M  V30 1 S -0.6688 -4.8761 0 0
M  V30 2 O -1.4407 -3.5424 0 0
M  V30 3 O 0.0993 -3.5424 0 0
M  V30 4 C 0.6649 -5.6442 0 0
M  V30 5 C -2.0024 -5.6442 0 0
M  V30 6 C 1.9948 -4.8761 0 0
M  V30 7 C 0.6649 -7.1842 0 0
M  V30 8 C -2.0024 -7.1842 0 0
M  V30 9 C -3.3399 -4.8761 0 0
M  V30 10 S 1.9948 -2.7094 0 0
M  V30 11 C 3.3323 -5.6442 0 0
M  V30 12 C 1.9948 -7.9562 0 0
M  V30 13 C -3.3399 -7.9562 0 0
M  V30 14 C -4.6698 -5.6442 0 0
M  V30 15 N 3.3284 -1.9375 0 0
M  V30 16 O 1.2267 -1.3757 0 0
M  V30 17 O 0.4548 -2.7094 0 0
M  V30 18 C 3.3323 -7.1842 0 0
M  V30 19 C -4.6698 -7.1842 0 0
M  V30 20 C 4.666 -2.7094 0 0
M  V30 21 N 4.666 -7.9562 0 0
M  V30 22 N -6.0034 -7.9562 0 0
M  V30 23 C 5.9996 -1.9375 0 0
M  V30 24 O 4.666 -4.2494 0 0
M  V30 END ATOM
M  V30 BEGIN BOND
M  V30 1 2 1 2
M  V30 2 2 1 3
M  V30 3 1 1 4
M  V30 4 1 1 5
M  V30 5 2 4 6
M  V30 6 1 4 7
M  V30 7 2 5 8
M  V30 8 1 5 9
M  V30 9 1 6 10
M  V30 10 1 6 11
M  V30 11 2 7 12
M  V30 12 1 8 13
M  V30 13 2 9 14
M  V30 14 1 10 15
M  V30 15 2 10 16
M  V30 16 2 10 17
M  V30 17 2 11 18
M  V30 18 1 12 18
M  V30 19 2 13 19
M  V30 20 1 14 19
M  V30 21 1 15 20
M  V30 22 1 18 21
M  V30 23 1 19 22
M  V30 24 1 20 23
M  V30 25 2 20 24
M  V30 END BOND
M  V30 END CTAB
M  END
>  <ID>
61

>  <PREFERRED_NAME>
sulfadiasulfone

>  <CAS_RN>
80-80-8

>  <SYNONYMS>
sulfadiasulfone
acetosulfone sodium
sulfadiasulfone sodium
acetosulfone
sulfadiasulfon

>  <URL>
http://drugcentral.org/drugcard/61/view

$$$$
acetoxolone
  -INDIGO-05122016302D          

  0  0  0     0  0            999 V3000
M  V30 BEGIN CTAB
M  V30 COUNTS 37 41 0 0 0
M  V30 BEGIN ATOM
M  V30 1 C 2.824 -10.4935 0 0
M  V30 2 C 1.9986 -9.1178 0 0 CFG=2
M  V30 3 C 3.3284 -8.3421 0 0 CFG=1
M  V30 4 C 0.6687 -8.3421 0 0 CFG=1
M  V30 5 C 1.9986 -10.6693 0 0
M  V30 6 C 4.4252 -10.2413 0 0
M  V30 7 C 3.3284 -6.7906 0 0
M  V30 8 C 4.6583 -9.1178 0 0
M  V30 9 C -0.6611 -9.1178 0 0 CFG=2
M  V30 10 C 0.6687 -6.7906 0 0
M  V30 11 C 0.6687 -11.445 0 0
M  V30 12 C 4.6583 -6.0149 0 0 CFG=1
M  V30 13 C 1.9986 -6.0149 0 0
M  V30 14 C 5.9881 -8.3421 0 0
M  V30 15 C -0.6611 -7.5778 0 0
M  V30 16 C -0.6611 -10.6693 0 0 CFG=1
M  V30 17 C -1.9909 -8.3421 0 0
M  V30 18 O -0.6649 -6.0187 0 0
M  V30 19 C 5.9881 -6.7906 0 0 CFG=2
M  V30 20 C 4.6583 -4.4596 0 0
M  V30 21 C -1.9909 -11.445 0 0
M  V30 22 C -3.3208 -9.1178 0 0
M  V30 23 C 7.3256 -7.5587 0 0
M  V30 24 C 7.3218 -6.0149 0 0
M  V30 25 C 5.9881 -3.6838 0 0 CFG=2
M  V30 26 C -3.5539 -12.3469 0 0
M  V30 27 C -1.9909 -12.9851 0 0
M  V30 28 C -3.3208 -10.6693 0 0 CFG=2
M  V30 29 C 7.3218 -4.4596 0 0
M  V30 30 C 5.9881 -2.1438 0 0
M  V30 31 C 7.3256 -2.9157 0 0
M  V30 32 O -4.6583 -11.4374 0 0
M  V30 33 O 7.3256 -1.3757 0 0
M  V30 34 O 4.6545 -1.3757 0 0
M  V30 35 C -5.9919 -10.6693 0 0
M  V30 36 C -7.3256 -11.4374 0 0
M  V30 37 O -5.9919 -9.1293 0 0
M  V30 END ATOM
M  V30 BEGIN BOND
M  V30 1 1 2 1 CFG=1
M  V30 2 1 2 3
M  V30 3 1 4 2
M  V30 4 1 2 5
M  V30 5 1 3 6 CFG=3
M  V30 6 1 3 7
M  V30 7 1 3 8
M  V30 8 1 9 4
M  V30 9 1 4 10 CFG=1
M  V30 10 1 5 11
M  V30 11 1 12 7
M  V30 12 2 7 13
M  V30 13 1 8 14
M  V30 14 1 9 15 CFG=1
M  V30 15 1 9 16
M  V30 16 1 9 17
M  V30 17 1 10 13
M  V30 18 2 10 18
M  V30 19 1 16 11 CFG=1
M  V30 20 1 12 19
M  V30 21 1 12 20 CFG=3
M  V30 22 1 19 14
M  V30 23 1 16 21
M  V30 24 1 17 22
M  V30 25 1 19 23 CFG=1
M  V30 26 1 19 24
M  V30 27 1 25 20
M  V30 28 1 21 26
M  V30 29 1 21 27
M  V30 30 1 28 21
M  V30 31 1 28 22
M  V30 32 1 24 29
M  V30 33 1 25 29
M  V30 34 1 25 30 CFG=1
M  V30 35 1 25 31 CFG=3
M  V30 36 1 28 32 CFG=1
M  V30 37 1 30 33
M  V30 38 2 30 34
M  V30 39 1 32 35
M  V30 40 1 35 36
M  V30 41 2 35 37
M  V30 END BOND
M  V30 END CTAB
M  END
>  <ID>
62

>  <PREFERRED_NAME>
acetoxolone

>  <CAS_RN>
6277-14-1

>  <SYNONYMS>
acetoxolone
acetylglycyrrhetic acid
acetylglycyrrhetinic acid
glycyrrhetic acid acetate
glycyrrhetinic acid acetate
glycyrrhetinyl acetate

>  <URL>
http://drugcentral.org/drugcard/62/view

$$$$
acetrizoic acid
  -INDIGO-05122016302D          

  0  0  0     0  0            999 V3000
M  V30 BEGIN CTAB
M  V30 COUNTS 16 16 0 0 0
M  V30 BEGIN ATOM
M  V30 1 N -0.6649 -7.5357 0 0
M  V30 2 C -1.9986 -8.3038 0 0
M  V30 3 C -0.6649 -5.9957 0 0
M  V30 4 C -3.336 -7.5357 0 0
M  V30 5 O -1.9986 -9.8438 0 0
M  V30 6 C 0.6649 -5.2238 0 0
M  V30 7 C -2.0024 -5.2238 0 0
M  V30 8 I 1.9986 -5.9957 0 0
M  V30 9 C 0.6649 -3.6838 0 0
M  V30 10 I -3.336 -5.9957 0 0
M  V30 11 C -2.0024 -3.6838 0 0
M  V30 12 C 1.9986 -2.9157 0 0
M  V30 13 C -0.6649 -2.9157 0 0
M  V30 14 O 3.3322 -3.6838 0 0
M  V30 15 O 1.9986 -1.3757 0 0
M  V30 16 I -0.6649 -1.3757 0 0
M  V30 END ATOM
M  V30 BEGIN BOND
M  V30 1 1 1 2
M  V30 2 1 1 3
M  V30 3 1 2 4
M  V30 4 2 2 5
M  V30 5 2 3 6
M  V30 6 1 3 7
M  V30 7 1 6 8
M  V30 8 1 6 9
M  V30 9 1 7 10
M  V30 10 2 7 11
M  V30 11 1 9 12
M  V30 12 2 9 13
M  V30 13 1 11 13
M  V30 14 1 12 14
M  V30 15 2 12 15
M  V30 16 1 13 16
M  V30 END BOND
M  V30 END CTAB
M  END
>  <ID>
63

>  <PREFERRED_NAME>
acetrizoic acid

>  <CAS_RN>
85-36-9

>  <SYNONYMS>
acetrizoate sodium
sodium acetrizoate
acetrizoic acid
opacaron
urokon
urokonic acid

>  <URL>
http://drugcentral.org/drugcard/63/view

$$$$
acetylcarnitine
  -INDIGO-05122016302D          

  0  0  0     0  0            999 V3000
M  V30 BEGIN CTAB
M  V30 COUNTS 14 13 0 0 0
M  V30 BEGIN ATOM
M  V30 1 C 1.1624 -7.2536 0 0
M  V30 2 C -0.1721 -6.485 0 0 CFG=1
M  V30 3 N 2.4969 -6.485 0 0 CHG=1
M  V30 4 C -1.5065 -7.2536 0 0
M  V30 5 O -0.1721 -3.686 0 0
M  V30 6 C 3.8314 -7.2536 0 0
M  V30 7 C 2.4969 -4.9441 0 0
M  V30 8 C 4.1717 -5.5176 0 0
M  V30 9 C -2.841 -6.485 0 0
M  V30 10 C -1.5027 -2.9175 0 0
M  V30 11 O -4.1755 -7.2536 0 0 CHG=-1
M  V30 12 O -2.841 -4.9441 0 0
M  V30 13 C -2.8525 -3.6631 0 0
M  V30 14 O -1.5027 -1.3765 0 0
M  V30 END ATOM
M  V30 BEGIN BOND
M  V30 1 1 2 1
M  V30 2 1 1 3
M  V30 3 1 2 4
M  V30 4 1 2 5 CFG=1
M  V30 5 1 3 6
M  V30 6 1 3 7
M  V30 7 1 3 8
M  V30 8 1 4 9
M  V30 9 1 5 10
M  V30 10 1 9 11
M  V30 11 2 9 12
M  V30 12 1 10 13
M  V30 13 2 10 14
M  V30 END BOND
M  V30 END CTAB
M  END
>  <ID>
64

>  <PREFERRED_NAME>
acetylcarnitine

>  <CAS_RN>
3040-38-8

>  <SYNONYMS>
acetylcarnitine
L-Acetylcarnitine
levocarnitine acetyl
O-Acetylcarnitine

>  <URL>
http://drugcentral.org/drugcard/64/view

$$$$
acetylcholine
  -INDIGO-05122016300D          

  0  0  0     0  0            999 V3000
M  V30 BEGIN CTAB
M  V30 COUNTS 10 9 0 0 0
M  V30 BEGIN ATOM
M  V30 1 C 0 0 0 0
M  V30 2 C 0 0 0 0
M  V30 3 O 0 0 0 0
M  V30 4 O 0 0 0 0
M  V30 5 C 0 0 0 0
M  V30 6 C 0 0 0 0
M  V30 7 N 0 0 0 0 CHG=1
M  V30 8 C 0 0 0 0
M  V30 9 C 0 0 0 0
M  V30 10 C 0 0 0 0
M  V30 END ATOM
M  V30 BEGIN BOND
M  V30 1 1 1 2
M  V30 2 2 2 3
M  V30 3 1 2 4
M  V30 4 1 4 5
M  V30 5 1 5 6
M  V30 6 1 6 7
M  V30 7 1 7 8
M  V30 8 1 7 9
M  V30 9 1 7 10
M  V30 END BOND
M  V30 END CTAB
M  END
>  <ID>
65

>  <PREFERRED_NAME>
acetylcholine

>  <CAS_RN>
51-84-3

>  <SYNONYMS>
acetylcholine
acetylcholine chloride

>  <URL>
http://drugcentral.org/drugcard/65/view

$$$$
acetylcysteine
  -INDIGO-05122016300D          

  0  0  0     0  0            999 V3000
M  V30 BEGIN CTAB
M  V30 COUNTS 10 9 0 0 1
M  V30 BEGIN ATOM
M  V30 1 C 0 0 0 0
M  V30 2 C 0 0 0 0
M  V30 3 O 0 0 0 0
M  V30 4 N 0 0 0 0
M  V30 5 C 0 0 0 0 CFG=1
M  V30 6 C 0 0 0 0
M  V30 7 S 0 0 0 0
M  V30 8 C 0 0 0 0
M  V30 9 O 0 0 0 0
M  V30 10 O 0 0 0 0
M  V30 END ATOM
M  V30 BEGIN BOND
M  V30 1 1 1 2
M  V30 2 2 2 3
M  V30 3 1 2 4
M  V30 4 1 4 5
M  V30 5 1 5 6
M  V30 6 1 6 7
M  V30 7 1 5 8
M  V30 8 1 8 9
M  V30 9 2 8 10
M  V30 END BOND
M  V30 END CTAB
M  END
>  <ID>
66

>  <PREFERRED_NAME>
acetylcysteine

>  <CAS_RN>
616-91-1

>  <SYNONYMS>
N-Acetylcysteine
acetylcysteine
acetadote
acetilcysteina
L-Acetylcysteine

>  <URL>
http://drugcentral.org/drugcard/66/view

$$$$
acetyldigitoxin
  -INDIGO-05122016302D          

  0  0  0     0  0            999 V3000
M  V30 BEGIN CTAB
M  V30 COUNTS 57 64 0 0 0
M  V30 BEGIN ATOM
M  V30 1 O 11.9952 -10.4284 0 0
M  V30 2 C 11.9952 -8.8884 0 0 CFG=1
M  V30 3 C 10.6653 -9.6642 0 0 CFG=1
M  V30 4 C 11.9952 -7.337 0 0 CFG=1
M  V30 5 C 14.6586 -8.8884 0 0
M  V30 6 C 9.3355 -8.8884 0 0 CFG=1
M  V30 7 C 10.6653 -11.2156 0 0
M  V30 8 C 11.9952 -5.797 0 0
M  V30 9 C 13.3288 -6.5574 0 0 CFG=2
M  V30 10 C 10.6653 -6.5574 0 0
M  V30 11 C 14.6586 -7.337 0 0
M  V30 12 C 8.0057 -9.6642 0 0 CFG=2
M  V30 13 C 9.3355 -7.337 0 0
M  V30 14 C 9.3355 -11.9913 0 0
M  V30 15 C 13.3288 -5.0174 0 0
M  V30 16 C 8.0057 -8.1242 0 0
M  V30 17 C 8.0057 -11.2156 0 0 CFG=2
M  V30 18 C 6.6759 -8.8884 0 0
M  V30 19 C 14.6013 -4.0774 0 0
M  V30 20 C 12.106 -4.0774 0 0
M  V30 21 C 6.6759 -11.9913 0 0
M  V30 22 C 5.3461 -9.6642 0 0
M  V30 23 O 14.158 -2.6367 0 0
M  V30 24 C 12.6066 -2.6367 0 0
M  V30 25 C 5.3461 -11.2156 0 0 CFG=2
M  V30 26 O 11.72 -1.3757 0 0
M  V30 27 O 4.0124 -11.9875 0 0
M  V30 28 C 2.6788 -11.2156 0 0 CFG=1
M  V30 29 C 1.3451 -11.9875 0 0
M  V30 30 O 2.6788 -9.6756 0 0
M  V30 31 C 0.0115 -11.2156 0 0 CFG=2
M  V30 32 C 1.3451 -8.9075 0 0 CFG=1
M  V30 33 O -1.326 -11.9875 0 0
M  V30 34 C 0.0115 -9.6756 0 0 CFG=1
M  V30 35 C 1.3451 -7.3675 0 0
M  V30 36 O -1.326 -8.9075 0 0
M  V30 37 C -2.6597 -9.6756 0 0 CFG=1
M  V30 38 C -3.9895 -8.9075 0 0
M  V30 39 O -2.6597 -11.2156 0 0
M  V30 40 C -5.3269 -9.6756 0 0 CFG=2
M  V30 41 C -3.9895 -11.9875 0 0 CFG=1
M  V30 42 O -6.6606 -8.9075 0 0
M  V30 43 C -5.3269 -11.2156 0 0 CFG=1
M  V30 44 C -3.9895 -13.5275 0 0
M  V30 45 O -6.6606 -11.9875 0 0
M  V30 46 C -7.9942 -11.2156 0 0 CFG=1
M  V30 47 C -9.324 -11.9875 0 0
M  V30 48 O -7.9942 -9.6756 0 0
M  V30 49 C -10.6615 -11.2156 0 0 CFG=2
M  V30 50 C -9.324 -8.9075 0 0 CFG=1
M  V30 51 O -11.9952 -11.9875 0 0
M  V30 52 C -10.6615 -9.6756 0 0 CFG=1
M  V30 53 C -9.324 -7.3675 0 0
M  V30 54 C -13.3288 -11.2156 0 0
M  V30 55 O -11.9952 -8.9075 0 0
M  V30 56 C -14.6625 -11.9875 0 0
M  V30 57 O -13.3288 -9.6756 0 0
M  V30 END ATOM
M  V30 BEGIN BOND
M  V30 1 1 2 1 CFG=1
M  V30 2 1 3 2
M  V30 3 1 2 4
M  V30 4 1 2 5
M  V30 5 1 6 3
M  V30 6 1 3 7 CFG=3
M  V30 7 1 4 8 CFG=1
M  V30 8 1 4 9
M  V30 9 1 4 10
M  V30 10 1 5 11
M  V30 11 1 12 6
M  V30 12 1 6 13 CFG=1
M  V30 13 1 7 14
M  V30 14 1 9 11 CFG=1
M  V30 15 1 9 15
M  V30 16 1 10 13
M  V30 17 1 12 16 CFG=1
M  V30 18 1 17 12
M  V30 19 1 12 18
M  V30 20 1 17 14
M  V30 21 1 15 19
M  V30 22 2 15 20
M  V30 23 1 17 21 CFG=3
M  V30 24 1 18 22
M  V30 25 1 19 23
M  V30 26 1 20 24
M  V30 27 1 25 21
M  V30 28 1 25 22
M  V30 29 1 23 24
M  V30 30 2 24 26
M  V30 31 1 25 27 CFG=1
M  V30 32 1 28 27 CFG=1
M  V30 33 1 28 29
M  V30 34 1 28 30
M  V30 35 1 31 29
M  V30 36 1 32 30
M  V30 37 1 31 33 CFG=3
M  V30 38 1 31 34
M  V30 39 1 34 32
M  V30 40 1 32 35 CFG=1
M  V30 41 1 34 36 CFG=3
M  V30 42 1 37 36 CFG=3
M  V30 43 1 37 38
M  V30 44 1 37 39
M  V30 45 1 40 38
M  V30 46 1 41 39
M  V30 47 1 40 42 CFG=1
M  V30 48 1 43 40
M  V30 49 1 41 43
M  V30 50 1 41 44 CFG=3
M  V30 51 1 43 45 CFG=1
M  V30 52 1 46 45 CFG=1
M  V30 53 1 46 47
M  V30 54 1 46 48
M  V30 55 1 49 47
M  V30 56 1 50 48
M  V30 57 1 49 51 CFG=3
M  V30 58 1 52 49
M  V30 59 1 52 50
M  V30 60 1 50 53 CFG=1
M  V30 61 1 51 54
M  V30 62 1 52 55 CFG=3
M  V30 63 1 54 56
M  V30 64 2 54 57
M  V30 END BOND
M  V30 END CTAB
M  END
>  <ID>
67

>  <PREFERRED_NAME>
acetyldigitoxin

>  <CAS_RN>
1111-39-3

>  <SYNONYMS>
acetyldigitoxin
acylanid
Desglucolanatoside A
alpha-Acetyldigitoxin

>  <URL>
http://drugcentral.org/drugcard/67/view

$$$$
acetyldigoxin
  -INDIGO-05122016302D          

  0  0  0     0  0            999 V3000
M  V30 BEGIN CTAB
M  V30 COUNTS 58 65 0 0 0
M  V30 BEGIN ATOM
M  V30 1 O 11.7469 -10.4132 0 0
M  V30 2 C 11.7469 -8.8732 0 0 CFG=1
M  V30 3 C 10.417 -9.649 0 0 CFG=1
M  V30 4 C 11.7469 -7.3179 0 0 CFG=1
M  V30 5 C 14.4104 -8.8732 0 0
M  V30 6 C 9.0872 -8.8732 0 0 CFG=1
M  V30 7 C 10.417 -11.2004 0 0
M  V30 8 C 11.7469 -5.7129 0 0
M  V30 9 C 13.0767 -6.5422 0 0 CFG=2
M  V30 10 C 10.417 -6.5422 0 0 CFG=1
M  V30 11 C 14.4104 -7.3179 0 0
M  V30 12 C 7.7574 -9.649 0 0 CFG=2
M  V30 13 C 9.0872 -7.3179 0 0
M  V30 14 C 9.0872 -11.9762 0 0
M  V30 15 C 13.6346 -5.0174 0 0
M  V30 16 O 10.417 -5.0022 0 0
M  V30 17 C 7.7574 -8.1089 0 0
M  V30 18 C 7.7574 -11.2004 0 0 CFG=2
M  V30 19 C 6.4275 -8.8732 0 0
M  V30 20 C 14.9071 -4.0736 0 0
M  V30 21 C 12.4118 -4.0736 0 0
M  V30 22 C 6.4275 -11.9762 0 0
M  V30 23 C 5.0977 -9.649 0 0
M  V30 24 O 14.4639 -2.6329 0 0
M  V30 25 C 12.9124 -2.6329 0 0
M  V30 26 C 5.0977 -11.2004 0 0 CFG=2
M  V30 27 O 12.0258 -1.3757 0 0
M  V30 28 O 3.764 -11.9685 0 0
M  V30 29 C 2.4304 -11.2004 0 0 CFG=1
M  V30 30 C 1.0967 -11.9685 0 0
M  V30 31 O 2.4304 -9.6604 0 0
M  V30 32 C -0.2407 -11.2004 0 0 CFG=2
M  V30 33 C 1.0967 -8.8885 0 0 CFG=1
M  V30 34 O -1.5744 -11.9685 0 0
M  V30 35 C -0.2407 -9.6604 0 0 CFG=1
M  V30 36 C 1.0967 -7.3485 0 0
M  V30 37 O -1.5744 -8.8885 0 0
M  V30 38 C -2.9081 -9.6604 0 0 CFG=1
M  V30 39 C -4.2379 -8.8885 0 0
M  V30 40 O -2.9081 -11.2004 0 0
M  V30 41 C -5.5754 -9.6604 0 0 CFG=2
M  V30 42 C -4.2379 -11.9685 0 0 CFG=1
M  V30 43 O -6.909 -8.8885 0 0
M  V30 44 C -5.5754 -11.2004 0 0 CFG=1
M  V30 45 C -4.2379 -13.5085 0 0
M  V30 46 O -6.909 -11.9685 0 0
M  V30 47 C -8.2427 -11.2004 0 0 CFG=1
M  V30 48 C -9.5725 -11.9685 0 0
M  V30 49 O -8.2427 -9.6604 0 0
M  V30 50 C -10.91 -11.2004 0 0 CFG=2
M  V30 51 C -9.5725 -8.8885 0 0 CFG=1
M  V30 52 O -12.2437 -11.9685 0 0
M  V30 53 C -10.91 -9.6604 0 0 CFG=1
M  V30 54 C -9.5725 -7.3485 0 0
M  V30 55 O -12.2437 -8.8885 0 0
M  V30 56 C -13.5773 -9.6604 0 0
M  V30 57 C -14.911 -8.8885 0 0
M  V30 58 O -13.5773 -11.2004 0 0
M  V30 END ATOM
M  V30 BEGIN BOND
M  V30 1 1 2 1 CFG=1
M  V30 2 1 3 2
M  V30 3 1 2 4
M  V30 4 1 2 5
M  V30 5 1 6 3
M  V30 6 1 3 7 CFG=3
M  V30 7 1 4 8 CFG=1
M  V30 8 1 4 9
M  V30 9 1 4 10
M  V30 10 1 5 11
M  V30 11 1 12 6
M  V30 12 1 6 13 CFG=1
M  V30 13 1 7 14
M  V30 14 1 9 11 CFG=1
M  V30 15 1 9 15
M  V30 16 1 10 13
M  V30 17 1 10 16 CFG=1
M  V30 18 1 12 17 CFG=1
M  V30 19 1 18 12
M  V30 20 1 12 19
M  V30 21 1 18 14
M  V30 22 1 15 20
M  V30 23 2 15 21
M  V30 24 1 18 22 CFG=3
M  V30 25 1 19 23
M  V30 26 1 20 24
M  V30 27 1 21 25
M  V30 28 1 26 22
M  V30 29 1 26 23
M  V30 30 1 24 25
M  V30 31 2 25 27
M  V30 32 1 26 28 CFG=1
M  V30 33 1 29 28 CFG=1
M  V30 34 1 29 30
M  V30 35 1 29 31
M  V30 36 1 32 30
M  V30 37 1 33 31
M  V30 38 1 32 34 CFG=3
M  V30 39 1 35 32
M  V30 40 1 33 35
M  V30 41 1 33 36 CFG=1
M  V30 42 1 35 37 CFG=3
M  V30 43 1 38 37 CFG=3
M  V30 44 1 38 39
M  V30 45 1 38 40
M  V30 46 1 41 39
M  V30 47 1 42 40
M  V30 48 1 41 43 CFG=1
M  V30 49 1 44 41
M  V30 50 1 44 42
M  V30 51 1 42 45 CFG=3
M  V30 52 1 44 46 CFG=1
M  V30 53 1 47 46 CFG=1
M  V30 54 1 47 48
M  V30 55 1 47 49
M  V30 56 1 50 48
M  V30 57 1 51 49
M  V30 58 1 50 52 CFG=3
M  V30 59 1 53 50
M  V30 60 1 53 51
M  V30 61 1 51 54 CFG=1
M  V30 62 1 53 55 CFG=3
M  V30 63 1 55 56
M  V30 64 1 56 57
M  V30 65 2 56 58
M  V30 END BOND
M  V30 END CTAB
M  END
>  <ID>
68

>  <PREFERRED_NAME>
acetyldigoxin

>  <CAS_RN>
5355-48-6

>  <SYNONYMS>
acetyldigoxin
novodigal
beta-Acetyldigoxin
beta acetyldigoxin

>  <URL>
http://drugcentral.org/drugcard/68/view

$$$$
acetyldihydrocodeine
  -INDIGO-05122016302D          

  0  0  0     0  0            999 V3000
M  V30 BEGIN CTAB
M  V30 COUNTS 25 29 0 0 0
M  V30 BEGIN ATOM
M  V30 1 O 3.7592 -8.2349 0 0
M  V30 2 C 5.0965 -7.4609 0 0
M  V30 3 C 2.4218 -7.4609 0 0 CFG=2
M  V30 4 C 6.4339 -8.2349 0 0
M  V30 5 O 5.0965 -5.9166 0 0
M  V30 6 C 0.8775 -7.4609 0 0 CFG=1
M  V30 7 C 3.192 -6.1388 0 0
M  V30 8 C 0.1035 -6.1388 0 0 CFG=2
M  V30 9 O -0.7204 -8.5261 0 0
M  V30 10 C 2.4218 -4.813 0 0
M  V30 11 C -1.4408 -6.1388 0 0
M  V30 12 C 0.8775 -4.813 0 0 CFG=1
M  V30 13 C -0.6629 -4.8053 0 0
M  V30 14 C -2.211 -7.4609 0 0
M  V30 15 C -2.211 -4.813 0 0
M  V30 16 C 0.1035 -3.4909 0 0 CFG=1
M  V30 17 C -0.6706 -2.1497 0 0
M  V30 18 C -3.7553 -7.4609 0 0
M  V30 19 C -1.4408 -3.4909 0 0
M  V30 20 C -3.7553 -4.813 0 0
M  V30 21 N 0.8737 -2.1497 0 0
M  V30 22 O -5.0927 -8.2349 0 0
M  V30 23 C -4.5294 -6.1388 0 0
M  V30 24 C 2.211 -1.3795 0 0
M  V30 25 C -6.4339 -7.4609 0 0
M  V30 END ATOM
M  V30 BEGIN BOND
M  V30 1 1 1 2
M  V30 2 1 2 4
M  V30 3 2 2 5
M  V30 4 1 3 1 CFG=3
M  V30 5 1 6 3
M  V30 6 1 3 7
M  V30 7 1 8 6
M  V30 8 1 6 9 CFG=3
M  V30 9 1 7 10
M  V30 10 1 8 11 CFG=3
M  V30 11 1 12 8
M  V30 12 1 8 13
M  V30 13 1 9 14
M  V30 14 1 12 10 CFG=3
M  V30 15 2 11 14
M  V30 16 1 11 15
M  V30 17 1 12 16
M  V30 18 1 13 17
M  V30 19 1 14 18
M  V30 20 1 15 19
M  V30 21 2 15 20
M  V30 22 1 16 19 CFG=1
M  V30 23 1 16 21
M  V30 24 1 17 21
M  V30 25 1 18 22
M  V30 26 2 18 23
M  V30 27 1 20 23
M  V30 28 1 21 24
M  V30 29 1 22 25
M  V30 END BOND
M  V30 END CTAB
M  END
>  <ID>
69

>  <PREFERRED_NAME>
acetyldihydrocodeine

>  <CAS_RN>
3861-72-1

>  <SYNONYMS>
acetyldihydrocodeine
acetylcodone
dihydrocodeine 6-acetate
dihydrothebacone
O-Acetyldihydrocodeine

>  <URL>
http://drugcentral.org/drugcard/69/view

$$$$
furalazine
  -INDIGO-05122016302D          

  0  0  0     0  0            999 V3000
M  V30 BEGIN CTAB
M  V30 COUNTS 17 18 0 0 0
M  V30 BEGIN ATOM
M  V30 1 C 1.4177 -3.6837 0 0
M  V30 2 C 0.0841 -4.4556 0 0
M  V30 3 C 2.7513 -4.4556 0 0
M  V30 4 C -1.2496 -3.6837 0 0
M  V30 5 O 4.0276 -3.5118 0 0
M  V30 6 C 3.1984 -5.8963 0 0
M  V30 7 C -2.5794 -4.4556 0 0
M  V30 8 N -1.2496 -2.1437 0 0
M  V30 9 C 5.2466 -4.4556 0 0
M  V30 10 C 4.7499 -5.8963 0 0
M  V30 11 N -3.9168 -3.6837 0 0
M  V30 12 N -2.5794 -1.3757 0 0
M  V30 13 N 6.5803 -3.6837 0 0 CHG=1
M  V30 14 C -3.9168 -2.1437 0 0
M  V30 15 O 6.5803 -2.1437 0 0
M  V30 16 O 7.9139 -4.4556 0 0 CHG=-1
M  V30 17 N -5.2505 -1.3757 0 0
M  V30 END ATOM
M  V30 BEGIN BOND
M  V30 1 2 1 2
M  V30 2 1 1 3
M  V30 3 1 2 4
M  V30 4 1 3 5
M  V30 5 2 3 6
M  V30 6 1 4 7
M  V30 7 2 4 8
M  V30 8 1 5 9
M  V30 9 1 6 10
M  V30 10 2 7 11
M  V30 11 1 8 12
M  V30 12 2 9 10
M  V30 13 1 9 13
M  V30 14 1 11 14
M  V30 15 2 12 14
M  V30 16 2 13 15
M  V30 17 1 13 16
M  V30 18 1 14 17
M  V30 END BOND
M  V30 END CTAB
M  END
>  <ID>
70

>  <PREFERRED_NAME>
furalazine

>  <CAS_RN>
1789-26-0

>  <SYNONYMS>
furatrizine
furalazine
nifuralazine
furalazin
panfuran

>  <URL>
http://drugcentral.org/drugcard/70/view

$$$$
acetylleucine
  -INDIGO-05122016302D          

  0  0  0     0  0            999 V3000
M  V30 BEGIN CTAB
M  V30 COUNTS 12 11 0 0 0
M  V30 BEGIN ATOM
M  V30 1 C 0.6683 -5.2206 0 0 CFG=1
M  V30 2 C -0.6645 -5.992 0 0
M  V30 3 N 0.6683 -3.6815 0 0
M  V30 4 C 2.0012 -5.992 0 0
M  V30 5 C -1.9974 -5.2206 0 0
M  V30 6 C 2.0012 -2.9139 0 0
M  V30 7 O 3.334 -5.2206 0 0
M  V30 8 O 2.0012 -7.5311 0 0
M  V30 9 C -3.334 -5.992 0 0
M  V30 10 C -1.9974 -3.6815 0 0
M  V30 11 C 3.334 -3.6815 0 0
M  V30 12 O 2.0012 -1.3748 0 0
M  V30 END ATOM
M  V30 BEGIN BOND
M  V30 1 1 1 2
M  V30 2 1 1 3 CFG=1
M  V30 3 1 1 4
M  V30 4 1 2 5
M  V30 5 1 3 6
M  V30 6 1 4 7
M  V30 7 2 4 8
M  V30 8 1 5 9
M  V30 9 1 5 10
M  V30 10 1 6 11
M  V30 11 2 6 12
M  V30 END BOND
M  V30 BEGIN COLLECTION
M  V30 MDLV30/STERAC1 ATOMS=(1 1)
M  V30 END COLLECTION
M  V30 END CTAB
M  END
>  <ID>
71

>  <PREFERRED_NAME>
acetylleucine

>  <CAS_RN>
99-15-0

>  <SYNONYMS>
acetylleucine
(S)-2-Acetamido-4-methylpentanoic acid
Acetyl-L-leucine
N-Acetylleucine

>  <URL>
http://drugcentral.org/drugcard/71/view

$$$$
acetylpheneturide
  -INDIGO-05122016302D          

  0  0  0     0  0            999 V3000
M  V30 BEGIN CTAB
M  V30 COUNTS 18 18 0 0 0
M  V30 BEGIN ATOM
M  V30 1 C -1.3345 -4.9441 0 0 CFG=2
M  V30 2 C -1.3345 -2.1451 0 0
M  V30 3 C 0 -5.7127 0 0
M  V30 4 C -2.669 -5.7127 0 0
M  V30 5 N 0 -1.3766 0 0
M  V30 6 O -2.669 -1.3766 0 0
M  V30 7 C 1.3345 -4.9441 0 0
M  V30 8 C -4.0035 -4.9441 0 0
M  V30 9 C -2.669 -7.2537 0 0
M  V30 10 C 1.3345 -2.1451 0 0
M  V30 11 C -5.338 -5.7127 0 0
M  V30 12 C -4.0035 -8.0261 0 0
M  V30 13 N 2.669 -1.3766 0 0
M  V30 14 O 1.3345 -3.6861 0 0
M  V30 15 C -5.338 -7.2537 0 0
M  V30 16 C 4.0035 -2.1451 0 0
M  V30 17 C 5.338 -1.3766 0 0
M  V30 18 O 4.0035 -3.6861 0 0
M  V30 END ATOM
M  V30 BEGIN BOND
M  V30 1 1 1 2
M  V30 2 1 1 3 CFG=3
M  V30 3 1 1 4
M  V30 4 1 2 5
M  V30 5 2 2 6
M  V30 6 1 3 7
M  V30 7 2 4 8
M  V30 8 1 4 9
M  V30 9 1 5 10
M  V30 10 1 8 11
M  V30 11 2 9 12
M  V30 12 1 10 13
M  V30 13 2 10 14
M  V30 14 2 11 15
M  V30 15 1 12 15
M  V30 16 1 13 16
M  V30 17 1 16 17
M  V30 18 2 16 18
M  V30 END BOND
M  V30 BEGIN COLLECTION
M  V30 MDLV30/STERAC1 ATOMS=(1 1)
M  V30 END COLLECTION
M  V30 END CTAB
M  END
>  <ID>
72

>  <PREFERRED_NAME>
acetylpheneturide

>  <CAS_RN>
13402-08-9

>  <SYNONYMS>
crampol
acetylpheneturide
(+/-)-Acetylpheneturide
P-3981

>  <URL>
http://drugcentral.org/drugcard/72/view

$$$$
acepromazine
  -INDIGO-05122016300D          

  0  0  0     0  0            999 V3000
M  V30 BEGIN CTAB
M  V30 COUNTS 23 25 0 0 0
M  V30 BEGIN ATOM
M  V30 1 C 0 0 0 0
M  V30 2 N 0 0 0 0
M  V30 3 C 0 0 0 0
M  V30 4 C 0 0 0 0
M  V30 5 C 0 0 0 0
M  V30 6 C 0 0 0 0
M  V30 7 N 0 0 0 0
M  V30 8 C 0 0 0 0
M  V30 9 C 0 0 0 0
M  V30 10 C 0 0 0 0
M  V30 11 C 0 0 0 0
M  V30 12 C 0 0 0 0
M  V30 13 C 0 0 0 0
M  V30 14 S 0 0 0 0
M  V30 15 C 0 0 0 0
M  V30 16 C 0 0 0 0
M  V30 17 C 0 0 0 0
M  V30 18 C 0 0 0 0
M  V30 19 C 0 0 0 0
M  V30 20 C 0 0 0 0
M  V30 21 C 0 0 0 0
M  V30 22 C 0 0 0 0
M  V30 23 O 0 0 0 0
M  V30 END ATOM
M  V30 BEGIN BOND
M  V30 1 1 1 2
M  V30 2 1 2 3
M  V30 3 1 2 4
M  V30 4 1 4 5
M  V30 5 1 5 6
M  V30 6 1 6 7
M  V30 7 1 7 8
M  V30 8 2 8 9
M  V30 9 1 9 10
M  V30 10 2 10 11
M  V30 11 1 11 12
M  V30 12 2 12 13
M  V30 13 1 8 13
M  V30 14 1 13 14
M  V30 15 1 14 15
M  V30 16 2 15 16
M  V30 17 1 16 17
M  V30 18 2 17 18
M  V30 19 1 18 19
M  V30 20 2 19 20
M  V30 21 1 7 20
M  V30 22 1 15 20
M  V30 23 1 18 21
M  V30 24 1 21 22
M  V30 25 2 21 23
M  V30 END BOND
M  V30 END CTAB
M  END
>  <ID>
73

>  <PREFERRED_NAME>
acepromazine

>  <CAS_RN>
61-00-7

>  <SYNONYMS>
acetylpromazine
acepromazin
acepromazine
acetacin
acetazin
acetazine
acetopromazine
azepromazine
acetopromazine maleate
acetopromazine maleate salt

>  <URL>
http://drugcentral.org/drugcard/73/view

$$$$
acetylsalicylic acid
  -INDIGO-05122016300D          

  0  0  0     0  0            999 V3000
M  V30 BEGIN CTAB
M  V30 COUNTS 13 13 0 0 0
M  V30 BEGIN ATOM
M  V30 1 C 0 0 0 0
M  V30 2 C 0 0 0 0
M  V30 3 O 0 0 0 0
M  V30 4 O 0 0 0 0
M  V30 5 C 0 0 0 0
M  V30 6 C 0 0 0 0
M  V30 7 C 0 0 0 0
M  V30 8 C 0 0 0 0
M  V30 9 C 0 0 0 0
M  V30 10 C 0 0 0 0
M  V30 11 C 0 0 0 0
M  V30 12 O 0 0 0 0
M  V30 13 O 0 0 0 0
M  V30 END ATOM
M  V30 BEGIN BOND
M  V30 1 1 1 2
M  V30 2 2 2 3
M  V30 3 1 2 4
M  V30 4 1 4 5
M  V30 5 2 5 6
M  V30 6 1 6 7
M  V30 7 2 7 8
M  V30 8 1 8 9
M  V30 9 2 9 10
M  V30 10 1 5 10
M  V30 11 1 10 11
M  V30 12 1 11 12
M  V30 13 2 11 13
M  V30 END BOND
M  V30 END CTAB
M  END
>  <ID>
74

>  <PREFERRED_NAME>
acetylsalicylic acid

>  <CAS_RN>
50-78-2

>  <SYNONYMS>
acetylsalisylic acid
aspirin
acetylsalicylic acid
aspirin sodium
aspirin magnesium
aspirin potassium
aspirin calcium
aspirin anhydride
aspirin lysine

>  <URL>
http://drugcentral.org/drugcard/74/view

$$$$
acipimox
  -INDIGO-05122016300D          

  0  0  0     0  0            999 V3000
M  V30 BEGIN CTAB
M  V30 COUNTS 11 11 0 0 0
M  V30 BEGIN ATOM
M  V30 1 C 0 0 0 0
M  V30 2 C 0 0 0 0
M  V30 3 C 0 0 0 0
M  V30 4 N 0 0 0 0
M  V30 5 C 0 0 0 0
M  V30 6 C 0 0 0 0
M  V30 7 N 0 0 0 0 CHG=1
M  V30 8 O 0 0 0 0 CHG=-1
M  V30 9 C 0 0 0 0
M  V30 10 O 0 0 0 0
M  V30 11 O 0 0 0 0
M  V30 END ATOM
M  V30 BEGIN BOND
M  V30 1 1 1 2
M  V30 2 2 2 3
M  V30 3 1 3 4
M  V30 4 2 4 5
M  V30 5 1 5 6
M  V30 6 2 6 7
M  V30 7 1 2 7
M  V30 8 1 7 8
M  V30 9 1 5 9
M  V30 10 1 9 10
M  V30 11 2 9 11
M  V30 END BOND
M  V30 END CTAB
M  END
>  <ID>
76

>  <PREFERRED_NAME>
acipimox

>  <CAS_RN>
51037-30-0

>  <SYNONYMS>
acipimox
olbemox
olbetam
methylpyrazinecarboxylic acid 4-oxide

>  <URL>
http://drugcentral.org/drugcard/76/view

$$$$
acitazanolast
  -INDIGO-05122016302D          

  0  0  0     0  0            999 V3000
M  V30 BEGIN CTAB
M  V30 COUNTS 17 18 0 0 0
M  V30 BEGIN ATOM
M  V30 1 N 1.9095 -4.453 0 0
M  V30 2 C 3.2424 -3.6816 0 0
M  V30 3 C 0.5767 -3.6816 0 0
M  V30 4 C 4.5752 -4.453 0 0
M  V30 5 O 3.2424 -2.1425 0 0
M  V30 6 C -0.7562 -4.453 0 0
M  V30 7 C 0.5767 -2.1425 0 0
M  V30 8 O 5.9119 -3.6816 0 0
M  V30 9 O 4.5752 -5.9921 0 0
M  V30 10 C -2.089 -3.6816 0 0
M  V30 11 C -0.7562 -1.3749 0 0
M  V30 12 C -2.089 -2.1425 0 0
M  V30 13 C -3.4219 -4.453 0 0
M  V30 14 N -3.9184 -5.8928 0 0
M  V30 15 N -4.6402 -3.5097 0 0
M  V30 16 N -5.4689 -5.8928 0 0
M  V30 17 N -5.9157 -4.453 0 0
M  V30 END ATOM
M  V30 BEGIN BOND
M  V30 1 1 1 2
M  V30 2 1 1 3
M  V30 3 1 2 4
M  V30 4 2 2 5
M  V30 5 1 3 6
M  V30 6 2 3 7
M  V30 7 1 4 8
M  V30 8 2 4 9
M  V30 9 2 6 10
M  V30 10 1 7 11
M  V30 11 1 10 12
M  V30 12 1 10 13
M  V30 13 2 11 12
M  V30 14 1 13 14
M  V30 15 2 13 15
M  V30 16 1 14 16
M  V30 17 1 15 17
M  V30 18 2 16 17
M  V30 END BOND
M  V30 END CTAB
M  END
>  <ID>
77

>  <PREFERRED_NAME>
acitazanolast

>  <CAS_RN>
114607-46-4

>  <SYNONYMS>
acitazanolast hydrate
WP-871
zepelin
acitazanolast

>  <URL>
http://drugcentral.org/drugcard/77/view

$$$$
acitretin
  -INDIGO-05122016302D          

  0  0  0     0  0            999 V3000
M  V30 BEGIN CTAB
M  V30 COUNTS 24 24 0 0 0
M  V30 BEGIN ATOM
M  V30 1 C -2.669 -2.9176 0 0
M  V30 2 C -1.3345 -3.6861 0 0
M  V30 3 C -4.0035 -3.6861 0 0
M  V30 4 C 0 -2.9176 0 0
M  V30 5 C -5.338 -2.9176 0 0
M  V30 6 C -4.0035 -5.2271 0 0
M  V30 7 C 1.3345 -3.6861 0 0
M  V30 8 C 0 -1.3766 0 0
M  V30 9 C -5.338 -1.3766 0 0
M  V30 10 C -6.6725 -3.6861 0 0
M  V30 11 C -2.669 -5.9995 0 0
M  V30 12 C -5.338 -5.9995 0 0
M  V30 13 C 2.669 -2.9176 0 0
M  V30 14 C -8.0108 -2.9176 0 0
M  V30 15 C -6.6725 -5.2271 0 0
M  V30 16 C 4.0035 -3.6861 0 0
M  V30 17 O -8.0108 -5.9995 0 0
M  V30 18 C 5.338 -2.9176 0 0
M  V30 19 C -9.3453 -5.2271 0 0
M  V30 20 C 6.6725 -3.6861 0 0
M  V30 21 C 5.338 -1.3766 0 0
M  V30 22 C 8.007 -2.9176 0 0
M  V30 23 O 9.3415 -3.6861 0 0
M  V30 24 O 8.007 -1.3766 0 0
M  V30 END ATOM
M  V30 BEGIN BOND
M  V30 1 2 1 2
M  V30 2 1 1 3
M  V30 3 1 2 4
M  V30 4 2 3 5
M  V30 5 1 3 6
M  V30 6 2 4 7
M  V30 7 1 4 8
M  V30 8 1 5 9
M  V30 9 1 5 10
M  V30 10 1 6 11
M  V30 11 2 6 12
M  V30 12 1 7 13
M  V30 13 1 10 14
M  V30 14 2 10 15
M  V30 15 1 12 15
M  V30 16 2 13 16
M  V30 17 1 15 17
M  V30 18 1 16 18
M  V30 19 1 17 19
M  V30 20 2 18 20
M  V30 21 1 18 21
M  V30 22 1 20 22
M  V30 23 1 22 23
M  V30 24 2 22 24
M  V30 END BOND
M  V30 END CTAB
M  END
>  <ID>
78

>  <PREFERRED_NAME>
acitretin

>  <CAS_RN>
55079-83-9

>  <SYNONYMS>
acitretin
acitretinoin
etretin
neotigason
soriatane
isoacitretin
isoetretin

>  <URL>
http://drugcentral.org/drugcard/78/view

$$$$
aclarubicin
  -INDIGO-05122016302D          

  0  0  0     0  0            999 V3000
M  V30 BEGIN CTAB
M  V30 COUNTS 58 64 0 0 0
M  V30 BEGIN ATOM
M  V30 1 C -0.6765 -21.4217 0 0
M  V30 2 O 0.6574 -22.1898 0 0
M  V30 3 O -2.0103 -22.1898 0 0
M  V30 4 C -0.6765 -19.8815 0 0 CFG=2
M  V30 5 C 1.9912 -21.4217 0 0
M  V30 6 C -2.0065 -19.1056 0 0
M  V30 7 C 0.6535 -19.1056 0 0 CFG=2
M  V30 8 C -2.0065 -17.554 0 0
M  V30 9 C -3.3365 -19.8815 0 0
M  V30 10 C 1.9874 -19.8739 0 0
M  V30 11 O 0.6535 -20.6459 0 0
M  V30 12 C 0.6535 -17.554 0 0
M  V30 13 C -0.6765 -16.7781 0 0 CFG=2
M  V30 14 C -3.3365 -16.7781 0 0
M  V30 15 C -4.6703 -19.1056 0 0
M  V30 16 C 3.3212 -19.1056 0 0
M  V30 17 O -0.6765 -15.2379 0 0
M  V30 18 O -3.3365 -15.2379 0 0
M  V30 19 C -4.6703 -17.554 0 0
M  V30 20 C -6.0004 -19.8815 0 0
M  V30 21 C 0.6574 -14.4658 0 0 CFG=1
M  V30 22 C -6.0004 -16.7781 0 0
M  V30 23 O -6.0004 -21.4217 0 0
M  V30 24 C -7.3304 -19.1056 0 0
M  V30 25 C 1.9912 -15.2379 0 0
M  V30 26 O 0.6574 -12.9256 0 0
M  V30 27 O -6.0004 -15.2379 0 0
M  V30 28 C -7.3304 -17.554 0 0
M  V30 29 C -8.6604 -19.8815 0 0
M  V30 30 C 3.325 -14.4658 0 0 CFG=2
M  V30 31 C 1.9912 -12.1574 0 0 CFG=2
M  V30 32 C -8.6604 -16.7781 0 0
M  V30 33 C -9.9904 -19.1056 0 0
M  V30 34 N 4.6589 -15.2379 0 0
M  V30 35 C 3.325 -12.9256 0 0 CFG=1
M  V30 36 C 1.9912 -10.6172 0 0
M  V30 37 O -8.6604 -15.2379 0 0
M  V30 38 C -9.9904 -17.554 0 0
M  V30 39 C 5.9965 -14.4658 0 0
M  V30 40 C 4.6589 -16.7781 0 0
M  V30 41 O 4.6589 -12.1574 0 0
M  V30 42 C 4.6589 -10.6172 0 0 CFG=1
M  V30 43 C 3.325 -9.849 0 0
M  V30 44 O 5.9927 -9.8452 0 0
M  V30 45 C 3.325 -8.305 0 0 CFG=2
M  V30 46 C 5.9927 -8.3088 0 0 CFG=2
M  V30 47 O 1.9912 -7.5368 0 0
M  V30 48 C 4.6589 -7.5368 0 0 CFG=1
M  V30 49 C 7.3266 -7.5368 0 0
M  V30 50 O 4.6589 -5.9965 0 0
M  V30 51 C 5.9927 -5.2245 0 0 CFG=2
M  V30 52 O 5.9927 -3.6843 0 0
M  V30 53 C 7.3227 -5.9965 0 0
M  V30 54 C 7.3227 -2.9161 0 0 CFG=1
M  V30 55 C 8.6604 -5.2245 0 0
M  V30 56 C 7.3227 -1.3759 0 0
M  V30 57 C 8.6604 -3.6843 0 0
M  V30 58 O 9.9904 -2.9161 0 0
M  V30 END ATOM
M  V30 BEGIN BOND
M  V30 1 1 1 2
M  V30 2 2 1 3
M  V30 3 1 2 5
M  V30 4 1 4 1 CFG=3
M  V30 5 1 4 6
M  V30 6 1 7 4
M  V30 7 1 6 8
M  V30 8 2 6 9
M  V30 9 1 7 10 CFG=3
M  V30 10 1 7 11 CFG=1
M  V30 11 1 7 12
M  V30 12 1 13 8
M  V30 13 2 8 14
M  V30 14 1 9 15
M  V30 15 1 10 16
M  V30 16 1 13 12
M  V30 17 1 13 17 CFG=1
M  V30 18 1 14 18
M  V30 19 1 14 19
M  V30 20 2 15 19
M  V30 21 1 15 20
M  V30 22 1 21 17 CFG=3
M  V30 23 1 19 22
M  V30 24 2 20 23
M  V30 25 1 20 24
M  V30 26 1 21 25
M  V30 27 1 21 26
M  V30 28 2 22 27
M  V30 29 1 22 28
M  V30 30 1 24 28
M  V30 31 2 24 29
M  V30 32 1 30 25
M  V30 33 1 31 26
M  V30 34 2 28 32
M  V30 35 1 29 33
M  V30 36 1 30 34 CFG=1
M  V30 37 1 30 35
M  V30 38 1 35 31
M  V30 39 1 31 36 CFG=1
M  V30 40 1 32 37
M  V30 41 1 32 38
M  V30 42 2 33 38
M  V30 43 1 34 39
M  V30 44 1 34 40
M  V30 45 1 35 41 CFG=1
M  V30 46 1 42 41 CFG=1
M  V30 47 1 42 43
M  V30 48 1 42 44
M  V30 49 1 45 43
M  V30 50 1 46 44
M  V30 51 1 45 47 CFG=3
M  V30 52 1 48 45
M  V30 53 1 48 46
M  V30 54 1 46 49 CFG=3
M  V30 55 1 48 50 CFG=3
M  V30 56 1 51 50 CFG=3
M  V30 57 1 51 52
M  V30 58 1 51 53
M  V30 59 1 54 52
M  V30 60 1 53 55
M  V30 61 1 54 56 CFG=1
M  V30 62 1 54 57
M  V30 63 1 55 57
M  V30 64 2 57 58
M  V30 END BOND
M  V30 END CTAB
M  END
>  <ID>
80

>  <PREFERRED_NAME>
aclarubicin

>  <CAS_RN>
57576-44-0

>  <SYNONYMS>
aclacinomycin
Aclacinomycin A
aclacur
aclarubicin
Antibiotic 3082A
aclarubicin hydrochloride
aclarubicin HCl

>  <URL>
http://drugcentral.org/drugcard/80/view

$$$$
aclatonium
  -INDIGO-05122016302D          

  0  0  0     0  0            999 V3000
M  V30 BEGIN CTAB
M  V30 COUNTS 15 14 0 0 0
M  V30 BEGIN ATOM
M  V30 1 C 2.669 -3.6861 0 0 CFG=2
M  V30 2 C 1.3345 -2.9175 0 0
M  V30 3 O 2.669 -5.2271 0 0
M  V30 4 C 4.0035 -2.9175 0 0
M  V30 5 O 0 -3.6861 0 0
M  V30 6 O 1.3345 -1.3765 0 0
M  V30 7 C 4.0035 -5.9995 0 0
M  V30 8 C -1.3345 -2.9175 0 0
M  V30 9 C 5.338 -5.2271 0 0
M  V30 10 O 4.0035 -7.5405 0 0
M  V30 11 C -2.669 -3.6861 0 0
M  V30 12 N -4.0035 -2.9175 0 0 CHG=1
M  V30 13 C -5.338 -3.6861 0 0
M  V30 14 C -4.0035 -1.3765 0 0
M  V30 15 C -5.338 -2.1451 0 0
M  V30 END ATOM
M  V30 BEGIN BOND
M  V30 1 1 1 2
M  V30 2 1 1 3
M  V30 3 1 1 4 CFG=1
M  V30 4 1 2 5
M  V30 5 2 2 6
M  V30 6 1 3 7
M  V30 7 1 5 8
M  V30 8 1 7 9
M  V30 9 2 7 10
M  V30 10 1 8 11
M  V30 11 1 11 12
M  V30 12 1 12 13
M  V30 13 1 12 14
M  V30 14 1 12 15
M  V30 END BOND
M  V30 BEGIN COLLECTION
M  V30 MDLV30/STERAC1 ATOMS=(1 1)
M  V30 END COLLECTION
M  V30 END CTAB
M  END
>  <ID>
81

>  <PREFERRED_NAME>
aclatonium

>  <CAS_RN>
55077-25-3

>  <SYNONYMS>
aclatonium
aclatonium napadisilate
abovis

>  <URL>
http://drugcentral.org/drugcard/81/view

$$$$
acrivastine
  -INDIGO-05122016302D          

  0  0  0     0  0            999 V3000
M  V30 BEGIN CTAB
M  V30 COUNTS 26 28 0 0 0
M  V30 BEGIN ATOM
M  V30 1 C -0.5847 -9.0757 0 0
M  V30 2 C 0.7528 -8.3038 0 0
M  V30 3 C -1.9183 -8.3038 0 0
M  V30 4 C -0.5847 -10.6157 0 0
M  V30 5 C 2.0865 -9.0757 0 0
M  V30 6 N -1.9183 -6.7638 0 0
M  V30 7 C -3.2482 -9.0757 0 0
M  V30 8 C -1.9183 -11.3838 0 0
M  V30 9 C 0.749 -11.3838 0 0
M  V30 10 N 3.4201 -8.3038 0 0
M  V30 11 C -3.2482 -5.9957 0 0
M  V30 12 C -4.5856 -8.3038 0 0
M  V30 13 C -1.9183 -12.9238 0 0
M  V30 14 C 0.749 -12.9238 0 0
M  V30 15 C 4.6391 -9.2477 0 0
M  V30 16 C 3.9169 -6.8631 0 0
M  V30 17 C -3.2482 -4.4557 0 0
M  V30 18 C -4.5856 -6.7638 0 0
M  V30 19 C -0.5847 -13.6957 0 0
M  V30 20 C 5.9155 -8.3038 0 0
M  V30 21 C 5.4684 -6.8631 0 0
M  V30 22 C -4.5818 -3.6838 0 0
M  V30 23 C -0.5847 -15.2357 0 0
M  V30 24 C -4.5818 -2.1438 0 0
M  V30 25 O -5.9155 -1.3757 0 0
M  V30 26 O -3.2482 -1.3757 0 0
M  V30 END ATOM
M  V30 BEGIN BOND
M  V30 1 2 1 2
M  V30 2 1 1 3
M  V30 3 1 1 4
M  V30 4 1 2 5
M  V30 5 1 3 6
M  V30 6 2 3 7
M  V30 7 2 4 8
M  V30 8 1 4 9
M  V30 9 1 5 10
M  V30 10 2 6 11
M  V30 11 1 7 12
M  V30 12 1 8 13
M  V30 13 2 9 14
M  V30 14 1 10 15
M  V30 15 1 10 16
M  V30 16 1 11 17
M  V30 17 1 11 18
M  V30 18 2 12 18
M  V30 19 2 13 19
M  V30 20 1 14 19
M  V30 21 1 15 20
M  V30 22 1 16 21
M  V30 23 2 17 22
M  V30 24 1 19 23
M  V30 25 1 20 21
M  V30 26 1 22 24
M  V30 27 1 24 25
M  V30 28 2 24 26
M  V30 END BOND
M  V30 END CTAB
M  END
>  <ID>
82

>  <PREFERRED_NAME>
acrivastine

>  <CAS_RN>
87848-99-5

>  <SYNONYMS>
BW-270C
BW-825C
acrivastine
semprex

>  <URL>
http://drugcentral.org/drugcard/82/view

$$$$
rosoxacin
  -INDIGO-05122016302D          

  0  0  0     0  0            999 V3000
M  V30 BEGIN CTAB
M  V30 COUNTS 22 24 0 0 0
M  V30 BEGIN ATOM
M  V30 1 C 1.9953 -2.1444 0 0
M  V30 2 C 3.3294 -1.3761 0 0
M  V30 3 N 1.9953 -3.6848 0 0
M  V30 4 C 0.6651 -4.4608 0 0
M  V30 5 C 3.3255 -4.4608 0 0
M  V30 6 C 0.6651 -6.0127 0 0
M  V30 7 C -0.6651 -3.6848 0 0
M  V30 8 C 3.3255 -6.0127 0 0
M  V30 9 C 1.9953 -6.7887 0 0
M  V30 10 C -0.6651 -6.7887 0 0
M  V30 11 C -1.9953 -4.4608 0 0
M  V30 12 C 4.6596 -6.7849 0 0
M  V30 13 O 1.9953 -8.3292 0 0
M  V30 14 C -1.9953 -6.0127 0 0
M  V30 15 C -3.3294 -3.6925 0 0
M  V30 16 O 5.9936 -6.0127 0 0
M  V30 17 O 4.6596 -8.3253 0 0
M  V30 18 C -3.3294 -2.1521 0 0
M  V30 19 C -4.6672 -4.4608 0 0
M  V30 20 C -4.6672 -1.3799 0 0
M  V30 21 C -5.9975 -3.6925 0 0
M  V30 22 N -5.9975 -2.1521 0 0
M  V30 END ATOM
M  V30 BEGIN BOND
M  V30 1 1 1 2
M  V30 2 1 1 3
M  V30 3 1 3 4
M  V30 4 1 3 5
M  V30 5 1 4 6
M  V30 6 2 4 7
M  V30 7 2 5 8
M  V30 8 1 6 9
M  V30 9 2 6 10
M  V30 10 1 7 11
M  V30 11 1 8 9
M  V30 12 1 8 12
M  V30 13 2 9 13
M  V30 14 1 10 14
M  V30 15 2 11 14
M  V30 16 1 11 15
M  V30 17 1 12 16
M  V30 18 2 12 17
M  V30 19 1 15 18
M  V30 20 2 15 19
M  V30 21 2 18 20
M  V30 22 1 19 21
M  V30 23 1 20 22
M  V30 24 2 21 22
M  V30 END BOND
M  V30 END CTAB
M  END
>  <ID>
83

>  <PREFERRED_NAME>
rosoxacin

>  <CAS_RN>
40034-42-2

>  <SYNONYMS>
acrosoxacin
eradacil
rosoxacin
eradacin

>  <URL>
http://drugcentral.org/drugcard/83/view

$$$$
actarit
  -INDIGO-05122016302D          

  0  0  0     0  0            999 V3000
M  V30 BEGIN CTAB
M  V30 COUNTS 14 14 0 0 0
M  V30 BEGIN ATOM
M  V30 1 C 2.6673 -1.3757 0 0
M  V30 2 C 4.0009 -2.1438 0 0
M  V30 3 C 1.3337 -2.1438 0 0
M  V30 4 O 5.3346 -1.3757 0 0
M  V30 5 O 4.0009 -3.6838 0 0
M  V30 6 C 0 -1.3757 0 0
M  V30 7 C 1.3337 -3.6838 0 0
M  V30 8 C -1.3337 -2.1438 0 0
M  V30 9 C 0 -4.4557 0 0
M  V30 10 C -1.3337 -3.6838 0 0
M  V30 11 N -2.6673 -4.4557 0 0
M  V30 12 C -4.0009 -3.6838 0 0
M  V30 13 C -5.3346 -4.4557 0 0
M  V30 14 O -4.0009 -2.1438 0 0
M  V30 END ATOM
M  V30 BEGIN BOND
M  V30 1 1 1 2
M  V30 2 1 1 3
M  V30 3 1 2 4
M  V30 4 2 2 5
M  V30 5 2 3 6
M  V30 6 1 3 7
M  V30 7 1 6 8
M  V30 8 2 7 9
M  V30 9 2 8 10
M  V30 10 1 9 10
M  V30 11 1 10 11
M  V30 12 1 11 12
M  V30 13 1 12 13
M  V30 14 2 12 14
M  V30 END BOND
M  V30 END CTAB
M  END
>  <ID>
84

>  <PREFERRED_NAME>
actarit

>  <CAS_RN>
18699-02-0

>  <SYNONYMS>
actarit
p-Acetamidophenylacetic acid

>  <URL>
http://drugcentral.org/drugcard/84/view

$$$$
aciclovir
  -INDIGO-05122016300D          

  0  0  0     0  0            999 V3000
M  V30 BEGIN CTAB
M  V30 COUNTS 16 17 0 0 0
M  V30 BEGIN ATOM
M  V30 1 N 0 0 0 0
M  V30 2 C 0 0 0 0
M  V30 3 N 0 0 0 0
M  V30 4 C 0 0 0 0
M  V30 5 C 0 0 0 0
M  V30 6 N 0 0 0 0
M  V30 7 C 0 0 0 0
M  V30 8 N 0 0 0 0
M  V30 9 C 0 0 0 0
M  V30 10 O 0 0 0 0
M  V30 11 C 0 0 0 0
M  V30 12 C 0 0 0 0
M  V30 13 O 0 0 0 0
M  V30 14 C 0 0 0 0
M  V30 15 O 0 0 0 0
M  V30 16 N 0 0 0 0
M  V30 END ATOM
M  V30 BEGIN BOND
M  V30 1 1 1 2
M  V30 2 2 2 3
M  V30 3 1 3 4
M  V30 4 2 4 5
M  V30 5 1 5 6
M  V30 6 2 6 7
M  V30 7 1 7 8
M  V30 8 1 4 8
M  V30 9 1 8 9
M  V30 10 1 9 10
M  V30 11 1 10 11
M  V30 12 1 11 12
M  V30 13 1 12 13
M  V30 14 1 5 14
M  V30 15 2 14 15
M  V30 16 1 14 16
M  V30 17 1 2 16
M  V30 END BOND
M  V30 END CTAB
M  END
>  <ID>
85

>  <PREFERRED_NAME>
aciclovir

>  <CAS_RN>
59277-89-3

>  <SYNONYMS>
acyclovir
aciclovir
acyclovir sodium

>  <URL>
http://drugcentral.org/drugcard/85/view

$$$$
adamexine
  -INDIGO-05122016302D          

  0  0  0     0  0            999 V3000
M  V30 BEGIN CTAB
M  V30 COUNTS 25 28 0 0 0
M  V30 BEGIN ATOM
M  V30 1 N 0.5656 -7.6122 0 0
M  V30 2 C 0.5656 -5.9957 0 0
M  V30 3 C -0.7681 -8.3841 0 0
M  V30 4 C 1.8992 -8.3841 0 0
M  V30 5 C -0.7681 -5.2238 0 0
M  V30 6 C 1.8992 -6.8326 0 0
M  V30 7 C 3.4507 -8.3841 0 0
M  V30 8 C 1.1235 -9.714 0 0
M  V30 9 C -2.1056 -5.9957 0 0
M  V30 10 C -0.7681 -3.6838 0 0
M  V30 11 C 3.2291 -6.0569 0 0
M  V30 12 C 4.7806 -7.6084 0 0
M  V30 13 C 2.4533 -8.9382 0 0
M  V30 14 N -2.1056 -7.5358 0 0
M  V30 15 C -3.4393 -5.2238 0 0
M  V30 16 C -2.1056 -2.9157 0 0
M  V30 17 C 2.4533 -7.3867 0 0
M  V30 18 C 4.5016 -6.332 0 0
M  V30 19 C 4.0048 -8.9382 0 0
M  V30 20 C -3.4545 -8.2809 0 0
M  V30 21 Br -4.7729 -5.9957 0 0
M  V30 22 C -3.4393 -3.6838 0 0
M  V30 23 Br -2.1056 -1.3757 0 0
M  V30 24 C -4.7844 -7.5128 0 0
M  V30 25 O -3.4545 -9.8209 0 0
M  V30 END ATOM
M  V30 BEGIN BOND
M  V30 1 1 1 2
M  V30 2 1 1 3
M  V30 3 1 1 4
M  V30 4 1 2 5
M  V30 5 1 4 6
M  V30 6 1 4 7
M  V30 7 1 4 8
M  V30 8 2 5 9
M  V30 9 1 5 10
M  V30 10 1 6 11
M  V30 11 1 7 12
M  V30 12 1 8 13
M  V30 13 1 9 14
M  V30 14 1 9 15
M  V30 15 2 10 16
M  V30 16 1 11 17
M  V30 17 1 11 18
M  V30 18 1 12 18
M  V30 19 1 12 19
M  V30 20 1 13 17
M  V30 21 1 13 19
M  V30 22 1 14 20
M  V30 23 1 15 21
M  V30 24 2 15 22
M  V30 25 1 16 22
M  V30 26 1 16 23
M  V30 27 1 20 24
M  V30 28 2 20 25
M  V30 END BOND
M  V30 END CTAB
M  END
>  <ID>
86

>  <PREFERRED_NAME>
adamexine

>  <CAS_RN>
54785-02-3

>  <SYNONYMS>
broncostyl
adamexina
adamexine

>  <URL>
http://drugcentral.org/drugcard/86/view

$$$$
adapalene
  -INDIGO-05122016302D          

  0  0  0     0  0            999 V3000
M  V30 BEGIN CTAB
M  V30 COUNTS 31 36 0 0 0
M  V30 BEGIN ATOM
M  V30 1 C -3.96 7.205 0 0
M  V30 2 C -5.2937 6.435 0 0
M  V30 3 C -5.2937 4.895 0 0
M  V30 4 C -3.96 4.125 0 0
M  V30 5 C -2.6263 4.895 0 0
M  V30 6 C -2.6263 6.435 0 0
M  V30 7 O -6.6274 7.205 0 0
M  V30 8 C -7.961 6.435 0 0
M  V30 9 C -1.2926 4.125 0 0
M  V30 10 C -1.2926 2.585 0 0
M  V30 11 C 0.0411 1.815 0 0
M  V30 12 C 1.3748 2.585 0 0
M  V30 13 C 1.3748 4.125 0 0
M  V30 14 C 0.041 4.895 0 0
M  V30 15 C 0.0411 0.2749 0 0
M  V30 16 C 1.3747 -0.4951 0 0
M  V30 17 C 2.7084 0.2749 0 0
M  V30 18 C 2.7084 1.8149 0 0
M  V30 19 C 4.0421 -0.4951 0 0
M  V30 20 O 5.3758 0.2749 0 0
M  V30 21 O 4.0421 -2.0351 0 0
M  V30 22 C -8.0542 4.1357 0 0
M  V30 23 C -8.0542 3.3954 0 0
M  V30 24 C -8.6954 3.0252 0 0
M  V30 25 C -7.413 3.0252 0 0
M  V30 26 C -8.0753 4.8858 0 0
M  V30 27 C -9.3743 4.1357 0 0
M  V30 28 C -9.3743 2.6907 0 0
M  V30 29 C -8.0753 1.8857 0 0
M  V30 30 C -6.7763 2.6357 0 0
M  V30 31 C -6.7763 4.1357 0 0
M  V30 END ATOM
M  V30 BEGIN BOND
M  V30 1 2 1 2
M  V30 2 1 1 6
M  V30 3 1 2 3
M  V30 4 2 3 4
M  V30 5 1 4 5
M  V30 6 2 5 6
M  V30 7 1 2 7
M  V30 8 1 7 8
M  V30 9 1 5 9
M  V30 10 2 10 11
M  V30 11 1 11 12
M  V30 12 2 12 13
M  V30 13 1 13 14
M  V30 14 1 9 10
M  V30 15 2 9 14
M  V30 16 2 15 16
M  V30 17 1 16 17
M  V30 18 2 17 18
M  V30 19 1 11 15
M  V30 20 1 12 18
M  V30 21 1 17 19
M  V30 22 1 19 20
M  V30 23 2 19 21
M  V30 24 1 22 23
M  V30 25 1 23 24
M  V30 26 1 23 25
M  V30 27 1 26 27
M  V30 28 1 27 28
M  V30 29 1 28 29
M  V30 30 1 29 30
M  V30 31 1 25 29
M  V30 32 1 27 24
M  V30 33 1 22 31
M  V30 34 1 30 31
M  V30 35 1 26 31
M  V30 36 1 31 3
M  V30 END BOND
M  V30 END CTAB
M  END
>  <ID>
87

>  <PREFERRED_NAME>
adapalene

>  <CAS_RN>
106685-40-9

>  <SYNONYMS>
adapalene
differin

>  <URL>
http://drugcentral.org/drugcard/87/view

$$$$
adefovir dipivoxil
  -INDIGO-05122016302D          

  0  0  0     0  0            999 V3000
M  V30 BEGIN CTAB
M  V30 COUNTS 34 35 0 0 0
M  V30 BEGIN ATOM
M  V30 1 C -3.3356 -5.9949 0 0
M  V30 2 C -1.9983 -5.2231 0 0
M  V30 3 N -4.6691 -5.2231 0 0
M  V30 4 O -0.6648 -5.9949 0 0
M  V30 5 C -7.3361 -5.2231 0 0
M  V30 6 C -4.6691 -3.6833 0 0
M  V30 7 C 0.6686 -5.2231 0 0
M  V30 8 C -7.3361 -3.6833 0 0
M  V30 9 N -8.6657 -5.9949 0 0
M  V30 10 N -5.9987 -2.9153 0 0
M  V30 11 P 2.0021 -5.9949 0 0
M  V30 12 C -8.6657 -2.9153 0 0
M  V30 13 C -10.003 -5.2231 0 0
M  V30 14 O 3.3356 -5.2231 0 0
M  V30 15 O 2.0021 -7.5348 0 0
M  V30 16 O 3.3356 -6.7629 0 0
M  V30 17 N -8.6657 -1.3755 0 0
M  V30 18 N -10.003 -3.6833 0 0
M  V30 19 C 4.6691 -5.9949 0 0
M  V30 20 C 0.6534 -8.2798 0 0
M  V30 21 O 6.0026 -5.2231 0 0
M  V30 22 O -0.6801 -7.508 0 0
M  V30 23 C 7.3361 -5.9949 0 0
M  V30 24 C -2.0289 -8.2569 0 0
M  V30 25 C 8.6696 -5.2231 0 0
M  V30 26 O 7.3361 -7.5348 0 0
M  V30 27 C -3.3624 -7.4851 0 0
M  V30 28 O -2.0289 -9.7967 0 0
M  V30 29 C 10.003 -5.9949 0 0
M  V30 30 C 8.6696 -3.6833 0 0
M  V30 31 C 10.003 -4.4551 0 0
M  V30 32 C -4.7073 -8.2301 0 0
M  V30 33 C -2.2734 -6.3961 0 0
M  V30 34 C -4.6959 -6.7171 0 0
M  V30 END ATOM
M  V30 BEGIN BOND
M  V30 1 1 1 2
M  V30 2 1 1 3
M  V30 3 1 2 4
M  V30 4 1 3 5
M  V30 5 1 3 6
M  V30 6 1 4 7
M  V30 7 2 5 8
M  V30 8 1 5 9
M  V30 9 2 6 10
M  V30 10 1 7 11
M  V30 11 1 8 10
M  V30 12 1 8 12
M  V30 13 2 9 13
M  V30 14 1 11 14
M  V30 15 1 11 15
M  V30 16 2 11 16
M  V30 17 1 12 17
M  V30 18 2 12 18
M  V30 19 1 13 18
M  V30 20 1 14 19
M  V30 21 1 15 20
M  V30 22 1 19 21
M  V30 23 1 20 22
M  V30 24 1 21 23
M  V30 25 1 22 24
M  V30 26 1 23 25
M  V30 27 2 23 26
M  V30 28 1 24 27
M  V30 29 2 24 28
M  V30 30 1 25 29
M  V30 31 1 25 30
M  V30 32 1 25 31
M  V30 33 1 27 32
M  V30 34 1 27 33
M  V30 35 1 27 34
M  V30 END BOND
M  V30 END CTAB
M  END
>  <ID>
88

>  <PREFERRED_NAME>
adefovir dipivoxil

>  <CAS_RN>
142340-99-6

>  <SYNONYMS>
adefovir dipivoxil
hepsera
preveon

>  <URL>
http://drugcentral.org/drugcard/88/view

$$$$
adenine
  -INDIGO-05122016302D          

  0  0  0     0  0            999 V3000
M  V30 BEGIN CTAB
M  V30 COUNTS 10 11 0 0 0
M  V30 BEGIN ATOM
M  V30 1 N 6.1207 3.85 0 0
M  V30 2 C 6.1207 2.31 0 0
M  V30 3 N 7.4543 1.54 0 0
M  V30 4 C 7.4543 0 0 0
M  V30 5 N 6.1207 -0.77 0 0
M  V30 6 C 4.787 0 0 0
M  V30 7 C 4.787 1.54 0 0
M  V30 8 N 3.3224 2.0159 0 0
M  V30 9 C 2.4172 0.77 0 0
M  V30 10 N 3.3224 -0.4759 0 0
M  V30 END ATOM
M  V30 BEGIN BOND
M  V30 1 1 1 2
M  V30 2 2 2 3
M  V30 3 1 3 4
M  V30 4 2 4 5
M  V30 5 1 5 6
M  V30 6 2 6 7
M  V30 7 1 2 7
M  V30 8 1 7 8
M  V30 9 1 8 9
M  V30 10 2 9 10
M  V30 11 1 6 10
M  V30 END BOND
M  V30 END CTAB
M  END
>  <ID>
89

>  <PREFERRED_NAME>
adenine

>  <CAS_RN>
73-24-5

>  <SYNONYMS>
adenine
9H-Purin-6-amine
vitamin B4
adeninimine

>  <URL>
http://drugcentral.org/drugcard/89/view

$$$$
adenosine
  -INDIGO-05122016302D          

  0  0  0     0  0            999 V3000
M  V30 BEGIN CTAB
M  V30 COUNTS 19 21 0 0 0
M  V30 BEGIN ATOM
M  V30 1 O 0.2904 -8.6819 0 0
M  V30 2 C 1.1961 -7.4362 0 0 CFG=1
M  V30 3 C 0.7528 -5.9956 0 0 CFG=2
M  V30 4 C 2.7475 -7.4362 0 0 CFG=2
M  V30 5 N -0.5808 -5.2237 0 0
M  V30 6 O 2.0291 -5.0517 0 0
M  V30 7 O 3.634 -8.6972 0 0
M  V30 8 C 3.2481 -5.9956 0 0 CFG=2
M  V30 9 C -3.2519 -5.2237 0 0
M  V30 10 C -0.5808 -3.6837 0 0
M  V30 11 C 4.5817 -5.2237 0 0
M  V30 12 C -3.2519 -3.6837 0 0
M  V30 13 N -4.5817 -5.9956 0 0
M  V30 14 N -1.9145 -2.9156 0 0
M  V30 15 O 5.9153 -5.9956 0 0
M  V30 16 C -4.5817 -2.9156 0 0
M  V30 17 C -5.9191 -5.2237 0 0
M  V30 18 N -4.5817 -1.3756 0 0
M  V30 19 N -5.9191 -3.6837 0 0
M  V30 END ATOM
M  V30 BEGIN BOND
M  V30 1 1 2 1 CFG=1
M  V30 2 1 2 3
M  V30 3 1 4 2
M  V30 4 1 3 5
M  V30 5 1 3 6 CFG=3
M  V30 6 1 4 7 CFG=1
M  V30 7 1 8 4
M  V30 8 1 5 9
M  V30 9 1 5 10
M  V30 10 1 8 6
M  V30 11 1 8 11 CFG=3
M  V30 12 1 9 12
M  V30 13 2 9 13
M  V30 14 2 10 14
M  V30 15 1 11 15
M  V30 16 1 12 14
M  V30 17 2 12 16
M  V30 18 1 13 17
M  V30 19 1 16 18
M  V30 20 1 16 19
M  V30 21 2 17 19
M  V30 END BOND
M  V30 END CTAB
M  END
>  <ID>
90

>  <PREFERRED_NAME>
adenosine

>  <CAS_RN>
58-61-7

>  <SYNONYMS>
adenosine
adenine riboside
riboadenosine
beta-Adenosine
beta-D-Adenosine
adenoscan

>  <URL>
http://drugcentral.org/drugcard/90/view

$$$$
adenosine triphosphate
  -INDIGO-05122016302D          

  0  0  0     0  0            999 V3000
M  V30 BEGIN CTAB
M  V30 COUNTS 31 33 0 0 0
M  V30 BEGIN ATOM
M  V30 1 O -3.145 -8.6821 0 0
M  V30 2 C -2.2393 -7.4363 0 0 CFG=1
M  V30 3 C -2.6826 -5.9957 0 0 CFG=2
M  V30 4 C -0.6878 -7.4363 0 0 CFG=2
M  V30 5 N -4.0162 -5.2238 0 0
M  V30 6 O -1.4101 -5.0518 0 0
M  V30 7 O 0.1949 -8.6974 0 0
M  V30 8 C -0.1872 -5.9957 0 0 CFG=2
M  V30 9 C -6.6873 -5.2238 0 0
M  V30 10 C -4.0162 -3.6838 0 0
M  V30 11 C 1.1464 -5.2238 0 0
M  V30 12 C -6.6873 -3.6838 0 0
M  V30 13 N -8.0172 -5.9957 0 0
M  V30 14 N -5.3499 -2.9157 0 0
M  V30 15 O 2.48 -5.9957 0 0
M  V30 16 C -8.0172 -2.9157 0 0
M  V30 17 C -9.3546 -5.2238 0 0
M  V30 18 P 3.8137 -5.2238 0 0
M  V30 19 N -8.0172 -1.3757 0 0
M  V30 20 N -9.3546 -3.6838 0 0
M  V30 21 O 5.1473 -5.9957 0 0
M  V30 22 O 3.0418 -3.8901 0 0
M  V30 23 O 4.5818 -3.8901 0 0
M  V30 24 P 6.481 -5.2238 0 0
M  V30 25 O 6.481 -3.6838 0 0
M  V30 26 O 7.2491 -6.5574 0 0
M  V30 27 O 8.021 -5.2238 0 0
M  V30 28 P 7.8108 -2.9157 0 0
M  V30 29 O 8.5827 -4.2493 0 0
M  V30 30 O 7.8108 -1.3757 0 0
M  V30 31 O 9.3508 -2.9157 0 0
M  V30 END ATOM
M  V30 BEGIN BOND
M  V30 1 1 2 1 CFG=1
M  V30 2 1 2 3
M  V30 3 1 4 2
M  V30 4 1 3 5
M  V30 5 1 3 6 CFG=3
M  V30 6 1 4 7 CFG=1
M  V30 7 1 8 4
M  V30 8 1 5 9
M  V30 9 1 5 10
M  V30 10 1 8 6
M  V30 11 1 8 11 CFG=3
M  V30 12 2 9 12
M  V30 13 1 9 13
M  V30 14 2 10 14
M  V30 15 1 11 15
M  V30 16 1 12 14
M  V30 17 1 12 16
M  V30 18 2 13 17
M  V30 19 1 15 18
M  V30 20 1 16 19
M  V30 21 2 16 20
M  V30 22 1 17 20
M  V30 23 1 18 21
M  V30 24 2 18 22
M  V30 25 1 18 23
M  V30 26 1 21 24
M  V30 27 1 24 25
M  V30 28 2 24 26
M  V30 29 1 24 27
M  V30 30 1 25 28
M  V30 31 2 28 29
M  V30 32 1 28 30
M  V30 33 1 28 31
M  V30 END BOND
M  V30 END CTAB
M  END
>  <ID>
91

>  <PREFERRED_NAME>
adenosine triphosphate

>  <CAS_RN>
56-65-5

>  <SYNONYMS>
adenosine triphosphate
ATP
triphosphoric acid adenosine ester
adenosine triphosphate disodium hydrate

>  <URL>
http://drugcentral.org/drugcard/91/view

$$$$
adenosine phosphate
  -INDIGO-05122016302D          

  0  0  0     0  0            999 V3000
M  V30 BEGIN CTAB
M  V30 COUNTS 23 25 0 0 0
M  V30 BEGIN ATOM
M  V30 1 O -1.0432 -8.682 0 0
M  V30 2 C -0.1376 -7.4363 0 0 CFG=1
M  V30 3 C -0.5808 -5.9956 0 0 CFG=2
M  V30 4 C 1.4139 -7.4363 0 0 CFG=2
M  V30 5 N -1.9145 -5.2237 0 0
M  V30 6 O 0.6917 -5.0517 0 0
M  V30 7 O 2.3004 -8.6973 0 0
M  V30 8 C 1.9145 -5.9956 0 0 CFG=2
M  V30 9 C -4.5856 -5.2237 0 0
M  V30 10 C -1.9145 -3.6837 0 0
M  V30 11 C 3.2481 -5.2237 0 0
M  V30 12 C -4.5856 -3.6837 0 0
M  V30 13 N -5.9154 -5.9956 0 0
M  V30 14 N -3.2481 -2.9157 0 0
M  V30 15 O 4.5817 -5.9956 0 0
M  V30 16 C -5.9154 -2.9157 0 0
M  V30 17 C -7.2528 -5.2237 0 0
M  V30 18 P 5.9154 -5.2237 0 0
M  V30 19 N -5.9154 -1.3757 0 0
M  V30 20 N -7.2528 -3.6837 0 0
M  V30 21 O 5.1435 -3.8901 0 0
M  V30 22 O 7.249 -5.9956 0 0
M  V30 23 O 6.6835 -3.8901 0 0
M  V30 END ATOM
M  V30 BEGIN BOND
M  V30 1 1 2 1 CFG=1
M  V30 2 1 2 3
M  V30 3 1 4 2
M  V30 4 1 3 5
M  V30 5 1 3 6 CFG=3
M  V30 6 1 4 7 CFG=1
M  V30 7 1 8 4
M  V30 8 1 5 9
M  V30 9 1 5 10
M  V30 10 1 8 6
M  V30 11 1 8 11 CFG=3
M  V30 12 2 9 12
M  V30 13 1 9 13
M  V30 14 2 10 14
M  V30 15 1 11 15
M  V30 16 1 12 14
M  V30 17 1 12 16
M  V30 18 2 13 17
M  V30 19 1 15 18
M  V30 20 1 16 19
M  V30 21 2 16 20
M  V30 22 1 17 20
M  V30 23 2 18 21
M  V30 24 1 18 22
M  V30 25 1 18 23
M  V30 END BOND
M  V30 END CTAB
M  END
>  <ID>
92

>  <PREFERRED_NAME>
adenosine phosphate

>  <CAS_RN>
61-19-8

>  <SYNONYMS>
adenosine phosphate
adenosine 5'-phosphate
adenovite
5'-Adenylic acid
adenylic acid
phosphentaside
adenosine 5'-monophosphate
AMP
adenosine monophosphate

>  <URL>
http://drugcentral.org/drugcard/92/view

$$$$
adinazolam
  -INDIGO-05122016302D          

  0  0  0     0  0            999 V3000
M  V30 BEGIN CTAB
M  V30 COUNTS 25 28 0 0 0
M  V30 BEGIN ATOM
M  V30 1 C 0.0038 -3.6838 0 0
M  V30 2 N 0.0038 -2.1438 0 0
M  V30 3 C 1.3375 -4.4557 0 0
M  V30 4 C -1.326 -1.3757 0 0
M  V30 5 C 1.3375 -1.3757 0 0
M  V30 6 N 1.3337 -5.9881 0 0
M  V30 7 N 4.001 -4.4557 0 0
M  V30 8 C -0.0038 -6.76 0 0
M  V30 9 C 2.6635 -6.76 0 0
M  V30 10 N 4.001 -5.9957 0 0
M  V30 11 C -0.0038 -8.3 0 0
M  V30 12 C -1.3337 -5.9881 0 0
M  V30 13 C 2.6635 -8.3 0 0
M  V30 14 C 0.5847 -9.7215 0 0
M  V30 15 C -1.3337 -9.0681 0 0
M  V30 16 C -2.6673 -6.76 0 0
M  V30 17 N 2.1323 -9.7215 0 0
M  V30 18 C -0.749 -10.4896 0 0
M  V30 19 C -2.6673 -8.3 0 0
M  V30 20 C -2.0826 -9.7215 0 0
M  V30 21 C -0.749 -12.0296 0 0
M  V30 22 Cl -4.001 -9.0681 0 0
M  V30 23 C -3.4163 -10.4896 0 0
M  V30 24 C -2.0826 -12.8015 0 0
M  V30 25 C -3.4163 -12.0296 0 0
M  V30 END ATOM
M  V30 BEGIN BOND
M  V30 1 1 1 2
M  V30 2 1 1 3
M  V30 3 1 2 4
M  V30 4 1 2 5
M  V30 5 1 3 6
M  V30 6 2 3 7
M  V30 7 1 6 8
M  V30 8 1 6 9
M  V30 9 1 7 10
M  V30 10 1 8 11
M  V30 11 2 8 12
M  V30 12 2 9 10
M  V30 13 1 9 13
M  V30 14 1 11 14
M  V30 15 2 11 15
M  V30 16 1 12 16
M  V30 17 1 13 17
M  V30 18 2 14 17
M  V30 19 1 14 18
M  V30 20 1 15 19
M  V30 21 2 16 19
M  V30 22 2 18 20
M  V30 23 1 18 21
M  V30 24 1 19 22
M  V30 25 1 20 23
M  V30 26 2 21 24
M  V30 27 2 23 25
M  V30 28 1 24 25
M  V30 END BOND
M  V30 END CTAB
M  END
>  <ID>
93

>  <PREFERRED_NAME>
adinazolam

>  <CAS_RN>
37115-32-5

>  <SYNONYMS>
adinazolam
adinazolam mesylate
adinazolam mesilate
deracyn

>  <URL>
http://drugcentral.org/drugcard/93/view

$$$$
adiphenine
  -INDIGO-05122016302D          

  0  0  0     0  0            999 V3000
M  V30 BEGIN CTAB
M  V30 COUNTS 23 24 0 0 0
M  V30 BEGIN ATOM
M  V30 1 C -2.0024 -3.6838 0 0
M  V30 2 C -2.0024 -2.1438 0 0
M  V30 3 C -0.6688 -4.4558 0 0
M  V30 4 C -3.3361 -4.4558 0 0
M  V30 5 O -0.6688 -1.3757 0 0
M  V30 6 O -3.3361 -1.3757 0 0
M  V30 7 C -0.6688 -5.9958 0 0
M  V30 8 C 0.6688 -3.6838 0 0
M  V30 9 C -4.6659 -3.6838 0 0
M  V30 10 C -3.3361 -5.9958 0 0
M  V30 11 C 0.6649 -2.1438 0 0
M  V30 12 C 0.6688 -6.7639 0 0
M  V30 13 C 1.9986 -4.4558 0 0
M  V30 14 C -6.0035 -4.4558 0 0
M  V30 15 C -4.6659 -6.7639 0 0
M  V30 16 C 1.9986 -1.3757 0 0
M  V30 17 C 1.9986 -5.9958 0 0
M  V30 18 C -6.0035 -5.9958 0 0
M  V30 19 N 3.3323 -2.1438 0 0
M  V30 20 C 4.6698 -1.3757 0 0
M  V30 21 C 3.3323 -3.6838 0 0
M  V30 22 C 6.0035 -2.1438 0 0
M  V30 23 C 4.6698 -4.4558 0 0
M  V30 END ATOM
M  V30 BEGIN BOND
M  V30 1 1 1 2
M  V30 2 1 1 3
M  V30 3 1 1 4
M  V30 4 1 2 5
M  V30 5 2 2 6
M  V30 6 2 3 7
M  V30 7 1 3 8
M  V30 8 2 4 9
M  V30 9 1 4 10
M  V30 10 1 5 11
M  V30 11 1 7 12
M  V30 12 2 8 13
M  V30 13 1 9 14
M  V30 14 2 10 15
M  V30 15 1 11 16
M  V30 16 2 12 17
M  V30 17 1 13 17
M  V30 18 2 14 18
M  V30 19 1 15 18
M  V30 20 1 16 19
M  V30 21 1 19 20
M  V30 22 1 19 21
M  V30 23 1 20 22
M  V30 24 1 21 23
M  V30 END BOND
M  V30 END CTAB
M  END
>  <ID>
94

>  <PREFERRED_NAME>
adiphenine

>  <CAS_RN>
64-95-9

>  <SYNONYMS>
adiphenine
adiphenin
diphacil
diphenylacetic acid diethylaminoethyl ester
tranzetil
trasentin
trasentine
adiphenine hydrochloride
adiphenine HCl

>  <URL>
http://drugcentral.org/drugcard/94/view

$$$$
adrafinil
  -INDIGO-05122016302D          

  0  0  0     0  0            999 V3000
M  V30 BEGIN CTAB
M  V30 COUNTS 20 21 0 0 0
M  V30 BEGIN ATOM
M  V30 1 C 0 -5.9957 0 0
M  V30 2 S 0 -4.4557 0 0
M  V30 3 C 1.3337 -6.7638 0 0
M  V30 4 C -1.3337 -6.7638 0 0
M  V30 5 C 1.3337 -3.6838 0 0
M  V30 6 O -1.3337 -3.6838 0 0
M  V30 7 C 1.3337 -8.3038 0 0
M  V30 8 C 2.6711 -5.9957 0 0
M  V30 9 C -2.6635 -5.9957 0 0
M  V30 10 C -1.3337 -8.3038 0 0
M  V30 11 C 1.3337 -2.1438 0 0
M  V30 12 C 2.6711 -9.0757 0 0
M  V30 13 C 4.001 -6.7638 0 0
M  V30 14 C -4.001 -6.7638 0 0
M  V30 15 C -2.6635 -9.0757 0 0
M  V30 16 N 2.6673 -1.3757 0 0
M  V30 17 O 0 -1.3757 0 0
M  V30 18 C 4.001 -8.3038 0 0
M  V30 19 C -4.001 -8.3038 0 0
M  V30 20 O 3.9972 -2.1438 0 0
M  V30 END ATOM
M  V30 BEGIN BOND
M  V30 1 1 1 2
M  V30 2 1 1 3
M  V30 3 1 1 4
M  V30 4 1 2 5
M  V30 5 2 2 6
M  V30 6 2 3 7
M  V30 7 1 3 8
M  V30 8 2 4 9
M  V30 9 1 4 10
M  V30 10 1 5 11
M  V30 11 1 7 12
M  V30 12 2 8 13
M  V30 13 1 9 14
M  V30 14 2 10 15
M  V30 15 1 11 16
M  V30 16 2 11 17
M  V30 17 2 12 18
M  V30 18 1 13 18
M  V30 19 2 14 19
M  V30 20 1 15 19
M  V30 21 1 16 20
M  V30 END BOND
M  V30 END CTAB
M  END
>  <ID>
95

>  <PREFERRED_NAME>
adrafinil

>  <CAS_RN>
63547-13-7

>  <SYNONYMS>
adrafinil
olmifon
benzhydrylsulfinylacetohydroxamic acid
adrafinyl
CRL-40028

>  <URL>
http://drugcentral.org/drugcard/95/view

$$$$
adrenalone
  -INDIGO-05122016302D          

  0  0  0     0  0            999 V3000
M  V30 BEGIN CTAB
M  V30 COUNTS 13 13 0 0 0
M  V30 BEGIN ATOM
M  V30 1 C 0.6653 -2.9176 0 0
M  V30 2 C 1.9998 -3.6861 0 0
M  V30 3 O 0.6653 -1.3766 0 0
M  V30 4 C -0.6692 -3.6861 0 0
M  V30 5 N 3.3343 -2.9176 0 0
M  V30 6 C -2.0036 -2.9176 0 0
M  V30 7 C -0.6692 -5.2271 0 0
M  V30 8 C 4.6688 -3.6861 0 0
M  V30 9 C -3.3382 -3.6861 0 0
M  V30 10 C -2.0036 -5.9995 0 0
M  V30 11 O -4.6727 -2.9176 0 0
M  V30 12 C -3.3382 -5.2271 0 0
M  V30 13 O -4.6727 -5.9995 0 0
M  V30 END ATOM
M  V30 BEGIN BOND
M  V30 1 1 1 2
M  V30 2 2 1 3
M  V30 3 1 1 4
M  V30 4 1 2 5
M  V30 5 2 4 6
M  V30 6 1 4 7
M  V30 7 1 5 8
M  V30 8 1 6 9
M  V30 9 2 7 10
M  V30 10 1 9 11
M  V30 11 2 9 12
M  V30 12 1 10 12
M  V30 13 1 12 13
M  V30 END BOND
M  V30 END CTAB
M  END
>  <ID>
96

>  <PREFERRED_NAME>
adrenalone

>  <CAS_RN>
99-45-6

>  <SYNONYMS>
adrenalone
4-Methylaminoacetopyrocatechol
adrenon
adrenone
methaminoacetocatech
stryphnone
stryphnon

>  <URL>
http://drugcentral.org/drugcard/96/view

$$$$
afloqualone
  -INDIGO-05122016300D          

  0  0  0     0  0            999 V3000
M  V30 BEGIN CTAB
M  V30 COUNTS 21 23 0 0 0
M  V30 BEGIN ATOM
M  V30 1 C 0 0 0 0
M  V30 2 C 0 0 0 0
M  V30 3 C 0 0 0 0
M  V30 4 C 0 0 0 0
M  V30 5 C 0 0 0 0
M  V30 6 C 0 0 0 0
M  V30 7 C 0 0 0 0
M  V30 8 N 0 0 0 0
M  V30 9 C 0 0 0 0
M  V30 10 O 0 0 0 0
M  V30 11 C 0 0 0 0
M  V30 12 C 0 0 0 0
M  V30 13 C 0 0 0 0
M  V30 14 C 0 0 0 0
M  V30 15 C 0 0 0 0
M  V30 16 N 0 0 0 0
M  V30 17 C 0 0 0 0
M  V30 18 N 0 0 0 0
M  V30 19 C 0 0 0 0
M  V30 20 C 0 0 0 0
M  V30 21 F 0 0 0 0
M  V30 END ATOM
M  V30 BEGIN BOND
M  V30 1 1 1 2
M  V30 2 2 2 3
M  V30 3 1 3 4
M  V30 4 2 4 5
M  V30 5 1 5 6
M  V30 6 2 6 7
M  V30 7 1 2 7
M  V30 8 1 7 8
M  V30 9 1 8 9
M  V30 10 2 9 10
M  V30 11 1 9 11
M  V30 12 2 11 12
M  V30 13 1 12 13
M  V30 14 2 13 14
M  V30 15 1 14 15
M  V30 16 1 15 16
M  V30 17 2 15 17
M  V30 18 1 11 17
M  V30 19 1 12 18
M  V30 20 2 18 19
M  V30 21 1 8 19
M  V30 22 1 19 20
M  V30 23 1 20 21
M  V30 END BOND
M  V30 END CTAB
M  END
>  <ID>
98

>  <PREFERRED_NAME>
afloqualone

>  <CAS_RN>
56287-74-2

>  <SYNONYMS>
afloqualone
aroft
arofuto

>  <URL>
http://drugcentral.org/drugcard/98/view

$$$$
agomelatine
  -INDIGO-05122016300D          

  0  0  0     0  0            999 V3000
M  V30 BEGIN CTAB
M  V30 COUNTS 18 19 0 0 0
M  V30 BEGIN ATOM
M  V30 1 C 0 0 0 0
M  V30 2 O 0 0 0 0
M  V30 3 C 0 0 0 0
M  V30 4 C 0 0 0 0
M  V30 5 C 0 0 0 0
M  V30 6 C 0 0 0 0
M  V30 7 C 0 0 0 0
M  V30 8 C 0 0 0 0
M  V30 9 C 0 0 0 0
M  V30 10 C 0 0 0 0
M  V30 11 C 0 0 0 0
M  V30 12 C 0 0 0 0
M  V30 13 N 0 0 0 0
M  V30 14 C 0 0 0 0
M  V30 15 C 0 0 0 0
M  V30 16 O 0 0 0 0
M  V30 17 C 0 0 0 0
M  V30 18 C 0 0 0 0
M  V30 END ATOM
M  V30 BEGIN BOND
M  V30 1 1 1 2
M  V30 2 1 2 3
M  V30 3 2 3 4
M  V30 4 1 4 5
M  V30 5 2 5 6
M  V30 6 1 6 7
M  V30 7 2 7 8
M  V30 8 1 8 9
M  V30 9 2 9 10
M  V30 10 1 5 10
M  V30 11 1 10 11
M  V30 12 1 11 12
M  V30 13 1 12 13
M  V30 14 1 13 14
M  V30 15 1 14 15
M  V30 16 2 14 16
M  V30 17 1 6 17
M  V30 18 2 17 18
M  V30 19 1 3 18
M  V30 END BOND
M  V30 END CTAB
M  END
>  <ID>
99

>  <PREFERRED_NAME>
agomelatine

>  <CAS_RN>
138112-76-2

>  <SYNONYMS>
S20098
S-20098
agomelatine
valdoxan
thymanax

>  <URL>
http://drugcentral.org/drugcard/99/view

$$$$
ajmaline
  -INDIGO-05122016302D          

  0  0  0     0  0            999 V3000
M  V30 BEGIN CTAB
M  V30 COUNTS 24 29 0 0 0
M  V30 BEGIN ATOM
M  V30 1 O -1.7126 -1.361 0 0
M  V30 2 C -0.6351 -2.4347 0 0 CFG=1
M  V30 3 C -0.6351 -4.6765 0 0 CFG=1
M  V30 4 C 3.5575 -2.4347 0 0 CFG=2
M  V30 5 C -0.654 -6.2266 0 0 CFG=2
M  V30 6 C -3.3117 -4.6765 0 0
M  V30 7 C 0.6729 -3.9015 0 0
M  V30 8 C 1.9999 -4.6765 0 0 CFG=2
M  V30 9 C 1.9999 -9.3266 0 0 CFG=1
M  V30 10 C 0.6729 -7.0016 0 0 CFG=1
M  V30 11 N -1.9848 -7.0016 0 0
M  V30 12 C -3.3117 -6.2266 0 0
M  V30 13 C -4.6387 -3.9015 0 0
M  V30 14 N 1.9999 -6.2266 0 0 CFG=2
M  V30 15 C 0.6729 -8.5516 0 0
M  V30 16 C 3.3269 -8.5516 0 0 CFG=1
M  V30 17 C -1.9848 -8.5251 0 0
M  V30 18 C -4.6387 -7.0016 0 0
M  V30 19 C -5.9695 -4.6765 0 0
M  V30 20 C 3.3269 -7.0016 0 0 CFG=1
M  V30 21 C 4.6463 -9.3153 0 0
M  V30 22 C -5.9695 -6.2266 0 0
M  V30 23 O 4.6463 -6.2417 0 0
M  V30 24 C 5.9657 -8.5516 0 0
M  V30 END ATOM
M  V30 BEGIN BOND
M  V30 1 1 2 1 CFG=3
M  V30 2 1 2 3
M  V30 3 1 4 2 CFG=1
M  V30 4 1 5 3
M  V30 5 1 3 6
M  V30 6 1 3 7 CFG=3
M  V30 7 1 8 4
M  V30 8 1 4 9
M  V30 9 1 10 5
M  V30 10 1 5 11 CFG=3
M  V30 11 1 6 12
M  V30 12 2 6 13
M  V30 13 1 8 7 CFG=1
M  V30 14 1 14 8 CFG=1
M  V30 15 1 9 15 CFG=3
M  V30 16 1 16 9
M  V30 17 1 14 10
M  V30 18 1 10 15 CFG=1
M  V30 19 1 11 12
M  V30 20 1 11 17
M  V30 21 2 12 18
M  V30 22 1 13 19
M  V30 23 1 14 20
M  V30 24 1 20 16
M  V30 25 1 16 21 CFG=1
M  V30 26 1 18 22
M  V30 27 2 19 22
M  V30 28 1 20 23 CFG=3
M  V30 29 1 21 24
M  V30 END BOND
M  V30 END CTAB
M  END
>  <ID>
100

>  <PREFERRED_NAME>
ajmaline

>  <CAS_RN>
4360-12-7

>  <SYNONYMS>
ajmaline hydrochloride
ajmaline HCl
aritmina
rauverid
ajmaline
(+)-Ajmaline
ajmalin
cardiorythmine
gilurytmal
raugalline

>  <URL>
http://drugcentral.org/drugcard/100/view

$$$$
alacepril
  -INDIGO-05122016302D          

  0  0  0     0  0            999 V3000
M  V30 BEGIN CTAB
M  V30 COUNTS 28 29 0 0 0
M  V30 BEGIN ATOM
M  V30 1 C -1.9336 -3.6838 0 0
M  V30 2 C -3.2672 -2.9157 0 0 CFG=1
M  V30 3 O -0.6 -2.9157 0 0
M  V30 4 N -1.9336 -5.2238 0 0
M  V30 5 C -4.6124 -3.6608 0 0
M  V30 6 C -3.2672 -1.3757 0 0
M  V30 7 C -0.7146 -6.1676 0 0 CFG=2
M  V30 8 C -3.2099 -6.1676 0 0
M  V30 9 S -5.946 -2.8927 0 0
M  V30 10 C 0.6191 -5.3957 0 0
M  V30 11 C -1.2114 -7.6083 0 0
M  V30 12 C -2.7666 -7.6083 0 0
M  V30 13 C -7.2949 -3.6379 0 0
M  V30 14 N 1.9527 -6.1676 0 0
M  V30 15 O 0.6191 -3.8557 0 0
M  V30 16 C -8.6247 -2.8698 0 0
M  V30 17 O -7.2949 -5.1779 0 0
M  V30 18 C 3.2863 -5.3957 0 0 CFG=1
M  V30 19 C 4.62 -6.1676 0 0
M  V30 20 C 3.2863 -3.8557 0 0
M  V30 21 C 5.9536 -5.3957 0 0
M  V30 22 O 4.62 -3.0876 0 0
M  V30 23 O 1.9527 -3.0876 0 0
M  V30 24 C 5.9536 -3.8557 0 0
M  V30 25 C 7.2911 -6.1676 0 0
M  V30 26 C 7.2911 -3.0876 0 0
M  V30 27 C 8.6247 -5.3957 0 0
M  V30 28 C 8.6247 -3.8557 0 0
M  V30 END ATOM
M  V30 BEGIN BOND
M  V30 1 1 2 1
M  V30 2 2 1 3
M  V30 3 1 1 4
M  V30 4 1 2 5
M  V30 5 1 2 6 CFG=1
M  V30 6 1 7 4
M  V30 7 1 4 8
M  V30 8 1 5 9
M  V30 9 1 7 10 CFG=3
M  V30 10 1 7 11
M  V30 11 1 8 12
M  V30 12 1 9 13
M  V30 13 1 10 14
M  V30 14 2 10 15
M  V30 15 1 11 12
M  V30 16 1 13 16
M  V30 17 2 13 17
M  V30 18 1 18 14 CFG=3
M  V30 19 1 18 19
M  V30 20 1 18 20
M  V30 21 1 19 21
M  V30 22 1 20 22
M  V30 23 2 20 23
M  V30 24 2 21 24
M  V30 25 1 21 25
M  V30 26 1 24 26
M  V30 27 2 25 27
M  V30 28 2 26 28
M  V30 29 1 27 28
M  V30 END BOND
M  V30 END CTAB
M  END
>  <ID>
101

>  <PREFERRED_NAME>
alacepril

>  <CAS_RN>
74258-86-9

>  <SYNONYMS>
alacepril
cetapril
DU-1219
cenapride

>  <URL>
http://drugcentral.org/drugcard/101/view

$$$$
alatrofloxacin
  -INDIGO-05122016302D          

  0  0  0     0  0            999 V3000
M  V30 BEGIN CTAB
M  V30 COUNTS 40 44 0 0 0
M  V30 BEGIN ATOM
M  V30 1 O 6.6605 -12.1714 0 0
M  V30 2 C 6.6605 -10.6323 0 0
M  V30 3 C 5.3314 -9.857 0 0
M  V30 4 C 7.9895 -9.857 0 0
M  V30 5 C 5.3314 -8.3065 0 0
M  V30 6 C 4.0024 -10.6323 0 0
M  V30 7 C 9.3223 -10.6247 0 0
M  V30 8 C 7.9895 -8.3065 0 0
M  V30 9 N 6.6605 -7.5312 0 0
M  V30 10 N 4.0024 -7.5312 0 0
M  V30 11 C 2.6695 -9.857 0 0
M  V30 12 O 10.6552 -9.857 0 0
M  V30 13 O 9.3223 -12.1637 0 0
M  V30 14 C 6.6605 -5.9921 0 0
M  V30 15 C 2.6695 -8.3065 0 0
M  V30 16 F 1.3367 -10.6247 0 0
M  V30 17 C 5.3276 -5.2207 0 0
M  V30 18 C 7.9971 -5.2207 0 0
M  V30 19 N 1.3367 -7.535 0 0
M  V30 20 F 3.9947 -5.9921 0 0
M  V30 21 C 5.3276 -3.6816 0 0
M  V30 22 C 7.9971 -3.6816 0 0
M  V30 23 C 1.3367 -5.9959 0 0
M  V30 24 C 0.0076 -8.3065 0 0
M  V30 25 C 6.6605 -2.914 0 0
M  V30 26 C -1.329 -5.9959 0 0 CFG=1
M  V30 27 C -1.329 -7.535 0 0 CFG=2
M  V30 28 F 6.6605 -1.3749 0 0
M  V30 29 C -2.6581 -6.7674 0 0 CFG=2
M  V30 30 N -3.9909 -5.9959 0 0
M  V30 31 C -5.3238 -6.7674 0 0
M  V30 32 C -6.6566 -5.9959 0 0 CFG=1
M  V30 33 O -5.3238 -8.3065 0 0
M  V30 34 N -6.6566 -4.1437 0 0
M  V30 35 C -7.9895 -6.7674 0 0
M  V30 36 C -7.9895 -3.3722 0 0
M  V30 37 C -9.3223 -4.1437 0 0 CFG=2
M  V30 38 O -7.9895 -1.8332 0 0
M  V30 39 C -10.659 -3.3722 0 0
M  V30 40 N -9.3223 -5.6828 0 0
M  V30 END ATOM
M  V30 BEGIN BOND
M  V30 1 2 1 2
M  V30 2 1 2 3
M  V30 3 1 2 4
M  V30 4 1 3 5
M  V30 5 2 3 6
M  V30 6 1 4 7
M  V30 7 2 4 8
M  V30 8 1 5 9
M  V30 9 2 5 10
M  V30 10 1 6 11
M  V30 11 1 7 12
M  V30 12 2 7 13
M  V30 13 1 8 9
M  V30 14 1 9 14
M  V30 15 1 10 15
M  V30 16 2 11 15
M  V30 17 1 11 16
M  V30 18 2 14 17
M  V30 19 1 14 18
M  V30 20 1 15 19
M  V30 21 1 17 20
M  V30 22 1 17 21
M  V30 23 2 18 22
M  V30 24 1 19 23
M  V30 25 1 19 24
M  V30 26 2 21 25
M  V30 27 1 22 25
M  V30 28 1 26 23 CFG=1
M  V30 29 1 27 24 CFG=1
M  V30 30 1 25 28
M  V30 31 1 26 27
M  V30 32 1 29 26
M  V30 33 1 29 27
M  V30 34 1 29 30 CFG=3
M  V30 35 1 30 31
M  V30 36 1 32 31
M  V30 37 2 31 33
M  V30 38 1 32 34
M  V30 39 1 32 35 CFG=3
M  V30 40 1 34 36
M  V30 41 1 37 36
M  V30 42 2 36 38
M  V30 43 1 37 39
M  V30 44 1 37 40 CFG=1
M  V30 END BOND
M  V30 END CTAB
M  END
>  <ID>
102

>  <PREFERRED_NAME>
alatrofloxacin

>  <CAS_RN>
146961-76-4

>  <SYNONYMS>
alatrofloxacin mesilate
alatrofloxacin mesylate
alatrofloxacin

>  <URL>
http://drugcentral.org/drugcard/102/view

$$$$
albendazole
  -INDIGO-05122016302D          

  0  0  0     0  0            999 V3000
M  V30 BEGIN CTAB
M  V30 COUNTS 18 19 0 0 0
M  V30 BEGIN ATOM
M  V30 1 N 4.001 -1.3757 0 0
M  V30 2 C 5.3346 -2.1438 0 0
M  V30 3 C 2.6673 -2.1438 0 0
M  V30 4 O 6.6683 -1.3757 0 0
M  V30 5 O 5.3346 -3.6838 0 0
M  V30 6 N 1.3375 -1.3757 0 0
M  V30 7 N 2.6673 -3.6838 0 0
M  V30 8 C 8.0019 -2.1438 0 0
M  V30 9 C 0 -2.1438 0 0
M  V30 10 C 0 -3.6838 0 0
M  V30 11 C -1.3337 -1.3757 0 0
M  V30 12 C -1.3337 -4.4557 0 0
M  V30 13 C -2.6673 -2.1438 0 0
M  V30 14 C -2.6673 -3.6838 0 0
M  V30 15 S -4.001 -4.4557 0 0
M  V30 16 C -5.3346 -3.6838 0 0
M  V30 17 C -6.6721 -4.4557 0 0
M  V30 18 C -8.0057 -3.6838 0 0
M  V30 END ATOM
M  V30 BEGIN BOND
M  V30 1 1 1 2
M  V30 2 1 1 3
M  V30 3 1 2 4
M  V30 4 2 2 5
M  V30 5 2 3 6
M  V30 6 1 3 7
M  V30 7 1 4 8
M  V30 8 1 6 9
M  V30 9 1 7 10
M  V30 10 2 9 10
M  V30 11 1 9 11
M  V30 12 1 10 12
M  V30 13 2 11 13
M  V30 14 2 12 14
M  V30 15 1 13 14
M  V30 16 1 14 15
M  V30 17 1 15 16
M  V30 18 1 16 17
M  V30 19 1 17 18
M  V30 END BOND
M  V30 END CTAB
M  END
>  <ID>
103

>  <PREFERRED_NAME>
albendazole

>  <CAS_RN>
54965-21-8

>  <SYNONYMS>
albendazole
albamelin
albendol
albenza

>  <URL>
http://drugcentral.org/drugcard/103/view

$$$$
albendazole sulfoxide
  -INDIGO-05122016302D          

  0  0  0     0  0            999 V3000
M  V30 BEGIN CTAB
M  V30 COUNTS 19 20 0 0 0
M  V30 BEGIN ATOM
M  V30 1 S -4.0073 -2.9175 0 0
M  V30 2 C -5.3418 -3.6861 0 0
M  V30 3 O -4.0073 -1.3766 0 0
M  V30 4 C -2.6728 -3.6861 0 0
M  V30 5 C -6.6763 -2.9175 0 0
M  V30 6 C -1.3345 -2.9175 0 0
M  V30 7 C -2.6728 -5.2271 0 0
M  V30 8 C -8.0108 -3.6861 0 0
M  V30 9 C -0.0038 -3.6861 0 0
M  V30 10 C -1.3345 -5.9995 0 0
M  V30 11 C -0.0038 -5.2271 0 0
M  V30 12 N 1.3345 -2.9175 0 0
M  V30 13 N 2.669 -5.2271 0 0
M  V30 14 C 2.669 -3.6861 0 0
M  V30 15 N 4.0035 -2.9175 0 0
M  V30 16 C 5.338 -3.6861 0 0
M  V30 17 O 6.6725 -2.9175 0 0
M  V30 18 O 5.338 -5.2271 0 0
M  V30 19 C 8.007 -3.6861 0 0
M  V30 END ATOM
M  V30 BEGIN BOND
M  V30 1 1 1 2
M  V30 2 2 1 3
M  V30 3 1 1 4
M  V30 4 1 2 5
M  V30 5 1 4 6
M  V30 6 2 4 7
M  V30 7 1 5 8
M  V30 8 2 6 9
M  V30 9 1 7 10
M  V30 10 1 9 11
M  V30 11 1 9 12
M  V30 12 2 10 11
M  V30 13 1 11 13
M  V30 14 1 12 14
M  V30 15 2 13 14
M  V30 16 1 14 15
M  V30 17 1 15 16
M  V30 18 1 16 17
M  V30 19 2 16 18
M  V30 20 1 17 19
M  V30 END BOND
M  V30 END CTAB
M  END
>  <ID>
104

>  <PREFERRED_NAME>
albendazole sulfoxide

>  <CAS_RN>
54029-12-8

>  <SYNONYMS>
albendazole sulfoxide
albendazole oxide
rycobendazole

>  <URL>
http://drugcentral.org/drugcard/104/view

$$$$
salbutamol
  -INDIGO-05122016302D          

  0  0  0     0  0            999 V3000
M  V30 BEGIN CTAB
M  V30 COUNTS 17 17 0 0 0
M  V30 BEGIN ATOM
M  V30 1 C 0.6653 -2.9175 0 0 CFG=2
M  V30 2 C 1.9998 -3.6861 0 0
M  V30 3 O 0.6653 -1.3766 0 0
M  V30 4 C -0.6692 -3.6861 0 0
M  V30 5 N 3.3343 -2.9175 0 0
M  V30 6 C -2.0036 -2.9175 0 0
M  V30 7 C -0.6692 -5.2271 0 0
M  V30 8 C 4.6688 -3.6861 0 0
M  V30 9 C -3.3381 -3.6861 0 0
M  V30 10 C -2.0036 -5.9994 0 0
M  V30 11 C 6.0033 -2.9175 0 0
M  V30 12 C 4.6688 -5.2271 0 0
M  V30 13 C 6.0033 -4.4585 0 0
M  V30 14 C -4.6726 -2.9175 0 0
M  V30 15 C -3.3381 -5.2271 0 0
M  V30 16 O -6.0071 -3.6861 0 0
M  V30 17 O -4.6726 -5.9994 0 0
M  V30 END ATOM
M  V30 BEGIN BOND
M  V30 1 1 1 2
M  V30 2 1 1 3 CFG=1
M  V30 3 1 1 4
M  V30 4 1 2 5
M  V30 5 2 4 6
M  V30 6 1 4 7
M  V30 7 1 5 8
M  V30 8 1 6 9
M  V30 9 2 7 10
M  V30 10 1 8 11
M  V30 11 1 8 12
M  V30 12 1 8 13
M  V30 13 1 9 14
M  V30 14 2 9 15
M  V30 15 1 10 15
M  V30 16 1 14 16
M  V30 17 1 15 17
M  V30 END BOND
M  V30 BEGIN COLLECTION
M  V30 MDLV30/STERAC1 ATOMS=(1 1)
M  V30 END COLLECTION
M  V30 END CTAB
M  END
>  <ID>
105

>  <PREFERRED_NAME>
salbutamol

>  <CAS_RN>
18559-94-9

>  <SYNONYMS>
salbutamol
albuterol
sabumol
dl-Albuterol
dl-Salbutamol
albuterol sulfate

>  <URL>
http://drugcentral.org/drugcard/105/view

$$$$
albutoin
  -INDIGO-05122016302D          

  0  0  0     0  0            999 V3000
M  V30 BEGIN CTAB
M  V30 COUNTS 14 14 0 0 0
M  V30 BEGIN ATOM
M  V30 1 C 2.331 -4.5283 0 0
M  V30 2 C 3.6647 -3.7602 0 0
M  V30 3 N 0.9974 -3.7602 0 0
M  V30 4 C 4.9983 -4.5283 0 0
M  V30 5 C -0.5541 -3.7602 0 0
M  V30 6 C 1.498 -2.3195 0 0
M  V30 7 O -1.4598 -5.006 0 0
M  V30 8 C -0.9974 -2.3195 0 0
M  V30 9 S 2.9768 -1.8954 0 0
M  V30 10 N 0.2751 -1.3757 0 0
M  V30 11 C -2.331 -1.5477 0 0
M  V30 12 C -3.6647 -2.3195 0 0
M  V30 13 C -4.9983 -1.5477 0 0
M  V30 14 C -3.6647 -3.8595 0 0
M  V30 END ATOM
M  V30 BEGIN BOND
M  V30 1 1 1 2
M  V30 2 1 1 3
M  V30 3 2 2 4
M  V30 4 1 3 5
M  V30 5 1 3 6
M  V30 6 2 5 7
M  V30 7 1 5 8
M  V30 8 2 6 9
M  V30 9 1 6 10
M  V30 10 1 8 10
M  V30 11 1 8 11
M  V30 12 1 11 12
M  V30 13 1 12 13
M  V30 14 1 12 14
M  V30 END BOND
M  V30 END CTAB
M  END
>  <ID>
106

>  <PREFERRED_NAME>
albutoin

>  <CAS_RN>
830-89-7

>  <SYNONYMS>
albutoin
euprax

>  <URL>
http://drugcentral.org/drugcard/106/view

$$$$
alclofenac
  -INDIGO-05122016302D          

  0  0  0     0  0            999 V3000
M  V30 BEGIN CTAB
M  V30 COUNTS 15 15 0 0 0
M  V30 BEGIN ATOM
M  V30 1 C 3.3322 -1.3757 0 0
M  V30 2 C 4.6697 -2.1438 0 0
M  V30 3 C 1.9986 -2.1438 0 0
M  V30 4 O 6.0034 -1.3757 0 0
M  V30 5 O 4.6697 -3.6838 0 0
M  V30 6 C 0.6687 -1.3757 0 0
M  V30 7 C 1.9986 -3.6838 0 0
M  V30 8 C -0.6687 -2.1438 0 0
M  V30 9 C 0.6687 -4.4557 0 0
M  V30 10 Cl -2.0024 -1.3757 0 0
M  V30 11 C -0.6687 -3.6838 0 0
M  V30 12 O -2.0024 -4.4557 0 0
M  V30 13 C -3.3361 -3.6838 0 0
M  V30 14 C -4.6697 -4.4557 0 0
M  V30 15 C -6.0034 -3.6838 0 0
M  V30 END ATOM
M  V30 BEGIN BOND
M  V30 1 1 1 2
M  V30 2 1 1 3
M  V30 3 1 2 4
M  V30 4 2 2 5
M  V30 5 2 3 6
M  V30 6 1 3 7
M  V30 7 1 6 8
M  V30 8 2 7 9
M  V30 9 1 8 10
M  V30 10 2 8 11
M  V30 11 1 9 11
M  V30 12 1 11 12
M  V30 13 1 12 13
M  V30 14 1 13 14
M  V30 15 2 14 15
M  V30 END BOND
M  V30 END CTAB
M  END
>  <ID>
107

>  <PREFERRED_NAME>
alclofenac

>  <CAS_RN>
22131-79-9

>  <SYNONYMS>
4-allyloxy-3-chlorophenylacetic acid
prinalgin
alclofenac
aclofenac
alclophenac
allopydin
medifenac
reufenac

>  <URL>
http://drugcentral.org/drugcard/107/view

$$$$
alcuronium
  -INDIGO-05122016302D          

  0  0  0     0  0            999 V3000
M  V30 BEGIN CTAB
M  V30 COUNTS 50 60 0 0 0
M  V30 BEGIN ATOM
M  V30 1 C -10.7911 -2.53 0 0 CFG=2
M  V30 2 C -11.88 -1.4411 0 0
M  V30 3 C -13.42 -1.4411 0 0
M  V30 4 N -14.5089 -2.53 0 0
M  V30 5 C -14.5089 -4.07 0 0 CFG=1
M  V30 6 C -13.42 -5.1589 0 0
M  V30 7 C -11.88 -5.1589 0 0
M  V30 8 N -10.7911 -4.07 0 0
M  V30 9 C -15.9735 -4.5459 0 0 CFG=2
M  V30 10 C -16.8787 -3.3 0 0
M  V30 11 C -15.9736 -2.0542 0 0
M  V30 12 C -9.3265 -4.5459 0 0
M  V30 13 C -8.4213 -3.3 0 0
M  V30 14 C -9.3264 -2.0542 0 0 CFG=2
M  V30 15 C -18.4103 -3.1391 0 0
M  V30 16 C -19.0367 -1.7323 0 0
M  V30 17 C -18.1316 -0.4864 0 0
M  V30 18 C -16.6 -0.6473 0 0
M  V30 19 C -8.7002 -5.9528 0 0
M  V30 20 C -7.1686 -6.1139 0 0
M  V30 21 C -6.2634 -4.868 0 0
M  V30 22 C -6.8897 -3.4611 0 0
M  V30 23 C -11.4814 0.0465 0 0 CFG=1
M  V30 24 C -9.9939 0.4451 0 0
M  V30 25 C -8.905 -0.6438 0 0 CFG=2
M  V30 26 C -16.3951 -5.9561 0 0 CFG=2
M  V30 27 C -15.3062 -7.045 0 0
M  V30 28 C -13.8186 -6.6465 0 0 CFG=1
M  V30 29 C -17.2193 -3.6407 0 0
M  V30 30 C -18.4652 -4.5459 0 0
M  V30 31 N -17.9894 -6.0104 0 0 CHG=1 CFG=1
M  V30 32 C -8.0789 -2.9946 0 0
M  V30 33 C -6.8549 -2.0601 0 0
M  V30 34 N -7.3654 -0.6072 0 0 CHG=1 CFG=1
M  V30 35 C -11.0828 1.534 0 0
M  V30 36 C -7.3654 0.9328 0 0
M  V30 37 C -11.9195 2.827 0 0
M  V30 38 C -5.8254 -0.6072 0 0
M  V30 39 C -5.0554 0.7264 0 0
M  V30 40 C -3.5154 0.7264 0 0
M  V30 41 C -13.4595 2.827 0 0
M  V30 42 O -14.2295 4.1606 0 0
M  V30 43 C -14.2172 -8.134 0 0
M  V30 44 C -17.9894 -7.5504 0 0
M  V30 45 C -19.4769 -6.409 0 0
M  V30 46 C -19.8755 -7.8965 0 0
M  V30 47 C -21.363 -8.2951 0 0
M  V30 48 C -13.3761 -9.424 0 0
M  V30 49 C -11.8361 -9.424 0 0
M  V30 50 O -11.0661 -10.7577 0 0
M  V30 END ATOM
M  V30 BEGIN BOND
M  V30 1 2 2 3
M  V30 2 1 3 4 CFG=2
M  V30 3 2 6 7
M  V30 4 1 7 8 CFG=2
M  V30 5 1 4 11
M  V30 6 1 5 4 CFG=1
M  V30 7 1 9 10
M  V30 8 1 8 12
M  V30 9 1 1 8 CFG=1
M  V30 10 1 13 14
M  V30 11 2 10 15
M  V30 12 1 11 10
M  V30 13 2 11 18
M  V30 14 1 15 16
M  V30 15 2 16 17
M  V30 16 1 17 18
M  V30 17 2 12 19
M  V30 18 1 13 12
M  V30 19 2 13 22
M  V30 20 1 19 20
M  V30 21 2 20 21
M  V30 22 1 21 22
M  V30 23 1 1 2
M  V30 24 1 2 23
M  V30 25 1 1 14
M  V30 26 1 23 24
M  V30 27 1 25 24 CFG=3
M  V30 28 1 6 5
M  V30 29 1 6 28
M  V30 30 1 5 9
M  V30 31 1 26 27 CFG=3
M  V30 32 1 27 28
M  V30 33 1 9 29 CFG=3
M  V30 34 1 26 9
M  V30 35 1 31 26
M  V30 36 1 29 30
M  V30 37 1 30 31
M  V30 38 1 25 34
M  V30 39 1 25 14
M  V30 40 1 14 32 CFG=3
M  V30 41 1 32 33
M  V30 42 1 33 34
M  V30 43 1 23 35 CFG=3
M  V30 44 1 34 36 CFG=3
M  V30 45 1 35 36
M  V30 46 2 35 37
M  V30 47 1 34 38 CFG=1
M  V30 48 1 38 39
M  V30 49 2 39 40
M  V30 50 1 37 41
M  V30 51 1 41 42
M  V30 52 1 28 43 CFG=3
M  V30 53 1 31 44 CFG=3
M  V30 54 1 44 43
M  V30 55 1 31 45 CFG=1
M  V30 56 1 45 46
M  V30 57 2 46 47
M  V30 58 2 43 48
M  V30 59 1 48 49
M  V30 60 1 49 50
M  V30 END BOND
M  V30 END CTAB
M  END
>  <ID>
109

>  <PREFERRED_NAME>
alcuronium

>  <CAS_RN>
23214-96-2

>  <SYNONYMS>
alcuronium
diallylnortoxiferine
diallyltoxiferine
alcuronium chloride
alnortoxiferine
allnortoxiferine
dialferine
alcuronium dichloride

>  <URL>
http://drugcentral.org/drugcard/109/view

$$$$
aldosterone
  -INDIGO-05122016302D          

  0  0  0     0  0            999 V3000
M  V30 BEGIN CTAB
M  V30 COUNTS 26 29 0 0 0
M  V30 BEGIN ATOM
M  V30 1 C 1.9953 -2.9203 0 0
M  V30 2 O 0.6613 -2.152 0 0
M  V30 3 C 1.9953 -4.4607 0 0 CFG=2
M  V30 4 C 1.9953 -6.0165 0 0 CFG=2
M  V30 5 C 3.3255 -3.6848 0 0 CFG=1
M  V30 6 C 0.6651 -3.6848 0 0
M  V30 7 C 0.6651 -6.7924 0 0 CFG=1
M  V30 8 C 4.6557 -6.0165 0 0
M  V30 9 C 3.3255 -2.1444 0 0
M  V30 10 C 4.6557 -4.4607 0 0
M  V30 11 C -0.6651 -4.4607 0 0 CFG=1
M  V30 12 C -0.6651 -6.0165 0 0 CFG=2
M  V30 13 C 0.6651 -8.3443 0 0
M  V30 14 C 4.6595 -1.3761 0 0
M  V30 15 O 1.9915 -1.3761 0 0
M  V30 16 O -1.9991 -3.6925 0 0
M  V30 17 C -1.9953 -6.7924 0 0 CFG=2
M  V30 18 C -0.6651 -9.1203 0 0
M  V30 19 O 5.9935 -2.1444 0 0
M  V30 20 C -1.9953 -5.252 0 0
M  V30 21 C -1.9953 -8.3443 0 0
M  V30 22 C -3.3255 -6.0165 0 0
M  V30 23 C -3.3255 -9.1203 0 0
M  V30 24 C -4.6595 -6.7924 0 0
M  V30 25 C -4.6595 -8.3443 0 0
M  V30 26 O -5.9935 -9.1126 0 0
M  V30 END ATOM
M  V30 BEGIN BOND
M  V30 1 2 1 2
M  V30 2 1 3 1 CFG=1
M  V30 3 1 4 3
M  V30 4 1 3 5
M  V30 5 1 3 6
M  V30 6 1 7 4
M  V30 7 1 4 8 CFG=1
M  V30 8 1 5 9 CFG=1
M  V30 9 1 5 10
M  V30 10 1 11 6
M  V30 11 1 12 7
M  V30 12 1 7 13 CFG=3
M  V30 13 1 8 10
M  V30 14 1 9 14
M  V30 15 2 9 15
M  V30 16 1 12 11
M  V30 17 1 11 16 CFG=1
M  V30 18 1 12 17 CFG=1
M  V30 19 1 13 18
M  V30 20 1 14 19
M  V30 21 1 17 20 CFG=1
M  V30 22 1 17 21
M  V30 23 1 17 22
M  V30 24 1 18 21
M  V30 25 2 21 23
M  V30 26 1 22 24
M  V30 27 1 23 25
M  V30 28 1 24 25
M  V30 29 2 25 26
M  V30 END BOND
M  V30 END CTAB
M  END
>  <ID>
111

>  <PREFERRED_NAME>
aldosterone

>  <CAS_RN>
52-39-1

>  <SYNONYMS>
aldosterone
aldocorten
aldocortene
aldocortin
electrocortin

>  <URL>
http://drugcentral.org/drugcard/111/view

$$$$
alendronic acid
  -INDIGO-05122016300D          

  0  0  0     0  0            999 V3000
M  V30 BEGIN CTAB
M  V30 COUNTS 14 13 0 0 0
M  V30 BEGIN ATOM
M  V30 1 N 0 0 0 0
M  V30 2 C 0 0 0 0
M  V30 3 C 0 0 0 0
M  V30 4 C 0 0 0 0
M  V30 5 C 0 0 0 0
M  V30 6 O 0 0 0 0
M  V30 7 P 0 0 0 0
M  V30 8 O 0 0 0 0
M  V30 9 O 0 0 0 0
M  V30 10 O 0 0 0 0
M  V30 11 P 0 0 0 0
M  V30 12 O 0 0 0 0
M  V30 13 O 0 0 0 0
M  V30 14 O 0 0 0 0
M  V30 END ATOM
M  V30 BEGIN BOND
M  V30 1 1 1 2
M  V30 2 1 2 3
M  V30 3 1 3 4
M  V30 4 1 4 5
M  V30 5 1 5 6
M  V30 6 1 5 7
M  V30 7 1 7 8
M  V30 8 1 7 9
M  V30 9 2 7 10
M  V30 10 1 5 11
M  V30 11 1 11 12
M  V30 12 1 11 13
M  V30 13 2 11 14
M  V30 END BOND
M  V30 END CTAB
M  END
>  <ID>
112

>  <PREFERRED_NAME>
alendronic acid

>  <CAS_RN>
66376-36-1

>  <SYNONYMS>
alendronate monosodium salt trihydrate
alendronate sodium trihydrate
alendronate sodium hydrate
alendronate
alendronic acid
alendronate sodium
aminohydroxybutane bisphosphonate
MK-217

>  <URL>
http://drugcentral.org/drugcard/112/view

$$$$
alexidine
  -INDIGO-05122016302D          

  0  0  0     0  0            999 V3000
M  V30 BEGIN CTAB
M  V30 COUNTS 36 35 0 0 0
M  V30 BEGIN ATOM
M  V30 1 C 12.0791 -2.1451 0 0
M  V30 2 C 12.0791 -4.944 0 0
M  V30 3 C 13.4135 -1.3765 0 0
M  V30 4 C 10.7446 -1.3765 0 0
M  V30 5 N 10.7293 -5.6896 0 0
M  V30 6 C 14.748 -2.1451 0 0
M  V30 7 C 9.4101 -2.1451 0 0
M  V30 8 C 9.3948 -4.9211 0 0
M  V30 9 C 16.0825 -1.3765 0 0
M  V30 10 N 8.0489 -5.6667 0 0
M  V30 11 N 9.3948 -3.3801 0 0
M  V30 12 C 17.417 -2.1451 0 0
M  V30 13 C 6.7144 -4.8981 0 0
M  V30 14 N 5.3685 -5.6438 0 0
M  V30 15 N 6.7144 -3.3572 0 0
M  V30 16 C 4.034 -4.8714 0 0
M  V30 17 C 2.688 -5.6208 0 0
M  V30 18 C 1.3536 -4.8484 0 0
M  V30 19 C 0.0038 -5.5979 0 0
M  V30 20 C -1.3268 -4.8255 0 0
M  V30 21 C -2.6766 -5.5711 0 0
M  V30 22 N -4.011 -4.8026 0 0
M  V30 23 C -5.357 -5.5482 0 0
M  V30 24 N -6.6915 -4.7796 0 0
M  V30 25 N -5.357 -7.0891 0 0
M  V30 26 C -8.0374 -5.5252 0 0
M  V30 27 N -9.3719 -4.7529 0 0
M  V30 28 N -8.0374 -7.0662 0 0
M  V30 29 C -10.7216 -5.5023 0 0
M  V30 30 C -12.0523 -4.7299 0 0
M  V30 31 C -13.402 -5.4794 0 0
M  V30 32 C -12.0523 -3.1889 0 0
M  V30 33 C -14.7365 -4.707 0 0
M  V30 34 C -13.3868 -2.4204 0 0
M  V30 35 C -16.0825 -5.4526 0 0
M  V30 36 C -17.417 -4.684 0 0
M  V30 END ATOM
M  V30 BEGIN BOND
M  V30 1 1 1 2
M  V30 2 1 1 3
M  V30 3 1 1 4
M  V30 4 1 2 5
M  V30 5 1 3 6
M  V30 6 1 4 7
M  V30 7 1 5 8
M  V30 8 1 6 9
M  V30 9 1 8 10
M  V30 10 2 8 11
M  V30 11 1 9 12
M  V30 12 1 10 13
M  V30 13 1 13 14
M  V30 14 2 13 15
M  V30 15 1 14 16
M  V30 16 1 16 17
M  V30 17 1 17 18
M  V30 18 1 18 19
M  V30 19 1 19 20
M  V30 20 1 20 21
M  V30 21 1 21 22
M  V30 22 1 22 23
M  V30 23 1 23 24
M  V30 24 2 23 25
M  V30 25 1 24 26
M  V30 26 1 26 27
M  V30 27 2 26 28
M  V30 28 1 27 29
M  V30 29 1 29 30
M  V30 30 1 30 31
M  V30 31 1 30 32
M  V30 32 1 31 33
M  V30 33 1 32 34
M  V30 34 1 33 35
M  V30 35 1 35 36
M  V30 END BOND
M  V30 END CTAB
M  END
>  <ID>
113

>  <PREFERRED_NAME>
alexidine

>  <CAS_RN>
22573-93-9

>  <SYNONYMS>
alexidine
bisguadine
bisguanidine
alexidine dihydrochloride

>  <URL>
http://drugcentral.org/drugcard/113/view

$$$$
alfentanil
  -INDIGO-05122016302D          

  0  0  0     0  0            999 V3000
M  V30 BEGIN CTAB
M  V30 COUNTS 30 32 0 0 0
M  V30 BEGIN ATOM
M  V30 1 N 4.3601 -3.6837 0 0
M  V30 2 C 4.3601 -2.1437 0 0
M  V30 3 C 3.0227 -4.4556 0 0
M  V30 4 C 5.6937 -4.4556 0 0
M  V30 5 C 5.6937 -1.3757 0 0
M  V30 6 O 3.0227 -1.3757 0 0
M  V30 7 C 3.0227 -2.9156 0 0
M  V30 8 C 3.0227 -5.9956 0 0
M  V30 9 C 1.689 -3.6837 0 0
M  V30 10 C 5.6937 -5.9956 0 0
M  V30 11 C 7.0274 -3.6837 0 0
M  V30 12 C 7.0274 -2.1437 0 0
M  V30 13 O 1.689 -2.1437 0 0
M  V30 14 C 1.689 -6.7637 0 0
M  V30 15 C 0.3554 -4.4556 0 0
M  V30 16 C 7.0274 -6.7637 0 0
M  V30 17 C 8.361 -4.4556 0 0
M  V30 18 C 0.3439 -2.8927 0 0
M  V30 19 N 0.3554 -5.9956 0 0
M  V30 20 C 8.361 -5.9956 0 0
M  V30 21 C -0.9783 -6.7637 0 0
M  V30 22 C -2.3119 -5.9956 0 0
M  V30 23 N -3.6455 -6.7637 0 0
M  V30 24 C -4.1423 -8.2043 0 0
M  V30 25 N -4.8645 -5.8198 0 0
M  V30 26 O -3.2596 -9.4653 0 0
M  V30 27 N -5.6937 -8.2043 0 0
M  V30 28 N -6.1408 -6.7637 0 0
M  V30 29 C -7.0312 -8.9762 0 0
M  V30 30 C -8.3648 -8.2043 0 0
M  V30 END ATOM
M  V30 BEGIN BOND
M  V30 1 1 1 2
M  V30 2 1 1 3
M  V30 3 1 1 4
M  V30 4 1 2 5
M  V30 5 2 2 6
M  V30 6 1 3 7
M  V30 7 1 3 8
M  V30 8 1 3 9
M  V30 9 2 4 10
M  V30 10 1 4 11
M  V30 11 1 5 12
M  V30 12 1 7 13
M  V30 13 1 8 14
M  V30 14 1 9 15
M  V30 15 1 10 16
M  V30 16 2 11 17
M  V30 17 1 13 18
M  V30 18 1 14 19
M  V30 19 1 15 19
M  V30 20 2 16 20
M  V30 21 1 17 20
M  V30 22 1 19 21
M  V30 23 1 21 22
M  V30 24 1 22 23
M  V30 25 1 23 24
M  V30 26 1 23 25
M  V30 27 2 24 26
M  V30 28 1 24 27
M  V30 29 2 25 28
M  V30 30 1 27 28
M  V30 31 1 27 29
M  V30 32 1 29 30
M  V30 END BOND
M  V30 END CTAB
M  END
>  <ID>
114

>  <PREFERRED_NAME>
alfentanil

>  <CAS_RN>
71195-58-9

>  <SYNONYMS>
alfentanil
alfentanil hydrochloride
afentanyl
alfentanyl
rapifen
alfentanil HCl

>  <URL>
http://drugcentral.org/drugcard/114/view

$$$$
alfuzosin
  -INDIGO-05122016302D          

  0  0  0     0  0            999 V3000
M  V30 BEGIN CTAB
M  V30 COUNTS 28 30 0 0 0
M  V30 BEGIN ATOM
M  V30 1 N -3.2568 -7.5532 0 0
M  V30 2 C -3.2568 -6.0128 0 0
M  V30 3 C -4.587 -5.2368 0 0
M  V30 4 N -1.9227 -5.2368 0 0
M  V30 5 C -4.587 -3.6848 0 0
M  V30 6 C -5.9172 -6.0128 0 0
M  V30 7 C -1.9227 -3.6848 0 0
M  V30 8 N -3.2568 -2.9089 0 0
M  V30 9 C -5.9172 -2.9089 0 0
M  V30 10 C -7.2474 -5.2368 0 0
M  V30 11 N -0.5887 -2.9166 0 0
M  V30 12 C -7.2474 -3.6848 0 0
M  V30 13 O -8.5815 -6.0089 0 0
M  V30 14 C 0.7454 -3.6848 0 0
M  V30 15 C -0.5887 -1.3761 0 0
M  V30 16 O -8.5815 -2.9166 0 0
M  V30 17 C -9.9155 -5.2368 0 0
M  V30 18 C 2.0794 -2.9166 0 0
M  V30 19 C -9.9155 -3.6848 0 0
M  V30 20 C 3.4135 -3.6848 0 0
M  V30 21 N 4.7475 -2.9166 0 0
M  V30 22 C 6.0816 -3.6848 0 0
M  V30 23 O 6.0816 -5.2253 0 0
M  V30 24 C 7.4156 -2.9166 0 0 CFG=1
M  V30 25 C 7.9163 -1.4755 0 0
M  V30 26 O 8.635 -3.8569 0 0
M  V30 27 C 9.4683 -1.4755 0 0
M  V30 28 C 9.9117 -2.9166 0 0
M  V30 END ATOM
M  V30 BEGIN BOND
M  V30 1 1 1 2
M  V30 2 1 2 3
M  V30 3 2 2 4
M  V30 4 1 3 5
M  V30 5 2 3 6
M  V30 6 1 4 7
M  V30 7 1 5 8
M  V30 8 2 5 9
M  V30 9 1 6 10
M  V30 10 2 7 8
M  V30 11 1 7 11
M  V30 12 1 9 12
M  V30 13 2 10 12
M  V30 14 1 10 13
M  V30 15 1 11 14
M  V30 16 1 11 15
M  V30 17 1 12 16
M  V30 18 1 13 17
M  V30 19 1 14 18
M  V30 20 1 16 19
M  V30 21 1 18 20
M  V30 22 1 20 21
M  V30 23 1 21 22
M  V30 24 2 22 23
M  V30 25 1 24 22 CFG=1
M  V30 26 1 24 25
M  V30 27 1 24 26
M  V30 28 1 25 27
M  V30 29 1 26 28
M  V30 30 1 27 28
M  V30 END BOND
M  V30 BEGIN COLLECTION
M  V30 MDLV30/STERAC1 ATOMS=(1 24)
M  V30 END COLLECTION
M  V30 END CTAB
M  END
>  <ID>
115

>  <PREFERRED_NAME>
alfuzosin

>  <CAS_RN>
81403-80-7

>  <SYNONYMS>
alfuzosin
alfuzosin hydrochloride
xatral
SL 77
alfuzosin HCl

>  <URL>
http://drugcentral.org/drugcard/115/view

$$$$
alibendol
  -INDIGO-05122016302D          

  0  0  0     0  0            999 V3000
M  V30 BEGIN CTAB
M  V30 COUNTS 18 18 0 0 0
M  V30 BEGIN ATOM
M  V30 1 C 0.0038 -5.9995 0 0
M  V30 2 N -1.3307 -6.768 0 0
M  V30 3 O 1.3383 -6.768 0 0
M  V30 4 C 0.0038 -4.4585 0 0
M  V30 5 C -2.6651 -5.9995 0 0
M  V30 6 C -1.3345 -3.6861 0 0
M  V30 7 C 1.3345 -3.6861 0 0
M  V30 8 C -3.9996 -6.768 0 0
M  V30 9 O -2.669 -4.4585 0 0
M  V30 10 C -1.3345 -2.1451 0 0
M  V30 11 C 1.3345 -2.1451 0 0
M  V30 12 O -5.338 -5.9995 0 0
M  V30 13 O -2.669 -1.3765 0 0
M  V30 14 C 0.0038 -1.3765 0 0
M  V30 15 C 2.669 -1.3765 0 0
M  V30 16 C -4.0035 -2.1451 0 0
M  V30 17 C 4.0035 -2.1451 0 0
M  V30 18 C 5.338 -1.3765 0 0
M  V30 END ATOM
M  V30 BEGIN BOND
M  V30 1 1 1 2
M  V30 2 2 1 3
M  V30 3 1 1 4
M  V30 4 1 2 5
M  V30 5 2 4 6
M  V30 6 1 4 7
M  V30 7 1 5 8
M  V30 8 1 6 9
M  V30 9 1 6 10
M  V30 10 2 7 11
M  V30 11 1 8 12
M  V30 12 1 10 13
M  V30 13 2 10 14
M  V30 14 1 11 14
M  V30 15 1 11 15
M  V30 16 1 13 16
M  V30 17 1 15 17
M  V30 18 2 17 18
M  V30 END BOND
M  V30 END CTAB
M  END
>  <ID>
117

>  <PREFERRED_NAME>
alibendol

>  <CAS_RN>
26750-81-2

>  <SYNONYMS>
alibendol
cebera

>  <URL>
http://drugcentral.org/drugcard/117/view

$$$$
aliskiren
  -INDIGO-05122016302D          

  0  0  0     0  0            999 V3000
M  V30 BEGIN CTAB
M  V30 COUNTS 39 39 0 0 0
M  V30 BEGIN ATOM
M  V30 1 C -6.325 -2.365 0 0
M  V30 2 C -7.6587 -3.135 0 0
M  V30 3 C -7.6587 -4.675 0 0
M  V30 4 C -6.325 -5.445 0 0
M  V30 5 C -4.9913 -4.675 0 0
M  V30 6 C -4.9913 -3.135 0 0
M  V30 7 O -8.9924 -2.365 0 0
M  V30 8 C -3.6576 -5.445 0 0
M  V30 9 C -2.324 -4.675 0 0 CFG=1
M  V30 10 C -0.9903 -5.445 0 0
M  V30 11 C -2.324 -3.135 0 0
M  V30 12 C -0.9903 -2.365 0 0
M  V30 13 C -3.6577 -2.365 0 0
M  V30 14 O -8.9924 -5.445 0 0
M  V30 15 C -10.326 -4.675 0 0
M  V30 16 C -11.6597 -5.445 0 0
M  V30 17 C -12.9934 -4.675 0 0
M  V30 18 O -14.3271 -5.445 0 0
M  V30 19 C -15.6607 -4.675 0 0
M  V30 20 C -10.326 -3.135 0 0
M  V30 21 C 0.3434 -4.675 0 0 CFG=1
M  V30 22 C 1.6771 -5.445 0 0 CFG=2
M  V30 23 N 0.3434 -3.135 0 0
M  V30 24 C 3.0107 -4.675 0 0
M  V30 25 O 1.6771 -6.985 0 0
M  V30 26 C 4.3444 -5.445 0 0 CFG=2
M  V30 27 C 5.6781 -4.6749 0 0
M  V30 28 C 4.3444 -6.985 0 0
M  V30 29 C 5.6781 -7.7549 0 0
M  V30 30 C 3.0108 -7.755 0 0
M  V30 31 N 7.0118 -5.4449 0 0
M  V30 32 O 5.6781 -3.1349 0 0
M  V30 33 C 8.3455 -4.6749 0 0
M  V30 34 C 9.6791 -5.4449 0 0
M  V30 35 C 11.0128 -4.6749 0 0
M  V30 36 N 12.3465 -5.4449 0 0
M  V30 37 O 11.0128 -3.1349 0 0
M  V30 38 C 8.9091 -6.7786 0 0
M  V30 39 C 10.4491 -6.7786 0 0
M  V30 END ATOM
M  V30 BEGIN BOND
M  V30 1 1 1 2
M  V30 2 2 1 6
M  V30 3 2 2 3
M  V30 4 1 3 4
M  V30 5 2 4 5
M  V30 6 1 5 6
M  V30 7 1 2 7
M  V30 8 1 5 8
M  V30 9 1 8 9
M  V30 10 1 9 10
M  V30 11 1 9 11 CFG=3
M  V30 12 1 11 12
M  V30 13 1 11 13
M  V30 14 1 3 14
M  V30 15 1 14 15
M  V30 16 1 15 16
M  V30 17 1 16 17
M  V30 18 1 17 18
M  V30 19 1 18 19
M  V30 20 1 7 20
M  V30 21 1 10 21
M  V30 22 1 21 22
M  V30 23 1 21 23 CFG=3
M  V30 24 1 22 24
M  V30 25 1 22 25 CFG=3
M  V30 26 1 24 26
M  V30 27 1 26 27
M  V30 28 1 26 28 CFG=3
M  V30 29 1 28 29
M  V30 30 1 28 30
M  V30 31 1 27 31
M  V30 32 2 27 32
M  V30 33 1 31 33
M  V30 34 1 33 34
M  V30 35 1 34 35
M  V30 36 1 35 36
M  V30 37 2 35 37
M  V30 38 1 34 38
M  V30 39 1 34 39
M  V30 END BOND
M  V30 END CTAB
M  END
>  <ID>
119

>  <PREFERRED_NAME>
aliskiren

>  <CAS_RN>
173334-57-1

>  <SYNONYMS>
aliskiren
rasilez
tekturna
aliskiren hemifumarate
aliskiren fumarate
SPP100

>  <URL>
http://drugcentral.org/drugcard/119/view

$$$$
alizapride
  -INDIGO-05122016302D          

  0  0  0     0  0            999 V3000
M  V30 BEGIN CTAB
M  V30 COUNTS 23 25 0 0 0
M  V30 BEGIN ATOM
M  V30 1 C 6.5315 2.0728 0 0
M  V30 2 O 5.1978 1.3028 0 0
M  V30 3 C 3.8641 2.0728 0 0
M  V30 4 C 2.5304 1.3028 0 0
M  V30 5 C 1.1967 2.0728 0 0
M  V30 6 C 1.1967 3.6128 0 0
M  V30 7 C 2.5304 4.3828 0 0
M  V30 8 C 3.8641 3.6128 0 0
M  V30 9 C 5.1978 4.3828 0 0
M  V30 10 O 5.1978 5.9228 0 0
M  V30 11 N 6.5315 3.6128 0 0
M  V30 12 C 7.8651 4.3828 0 0
M  V30 13 C 9.1988 3.6128 0 0 CFG=1
M  V30 14 C 10.6057 4.2392 0 0
M  V30 15 C 11.6361 3.0948 0 0
M  V30 16 C 10.8661 1.7611 0 0
M  V30 17 N 9.3598 2.0813 0 0
M  V30 18 C 8.2154 1.0508 0 0
M  V30 19 C 8.5355 -0.4555 0 0
M  V30 20 C 7.3911 -1.486 0 0
M  V30 21 N -0.2679 4.0887 0 0
M  V30 22 N -1.1731 2.8428 0 0
M  V30 23 N -0.2679 1.5969 0 0
M  V30 END ATOM
M  V30 BEGIN BOND
M  V30 1 1 1 2
M  V30 2 1 2 3
M  V30 3 2 3 4
M  V30 4 1 4 5
M  V30 5 2 5 6
M  V30 6 1 6 7
M  V30 7 2 7 8
M  V30 8 1 3 8
M  V30 9 1 8 9
M  V30 10 2 9 10
M  V30 11 1 9 11
M  V30 12 1 11 12
M  V30 13 1 13 12 CFG=1
M  V30 14 1 13 14
M  V30 15 1 14 15
M  V30 16 1 15 16
M  V30 17 1 16 17
M  V30 18 1 13 17
M  V30 19 1 17 18
M  V30 20 1 18 19
M  V30 21 2 19 20
M  V30 22 1 6 21
M  V30 23 2 21 22
M  V30 24 1 22 23
M  V30 25 1 5 23
M  V30 END BOND
M  V30 BEGIN COLLECTION
M  V30 MDLV30/STERAC1 ATOMS=(1 13)
M  V30 END COLLECTION
M  V30 END CTAB
M  END
>  <ID>
120

>  <PREFERRED_NAME>
alizapride

>  <CAS_RN>
59338-93-1

>  <SYNONYMS>
alizapride
alizapride hydrochloride
alizapride HCl

>  <URL>
http://drugcentral.org/drugcard/120/view

$$$$
alkofanone
  -INDIGO-05122016302D          

  0  0  0     0  0            999 V3000
M  V30 BEGIN CTAB
M  V30 COUNTS 26 28 0 0 0
M  V30 BEGIN ATOM
M  V30 1 C 0 -5.9957 0 0
M  V30 2 S 1.3337 -6.7638 0 0
M  V30 3 C -1.3337 -6.7638 0 0
M  V30 4 C 0 -4.4557 0 0
M  V30 5 O 2.1018 -8.0975 0 0
M  V30 6 O 0.5617 -8.0975 0 0
M  V30 7 C 2.6673 -5.9957 0 0
M  V30 8 C -2.6673 -5.9957 0 0
M  V30 9 C -1.3375 -3.6838 0 0
M  V30 10 C 1.3298 -3.6838 0 0
M  V30 11 C 2.6673 -4.4557 0 0
M  V30 12 C 4.0048 -6.7638 0 0
M  V30 13 O -2.6673 -4.4557 0 0
M  V30 14 C -4.001 -6.7638 0 0
M  V30 15 C -1.3375 -2.1438 0 0
M  V30 16 C 1.3298 -2.1438 0 0
M  V30 17 C 4.0048 -3.6838 0 0
M  V30 18 C 5.3346 -5.9957 0 0
M  V30 19 C -5.3346 -5.9957 0 0
M  V30 20 C -4.001 -8.3038 0 0
M  V30 21 C 0 -1.3757 0 0
M  V30 22 C 5.3346 -4.4557 0 0
M  V30 23 C -6.6683 -6.7638 0 0
M  V30 24 C -5.3346 -9.0757 0 0
M  V30 25 N 6.6683 -3.6838 0 0
M  V30 26 C -6.6683 -8.3038 0 0
M  V30 END ATOM
M  V30 BEGIN BOND
M  V30 1 1 1 2
M  V30 2 1 1 3
M  V30 3 1 1 4
M  V30 4 2 2 5
M  V30 5 2 2 6
M  V30 6 1 2 7
M  V30 7 1 3 8
M  V30 8 2 4 9
M  V30 9 1 4 10
M  V30 10 2 7 11
M  V30 11 1 7 12
M  V30 12 2 8 13
M  V30 13 1 8 14
M  V30 14 1 9 15
M  V30 15 2 10 16
M  V30 16 1 11 17
M  V30 17 2 12 18
M  V30 18 2 14 19
M  V30 19 1 14 20
M  V30 20 2 15 21
M  V30 21 1 16 21
M  V30 22 2 17 22
M  V30 23 1 18 22
M  V30 24 1 19 23
M  V30 25 2 20 24
M  V30 26 1 22 25
M  V30 27 2 23 26
M  V30 28 1 24 26
M  V30 END BOND
M  V30 END CTAB
M  END
>  <ID>
121

>  <PREFERRED_NAME>
alkofanone

>  <CAS_RN>
7527-94-8

>  <SYNONYMS>
alkofanone
alfone
clafanone

>  <URL>
http://drugcentral.org/drugcard/121/view

$$$$
allobarbital
  -INDIGO-05122016302D          

  0  0  0     0  0            999 V3000
M  V30 BEGIN CTAB
M  V30 COUNTS 15 15 0 0 0
M  V30 BEGIN ATOM
M  V30 1 C -1.3367 -3.2271 0 0
M  V30 2 C -2.6695 -3.9985 0 0
M  V30 3 C 0 -3.9985 0 0
M  V30 4 C -4.0023 -3.2271 0 0
M  V30 5 C 0 -2.1425 0 0
M  V30 6 C 0 -5.5376 0 0
M  V30 7 C 1.3328 -3.2271 0 0
M  V30 8 C -1.3367 -1.3749 0 0
M  V30 9 O -1.3367 -6.3052 0 0
M  V30 10 N 1.3328 -6.3052 0 0
M  V30 11 O 1.3328 -1.688 0 0
M  V30 12 N 2.6657 -3.9985 0 0
M  V30 13 C -2.6695 -2.1425 0 0
M  V30 14 C 2.6657 -5.5376 0 0
M  V30 15 O 3.9985 -6.3052 0 0
M  V30 END ATOM
M  V30 BEGIN BOND
M  V30 1 1 1 2
M  V30 2 1 1 3
M  V30 3 2 2 4
M  V30 4 1 3 5
M  V30 5 1 3 6
M  V30 6 1 3 7
M  V30 7 1 5 8
M  V30 8 2 6 9
M  V30 9 1 6 10
M  V30 10 2 7 11
M  V30 11 1 7 12
M  V30 12 2 8 13
M  V30 13 1 10 14
M  V30 14 1 12 14
M  V30 15 2 14 15
M  V30 END BOND
M  V30 END CTAB
M  END
>  <ID>
122

>  <PREFERRED_NAME>
allobarbital

>  <CAS_RN>
52-43-7

>  <SYNONYMS>
allobarbital
allobarbitone
allylbarbitural
barbidal
diallylbarbital
diallylbarbituric acid

>  <URL>
http://drugcentral.org/drugcard/122/view

$$$$
alloclamide
  -INDIGO-05122016302D          

  0  0  0     0  0            999 V3000
M  V30 BEGIN CTAB
M  V30 COUNTS 21 21 0 0 0
M  V30 BEGIN ATOM
M  V30 1 C -0.6725 -3.6837 0 0
M  V30 2 N 0.6611 -4.4556 0 0
M  V30 3 O -0.6725 -2.1437 0 0
M  V30 4 C -2.0062 -4.4556 0 0
M  V30 5 C 1.9947 -3.6837 0 0
M  V30 6 C -3.336 -3.6837 0 0
M  V30 7 C -2.0062 -5.9956 0 0
M  V30 8 C 3.3283 -4.4556 0 0
M  V30 9 O -3.336 -2.1437 0 0
M  V30 10 C -4.6734 -4.4556 0 0
M  V30 11 C -3.336 -6.7637 0 0
M  V30 12 N 4.6658 -3.6837 0 0
M  V30 13 C -4.6696 -1.3757 0 0
M  V30 14 C -4.6734 -5.9956 0 0
M  V30 15 C 5.9994 -4.4556 0 0
M  V30 16 C 4.6658 -2.1437 0 0
M  V30 17 C -6.0033 -2.1437 0 0
M  V30 18 Cl -6.0071 -6.7637 0 0
M  V30 19 C 7.3331 -3.6837 0 0
M  V30 20 C 5.9994 -1.3757 0 0
M  V30 21 C -7.3369 -1.3757 0 0
M  V30 END ATOM
M  V30 BEGIN BOND
M  V30 1 1 1 2
M  V30 2 2 1 3
M  V30 3 1 1 4
M  V30 4 1 2 5
M  V30 5 2 4 6
M  V30 6 1 4 7
M  V30 7 1 5 8
M  V30 8 1 6 9
M  V30 9 1 6 10
M  V30 10 2 7 11
M  V30 11 1 8 12
M  V30 12 1 9 13
M  V30 13 2 10 14
M  V30 14 1 11 14
M  V30 15 1 12 15
M  V30 16 1 12 16
M  V30 17 1 13 17
M  V30 18 1 14 18
M  V30 19 1 15 19
M  V30 20 1 16 20
M  V30 21 2 17 21
M  V30 END BOND
M  V30 END CTAB
M  END
>  <ID>
123

>  <PREFERRED_NAME>
alloclamide

>  <CAS_RN>
5486-77-1

>  <SYNONYMS>
alloclamide hydrochloride
alloclamide HCl
tuselin
aloclamida
alloclamide

>  <URL>
http://drugcentral.org/drugcard/123/view

$$$$
allopurinol
  -INDIGO-05122016302D          

  0  0  0     0  0            999 V3000
M  V30 BEGIN CTAB
M  V30 COUNTS 10 11 0 0 0
M  V30 BEGIN ATOM
M  V30 1 C -0.2679 -2.5487 0 0
M  V30 2 C 1.1967 -2.0728 0 0
M  V30 3 C 1.1967 -0.5328 0 0
M  V30 4 N -0.2679 -0.0569 0 0
M  V30 5 N -1.1731 -1.3028 0 0
M  V30 6 N 2.5304 0.2372 0 0
M  V30 7 C 3.8641 -0.5328 0 0
M  V30 8 N 3.8641 -2.0728 0 0
M  V30 9 C 2.5304 -2.8428 0 0
M  V30 10 O 2.5304 -4.3828 0 0
M  V30 END ATOM
M  V30 BEGIN BOND
M  V30 1 1 1 2
M  V30 2 2 2 3
M  V30 3 1 3 4
M  V30 4 1 4 5
M  V30 5 2 1 5
M  V30 6 1 3 6
M  V30 7 2 6 7
M  V30 8 1 7 8
M  V30 9 2 8 9
M  V30 10 1 2 9
M  V30 11 1 10 9
M  V30 END BOND
M  V30 END CTAB
M  END
>  <ID>
124

>  <PREFERRED_NAME>
allopurinol

>  <CAS_RN>
315-30-0

>  <SYNONYMS>
zyloprim
allopurinol
tautomeric mixture of 1H-pyrazolo[3,4-d]pyrimidin-4-ol and 1,5-dihydro-4H-pyrazolo[3,4-d]pyrimidin-4-one
allopurinol sodium

>  <URL>
http://drugcentral.org/drugcard/124/view

$$$$
allylestrenol
  -INDIGO-05122016302D          

  0  0  0     0  0            999 V3000
M  V30 BEGIN CTAB
M  V30 COUNTS 22 25 0 0 0
M  V30 BEGIN ATOM
M  V30 1 C 1.3248 -2.9206 0 0
M  V30 2 C 1.3248 -4.4591 0 0 CFG=2
M  V30 3 C 1.3248 -6.0092 0 0 CFG=2
M  V30 4 C 2.6533 -3.6803 0 0 CFG=1
M  V30 5 C -0.0038 -3.6803 0 0
M  V30 6 C -0.0038 -6.7842 0 0 CFG=1
M  V30 7 C 3.9819 -6.0092 0 0
M  V30 8 C 2.6533 -2.1418 0 0
M  V30 9 O 3.9857 -2.913 0 0
M  V30 10 C 3.9819 -4.4591 0 0
M  V30 11 C -1.3324 -4.4591 0 0
M  V30 12 C -1.3324 -6.0092 0 0 CFG=2
M  V30 13 C -0.0038 -8.3342 0 0
M  V30 14 C 3.9857 -1.3744 0 0
M  V30 15 C -2.661 -6.7842 0 0 CFG=2
M  V30 16 C -1.3324 -9.1092 0 0
M  V30 17 C 5.3182 -2.1418 0 0
M  V30 18 C -2.661 -8.3342 0 0
M  V30 19 C -3.9934 -6.0092 0 0
M  V30 20 C -3.9934 -9.1092 0 0
M  V30 21 C -5.322 -6.7842 0 0
M  V30 22 C -5.322 -8.3342 0 0
M  V30 END ATOM
M  V30 BEGIN BOND
M  V30 1 1 2 1 CFG=1
M  V30 2 1 3 2
M  V30 3 1 2 4
M  V30 4 1 2 5
M  V30 5 1 6 3
M  V30 6 1 3 7 CFG=1
M  V30 7 1 4 8 CFG=3
M  V30 8 1 4 9 CFG=1
M  V30 9 1 4 10
M  V30 10 1 5 11
M  V30 11 1 12 6
M  V30 12 1 6 13 CFG=3
M  V30 13 1 7 10
M  V30 14 1 8 14
M  V30 15 1 12 11 CFG=1
M  V30 16 1 15 12
M  V30 17 1 13 16
M  V30 18 2 14 17
M  V30 19 1 15 18
M  V30 20 1 15 19 CFG=3
M  V30 21 1 16 18
M  V30 22 2 18 20
M  V30 23 1 19 21
M  V30 24 1 20 22
M  V30 25 1 21 22
M  V30 END BOND
M  V30 END CTAB
M  END
>  <ID>
125

>  <PREFERRED_NAME>
allylestrenol

>  <CAS_RN>
432-60-0

>  <SYNONYMS>
allylestrenol
gestanin
gestanol
gestanon
orageston

>  <URL>
http://drugcentral.org/drugcard/125/view

$$$$
alminoprofen
  -INDIGO-05122016302D          

  0  0  0     0  0            999 V3000
M  V30 BEGIN CTAB
M  V30 COUNTS 16 16 0 0 0
M  V30 BEGIN ATOM
M  V30 1 C 2.6674 4.62 0 0
M  V30 2 C 1.3337 3.85 0 0 CFG=1
M  V30 3 C 0 4.62 0 0
M  V30 4 O 0 6.16 0 0
M  V30 5 O -1.3337 3.85 0 0
M  V30 6 C 1.3337 2.31 0 0
M  V30 7 C 2.6674 1.54 0 0
M  V30 8 C 2.6674 -0 0 0
M  V30 9 C 1.3337 -0.77 0 0
M  V30 10 N 1.3337 -2.31 0 0
M  V30 11 C 2.6674 -3.08 0 0
M  V30 12 C 2.6674 -4.62 0 0
M  V30 13 C 4.001 -5.39 0 0
M  V30 14 C 1.3337 -5.39 0 0
M  V30 15 C 0 0 0 0
M  V30 16 C 0 1.54 0 0
M  V30 END ATOM
M  V30 BEGIN BOND
M  V30 1 1 2 1 CFG=3
M  V30 2 1 2 3
M  V30 3 1 3 4
M  V30 4 2 3 5
M  V30 5 1 2 6
M  V30 6 2 6 7
M  V30 7 1 7 8
M  V30 8 2 8 9
M  V30 9 1 9 10
M  V30 10 1 10 11
M  V30 11 1 11 12
M  V30 12 1 12 13
M  V30 13 2 12 14
M  V30 14 1 9 15
M  V30 15 2 15 16
M  V30 16 1 6 16
M  V30 END BOND
M  V30 BEGIN COLLECTION
M  V30 MDLV30/STERAC1 ATOMS=(1 2)
M  V30 END COLLECTION
M  V30 END CTAB
M  END
>  <ID>
126

>  <PREFERRED_NAME>
alminoprofen

>  <CAS_RN>
39718-89-3

>  <SYNONYMS>
alminoprofen
(+/-)-Alminoprofen
minalfene

>  <URL>
http://drugcentral.org/drugcard/126/view

$$$$
almitrine
  -INDIGO-05122016302D          

  0  0  0     0  0            999 V3000
M  V30 BEGIN CTAB
M  V30 COUNTS 35 38 0 0 0
M  V30 BEGIN ATOM
M  V30 1 C 4.001 -9.0757 0 0
M  V30 2 N 2.6673 -8.3038 0 0
M  V30 3 C 5.3346 -8.3038 0 0
M  V30 4 C 4.001 -10.6157 0 0
M  V30 5 C 2.6673 -6.7638 0 0
M  V30 6 C 1.3336 -9.0757 0 0
M  V30 7 C 5.3346 -6.7638 0 0
M  V30 8 C 6.6683 -9.0757 0 0
M  V30 9 C 2.6635 -11.3838 0 0
M  V30 10 C 5.3308 -11.3838 0 0
M  V30 11 C 1.3336 -5.9957 0 0
M  V30 12 C 0 -8.3038 0 0
M  V30 13 C 6.6683 -5.9957 0 0
M  V30 14 C 8.0019 -8.3038 0 0
M  V30 15 C 2.6635 -12.9238 0 0
M  V30 16 C 5.3308 -12.9238 0 0
M  V30 17 N 0 -6.7638 0 0
M  V30 18 C 8.0019 -6.7638 0 0
M  V30 19 C 4.001 -13.6957 0 0
M  V30 20 C -1.3375 -5.9957 0 0
M  V30 21 F 9.3356 -5.9957 0 0
M  V30 22 F 4.001 -15.2357 0 0
M  V30 23 N -1.3375 -4.4557 0 0
M  V30 24 N -2.6673 -6.7638 0 0
M  V30 25 C -2.6673 -3.6838 0 0
M  V30 26 C -4.0048 -5.9957 0 0
M  V30 27 N -2.6673 -2.1438 0 0
M  V30 28 N -4.0048 -4.4557 0 0
M  V30 29 N -5.3384 -6.7638 0 0
M  V30 30 C -4.001 -1.3757 0 0
M  V30 31 C -6.6721 -5.9957 0 0
M  V30 32 C -5.3346 -2.1438 0 0
M  V30 33 C -8.0057 -6.7638 0 0
M  V30 34 C -6.6683 -1.3757 0 0
M  V30 35 C -9.3394 -5.9957 0 0
M  V30 END ATOM
M  V30 BEGIN BOND
M  V30 1 1 1 2
M  V30 2 1 1 3
M  V30 3 1 1 4
M  V30 4 1 2 5
M  V30 5 1 2 6
M  V30 6 2 3 7
M  V30 7 1 3 8
M  V30 8 2 4 9
M  V30 9 1 4 10
M  V30 10 1 5 11
M  V30 11 1 6 12
M  V30 12 1 7 13
M  V30 13 2 8 14
M  V30 14 1 9 15
M  V30 15 2 10 16
M  V30 16 1 11 17
M  V30 17 1 12 17
M  V30 18 2 13 18
M  V30 19 1 14 18
M  V30 20 2 15 19
M  V30 21 1 16 19
M  V30 22 1 17 20
M  V30 23 1 18 21
M  V30 24 1 19 22
M  V30 25 1 20 23
M  V30 26 2 20 24
M  V30 27 2 23 25
M  V30 28 1 24 26
M  V30 29 1 25 27
M  V30 30 1 25 28
M  V30 31 2 26 28
M  V30 32 1 26 29
M  V30 33 1 27 30
M  V30 34 1 29 31
M  V30 35 1 30 32
M  V30 36 1 31 33
M  V30 37 2 32 34
M  V30 38 2 33 35
M  V30 END BOND
M  V30 END CTAB
M  END
>  <ID>
127

>  <PREFERRED_NAME>
almitrine

>  <CAS_RN>
27469-53-0

>  <SYNONYMS>
almitrine
almitrine mesylate
almitrine mesilate
duxil
almitrine dimesilate
almitrine dimesylate

>  <URL>
http://drugcentral.org/drugcard/127/view

$$$$
almotriptan
  -INDIGO-05122016302D          

  0  0  0     0  0            999 V3000
M  V30 BEGIN CTAB
M  V30 COUNTS 23 25 0 0 0
M  V30 BEGIN ATOM
M  V30 1 C 3.2538 -2.1425 0 0
M  V30 2 C 4.5867 -1.3749 0 0
M  V30 3 C 3.2538 -3.6816 0 0
M  V30 4 N 5.9043 -2.1692 0 0
M  V30 5 C 1.9172 -4.453 0 0
M  V30 6 C 4.5867 -4.453 0 0
M  V30 7 C 7.2371 -1.3978 0 0
M  V30 8 C 5.9043 -3.7083 0 0
M  V30 9 C 1.9172 -5.9921 0 0
M  V30 10 C 0.5881 -3.6816 0 0
M  V30 11 N 4.5867 -5.9921 0 0
M  V30 12 C 0.5881 -6.7597 0 0
M  V30 13 C -0.7485 -4.453 0 0
M  V30 14 C -0.7485 -5.9921 0 0
M  V30 15 C -2.0814 -3.6816 0 0
M  V30 16 S -3.4142 -4.453 0 0
M  V30 17 O -4.1819 -5.7859 0 0
M  V30 18 O -2.6428 -5.7859 0 0
M  V30 19 N -4.7471 -3.6816 0 0
M  V30 20 C -6.0226 -4.6249 0 0
M  V30 21 C -5.1901 -2.2418 0 0
M  V30 22 C -7.2409 -3.6816 0 0
M  V30 23 C -6.7406 -2.2418 0 0
M  V30 END ATOM
M  V30 BEGIN BOND
M  V30 1 1 1 2
M  V30 2 1 1 3
M  V30 3 1 2 4
M  V30 4 1 3 5
M  V30 5 2 3 6
M  V30 6 1 4 7
M  V30 7 1 4 8
M  V30 8 2 5 9
M  V30 9 1 5 10
M  V30 10 1 6 11
M  V30 11 1 9 11
M  V30 12 1 9 12
M  V30 13 2 10 13
M  V30 14 2 12 14
M  V30 15 1 13 14
M  V30 16 1 13 15
M  V30 17 1 15 16
M  V30 18 2 16 17
M  V30 19 2 16 18
M  V30 20 1 16 19
M  V30 21 1 19 20
M  V30 22 1 19 21
M  V30 23 1 20 22
M  V30 24 1 21 23
M  V30 25 1 22 23
M  V30 END BOND
M  V30 END CTAB
M  END
>  <ID>
128

>  <PREFERRED_NAME>
almotriptan

>  <CAS_RN>
154323-57-6

>  <SYNONYMS>
almotriptan
almotriptan malate
almogran
axert
LAS-31416

>  <URL>
http://drugcentral.org/drugcard/128/view

$$$$
alosetron
  -INDIGO-05122016300D          

  0  0  0     0  0            999 V3000
M  V30 BEGIN CTAB
M  V30 COUNTS 22 25 0 0 0
M  V30 BEGIN ATOM
M  V30 1 C 0 0 0 0
M  V30 2 N 0 0 0 0
M  V30 3 C 0 0 0 0
M  V30 4 C 0 0 0 0
M  V30 5 C 0 0 0 0
M  V30 6 C 0 0 0 0
M  V30 7 C 0 0 0 0
M  V30 8 C 0 0 0 0
M  V30 9 C 0 0 0 0
M  V30 10 C 0 0 0 0
M  V30 11 C 0 0 0 0
M  V30 12 O 0 0 0 0
M  V30 13 N 0 0 0 0
M  V30 14 C 0 0 0 0
M  V30 15 C 0 0 0 0
M  V30 16 C 0 0 0 0
M  V30 17 C 0 0 0 0
M  V30 18 N 0 0 0 0
M  V30 19 C 0 0 0 0
M  V30 20 N 0 0 0 0
M  V30 21 C 0 0 0 0
M  V30 22 C 0 0 0 0
M  V30 END ATOM
M  V30 BEGIN BOND
M  V30 1 1 1 2
M  V30 2 1 2 3
M  V30 3 2 3 4
M  V30 4 1 4 5
M  V30 5 2 5 6
M  V30 6 1 2 6
M  V30 7 1 6 7
M  V30 8 2 7 8
M  V30 9 1 8 9
M  V30 10 2 9 10
M  V30 11 1 5 10
M  V30 12 1 4 11
M  V30 13 2 11 12
M  V30 14 1 11 13
M  V30 15 1 13 14
M  V30 16 1 14 15
M  V30 17 2 15 16
M  V30 18 1 16 17
M  V30 19 1 16 18
M  V30 20 2 18 19
M  V30 21 1 19 20
M  V30 22 1 15 20
M  V30 23 1 13 21
M  V30 24 1 21 22
M  V30 25 1 3 22
M  V30 END BOND
M  V30 END CTAB
M  END
>  <ID>
129

>  <PREFERRED_NAME>
alosetron

>  <CAS_RN>
122852-42-0

>  <SYNONYMS>
alosetron
alosetron hydrochloride
alosetron HCl
alosetron monohydrochloride
GR68755

>  <URL>
http://drugcentral.org/drugcard/129/view

$$$$
alfacalcidol
  -INDIGO-05122016302D          

  0  0  0     0  0            999 V3000
M  V30 BEGIN CTAB
M  V30 COUNTS 29 31 0 0 0
M  V30 BEGIN ATOM
M  V30 1 C 0.44 -4.675 0 0
M  V30 2 C -0.8937 -5.445 0 0
M  V30 3 C -0.8937 -6.985 0 0 CFG=2
M  V30 4 C 0.44 -7.755 0 0
M  V30 5 C 1.7737 -6.985 0 0 CFG=1
M  V30 6 C 1.7737 -5.445 0 0
M  V30 7 O -2.2274 -7.755 0 0
M  V30 8 O 3.1074 -7.755 0 0
M  V30 9 C 3.1074 -4.675 0 0
M  V30 10 C 0.44 -3.135 0 0
M  V30 11 C 1.7737 -2.365 0 0
M  V30 12 C 1.7737 -0.825 0 0
M  V30 13 C 3.1073 -0.0549 0 0 CFG=1
M  V30 14 C 3.1073 1.4851 0 0 CFG=2
M  V30 15 C 1.7737 2.2551 0 0
M  V30 16 C 0.44 1.4851 0 0
M  V30 17 C 0.44 -0.0549 0 0
M  V30 18 C 4.5719 -0.5308 0 0
M  V30 19 C 5.4771 0.715 0 0
M  V30 20 C 4.572 1.9609 0 0 CFG=2
M  V30 21 C 3.1073 3.0251 0 0
M  V30 22 C 5.0479 3.4255 0 0 CFG=2
M  V30 23 C 4.0175 4.57 0 0
M  V30 24 C 6.5543 3.7456 0 0
M  V30 25 C 7.0303 5.2102 0 0
M  V30 26 C 8.5366 5.5303 0 0
M  V30 27 C 9.0126 6.9949 0 0
M  V30 28 C 10.5189 7.315 0 0
M  V30 29 C 7.9822 8.1394 0 0
M  V30 END ATOM
M  V30 BEGIN BOND
M  V30 1 1 1 2
M  V30 2 1 1 6
M  V30 3 1 2 3
M  V30 4 1 3 4
M  V30 5 1 4 5
M  V30 6 1 5 6
M  V30 7 1 3 7 CFG=3
M  V30 8 1 5 8 CFG=1
M  V30 9 2 6 9
M  V30 10 2 1 10
M  V30 11 1 10 11
M  V30 12 2 11 12
M  V30 13 1 13 14
M  V30 14 1 14 15
M  V30 15 1 15 16
M  V30 16 1 16 17
M  V30 17 1 12 13
M  V30 18 1 12 17
M  V30 19 1 18 19
M  V30 20 1 19 20
M  V30 21 1 13 18 CFG=1
M  V30 22 1 14 20
M  V30 23 1 14 21 CFG=1
M  V30 24 1 20 22 CFG=1
M  V30 25 1 22 23 CFG=3
M  V30 26 1 22 24
M  V30 27 1 24 25
M  V30 28 1 25 26
M  V30 29 1 26 27
M  V30 30 1 27 28
M  V30 31 1 27 29
M  V30 END BOND
M  V30 END CTAB
M  END
>  <ID>
130

>  <PREFERRED_NAME>
alfacalcidol

>  <CAS_RN>
41294-56-8

>  <SYNONYMS>
alfacalcidol
1alpha-Hydroxycholecalciferol
alfarol
alphacalcidol
einsalpha
alpha-calcidol
1-hydroxycholecalciferol

>  <URL>
http://drugcentral.org/drugcard/130/view

$$$$
alphaprodine
  -INDIGO-05122016302D          

  0  0  0     0  0            999 V3000
M  V30 BEGIN CTAB
M  V30 COUNTS 19 20 0 0 0
M  V30 BEGIN ATOM
M  V30 1 O 0.0038 -3.6838 0 0
M  V30 2 C -1.3298 -2.9157 0 0
M  V30 3 C 0.0038 -5.2238 0 0 CFG=1
M  V30 4 C -2.6788 -3.6608 0 0
M  V30 5 O -1.3298 -1.3757 0 0
M  V30 6 C 0.0038 -6.7638 0 0 CFG=1
M  V30 7 C -1.3336 -4.4557 0 0
M  V30 8 C 1.3375 -4.4557 0 0
M  V30 9 C -4.0086 -2.8927 0 0
M  V30 10 C 1.3375 -7.5357 0 0
M  V30 11 C -1.3336 -7.5357 0 0
M  V30 12 C -2.6635 -5.2238 0 0
M  V30 13 C 1.3375 -2.9157 0 0
M  V30 14 C 2.6711 -5.2238 0 0
M  V30 15 N -2.6635 -6.7638 0 0
M  V30 16 C 2.6711 -2.1438 0 0
M  V30 17 C 4.0048 -4.4557 0 0
M  V30 18 C -4.0009 -7.5357 0 0
M  V30 19 C 4.0048 -2.9157 0 0
M  V30 END ATOM
M  V30 BEGIN BOND
M  V30 1 1 1 2
M  V30 2 1 2 4
M  V30 3 2 2 5
M  V30 4 1 3 1 CFG=1
M  V30 5 1 6 3
M  V30 6 1 3 7
M  V30 7 1 3 8
M  V30 8 1 4 9
M  V30 9 1 6 10 CFG=1
M  V30 10 1 6 11
M  V30 11 1 7 12
M  V30 12 2 8 13
M  V30 13 1 8 14
M  V30 14 1 11 15
M  V30 15 1 12 15
M  V30 16 1 13 16
M  V30 17 2 14 17
M  V30 18 1 15 18
M  V30 19 2 16 19
M  V30 20 1 17 19
M  V30 END BOND
M  V30 END CTAB
M  END
>  <ID>
132

>  <PREFERRED_NAME>
alphaprodine

>  <CAS_RN>
77-20-3

>  <SYNONYMS>
alphaprodine
(+/-)-Alphaprodine
nisintil
prisilidin
dl-alpha-Prodine

>  <URL>
http://drugcentral.org/drugcard/132/view

$$$$
alfaxalone
  -INDIGO-05122016302D          

  0  0  0     0  0            999 V3000
M  V30 BEGIN CTAB
M  V30 COUNTS 24 27 0 0 0
M  V30 BEGIN ATOM
M  V30 1 C -1.3337 -5.2505 0 0
M  V30 2 C -1.3337 -6.7905 0 0 CFG=1
M  V30 3 C -0.0038 -6.0148 0 0 CFG=2
M  V30 4 C -1.3337 -8.342 0 0 CFG=1
M  V30 5 C -2.6635 -6.0148 0 0
M  V30 6 C 1.3298 -6.7905 0 0 CFG=2
M  V30 7 C -0.0038 -4.4595 0 0
M  V30 8 C -0.0038 -9.1177 0 0
M  V30 9 C -2.6635 -9.1177 0 0
M  V30 10 C -3.9933 -6.7905 0 0
M  V30 11 C 2.6597 -6.0148 0 0 CFG=1
M  V30 12 C 1.3298 -8.342 0 0
M  V30 13 O -1.3375 -3.6914 0 0
M  V30 14 C 1.3298 -3.6838 0 0
M  V30 15 C -3.9933 -8.342 0 0 CFG=1
M  V30 16 C 2.6597 -4.4595 0 0 CFG=1
M  V30 17 C 5.3193 -6.0148 0 0
M  V30 18 O -5.3269 -9.1101 0 0
M  V30 19 C 2.6597 -2.9195 0 0
M  V30 20 C 3.9895 -3.6838 0 0 CFG=2
M  V30 21 C 5.3193 -4.4595 0 0
M  V30 22 C 3.9895 -2.1438 0 0
M  V30 23 C 5.3231 -1.3757 0 0
M  V30 24 O 2.6558 -1.3757 0 0
M  V30 END ATOM
M  V30 BEGIN BOND
M  V30 1 1 2 1 CFG=1
M  V30 2 1 3 2
M  V30 3 1 2 4
M  V30 4 1 2 5
M  V30 5 1 6 3
M  V30 6 1 3 7 CFG=1
M  V30 7 1 4 8
M  V30 8 1 4 9 CFG=1
M  V30 9 1 5 10
M  V30 10 1 11 6
M  V30 11 1 6 12 CFG=3
M  V30 12 2 7 13
M  V30 13 1 7 14
M  V30 14 1 8 12
M  V30 15 1 15 9
M  V30 16 1 15 10
M  V30 17 1 11 16
M  V30 18 1 11 17 CFG=1
M  V30 19 1 16 14
M  V30 20 1 15 18 CFG=3
M  V30 21 1 16 19 CFG=1
M  V30 22 1 16 20
M  V30 23 1 17 21
M  V30 24 1 20 21
M  V30 25 1 20 22 CFG=1
M  V30 26 1 22 23
M  V30 27 2 22 24
M  V30 END BOND
M  V30 END CTAB
M  END
>  <ID>
133

>  <PREFERRED_NAME>
alfaxalone

>  <CAS_RN>
23930-19-0

>  <SYNONYMS>
alfaxolone
alfaxalone
alfadione
alphaxalone

>  <URL>
http://drugcentral.org/drugcard/133/view

$$$$
alpidem
  -INDIGO-05122016302D          

  0  0  0     0  0            999 V3000
M  V30 BEGIN CTAB
M  V30 COUNTS 27 29 0 0 0
M  V30 BEGIN ATOM
M  V30 1 C -0.6653 -4.4585 0 0
M  V30 2 C -1.996 -3.6861 0 0
M  V30 3 C -0.6653 -5.9995 0 0
M  V30 4 N -1.996 -2.1451 0 0
M  V30 5 O -3.3305 -4.4585 0 0
M  V30 6 C 0.6692 -6.768 0 0
M  V30 7 N -2.0036 -6.768 0 0
M  V30 8 C -3.3305 -1.3766 0 0
M  V30 9 C -0.6653 -1.3766 0 0
M  V30 10 N 0.6692 -8.309 0 0
M  V30 11 C 2.0036 -5.9995 0 0
M  V30 12 C -2.0036 -8.309 0 0
M  V30 13 C -3.3343 -5.9995 0 0
M  V30 14 C -4.665 -2.1451 0 0
M  V30 15 C 0.6692 -2.1451 0 0
M  V30 16 C 2.0036 -4.4585 0 0
M  V30 17 C 3.342 -6.768 0 0
M  V30 18 C -3.3343 -9.0814 0 0
M  V30 19 C -4.6726 -6.768 0 0
M  V30 20 C -5.9995 -1.3766 0 0
M  V30 21 C 2.0036 -1.3766 0 0
M  V30 22 C 3.342 -3.6861 0 0
M  V30 23 C 4.6726 -5.9995 0 0
M  V30 24 C -4.6726 -8.309 0 0
M  V30 25 Cl -6.0071 -5.9995 0 0
M  V30 26 C 4.6726 -4.4585 0 0
M  V30 27 Cl 6.0071 -3.6861 0 0
M  V30 END ATOM
M  V30 BEGIN BOND
M  V30 1 1 1 2
M  V30 2 1 1 3
M  V30 3 1 2 4
M  V30 4 2 2 5
M  V30 5 2 3 6
M  V30 6 1 3 7
M  V30 7 1 4 8
M  V30 8 1 4 9
M  V30 9 1 6 10
M  V30 10 1 6 11
M  V30 11 1 7 12
M  V30 12 1 7 13
M  V30 13 1 8 14
M  V30 14 1 9 15
M  V30 15 2 10 12
M  V30 16 2 11 16
M  V30 17 1 11 17
M  V30 18 1 12 18
M  V30 19 2 13 19
M  V30 20 1 14 20
M  V30 21 1 15 21
M  V30 22 1 16 22
M  V30 23 2 17 23
M  V30 24 2 18 24
M  V30 25 1 19 24
M  V30 26 1 19 25
M  V30 27 2 22 26
M  V30 28 1 23 26
M  V30 29 1 26 27
M  V30 END BOND
M  V30 END CTAB
M  END
>  <ID>
134

>  <PREFERRED_NAME>
alpidem

>  <CAS_RN>
82626-01-5

>  <SYNONYMS>
alpidem
ananxyl

>  <URL>
http://drugcentral.org/drugcard/134/view

$$$$
alpiropride
  -INDIGO-05122016302D          

  0  0  0     0  0            999 V3000
M  V30 BEGIN CTAB
M  V30 COUNTS 26 27 0 0 0
M  V30 BEGIN ATOM
M  V30 1 C 0.5812 -3.862 0 0
M  V30 2 N -0.7533 -4.6306 0 0
M  V30 3 O 0.5812 -2.321 0 0
M  V30 4 C 1.9157 -4.6306 0 0
M  V30 5 C -2.0878 -3.862 0 0
M  V30 6 C 3.2502 -3.862 0 0
M  V30 7 C 1.9157 -6.1715 0 0
M  V30 8 C -3.4223 -4.6306 0 0 CFG=2
M  V30 9 O 3.2502 -2.321 0 0
M  V30 10 C 4.5847 -4.6306 0 0
M  V30 11 C 3.2502 -6.9439 0 0
M  V30 12 N -4.6458 -3.6861 0 0
M  V30 13 C -3.9232 -6.0721 0 0
M  V30 14 C 4.5847 -1.5486 0 0
M  V30 15 C 4.5847 -6.1715 0 0
M  V30 16 S 3.2502 -8.4849 0 0
M  V30 17 C -4.6458 -2.1451 0 0
M  V30 18 C -5.9192 -4.6306 0 0
M  V30 19 C -5.4756 -6.0721 0 0
M  V30 20 N 5.9192 -6.9439 0 0
M  V30 21 N 1.9157 -9.2535 0 0
M  V30 22 O 4.0226 -9.8194 0 0
M  V30 23 O 4.7912 -8.4849 0 0
M  V30 24 C -3.3114 -1.3765 0 0
M  V30 25 C 0.5812 -8.4849 0 0
M  V30 26 C -1.9769 -2.1451 0 0
M  V30 END ATOM
M  V30 BEGIN BOND
M  V30 1 1 1 2
M  V30 2 2 1 3
M  V30 3 1 1 4
M  V30 4 1 2 5
M  V30 5 2 4 6
M  V30 6 1 4 7
M  V30 7 1 8 5 CFG=1
M  V30 8 1 6 9
M  V30 9 1 6 10
M  V30 10 2 7 11
M  V30 11 1 8 12
M  V30 12 1 8 13
M  V30 13 1 9 14
M  V30 14 2 10 15
M  V30 15 1 11 15
M  V30 16 1 11 16
M  V30 17 1 12 17
M  V30 18 1 12 18
M  V30 19 1 13 19
M  V30 20 1 15 20
M  V30 21 1 16 21
M  V30 22 2 16 22
M  V30 23 2 16 23
M  V30 24 1 17 24
M  V30 25 1 18 19
M  V30 26 1 21 25
M  V30 27 2 24 26
M  V30 END BOND
M  V30 BEGIN COLLECTION
M  V30 MDLV30/STERAC1 ATOMS=(1 8)
M  V30 END COLLECTION
M  V30 END CTAB
M  END
>  <ID>
135

>  <PREFERRED_NAME>
alpiropride

>  <CAS_RN>
81982-32-3

>  <SYNONYMS>
alpiropride

>  <URL>
http://drugcentral.org/drugcard/135/view

$$$$
alprazolam
  -INDIGO-05122016302D          

  0  0  0     0  0            999 V3000
M  V30 BEGIN CTAB
M  V30 COUNTS 22 25 0 0 0
M  V30 BEGIN ATOM
M  V30 1 C 0.2675 -1.3757 0 0
M  V30 2 C 1.3375 -2.4801 0 0
M  V30 3 N 1.3337 -4.0162 0 0
M  V30 4 N 4.0009 -2.4801 0 0
M  V30 5 C -0.0038 -4.7881 0 0
M  V30 6 C 2.6635 -4.7881 0 0
M  V30 7 N 4.0009 -4.0201 0 0
M  V30 8 C -0.0038 -6.3281 0 0
M  V30 9 C -1.3337 -4.0162 0 0
M  V30 10 C 2.6635 -6.3281 0 0
M  V30 11 C 0.5847 -7.7497 0 0
M  V30 12 C -1.3337 -7.0962 0 0
M  V30 13 C -2.6673 -4.7881 0 0
M  V30 14 N 2.1323 -7.7497 0 0
M  V30 15 C -0.749 -8.5178 0 0
M  V30 16 C -2.6673 -6.3281 0 0
M  V30 17 C -2.0826 -7.7497 0 0
M  V30 18 C -0.749 -10.0578 0 0
M  V30 19 Cl -4.0009 -7.0962 0 0
M  V30 20 C -3.4163 -8.5178 0 0
M  V30 21 C -2.0826 -10.8297 0 0
M  V30 22 C -3.4163 -10.0578 0 0
M  V30 END ATOM
M  V30 BEGIN BOND
M  V30 1 1 1 2
M  V30 2 1 2 3
M  V30 3 2 2 4
M  V30 4 1 3 5
M  V30 5 1 3 6
M  V30 6 1 4 7
M  V30 7 1 5 8
M  V30 8 2 5 9
M  V30 9 2 6 7
M  V30 10 1 6 10
M  V30 11 1 8 11
M  V30 12 2 8 12
M  V30 13 1 9 13
M  V30 14 1 10 14
M  V30 15 2 11 14
M  V30 16 1 11 15
M  V30 17 1 12 16
M  V30 18 2 13 16
M  V30 19 2 15 17
M  V30 20 1 15 18
M  V30 21 1 16 19
M  V30 22 1 17 20
M  V30 23 2 18 21
M  V30 24 2 20 22
M  V30 25 1 21 22
M  V30 END BOND
M  V30 END CTAB
M  END
>  <ID>
136

>  <PREFERRED_NAME>
alprazolam

>  <CAS_RN>
28981-97-7

>  <SYNONYMS>
xanax
alprazolam
alprozolam
alzolam

>  <URL>
http://drugcentral.org/drugcard/136/view

$$$$
alprenolol
  -INDIGO-05122016302D          

  0  0  0     0  0            999 V3000
M  V30 BEGIN CTAB
M  V30 COUNTS 18 18 0 0 0
M  V30 BEGIN ATOM
M  V30 1 O 1.3336 -3.6837 0 0
M  V30 2 C 0 -2.9157 0 0
M  V30 3 C 1.3336 -5.2237 0 0
M  V30 4 C -1.3336 -3.6837 0 0 CFG=1
M  V30 5 C 2.6673 -5.9956 0 0
M  V30 6 C 0 -5.9956 0 0
M  V30 7 C -2.6673 -2.9157 0 0
M  V30 8 O -1.3336 -5.2237 0 0
M  V30 9 C 4.0009 -5.2237 0 0
M  V30 10 C 2.6673 -7.5356 0 0
M  V30 11 C 0 -7.5356 0 0
M  V30 12 N -4.0009 -3.6837 0 0
M  V30 13 C 5.3346 -5.9956 0 0
M  V30 14 C 1.3336 -8.3037 0 0
M  V30 15 C -5.3346 -2.9157 0 0
M  V30 16 C 6.6682 -5.2237 0 0
M  V30 17 C -6.6682 -3.6837 0 0
M  V30 18 C -5.3346 -1.3757 0 0
M  V30 END ATOM
M  V30 BEGIN BOND
M  V30 1 1 1 2
M  V30 2 1 1 3
M  V30 3 1 2 4
M  V30 4 2 3 5
M  V30 5 1 3 6
M  V30 6 1 4 7
M  V30 7 1 4 8 CFG=3
M  V30 8 1 5 9
M  V30 9 1 5 10
M  V30 10 2 6 11
M  V30 11 1 7 12
M  V30 12 1 9 13
M  V30 13 2 10 14
M  V30 14 1 11 14
M  V30 15 1 12 15
M  V30 16 2 13 16
M  V30 17 1 15 17
M  V30 18 1 15 18
M  V30 END BOND
M  V30 BEGIN COLLECTION
M  V30 MDLV30/STERAC1 ATOMS=(1 4)
M  V30 END COLLECTION
M  V30 END CTAB
M  END
>  <ID>
137

>  <PREFERRED_NAME>
alprenolol

>  <CAS_RN>
13655-52-2

>  <SYNONYMS>
alprenolol
alpheprol
dl-Alprenolol
(RS)-Alprenolol
(+/-)-Alprenolol
alprenoxime hydrochloride
alprenolol hydrochloride
alprenoxime HCl
alprenolol HCl

>  <URL>
http://drugcentral.org/drugcard/137/view

$$$$
alprostadil
  -INDIGO-05122016302D          

  0  0  0     0  0            999 V3000
M  V30 BEGIN CTAB
M  V30 COUNTS 25 25 0 0 0
M  V30 BEGIN ATOM
M  V30 1 C 0.608 -6.1715 0 0
M  V30 2 C 1.9463 -6.94 0 0
M  V30 3 C -0.7265 -6.94 0 0 CFG=2
M  V30 4 C 3.2808 -6.1715 0 0
M  V30 5 C -1.9463 -5.9994 0 0 CFG=1
M  V30 6 C -1.2236 -8.3816 0 0
M  V30 7 C 4.6152 -6.94 0 0
M  V30 8 C -1.9463 -4.4585 0 0
M  V30 9 C -3.2196 -6.94 0 0 CFG=1
M  V30 10 O -0.3403 -9.6434 0 0
M  V30 11 C -2.776 -8.3816 0 0
M  V30 12 C 5.9497 -6.1715 0 0
M  V30 13 C -3.2808 -3.686 0 0
M  V30 14 O -4.6879 -6.4659 0 0
M  V30 15 C 7.2842 -6.94 0 0
M  V30 16 C -3.2808 -2.1451 0 0 CFG=2
M  V30 17 C 8.6187 -6.1715 0 0
M  V30 18 C -4.6152 -1.3765 0 0
M  V30 19 O -1.9463 -1.3765 0 0
M  V30 20 O 9.9532 -6.94 0 0
M  V30 21 O 8.6187 -4.6305 0 0
M  V30 22 C -5.9497 -2.1451 0 0
M  V30 23 C -7.2842 -1.3765 0 0
M  V30 24 C -8.6187 -2.1451 0 0
M  V30 25 C -9.9532 -1.3765 0 0
M  V30 END ATOM
M  V30 BEGIN BOND
M  V30 1 1 1 2
M  V30 2 1 2 4
M  V30 3 1 3 1 CFG=1
M  V30 4 1 5 3
M  V30 5 1 3 6
M  V30 6 1 4 7
M  V30 7 1 5 8 CFG=3
M  V30 8 1 9 5
M  V30 9 2 6 10
M  V30 10 1 6 11
M  V30 11 1 7 12
M  V30 12 2 8 13
M  V30 13 1 9 11
M  V30 14 1 9 14 CFG=1
M  V30 15 1 12 15
M  V30 16 1 16 13
M  V30 17 1 15 17
M  V30 18 1 16 18
M  V30 19 1 16 19 CFG=3
M  V30 20 1 17 20
M  V30 21 2 17 21
M  V30 22 1 18 22
M  V30 23 1 22 23
M  V30 24 1 23 24
M  V30 25 1 24 25
M  V30 END BOND
M  V30 END CTAB
M  END
>  <ID>
138

>  <PREFERRED_NAME>
alprostadil

>  <CAS_RN>
745-65-3

>  <SYNONYMS>
alprostadil
prostaglandin E1
vasaprostan
PGE1
prostavasin

>  <URL>
http://drugcentral.org/drugcard/138/view

$$$$
alsactide
  -INDIGO-05122016302D          

  0  0  0     0  0            999 V3000
M  V30 BEGIN CTAB
M  V30 COUNTS 150 155 16 0 0
M  V30 BEGIN ATOM
M  V30 1 C -0.23 1.8611 0 0
M  V30 2 N 1.31 1.8611 0 0
M  V30 3 N 5.5174 1.8611 0 0
M  V30 4 N 9.7247 1.8611 0 0
M  V30 5 N 13.9321 1.8611 0 0
M  V30 6 N 18.1395 1.8611 0 0
M  V30 7 N 22.3468 1.8611 0 0
M  V30 8 N 26.5542 1.8611 0 0
M  V30 9 N 30.7615 1.8611 0 0
M  V30 10 N 34.9689 1.8611 0 0
M  V30 11 N 39.1762 1.8611 0 0
M  V30 12 N 43.3836 1.8611 0 0
M  V30 13 N 47.6679 1.8611 0 0
M  V30 14 N 51.8753 1.8611 0 0
M  V30 15 N 56.0826 1.8611 0 0
M  V30 16 N 60.29 1.8611 0 0
M  V30 17 N 62.2007 -1.5 0 0
M  V30 18 N 58.75 -3.3611 0 0
M  V30 19 C 38.5 -1.5 0 0
M  V30 20 C 36.96 -1.5 0 0
M  V30 21 C 35.42 -1.5 0 0
M  V30 22 C 33.88 -1.5 0 0
M  V30 23 N 32.34 -1.5 0 0
M  V30 24 O 17.71 -1.3337 0 0
M  V30 25 C 17.71 1.3337 0 0
M  V30 26 C 16.17 1.3337 0 0
M  V30 27 N 15.4 2.6674 0 0
M  V30 28 C 3.9774 1.8611 0 0
M  V30 29 C 2.6437 4.1711 0 0
M  V30 30 C 3.9774 4.9411 0 0
M  V30 31 C 3.9774 6.4811 0 0
M  V30 32 C 5.3111 7.2511 0 0
M  V30 33 C 6.6447 6.4811 0 0
M  V30 34 O 7.9784 7.2511 0 0
M  V30 35 C 6.6447 4.9411 0 0
M  V30 36 C 5.3111 4.1711 0 0
M  V30 37 C 2.6437 2.6311 0 0 CFG=2
M  V30 38 O 3.9774 0.3211 0 0
M  V30 39 C 8.1847 1.8611 0 0
M  V30 40 C 6.8511 4.1711 0 0
M  V30 41 O 8.1847 4.9411 0 0
M  V30 42 C 6.8511 2.6311 0 0 CFG=2
M  V30 43 O 8.1847 0.3211 0 0
M  V30 44 C 12.3921 1.8611 0 0
M  V30 45 C 12.3921 4.9411 0 0
M  V30 46 C 11.0584 4.1711 0 0
M  V30 47 C 11.0584 2.6311 0 0 CFG=2
M  V30 48 C 13.7258 7.2511 0 0
M  V30 49 S 12.3921 6.4811 0 0
M  V30 50 O 13.7258 2.6311 0 0
M  V30 51 C 16.5995 1.8611 0 0
M  V30 52 C 15.2658 4.1711 0 0
M  V30 53 C 16.5995 4.9411 0 0
M  V30 54 C 16.5995 6.4811 0 0
M  V30 55 O 15.2658 7.2511 0 0
M  V30 56 O 17.9331 7.2511 0 0
M  V30 57 C 15.2658 2.6311 0 0 CFG=2
M  V30 58 O 17.9331 2.6311 0 0
M  V30 59 C 20.8068 1.8611 0 0
M  V30 60 C 19.4731 4.1711 0 0
M  V30 61 C 20.8068 4.9411 0 0
M  V30 62 C 20.9678 6.4727 0 0
M  V30 63 N 22.4741 6.7929 0 0
M  V30 64 C 23.2441 5.4592 0 0
M  V30 65 N 22.2137 4.3148 0 0
M  V30 66 C 19.4731 2.6311 0 0 CFG=2
M  V30 67 O 20.8068 0.3211 0 0
M  V30 68 C 25.0142 1.8611 0 0
M  V30 69 C 23.6805 4.1711 0 0
M  V30 70 C 25.0142 4.9411 0 0
M  V30 71 C 25.0142 6.4811 0 0
M  V30 72 C 26.3478 7.2511 0 0
M  V30 73 C 27.6815 6.4811 0 0
M  V30 74 C 27.6815 4.9411 0 0
M  V30 75 C 26.3478 4.1711 0 0
M  V30 76 C 23.6805 2.6311 0 0 CFG=2
M  V30 77 O 25.0142 0.3211 0 0
M  V30 78 C 29.2215 1.8611 0 0
M  V30 79 C 27.8878 4.1711 0 0
M  V30 80 C 29.2215 4.9411 0 0
M  V30 81 C 29.2215 6.4811 0 0
M  V30 82 N 30.5552 7.2511 0 0
M  V30 83 C 30.5552 8.7911 0 0
M  V30 84 N 29.2215 9.5611 0 0
M  V30 85 N 31.8889 9.5611 0 0
M  V30 86 C 27.8878 2.6311 0 0 CFG=2
M  V30 87 O 30.5552 2.6311 0 0
M  V30 88 C 33.4289 1.8611 0 0
M  V30 89 C 32.0952 4.1711 0 0
M  V30 90 C 33.4289 4.9411 0 0
M  V30 91 C 34.8357 4.3148 0 0
M  V30 92 N 35.8662 5.4592 0 0
M  V30 93 C 35.0962 6.7929 0 0
M  V30 94 C 33.5899 6.4727 0 0
M  V30 95 C 32.5594 7.6171 0 0
M  V30 96 C 33.0353 9.0818 0 0
M  V30 97 C 34.5416 9.4019 0 0
M  V30 98 C 35.5721 8.2575 0 0
M  V30 99 C 32.0952 2.6311 0 0 CFG=2
M  V30 100 O 33.4289 0.3211 0 0
M  V30 101 C 37.6362 1.8611 0 0
M  V30 102 C 36.3026 2.6311 0 0
M  V30 103 O 37.6362 0.3211 0 0
M  V30 104 C 41.8436 1.8611 0 0
M  V30 105 C 39.1762 6.4811 0 0
M  V30 106 C 39.1762 4.9411 0 0
M  V30 107 C 40.5099 4.1711 0 0
M  V30 108 C 40.5099 2.6311 0 0 CFG=2
M  V30 109 N 37.8426 8.7911 0 0
M  V30 110 C 37.8426 7.2511 0 0
M  V30 111 O 41.8436 0.3211 0 0
M  V30 112 C 46.1279 1.8611 0 0
M  V30 113 C 44.7558 1.162 0 0 CFG=2
M  V30 114 C 44.5148 -0.3591 0 0
M  V30 115 C 42.9938 -0.6 0 0
M  V30 116 C 42.2947 0.7722 0 0
M  V30 117 O 47.4195 1.0224 0 0
M  V30 118 C 50.3353 1.8611 0 0
M  V30 119 C 50.3353 4.9411 0 0
M  V30 120 C 49.0016 2.6311 0 0 CFG=2
M  V30 121 C 47.6679 4.9411 0 0
M  V30 122 C 49.0016 4.1711 0 0
M  V30 123 O 50.3353 0.3211 0 0
M  V30 124 C 54.5426 1.8611 0 0
M  V30 125 C 53.2089 2.6311 0 0
M  V30 126 O 54.5426 0.3211 0 0
M  V30 127 C 58.75 1.8611 0 0
M  V30 128 C 56.0826 6.4811 0 0
M  V30 129 C 56.0826 4.9411 0 0
M  V30 130 C 57.4163 4.1711 0 0
M  V30 131 C 57.4163 2.6311 0 0 CFG=2
M  V30 132 N 54.7489 8.7911 0 0
M  V30 133 C 54.7489 7.2511 0 0
M  V30 134 O 58.75 0.3211 0 0
M  V30 135 C 62.2007 -0 0 0
M  V30 136 C 63.5135 5.1707 0 0
M  V30 137 C 62.439 4.0675 0 0
M  V30 138 C 62.8571 2.5853 0 0
M  V30 139 C 61.7826 1.4822 0 0 CFG=2
M  V30 140 N 64.17 7.756 0 0
M  V30 141 C 63.0954 6.6528 0 0
M  V30 142 O 61.1262 -1.1032 0 0
M  V30 143 C 60.29 -3.3611 0 0
M  V30 144 C 65.4243 -4.8095 0 0
M  V30 145 C 64.3498 -3.7064 0 0
M  V30 146 C 62.8571 -4.0853 0 0
M  V30 147 C 61.7826 -2.9822 0 0 CFG=2
M  V30 148 N 67.9915 -5.5337 0 0
M  V30 149 C 66.9169 -4.4306 0 0
M  V30 150 O 59.2155 -2.258 0 0
M  V30 END ATOM
M  V30 BEGIN BOND
M  V30 1 1 1 2
M  V30 2 1 28 3
M  V30 3 1 39 4
M  V30 4 1 44 5
M  V30 5 1 51 6
M  V30 6 1 59 7
M  V30 7 1 68 8
M  V30 8 1 78 9
M  V30 9 1 88 10
M  V30 10 1 101 11
M  V30 11 1 104 12
M  V30 12 1 112 13
M  V30 13 1 118 14
M  V30 14 1 124 15
M  V30 15 1 127 16
M  V30 16 1 135 17
M  V30 17 1 143 18
M  V30 18 1 18 19
M  V30 19 1 19 20
M  V30 20 1 20 21
M  V30 21 1 21 22
M  V30 22 1 22 23
M  V30 23 2 1 24
M  V30 24 1 1 25
M  V30 25 1 25 26
M  V30 26 1 26 27
M  V30 27 1 37 2 CFG=1
M  V30 28 1 37 29
M  V30 29 1 29 30
M  V30 30 2 30 31
M  V30 31 1 31 32
M  V30 32 2 32 33
M  V30 33 1 33 34
M  V30 34 1 33 35
M  V30 35 2 35 36
M  V30 36 1 30 36
M  V30 37 1 37 28
M  V30 38 2 28 38
M  V30 39 1 42 3 CFG=1
M  V30 40 1 42 40
M  V30 41 1 40 41
M  V30 42 1 42 39
M  V30 43 2 39 43
M  V30 44 1 48 49
M  V30 45 1 49 45
M  V30 46 1 45 46
M  V30 47 1 46 47
M  V30 48 1 47 4 CFG=1
M  V30 49 1 47 44
M  V30 50 2 44 50
M  V30 51 1 57 5 CFG=1
M  V30 52 1 57 52
M  V30 53 1 52 53
M  V30 54 1 53 54
M  V30 55 1 54 55
M  V30 56 2 54 56
M  V30 57 1 57 51
M  V30 58 2 51 58
M  V30 59 1 66 6 CFG=1
M  V30 60 1 66 60
M  V30 61 1 60 61
M  V30 62 2 61 62
M  V30 63 1 62 63
M  V30 64 1 63 64
M  V30 65 2 64 65
M  V30 66 1 61 65
M  V30 67 1 66 59
M  V30 68 2 59 67
M  V30 69 1 76 7 CFG=1
M  V30 70 1 76 69
M  V30 71 1 69 70
M  V30 72 2 70 71
M  V30 73 1 71 72
M  V30 74 2 72 73
M  V30 75 1 73 74
M  V30 76 2 74 75
M  V30 77 1 70 75
M  V30 78 1 76 68
M  V30 79 2 68 77
M  V30 80 1 86 8 CFG=1
M  V30 81 1 86 79
M  V30 82 1 79 80
M  V30 83 1 80 81
M  V30 84 1 81 82
M  V30 85 1 82 83
M  V30 86 1 83 84
M  V30 87 2 83 85
M  V30 88 1 86 78
M  V30 89 2 78 87
M  V30 90 1 99 9 CFG=1
M  V30 91 1 99 89
M  V30 92 1 89 90
M  V30 93 2 90 91
M  V30 94 1 91 92
M  V30 95 1 92 93
M  V30 96 2 93 94
M  V30 97 1 90 94
M  V30 98 1 94 95
M  V30 99 2 95 96
M  V30 100 1 96 97
M  V30 101 2 97 98
M  V30 102 1 93 98
M  V30 103 1 99 88
M  V30 104 2 88 100
M  V30 105 1 10 102
M  V30 106 1 102 101
M  V30 107 2 101 103
M  V30 108 1 109 110
M  V30 109 1 110 105
M  V30 110 1 105 106
M  V30 111 1 106 107
M  V30 112 1 107 108
M  V30 113 1 108 11 CFG=1
M  V30 114 1 108 104
M  V30 115 2 104 111
M  V30 116 2 117 112
M  V30 117 1 113 112 CFG=3
M  V30 118 1 113 114
M  V30 119 1 114 115
M  V30 120 1 115 116
M  V30 121 1 116 12
M  V30 122 1 113 12
M  V30 123 1 121 122
M  V30 124 1 122 119
M  V30 125 1 122 120
M  V30 126 1 120 13 CFG=1
M  V30 127 1 120 118
M  V30 128 2 118 123
M  V30 129 1 14 125
M  V30 130 1 125 124
M  V30 131 2 124 126
M  V30 132 1 132 133
M  V30 133 1 133 128
M  V30 134 1 128 129
M  V30 135 1 129 130
M  V30 136 1 130 131
M  V30 137 1 131 15 CFG=1
M  V30 138 1 131 127
M  V30 139 2 127 134
M  V30 140 1 140 141
M  V30 141 1 141 136
M  V30 142 1 136 137
M  V30 143 1 137 138
M  V30 144 1 138 139
M  V30 145 1 139 16 CFG=1
M  V30 146 1 139 135
M  V30 147 2 135 142
M  V30 148 1 148 149
M  V30 149 1 149 144
M  V30 150 1 144 145
M  V30 151 1 145 146
M  V30 152 1 146 147
M  V30 153 1 147 17 CFG=1
M  V30 154 1 147 143
M  V30 155 2 143 150
M  V30 END BOND
M  V30 BEGIN SGROUP
M  V30 1 SUP 0 ATOMS=(12 2 28 29 30 31 32 33 34 35 36 37 38) SAP=(3 2 1 Al) -
M  V30 SAP=(3 28 3 Br) SAP=(3 34 0 Cx) XBONDS=(2 1 2) LABEL=Tyr CLASS=AA
M  V30 2 SUP 0 ATOMS=(6 3 39 40 41 42 43) SAP=(3 3 28 Al) SAP=(3 39 4 Br) -
M  V30 SAP=(3 41 0 Cx) XBONDS=(2 2 3) LABEL=Ser CLASS=AA
M  V30 3 SUP 0 ATOMS=(8 4 44 45 46 47 48 49 50) SAP=(3 4 39 Al) SAP=(3 44 5 -
M  V30 Br) XBONDS=(2 3 4) LABEL=Met CLASS=AA
M  V30 4 SUP 0 ATOMS=(9 5 51 52 53 54 55 56 57 58) SAP=(3 5 44 Al) SAP=(3 51 -
M  V30 6 Br) SAP=(3 54 0 Cx) XBONDS=(2 4 5) LABEL=Glu CLASS=AA
M  V30 5 SUP 0 ATOMS=(10 6 59 60 61 62 63 64 65 66 67) SAP=(3 6 51 Al) SAP=(3 -
M  V30 59 7 Br) SAP=(3 63 0 Cx) XBONDS=(2 5 6) LABEL=His CLASS=AA
M  V30 6 SUP 0 ATOMS=(11 7 68 69 70 71 72 73 74 75 76 77) SAP=(3 7 59 Al) -
M  V30 SAP=(3 68 8 Br) XBONDS=(2 6 7) LABEL=Phe CLASS=AA
M  V30 7 SUP 0 ATOMS=(11 8 78 79 80 81 82 83 84 85 86 87) SAP=(3 8 68 Al) -
M  V30 SAP=(3 78 9 Br) SAP=(3 84 0 Cx) XBONDS=(2 7 8) LABEL=Arg CLASS=AA
M  V30 8 SUP 0 ATOMS=(14 9 88 89 90 91 92 93 94 95 96 97 98 99 100) SAP=(3 9 -
M  V30 78 Al) SAP=(3 88 10 Br) SAP=(3 92 0 Cx) XBONDS=(2 8 9) LABEL=Trp -
M  V30 CLASS=AA
M  V30 9 SUP 0 ATOMS=(4 10 101 102 103) SAP=(3 10 88 Al) SAP=(3 101 11 Br) -
M  V30 XBONDS=(2 9 10) LABEL=Gly CLASS=AA
M  V30 10 SUP 0 ATOMS=(9 11 104 105 106 107 108 109 110 111) SAP=(3 11 101 -
M  V30 Al) SAP=(3 104 12 Br) SAP=(3 109 0 Cx) XBONDS=(2 10 11) LABEL=Lys -
M  V30 CLASS=AA
M  V30 11 SUP 0 ATOMS=(7 12 112 113 114 115 116 117) SAP=(3 12 104 Al) SAP=(3 -
M  V30 112 13 Br) XBONDS=(2 11 12) LABEL=Pro CLASS=AA
M  V30 12 SUP 0 ATOMS=(7 13 118 119 120 121 122 123) SAP=(3 13 112 Al) SAP=(3 -
M  V30 118 14 Br) XBONDS=(2 12 13) LABEL=Val CLASS=AA
M  V30 13 SUP 0 ATOMS=(4 14 124 125 126) SAP=(3 14 118 Al) SAP=(3 124 15 Br) -
M  V30 XBONDS=(2 13 14) LABEL=Gly CLASS=AA
M  V30 14 SUP 0 ATOMS=(9 15 127 128 129 130 131 132 133 134) SAP=(3 15 124 -
M  V30 Al) SAP=(3 127 16 Br) SAP=(3 132 0 Cx) XBONDS=(2 14 15) LABEL=Lys -
M  V30 CLASS=AA
M  V30 15 SUP 0 ATOMS=(9 16 135 136 137 138 139 140 141 142) SAP=(3 16 127 -
M  V30 Al) SAP=(3 135 17 Br) SAP=(3 140 0 Cx) XBONDS=(2 15 16) LABEL=Lys -
M  V30 CLASS=AA
M  V30 16 SUP 0 ATOMS=(9 17 143 144 145 146 147 148 149 150) SAP=(3 17 135 -
M  V30 Al) SAP=(3 143 18 Br) SAP=(3 148 0 Cx) XBONDS=(2 16 17) LABEL=Lys -
M  V30 CLASS=AA
M  V30 END SGROUP
M  V30 END CTAB
M  END
>  <ID>
139

>  <PREFERRED_NAME>
alsactide

>  <CAS_RN>
34765-96-3

>  <SYNONYMS>
alsactide
synchrodyn

>  <URL>
http://drugcentral.org/drugcard/139/view

$$$$
altizide
  -INDIGO-05122016302D          

  0  0  0     0  0            999 V3000
M  V30 BEGIN CTAB
M  V30 COUNTS 22 23 0 0 0
M  V30 BEGIN ATOM
M  V30 1 O -1.6613 -5.6559 0 0
M  V30 2 S -0.6683 -4.4759 0 0
M  V30 3 O 0.3208 -5.6559 0 0
M  V30 4 C -1.9973 -3.7006 0 0
M  V30 5 N 0.6607 -3.7006 0 0
M  V30 6 C -1.9973 -2.1501 0 0
M  V30 7 C -3.3302 -4.4759 0 0
M  V30 8 C 0.6607 -2.1501 0 0 CFG=1
M  V30 9 N -0.6683 -1.3748 0 0
M  V30 10 C -3.3302 -1.3748 0 0
M  V30 11 C -4.6592 -3.7006 0 0
M  V30 12 C 1.9935 -1.3786 0 0
M  V30 13 C -4.6592 -2.1501 0 0
M  V30 14 S -5.992 -4.472 0 0
M  V30 15 S 3.3264 -2.1501 0 0
M  V30 16 Cl -5.992 -1.3786 0 0
M  V30 17 N -7.3248 -3.7006 0 0
M  V30 18 O -6.7596 -5.8049 0 0
M  V30 19 O -5.2206 -5.8049 0 0
M  V30 20 C 4.6592 -1.3786 0 0
M  V30 21 C 5.992 -2.1501 0 0
M  V30 22 C 7.3248 -1.3786 0 0
M  V30 END ATOM
M  V30 BEGIN BOND
M  V30 1 2 1 2
M  V30 2 2 2 3
M  V30 3 1 2 4
M  V30 4 1 2 5
M  V30 5 2 4 6
M  V30 6 1 4 7
M  V30 7 1 5 8
M  V30 8 1 6 9
M  V30 9 1 6 10
M  V30 10 2 7 11
M  V30 11 1 8 9
M  V30 12 1 8 12 CFG=1
M  V30 13 2 10 13
M  V30 14 1 11 13
M  V30 15 1 11 14
M  V30 16 1 12 15
M  V30 17 1 13 16
M  V30 18 1 14 17
M  V30 19 2 14 18
M  V30 20 2 14 19
M  V30 21 1 15 20
M  V30 22 1 20 21
M  V30 23 2 21 22
M  V30 END BOND
M  V30 BEGIN COLLECTION
M  V30 MDLV30/STERAC1 ATOMS=(1 8)
M  V30 END COLLECTION
M  V30 END CTAB
M  END
>  <ID>
140

>  <PREFERRED_NAME>
altizide

>  <CAS_RN>
5588-16-9

>  <SYNONYMS>
altizide
aldactazine
althiazide
althizide
altizid
racemic althiazide
altizida

>  <URL>
http://drugcentral.org/drugcard/140/view

$$$$
altretamine
  -INDIGO-05122016302D          

  0  0  0     0  0            999 V3000
M  V30 BEGIN CTAB
M  V30 COUNTS 15 15 0 0 0
M  V30 BEGIN ATOM
M  V30 1 N 2.669 -6.768 0 0
M  V30 2 C 4.0035 -5.9994 0 0
M  V30 3 C 2.669 -8.309 0 0
M  V30 4 C 1.3345 -5.9994 0 0
M  V30 5 N 1.3345 -4.4585 0 0
M  V30 6 N 0.0038 -6.768 0 0
M  V30 7 C 0.0038 -3.6861 0 0
M  V30 8 C -1.3345 -5.9994 0 0
M  V30 9 N 0.0038 -2.1451 0 0
M  V30 10 N -1.3345 -4.4585 0 0
M  V30 11 N -2.669 -6.768 0 0
M  V30 12 C -1.3307 -1.3765 0 0
M  V30 13 C 1.3383 -1.3765 0 0
M  V30 14 C -4.0035 -5.9994 0 0
M  V30 15 C -2.669 -8.309 0 0
M  V30 END ATOM
M  V30 BEGIN BOND
M  V30 1 1 1 2
M  V30 2 1 1 3
M  V30 3 1 1 4
M  V30 4 1 4 5
M  V30 5 2 4 6
M  V30 6 2 5 7
M  V30 7 1 6 8
M  V30 8 1 7 9
M  V30 9 1 7 10
M  V30 10 2 8 10
M  V30 11 1 8 11
M  V30 12 1 9 12
M  V30 13 1 9 13
M  V30 14 1 11 14
M  V30 15 1 11 15
M  V30 END BOND
M  V30 END CTAB
M  END
>  <ID>
141

>  <PREFERRED_NAME>
altretamine

>  <CAS_RN>
645-05-6

>  <SYNONYMS>
altretamine
hexalen
hexamethylmelamine
hexylen

>  <URL>
http://drugcentral.org/drugcard/141/view

$$$$
alverine
  -INDIGO-05122016302D          

  0  0  0     0  0            999 V3000
M  V30 BEGIN CTAB
M  V30 COUNTS 21 22 0 0 0
M  V30 BEGIN ATOM
M  V30 1 C -1.3367 -4.453 0 0
M  V30 2 C -1.3367 -5.9921 0 0
M  V30 3 C -0.0038 -3.6816 0 0
M  V30 4 C -2.6695 -6.7597 0 0
M  V30 5 C -0.0038 -2.1425 0 0
M  V30 6 C 1.3328 -4.453 0 0
M  V30 7 N -2.6695 -8.2988 0 0
M  V30 8 C 1.3328 -1.3749 0 0
M  V30 9 C 2.6657 -3.6816 0 0
M  V30 10 C -1.3367 -9.0703 0 0
M  V30 11 C -4.0024 -9.0703 0 0
M  V30 12 C 2.6657 -2.1425 0 0
M  V30 13 C -0.0038 -8.2988 0 0
M  V30 14 C -5.3352 -8.2988 0 0
M  V30 15 C 1.329 -9.0703 0 0
M  V30 16 C 2.6657 -8.2988 0 0
M  V30 17 C 2.6657 -6.7597 0 0
M  V30 18 C 3.9986 -9.0703 0 0
M  V30 19 C 3.9986 -5.9921 0 0
M  V30 20 C 5.3314 -8.2988 0 0
M  V30 21 C 5.3314 -6.7597 0 0
M  V30 END ATOM
M  V30 BEGIN BOND
M  V30 1 1 1 2
M  V30 2 1 1 3
M  V30 3 1 2 4
M  V30 4 2 3 5
M  V30 5 1 3 6
M  V30 6 1 4 7
M  V30 7 1 5 8
M  V30 8 2 6 9
M  V30 9 1 7 10
M  V30 10 1 7 11
M  V30 11 2 8 12
M  V30 12 1 9 12
M  V30 13 1 10 13
M  V30 14 1 11 14
M  V30 15 1 13 15
M  V30 16 1 15 16
M  V30 17 2 16 17
M  V30 18 1 16 18
M  V30 19 1 17 19
M  V30 20 2 18 20
M  V30 21 2 19 21
M  V30 22 1 20 21
M  V30 END BOND
M  V30 END CTAB
M  END
>  <ID>
142

>  <PREFERRED_NAME>
alverine

>  <CAS_RN>
150-59-4

>  <SYNONYMS>
alverine hydrochloride
alverine
dipropylin
dipropyline
phenopropamine
phenpropamine
alverine citrate
alverine citrate salt

>  <URL>
http://drugcentral.org/drugcard/142/view

$$$$
alvimopan
  -INDIGO-05122016302D          

  0  0  0     0  0            999 V3000
M  V30 BEGIN CTAB
M  V30 COUNTS 31 33 0 0 0
M  V30 BEGIN ATOM
M  V30 1 C -2.6673 -5.2238 0 0
M  V30 2 C -2.6673 -3.6838 0 0 CFG=2
M  V30 3 C -2.6673 -2.1438 0 0 CFG=1
M  V30 4 C -1.3337 -4.4557 0 0
M  V30 5 C -4.001 -4.4557 0 0
M  V30 6 C -4.001 -1.3757 0 0
M  V30 7 C -1.3337 -1.3757 0 0
M  V30 8 C 0 -3.6838 0 0
M  V30 9 C -5.3346 -3.6838 0 0
M  V30 10 C -4.001 -5.9957 0 0
M  V30 11 N 0 -2.1438 0 0
M  V30 12 C -6.6721 -4.4557 0 0
M  V30 13 C -5.3346 -6.7638 0 0
M  V30 14 C 1.3337 -1.3757 0 0
M  V30 15 O -8.0058 -3.6838 0 0
M  V30 16 C -6.6721 -5.9957 0 0
M  V30 17 C 2.6673 -2.1438 0 0 CFG=2
M  V30 18 C 4.001 -1.3757 0 0
M  V30 19 C 2.6673 -3.6838 0 0
M  V30 20 C 5.3346 -2.1438 0 0
M  V30 21 N 4.0124 -4.429 0 0
M  V30 22 O 1.3337 -4.4557 0 0
M  V30 23 C 5.3346 -3.6838 0 0
M  V30 24 C 6.6721 -1.3757 0 0
M  V30 25 C 4.0124 -5.969 0 0
M  V30 26 C 6.6721 -4.4557 0 0
M  V30 27 C 8.002 -2.1438 0 0
M  V30 28 C 5.3461 -6.7409 0 0
M  V30 29 C 8.002 -3.6838 0 0
M  V30 30 O 6.6798 -5.969 0 0
M  V30 31 O 5.3461 -8.2809 0 0
M  V30 END ATOM
M  V30 BEGIN BOND
M  V30 1 1 2 1 CFG=3
M  V30 2 1 3 2
M  V30 3 1 2 4
M  V30 4 1 2 5
M  V30 5 1 3 6 CFG=1
M  V30 6 1 3 7
M  V30 7 1 4 8
M  V30 8 2 5 9
M  V30 9 1 5 10
M  V30 10 1 7 11
M  V30 11 1 8 11
M  V30 12 1 9 12
M  V30 13 2 10 13
M  V30 14 1 11 14
M  V30 15 1 12 15
M  V30 16 2 12 16
M  V30 17 1 13 16
M  V30 18 1 17 14 CFG=3
M  V30 19 1 17 18
M  V30 20 1 17 19
M  V30 21 1 18 20
M  V30 22 1 19 21
M  V30 23 2 19 22
M  V30 24 2 20 23
M  V30 25 1 20 24
M  V30 26 1 21 25
M  V30 27 1 23 26
M  V30 28 2 24 27
M  V30 29 1 25 28
M  V30 30 2 26 29
M  V30 31 1 27 29
M  V30 32 1 28 30
M  V30 33 2 28 31
M  V30 END BOND
M  V30 END CTAB
M  END
>  <ID>
143

>  <PREFERRED_NAME>
alvimopan

>  <CAS_RN>
156053-89-3

>  <SYNONYMS>
alvimopan dihydrate
alvimopan anhydrous
LY246736
LY-246736
alvimopan
entereg

>  <URL>
http://drugcentral.org/drugcard/143/view

$$$$
amantadine
  -INDIGO-05122016300D          

  0  0  0     0  0            999 V3000
M  V30 BEGIN CTAB
M  V30 COUNTS 11 13 0 0 0
M  V30 BEGIN ATOM
M  V30 1 N 0 0 0 0
M  V30 2 C 0 0 0 0
M  V30 3 C 0 0 0 0
M  V30 4 C 0 0 0 0
M  V30 5 C 0 0 0 0
M  V30 6 C 0 0 0 0
M  V30 7 C 0 0 0 0
M  V30 8 C 0 0 0 0
M  V30 9 C 0 0 0 0
M  V30 10 C 0 0 0 0
M  V30 11 C 0 0 0 0
M  V30 END ATOM
M  V30 BEGIN BOND
M  V30 1 1 1 2
M  V30 2 1 2 3
M  V30 3 1 3 4
M  V30 4 1 4 5
M  V30 5 1 5 6
M  V30 6 1 6 7
M  V30 7 1 7 8
M  V30 8 1 8 9
M  V30 9 1 4 9
M  V30 10 1 8 10
M  V30 11 1 2 10
M  V30 12 1 6 11
M  V30 13 1 2 11
M  V30 END BOND
M  V30 END CTAB
M  END
>  <ID>
144

>  <PREFERRED_NAME>
amantadine

>  <CAS_RN>
768-94-5

>  <SYNONYMS>
amantadine
adamantamine
adamantanamine
adamantylamine
amantadine hydrochloride
amantidine
adamantamine fumarate
amantadine HCl
amantadine sulfate

>  <URL>
http://drugcentral.org/drugcard/144/view

$$$$
ambazone
  -INDIGO-05122016300D          

  0  0  0     0  0            999 V3000
M  V30 BEGIN CTAB
M  V30 COUNTS 16 16 0 0 0
M  V30 BEGIN ATOM
M  V30 1 N 0 0 0 0
M  V30 2 C 0 0 0 0
M  V30 3 N 0 0 0 0
M  V30 4 N 0 0 0 0
M  V30 5 N 0 0 0 0
M  V30 6 C 0 0 0 0
M  V30 7 C 0 0 0 0
M  V30 8 C 0 0 0 0
M  V30 9 C 0 0 0 0
M  V30 10 C 0 0 0 0
M  V30 11 C 0 0 0 0
M  V30 12 N 0 0 0 0
M  V30 13 N 0 0 0 0
M  V30 14 C 0 0 0 0
M  V30 15 N 0 0 0 0
M  V30 16 S 0 0 0 0
M  V30 END ATOM
M  V30 BEGIN BOND
M  V30 1 1 1 2
M  V30 2 2 2 3
M  V30 3 1 2 4
M  V30 4 1 4 5
M  V30 5 2 5 6 CFG=2
M  V30 6 1 6 7
M  V30 7 2 7 8
M  V30 8 1 8 9
M  V30 9 1 9 10
M  V30 10 2 10 11
M  V30 11 1 6 11
M  V30 12 2 9 12 CFG=2
M  V30 13 1 12 13
M  V30 14 1 13 14
M  V30 15 1 14 15
M  V30 16 2 14 16
M  V30 END BOND
M  V30 END CTAB
M  END
>  <ID>
145

>  <PREFERRED_NAME>
ambazone

>  <CAS_RN>
539-21-9

>  <SYNONYMS>
ambazone
faringosept
1,4-benzoquinone amidinohydrazone thiosemicarbazone
inversal
ivertol

>  <URL>
http://drugcentral.org/drugcard/145/view

$$$$
ambenonium
  -INDIGO-05122016302D          

  0  0  0     0  0            999 V3000
M  V30 BEGIN CTAB
M  V30 COUNTS 36 37 0 0 0
M  V30 BEGIN ATOM
M  V30 1 N -4.6696 -3.6837 0 0 CHG=1
M  V30 2 C -6.0032 -4.4557 0 0
M  V30 3 C -3.336 -4.4557 0 0
M  V30 4 C -6.0032 -2.9157 0 0
M  V30 5 C -4.6696 -2.1437 0 0
M  V30 6 C -7.3369 -3.6837 0 0
M  V30 7 C -2.0024 -3.6837 0 0
M  V30 8 C -6.0032 -1.3757 0 0
M  V30 9 C -3.336 -1.3757 0 0
M  V30 10 C -8.6667 -4.4557 0 0
M  V30 11 C -7.3369 -2.1437 0 0
M  V30 12 N -0.6687 -4.4557 0 0
M  V30 13 Cl -8.6667 -5.9956 0 0
M  V30 14 C -10.0041 -3.6837 0 0
M  V30 15 C -8.6667 -1.3757 0 0
M  V30 16 C 0.6649 -3.6837 0 0
M  V30 17 C -10.0041 -2.1437 0 0
M  V30 18 C 1.9985 -4.4557 0 0
M  V30 19 O 0.6649 -2.1437 0 0
M  V30 20 N 3.3322 -3.6837 0 0
M  V30 21 O 1.9985 -5.9956 0 0
M  V30 22 C 4.6696 -4.4557 0 0
M  V30 23 C 6.0032 -3.6837 0 0
M  V30 24 N 7.3369 -4.4557 0 0 CHG=1
M  V30 25 C 7.3369 -5.9956 0 0
M  V30 26 C 8.6667 -3.6837 0 0
M  V30 27 C 8.6705 -5.2237 0 0
M  V30 28 C 5.9842 -6.7408 0 0
M  V30 29 C 8.6667 -2.1437 0 0
M  V30 30 C 10.0041 -4.4557 0 0
M  V30 31 C 5.9574 -8.2769 0 0
M  V30 32 C 4.6658 -5.9459 0 0
M  V30 33 Cl 7.2796 -9.0679 0 0
M  V30 34 C 4.6123 -9.0259 0 0
M  V30 35 C 3.3169 -6.6911 0 0
M  V30 36 C 3.2902 -8.2311 0 0
M  V30 END ATOM
M  V30 BEGIN BOND
M  V30 1 1 1 2
M  V30 2 1 1 3
M  V30 3 1 1 4
M  V30 4 1 1 5
M  V30 5 1 2 6
M  V30 6 1 3 7
M  V30 7 1 4 8
M  V30 8 1 5 9
M  V30 9 2 6 10
M  V30 10 1 6 11
M  V30 11 1 7 12
M  V30 12 1 10 13
M  V30 13 1 10 14
M  V30 14 2 11 15
M  V30 15 1 12 16
M  V30 16 2 14 17
M  V30 17 1 15 17
M  V30 18 1 16 18
M  V30 19 2 16 19
M  V30 20 1 18 20
M  V30 21 2 18 21
M  V30 22 1 20 22
M  V30 23 1 22 23
M  V30 24 1 23 24
M  V30 25 1 24 25
M  V30 26 1 24 26
M  V30 27 1 24 27
M  V30 28 1 25 28
M  V30 29 1 26 29
M  V30 30 1 27 30
M  V30 31 2 28 31
M  V30 32 1 28 32
M  V30 33 1 31 33
M  V30 34 1 31 34
M  V30 35 2 32 35
M  V30 36 2 34 36
M  V30 37 1 35 36
M  V30 END BOND
M  V30 END CTAB
M  END
>  <ID>
146

>  <PREFERRED_NAME>
ambenonium

>  <CAS_RN>
7648-98-8

>  <SYNONYMS>
ambenonium
ambenonium chloride
ambestigmin chloride
mytelase chloride
mytelase

>  <URL>
http://drugcentral.org/drugcard/146/view

$$$$
ambroxol
  -INDIGO-05122016302D          

  0  0  0     0  0            999 V3000
M  V30 BEGIN CTAB
M  V30 COUNTS 18 19 0 0 0
M  V30 BEGIN ATOM
M  V30 1 C -0.6687 -3.6837 0 0
M  V30 2 N 0.6649 -4.4557 0 0
M  V30 3 C -2.0024 -4.4557 0 0
M  V30 4 C 1.9985 -3.6837 0 0 CFG=1
M  V30 5 C -3.3322 -3.6837 0 0
M  V30 6 C -2.0024 -5.9957 0 0
M  V30 7 C 1.9985 -2.1438 0 0
M  V30 8 C 3.336 -4.4557 0 0
M  V30 9 N -3.3322 -2.1438 0 0
M  V30 10 C -4.6697 -4.4557 0 0
M  V30 11 C -3.3322 -6.7637 0 0
M  V30 12 C 3.336 -1.3757 0 0
M  V30 13 C 4.6658 -3.6837 0 0
M  V30 14 Br -6.0033 -3.6837 0 0
M  V30 15 C -4.6697 -5.9957 0 0
M  V30 16 Br -3.3322 -8.3037 0 0
M  V30 17 C 4.6658 -2.1438 0 0 CFG=1
M  V30 18 O 6.0033 -1.3757 0 0
M  V30 END ATOM
M  V30 BEGIN BOND
M  V30 1 1 1 2
M  V30 2 1 1 3
M  V30 3 2 3 5
M  V30 4 1 3 6
M  V30 5 1 4 2 CFG=1
M  V30 6 1 4 7
M  V30 7 1 4 8
M  V30 8 1 5 9
M  V30 9 1 5 10
M  V30 10 2 6 11
M  V30 11 1 7 12
M  V30 12 1 8 13
M  V30 13 1 10 14
M  V30 14 2 10 15
M  V30 15 1 11 15
M  V30 16 1 11 16
M  V30 17 1 17 12
M  V30 18 1 17 13
M  V30 19 1 17 18 CFG=3
M  V30 END BOND
M  V30 END CTAB
M  END
>  <ID>
147

>  <PREFERRED_NAME>
ambroxol

>  <CAS_RN>
18683-91-5

>  <SYNONYMS>
ambroxol hydrochloride
ambroxol
ambroxils
lasolvan
ambroxol HCl

>  <URL>
http://drugcentral.org/drugcard/147/view

$$$$
ambucetamide
  -INDIGO-05122016302D          

  0  0  0     0  0            999 V3000
M  V30 BEGIN CTAB
M  V30 COUNTS 21 21 0 0 0
M  V30 BEGIN ATOM
M  V30 1 C 0.6687 -3.7592 0 0 CFG=1
M  V30 2 N 0.6687 -5.2992 0 0
M  V30 3 C 2.0024 -2.9872 0 0
M  V30 4 C -0.6649 -2.9872 0 0
M  V30 5 C 2.0024 -6.0673 0 0
M  V30 6 C -0.6649 -6.0673 0 0
M  V30 7 N 3.3361 -3.7592 0 0
M  V30 8 O 2.0024 -1.4472 0 0
M  V30 9 C -1.9986 -3.7592 0 0
M  V30 10 C -0.6649 -1.4472 0 0
M  V30 11 C 3.3361 -5.2992 0 0
M  V30 12 C -1.9986 -5.2992 0 0
M  V30 13 C -3.3361 -2.9872 0 0
M  V30 14 C -1.9986 -0.6791 0 0
M  V30 15 C 4.6698 -6.0673 0 0
M  V30 16 C -3.3361 -6.0673 0 0
M  V30 17 C -3.3361 -1.4472 0 0
M  V30 18 C 6.0034 -5.2992 0 0
M  V30 19 C -4.6698 -5.2992 0 0
M  V30 20 O -4.6698 -0.6791 0 0
M  V30 21 C -6.0034 -1.4472 0 0
M  V30 END ATOM
M  V30 BEGIN BOND
M  V30 1 1 1 2 CFG=3
M  V30 2 1 1 3
M  V30 3 1 1 4
M  V30 4 1 2 5
M  V30 5 1 2 6
M  V30 6 1 3 7
M  V30 7 2 3 8
M  V30 8 2 4 9
M  V30 9 1 4 10
M  V30 10 1 5 11
M  V30 11 1 6 12
M  V30 12 1 9 13
M  V30 13 2 10 14
M  V30 14 1 11 15
M  V30 15 1 12 16
M  V30 16 2 13 17
M  V30 17 1 14 17
M  V30 18 1 15 18
M  V30 19 1 16 19
M  V30 20 1 17 20
M  V30 21 1 20 21
M  V30 END BOND
M  V30 BEGIN COLLECTION
M  V30 MDLV30/STERAC1 ATOMS=(1 1)
M  V30 END COLLECTION
M  V30 END CTAB
M  END
>  <ID>
148

>  <PREFERRED_NAME>
ambucetamide

>  <CAS_RN>
519-88-0

>  <SYNONYMS>
ambucetamide
dibutamide

>  <URL>
http://drugcentral.org/drugcard/148/view

$$$$
ambutonium
  -INDIGO-05122016302D          

  0  0  0     0  0            999 V3000
M  V30 BEGIN CTAB
M  V30 COUNTS 23 24 0 0 0
M  V30 BEGIN ATOM
M  V30 1 C 0 -5.9956 0 0
M  V30 2 C -1.3336 -5.2237 0 0
M  V30 3 C 0 -3.1984 0 0
M  V30 4 C 1.3336 -6.7636 0 0
M  V30 5 C -1.3336 -6.7636 0 0
M  V30 6 C -1.3336 -3.6837 0 0
M  V30 7 N 1.3336 -2.4265 0 0
M  V30 8 O -1.3336 -2.4265 0 0
M  V30 9 C 1.3336 -8.3036 0 0
M  V30 10 C 2.6711 -5.9956 0 0
M  V30 11 C -2.6672 -5.9956 0 0
M  V30 12 C -1.3336 -8.3036 0 0
M  V30 13 N -2.6672 -2.9156 0 0 CHG=1
M  V30 14 C 2.6711 -9.0755 0 0
M  V30 15 C 4.0009 -6.7636 0 0
M  V30 16 C -4.0009 -6.7636 0 0
M  V30 17 C -2.6672 -9.0755 0 0
M  V30 18 C -3.9856 -3.7066 0 0
M  V30 19 C -2.6672 -1.3756 0 0
M  V30 20 C -3.9971 -2.1437 0 0
M  V30 21 C 4.0009 -8.3036 0 0
M  V30 22 C -4.0009 -8.3036 0 0
M  V30 23 C -3.9856 -5.2466 0 0
M  V30 END ATOM
M  V30 BEGIN BOND
M  V30 1 1 1 2
M  V30 2 1 1 3
M  V30 3 1 1 4
M  V30 4 1 1 5
M  V30 5 1 2 6
M  V30 6 1 3 7
M  V30 7 2 3 8
M  V30 8 2 4 9
M  V30 9 1 4 10
M  V30 10 2 5 11
M  V30 11 1 5 12
M  V30 12 1 6 13
M  V30 13 1 9 14
M  V30 14 2 10 15
M  V30 15 1 11 16
M  V30 16 2 12 17
M  V30 17 1 13 18
M  V30 18 1 13 19
M  V30 19 1 13 20
M  V30 20 2 14 21
M  V30 21 1 15 21
M  V30 22 2 16 22
M  V30 23 1 17 22
M  V30 24 1 18 23
M  V30 END BOND
M  V30 END CTAB
M  END
>  <ID>
149

>  <PREFERRED_NAME>
ambutonium

>  <CAS_RN>
14007-49-9

>  <SYNONYMS>
ambutonium
ambutonium bromide

>  <URL>
http://drugcentral.org/drugcard/149/view

$$$$
amcinonide
  -INDIGO-05122016302D          

  0  0  0     0  0            999 V3000
M  V30 BEGIN CTAB
M  V30 COUNTS 36 41 0 0 0
M  V30 BEGIN ATOM
M  V30 1 C -2.6581 -7.8787 0 0
M  V30 2 C -3.9909 -8.6501 0 0
M  V30 3 O -1.3214 -8.6501 0 0
M  V30 4 C -2.6581 -6.0265 0 0 CFG=2
M  V30 5 O -5.3238 -7.8787 0 0
M  V30 6 C 0.0038 -6.0265 0 0 CFG=2
M  V30 7 C -2.6581 -4.4759 0 0 CFG=1
M  V30 8 O -5.3161 -6.0265 0 0
M  V30 9 C -6.6566 -8.6501 0 0
M  V30 10 C -0.3934 -7.5159 0 0
M  V30 11 C 0.0038 -4.4759 0 0 CFG=1
M  V30 12 C 1.3328 -6.8056 0 0
M  V30 13 C -1.3252 -3.7007 0 0
M  V30 14 O -3.9871 -3.7007 0 0
M  V30 15 C -5.3161 -4.4759 0 0
M  V30 16 C -7.9895 -7.8787 0 0
M  V30 17 O -6.6566 -10.1892 0 0
M  V30 18 C 1.3328 -3.7007 0 0 CFG=1
M  V30 19 C 2.6619 -6.0265 0 0 CFG=1
M  V30 20 C -5.4803 -2.9827 0 0
M  V30 21 C -6.6986 -5.1404 0 0
M  V30 22 C 2.6619 -4.4759 0 0 CFG=1
M  V30 23 C 1.3328 -2.1501 0 0
M  V30 24 O 3.9947 -6.7979 0 0
M  V30 25 C -6.9774 -2.6504 0 0
M  V30 26 C -7.7527 -4.0329 0 0
M  V30 27 F 2.6619 -2.9369 0 0
M  V30 28 C 3.9909 -3.7007 0 0 CFG=2
M  V30 29 C 2.6619 -1.3748 0 0
M  V30 30 C 3.9909 -5.2398 0 0
M  V30 31 C 3.9909 -2.1501 0 0
M  V30 32 C 5.3238 -4.4759 0 0
M  V30 33 C 5.3238 -1.3748 0 0
M  V30 34 C 6.6528 -3.7007 0 0
M  V30 35 C 6.6528 -2.1501 0 0
M  V30 36 O 7.9856 -1.3825 0 0
M  V30 END ATOM
M  V30 BEGIN BOND
M  V30 1 1 1 2
M  V30 2 2 1 3
M  V30 3 1 2 5
M  V30 4 1 4 1 CFG=1
M  V30 5 1 6 4
M  V30 6 1 4 7
M  V30 7 1 4 8
M  V30 8 1 5 9
M  V30 9 1 6 10 CFG=1
M  V30 10 1 11 6
M  V30 11 1 6 12
M  V30 12 1 7 13
M  V30 13 1 7 14 CFG=3
M  V30 14 1 8 15
M  V30 15 1 9 16
M  V30 16 2 9 17
M  V30 17 1 11 13 CFG=1
M  V30 18 1 18 11
M  V30 19 1 19 12
M  V30 20 1 14 15
M  V30 21 1 15 20
M  V30 22 1 15 21
M  V30 23 1 22 18
M  V30 24 1 18 23 CFG=3
M  V30 25 1 22 19
M  V30 26 1 19 24 CFG=1
M  V30 27 1 20 25
M  V30 28 1 21 26
M  V30 29 1 22 27 CFG=3
M  V30 30 1 28 22
M  V30 31 1 23 29
M  V30 32 1 25 26
M  V30 33 1 28 30 CFG=1
M  V30 34 1 28 31
M  V30 35 1 28 32
M  V30 36 1 29 31
M  V30 37 2 31 33
M  V30 38 2 32 34
M  V30 39 1 33 35
M  V30 40 1 34 35
M  V30 41 2 35 36
M  V30 END BOND
M  V30 END CTAB
M  END
>  <ID>
150

>  <PREFERRED_NAME>
amcinonide

>  <CAS_RN>
51022-69-6

>  <SYNONYMS>
amcinonide
amciderm
amcinonid
cyclocort

>  <URL>
http://drugcentral.org/drugcard/150/view

$$$$
amezinium metilsulfate
  -INDIGO-05122016302D          

  0  0  0     0  0            999 V3000
M  V30 BEGIN CTAB
M  V30 COUNTS 15 16 0 0 0
M  V30 BEGIN ATOM
M  V30 1 O 1.3298 -6.7638 0 0
M  V30 2 C 2.6673 -5.9956 0 0
M  V30 3 C -0.0038 -5.9956 0 0
M  V30 4 N -0.0038 -4.4557 0 0 CHG=1
M  V30 5 C -1.3337 -6.7638 0 0
M  V30 6 N -1.3337 -3.6838 0 0
M  V30 7 C 1.3298 -3.6838 0 0
M  V30 8 C -2.6711 -5.9956 0 0
M  V30 9 C -2.6711 -4.4557 0 0
M  V30 10 C 1.3298 -2.1438 0 0
M  V30 11 C 2.6673 -4.4557 0 0
M  V30 12 N -4.0047 -6.7638 0 0
M  V30 13 C 2.6673 -1.3757 0 0
M  V30 14 C 4.0009 -3.6838 0 0
M  V30 15 C 4.0009 -2.1438 0 0
M  V30 END ATOM
M  V30 BEGIN BOND
M  V30 1 1 1 2
M  V30 2 1 1 3
M  V30 3 1 3 4
M  V30 4 2 3 5
M  V30 5 2 4 6
M  V30 6 1 4 7
M  V30 7 1 5 8
M  V30 8 1 6 9
M  V30 9 2 7 10
M  V30 10 1 7 11
M  V30 11 2 8 9
M  V30 12 1 8 12
M  V30 13 1 10 13
M  V30 14 2 11 14
M  V30 15 2 13 15
M  V30 16 1 14 15
M  V30 END BOND
M  V30 END CTAB
M  END
>  <ID>
153

>  <PREFERRED_NAME>
amezinium metilsulfate

>  <CAS_RN>
30578-37-1

>  <SYNONYMS>
amezinium methyl sulfate
amezinium
amezinium metilsulfate
regulton

>  <URL>
http://drugcentral.org/drugcard/153/view

$$$$
amidefrine
  -INDIGO-05122016302D          

  0  0  0     0  0            999 V3000
M  V30 BEGIN CTAB
M  V30 COUNTS 16 16 0 0 0
M  V30 BEGIN ATOM
M  V30 1 C 2.0036 -2.9175 0 0 CFG=2
M  V30 2 C 3.3381 -3.6861 0 0
M  V30 3 O 2.0036 -1.3766 0 0
M  V30 4 C 0.6692 -3.6861 0 0
M  V30 5 N 4.6726 -2.9175 0 0
M  V30 6 C -0.6653 -2.9175 0 0
M  V30 7 C 0.6692 -5.227 0 0
M  V30 8 C 6.0071 -3.6861 0 0
M  V30 9 C -1.9998 -3.6861 0 0
M  V30 10 C -0.6653 -5.9994 0 0
M  V30 11 N -3.3381 -2.9175 0 0
M  V30 12 C -1.9998 -5.227 0 0
M  V30 13 S -4.6726 -3.6861 0 0
M  V30 14 C -6.0071 -2.9175 0 0
M  V30 15 O -5.4412 -5.0206 0 0
M  V30 16 O -3.9002 -5.0206 0 0
M  V30 END ATOM
M  V30 BEGIN BOND
M  V30 1 1 1 2
M  V30 2 1 1 3 CFG=1
M  V30 3 1 1 4
M  V30 4 1 2 5
M  V30 5 2 4 6
M  V30 6 1 4 7
M  V30 7 1 5 8
M  V30 8 1 6 9
M  V30 9 2 7 10
M  V30 10 1 9 11
M  V30 11 2 9 12
M  V30 12 1 10 12
M  V30 13 1 11 13
M  V30 14 1 13 14
M  V30 15 2 13 15
M  V30 16 2 13 16
M  V30 END BOND
M  V30 BEGIN COLLECTION
M  V30 MDLV30/STERAC1 ATOMS=(1 1)
M  V30 END COLLECTION
M  V30 END CTAB
M  END
>  <ID>
155

>  <PREFERRED_NAME>
amidefrine

>  <CAS_RN>
37571-84-9

>  <SYNONYMS>
amidefrine mesilate
amidephrine
amidefrine
(+/-)-Amidephrine
amidephrine mesylate
amidefrine mesylate
amidephrine mesilate

>  <URL>
http://drugcentral.org/drugcard/155/view

$$$$
amifostine
  -INDIGO-05122016302D          

  0  0  0     0  0            999 V3000
M  V30 BEGIN CTAB
M  V30 COUNTS 12 11 0 0 0
M  V30 BEGIN ATOM
M  V30 1 S -3.3381 -3.4796 0 0
M  V30 2 C -2.0037 -2.711 0 0
M  V30 3 P -4.6726 -2.711 0 0
M  V30 4 C -0.6692 -3.4796 0 0
M  V30 5 O -5.445 -1.3765 0 0
M  V30 6 O -6.0071 -3.4796 0 0
M  V30 7 O -3.904 -1.3765 0 0
M  V30 8 N 0.6653 -2.711 0 0
M  V30 9 C 1.9998 -3.4796 0 0
M  V30 10 C 3.3343 -2.711 0 0
M  V30 11 C 4.6688 -3.4796 0 0
M  V30 12 N 6.0033 -2.711 0 0
M  V30 END ATOM
M  V30 BEGIN BOND
M  V30 1 1 1 2
M  V30 2 1 1 3
M  V30 3 1 2 4
M  V30 4 2 3 5
M  V30 5 1 3 6
M  V30 6 1 3 7
M  V30 7 1 4 8
M  V30 8 1 8 9
M  V30 9 1 9 10
M  V30 10 1 10 11
M  V30 11 1 11 12
M  V30 END BOND
M  V30 END CTAB
M  END
>  <ID>
156

>  <PREFERRED_NAME>
amifostine

>  <CAS_RN>
20537-88-6

>  <SYNONYMS>
amifostine
aminopropylaminoethyl thiophosphate
ethiofos
gammaphos
WR-2721
amifostine trihydrate

>  <URL>
http://drugcentral.org/drugcard/156/view

$$$$
amikacin
  -INDIGO-05122016302D          

  0  0  0     0  0            999 V3000
M  V30 BEGIN CTAB
M  V30 COUNTS 40 42 0 0 0
M  V30 BEGIN ATOM
M  V30 1 O 2.1132 -8.7892 0 0
M  V30 2 C 0.7796 -9.5611 0 0 CFG=1
M  V30 3 C 2.1132 -5.9958 0 0 CFG=1
M  V30 4 C 0.7796 -11.1011 0 0 CFG=2
M  V30 5 C -0.5503 -8.7892 0 0 CFG=1
M  V30 6 O 3.4469 -5.2238 0 0
M  V30 7 C 0.7796 -5.2277 0 0 CFG=2
M  V30 8 N 2.1132 -11.8692 0 0
M  V30 9 C -0.5503 -11.8692 0 0
M  V30 10 O -0.5503 -7.2492 0 0
M  V30 11 C -1.8878 -9.5611 0 0 CFG=1
M  V30 12 C 3.4469 -3.6876 0 0 CFG=2
M  V30 13 O -0.5503 -5.9958 0 0
M  V30 14 C 0.7796 -3.6838 0 0 CFG=2
M  V30 15 C 3.4469 -11.1011 0 0
M  V30 16 C -1.8878 -11.1011 0 0 CFG=1
M  V30 17 O -3.2214 -8.7892 0 0
M  V30 18 C 4.7805 -2.9157 0 0
M  V30 19 C 2.1132 -2.9157 0 0 CFG=2
M  V30 20 N -0.5503 -2.9157 0 0
M  V30 21 C 4.7805 -11.8692 0 0 CFG=2
M  V30 22 O 3.4469 -9.5611 0 0
M  V30 23 N -3.2214 -11.8692 0 0
M  V30 24 C -4.7805 -9.6948 0 0 CFG=1
M  V30 25 O 6.1104 -3.6876 0 0
M  V30 26 O 2.1132 -1.3757 0 0
M  V30 27 C 6.1142 -11.1011 0 0
M  V30 28 O 4.7805 -13.4092 0 0
M  V30 29 O -4.7805 -11.2348 0 0
M  V30 30 C -6.1104 -8.9267 0 0 CFG=2
M  V30 31 C 7.4479 -11.8692 0 0
M  V30 32 C -6.1104 -12.003 0 0 CFG=2
M  V30 33 O -6.1104 -7.3867 0 0
M  V30 34 C -7.4479 -9.6948 0 0 CFG=2
M  V30 35 N 8.7815 -11.1011 0 0
M  V30 36 C -6.1104 -13.543 0 0
M  V30 37 C -7.4479 -11.2348 0 0 CFG=2
M  V30 38 O -8.7815 -8.9267 0 0
M  V30 39 N -7.444 -14.3149 0 0
M  V30 40 O -8.7815 -12.003 0 0
M  V30 END ATOM
M  V30 BEGIN BOND
M  V30 1 1 3 1 CFG=3
M  V30 2 1 2 1 CFG=1
M  V30 3 1 2 4
M  V30 4 1 5 2
M  V30 5 1 3 6
M  V30 6 1 7 3
M  V30 7 1 4 8 CFG=3
M  V30 8 1 4 9
M  V30 9 1 5 10 CFG=3
M  V30 10 1 11 5
M  V30 11 1 12 6
M  V30 12 1 7 13 CFG=3
M  V30 13 1 14 7
M  V30 14 1 8 15
M  V30 15 1 16 9
M  V30 16 1 16 11
M  V30 17 1 11 17 CFG=1
M  V30 18 1 12 18 CFG=1
M  V30 19 1 19 12
M  V30 20 1 19 14
M  V30 21 1 14 20 CFG=1
M  V30 22 1 21 15
M  V30 23 2 15 22
M  V30 24 1 16 23 CFG=3
M  V30 25 1 24 17 CFG=1
M  V30 26 1 18 25
M  V30 27 1 19 26 CFG=3
M  V30 28 1 21 27
M  V30 29 1 21 28 CFG=3
M  V30 30 1 24 29
M  V30 31 1 30 24
M  V30 32 1 27 31
M  V30 33 1 32 29
M  V30 34 1 30 33 CFG=1
M  V30 35 1 30 34
M  V30 36 1 31 35
M  V30 37 1 32 36 CFG=3
M  V30 38 1 37 32
M  V30 39 1 34 37
M  V30 40 1 34 38 CFG=3
M  V30 41 1 36 39
M  V30 42 1 37 40 CFG=1
M  V30 END BOND
M  V30 END CTAB
M  END
>  <ID>
157

>  <PREFERRED_NAME>
amikacin

>  <CAS_RN>
37517-28-5

>  <SYNONYMS>
amikacin
amicacin
amikacillin
arikace
lukadin
amikacin sulfate
amikacin hydrate

>  <URL>
http://drugcentral.org/drugcard/157/view

$$$$
amiloride
  -INDIGO-05122016302D          

  0  0  0     0  0            999 V3000
M  V30 BEGIN CTAB
M  V30 COUNTS 15 15 0 0 0
M  V30 BEGIN ATOM
M  V30 1 N 8.0021 -0 0 0
M  V30 2 C 6.6684 -0.77 0 0
M  V30 3 N 6.6684 -2.31 0 0
M  V30 4 N 5.3347 -0 0 0
M  V30 5 C 4.001 -0.77 0 0
M  V30 6 O 4.001 -2.31 0 0
M  V30 7 C 2.6674 -0 0 0
M  V30 8 C 1.3337 -0.77 0 0
M  V30 9 N 1.3337 -2.31 0 0
M  V30 10 N 0 -0 0 0
M  V30 11 C 0 1.54 0 0
M  V30 12 N -1.3337 2.31 0 0
M  V30 13 C 1.3337 2.31 0 0
M  V30 14 Cl 1.3337 3.85 0 0
M  V30 15 N 2.6674 1.54 0 0
M  V30 END ATOM
M  V30 BEGIN BOND
M  V30 1 2 1 2
M  V30 2 1 2 3
M  V30 3 1 2 4
M  V30 4 1 4 5
M  V30 5 2 5 6
M  V30 6 1 5 7
M  V30 7 2 7 8
M  V30 8 1 8 9
M  V30 9 1 8 10
M  V30 10 2 10 11
M  V30 11 1 11 12
M  V30 12 1 11 13
M  V30 13 1 13 14
M  V30 14 2 13 15
M  V30 15 1 7 15
M  V30 END BOND
M  V30 END CTAB
M  END
>  <ID>
158

>  <PREFERRED_NAME>
amiloride

>  <CAS_RN>
2609-46-3

>  <SYNONYMS>
amiloride
amiloride hydrochloride
amiloride hydrochloride anhydrous
amiloride hydrochloride dihydrate
amiloride HCl

>  <URL>
http://drugcentral.org/drugcard/158/view

$$$$
aminaphthone
  -INDIGO-05122016302D          

  0  0  0     0  0            999 V3000
M  V30 BEGIN CTAB
M  V30 COUNTS 23 25 0 0 0
M  V30 BEGIN ATOM
M  V30 1 O -2.003 -4.4493 0 0
M  V30 2 C -2.003 -5.9898 0 0
M  V30 3 C -3.3332 -6.7657 0 0
M  V30 4 C -0.6728 -6.7657 0 0
M  V30 5 C -3.3332 -8.3176 0 0
M  V30 6 C -4.6634 -5.9898 0 0
M  V30 7 O 0.6613 -5.9974 0 0
M  V30 8 C -0.6728 -8.3176 0 0
M  V30 9 C -2.003 -9.0936 0 0
M  V30 10 C -4.6634 -9.0936 0 0
M  V30 11 C -5.9936 -6.7657 0 0
M  V30 12 C 0.6613 -4.457 0 0
M  V30 13 C 0.6613 -9.0898 0 0
M  V30 14 O -2.003 -10.634 0 0
M  V30 15 C -5.9936 -8.3176 0 0
M  V30 16 O -0.6728 -3.6848 0 0
M  V30 17 C 1.9953 -3.6848 0 0
M  V30 18 C 1.9953 -2.1444 0 0
M  V30 19 C 3.3294 -4.457 0 0
M  V30 20 C 3.3294 -1.3761 0 0
M  V30 21 C 4.6634 -3.6848 0 0
M  V30 22 C 4.6634 -2.1444 0 0
M  V30 23 N 5.9936 -1.3761 0 0
M  V30 END ATOM
M  V30 BEGIN BOND
M  V30 1 1 1 2
M  V30 2 1 2 3
M  V30 3 2 2 4
M  V30 4 1 3 5
M  V30 5 2 3 6
M  V30 6 1 4 7
M  V30 7 1 4 8
M  V30 8 1 5 9
M  V30 9 2 5 10
M  V30 10 1 6 11
M  V30 11 1 7 12
M  V30 12 2 8 9
M  V30 13 1 8 13
M  V30 14 1 9 14
M  V30 15 1 10 15
M  V30 16 2 11 15
M  V30 17 2 12 16
M  V30 18 1 12 17
M  V30 19 2 17 18
M  V30 20 1 17 19
M  V30 21 1 18 20
M  V30 22 2 19 21
M  V30 23 2 20 22
M  V30 24 1 21 22
M  V30 25 1 22 23
M  V30 END BOND
M  V30 END CTAB
M  END
>  <ID>
159

>  <PREFERRED_NAME>
aminaphthone

>  <CAS_RN>
14748-94-8

>  <SYNONYMS>
aminaftone
aminaphthone

>  <URL>
http://drugcentral.org/drugcard/159/view

$$$$
aminoacridine
  -INDIGO-05122016300D          

  0  0  0     0  0            999 V3000
M  V30 BEGIN CTAB
M  V30 COUNTS 15 17 0 0 0
M  V30 BEGIN ATOM
M  V30 1 N 0 0 0 0
M  V30 2 C 0 0 0 0
M  V30 3 C 0 0 0 0
M  V30 4 C 0 0 0 0
M  V30 5 C 0 0 0 0
M  V30 6 C 0 0 0 0
M  V30 7 C 0 0 0 0
M  V30 8 C 0 0 0 0
M  V30 9 N 0 0 0 0
M  V30 10 C 0 0 0 0
M  V30 11 C 0 0 0 0
M  V30 12 C 0 0 0 0
M  V30 13 C 0 0 0 0
M  V30 14 C 0 0 0 0
M  V30 15 C 0 0 0 0
M  V30 END ATOM
M  V30 BEGIN BOND
M  V30 1 1 1 2
M  V30 2 2 2 3
M  V30 3 1 3 4
M  V30 4 2 4 5
M  V30 5 1 5 6
M  V30 6 2 6 7
M  V30 7 1 7 8
M  V30 8 1 3 8
M  V30 9 2 8 9
M  V30 10 1 9 10
M  V30 11 2 10 11
M  V30 12 1 11 12
M  V30 13 2 12 13
M  V30 14 1 13 14
M  V30 15 2 14 15
M  V30 16 1 2 15
M  V30 17 1 10 15
M  V30 END BOND
M  V30 END CTAB
M  END
>  <ID>
160

>  <PREFERRED_NAME>
aminoacridine

>  <CAS_RN>
90-45-9

>  <SYNONYMS>
aminacrine hydrochloride
aminoacridine
9-Acridinamine monohydrochloride
9-Aminoacridine monohydrochloride
NSC-7571
aminacrine
9-Aminoacridine
aminacrin
izoacridina
monacrin
aminacrine HCl

>  <URL>
http://drugcentral.org/drugcard/160/view

$$$$
amineptine
  -INDIGO-05122016302D          

  0  0  0     0  0            999 V3000
M  V30 BEGIN CTAB
M  V30 COUNTS 25 27 0 0 0
M  V30 BEGIN ATOM
M  V30 1 N -3.3378 -6.6795 0 0
M  V30 2 C -2.005 -7.4509 0 0
M  V30 3 C -3.3378 -5.1404 0 0
M  V30 4 C -0.6722 -6.6795 0 0
M  V30 5 C -2.0088 -4.3651 0 0
M  V30 6 C -4.6707 -4.3651 0 0
M  V30 7 C 0.6607 -7.4509 0 0
M  V30 8 C -2.0088 -2.8146 0 0
M  V30 9 C -0.6798 -5.1404 0 0
M  V30 10 C -4.6707 -2.8146 0 0
M  V30 11 C -5.9997 -5.1404 0 0
M  V30 12 C 1.9935 -6.6795 0 0
M  V30 13 C -2.5626 -1.3749 0 0
M  V30 14 C -0.6798 -2.0394 0 0
M  V30 15 C 0.6492 -4.3651 0 0
M  V30 16 C -4.1131 -1.3749 0 0
M  V30 17 C -5.9997 -2.0394 0 0
M  V30 18 C -7.3287 -4.3651 0 0
M  V30 19 C 3.3264 -7.4509 0 0
M  V30 20 C 0.6492 -2.8146 0 0
M  V30 21 C -7.3287 -2.8146 0 0
M  V30 22 C 4.6592 -6.6795 0 0
M  V30 23 C 5.9921 -7.4509 0 0
M  V30 24 O 7.3249 -6.6795 0 0
M  V30 25 O 5.9921 -8.99 0 0
M  V30 END ATOM
M  V30 BEGIN BOND
M  V30 1 1 1 2
M  V30 2 1 1 3
M  V30 3 1 2 4
M  V30 4 1 3 5
M  V30 5 1 3 6
M  V30 6 1 4 7
M  V30 7 1 5 8
M  V30 8 2 5 9
M  V30 9 1 6 10
M  V30 10 2 6 11
M  V30 11 1 7 12
M  V30 12 1 8 13
M  V30 13 2 8 14
M  V30 14 1 9 15
M  V30 15 1 10 16
M  V30 16 2 10 17
M  V30 17 1 11 18
M  V30 18 1 12 19
M  V30 19 1 13 16
M  V30 20 1 14 20
M  V30 21 2 15 20
M  V30 22 1 17 21
M  V30 23 2 18 21
M  V30 24 1 19 22
M  V30 25 1 22 23
M  V30 26 1 23 24
M  V30 27 2 23 25
M  V30 END BOND
M  V30 END CTAB
M  END
>  <ID>
161

>  <PREFERRED_NAME>
amineptine

>  <CAS_RN>
57574-09-1

>  <SYNONYMS>
amineptine
survector
amineptine hydrochloride
amineptine HCl
amineptin
amineptin sodium

>  <URL>
http://drugcentral.org/drugcard/161/view

$$$$
aminitrozole
  -INDIGO-05122016302D          

  0  0  0     0  0            999 V3000
M  V30 BEGIN CTAB
M  V30 COUNTS 12 12 0 0 0
M  V30 BEGIN ATOM
M  V30 1 N 1.6939 -1.5486 0 0
M  V30 2 C 3.0285 -2.3172 0 0
M  V30 3 C 0.3594 -2.3172 0 0
M  V30 4 C 4.363 -1.5486 0 0
M  V30 5 O 3.0285 -3.8582 0 0
M  V30 6 S -0.1415 -3.7588 0 0
M  V30 7 N -0.8642 -1.3766 0 0
M  V30 8 C -1.6939 -3.7588 0 0
M  V30 9 C -2.1375 -2.3172 0 0
M  V30 10 N -3.0285 -4.5312 0 0 CHG=1
M  V30 11 O -3.0285 -6.0722 0 0
M  V30 12 O -4.363 -3.7588 0 0 CHG=-1
M  V30 END ATOM
M  V30 BEGIN BOND
M  V30 1 1 1 2
M  V30 2 1 1 3
M  V30 3 1 2 4
M  V30 4 2 2 5
M  V30 5 1 3 6
M  V30 6 2 3 7
M  V30 7 1 6 8
M  V30 8 1 7 9
M  V30 9 2 8 9
M  V30 10 1 8 10
M  V30 11 2 10 11
M  V30 12 1 10 12
M  V30 END BOND
M  V30 END CTAB
M  END
>  <ID>
162

>  <PREFERRED_NAME>
aminitrozole

>  <CAS_RN>
140-40-9

>  <SYNONYMS>
aminitrozole
acetyl enheptin
acinitrazol
acinitrazole
ametoterina
aminitrozol
cyzine premix
lavoflagin
nitazol
nitazole
nithiamide
pleocide
trichlorad
trichocid
trichoman
trichoral
tritheon

>  <URL>
http://drugcentral.org/drugcard/162/view

$$$$
aminocaproic acid
  -INDIGO-05122016300D          

  0  0  0     0  0            999 V3000
M  V30 BEGIN CTAB
M  V30 COUNTS 9 8 0 0 0
M  V30 BEGIN ATOM
M  V30 1 N 0 0 0 0
M  V30 2 C 0 0 0 0
M  V30 3 C 0 0 0 0
M  V30 4 C 0 0 0 0
M  V30 5 C 0 0 0 0
M  V30 6 C 0 0 0 0
M  V30 7 C 0 0 0 0
M  V30 8 O 0 0 0 0
M  V30 9 O 0 0 0 0
M  V30 END ATOM
M  V30 BEGIN BOND
M  V30 1 1 1 2
M  V30 2 1 2 3
M  V30 3 1 3 4
M  V30 4 1 4 5
M  V30 5 1 5 6
M  V30 6 1 6 7
M  V30 7 1 7 8
M  V30 8 2 7 9
M  V30 END BOND
M  V30 END CTAB
M  END
>  <ID>
163

>  <PREFERRED_NAME>
aminocaproic acid

>  <CAS_RN>
60-32-2

>  <SYNONYMS>
aminocaproic acid
6-Aminocaproic acid
6-Aminohexanoic acid
acepramin
epsilon-aminocaproic acid

>  <URL>
http://drugcentral.org/drugcard/163/view

$$$$
aminoglutethimide
  -INDIGO-05122016302D          

  0  0  0     0  0            999 V3000
M  V30 BEGIN CTAB
M  V30 COUNTS 17 18 0 0 0
M  V30 BEGIN ATOM
M  V30 1 C -0.6687 -6.4811 0 0
M  V30 2 C -2.0139 -7.2262 0 0
M  V30 3 C -0.6687 -3.6838 0 0 CFG=1
M  V30 4 C -2.0062 -4.4557 0 0
M  V30 5 C -0.6687 -2.1438 0 0
M  V30 6 C 0.6649 -4.4557 0 0
M  V30 7 O -2.0062 -5.9957 0 0
M  V30 8 N -3.3361 -3.6838 0 0
M  V30 9 C -2.0062 -1.3757 0 0
M  V30 10 C 0.6649 -5.9957 0 0
M  V30 11 C 2.0024 -3.6838 0 0
M  V30 12 C -3.3361 -2.1438 0 0
M  V30 13 C 2.0024 -6.7638 0 0
M  V30 14 C 3.3322 -4.4557 0 0
M  V30 15 O -4.6697 -1.3757 0 0
M  V30 16 C 3.3322 -5.9957 0 0
M  V30 17 N 4.6659 -6.7638 0 0
M  V30 END ATOM
M  V30 BEGIN BOND
M  V30 1 1 1 2
M  V30 2 1 1 3
M  V30 3 1 3 4
M  V30 4 1 3 5
M  V30 5 1 3 6 CFG=3
M  V30 6 2 4 7
M  V30 7 1 4 8
M  V30 8 1 5 9
M  V30 9 2 6 10
M  V30 10 1 6 11
M  V30 11 1 8 12
M  V30 12 1 9 12
M  V30 13 1 10 13
M  V30 14 2 11 14
M  V30 15 2 12 15
M  V30 16 2 13 16
M  V30 17 1 14 16
M  V30 18 1 16 17
M  V30 END BOND
M  V30 BEGIN COLLECTION
M  V30 MDLV30/STERAC1 ATOMS=(1 3)
M  V30 END COLLECTION
M  V30 END CTAB
M  END
>  <ID>
164

>  <PREFERRED_NAME>
aminoglutethimide

>  <CAS_RN>
125-84-8

>  <SYNONYMS>
aminoglutetimide
cytadren
aminoglutethimide
DL-Aminoglutethimide
orimeten

>  <URL>
http://drugcentral.org/drugcard/164/view

$$$$
aminohippuric acid
  -INDIGO-05122016302D          

  0  0  0     0  0            999 V3000
M  V30 BEGIN CTAB
M  V30 COUNTS 14 14 0 0 0
M  V30 BEGIN ATOM
M  V30 1 C 0 -2.9166 0 0
M  V30 2 N 1.3341 -3.6849 0 0
M  V30 3 O 0 -1.3761 0 0
M  V30 4 C -1.3341 -3.6849 0 0
M  V30 5 C 2.6681 -2.9166 0 0
M  V30 6 C -2.6681 -2.9166 0 0
M  V30 7 C -1.3341 -5.2254 0 0
M  V30 8 C 4.0022 -3.6849 0 0
M  V30 9 C -4.0022 -3.6849 0 0
M  V30 10 C -2.6681 -5.9976 0 0
M  V30 11 O 5.3363 -2.9166 0 0
M  V30 12 O 4.0022 -5.2254 0 0
M  V30 13 C -4.0022 -5.2254 0 0
M  V30 14 N -5.3363 -5.9976 0 0
M  V30 END ATOM
M  V30 BEGIN BOND
M  V30 1 1 1 2
M  V30 2 2 1 3
M  V30 3 1 1 4
M  V30 4 1 2 5
M  V30 5 2 4 6
M  V30 6 1 4 7
M  V30 7 1 5 8
M  V30 8 1 6 9
M  V30 9 2 7 10
M  V30 10 1 8 11
M  V30 11 2 8 12
M  V30 12 2 9 13
M  V30 13 1 10 13
M  V30 14 1 13 14
M  V30 END BOND
M  V30 END CTAB
M  END
>  <ID>
165

>  <PREFERRED_NAME>
aminohippuric acid

>  <CAS_RN>
61-78-9

>  <SYNONYMS>
aminohippurate
aminohippuric acid
4-Aminohippuric acid
p-Aminohippuric acid
aminohippurate sodium

>  <URL>
http://drugcentral.org/drugcard/165/view

$$$$
aminolevulinic acid
  -INDIGO-05122016300D          

  0  0  0     0  0            999 V3000
M  V30 BEGIN CTAB
M  V30 COUNTS 9 8 0 0 0
M  V30 BEGIN ATOM
M  V30 1 N 0 0 0 0
M  V30 2 C 0 0 0 0
M  V30 3 C 0 0 0 0
M  V30 4 O 0 0 0 0
M  V30 5 C 0 0 0 0
M  V30 6 C 0 0 0 0
M  V30 7 C 0 0 0 0
M  V30 8 O 0 0 0 0
M  V30 9 O 0 0 0 0
M  V30 END ATOM
M  V30 BEGIN BOND
M  V30 1 1 1 2
M  V30 2 1 2 3
M  V30 3 2 3 4
M  V30 4 1 3 5
M  V30 5 1 5 6
M  V30 6 1 6 7
M  V30 7 1 7 8
M  V30 8 2 7 9
M  V30 END BOND
M  V30 END CTAB
M  END
>  <ID>
166

>  <PREFERRED_NAME>
aminolevulinic acid

>  <CAS_RN>
106-60-5

>  <SYNONYMS>
ameluz
aminolevulinic acid
5-amino-4-oxopentanoic acid
aladerm
alasens
5-aminolevulinic acid
5-aminolevulinic acid hydrochloride
Gliolan
aminolevulinic acid hydrochloride
5-aminolevulinic acid HCl
aminolevulinic acid HCl

>  <URL>
http://drugcentral.org/drugcard/166/view

$$$$
5-aminolevulinic acid hexyl ester
  -INDIGO-05122016302D          

  0  0  0     0  0            999 V3000
M  V30 BEGIN CTAB
M  V30 COUNTS 15 14 0 0 0
M  V30 BEGIN ATOM
M  V30 1 C 1.3345 -2.9176 0 0
M  V30 2 C 2.669 -3.6861 0 0
M  V30 3 O 0 -3.6861 0 0
M  V30 4 O 1.3345 -1.3766 0 0
M  V30 5 C 4.0035 -2.9176 0 0
M  V30 6 C -1.3345 -2.9176 0 0
M  V30 7 C 5.338 -3.6861 0 0
M  V30 8 C -2.669 -3.6861 0 0
M  V30 9 C 6.6725 -2.9176 0 0
M  V30 10 O 5.338 -5.2271 0 0
M  V30 11 C -4.0035 -2.9176 0 0
M  V30 12 N 8.007 -3.6861 0 0
M  V30 13 C -5.338 -3.6861 0 0
M  V30 14 C -6.6725 -2.9176 0 0
M  V30 15 C -8.007 -3.6861 0 0
M  V30 END ATOM
M  V30 BEGIN BOND
M  V30 1 1 1 2
M  V30 2 1 1 3
M  V30 3 2 1 4
M  V30 4 1 2 5
M  V30 5 1 3 6
M  V30 6 1 5 7
M  V30 7 1 6 8
M  V30 8 1 7 9
M  V30 9 2 7 10
M  V30 10 1 8 11
M  V30 11 1 9 12
M  V30 12 1 11 13
M  V30 13 1 13 14
M  V30 14 1 14 15
M  V30 END BOND
M  V30 END CTAB
M  END
>  <ID>
167

>  <PREFERRED_NAME>
5-aminolevulinic acid hexyl ester

>  <CAS_RN>
140898-97-1

>  <SYNONYMS>
hexaminolevulinate
5-aminolevulinic acid hexyl ester
aminolevulinic acid hexyl ester
Hexyl 5-amino-4-oxopentanoate
Hexyl 5-aminolevulinate
hexaminolevulinate hydrochloride

>  <URL>
http://drugcentral.org/drugcard/167/view

$$$$
methyl aminolevulinate
  -INDIGO-05122016300D          

  0  0  0     0  0            999 V3000
M  V30 BEGIN CTAB
M  V30 COUNTS 10 9 0 0 0
M  V30 BEGIN ATOM
M  V30 1 C 0 0 0 0
M  V30 2 O 0 0 0 0
M  V30 3 C 0 0 0 0
M  V30 4 O 0 0 0 0
M  V30 5 C 0 0 0 0
M  V30 6 C 0 0 0 0
M  V30 7 C 0 0 0 0
M  V30 8 O 0 0 0 0
M  V30 9 C 0 0 0 0
M  V30 10 N 0 0 0 0
M  V30 END ATOM
M  V30 BEGIN BOND
M  V30 1 1 1 2
M  V30 2 1 2 3
M  V30 3 2 3 4
M  V30 4 1 3 5
M  V30 5 1 5 6
M  V30 6 1 6 7
M  V30 7 2 7 8
M  V30 8 1 7 9
M  V30 9 1 9 10
M  V30 END BOND
M  V30 END CTAB
M  END
>  <ID>
168

>  <PREFERRED_NAME>
methyl aminolevulinate

>  <CAS_RN>
33320-16-0

>  <SYNONYMS>
aminolevulinic acid methyl ester
5-Amino-4-oxopentanoic acid methyl ester
methyl aminolevulinate
methyl aminolevulinate hydrochloride
methyl aminolevulinate HCl

>  <URL>
http://drugcentral.org/drugcard/168/view

$$$$
aminometradine
  -INDIGO-05122016302D          

  0  0  0     0  0            999 V3000
M  V30 BEGIN CTAB
M  V30 COUNTS 14 14 0 0 0
M  V30 BEGIN ATOM
M  V30 1 C 2.0036 -2.9175 0 0
M  V30 2 C 3.3381 -3.6861 0 0
M  V30 3 N 0.6691 -3.6861 0 0
M  V30 4 C 4.6726 -2.9175 0 0
M  V30 5 C -0.6653 -2.9175 0 0
M  V30 6 C 0.6691 -5.2271 0 0
M  V30 7 O -0.6653 -1.3766 0 0
M  V30 8 N -1.9998 -3.6861 0 0
M  V30 9 N 2.0036 -5.9995 0 0
M  V30 10 C -0.6653 -5.9995 0 0
M  V30 11 C -3.3381 -2.9175 0 0
M  V30 12 C -1.9998 -5.2271 0 0
M  V30 13 C -4.6726 -3.6861 0 0
M  V30 14 O -3.3381 -5.9995 0 0
M  V30 END ATOM
M  V30 BEGIN BOND
M  V30 1 1 1 2
M  V30 2 1 1 3
M  V30 3 2 2 4
M  V30 4 1 3 5
M  V30 5 1 3 6
M  V30 6 2 5 7
M  V30 7 1 5 8
M  V30 8 1 6 9
M  V30 9 2 6 10
M  V30 10 1 8 11
M  V30 11 1 8 12
M  V30 12 1 10 12
M  V30 13 1 11 13
M  V30 14 2 12 14
M  V30 END BOND
M  V30 END CTAB
M  END
>  <ID>
169

>  <PREFERRED_NAME>
aminometradine

>  <CAS_RN>
642-44-4

>  <SYNONYMS>
aminometradine
mincard
mictine
mictin
metravigor
katapyrin
catapyrin
aminometramide
allacyl
allacil

>  <URL>
http://drugcentral.org/drugcard/169/view

$$$$
dimevamide
  -INDIGO-05122016302D          

  0  0  0     0  0            999 V3000
M  V30 BEGIN CTAB
M  V30 COUNTS 22 23 0 0 0
M  V30 BEGIN ATOM
M  V30 1 C 1.5324 -3.6838 0 0
M  V30 2 C 0.1987 -2.9157 0 0
M  V30 3 C 1.5324 -2.1438 0 0
M  V30 4 C 2.866 -4.4557 0 0
M  V30 5 C 0.1987 -4.4557 0 0
M  V30 6 C -3.4354 -2.9157 0 0 CFG=1
M  V30 7 N 2.866 -1.3757 0 0
M  V30 8 O 0.1987 -1.3757 0 0
M  V30 9 C 2.866 -5.9957 0 0
M  V30 10 C 4.2035 -3.6838 0 0
M  V30 11 C -1.135 -3.6838 0 0
M  V30 12 C 0.1987 -5.9957 0 0
M  V30 13 N -4.2035 -4.2455 0 0
M  V30 14 C -4.2035 -1.582 0 0
M  V30 15 C 4.2035 -6.7638 0 0
M  V30 16 C 5.5333 -4.4557 0 0
M  V30 17 C -2.4686 -4.4557 0 0
M  V30 18 C -1.135 -6.7638 0 0
M  V30 19 C -5.5371 -3.4774 0 0
M  V30 20 C -4.2035 -5.7855 0 0
M  V30 21 C 5.5333 -5.9957 0 0
M  V30 22 C -2.4686 -5.9957 0 0
M  V30 END ATOM
M  V30 BEGIN BOND
M  V30 1 1 1 2
M  V30 2 1 1 3
M  V30 3 1 1 4
M  V30 4 1 1 5
M  V30 5 1 2 6
M  V30 6 1 3 7
M  V30 7 2 3 8
M  V30 8 2 4 9
M  V30 9 1 4 10
M  V30 10 2 5 11
M  V30 11 1 5 12
M  V30 12 1 6 13
M  V30 13 1 6 14 CFG=1
M  V30 14 1 9 15
M  V30 15 2 10 16
M  V30 16 1 11 17
M  V30 17 2 12 18
M  V30 18 1 13 19
M  V30 19 1 13 20
M  V30 20 2 15 21
M  V30 21 1 16 21
M  V30 22 2 17 22
M  V30 23 1 18 22
M  V30 END BOND
M  V30 BEGIN COLLECTION
M  V30 MDLV30/STERAC1 ATOMS=(1 6)
M  V30 END COLLECTION
M  V30 END CTAB
M  END
>  <ID>
170

>  <PREFERRED_NAME>
dimevamide

>  <CAS_RN>
60-46-8

>  <SYNONYMS>
dimevamide
aminopentamide sulfate
aminopentamide
centrine
valeramide

>  <URL>
http://drugcentral.org/drugcard/170/view

$$$$
aminophenazone
  -INDIGO-05122016302D          

  0  0  0     0  0            999 V3000
M  V30 BEGIN CTAB
M  V30 COUNTS 17 18 0 0 0
M  V30 BEGIN ATOM
M  V30 1 O 0.7452 -7.1575 0 0
M  V30 2 C -0.1376 -5.8964 0 0
M  V30 3 N 0.3592 -4.4557 0 0
M  V30 4 C -1.6929 -5.8964 0 0
M  V30 5 N -0.8598 -3.5118 0 0
M  V30 6 C 1.6929 -3.6838 0 0
M  V30 7 C -2.1362 -4.4557 0 0
M  V30 8 C -0.8598 -1.9718 0 0
M  V30 9 C 1.6929 -2.1438 0 0
M  V30 10 C 3.0304 -4.4557 0 0
M  V30 11 C -3.5998 -3.9781 0 0
M  V30 12 C 3.0304 -1.3757 0 0
M  V30 13 C 4.3602 -3.6838 0 0
M  V30 14 C 4.3602 -2.1438 0 0
M  V30 15 N -2.6078 -7.1352 0 0
M  V30 16 C -4.1381 -6.9622 0 0
M  V30 17 C -1.9925 -8.5469 0 0
M  V30 END ATOM
M  V30 BEGIN BOND
M  V30 1 2 1 2
M  V30 2 1 2 3
M  V30 3 1 2 4
M  V30 4 1 3 5
M  V30 5 1 3 6
M  V30 6 2 4 7
M  V30 7 1 5 7
M  V30 8 1 5 8
M  V30 9 2 6 9
M  V30 10 1 6 10
M  V30 11 1 7 11
M  V30 12 1 9 12
M  V30 13 2 10 13
M  V30 14 2 12 14
M  V30 15 1 13 14
M  V30 16 1 4 15
M  V30 17 1 15 16
M  V30 18 1 15 17
M  V30 END BOND
M  V30 END CTAB
M  END
>  <ID>
171

>  <PREFERRED_NAME>
aminophenazone

>  <CAS_RN>
58-15-1

>  <SYNONYMS>
aminophenazone
aminopyrine
amidazophen
amidazophene
amidofebrin
amidofen
amidophen
amidophenazone
amidopyrazoline
amidopyrin
amidopyrine
aminophenazon
aminopyrin
anafebrina
dimethylaminoazophene
dimethylaminophenyldimethylpyrazone
pyramidon
pyramidone

>  <URL>
http://drugcentral.org/drugcard/171/view

$$$$
aminopicoline
  -INDIGO-05122016300D          

  0  0  0     0  0            999 V3000
M  V30 BEGIN CTAB
M  V30 COUNTS 8 8 0 0 0
M  V30 BEGIN ATOM
M  V30 1 C 0 0 0 0
M  V30 2 C 0 0 0 0
M  V30 3 C 0 0 0 0
M  V30 4 C 0 0 0 0
M  V30 5 N 0 0 0 0
M  V30 6 C 0 0 0 0
M  V30 7 N 0 0 0 0
M  V30 8 C 0 0 0 0
M  V30 END ATOM
M  V30 BEGIN BOND
M  V30 1 1 1 2
M  V30 2 2 2 3
M  V30 3 1 3 4
M  V30 4 2 4 5
M  V30 5 1 5 6
M  V30 6 1 6 7
M  V30 7 2 6 8
M  V30 8 1 2 8
M  V30 END BOND
M  V30 END CTAB
M  END
>  <ID>
172

>  <PREFERRED_NAME>
aminopicoline

>  <CAS_RN>
695-34-1

>  <SYNONYMS>
aminopicoline hydrochloride
2-amino-4-picoline
aminopicoline
2-amino-4-methylpyridine
aminton
ascensil

>  <URL>
http://drugcentral.org/drugcard/172/view

$$$$
aminopromazine
  -INDIGO-05122016302D          

  0  0  0     0  0            999 V3000
M  V30 BEGIN CTAB
M  V30 COUNTS 23 25 0 0 0
M  V30 BEGIN ATOM
M  V30 1 C -2.6674 -4.62 0 0
M  V30 2 N -4.001 -5.39 0 0
M  V30 3 C -5.3347 -4.62 0 0
M  V30 4 C -5.3347 -3.08 0 0
M  V30 5 C -6.6684 -2.31 0 0
M  V30 6 C -8.0021 -3.08 0 0
M  V30 7 C -8.0021 -4.62 0 0
M  V30 8 C -6.6684 -5.39 0 0
M  V30 9 S -6.6684 -6.93 0 0
M  V30 10 C -5.3347 -7.7 0 0
M  V30 11 C -4.001 -6.93 0 0
M  V30 12 C -2.6674 -7.7 0 0
M  V30 13 C -2.6674 -9.24 0 0
M  V30 14 C -4.001 -10.01 0 0
M  V30 15 C -5.3347 -9.24 0 0
M  V30 16 C -1.3337 -5.39 0 0 CFG=1
M  V30 17 C -1.3337 -6.93 0 0
M  V30 18 N 0 -4.62 0 0
M  V30 19 C 1.3337 -5.39 0 0
M  V30 20 C 0 -3.08 0 0
M  V30 21 N 0 -7.7 0 0
M  V30 22 C -0 -9.24 0 0
M  V30 23 C 1.3337 -6.93 0 0
M  V30 END ATOM
M  V30 BEGIN BOND
M  V30 1 1 1 2
M  V30 2 1 2 3
M  V30 3 2 3 4
M  V30 4 1 4 5
M  V30 5 2 5 6
M  V30 6 1 6 7
M  V30 7 2 7 8
M  V30 8 1 3 8
M  V30 9 1 8 9
M  V30 10 1 9 10
M  V30 11 2 10 11
M  V30 12 1 2 11
M  V30 13 1 11 12
M  V30 14 2 12 13
M  V30 15 1 13 14
M  V30 16 2 14 15
M  V30 17 1 10 15
M  V30 18 1 1 16
M  V30 19 1 16 17 CFG=3
M  V30 20 1 16 18
M  V30 21 1 18 19
M  V30 22 1 18 20
M  V30 23 1 17 21
M  V30 24 1 21 22
M  V30 25 1 21 23
M  V30 END BOND
M  V30 BEGIN COLLECTION
M  V30 MDLV30/STERAC1 ATOMS=(1 16)
M  V30 END COLLECTION
M  V30 END CTAB
M  END
>  <ID>
173

>  <PREFERRED_NAME>
aminopromazine

>  <CAS_RN>
58-37-7

>  <SYNONYMS>
aminopromazine
proquamezine
aminopromazin
iminopromazine

>  <URL>
http://drugcentral.org/drugcard/173/view

$$$$
aminoquinuride
  -INDIGO-05122016302D          

  0  0  0     0  0            999 V3000
M  V30 BEGIN CTAB
M  V30 COUNTS 28 31 0 0 0
M  V30 BEGIN ATOM
M  V30 1 N -5.9883 -6.015 0 0
M  V30 2 C -5.9883 -4.4759 0 0
M  V30 3 C -4.6592 -3.7007 0 0
M  V30 4 C -7.3173 -3.7007 0 0
M  V30 5 C -4.6592 -2.1501 0 0
M  V30 6 C -3.3302 -4.4759 0 0
M  V30 7 C -7.3173 -2.1501 0 0
M  V30 8 N -5.9883 -1.3749 0 0
M  V30 9 C -3.3302 -1.3749 0 0
M  V30 10 C -1.9974 -3.7007 0 0
M  V30 11 C -8.6501 -1.3787 0 0
M  V30 12 C -1.9974 -2.1501 0 0
M  V30 13 N -0.6683 -4.4683 0 0
M  V30 14 C -0.6683 -6.0073 0 0
M  V30 15 N 0.6645 -6.7788 0 0
M  V30 16 O -2.0012 -6.7788 0 0
M  V30 17 C 1.9974 -6.0073 0 0
M  V30 18 C 3.3302 -6.7827 0 0
M  V30 19 C 1.9974 -4.4568 0 0
M  V30 20 C 4.6592 -6.0073 0 0
M  V30 21 C 3.3302 -3.6816 0 0
M  V30 22 C 4.6592 -4.4568 0 0
M  V30 23 C 5.9883 -6.7827 0 0
M  V30 24 N 5.9883 -3.6816 0 0
M  V30 25 N 5.9883 -8.3217 0 0
M  V30 26 C 7.3173 -6.0073 0 0
M  V30 27 C 7.3173 -4.4568 0 0
M  V30 28 C 8.6501 -3.6892 0 0
M  V30 END ATOM
M  V30 BEGIN BOND
M  V30 1 1 1 2
M  V30 2 1 2 3
M  V30 3 2 2 4
M  V30 4 1 3 5
M  V30 5 2 3 6
M  V30 6 1 4 7
M  V30 7 1 5 8
M  V30 8 2 5 9
M  V30 9 1 6 10
M  V30 10 2 7 8
M  V30 11 1 7 11
M  V30 12 1 9 12
M  V30 13 2 10 12
M  V30 14 1 10 13
M  V30 15 1 13 14
M  V30 16 1 14 15
M  V30 17 2 14 16
M  V30 18 1 15 17
M  V30 19 1 17 18
M  V30 20 2 17 19
M  V30 21 2 18 20
M  V30 22 1 19 21
M  V30 23 1 20 22
M  V30 24 1 20 23
M  V30 25 2 21 22
M  V30 26 1 22 24
M  V30 27 1 23 25
M  V30 28 2 23 26
M  V30 29 2 24 27
M  V30 30 1 26 27
M  V30 31 1 27 28
M  V30 END BOND
M  V30 END CTAB
M  END
>  <ID>
174

>  <PREFERRED_NAME>
aminoquinuride

>  <CAS_RN>
3811-56-1

>  <SYNONYMS>
aminoquinuride
aminochinuride
aminokinuride
aminoquincarbamide
surfen

>  <URL>
http://drugcentral.org/drugcard/174/view

$$$$
aminorex
  -INDIGO-05122016302D          

  0  0  0     0  0            999 V3000
M  V30 BEGIN CTAB
M  V30 COUNTS 12 13 0 0 0
M  V30 BEGIN ATOM
M  V30 1 N 4.489 -4.0815 0 0
M  V30 2 C 3.1553 -4.8515 0 0
M  V30 3 N 2.9943 -6.383 0 0
M  V30 4 C 1.488 -6.7032 0 0
M  V30 5 C 0.718 -5.3696 0 0 CFG=2
M  V30 6 O 1.7484 -4.2251 0 0
M  V30 7 C -0.8136 -5.2086 0 0
M  V30 8 C -1.7188 -6.4545 0 0
M  V30 9 C -3.2504 -6.2935 0 0
M  V30 10 C -3.8767 -4.8866 0 0
M  V30 11 C -2.9715 -3.6407 0 0
M  V30 12 C -1.44 -3.8017 0 0
M  V30 END ATOM
M  V30 BEGIN BOND
M  V30 1 1 1 2
M  V30 2 2 2 3
M  V30 3 1 3 4
M  V30 4 1 4 5
M  V30 5 1 5 6
M  V30 6 1 2 6
M  V30 7 1 5 7 CFG=1
M  V30 8 2 7 8
M  V30 9 1 8 9
M  V30 10 2 9 10
M  V30 11 1 10 11
M  V30 12 2 11 12
M  V30 13 1 7 12
M  V30 END BOND
M  V30 BEGIN COLLECTION
M  V30 MDLV30/STERAC1 ATOMS=(1 5)
M  V30 END COLLECTION
M  V30 END CTAB
M  END
>  <ID>
175

>  <PREFERRED_NAME>
aminorex

>  <CAS_RN>
2207-50-3

>  <SYNONYMS>
McN-742
aminorex
aminoxafen
aminoxaphen
apiquel

>  <URL>
http://drugcentral.org/drugcard/175/view

$$$$
amiodarone
  -INDIGO-05122016302D          

  0  0  0     0  0            999 V3000
M  V30 BEGIN CTAB
M  V30 COUNTS 31 33 0 0 0
M  V30 BEGIN ATOM
M  V30 1 C 1.3528 -4.4289 0 0
M  V30 2 O 2.6864 -3.6608 0 0
M  V30 3 C 0.0076 -3.6838 0 0
M  V30 4 C 1.3528 -5.9689 0 0
M  V30 5 C -2.6635 -3.6838 0 0
M  V30 6 C 0.0076 -2.1438 0 0
M  V30 7 C 2.6864 -6.7408 0 0
M  V30 8 C 0.0191 -6.737 0 0
M  V30 9 C -2.6635 -2.1438 0 0
M  V30 10 C -3.9933 -4.4556 0 0
M  V30 11 C 1.3413 -1.3757 0 0
M  V30 12 O -1.326 -1.3757 0 0
M  V30 13 C 2.6864 -8.277 0 0
M  V30 14 C 0.0191 -8.2808 0 0
M  V30 15 C -3.9933 -1.3757 0 0
M  V30 16 C -5.3307 -3.6838 0 0
M  V30 17 C 2.6749 -2.1438 0 0
M  V30 18 I 4.02 -9.0489 0 0
M  V30 19 C 1.3528 -9.0489 0 0
M  V30 20 I -1.3145 -9.0489 0 0
M  V30 21 C -5.3307 -2.1438 0 0
M  V30 22 C 4.0085 -1.3757 0 0
M  V30 23 O 1.3528 -10.5888 0 0
M  V30 24 C 5.3422 -2.1438 0 0
M  V30 25 C 0.0191 -11.3608 0 0
M  V30 26 C -1.3145 -10.5888 0 0
M  V30 27 N -2.6596 -11.3379 0 0
M  V30 28 C -3.9933 -10.5659 0 0
M  V30 29 C -2.6596 -12.8778 0 0
M  V30 30 C -5.3422 -11.3111 0 0
M  V30 31 C -4.0085 -13.623 0 0
M  V30 END ATOM
M  V30 BEGIN BOND
M  V30 1 2 1 2
M  V30 2 1 1 3
M  V30 3 1 1 4
M  V30 4 1 3 5
M  V30 5 2 3 6
M  V30 6 2 4 7
M  V30 7 1 4 8
M  V30 8 2 5 9
M  V30 9 1 5 10
M  V30 10 1 6 11
M  V30 11 1 6 12
M  V30 12 1 7 13
M  V30 13 2 8 14
M  V30 14 1 9 12
M  V30 15 1 9 15
M  V30 16 2 10 16
M  V30 17 1 11 17
M  V30 18 1 13 18
M  V30 19 2 13 19
M  V30 20 1 14 19
M  V30 21 1 14 20
M  V30 22 2 15 21
M  V30 23 1 16 21
M  V30 24 1 17 22
M  V30 25 1 19 23
M  V30 26 1 22 24
M  V30 27 1 23 25
M  V30 28 1 25 26
M  V30 29 1 26 27
M  V30 30 1 27 28
M  V30 31 1 27 29
M  V30 32 1 28 30
M  V30 33 1 29 31
M  V30 END BOND
M  V30 END CTAB
M  END
>  <ID>
176

>  <PREFERRED_NAME>
amiodarone

>  <CAS_RN>
1951-25-3

>  <SYNONYMS>
amiodarone
amidorone
sedacoron
amiodarone hydrochloride
amiodarone HCl

>  <URL>
http://drugcentral.org/drugcard/176/view

$$$$
amiphenazole
  -INDIGO-05122016302D          

  0  0  0     0  0            999 V3000
M  V30 BEGIN CTAB
M  V30 COUNTS 13 14 0 0 0
M  V30 BEGIN ATOM
M  V30 1 N 1.7043 -1.8915 0 0
M  V30 2 C 0.2254 -2.3157 0 0
M  V30 3 C -0.2751 -3.7564 0 0
M  V30 4 N -0.9936 -1.3757 0 0
M  V30 5 S -1.8266 -3.7564 0 0
M  V30 6 C 1.0585 -4.5283 0 0
M  V30 7 C -2.2699 -2.3157 0 0
M  V30 8 C 1.0585 -6.0683 0 0
M  V30 9 C 2.396 -3.7564 0 0
M  V30 10 N -3.7335 -1.8419 0 0
M  V30 11 C 2.396 -6.8363 0 0
M  V30 12 C 3.7296 -4.5283 0 0
M  V30 13 C 3.7296 -6.0683 0 0
M  V30 END ATOM
M  V30 BEGIN BOND
M  V30 1 1 1 2
M  V30 2 2 2 3
M  V30 3 1 2 4
M  V30 4 1 3 5
M  V30 5 1 3 6
M  V30 6 2 4 7
M  V30 7 1 5 7
M  V30 8 2 6 8
M  V30 9 1 6 9
M  V30 10 1 7 10
M  V30 11 1 8 11
M  V30 12 2 9 12
M  V30 13 2 11 13
M  V30 14 1 12 13
M  V30 END BOND
M  V30 END CTAB
M  END
>  <ID>
177

>  <PREFERRED_NAME>
amiphenazole

>  <CAS_RN>
490-55-1

>  <SYNONYMS>
amiphenazole
amifenazol
amifenazole
amiphenazol
amphisol
daftazol
daptazile
daptazole
fenamizol
phenamizol
phenamizole

>  <URL>
http://drugcentral.org/drugcard/177/view

$$$$
amisulpride
  -INDIGO-05122016302D          

  0  0  0     0  0            999 V3000
M  V30 BEGIN CTAB
M  V30 COUNTS 25 26 0 0 0
M  V30 BEGIN ATOM
M  V30 1 C 0.5808 -3.8557 0 0
M  V30 2 N -0.7528 -4.6276 0 0
M  V30 3 O 0.5808 -2.3157 0 0
M  V30 4 C 1.9145 -4.6276 0 0
M  V30 5 C -2.0864 -3.8557 0 0
M  V30 6 C 3.2481 -3.8557 0 0
M  V30 7 C 1.9145 -6.1676 0 0
M  V30 8 C -3.4201 -4.6276 0 0 CFG=2
M  V30 9 O 3.2481 -2.3157 0 0
M  V30 10 C 4.5818 -4.6276 0 0
M  V30 11 C 3.2481 -6.9357 0 0
M  V30 12 N -4.6429 -3.6837 0 0
M  V30 13 C -3.9207 -6.0682 0 0
M  V30 14 C 4.5818 -1.5476 0 0
M  V30 15 C 4.5818 -6.1676 0 0
M  V30 16 S 3.2481 -8.4756 0 0
M  V30 17 C -4.6429 -2.1437 0 0
M  V30 18 C -5.9154 -4.6276 0 0
M  V30 19 C -5.4721 -6.0682 0 0
M  V30 20 N 5.9154 -6.9357 0 0
M  V30 21 C 1.9145 -9.2476 0 0
M  V30 22 O 4.02 -9.8093 0 0
M  V30 23 O 4.7881 -8.4756 0 0
M  V30 24 C -3.3092 -1.3757 0 0
M  V30 25 C 0.5808 -8.4756 0 0
M  V30 END ATOM
M  V30 BEGIN BOND
M  V30 1 1 1 2
M  V30 2 2 1 3
M  V30 3 1 1 4
M  V30 4 1 2 5
M  V30 5 2 4 6
M  V30 6 1 4 7
M  V30 7 1 8 5 CFG=1
M  V30 8 1 6 9
M  V30 9 1 6 10
M  V30 10 2 7 11
M  V30 11 1 8 12
M  V30 12 1 8 13
M  V30 13 1 9 14
M  V30 14 2 10 15
M  V30 15 1 11 15
M  V30 16 1 11 16
M  V30 17 1 12 17
M  V30 18 1 12 18
M  V30 19 1 13 19
M  V30 20 1 15 20
M  V30 21 1 16 21
M  V30 22 2 16 22
M  V30 23 2 16 23
M  V30 24 1 17 24
M  V30 25 1 18 19
M  V30 26 1 21 25
M  V30 END BOND
M  V30 BEGIN COLLECTION
M  V30 MDLV30/STERAC1 ATOMS=(1 8)
M  V30 END COLLECTION
M  V30 END CTAB
M  END
>  <ID>
179

>  <PREFERRED_NAME>
amisulpride

>  <CAS_RN>
71675-85-9

>  <SYNONYMS>
barhemsys
amisulpride
aminosultopride
deniban
solian

>  <URL>
http://drugcentral.org/drugcard/179/view

$$$$
amitriptyline
  -INDIGO-05122016302D          

  0  0  0     0  0            999 V3000
M  V30 BEGIN CTAB
M  V30 COUNTS 21 23 0 0 0
M  V30 BEGIN ATOM
M  V30 1 C -0.6726 -6.6836 0 0
M  V30 2 C -0.6726 -5.1436 0 0
M  V30 3 C 0.6573 -4.3678 0 0
M  V30 4 C -2.0024 -4.3678 0 0
M  V30 5 C 0.6573 -2.8163 0 0
M  V30 6 C 1.9871 -5.1436 0 0
M  V30 7 C -2.0024 -2.8163 0 0
M  V30 8 C -3.3322 -5.1436 0 0
M  V30 9 C 0.1032 -1.3757 0 0
M  V30 10 C 1.9871 -2.0406 0 0
M  V30 11 C 3.317 -4.3678 0 0
M  V30 12 C -1.4483 -1.3757 0 0
M  V30 13 C -3.3322 -2.0406 0 0
M  V30 14 C -4.6621 -4.3678 0 0
M  V30 15 C 3.317 -2.8163 0 0
M  V30 16 C -4.6621 -2.8163 0 0
M  V30 17 C -0.6726 -8.2236 0 0
M  V30 18 C 0.6611 -8.9936 0 0
M  V30 19 N 0.6611 -10.5336 0 0
M  V30 20 C 1.9948 -11.3036 0 0
M  V30 21 C -0.6726 -11.3036 0 0
M  V30 END ATOM
M  V30 BEGIN BOND
M  V30 1 2 1 2
M  V30 2 1 2 3
M  V30 3 1 2 4
M  V30 4 1 3 5
M  V30 5 2 3 6
M  V30 6 2 4 7
M  V30 7 1 4 8
M  V30 8 1 5 9
M  V30 9 2 5 10
M  V30 10 1 6 11
M  V30 11 1 7 12
M  V30 12 1 7 13
M  V30 13 2 8 14
M  V30 14 1 9 12
M  V30 15 1 10 15
M  V30 16 2 11 15
M  V30 17 2 13 16
M  V30 18 1 14 16
M  V30 19 1 1 17
M  V30 20 1 17 18
M  V30 21 1 18 19
M  V30 22 1 19 20
M  V30 23 1 19 21
M  V30 END BOND
M  V30 END CTAB
M  END
>  <ID>
180

>  <PREFERRED_NAME>
amitriptyline

>  <CAS_RN>
50-48-6

>  <SYNONYMS>
amitriptyline
amitriprolidine
amitriptylin
damitriptyline
amitriptyline hydrochloride
amitryptiline
amitryptiline hydrochloride
amitriptyline HCl
amitryptiline HCl

>  <URL>
http://drugcentral.org/drugcard/180/view

$$$$
amitriptylinoxide
  -INDIGO-05122016302D          

  0  0  0     0  0            999 V3000
M  V30 BEGIN CTAB
M  V30 COUNTS 22 24 0 0 0
M  V30 BEGIN ATOM
M  V30 1 C -0.6726 -6.6836 0 0
M  V30 2 C 0.6612 -7.4555 0 0
M  V30 3 C -0.6726 -5.1436 0 0
M  V30 4 C 1.9947 -6.6836 0 0
M  V30 5 C 0.6573 -4.3678 0 0
M  V30 6 C -2.0024 -4.3678 0 0
M  V30 7 N 3.3285 -7.4555 0 0 CHG=1
M  V30 8 C 0.6573 -2.8162 0 0
M  V30 9 C 1.9871 -5.1436 0 0
M  V30 10 C -2.0024 -2.8162 0 0
M  V30 11 C -3.3322 -5.1436 0 0
M  V30 12 C 4.662 -6.6836 0 0
M  V30 13 C 3.3285 -8.9955 0 0
M  V30 14 O 4.662 -8.2236 0 0 CHG=-1
M  V30 15 C 0.1032 -1.3757 0 0
M  V30 16 C 1.9871 -2.0406 0 0
M  V30 17 C 3.3169 -4.3678 0 0
M  V30 18 C -1.4483 -1.3757 0 0
M  V30 19 C -3.3322 -2.0406 0 0
M  V30 20 C -4.662 -4.3678 0 0
M  V30 21 C 3.3169 -2.8162 0 0
M  V30 22 C -4.662 -2.8162 0 0
M  V30 END ATOM
M  V30 BEGIN BOND
M  V30 1 1 1 2
M  V30 2 2 1 3
M  V30 3 1 2 4
M  V30 4 1 3 5
M  V30 5 1 3 6
M  V30 6 1 4 7
M  V30 7 1 5 8
M  V30 8 2 5 9
M  V30 9 2 6 10
M  V30 10 1 6 11
M  V30 11 1 7 12
M  V30 12 1 7 13
M  V30 13 1 7 14
M  V30 14 1 8 15
M  V30 15 2 8 16
M  V30 16 1 9 17
M  V30 17 1 10 18
M  V30 18 1 10 19
M  V30 19 2 11 20
M  V30 20 1 15 18
M  V30 21 1 16 21
M  V30 22 2 17 21
M  V30 23 2 19 22
M  V30 24 1 20 22
M  V30 END BOND
M  V30 END CTAB
M  END
>  <ID>
181

>  <PREFERRED_NAME>
amitriptylinoxide

>  <CAS_RN>
4317-14-0

>  <SYNONYMS>
amitriptylinoxide
amitriptyline N-oxide
amitriptyline oxide

>  <URL>
http://drugcentral.org/drugcard/181/view

$$$$
amlexanox
  -INDIGO-05122016300D          

  0  0  0     0  0            999 V3000
M  V30 BEGIN CTAB
M  V30 COUNTS 22 24 0 0 0
M  V30 BEGIN ATOM
M  V30 1 C 0 0 0 0
M  V30 2 C 0 0 0 0
M  V30 3 C 0 0 0 0
M  V30 4 C 0 0 0 0
M  V30 5 C 0 0 0 0
M  V30 6 C 0 0 0 0
M  V30 7 C 0 0 0 0
M  V30 8 O 0 0 0 0
M  V30 9 C 0 0 0 0
M  V30 10 C 0 0 0 0
M  V30 11 C 0 0 0 0
M  V30 12 C 0 0 0 0
M  V30 13 C 0 0 0 0
M  V30 14 O 0 0 0 0
M  V30 15 O 0 0 0 0
M  V30 16 C 0 0 0 0
M  V30 17 N 0 0 0 0
M  V30 18 N 0 0 0 0
M  V30 19 C 0 0 0 0
M  V30 20 O 0 0 0 0
M  V30 21 C 0 0 0 0
M  V30 22 C 0 0 0 0
M  V30 END ATOM
M  V30 BEGIN BOND
M  V30 1 1 1 2
M  V30 2 1 2 3
M  V30 3 1 2 4
M  V30 4 2 4 5
M  V30 5 1 5 6
M  V30 6 2 6 7
M  V30 7 1 7 8
M  V30 8 1 8 9
M  V30 9 2 9 10
M  V30 10 1 10 11
M  V30 11 2 11 12
M  V30 12 1 12 13
M  V30 13 1 13 14
M  V30 14 2 13 15
M  V30 15 1 12 16
M  V30 16 1 16 17
M  V30 17 2 16 18
M  V30 18 1 9 18
M  V30 19 1 10 19
M  V30 20 2 19 20
M  V30 21 1 19 21
M  V30 22 1 7 21
M  V30 23 2 21 22
M  V30 24 1 4 22
M  V30 END BOND
M  V30 END CTAB
M  END
>  <ID>
182

>  <PREFERRED_NAME>
amlexanox

>  <CAS_RN>
68302-57-8

>  <SYNONYMS>
aphthasol
amlexanox
amoxanox
aphtheal
amlenanox

>  <URL>
http://drugcentral.org/drugcard/182/view

$$$$
amlodipine
  -INDIGO-05122016302D          

  0  0  0     0  0            999 V3000
M  V30 BEGIN CTAB
M  V30 COUNTS 28 29 0 0 0
M  V30 BEGIN ATOM
M  V30 1 N -1.98 -1.705 0 0
M  V30 2 C -3.3137 -2.475 0 0
M  V30 3 C -3.3137 -4.015 0 0
M  V30 4 C -1.98 -4.785 0 0 CFG=2
M  V30 5 C -0.6463 -4.015 0 0
M  V30 6 C -0.6463 -2.475 0 0
M  V30 7 C -1.98 -7.0873 0 0
M  V30 8 C -3.3137 -7.8574 0 0
M  V30 9 C -3.3137 -9.3974 0 0
M  V30 10 C -1.98 -10.1674 0 0
M  V30 11 C -0.6463 -9.3974 0 0
M  V30 12 C -0.6463 -7.8574 0 0
M  V30 13 C -4.6474 -1.705 0 0
M  V30 14 C -4.6474 -4.785 0 0
M  V30 15 O -4.6474 -6.325 0 0
M  V30 16 O -5.981 -4.015 0 0
M  V30 17 C -7.3147 -4.785 0 0
M  V30 18 C 0.6874 -1.705 0 0
M  V30 19 O 2.021 -2.475 0 0
M  V30 20 C 3.3547 -1.705 0 0
M  V30 21 C 4.6884 -2.475 0 0
M  V30 22 N 6.0221 -1.705 0 0
M  V30 23 C 0.6874 -4.785 0 0
M  V30 24 O 2.021 -4.015 0 0
M  V30 25 O 0.6874 -6.325 0 0
M  V30 26 C 3.3547 -4.785 0 0
M  V30 27 C 4.6884 -4.015 0 0
M  V30 28 Cl 0.6874 -7.0874 0 0
M  V30 END ATOM
M  V30 BEGIN BOND
M  V30 1 1 1 2
M  V30 2 2 2 3
M  V30 3 1 3 4
M  V30 4 1 4 5
M  V30 5 2 5 6
M  V30 6 1 1 6
M  V30 7 1 4 7 CFG=3
M  V30 8 2 8 9
M  V30 9 1 9 10
M  V30 10 2 10 11
M  V30 11 1 11 12
M  V30 12 1 7 8
M  V30 13 2 7 12
M  V30 14 1 2 13
M  V30 15 1 3 14
M  V30 16 2 14 15
M  V30 17 1 14 16
M  V30 18 1 16 17
M  V30 19 1 6 18
M  V30 20 1 18 19
M  V30 21 1 19 20
M  V30 22 1 20 21
M  V30 23 1 21 22
M  V30 24 1 5 23
M  V30 25 1 23 24
M  V30 26 2 23 25
M  V30 27 1 24 26
M  V30 28 1 26 27
M  V30 29 1 12 28
M  V30 END BOND
M  V30 BEGIN COLLECTION
M  V30 MDLV30/STERAC1 ATOMS=(1 4)
M  V30 END COLLECTION
M  V30 END CTAB
M  END
>  <ID>
183

>  <PREFERRED_NAME>
amlodipine

>  <CAS_RN>
88150-42-9

>  <SYNONYMS>
amlodipine
amlopres
racemic amlodipine
amlodipine besylate
amlodipine besilate
amlodipine maleate
amlodipine mesylate
amlodipine mesilate

>  <URL>
http://drugcentral.org/drugcard/183/view

$$$$
amobarbital
  -INDIGO-05122016302D          

  0  0  0     0  0            999 V3000
M  V30 BEGIN CTAB
M  V30 COUNTS 16 16 0 0 0
M  V30 BEGIN ATOM
M  V30 1 C -0.6692 -2.9175 0 0
M  V30 2 C -2.0037 -3.6861 0 0
M  V30 3 C 0.6653 -3.6861 0 0
M  V30 4 C -3.3381 -2.9175 0 0
M  V30 5 C 0.6653 -2.1451 0 0
M  V30 6 C 0.6653 -5.2271 0 0
M  V30 7 C 2.0037 -2.9175 0 0
M  V30 8 C -4.6726 -3.6861 0 0
M  V30 9 C -3.3381 -1.3765 0 0
M  V30 10 C -0.6692 -1.3765 0 0
M  V30 11 O -0.6692 -5.9995 0 0
M  V30 12 N 2.0037 -5.9995 0 0
M  V30 13 O 2.0037 -1.3765 0 0
M  V30 14 N 3.3343 -3.6861 0 0
M  V30 15 C 3.3343 -5.2271 0 0
M  V30 16 O 4.6688 -5.9995 0 0
M  V30 END ATOM
M  V30 BEGIN BOND
M  V30 1 1 1 2
M  V30 2 1 1 3
M  V30 3 1 2 4
M  V30 4 1 3 5
M  V30 5 1 3 6
M  V30 6 1 3 7
M  V30 7 1 4 8
M  V30 8 1 4 9
M  V30 9 1 5 10
M  V30 10 2 6 11
M  V30 11 1 6 12
M  V30 12 2 7 13
M  V30 13 1 7 14
M  V30 14 1 12 15
M  V30 15 1 14 15
M  V30 16 2 15 16
M  V30 END BOND
M  V30 END CTAB
M  END
>  <ID>
184

>  <PREFERRED_NAME>
amobarbital

>  <CAS_RN>
57-43-2

>  <SYNONYMS>
amobarbital sodium
amobarbital
amobarbitone
amylbarbitone
amylobarbital
amylobarbitone
barbamyl acid
ethylisopentylbarbituric acid
isoamylethylbarbituric acid
isopentobarbital

>  <URL>
http://drugcentral.org/drugcard/184/view

$$$$
amocarzine
  -INDIGO-05122016302D          

  0  0  0     0  0            999 V3000
M  V30 BEGIN CTAB
M  V30 COUNTS 26 28 0 0 0
M  V30 BEGIN ATOM
M  V30 1 C 4.0009 -4.4556 0 0
M  V30 2 N 2.6673 -3.6837 0 0
M  V30 3 S 4.0009 -5.9956 0 0
M  V30 4 N 5.3345 -3.6837 0 0
M  V30 5 C 1.3336 -4.4556 0 0
M  V30 6 C 6.672 -4.4556 0 0
M  V30 7 C 5.3345 -2.1438 0 0
M  V30 8 C 0 -3.6837 0 0
M  V30 9 C 1.3336 -5.9956 0 0
M  V30 10 C 8.0018 -3.6837 0 0
M  V30 11 C 6.672 -1.3757 0 0
M  V30 12 C -1.3336 -4.4556 0 0
M  V30 13 C 0 -6.7637 0 0
M  V30 14 N 8.0018 -2.1438 0 0
M  V30 15 C -1.3336 -5.9956 0 0
M  V30 16 C 9.3355 -1.3757 0 0
M  V30 17 N -2.6673 -6.7637 0 0
M  V30 18 C -4.0009 -5.9956 0 0
M  V30 19 C -4.0009 -4.4556 0 0
M  V30 20 C -5.3345 -6.7637 0 0
M  V30 21 C -5.3345 -3.6837 0 0
M  V30 22 C -6.672 -5.9956 0 0
M  V30 23 C -6.672 -4.4556 0 0
M  V30 24 N -8.0056 -3.6837 0 0 CHG=1
M  V30 25 O -8.0056 -2.1438 0 0
M  V30 26 O -9.3393 -4.4556 0 0 CHG=-1
M  V30 END ATOM
M  V30 BEGIN BOND
M  V30 1 1 1 2
M  V30 2 2 1 3
M  V30 3 1 1 4
M  V30 4 1 2 5
M  V30 5 1 4 6
M  V30 6 1 4 7
M  V30 7 2 5 8
M  V30 8 1 5 9
M  V30 9 1 6 10
M  V30 10 1 7 11
M  V30 11 1 8 12
M  V30 12 2 9 13
M  V30 13 1 10 14
M  V30 14 1 11 14
M  V30 15 2 12 15
M  V30 16 1 13 15
M  V30 17 1 14 16
M  V30 18 1 15 17
M  V30 19 1 17 18
M  V30 20 2 18 19
M  V30 21 1 18 20
M  V30 22 1 19 21
M  V30 23 2 20 22
M  V30 24 2 21 23
M  V30 25 1 22 23
M  V30 26 1 23 24
M  V30 27 2 24 25
M  V30 28 1 24 26
M  V30 END BOND
M  V30 END CTAB
M  END
>  <ID>
185

>  <PREFERRED_NAME>
amocarzine

>  <CAS_RN>
36590-19-9

>  <SYNONYMS>
amocarzine
phenthiourezine

>  <URL>
http://drugcentral.org/drugcard/185/view

$$$$
amodiaquine
  -INDIGO-05122016302D          

  0  0  0     0  0            999 V3000
M  V30 BEGIN CTAB
M  V30 COUNTS 25 27 0 0 0
M  V30 BEGIN ATOM
M  V30 1 N -0.0077 -6.0203 0 0
M  V30 2 C -0.0077 -4.4799 0 0
M  V30 3 C 1.3264 -6.7886 0 0
M  V30 4 C -1.3378 -3.7039 0 0
M  V30 5 C 1.3226 -3.7039 0 0
M  V30 6 C 1.3264 -8.329 0 0
M  V30 7 C 2.6642 -6.0203 0 0
M  V30 8 C -1.3378 -2.152 0 0
M  V30 9 C -2.668 -4.4799 0 0
M  V30 10 C 1.3226 -2.152 0 0
M  V30 11 C 2.6642 -9.1011 0 0
M  V30 12 C 3.9944 -6.7886 0 0
M  V30 13 C -2.668 -1.376 0 0
M  V30 14 N -0.0077 -1.376 0 0
M  V30 15 C -3.9982 -3.7039 0 0
M  V30 16 C 2.6642 -10.6415 0 0
M  V30 17 C 3.9944 -8.329 0 0
M  V30 18 C -3.9982 -2.152 0 0
M  V30 19 N 1.3302 -11.4098 0 0
M  V30 20 O 5.3284 -9.1011 0 0
M  V30 21 Cl -5.3322 -1.3799 0 0
M  V30 22 C -0.0038 -10.6415 0 0
M  V30 23 C 1.3302 -12.9503 0 0
M  V30 24 C -1.3378 -11.4098 0 0
M  V30 25 C -0.0038 -13.7224 0 0
M  V30 END ATOM
M  V30 BEGIN BOND
M  V30 1 1 1 2
M  V30 2 1 1 3
M  V30 3 1 2 4
M  V30 4 2 2 5
M  V30 5 2 3 6
M  V30 6 1 3 7
M  V30 7 1 4 8
M  V30 8 2 4 9
M  V30 9 1 5 10
M  V30 10 1 6 11
M  V30 11 2 7 12
M  V30 12 2 8 13
M  V30 13 1 8 14
M  V30 14 1 9 15
M  V30 15 2 10 14
M  V30 16 1 11 16
M  V30 17 2 11 17
M  V30 18 1 12 17
M  V30 19 1 13 18
M  V30 20 2 15 18
M  V30 21 1 16 19
M  V30 22 1 17 20
M  V30 23 1 18 21
M  V30 24 1 19 22
M  V30 25 1 19 23
M  V30 26 1 22 24
M  V30 27 1 23 25
M  V30 END BOND
M  V30 END CTAB
M  END
>  <ID>
186

>  <PREFERRED_NAME>
amodiaquine

>  <CAS_RN>
86-42-0

>  <SYNONYMS>
amodiaquine
amodiaquin
camochin
camoquin
camoquinal
camoquine
flavoquine
sunoquine
amodiaquine hydrochloride
amodiaquin dihydrochloride dihydrate
Amodiaquin dihydrochloride
amodiaquine HCl
camoquin hydrochloride
camoquin HCl

>  <URL>
http://drugcentral.org/drugcard/186/view

$$$$
amolanone
  -INDIGO-05122016302D          

  0  0  0     0  0            999 V3000
M  V30 BEGIN CTAB
M  V30 COUNTS 23 25 0 0 0
M  V30 BEGIN ATOM
M  V30 1 C 0.6687 -5.2237 0 0
M  V30 2 C -0.6534 -6.0147 0 0
M  V30 3 C 0.6687 -3.6837 0 0 CFG=1
M  V30 4 N -0.6534 -7.5547 0 0
M  V30 5 C -2.0024 -3.6837 0 0
M  V30 6 C 0.6687 -2.1437 0 0
M  V30 7 C 2.0024 -4.4556 0 0
M  V30 8 C -1.9832 -8.3266 0 0
M  V30 9 C 0.6802 -8.3266 0 0
M  V30 10 C -2.0024 -2.1437 0 0
M  V30 11 C -3.3322 -4.4556 0 0
M  V30 12 O 2.0024 -1.3757 0 0
M  V30 13 O -0.6649 -1.3757 0 0
M  V30 14 C 2.0024 -5.9956 0 0
M  V30 15 C 3.336 -3.6837 0 0
M  V30 16 C -3.3169 -7.5547 0 0
M  V30 17 C 2.0138 -7.5547 0 0
M  V30 18 C -3.3322 -1.3757 0 0
M  V30 19 C -4.6696 -3.6837 0 0
M  V30 20 C 3.336 -6.7637 0 0
M  V30 21 C 4.6696 -4.4556 0 0
M  V30 22 C -4.6696 -2.1437 0 0
M  V30 23 C 4.6696 -5.9956 0 0
M  V30 END ATOM
M  V30 BEGIN BOND
M  V30 1 1 1 2
M  V30 2 1 1 3
M  V30 3 1 2 4
M  V30 4 1 3 5
M  V30 5 1 3 6
M  V30 6 1 3 7 CFG=3
M  V30 7 1 4 8
M  V30 8 1 4 9
M  V30 9 2 5 10
M  V30 10 1 5 11
M  V30 11 2 6 12
M  V30 12 1 6 13
M  V30 13 2 7 14
M  V30 14 1 7 15
M  V30 15 1 8 16
M  V30 16 1 9 17
M  V30 17 1 10 13
M  V30 18 1 10 18
M  V30 19 2 11 19
M  V30 20 1 14 20
M  V30 21 2 15 21
M  V30 22 2 18 22
M  V30 23 1 19 22
M  V30 24 2 20 23
M  V30 25 1 21 23
M  V30 END BOND
M  V30 BEGIN COLLECTION
M  V30 MDLV30/STERAC1 ATOMS=(1 3)
M  V30 END COLLECTION
M  V30 END CTAB
M  END
>  <ID>
187

>  <PREFERRED_NAME>
amolanone

>  <CAS_RN>
76-65-3

>  <SYNONYMS>
amolanone
amethone
amolanon

>  <URL>
http://drugcentral.org/drugcard/187/view

$$$$
amorolfine
  -INDIGO-05122016302D          

  0  0  0     0  0            999 V3000
M  V30 BEGIN CTAB
M  V30 COUNTS 23 24 0 0 0
M  V30 BEGIN ATOM
M  V30 1 C 0.6573 -5.9956 0 0
M  V30 2 C -0.6764 -5.2237 0 0 CFG=1
M  V30 3 C 1.9909 -5.2237 0 0
M  V30 4 C -2.01 -5.9956 0 0
M  V30 5 C -0.6764 -3.6837 0 0
M  V30 6 C 1.9909 -3.6837 0 0
M  V30 7 C 3.3283 -5.9956 0 0
M  V30 8 N -3.3436 -5.2237 0 0
M  V30 9 C 3.3283 -2.9157 0 0
M  V30 10 C 4.6582 -5.2237 0 0
M  V30 11 C -3.3436 -3.6837 0 0
M  V30 12 C -4.6773 -5.9956 0 0
M  V30 13 C 4.6582 -3.6837 0 0
M  V30 14 C -4.6773 -2.9157 0 0 CFG=1
M  V30 15 C -6.0109 -5.2237 0 0 CFG=1
M  V30 16 C 5.9918 -2.9157 0 0
M  V30 17 C -4.6773 -1.3757 0 0
M  V30 18 O -6.0109 -3.6837 0 0
M  V30 19 C -7.3446 -5.9956 0 0
M  V30 20 C 7.3407 -3.6608 0 0
M  V30 21 C 5.9918 -1.3757 0 0
M  V30 22 C 7.3254 -2.1437 0 0
M  V30 23 C 7.3407 -5.2008 0 0
M  V30 END ATOM
M  V30 BEGIN BOND
M  V30 1 1 1 2
M  V30 2 1 1 3
M  V30 3 1 2 4
M  V30 4 1 2 5 CFG=1
M  V30 5 2 3 6
M  V30 6 1 3 7
M  V30 7 1 4 8
M  V30 8 1 6 9
M  V30 9 2 7 10
M  V30 10 1 8 11
M  V30 11 1 8 12
M  V30 12 2 9 13
M  V30 13 1 10 13
M  V30 14 1 14 11
M  V30 15 1 15 12
M  V30 16 1 13 16
M  V30 17 1 14 17 CFG=3
M  V30 18 1 14 18
M  V30 19 1 15 18
M  V30 20 1 15 19 CFG=3
M  V30 21 1 16 20
M  V30 22 1 16 21
M  V30 23 1 16 22
M  V30 24 1 20 23
M  V30 END BOND
M  V30 BEGIN COLLECTION
M  V30 MDLV30/STEABS ATOMS=(2 14 15)
M  V30 MDLV30/STERAC1 ATOMS=(1 2)
M  V30 END COLLECTION
M  V30 END CTAB
M  END
>  <ID>
188

>  <PREFERRED_NAME>
amorolfine

>  <CAS_RN>
78613-35-1

>  <SYNONYMS>
amorolfine
loceryl
amorolfine hydrochloride
amorolfine HCl

>  <URL>
http://drugcentral.org/drugcard/188/view

$$$$
amoscanate
  -INDIGO-05122016300D          

  0  0  0     0  0            999 V3000
M  V30 BEGIN CTAB
M  V30 COUNTS 19 20 0 0 0
M  V30 BEGIN ATOM
M  V30 1 O 0 0 0 0 CHG=-1
M  V30 2 N 0 0 0 0 CHG=1
M  V30 3 O 0 0 0 0
M  V30 4 C 0 0 0 0
M  V30 5 C 0 0 0 0
M  V30 6 C 0 0 0 0
M  V30 7 C 0 0 0 0
M  V30 8 N 0 0 0 0
M  V30 9 C 0 0 0 0
M  V30 10 C 0 0 0 0
M  V30 11 C 0 0 0 0
M  V30 12 C 0 0 0 0
M  V30 13 C 0 0 0 0
M  V30 14 C 0 0 0 0
M  V30 15 N 0 0 0 0
M  V30 16 C 0 0 0 0
M  V30 17 S 0 0 0 0
M  V30 18 C 0 0 0 0
M  V30 19 C 0 0 0 0
M  V30 END ATOM
M  V30 BEGIN BOND
M  V30 1 1 1 2
M  V30 2 2 2 3
M  V30 3 1 2 4
M  V30 4 2 4 5
M  V30 5 1 5 6
M  V30 6 2 6 7
M  V30 7 1 7 8
M  V30 8 1 8 9
M  V30 9 2 9 10
M  V30 10 1 10 11
M  V30 11 2 11 12
M  V30 12 1 12 13
M  V30 13 2 13 14
M  V30 14 1 9 14
M  V30 15 1 12 15
M  V30 16 2 15 16 CFG=2
M  V30 17 2 16 17
M  V30 18 1 7 18
M  V30 19 2 18 19
M  V30 20 1 4 19
M  V30 END BOND
M  V30 END CTAB
M  END
>  <ID>
189

>  <PREFERRED_NAME>
amoscanate

>  <CAS_RN>
26328-53-0

>  <SYNONYMS>
amoscanate
nithiocyamine
p-(p-Nitroanilino)phenyl isothiocyanate

>  <URL>
http://drugcentral.org/drugcard/189/view

$$$$
amosulalol
  -INDIGO-05122016302D          

  0  0  0     0  0            999 V3000
M  V30 BEGIN CTAB
M  V30 COUNTS 26 27 0 0 0
M  V30 BEGIN ATOM
M  V30 1 S 5.3384 -8.3037 0 0
M  V30 2 N 4.0047 -9.0756 0 0
M  V30 3 O 6.1064 -9.6373 0 0
M  V30 4 O 6.8783 -8.3037 0 0
M  V30 5 C 5.3384 -6.7637 0 0
M  V30 6 C 4.0009 -5.9956 0 0
M  V30 7 C 6.6682 -5.9956 0 0
M  V30 8 C 4.0009 -4.4556 0 0
M  V30 9 C 8.0018 -6.7637 0 0
M  V30 10 C 6.6682 -4.4556 0 0
M  V30 11 C 2.6673 -3.6837 0 0 CFG=2
M  V30 12 C 5.3384 -3.6837 0 0
M  V30 13 C 1.3336 -4.4556 0 0
M  V30 14 O 2.6673 -2.1437 0 0
M  V30 15 N 0 -3.6837 0 0
M  V30 16 C -1.3336 -4.4556 0 0
M  V30 17 C -2.6673 -3.6837 0 0
M  V30 18 O -4.0009 -4.4556 0 0
M  V30 19 C -5.3345 -3.6837 0 0
M  V30 20 C -6.6682 -4.4556 0 0
M  V30 21 C -5.3345 -2.1437 0 0
M  V30 22 O -6.6682 -5.9956 0 0
M  V30 23 C -8.0056 -3.6837 0 0
M  V30 24 C -6.6682 -1.3757 0 0
M  V30 25 C -8.0018 -6.7637 0 0
M  V30 26 C -8.0056 -2.1437 0 0
M  V30 END ATOM
M  V30 BEGIN BOND
M  V30 1 1 1 2
M  V30 2 2 1 3
M  V30 3 2 1 4
M  V30 4 1 1 5
M  V30 5 2 5 6
M  V30 6 1 5 7
M  V30 7 1 6 8
M  V30 8 1 7 9
M  V30 9 2 7 10
M  V30 10 1 8 11
M  V30 11 2 8 12
M  V30 12 1 10 12
M  V30 13 1 11 13
M  V30 14 1 11 14 CFG=3
M  V30 15 1 13 15
M  V30 16 1 15 16
M  V30 17 1 16 17
M  V30 18 1 17 18
M  V30 19 1 18 19
M  V30 20 2 19 20
M  V30 21 1 19 21
M  V30 22 1 20 22
M  V30 23 1 20 23
M  V30 24 2 21 24
M  V30 25 1 22 25
M  V30 26 2 23 26
M  V30 27 1 24 26
M  V30 END BOND
M  V30 BEGIN COLLECTION
M  V30 MDLV30/STERAC1 ATOMS=(1 11)
M  V30 END COLLECTION
M  V30 END CTAB
M  END
>  <ID>
190

>  <PREFERRED_NAME>
amosulalol

>  <CAS_RN>
85320-68-9

>  <SYNONYMS>
amosulalol hydrochloride
amosulalol
amosulalol HCl

>  <URL>
http://drugcentral.org/drugcard/190/view

$$$$
amoxapine
  -INDIGO-05122016302D          

  0  0  0     0  0            999 V3000
M  V30 BEGIN CTAB
M  V30 COUNTS 22 25 0 0 0
M  V30 BEGIN ATOM
M  V30 1 Cl 4.6558 -5.1297 0 0
M  V30 2 C 3.3217 -5.8981 0 0
M  V30 3 C 1.9915 -5.1221 0 0
M  V30 4 C 3.3217 -7.45 0 0
M  V30 5 C 0.6613 -5.8981 0 0
M  V30 6 C 1.9915 -8.2259 0 0
M  V30 7 C 0.107 -4.457 0 0
M  V30 8 C 0.6613 -7.45 0 0
M  V30 9 N -1.4449 -4.457 0 0
M  V30 10 N 1.4411 -3.6849 0 0
M  V30 11 O -0.6689 -8.2259 0 0
M  V30 12 C -1.9992 -5.8981 0 0
M  V30 13 C 2.7789 -4.457 0 0
M  V30 14 C 1.4411 -2.1444 0 0
M  V30 15 C -1.9992 -7.45 0 0
M  V30 16 C -3.3294 -5.1221 0 0
M  V30 17 C 4.1092 -3.6849 0 0
M  V30 18 C 2.7789 -1.3761 0 0
M  V30 19 C -3.3294 -8.2259 0 0
M  V30 20 C -4.6596 -5.8981 0 0
M  V30 21 N 4.1092 -2.1444 0 0
M  V30 22 C -4.6596 -7.45 0 0
M  V30 END ATOM
M  V30 BEGIN BOND
M  V30 1 1 1 2
M  V30 2 1 2 3
M  V30 3 2 2 4
M  V30 4 2 3 5
M  V30 5 1 4 6
M  V30 6 1 5 7
M  V30 7 1 5 8
M  V30 8 2 6 8
M  V30 9 2 7 9
M  V30 10 1 7 10
M  V30 11 1 8 11
M  V30 12 1 9 12
M  V30 13 1 10 13
M  V30 14 1 10 14
M  V30 15 1 11 15
M  V30 16 2 12 15
M  V30 17 1 12 16
M  V30 18 1 13 17
M  V30 19 1 14 18
M  V30 20 1 15 19
M  V30 21 2 16 20
M  V30 22 1 17 21
M  V30 23 1 18 21
M  V30 24 2 19 22
M  V30 25 1 20 22
M  V30 END BOND
M  V30 END CTAB
M  END
>  <ID>
191

>  <PREFERRED_NAME>
amoxapine

>  <CAS_RN>
14028-44-5

>  <SYNONYMS>
amoxapine
amoxan
moxadil
desmethylloxapine

>  <URL>
http://drugcentral.org/drugcard/191/view

$$$$
amoxicillin
  -INDIGO-05122016302D          

  0  0  0     0  0            999 V3000
M  V30 BEGIN CTAB
M  V30 COUNTS 25 27 0 0 0
M  V30 BEGIN ATOM
M  V30 1 C 6.76 -5.9957 0 0
M  V30 2 O 8.0936 -5.2238 0 0
M  V30 3 O 6.76 -7.5357 0 0
M  V30 4 C 5.4264 -5.2238 0 0 CFG=2
M  V30 5 N 2.7858 -5.2238 0 0
M  V30 6 C 5.4264 -3.6838 0 0
M  V30 7 C 2.7858 -3.6838 0 0 CFG=2
M  V30 8 C 1.2458 -5.2238 0 0
M  V30 9 S 4.1042 -2.9157 0 0
M  V30 10 C 1.2458 -3.6838 0 0 CFG=1
M  V30 11 O 0.1567 -6.3129 0 0
M  V30 12 N -0.0879 -2.9157 0 0
M  V30 13 C -1.4254 -3.6838 0 0
M  V30 14 C -2.759 -2.9157 0 0 CFG=2
M  V30 15 O -1.4254 -5.2238 0 0
M  V30 16 N -2.759 -1.3757 0 0
M  V30 17 C -4.0927 -3.6838 0 0
M  V30 18 C -4.0927 -5.2238 0 0
M  V30 19 C -5.4225 -2.9157 0 0
M  V30 20 C -5.4225 -5.9957 0 0
M  V30 21 C -6.76 -3.6838 0 0
M  V30 22 C -6.76 -5.2238 0 0
M  V30 23 O -8.0936 -5.9957 0 0
M  V30 24 C 6.1964 -2.3501 0 0
M  V30 25 C 6.9664 -3.6838 0 0
M  V30 END ATOM
M  V30 BEGIN BOND
M  V30 1 1 1 2
M  V30 2 2 1 3
M  V30 3 1 4 1 CFG=3
M  V30 4 1 4 5
M  V30 5 1 4 6
M  V30 6 1 7 5
M  V30 7 1 5 8
M  V30 8 1 6 9
M  V30 9 1 7 9 CFG=1
M  V30 10 1 10 7
M  V30 11 1 10 8
M  V30 12 2 8 11
M  V30 13 1 10 12 CFG=1
M  V30 14 1 12 13
M  V30 15 1 14 13
M  V30 16 2 13 15
M  V30 17 1 14 16 CFG=1
M  V30 18 1 14 17
M  V30 19 2 17 18
M  V30 20 1 17 19
M  V30 21 1 18 20
M  V30 22 2 19 21
M  V30 23 2 20 22
M  V30 24 1 21 22
M  V30 25 1 22 23
M  V30 26 1 6 24
M  V30 27 1 6 25
M  V30 END BOND
M  V30 END CTAB
M  END
>  <ID>
192

>  <PREFERRED_NAME>
amoxicillin

>  <CAS_RN>
26787-78-0

>  <SYNONYMS>
amoxicillin trihydrate
amoxicillin
amocilline
amoxcillin
amoxycillin
amoxicillin sodium
amoxicillin anhydrous
amoxicillin hydrate

>  <URL>
http://drugcentral.org/drugcard/192/view

$$$$
amperozide
  -INDIGO-05122016302D          

  0  0  0     0  0            999 V3000
M  V30 BEGIN CTAB
M  V30 COUNTS 29 31 0 0 0
M  V30 BEGIN ATOM
M  V30 1 C -2.6673 -9.8438 0 0
M  V30 2 C -2.6673 -8.3038 0 0
M  V30 3 C -1.3336 -10.6157 0 0
M  V30 4 C -4.0009 -10.6157 0 0
M  V30 5 C -1.3336 -7.5357 0 0
M  V30 6 C -1.3336 -12.1557 0 0
M  V30 7 C 0 -9.8438 0 0
M  V30 8 C -4.0009 -12.1557 0 0
M  V30 9 C -5.3346 -9.8438 0 0
M  V30 10 C -1.3336 -5.9957 0 0
M  V30 11 C 0 -12.9238 0 0
M  V30 12 C 1.3336 -10.6157 0 0
M  V30 13 C -5.3346 -12.9238 0 0
M  V30 14 C -6.672 -10.6157 0 0
M  V30 15 N 0 -5.2238 0 0
M  V30 16 C 1.3336 -12.1557 0 0
M  V30 17 C -6.672 -12.1557 0 0
M  V30 18 C 1.3336 -5.9957 0 0
M  V30 19 C 0 -3.6838 0 0
M  V30 20 F 2.6673 -12.9238 0 0
M  V30 21 F -8.0057 -12.9238 0 0
M  V30 22 C 2.6673 -5.2238 0 0
M  V30 23 C 1.3336 -2.9157 0 0
M  V30 24 N 2.6673 -3.6838 0 0
M  V30 25 C 4.0009 -2.9157 0 0
M  V30 26 N 5.3346 -3.6838 0 0
M  V30 27 O 4.0009 -1.3757 0 0
M  V30 28 C 6.6682 -2.9157 0 0
M  V30 29 C 8.0019 -3.6838 0 0
M  V30 END ATOM
M  V30 BEGIN BOND
M  V30 1 1 1 2
M  V30 2 1 1 3
M  V30 3 1 1 4
M  V30 4 1 2 5
M  V30 5 2 3 6
M  V30 6 1 3 7
M  V30 7 2 4 8
M  V30 8 1 4 9
M  V30 9 1 5 10
M  V30 10 1 6 11
M  V30 11 2 7 12
M  V30 12 1 8 13
M  V30 13 2 9 14
M  V30 14 1 10 15
M  V30 15 2 11 16
M  V30 16 1 12 16
M  V30 17 2 13 17
M  V30 18 1 14 17
M  V30 19 1 15 18
M  V30 20 1 15 19
M  V30 21 1 16 20
M  V30 22 1 17 21
M  V30 23 1 18 22
M  V30 24 1 19 23
M  V30 25 1 22 24
M  V30 26 1 23 24
M  V30 27 1 24 25
M  V30 28 1 25 26
M  V30 29 2 25 27
M  V30 30 1 26 28
M  V30 31 1 28 29
M  V30 END BOND
M  V30 END CTAB
M  END
>  <ID>
193

>  <PREFERRED_NAME>
amperozide

>  <CAS_RN>
75558-90-6

>  <SYNONYMS>
amperozide

>  <URL>
http://drugcentral.org/drugcard/193/view

$$$$
amphenidone
  -INDIGO-05122016302D          

  0  0  0     0  0            999 V3000
M  V30 BEGIN CTAB
M  V30 COUNTS 14 15 0 0 0
M  V30 BEGIN ATOM
M  V30 1 O 0 -6.7639 0 0
M  V30 2 C -1.3337 -5.9958 0 0
M  V30 3 N -1.3337 -4.4558 0 0
M  V30 4 C -2.6674 -6.7639 0 0
M  V30 5 C 0 -3.6838 0 0
M  V30 6 C -2.6674 -3.6838 0 0
M  V30 7 C -4.001 -5.9958 0 0
M  V30 8 C 1.3299 -4.4558 0 0
M  V30 9 C 0 -2.1438 0 0
M  V30 10 C -4.001 -4.4558 0 0
M  V30 11 C 2.6674 -3.6838 0 0
M  V30 12 C 1.3299 -1.3757 0 0
M  V30 13 N 4.001 -4.4558 0 0
M  V30 14 C 2.6674 -2.1438 0 0
M  V30 END ATOM
M  V30 BEGIN BOND
M  V30 1 2 1 2
M  V30 2 1 2 3
M  V30 3 1 2 4
M  V30 4 1 3 5
M  V30 5 1 3 6
M  V30 6 2 4 7
M  V30 7 2 5 8
M  V30 8 1 5 9
M  V30 9 2 6 10
M  V30 10 1 7 10
M  V30 11 1 8 11
M  V30 12 2 9 12
M  V30 13 1 11 13
M  V30 14 2 11 14
M  V30 15 1 12 14
M  V30 END BOND
M  V30 END CTAB
M  END
>  <ID>
194

>  <PREFERRED_NAME>
amphenidone

>  <CAS_RN>
134-37-2

>  <SYNONYMS>
amphenidone
amfenidone

>  <URL>
http://drugcentral.org/drugcard/194/view

$$$$
amfetamine
  -INDIGO-05122016302D          

  0  0  0     0  0            999 V3000
M  V30 BEGIN CTAB
M  V30 COUNTS 10 10 0 0 0
M  V30 BEGIN ATOM
M  V30 1 N 4.5345 3.542 0 0
M  V30 2 C 3.2008 2.772 0 0 CFG=2
M  V30 3 C 3.2008 1.232 0 0
M  V30 4 C 1.8672 3.542 0 0
M  V30 5 C 0.5335 2.772 0 0
M  V30 6 C -0.8002 3.542 0 0
M  V30 7 C -2.1339 2.772 0 0
M  V30 8 C -2.1339 1.232 0 0
M  V30 9 C -0.8002 0.462 0 0
M  V30 10 C 0.5335 1.232 0 0
M  V30 END ATOM
M  V30 BEGIN BOND
M  V30 1 1 1 2
M  V30 2 1 2 3 CFG=3
M  V30 3 1 2 4
M  V30 4 1 4 5
M  V30 5 2 5 6
M  V30 6 1 6 7
M  V30 7 2 7 8
M  V30 8 1 8 9
M  V30 9 2 9 10
M  V30 10 1 5 10
M  V30 END BOND
M  V30 BEGIN COLLECTION
M  V30 MDLV30/STERAC1 ATOMS=(1 2)
M  V30 END COLLECTION
M  V30 END CTAB
M  END
>  <ID>
195

>  <PREFERRED_NAME>
amfetamine

>  <CAS_RN>
300-62-9

>  <SYNONYMS>
amphetamine aspartate monohydrate
benzadrine
amphetamine
adderall
1-Benzylethylamine
phenedrine
(+/-)-1-Phenyl-2-aminopropane
amfetamine
amphetamine sulfate
amphetamine aspartate
amphetamine adipate
amphetamine resin complex

>  <URL>
http://drugcentral.org/drugcard/195/view

$$$$
amfetaminil
  -INDIGO-05122016302D          

  0  0  0     0  0            999 V3000
M  V30 BEGIN CTAB
M  V30 COUNTS 19 20 0 0 0
M  V30 BEGIN ATOM
M  V30 1 C -1.3336 -5.9957 0 0
M  V30 2 N 0 -6.7638 0 0
M  V30 3 C -1.3336 -4.4557 0 0
M  V30 4 C -2.6673 -6.7638 0 0
M  V30 5 C 1.3336 -5.9957 0 0
M  V30 6 N -1.3336 -2.8607 0 0
M  V30 7 C -3.9971 -5.9957 0 0
M  V30 8 C -2.6673 -8.3038 0 0
M  V30 9 C 1.3336 -4.4557 0 0
M  V30 10 C 2.6673 -6.7638 0 0
M  V30 11 C -5.3346 -6.7638 0 0
M  V30 12 C -3.9971 -9.0757 0 0
M  V30 13 C 2.6673 -3.6838 0 0
M  V30 14 C -5.3346 -8.3038 0 0
M  V30 15 C 2.6673 -2.1438 0 0
M  V30 16 C 4.0048 -4.4557 0 0
M  V30 17 C 4.0048 -1.3757 0 0
M  V30 18 C 5.3346 -3.6838 0 0
M  V30 19 C 5.3346 -2.1438 0 0
M  V30 END ATOM
M  V30 BEGIN BOND
M  V30 1 1 1 2
M  V30 2 1 1 3
M  V30 3 1 1 4
M  V30 4 1 2 5
M  V30 5 3 3 6
M  V30 6 2 4 7
M  V30 7 1 4 8
M  V30 8 1 5 9
M  V30 9 1 5 10
M  V30 10 1 7 11
M  V30 11 2 8 12
M  V30 12 1 9 13
M  V30 13 2 11 14
M  V30 14 1 12 14
M  V30 15 2 13 15
M  V30 16 1 13 16
M  V30 17 1 15 17
M  V30 18 2 16 18
M  V30 19 2 17 19
M  V30 20 1 18 19
M  V30 END BOND
M  V30 END CTAB
M  END
>  <ID>
196

>  <PREFERRED_NAME>
amfetaminil

>  <CAS_RN>
17590-01-1

>  <SYNONYMS>
amphetaminil
amfetaminil
aponeuron
dl-Amphetaminil

>  <URL>
http://drugcentral.org/drugcard/196/view

$$$$
amphotericin B
  -INDIGO-05122016302D          

  0  0  0     0  0            999 V3000
M  V30 BEGIN CTAB
M  V30 COUNTS 65 67 0 0 0
M  V30 BEGIN ATOM
M  V30 1 C 15.345 1.54 0 0
M  V30 2 C 14.0113 0.77 0 0 CFG=2
M  V30 3 O 14.0113 -0.77 0 0
M  V30 4 C 15.345 -1.54 0 0 CFG=2
M  V30 5 C 16.6787 -0.77 0 0 CFG=1
M  V30 6 C 16.6787 0.77 0 0 CFG=1
M  V30 7 O 18.0124 1.54 0 0
M  V30 8 C 18.0124 -1.54 0 0
M  V30 9 O 19.346 -0.77 0 0
M  V30 10 O 18.0124 -3.08 0 0
M  V30 11 C 15.345 -3.08 0 0
M  V30 12 C 12.6776 1.54 0 0
M  V30 13 C 14.0113 -3.85 0 0 CFG=1
M  V30 14 O 14.0113 -5.39 0 0
M  V30 15 C 12.6776 -3.08 0 0
M  V30 16 C 14.0113 -6.93 0 0 CFG=2
M  V30 17 O 12.6777 -7.7001 0 0
M  V30 18 C 12.6777 -9.2401 0 0 CFG=1
M  V30 19 C 14.0113 -10.0101 0 0 CFG=2
M  V30 20 C 15.345 -9.2401 0 0 CFG=1
M  V30 21 C 15.345 -7.7001 0 0 CFG=2
M  V30 22 O 16.6787 -6.9301 0 0
M  V30 23 N 16.6787 -10.0101 0 0
M  V30 24 O 14.0113 -11.5501 0 0
M  V30 25 C 11.344 -10.0101 0 0
M  V30 26 C 11.344 -3.85 0 0
M  V30 27 C 10.0103 -3.08 0 0
M  V30 28 C 8.6766 -3.85 0 0
M  V30 29 C 7.3429 -3.08 0 0
M  V30 30 O 12.6777 0 0 0
M  V30 31 C 6.0092 -3.85 0 0
M  V30 32 C 4.6756 -3.08 0 0
M  V30 33 C 3.3419 -3.85 0 0
M  V30 34 C 2.0082 -3.08 0 0
M  V30 35 C 0.6745 -3.85 0 0
M  V30 36 C -0.6591 -3.08 0 0
M  V30 37 C -1.9928 -3.85 0 0
M  V30 38 C -3.3265 -3.08 0 0
M  V30 39 C -4.6602 -3.85 0 0
M  V30 40 C -5.9939 -3.08 0 0 CFG=2
M  V30 41 C -7.3275 -3.85 0 0
M  V30 42 C -5.9939 -1.54 0 0 CFG=1
M  V30 43 O -7.3275 -0.77 0 0
M  V30 44 C -4.6602 -0.77 0 0 CFG=2
M  V30 45 C -4.6602 0.77 0 0 CFG=1
M  V30 46 C -3.3265 -1.54 0 0
M  V30 47 O -3.3265 1.54 0 0
M  V30 48 C -5.9939 1.54 0 0
M  V30 49 C -1.9928 0.77 0 0
M  V30 50 C -0.6591 1.54 0 0
M  V30 51 O -1.9928 -0.77 0 0
M  V30 52 C 0.6745 0.77 0 0 CFG=2
M  V30 53 O 0.6745 -0.77 0 0
M  V30 54 C 2.0082 1.54 0 0
M  V30 55 C 3.3419 0.77 0 0 CFG=2
M  V30 56 O 3.3419 -0.77 0 0
M  V30 57 C 4.6756 1.54 0 0
M  V30 58 C 6.0092 0.77 0 0
M  V30 59 C 7.3429 1.54 0 0 CFG=2
M  V30 60 C 8.6766 0.77 0 0 CFG=1
M  V30 61 O 7.3429 3.08 0 0
M  V30 62 C 10.0103 1.54 0 0
M  V30 63 O 8.6766 -0.77 0 0
M  V30 64 C 11.344 0.77 0 0 CFG=2
M  V30 65 O 11.344 -0.77 0 0
M  V30 END ATOM
M  V30 BEGIN BOND
M  V30 1 1 1 2
M  V30 2 1 1 6
M  V30 3 1 2 3
M  V30 4 1 3 4
M  V30 5 1 4 5
M  V30 6 1 5 6
M  V30 7 1 6 7 CFG=3
M  V30 8 1 5 8 CFG=1
M  V30 9 1 8 9
M  V30 10 2 8 10
M  V30 11 1 4 11 CFG=3
M  V30 12 1 2 12 CFG=3
M  V30 13 1 11 13
M  V30 14 1 13 14 CFG=1
M  V30 15 1 13 15
M  V30 16 1 16 14 CFG=1
M  V30 17 1 16 17
M  V30 18 1 16 21
M  V30 19 1 17 18
M  V30 20 1 18 19
M  V30 21 1 19 20
M  V30 22 1 20 21
M  V30 23 1 21 22 CFG=1
M  V30 24 1 20 23 CFG=1
M  V30 25 1 19 24 CFG=3
M  V30 26 1 18 25 CFG=1
M  V30 27 2 15 26
M  V30 28 1 26 27
M  V30 29 2 27 28
M  V30 30 1 28 29
M  V30 31 1 2 30 CFG=1
M  V30 32 2 29 31
M  V30 33 1 31 32
M  V30 34 2 32 33
M  V30 35 1 33 34
M  V30 36 2 34 35
M  V30 37 1 35 36
M  V30 38 2 36 37
M  V30 39 1 37 38
M  V30 40 2 38 39
M  V30 41 1 39 40
M  V30 42 1 40 41 CFG=3
M  V30 43 1 40 42
M  V30 44 1 42 43 CFG=1
M  V30 45 1 42 44
M  V30 46 1 44 45
M  V30 47 1 44 46 CFG=3
M  V30 48 1 45 47
M  V30 49 1 45 48 CFG=3
M  V30 50 1 47 49
M  V30 51 1 49 50
M  V30 52 2 49 51
M  V30 53 1 50 52
M  V30 54 1 52 53 CFG=1
M  V30 55 1 52 54
M  V30 56 1 54 55
M  V30 57 1 55 56 CFG=1
M  V30 58 1 55 57
M  V30 59 1 57 58
M  V30 60 1 58 59
M  V30 61 1 59 60
M  V30 62 1 59 61 CFG=1
M  V30 63 1 60 62
M  V30 64 1 60 63 CFG=1
M  V30 65 1 62 64
M  V30 66 1 64 65 CFG=1
M  V30 67 1 64 12
M  V30 END BOND
M  V30 END CTAB
M  END
>  <ID>
197

>  <PREFERRED_NAME>
amphotericin B

>  <CAS_RN>
1397-89-3

>  <SYNONYMS>
amphotericin B
abelcet
abelecet
amphocin
amphozone
apothecon
fungilin
Amphotericin B liposome

>  <URL>
http://drugcentral.org/drugcard/197/view

$$$$
ampicillin
  -INDIGO-05122016300D          

  0  0  0     0  0            999 V3000
M  V30 BEGIN CTAB
M  V30 COUNTS 24 26 0 0 1
M  V30 BEGIN ATOM
M  V30 1 C 0 0 0 0
M  V30 2 C 0 0 0 0
M  V30 3 C 0 0 0 0
M  V30 4 S 0 0 0 0
M  V30 5 C 0 0 0 0 CFG=2
M  V30 6 C 0 0 0 0 CFG=2
M  V30 7 N 0 0 0 0
M  V30 8 C 0 0 0 0
M  V30 9 O 0 0 0 0
M  V30 10 C 0 0 0 0 CFG=2
M  V30 11 N 0 0 0 0
M  V30 12 C 0 0 0 0
M  V30 13 C 0 0 0 0
M  V30 14 C 0 0 0 0
M  V30 15 C 0 0 0 0
M  V30 16 C 0 0 0 0
M  V30 17 C 0 0 0 0
M  V30 18 C 0 0 0 0
M  V30 19 O 0 0 0 0
M  V30 20 N 0 0 0 0
M  V30 21 C 0 0 0 0 CFG=1
M  V30 22 C 0 0 0 0
M  V30 23 O 0 0 0 0
M  V30 24 O 0 0 0 0
M  V30 END ATOM
M  V30 BEGIN BOND
M  V30 1 1 1 2
M  V30 2 1 2 3
M  V30 3 1 2 4
M  V30 4 1 4 5
M  V30 5 1 5 6
M  V30 6 1 6 7
M  V30 7 1 7 8
M  V30 8 2 8 9
M  V30 9 1 8 10
M  V30 10 1 10 11
M  V30 11 1 10 12
M  V30 12 2 12 13
M  V30 13 1 13 14
M  V30 14 2 14 15
M  V30 15 1 15 16
M  V30 16 2 16 17
M  V30 17 1 12 17
M  V30 18 1 6 18
M  V30 19 2 18 19
M  V30 20 1 18 20
M  V30 21 1 5 20
M  V30 22 1 20 21
M  V30 23 1 2 21
M  V30 24 1 21 22
M  V30 25 1 22 23
M  V30 26 2 22 24
M  V30 END BOND
M  V30 END CTAB
M  END
>  <ID>
198

>  <PREFERRED_NAME>
ampicillin

>  <CAS_RN>
69-53-4

>  <SYNONYMS>
ampicillin hydrate
ampicillin
ampicillin sodium
ampicillin trihydrate

>  <URL>
http://drugcentral.org/drugcard/198/view

$$$$
ampiroxicam
  -INDIGO-05122016302D          

  0  0  0     0  0            999 V3000
M  V30 BEGIN CTAB
M  V30 COUNTS 31 33 0 0 0
M  V30 BEGIN ATOM
M  V30 1 O 0.0115 -5.9965 0 0
M  V30 2 C -1.3224 -5.2245 0 0 CFG=2
M  V30 3 C 0.0115 -7.5367 0 0
M  V30 4 O -1.3224 -3.6843 0 0
M  V30 5 C -2.6677 -5.9736 0 0
M  V30 6 C -1.3185 -8.3126 0 0
M  V30 7 C 1.3415 -8.3126 0 0
M  V30 8 C -2.6562 -2.9161 0 0
M  V30 9 C -1.3185 -9.8642 0 0
M  V30 10 C -2.6486 -7.5367 0 0
M  V30 11 C 2.6753 -7.5405 0 0
M  V30 12 N 1.3415 -9.8642 0 0
M  V30 13 O -4.0015 -3.6613 0 0
M  V30 14 O -2.6562 -1.3759 0 0
M  V30 15 S 0.0115 -10.6401 0 0
M  V30 16 C -2.6486 -10.6401 0 0
M  V30 17 C -3.9824 -8.3126 0 0
M  V30 18 N 2.6753 -6.0003 0 0
M  V30 19 O 4.0091 -8.3126 0 0
M  V30 20 C 2.6753 -10.6324 0 0
M  V30 21 C -5.3353 -2.8932 0 0
M  V30 22 O -0.9784 -11.821 0 0
M  V30 23 O 1.0013 -11.821 0 0
M  V30 24 C -3.9824 -9.8642 0 0
M  V30 25 C 4.0091 -5.2321 0 0
M  V30 26 C -6.6806 -3.6384 0 0
M  V30 27 C 5.343 -6.0003 0 0
M  V30 28 N 4.0091 -3.6919 0 0
M  V30 29 C 6.6768 -5.2321 0 0
M  V30 30 C 5.343 -2.9199 0 0
M  V30 31 C 6.6768 -3.6919 0 0
M  V30 END ATOM
M  V30 BEGIN BOND
M  V30 1 1 1 2
M  V30 2 1 1 3
M  V30 3 1 2 4
M  V30 4 1 2 5 CFG=1
M  V30 5 1 3 6
M  V30 6 2 3 7
M  V30 7 1 4 8
M  V30 8 1 6 9
M  V30 9 2 6 10
M  V30 10 1 7 11
M  V30 11 1 7 12
M  V30 12 1 8 13
M  V30 13 2 8 14
M  V30 14 1 9 15
M  V30 15 2 9 16
M  V30 16 1 10 17
M  V30 17 1 11 18
M  V30 18 2 11 19
M  V30 19 1 12 15
M  V30 20 1 12 20
M  V30 21 1 13 21
M  V30 22 2 15 22
M  V30 23 2 15 23
M  V30 24 1 16 24
M  V30 25 2 17 24
M  V30 26 1 18 25
M  V30 27 1 21 26
M  V30 28 2 25 27
M  V30 29 1 25 28
M  V30 30 1 27 29
M  V30 31 2 28 30
M  V30 32 2 29 31
M  V30 33 1 30 31
M  V30 END BOND
M  V30 BEGIN COLLECTION
M  V30 MDLV30/STERAC1 ATOMS=(1 2)
M  V30 END COLLECTION
M  V30 END CTAB
M  END
>  <ID>
199

>  <PREFERRED_NAME>
ampiroxicam

>  <CAS_RN>
99464-64-9

>  <SYNONYMS>
flucam
ampiroxicam
CP-65703
CP 65703

>  <URL>
http://drugcentral.org/drugcard/199/view

$$$$
amprenavir
  -INDIGO-05122016302D          

  0  0  0     0  0            999 V3000
M  V30 BEGIN CTAB
M  V30 COUNTS 35 37 0 0 0
M  V30 BEGIN ATOM
M  V30 1 N 2.331 -6.7639 0 0
M  V30 2 S 3.6647 -5.9958 0 0
M  V30 3 C 0.9974 -5.9958 0 0
M  V30 4 C 2.331 -9.5611 0 0
M  V30 5 O 4.4366 -4.6621 0 0
M  V30 6 O 2.8966 -4.6621 0 0
M  V30 7 C 4.9984 -6.7639 0 0
M  V30 8 C -0.3363 -6.7639 0 0 CFG=2
M  V30 9 C 0.9821 -10.3063 0 0
M  V30 10 C 4.9984 -8.3039 0 0
M  V30 11 C 6.3359 -5.9958 0 0
M  V30 12 C -1.6699 -5.9958 0 0 CFG=2
M  V30 13 O -0.3363 -8.3039 0 0
M  V30 14 C -0.3516 -9.5382 0 0
M  V30 15 C 0.9821 -11.8463 0 0
M  V30 16 C 6.3359 -9.0758 0 0
M  V30 17 C 7.6657 -6.7639 0 0
M  V30 18 C -1.6699 -4.4558 0 0
M  V30 19 N -3.0036 -6.7639 0 0
M  V30 20 C 7.6657 -8.3039 0 0
M  V30 21 C -0.3363 -3.6838 0 0
M  V30 22 C -4.3373 -5.9958 0 0
M  V30 23 N 9.0032 -9.0758 0 0
M  V30 24 C -0.3363 -2.1438 0 0
M  V30 25 C 1.0012 -4.4558 0 0
M  V30 26 O -5.671 -6.7639 0 0
M  V30 27 O -4.3373 -4.4558 0 0
M  V30 28 C 1.0012 -1.3757 0 0
M  V30 29 C 2.331 -3.6838 0 0
M  V30 30 C -7.0046 -5.9958 0 0 CFG=1
M  V30 31 C 2.331 -2.1438 0 0
M  V30 32 C -8.5561 -5.9958 0 0
M  V30 33 C -6.5078 -4.5551 0 0
M  V30 34 C -9.0032 -4.5551 0 0
M  V30 35 O -7.7269 -3.6112 0 0
M  V30 END ATOM
M  V30 BEGIN BOND
M  V30 1 1 1 2
M  V30 2 1 1 3
M  V30 3 1 1 4
M  V30 4 2 2 5
M  V30 5 2 2 6
M  V30 6 1 2 7
M  V30 7 1 8 3
M  V30 8 1 4 9
M  V30 9 2 7 10
M  V30 10 1 7 11
M  V30 11 1 12 8
M  V30 12 1 8 13 CFG=1
M  V30 13 1 9 14
M  V30 14 1 9 15
M  V30 15 1 10 16
M  V30 16 2 11 17
M  V30 17 1 12 18
M  V30 18 1 12 19 CFG=1
M  V30 19 2 16 20
M  V30 20 1 17 20
M  V30 21 1 18 21
M  V30 22 1 19 22
M  V30 23 1 20 23
M  V30 24 2 21 24
M  V30 25 1 21 25
M  V30 26 1 22 26
M  V30 27 2 22 27
M  V30 28 1 24 28
M  V30 29 2 25 29
M  V30 30 2 28 31
M  V30 31 1 29 31
M  V30 32 1 30 26 CFG=1
M  V30 33 1 30 32
M  V30 34 1 30 33
M  V30 35 1 32 34
M  V30 36 1 33 35
M  V30 37 1 34 35
M  V30 END BOND
M  V30 END CTAB
M  END
>  <ID>
200

>  <PREFERRED_NAME>
amprenavir

>  <CAS_RN>
161814-49-9

>  <SYNONYMS>
amprenavir
agenerase
angenerase
samprenavir

>  <URL>
http://drugcentral.org/drugcard/200/view

$$$$
amrinone
  -INDIGO-05122016302D          

  0  0  0     0  0            999 V3000
M  V30 BEGIN CTAB
M  V30 COUNTS 14 15 0 0 0
M  V30 BEGIN ATOM
M  V30 1 N -1.3375 -1.3757 0 0
M  V30 2 C -1.3375 -2.9157 0 0
M  V30 3 C 0 -3.6838 0 0
M  V30 4 C -2.6673 -3.6838 0 0
M  V30 5 C 0 -5.2238 0 0
M  V30 6 O -4.0009 -2.9157 0 0
M  V30 7 N -2.6673 -5.2238 0 0
M  V30 8 C -1.3375 -5.9957 0 0
M  V30 9 C 1.3337 -5.9957 0 0
M  V30 10 C 1.3337 -7.5357 0 0
M  V30 11 C 2.6711 -5.2238 0 0
M  V30 12 C 2.6711 -8.3038 0 0
M  V30 13 C 4.0009 -5.9957 0 0
M  V30 14 N 4.0009 -7.5357 0 0
M  V30 END ATOM
M  V30 BEGIN BOND
M  V30 1 1 1 2
M  V30 2 2 2 3
M  V30 3 1 2 4
M  V30 4 1 3 5
M  V30 5 2 4 6
M  V30 6 1 4 7
M  V30 7 2 5 8
M  V30 8 1 5 9
M  V30 9 1 7 8
M  V30 10 1 9 10
M  V30 11 2 9 11
M  V30 12 2 10 12
M  V30 13 1 11 13
M  V30 14 1 12 14
M  V30 15 2 13 14
M  V30 END BOND
M  V30 END CTAB
M  END
>  <ID>
201

>  <PREFERRED_NAME>
amrinone

>  <CAS_RN>
60719-84-8

>  <SYNONYMS>
inamrinone lactate
amrinone
cartonic
cordemcura
inamrinone
vesistol
wincoram

>  <URL>
http://drugcentral.org/drugcard/201/view

$$$$
amrubicin
  -INDIGO-05122016302D          

  0  0  0     0  0            999 V3000
M  V30 BEGIN CTAB
M  V30 COUNTS 35 39 0 0 0
M  V30 BEGIN ATOM
M  V30 1 O 1.0424 -4.9371 0 0
M  V30 2 C 1.0424 -6.4771 0 0 CFG=2
M  V30 3 C 2.3761 -4.1671 0 0 CFG=1
M  V30 4 C -0.2913 -7.2471 0 0
M  V30 5 C 2.3761 -7.2471 0 0
M  V30 6 C 2.3761 -2.6271 0 0
M  V30 7 O 3.7098 -4.9371 0 0
M  V30 8 C -0.2913 -8.7871 0 0
M  V30 9 C -1.6249 -6.4771 0 0
M  V30 10 C 2.3761 -8.7871 0 0 CFG=1
M  V30 11 C 3.7098 -1.8571 0 0 CFG=2
M  V30 12 C 5.0435 -4.1671 0 0
M  V30 13 C -1.6249 -9.5571 0 0
M  V30 14 C 1.0424 -9.5571 0 0
M  V30 15 O -1.6249 -4.9371 0 0
M  V30 16 C -2.9586 -7.2471 0 0
M  V30 17 C 3.9152 -8.8408 0 0
M  V30 18 N 3.1922 -10.0931 0 0
M  V30 19 O 3.7098 -0.3171 0 0
M  V30 20 C 5.0435 -2.6271 0 0 CFG=1
M  V30 21 O -1.6249 -11.0971 0 0
M  V30 22 C -2.9586 -8.7871 0 0
M  V30 23 C -4.2923 -6.4771 0 0
M  V30 24 C 4.6381 -10.2006 0 0
M  V30 25 O 4.7312 -7.5348 0 0
M  V30 26 O 6.3771 -1.8571 0 0
M  V30 27 C -4.2923 -9.5571 0 0
M  V30 28 O -4.2923 -4.9371 0 0
M  V30 29 C -5.626 -7.2471 0 0
M  V30 30 O -4.2923 -11.0971 0 0
M  V30 31 C -5.626 -8.7871 0 0
M  V30 32 C -6.9597 -6.4771 0 0
M  V30 33 C -6.9597 -9.5571 0 0
M  V30 34 C -8.2933 -7.2471 0 0
M  V30 35 C -8.2933 -8.7871 0 0
M  V30 END ATOM
M  V30 BEGIN BOND
M  V30 1 1 3 1 CFG=1
M  V30 2 1 2 1 CFG=1
M  V30 3 1 2 4
M  V30 4 1 2 5
M  V30 5 1 3 6
M  V30 6 1 3 7
M  V30 7 1 4 8
M  V30 8 2 4 9
M  V30 9 1 5 10
M  V30 10 1 11 6
M  V30 11 1 7 12
M  V30 12 2 8 13
M  V30 13 1 8 14
M  V30 14 1 9 15
M  V30 15 1 9 16
M  V30 16 1 10 14
M  V30 17 1 10 17
M  V30 18 1 10 18 CFG=1
M  V30 19 1 11 19 CFG=3
M  V30 20 1 11 20
M  V30 21 1 20 12
M  V30 22 1 13 21
M  V30 23 1 13 22
M  V30 24 2 16 22
M  V30 25 1 16 23
M  V30 26 1 17 24
M  V30 27 2 17 25
M  V30 28 1 20 26 CFG=3
M  V30 29 1 22 27
M  V30 30 2 23 28
M  V30 31 1 23 29
M  V30 32 2 27 30
M  V30 33 1 27 31
M  V30 34 1 29 31
M  V30 35 2 29 32
M  V30 36 2 31 33
M  V30 37 1 32 34
M  V30 38 1 33 35
M  V30 39 2 34 35
M  V30 END BOND
M  V30 END CTAB
M  END
>  <ID>
202

>  <PREFERRED_NAME>
amrubicin

>  <CAS_RN>
110267-81-7

>  <SYNONYMS>
SM-5887
amrubicin hydrochloride
amrubicin HCl
amrubicin

>  <URL>
http://drugcentral.org/drugcard/202/view

$$$$
amsacrine
  -INDIGO-05122016302D          

  0  0  0     0  0            999 V3000
M  V30 BEGIN CTAB
M  V30 COUNTS 28 31 0 0 0
M  V30 BEGIN ATOM
M  V30 1 N 1.9909 -4.4786 0 0
M  V30 2 C 1.9909 -6.0186 0 0
M  V30 3 C 0.6573 -3.7066 0 0
M  V30 4 C 3.3207 -6.7866 0 0
M  V30 5 C 0.6534 -6.7866 0 0
M  V30 6 C 0.6573 -2.1705 0 0
M  V30 7 C -0.6764 -4.4786 0 0
M  V30 8 C 3.3207 -8.3266 0 0
M  V30 9 C 4.6581 -6.0186 0 0
M  V30 10 C 0.6534 -8.3266 0 0
M  V30 11 C -0.6764 -6.0186 0 0
M  V30 12 O 2.0062 -1.4254 0 0
M  V30 13 C -0.6764 -1.3986 0 0
M  V30 14 C -2.01 -3.7105 0 0
M  V30 15 N 1.9909 -9.0985 0 0
M  V30 16 C 4.6581 -9.0985 0 0
M  V30 17 C 5.9918 -6.7866 0 0
M  V30 18 C -0.6764 -9.0985 0 0
M  V30 19 C -2.0138 -6.7866 0 0
M  V30 20 C 3.3398 -2.1934 0 0
M  V30 21 C -2.01 -2.1667 0 0
M  V30 22 C 5.9918 -8.3266 0 0
M  V30 23 C -2.0138 -8.3266 0 0
M  V30 24 N -3.3436 -1.3986 0 0
M  V30 25 S -4.6773 -2.1667 0 0
M  V30 26 C -5.9956 -1.3757 0 0
M  V30 27 O -5.4454 -3.5003 0 0
M  V30 28 O -3.9054 -3.5003 0 0
M  V30 END ATOM
M  V30 BEGIN BOND
M  V30 1 1 1 2
M  V30 2 1 1 3
M  V30 3 2 2 4
M  V30 4 1 2 5
M  V30 5 2 3 6
M  V30 6 1 3 7
M  V30 7 1 4 8
M  V30 8 1 4 9
M  V30 9 1 5 10
M  V30 10 2 5 11
M  V30 11 1 6 12
M  V30 12 1 6 13
M  V30 13 2 7 14
M  V30 14 2 8 15
M  V30 15 1 8 16
M  V30 16 2 9 17
M  V30 17 1 10 15
M  V30 18 2 10 18
M  V30 19 1 11 19
M  V30 20 1 12 20
M  V30 21 2 13 21
M  V30 22 1 14 21
M  V30 23 2 16 22
M  V30 24 1 17 22
M  V30 25 1 18 23
M  V30 26 2 19 23
M  V30 27 1 21 24
M  V30 28 1 24 25
M  V30 29 1 25 26
M  V30 30 2 25 27
M  V30 31 2 25 28
M  V30 END BOND
M  V30 END CTAB
M  END
>  <ID>
203

>  <PREFERRED_NAME>
amsacrine

>  <CAS_RN>
51264-14-3

>  <SYNONYMS>
amsacrine
acridinylanisidide
amekrin
amsidil
amsidine
amsidyl
lamasine

>  <URL>
http://drugcentral.org/drugcard/203/view

$$$$
amtolmetin guacil
  -INDIGO-05122016302D          

  0  0  0     0  0            999 V3000
M  V30 BEGIN CTAB
M  V30 COUNTS 31 33 0 0 0
M  V30 BEGIN ATOM
M  V30 1 C 4.5818 -5.9957 0 0
M  V30 2 O 4.5818 -4.4557 0 0
M  V30 3 C 3.2481 -6.7638 0 0
M  V30 4 C 5.9154 -6.7638 0 0
M  V30 5 N 2.0291 -5.8237 0 0
M  V30 6 C 2.7475 -8.2044 0 0
M  V30 7 C 5.9154 -8.3038 0 0
M  V30 8 C 7.2529 -5.9957 0 0
M  V30 9 C 2.0291 -4.2837 0 0
M  V30 10 C 0.7528 -6.7638 0 0
M  V30 11 C 1.1961 -8.2044 0 0
M  V30 12 C 7.2529 -9.0757 0 0
M  V30 13 C 8.5827 -6.7638 0 0
M  V30 14 C -0.5808 -5.9957 0 0
M  V30 15 C 8.5827 -8.3038 0 0
M  V30 16 C -1.9145 -6.7638 0 0
M  V30 17 C 9.9164 -9.0757 0 0
M  V30 18 N -3.2481 -5.9957 0 0
M  V30 19 O -1.9145 -8.3038 0 0
M  V30 20 C -4.5818 -6.7638 0 0
M  V30 21 C -5.9154 -5.9957 0 0
M  V30 22 O -5.9154 -4.4557 0 0
M  V30 23 O -7.2491 -6.7638 0 0
M  V30 24 C -7.2491 -3.6838 0 0
M  V30 25 C -8.5827 -4.4557 0 0
M  V30 26 C -7.2491 -2.1438 0 0
M  V30 27 O -8.5827 -5.9957 0 0
M  V30 28 C -9.9202 -3.6838 0 0
M  V30 29 C -8.5827 -1.3757 0 0
M  V30 30 C -9.9164 -6.7638 0 0
M  V30 31 C -9.9202 -2.1438 0 0
M  V30 END ATOM
M  V30 BEGIN BOND
M  V30 1 2 1 2
M  V30 2 1 1 3
M  V30 3 1 1 4
M  V30 4 1 3 5
M  V30 5 2 3 6
M  V30 6 2 4 7
M  V30 7 1 4 8
M  V30 8 1 5 9
M  V30 9 1 5 10
M  V30 10 1 6 11
M  V30 11 1 7 12
M  V30 12 2 8 13
M  V30 13 2 10 11
M  V30 14 1 10 14
M  V30 15 2 12 15
M  V30 16 1 13 15
M  V30 17 1 14 16
M  V30 18 1 15 17
M  V30 19 1 16 18
M  V30 20 2 16 19
M  V30 21 1 18 20
M  V30 22 1 20 21
M  V30 23 1 21 22
M  V30 24 2 21 23
M  V30 25 1 22 24
M  V30 26 2 24 25
M  V30 27 1 24 26
M  V30 28 1 25 27
M  V30 29 1 25 28
M  V30 30 2 26 29
M  V30 31 1 27 30
M  V30 32 2 28 31
M  V30 33 1 29 31
M  V30 END BOND
M  V30 END CTAB
M  END
>  <ID>
204

>  <PREFERRED_NAME>
amtolmetin guacil

>  <CAS_RN>
87344-06-7

>  <SYNONYMS>
amtolmetineguacil
ST-679
amtolmetin guacil
amtolmetin guacyl
artromed

>  <URL>
http://drugcentral.org/drugcard/204/view

$$$$
amyl nitrite
  -INDIGO-05122016302D          

  0  0  0     0  0            999 V3000
M  V30 BEGIN CTAB
M  V30 COUNTS 16 14 3 0 0
M  V30 BEGIN ATOM
M  V30 1 C -3.6676 0.5775 0 0
M  V30 2 C -2.3339 -0.1925 0 0
M  V30 3 C -2.3339 -1.7325 0 0
M  V30 4 C -1.0003 0.5775 0 0
M  V30 5 C 0.3334 -0.1925 0 0
M  V30 6 O 1.6671 0.5775 0 0
M  V30 7 N 3.0008 -0.1925 0 0
M  V30 8 O 4.3345 0.5775 0 0
M  V30 9 C 12.4192 -0.8938 0 0
M  V30 10 C 11.0855 -1.6638 0 0
M  V30 11 O 9.7518 -0.8938 0 0
M  V30 12 N 8.4181 -1.6638 0 0
M  V30 13 O 7.0845 -0.8938 0 0
M  V30 14 C 13.7529 -1.6638 0 0
M  V30 15 C 12.4192 0.6462 0 0
M  V30 16 C 15.0865 -0.8938 0 0
M  V30 END ATOM
M  V30 BEGIN BOND
M  V30 1 1 1 2
M  V30 2 1 2 3
M  V30 3 1 2 4
M  V30 4 1 4 5
M  V30 5 1 5 6
M  V30 6 1 6 7
M  V30 7 2 7 8
M  V30 8 1 9 10
M  V30 9 1 10 11
M  V30 10 1 11 12
M  V30 11 2 12 13
M  V30 12 1 9 14
M  V30 13 1 9 15
M  V30 14 1 14 16
M  V30 END BOND
M  V30 BEGIN SGROUP
M  V30 1 COM 0 ATOMS=(8 1 2 3 4 5 6 7 8) BRKXYZ=(9 -4.8483 -2.8105 0 -4.8483 -
M  V30 1.6555 0 0 0 0) BRKXYZ=(9 5.3098 1.6555 0 5.3098 -2.8105 0 0 0 0) -
M  V30 PARENT=3
M  V30 2 COM 0 ATOMS=(8 9 10 11 12 13 14 15 16) BRKXYZ=(9 6.2118 -2.7418 0 -
M  V30 6.2118 1.7242 0 0 0 0) BRKXYZ=(9 16.3699 1.7242 0 16.3699 -2.7418 0 0 -
M  V30 0 0) PARENT=3
M  V30 3 MIX 0 ATOMS=(16 1 2 3 4 5 6 7 8 9 10 11 12 13 14 15 16) BRKXYZ=(9 -
M  V30 -5.6183 -3.5805 0 -5.6183 2.4942 0 0 0 0) BRKXYZ=(9 16.8319 2.4942 0 -
M  V30 16.8319 -3.5805 0 0 0 0)
M  V30 END SGROUP
M  V30 END CTAB
M  END
>  <ID>
205

>  <PREFERRED_NAME>
amyl nitrite

>  <CAS_RN>
8017-89-8

>  <SYNONYMS>
amyl nitrite
vaporole
nitramyl
amylnitrit

>  <URL>
http://drugcentral.org/drugcard/205/view

$$$$
amylocaine
  -INDIGO-05122016302D          

  0  0  0     0  0            999 V3000
M  V30 BEGIN CTAB
M  V30 COUNTS 17 17 0 0 0
M  V30 BEGIN ATOM
M  V30 1 C -0.6687 -5.5372 0 0
M  V30 2 O 0.6649 -6.3091 0 0
M  V30 3 O -0.6687 -3.9972 0 0
M  V30 4 C -2.0024 -6.3091 0 0
M  V30 5 C 1.9986 -5.5372 0 0 CFG=1
M  V30 6 C -3.3322 -5.5372 0 0
M  V30 7 C -2.0024 -7.8491 0 0
M  V30 8 C 1.9986 -3.6838 0 0
M  V30 9 C 3.3475 -6.2862 0 0
M  V30 10 C 3.3322 -4.7691 0 0
M  V30 11 C -4.6697 -6.3091 0 0
M  V30 12 C -3.3322 -8.6172 0 0
M  V30 13 N 3.3322 -2.9157 0 0
M  V30 14 C 3.3475 -7.8262 0 0
M  V30 15 C -4.6697 -7.8491 0 0
M  V30 16 C 4.6697 -3.6838 0 0
M  V30 17 C 3.3322 -1.3757 0 0
M  V30 END ATOM
M  V30 BEGIN BOND
M  V30 1 1 1 2
M  V30 2 2 1 3
M  V30 3 1 1 4
M  V30 4 1 2 5
M  V30 5 2 4 6
M  V30 6 1 4 7
M  V30 7 1 5 8 CFG=1
M  V30 8 1 5 9
M  V30 9 1 5 10
M  V30 10 1 6 11
M  V30 11 2 7 12
M  V30 12 1 8 13
M  V30 13 1 9 14
M  V30 14 2 11 15
M  V30 15 1 12 15
M  V30 16 1 13 16
M  V30 17 1 13 17
M  V30 END BOND
M  V30 BEGIN COLLECTION
M  V30 MDLV30/STERAC1 ATOMS=(1 5)
M  V30 END COLLECTION
M  V30 END CTAB
M  END
>  <ID>
206

>  <PREFERRED_NAME>
amylocaine

>  <CAS_RN>
644-26-8

>  <SYNONYMS>
amylocaine
amyleine
stovaine
amylocaine hydrochloride
amyleine hydrochloride
amylocaine HCl
amyleine HCl

>  <URL>
http://drugcentral.org/drugcard/206/view

$$$$
anagestone acetate
  -INDIGO-05122016302D          

  0  0  0     0  0            999 V3000
M  V30 BEGIN CTAB
M  V30 COUNTS 27 30 0 0 0
M  V30 BEGIN ATOM
M  V30 1 O 3.3255 -2.9165 0 0
M  V30 2 C 4.6595 -3.6848 0 0
M  V30 3 C 1.9915 -3.6848 0 0 CFG=1
M  V30 4 C 5.9935 -2.9165 0 0
M  V30 5 O 4.6595 -5.2252 0 0
M  V30 6 C 1.9915 -2.1444 0 0
M  V30 7 C 0.6574 -4.4608 0 0 CFG=2
M  V30 8 C 3.3217 -4.4608 0 0
M  V30 9 C 3.3255 -1.3761 0 0
M  V30 10 O 0.6574 -1.3761 0 0
M  V30 11 C 0.6574 -2.9203 0 0
M  V30 12 C 0.6574 -6.0165 0 0 CFG=1
M  V30 13 C -0.6727 -3.6848 0 0
M  V30 14 C 3.3217 -6.0165 0 0
M  V30 15 C -0.6727 -6.7924 0 0 CFG=1
M  V30 16 C -2.0029 -4.4608 0 0
M  V30 17 C -2.0029 -6.0165 0 0 CFG=2
M  V30 18 C -0.6727 -8.3443 0 0
M  V30 19 C -3.3332 -6.7924 0 0 CFG=2
M  V30 20 C -2.0029 -9.1203 0 0 CFG=1
M  V30 21 C -3.3332 -5.252 0 0
M  V30 22 C -3.3332 -8.3443 0 0
M  V30 23 C -4.6633 -6.0165 0 0
M  V30 24 C -2.0029 -10.6607 0 0
M  V30 25 C -4.6633 -9.1203 0 0
M  V30 26 C -5.9935 -6.7924 0 0
M  V30 27 C -5.9935 -8.3443 0 0
M  V30 END ATOM
M  V30 BEGIN BOND
M  V30 1 1 1 2
M  V30 2 1 2 4
M  V30 3 2 2 5
M  V30 4 1 3 1 CFG=3
M  V30 5 1 3 6 CFG=1
M  V30 6 1 7 3
M  V30 7 1 3 8
M  V30 8 1 6 9
M  V30 9 2 6 10
M  V30 10 1 7 11 CFG=1
M  V30 11 1 12 7
M  V30 12 1 7 13
M  V30 13 1 8 14
M  V30 14 1 12 14 CFG=1
M  V30 15 1 15 12
M  V30 16 1 13 16
M  V30 17 1 15 17
M  V30 18 1 15 18 CFG=3
M  V30 19 1 17 16 CFG=1
M  V30 20 1 17 19
M  V30 21 1 20 18
M  V30 22 1 19 21 CFG=1
M  V30 23 1 19 22
M  V30 24 1 19 23
M  V30 25 1 20 22
M  V30 26 1 20 24 CFG=3
M  V30 27 2 22 25
M  V30 28 1 23 26
M  V30 29 1 25 27
M  V30 30 1 26 27
M  V30 END BOND
M  V30 END CTAB
M  END
>  <ID>
208

>  <PREFERRED_NAME>
anagestone acetate

>  <CAS_RN>
3137-73-3

>  <SYNONYMS>
anagestone acetate
anatropin

>  <URL>
http://drugcentral.org/drugcard/208/view

$$$$
anagrelide
  -INDIGO-05122016302D          

  0  0  0     0  0            999 V3000
M  V30 BEGIN CTAB
M  V30 COUNTS 16 18 0 0 0
M  V30 BEGIN ATOM
M  V30 1 Cl 2.6673 -1.3757 0 0
M  V30 2 C 2.6673 -2.9157 0 0
M  V30 3 C 1.3337 -3.6838 0 0
M  V30 4 C 4.001 -3.6838 0 0
M  V30 5 C 1.3337 -5.2238 0 0
M  V30 6 C 0 -2.9157 0 0
M  V30 7 Cl 5.3347 -2.9157 0 0
M  V30 8 C 4.001 -5.2238 0 0
M  V30 9 N 0 -5.9957 0 0
M  V30 10 C 2.6673 -5.9957 0 0
M  V30 11 N -1.3375 -3.6838 0 0
M  V30 12 C -1.3375 -5.2238 0 0
M  V30 13 C -2.6673 -2.9157 0 0
M  V30 14 N -4.0048 -5.2238 0 0
M  V30 15 C -4.0048 -3.6838 0 0
M  V30 16 O -5.3385 -2.9157 0 0
M  V30 END ATOM
M  V30 BEGIN BOND
M  V30 1 1 1 2
M  V30 2 2 2 3
M  V30 3 1 2 4
M  V30 4 1 3 5
M  V30 5 1 3 6
M  V30 6 1 4 7
M  V30 7 2 4 8
M  V30 8 1 5 9
M  V30 9 2 5 10
M  V30 10 1 6 11
M  V30 11 1 8 10
M  V30 12 2 9 12
M  V30 13 1 11 12
M  V30 14 1 11 13
M  V30 15 1 12 14
M  V30 16 1 13 15
M  V30 17 1 14 15
M  V30 18 2 15 16
M  V30 END BOND
M  V30 END CTAB
M  END
>  <ID>
209

>  <PREFERRED_NAME>
anagrelide

>  <CAS_RN>
68475-42-3

>  <SYNONYMS>
anagrelide
xagrid
anagrelide hydrochloride
anagrelide hydrochloride hydrate
anagrelide HCl
anagrelide hydrochloride monohydrate

>  <URL>
http://drugcentral.org/drugcard/209/view

$$$$
anastrozole
  -INDIGO-05122016302D          

  0  0  0     0  0            999 V3000
M  V30 BEGIN CTAB
M  V30 COUNTS 22 23 0 0 0
M  V30 BEGIN ATOM
M  V30 1 C 2.2546 -2.9157 0 0
M  V30 2 C 0.9209 -3.6837 0 0
M  V30 3 C 0.9209 -5.2237 0 0
M  V30 4 C -0.4165 -2.9157 0 0
M  V30 5 C -0.4165 -5.9956 0 0
M  V30 6 C -1.7464 -3.6837 0 0
M  V30 7 C -0.4165 -7.5356 0 0
M  V30 8 C -1.7464 -5.2237 0 0
M  V30 9 C -3.08 -2.9157 0 0
M  V30 10 C -1.7502 -8.3037 0 0
M  V30 11 C -0.4165 -9.0756 0 0
M  V30 12 N -4.4174 -3.6837 0 0
M  V30 13 C -4.9142 -5.1244 0 0
M  V30 14 N -5.6364 -2.7399 0 0
M  V30 15 N -6.4657 -5.1244 0 0
M  V30 16 C -6.9089 -3.6837 0 0
M  V30 17 C 2.2562 -1.3757 0 0
M  V30 18 C 3.5874 -3.6871 0 0
M  V30 19 C 3.5882 -2.1457 0 0
M  V30 20 N 4.9211 -4.4571 0 0
M  V30 21 C 0.9172 -8.3056 0 0
M  V30 22 N 2.2508 -9.0756 0 0
M  V30 END ATOM
M  V30 BEGIN BOND
M  V30 1 1 1 2
M  V30 2 2 2 3
M  V30 3 1 2 4
M  V30 4 1 3 5
M  V30 5 2 4 6
M  V30 6 1 5 7
M  V30 7 2 5 8
M  V30 8 1 6 8
M  V30 9 1 6 9
M  V30 10 1 7 10
M  V30 11 1 7 11
M  V30 12 1 9 12
M  V30 13 1 12 13
M  V30 14 1 12 14
M  V30 15 2 13 15
M  V30 16 2 14 16
M  V30 17 1 15 16
M  V30 18 1 1 17
M  V30 19 1 1 18
M  V30 20 1 1 19
M  V30 21 3 18 20
M  V30 22 1 7 21
M  V30 23 3 21 22
M  V30 END BOND
M  V30 END CTAB
M  END
>  <ID>
210

>  <PREFERRED_NAME>
anastrozole

>  <CAS_RN>
120511-73-1

>  <SYNONYMS>
anastrozole
anastrazole
anastrol
arimidex

>  <URL>
http://drugcentral.org/drugcard/210/view

$$$$
anazolene
  -INDIGO-05122016302D          

  0  0  0     0  0            999 V3000
M  V30 BEGIN CTAB
M  V30 COUNTS 42 46 0 0 0
M  V30 BEGIN ATOM
M  V30 1 N -2.0029 -14.3036 0 0
M  V30 2 C -2.0029 -12.7631 0 0
M  V30 3 C -0.6689 -15.0719 0 0
M  V30 4 C -3.3332 -11.9872 0 0
M  V30 5 C -0.6728 -11.9872 0 0
M  V30 6 C -0.6689 -16.6123 0 0
M  V30 7 C 0.6689 -14.3036 0 0
M  V30 8 C -3.3332 -10.4353 0 0
M  V30 9 C -4.6634 -12.7631 0 0
M  V30 10 C -0.6728 -10.4353 0 0
M  V30 11 C 0.6689 -17.3845 0 0
M  V30 12 C 1.9991 -15.0719 0 0
M  V30 13 C -2.0029 -9.6593 0 0
M  V30 14 C -4.6634 -9.6593 0 0
M  V30 15 S -4.6634 -14.3036 0 0
M  V30 16 C -5.9936 -11.9872 0 0
M  V30 17 C 1.9991 -16.6123 0 0
M  V30 18 N -2.0029 -8.1189 0 0
M  V30 19 C -5.9936 -10.4353 0 0
M  V30 20 O -3.8951 -15.6376 0 0
M  V30 21 O -3.1229 -14.3036 0 0
M  V30 22 O -5.9974 -15.0719 0 0
M  V30 23 N -0.6689 -7.3467 0 0
M  V30 24 C -0.6689 -5.8063 0 0
M  V30 25 C 0.6613 -5.0303 0 0
M  V30 26 C -1.9991 -5.0303 0 0
M  V30 27 C 0.6613 -3.4784 0 0
M  V30 28 C 1.9915 -5.8063 0 0
M  V30 29 C -1.9991 -3.4784 0 0
M  V30 30 C -0.6689 -2.7025 0 0
M  V30 31 C 1.9915 -2.7025 0 0
M  V30 32 O 1.9915 -7.3467 0 0
M  V30 33 C 3.3255 -5.0303 0 0
M  V30 34 S -3.3332 -2.7101 0 0
M  V30 35 C 3.3255 -3.4784 0 0
M  V30 36 O -4.1015 -1.3761 0 0
M  V30 37 O -2.561 -1.3761 0 0
M  V30 38 O -4.6672 -3.4784 0 0
M  V30 39 S 4.6596 -2.7101 0 0
M  V30 40 O 5.4279 -1.3761 0 0
M  V30 41 O 3.8874 -1.3761 0 0
M  V30 42 O 5.9936 -3.4784 0 0
M  V30 END ATOM
M  V30 BEGIN BOND
M  V30 1 1 1 2
M  V30 2 1 1 3
M  V30 3 1 2 4
M  V30 4 2 2 5
M  V30 5 2 3 6
M  V30 6 1 3 7
M  V30 7 1 4 8
M  V30 8 2 4 9
M  V30 9 1 5 10
M  V30 10 1 6 11
M  V30 11 2 7 12
M  V30 12 1 8 13
M  V30 13 2 8 14
M  V30 14 1 9 15
M  V30 15 1 9 16
M  V30 16 2 10 13
M  V30 17 2 11 17
M  V30 18 1 12 17
M  V30 19 1 13 18
M  V30 20 1 14 19
M  V30 21 2 15 20
M  V30 22 2 15 21
M  V30 23 1 15 22
M  V30 24 2 16 19
M  V30 25 2 18 23
M  V30 26 1 23 24
M  V30 27 1 24 25
M  V30 28 2 24 26
M  V30 29 1 25 27
M  V30 30 2 25 28
M  V30 31 1 26 29
M  V30 32 1 27 30
M  V30 33 2 27 31
M  V30 34 1 28 32
M  V30 35 1 28 33
M  V30 36 2 29 30
M  V30 37 1 29 34
M  V30 38 1 31 35
M  V30 39 2 33 35
M  V30 40 2 34 36
M  V30 41 2 34 37
M  V30 42 1 34 38
M  V30 43 1 35 39
M  V30 44 2 39 40
M  V30 45 2 39 41
M  V30 46 1 39 42
M  V30 END BOND
M  V30 END CTAB
M  END
>  <ID>
211

>  <PREFERRED_NAME>
anazolene

>  <CAS_RN>
3861-73-2

>  <SYNONYMS>
anazolene
anazolene sodium
sodium anoxynaphthonate

>  <URL>
http://drugcentral.org/drugcard/211/view

$$$$
ancitabine
  -INDIGO-05122016302D          

  0  0  0     0  0            999 V3000
M  V30 BEGIN CTAB
M  V30 COUNTS 16 18 0 0 0
M  V30 BEGIN ATOM
M  V30 1 O 4.4213 -1.8266 0 0
M  V30 2 C 3.3322 -2.9157 0 0 CFG=1
M  V30 3 C 0.6649 -2.9157 0 0 CFG=1
M  V30 4 C 3.3322 -4.4557 0 0 CFG=1
M  V30 5 C 0.6649 -4.4557 0 0 CFG=1
M  V30 6 O -0.6649 -2.1438 0 0
M  V30 7 C 4.6658 -5.2238 0 0
M  V30 8 O 2.0024 -5.2238 0 0
M  V30 9 N -2.0024 -4.4557 0 0
M  V30 10 C -2.0024 -2.9157 0 0
M  V30 11 O 5.9995 -4.4557 0 0
M  V30 12 C -3.336 -5.2238 0 0
M  V30 13 N -3.336 -2.1438 0 0
M  V30 14 C -4.6658 -4.4557 0 0
M  V30 15 C -4.6658 -2.9157 0 0
M  V30 16 N -5.9995 -2.1438 0 0
M  V30 END ATOM
M  V30 BEGIN BOND
M  V30 1 1 2 1 CFG=3
M  V30 2 1 3 2
M  V30 3 1 2 4
M  V30 4 1 5 3
M  V30 5 1 3 6 CFG=1
M  V30 6 1 4 7 CFG=1
M  V30 7 1 4 8
M  V30 8 1 5 8 CFG=1
M  V30 9 1 5 9
M  V30 10 1 6 10
M  V30 11 1 7 11
M  V30 12 1 9 10
M  V30 13 1 9 12
M  V30 14 2 10 13
M  V30 15 2 12 14
M  V30 16 1 13 15
M  V30 17 1 14 15
M  V30 18 2 15 16
M  V30 END BOND
M  V30 END CTAB
M  END
>  <ID>
212

>  <PREFERRED_NAME>
ancitabine

>  <CAS_RN>
31698-14-3

>  <SYNONYMS>
ancitabine
ancytabine
cyclocytidine

>  <URL>
http://drugcentral.org/drugcard/212/view

$$$$
androisoxazole
  -INDIGO-05122016302D          

  0  0  0     0  0            999 V3000
M  V30 BEGIN CTAB
M  V30 COUNTS 24 28 0 0 0
M  V30 BEGIN ATOM
M  V30 1 C -0.6687 -4.4786 0 0
M  V30 2 C -0.6687 -6.0186 0 0 CFG=1
M  V30 3 C 0.6649 -5.2428 0 0 CFG=2
M  V30 4 C -0.6687 -7.57 0 0 CFG=1
M  V30 5 C -1.9985 -5.2428 0 0
M  V30 6 C 1.9947 -6.0186 0 0 CFG=2
M  V30 7 C 0.6649 -3.6914 0 0
M  V30 8 C 0.6649 -8.3457 0 0
M  V30 9 C -1.9985 -8.3457 0 0
M  V30 10 C -3.3284 -6.0186 0 0
M  V30 11 C 3.3245 -5.2428 0 0 CFG=1
M  V30 12 C 1.9947 -7.57 0 0
M  V30 13 C 1.9947 -2.9157 0 0
M  V30 14 C -3.3284 -7.57 0 0
M  V30 15 C -4.6582 -5.2428 0 0
M  V30 16 C 3.3245 -3.6914 0 0 CFG=1
M  V30 17 C 5.9842 -5.2428 0 0
M  V30 18 N -5.988 -7.57 0 0
M  V30 19 O -5.988 -6.0186 0 0
M  V30 20 C 3.3245 -2.1514 0 0
M  V30 21 C 4.6543 -2.9157 0 0 CFG=1
M  V30 22 C 5.9842 -3.6914 0 0
M  V30 23 C 5.988 -2.1437 0 0
M  V30 24 O 4.6543 -1.3757 0 0
M  V30 END ATOM
M  V30 BEGIN BOND
M  V30 1 1 2 1 CFG=1
M  V30 2 1 3 2
M  V30 3 1 2 4
M  V30 4 1 2 5
M  V30 5 1 6 3
M  V30 6 1 3 7 CFG=1
M  V30 7 1 4 8
M  V30 8 1 4 9 CFG=1
M  V30 9 1 5 10
M  V30 10 1 11 6
M  V30 11 1 6 12 CFG=3
M  V30 12 1 7 13
M  V30 13 1 8 12
M  V30 14 1 9 14
M  V30 15 1 10 14
M  V30 16 2 10 15
M  V30 17 1 11 16
M  V30 18 1 11 17 CFG=1
M  V30 19 1 16 13
M  V30 20 2 14 18
M  V30 21 1 15 19
M  V30 22 1 16 20 CFG=1
M  V30 23 1 16 21
M  V30 24 1 17 22
M  V30 25 1 18 19
M  V30 26 1 21 22
M  V30 27 1 21 23 CFG=3
M  V30 28 1 21 24 CFG=1
M  V30 END BOND
M  V30 END CTAB
M  END
>  <ID>
213

>  <PREFERRED_NAME>
androisoxazole

>  <CAS_RN>
360-66-7

>  <SYNONYMS>
androisoxazole
androxan

>  <URL>
http://drugcentral.org/drugcard/213/view

$$$$
androstenediol
  -INDIGO-05122016302D          

  0  0  0     0  0            999 V3000
M  V30 BEGIN CTAB
M  V30 COUNTS 21 24 0 0 0
M  V30 BEGIN ATOM
M  V30 1 C -1.3298 -4.4786 0 0
M  V30 2 C -1.3298 -6.0186 0 0 CFG=1
M  V30 3 C 0 -5.2429 0 0 CFG=2
M  V30 4 C -1.3298 -7.57 0 0
M  V30 5 C -2.6596 -5.2429 0 0
M  V30 6 C 1.3298 -6.0186 0 0 CFG=2
M  V30 7 C 0 -3.6914 0 0
M  V30 8 C 0 -8.3458 0 0
M  V30 9 C -2.6596 -8.3458 0 0
M  V30 10 C -3.9895 -6.0186 0 0
M  V30 11 C 2.6635 -5.2429 0 0 CFG=1
M  V30 12 C 1.3298 -7.57 0 0
M  V30 13 C 1.3298 -2.9157 0 0
M  V30 14 C -3.9895 -7.57 0 0 CFG=2
M  V30 15 C 2.6635 -3.6914 0 0 CFG=1
M  V30 16 C 5.3231 -5.2429 0 0
M  V30 17 O -5.3231 -8.342 0 0
M  V30 18 C 2.6635 -2.1514 0 0
M  V30 19 C 3.9933 -2.9157 0 0 CFG=2
M  V30 20 C 5.3231 -3.6914 0 0
M  V30 21 O 3.9933 -1.3757 0 0
M  V30 END ATOM
M  V30 BEGIN BOND
M  V30 1 1 2 1 CFG=1
M  V30 2 1 3 2
M  V30 3 1 2 4
M  V30 4 1 2 5
M  V30 5 1 6 3
M  V30 6 1 3 7 CFG=1
M  V30 7 2 4 8
M  V30 8 1 4 9
M  V30 9 1 5 10
M  V30 10 1 11 6
M  V30 11 1 6 12 CFG=3
M  V30 12 1 7 13
M  V30 13 1 8 12
M  V30 14 1 14 9
M  V30 15 1 14 10
M  V30 16 1 15 11
M  V30 17 1 11 16 CFG=1
M  V30 18 1 15 13
M  V30 19 1 14 17 CFG=1
M  V30 20 1 15 18 CFG=1
M  V30 21 1 15 19
M  V30 22 1 16 20
M  V30 23 1 19 20
M  V30 24 1 19 21 CFG=1
M  V30 END BOND
M  V30 END CTAB
M  END
>  <ID>
214

>  <PREFERRED_NAME>
androstenediol

>  <CAS_RN>
521-17-5

>  <SYNONYMS>
androstenediol
Androst-5-enediol
hermaphrodiol

>  <URL>
http://drugcentral.org/drugcard/214/view

$$$$
androstenedione
  -INDIGO-05122016302D          

  0  0  0     0  0            999 V3000
M  V30 BEGIN CTAB
M  V30 COUNTS 21 24 0 0 0
M  V30 BEGIN ATOM
M  V30 1 C -1.3298 -4.4786 0 0
M  V30 2 C -1.3298 -6.0186 0 0 CFG=1
M  V30 3 C 0.0038 -5.2429 0 0 CFG=2
M  V30 4 C -1.3298 -7.57 0 0
M  V30 5 C -2.6596 -5.2429 0 0
M  V30 6 C 1.3336 -6.0186 0 0 CFG=2
M  V30 7 C 0.0038 -3.6914 0 0
M  V30 8 C 0.0038 -8.3458 0 0
M  V30 9 C -2.6596 -8.3458 0 0
M  V30 10 C -3.9895 -6.0186 0 0
M  V30 11 C 2.6635 -5.2429 0 0 CFG=1
M  V30 12 C 1.3336 -7.57 0 0
M  V30 13 C 1.3336 -2.9157 0 0
M  V30 14 C -3.9895 -7.57 0 0
M  V30 15 C 2.6635 -3.6914 0 0 CFG=1
M  V30 16 C 5.3231 -5.2429 0 0
M  V30 17 O -5.3231 -8.342 0 0
M  V30 18 C 2.6635 -2.1514 0 0
M  V30 19 C 3.9933 -2.9157 0 0
M  V30 20 C 5.3231 -3.6914 0 0
M  V30 21 O 3.9933 -1.3757 0 0
M  V30 END ATOM
M  V30 BEGIN BOND
M  V30 1 1 2 1 CFG=1
M  V30 2 1 3 2
M  V30 3 1 2 4
M  V30 4 1 2 5
M  V30 5 1 6 3
M  V30 6 1 3 7 CFG=1
M  V30 7 1 4 8
M  V30 8 2 4 9
M  V30 9 1 5 10
M  V30 10 1 11 6
M  V30 11 1 6 12 CFG=3
M  V30 12 1 7 13
M  V30 13 1 8 12
M  V30 14 1 9 14
M  V30 15 1 10 14
M  V30 16 1 15 11
M  V30 17 1 11 16 CFG=1
M  V30 18 1 15 13
M  V30 19 2 14 17
M  V30 20 1 15 18 CFG=1
M  V30 21 1 15 19
M  V30 22 1 16 20
M  V30 23 1 19 20
M  V30 24 2 19 21
M  V30 END BOND
M  V30 END CTAB
M  END
>  <ID>
215

>  <PREFERRED_NAME>
androstenedione

>  <CAS_RN>
63-05-8

>  <SYNONYMS>
androstenedione
fecundin
4-Androstene-3,17-dione

>  <URL>
http://drugcentral.org/drugcard/215/view

$$$$
anecortave
  -INDIGO-05122016302D          

  0  0  0     0  0            999 V3000
M  V30 BEGIN CTAB
M  V30 COUNTS 28 31 0 0 0
M  V30 BEGIN ATOM
M  V30 1 C 0.6575 -4.4608 0 0
M  V30 2 C 0.6575 -6.0012 0 0 CFG=2
M  V30 3 C 0.6575 -7.5569 0 0 CFG=2
M  V30 4 C 1.9915 -5.2252 0 0 CFG=2
M  V30 5 C -0.6727 -5.2252 0 0
M  V30 6 C -0.6727 -8.3329 0 0 CFG=1
M  V30 7 C 3.3217 -7.5569 0 0
M  V30 8 C 1.9915 -3.6848 0 0
M  V30 9 O 3.3255 -4.4569 0 0
M  V30 10 C 3.3217 -6.0012 0 0
M  V30 11 C -2.0029 -6.0012 0 0
M  V30 12 C -2.0029 -7.5569 0 0
M  V30 13 C -0.6727 -9.8848 0 0
M  V30 14 C 3.3255 -2.9165 0 0
M  V30 15 O 0.6536 -2.9165 0 0
M  V30 16 C -3.3332 -8.3329 0 0 CFG=2
M  V30 17 C -2.0029 -10.6607 0 0
M  V30 18 O 4.6595 -3.6848 0 0
M  V30 19 C -3.3332 -6.7924 0 0
M  V30 20 C -3.3332 -9.8848 0 0
M  V30 21 C -4.6633 -7.5569 0 0
M  V30 22 C 5.9935 -2.9165 0 0
M  V30 23 C -4.6633 -10.6607 0 0
M  V30 24 C -5.9935 -8.3329 0 0
M  V30 25 C 7.3276 -3.6848 0 0
M  V30 26 O 5.9935 -1.3761 0 0
M  V30 27 C -5.9935 -9.8848 0 0
M  V30 28 O -7.3276 -10.6531 0 0
M  V30 END ATOM
M  V30 BEGIN BOND
M  V30 1 1 2 1 CFG=1
M  V30 2 1 3 2
M  V30 3 1 2 4
M  V30 4 1 2 5
M  V30 5 1 6 3
M  V30 6 1 3 7 CFG=1
M  V30 7 1 4 8 CFG=1
M  V30 8 1 4 9 CFG=3
M  V30 9 1 4 10
M  V30 10 1 5 11
M  V30 11 1 6 12
M  V30 12 1 6 13 CFG=3
M  V30 13 1 7 10
M  V30 14 1 8 14
M  V30 15 2 8 15
M  V30 16 2 11 12
M  V30 17 1 16 12
M  V30 18 1 13 17
M  V30 19 1 14 18
M  V30 20 1 16 19 CFG=1
M  V30 21 1 16 20
M  V30 22 1 16 21
M  V30 23 1 17 20
M  V30 24 1 18 22
M  V30 25 2 20 23
M  V30 26 1 21 24
M  V30 27 1 22 25
M  V30 28 2 22 26
M  V30 29 1 23 27
M  V30 30 1 24 27
M  V30 31 2 27 28
M  V30 END BOND
M  V30 END CTAB
M  END
>  <ID>
217

>  <PREFERRED_NAME>
anecortave

>  <CAS_RN>
7753-60-8

>  <SYNONYMS>
anecortave acetate
anecortave
retaane

>  <URL>
http://drugcentral.org/drugcard/217/view

$$$$
anethole trithione
  -INDIGO-05122016302D          

  0  0  0     0  0            999 V3000
M  V30 BEGIN CTAB
M  V30 COUNTS 14 15 0 0 0
M  V30 BEGIN ATOM
M  V30 1 S -4.8149 -7.1421 0 0
M  V30 2 C -3.9093 -5.8964 0 0
M  V30 3 C -2.3578 -5.8964 0 0
M  V30 4 S -4.3525 -4.4557 0 0
M  V30 5 C -1.8572 -4.4557 0 0
M  V30 6 S -3.0762 -3.5119 0 0
M  V30 7 C -0.5235 -3.6838 0 0
M  V30 8 C -0.5235 -2.1438 0 0
M  V30 9 C 0.814 -4.4557 0 0
M  V30 10 C 0.814 -1.3757 0 0
M  V30 11 C 2.1438 -3.6838 0 0
M  V30 12 C 2.1438 -2.1438 0 0
M  V30 13 O 3.4775 -1.3757 0 0
M  V30 14 C 4.8111 -2.1438 0 0
M  V30 END ATOM
M  V30 BEGIN BOND
M  V30 1 2 1 2
M  V30 2 1 2 3
M  V30 3 1 2 4
M  V30 4 2 3 5
M  V30 5 1 4 6
M  V30 6 1 5 6
M  V30 7 1 5 7
M  V30 8 2 7 8
M  V30 9 1 7 9
M  V30 10 1 8 10
M  V30 11 2 9 11
M  V30 12 2 10 12
M  V30 13 1 11 12
M  V30 14 1 12 13
M  V30 15 1 13 14
M  V30 END BOND
M  V30 END CTAB
M  END
>  <ID>
218

>  <PREFERRED_NAME>
anethole trithione

>  <CAS_RN>
532-11-6

>  <SYNONYMS>
anethole trithione
anethole dithiolthione
sulfarlem
sulfogal
sulfralem
tiopropen
trithioanethole

>  <URL>
http://drugcentral.org/drugcard/218/view

$$$$
anhydrovinblastine
  -INDIGO-05122016302D          

  0  0  0     0  0            999 V3000
M  V30 BEGIN CTAB
M  V30 COUNTS 58 66 0 0 0
M  V30 BEGIN ATOM
M  V30 1 C 6.8307 -8.6311 0 0
M  V30 2 C 8.1647 -7.8627 0 0
M  V30 3 C 5.4966 -7.8627 0 0 CFG=1
M  V30 4 C 4.1626 -7.0868 0 0 CFG=1
M  V30 5 C 5.4966 -9.4147 0 0 CFG=1
M  V30 6 C 6.8269 -7.0868 0 0
M  V30 7 C 2.8324 -7.8627 0 0 CFG=2
M  V30 8 N 4.1626 -5.5349 0 0
M  V30 9 O 6.8307 -10.183 0 0
M  V30 10 C 4.1626 -10.1906 0 0 CFG=1
M  V30 11 C 6.8269 -5.5349 0 0
M  V30 12 C 2.8324 -9.4147 0 0 CFG=2
M  V30 13 C 0.172 -7.8627 0 0
M  V30 14 C 1.5022 -7.0868 0 0
M  V30 15 C 1.5022 -5.5349 0 0
M  V30 16 C 5.4966 -4.7551 0 0
M  V30 17 C 8.3711 -10.183 0 0
M  V30 18 C 4.1626 -11.731 0 0
M  V30 19 O 5.4966 -10.9589 0 0
M  V30 20 N 1.5022 -10.1906 0 0
M  V30 21 C 0.172 -9.4147 0 0
M  V30 22 C -1.1582 -7.0868 0 0
M  V30 23 C 9.1394 -8.8489 0 0
M  V30 24 O 9.1394 -11.517 0 0
M  V30 25 O 5.5005 -12.4993 0 0
M  V30 26 O 2.8286 -12.4993 0 0
M  V30 27 C 1.5022 -11.731 0 0
M  V30 28 C -1.1582 -10.1906 0 0
M  V30 29 C -2.4884 -7.8627 0 0
M  V30 30 C 6.8345 -11.731 0 0
M  V30 31 C -2.4884 -9.4147 0 0
M  V30 32 C -2.4884 -4.6442 0 0 CFG=2
M  V30 33 O -3.8224 -10.183 0 0
M  V30 34 C -4.7207 -5.9554 0 0
M  V30 35 C -3.8186 -3.8683 0 0
M  V30 36 C -1.1582 -3.8683 0 0
M  V30 37 C -5.1564 -9.4147 0 0
M  V30 38 O -6.0547 -5.187 0 0
M  V30 39 O -4.7207 -7.4958 0 0
M  V30 40 C -3.8186 -2.3164 0 0
M  V30 41 N -5.1526 -4.6442 0 0
M  V30 42 C 0.0038 -4.7589 0 0 CFG=1
M  V30 43 C -7.3887 -5.9554 0 0
M  V30 44 C -6.4829 -2.3164 0 0
M  V30 45 C -2.4884 -1.5404 0 0
M  V30 46 C -6.4829 -3.8683 0 0
M  V30 47 C 0.7798 -3.0388 0 0
M  V30 48 C 1.3914 -4.5334 0 0
M  V30 49 C -7.813 -1.5404 0 0
M  V30 50 C -1.1582 -2.3164 0 0
M  V30 51 C -7.813 -4.6442 0 0
M  V30 52 N 0.0612 -1.3761 0 0 CFG=1
M  V30 53 C 2.1673 -3.2032 0 0
M  V30 54 C -9.1433 -2.3164 0 0
M  V30 55 C -9.1433 -3.8683 0 0
M  V30 56 C 1.5595 -1.7622 0 0
M  V30 57 C 3.5014 -2.4349 0 0
M  V30 58 C 4.8392 -3.2032 0 0
M  V30 END ATOM
M  V30 BEGIN BOND
M  V30 1 1 1 2
M  V30 2 1 3 1 CFG=3
M  V30 3 1 4 3
M  V30 4 1 5 3
M  V30 5 1 3 6
M  V30 6 1 7 4
M  V30 7 1 4 8 CFG=1
M  V30 8 1 5 9 CFG=1
M  V30 9 1 10 5
M  V30 10 2 6 11
M  V30 11 1 12 7
M  V30 12 1 7 13 CFG=3
M  V30 13 1 7 14
M  V30 14 1 8 15
M  V30 15 1 8 16
M  V30 16 1 9 17
M  V30 17 1 12 10
M  V30 18 1 10 18 CFG=3
M  V30 19 1 10 19 CFG=1
M  V30 20 1 11 16
M  V30 21 1 12 20 CFG=3
M  V30 22 1 13 21
M  V30 23 2 13 22
M  V30 24 1 14 15
M  V30 25 1 17 23
M  V30 26 2 17 24
M  V30 27 1 18 25
M  V30 28 2 18 26
M  V30 29 1 20 21
M  V30 30 1 20 27
M  V30 31 2 21 28
M  V30 32 1 22 29
M  V30 33 1 25 30
M  V30 34 1 28 31
M  V30 35 2 29 31
M  V30 36 1 32 29
M  V30 37 1 31 33
M  V30 38 1 32 34 CFG=1
M  V30 39 1 32 35
M  V30 40 1 32 36
M  V30 41 1 33 37
M  V30 42 1 34 38
M  V30 43 2 34 39
M  V30 44 2 35 40
M  V30 45 1 35 41
M  V30 46 1 42 36
M  V30 47 1 38 43
M  V30 48 1 40 44
M  V30 49 1 40 45
M  V30 50 1 41 46
M  V30 51 1 42 47 CFG=3
M  V30 52 1 42 48
M  V30 53 1 44 46
M  V30 54 2 44 49
M  V30 55 1 45 50
M  V30 56 2 46 51
M  V30 57 2 48 53
M  V30 58 1 49 54
M  V30 59 1 52 50
M  V30 60 1 51 55
M  V30 61 1 52 47 CFG=3
M  V30 62 1 52 56
M  V30 63 1 53 56
M  V30 64 1 53 57
M  V30 65 2 54 55
M  V30 66 1 57 58
M  V30 END BOND
M  V30 END CTAB
M  END
>  <ID>
219

>  <PREFERRED_NAME>
anhydrovinblastine

>  <CAS_RN>
38390-45-3

>  <SYNONYMS>
anhydrovinblastine
anhydrovincaleukoblastine

>  <URL>
http://drugcentral.org/drugcard/219/view

$$$$
anileridine
  -INDIGO-05122016302D          

  0  0  0     0  0            999 V3000
M  V30 BEGIN CTAB
M  V30 COUNTS 26 28 0 0 0
M  V30 BEGIN ATOM
M  V30 1 C -3.336 -8.5827 0 0
M  V30 2 O -2.0024 -9.3507 0 0
M  V30 3 O -4.6696 -9.3507 0 0
M  V30 4 C -3.336 -5.9956 0 0
M  V30 5 C -0.6687 -8.5827 0 0
M  V30 6 C -3.336 -4.4556 0 0
M  V30 7 C -1.9985 -6.7637 0 0
M  V30 8 C -4.6696 -6.7637 0 0
M  V30 9 C 0.6496 -9.3737 0 0
M  V30 10 C -1.9985 -3.6837 0 0
M  V30 11 C -0.6687 -5.9956 0 0
M  V30 12 C -5.9994 -5.9956 0 0
M  V30 13 C -4.6696 -8.3037 0 0
M  V30 14 N -0.6687 -4.4556 0 0
M  V30 15 C -7.3369 -6.7637 0 0
M  V30 16 C -5.9994 -9.0756 0 0
M  V30 17 C 0.6649 -3.6837 0 0
M  V30 18 C -7.3369 -8.3037 0 0
M  V30 19 C 1.9985 -4.4556 0 0
M  V30 20 C 3.3322 -3.6837 0 0
M  V30 21 C 3.3322 -2.1438 0 0
M  V30 22 C 4.6696 -4.4556 0 0
M  V30 23 C 4.6696 -1.3757 0 0
M  V30 24 C 6.0033 -3.6837 0 0
M  V30 25 C 6.0033 -2.1438 0 0
M  V30 26 N 7.3369 -1.3757 0 0
M  V30 END ATOM
M  V30 BEGIN BOND
M  V30 1 1 1 2
M  V30 2 2 1 3
M  V30 3 1 1 4
M  V30 4 1 2 5
M  V30 5 1 4 6
M  V30 6 1 4 7
M  V30 7 1 4 8
M  V30 8 1 5 9
M  V30 9 1 6 10
M  V30 10 1 7 11
M  V30 11 2 8 12
M  V30 12 1 8 13
M  V30 13 1 10 14
M  V30 14 1 11 14
M  V30 15 1 12 15
M  V30 16 2 13 16
M  V30 17 1 14 17
M  V30 18 2 15 18
M  V30 19 1 16 18
M  V30 20 1 17 19
M  V30 21 1 19 20
M  V30 22 2 20 21
M  V30 23 1 20 22
M  V30 24 1 21 23
M  V30 25 2 22 24
M  V30 26 2 23 25
M  V30 27 1 24 25
M  V30 28 1 25 26
M  V30 END BOND
M  V30 END CTAB
M  END
>  <ID>
220

>  <PREFERRED_NAME>
anileridine

>  <CAS_RN>
144-14-9

>  <SYNONYMS>
anileridine
adopol
alidine
apidol
leritin
leritine
nipecotan
anileridine hydrochloride
anileridine phosphate
anileridine HCl
anileridine monohydrochloride
anileridine dihydrochloride

>  <URL>
http://drugcentral.org/drugcard/220/view

$$$$
aniracetam
  -INDIGO-05122016302D          

  0  0  0     0  0            999 V3000
M  V30 BEGIN CTAB
M  V30 COUNTS 16 17 0 0 0
M  V30 BEGIN ATOM
M  V30 1 C -2.6673 -4.4557 0 0
M  V30 2 O -4.0009 -3.6837 0 0
M  V30 3 N -2.6673 -5.9956 0 0
M  V30 4 C -1.3336 -3.6837 0 0
M  V30 5 C -1.4483 -6.9357 0 0
M  V30 6 C -3.9436 -6.9357 0 0
M  V30 7 C -1.3336 -2.1437 0 0
M  V30 8 C 0 -4.4557 0 0
M  V30 9 O 0.0306 -6.5115 0 0
M  V30 10 C -1.9489 -8.3763 0 0
M  V30 11 C -3.5003 -8.3763 0 0
M  V30 12 C 0 -1.3757 0 0
M  V30 13 C 1.3336 -3.6837 0 0
M  V30 14 C 1.3336 -2.1437 0 0
M  V30 15 O 2.6673 -1.3757 0 0
M  V30 16 C 4.0009 -2.1437 0 0
M  V30 END ATOM
M  V30 BEGIN BOND
M  V30 1 2 1 2
M  V30 2 1 1 3
M  V30 3 1 1 4
M  V30 4 1 3 5
M  V30 5 1 3 6
M  V30 6 2 4 7
M  V30 7 1 4 8
M  V30 8 2 5 9
M  V30 9 1 5 10
M  V30 10 1 6 11
M  V30 11 1 7 12
M  V30 12 2 8 13
M  V30 13 1 10 11
M  V30 14 2 12 14
M  V30 15 1 13 14
M  V30 16 1 14 15
M  V30 17 1 15 16
M  V30 END BOND
M  V30 END CTAB
M  END
>  <ID>
221

>  <PREFERRED_NAME>
aniracetam

>  <CAS_RN>
72432-10-1

>  <SYNONYMS>
aniracetam
ampamet
draganon
memodrin

>  <URL>
http://drugcentral.org/drugcard/221/view

$$$$
anisindione
  -INDIGO-05122016302D          

  0  0  0     0  0            999 V3000
M  V30 BEGIN CTAB
M  V30 COUNTS 19 21 0 0 0
M  V30 BEGIN ATOM
M  V30 1 O 0.4204 -7.0809 0 0
M  V30 2 C -0.6649 -5.9957 0 0
M  V30 3 C -0.6649 -4.4557 0 0
M  V30 4 C -3.336 -5.9957 0 0
M  V30 5 C -1.9986 -3.6838 0 0
M  V30 6 C 0.6687 -3.6838 0 0
M  V30 7 C -3.336 -4.4557 0 0
M  V30 8 C -4.6658 -6.7638 0 0
M  V30 9 O -1.9986 -2.1438 0 0
M  V30 10 C 0.6687 -2.1438 0 0
M  V30 11 C 2.0024 -4.4557 0 0
M  V30 12 C -4.6658 -3.6838 0 0
M  V30 13 C -6.0033 -5.9957 0 0
M  V30 14 C 2.0024 -1.3757 0 0
M  V30 15 C 3.336 -3.6838 0 0
M  V30 16 C -6.0033 -4.4557 0 0
M  V30 17 C 3.336 -2.1438 0 0
M  V30 18 O 4.6697 -1.3757 0 0
M  V30 19 C 6.0033 -2.1438 0 0
M  V30 END ATOM
M  V30 BEGIN BOND
M  V30 1 2 1 2
M  V30 2 1 2 3
M  V30 3 1 2 4
M  V30 4 1 3 5
M  V30 5 1 3 6
M  V30 6 2 4 7
M  V30 7 1 4 8
M  V30 8 1 5 7
M  V30 9 2 5 9
M  V30 10 2 6 10
M  V30 11 1 6 11
M  V30 12 1 7 12
M  V30 13 2 8 13
M  V30 14 1 10 14
M  V30 15 2 11 15
M  V30 16 2 12 16
M  V30 17 1 13 16
M  V30 18 2 14 17
M  V30 19 1 15 17
M  V30 20 1 17 18
M  V30 21 1 18 19
M  V30 END BOND
M  V30 END CTAB
M  END
>  <ID>
222

>  <PREFERRED_NAME>
anisindione

>  <CAS_RN>
117-37-3

>  <SYNONYMS>
anisindione
andion
miradon
unidone

>  <URL>
http://drugcentral.org/drugcard/222/view

$$$$
octatropine methylbromide
  -INDIGO-05122016302D          

  0  0  0     0  0            999 V3000
M  V30 BEGIN CTAB
M  V30 COUNTS 20 21 0 0 0
M  V30 BEGIN ATOM
M  V30 1 C 615.5742 632.4788 0 0
M  V30 2 N 614.9932 631.0526 0 0 CHG=1
M  V30 3 C 613.4622 631.2191 0 0
M  V30 4 C 616.0396 630.2314 0 0 CFG=1
M  V30 5 C 617.7734 630.2603 0 0
M  V30 6 C 618.0314 628.7345 0 0 CFG=1
M  V30 7 C 617.0678 629.5348 0 0
M  V30 8 C 615.2539 629.5348 0 0 CFG=2
M  V30 9 C 614.2835 628.2051 0 0
M  V30 10 C 615.4414 628.9087 0 0
M  V30 11 O 618.8 627.4001 0 0
M  V30 12 C 620.34 627.3986 0 0
M  V30 13 C 621.1087 626.0641 0 0
M  V30 14 C 622.6487 626.0626 0 0
M  V30 15 C 623.4174 624.7282 0 0
M  V30 16 C 624.9574 624.7267 0 0
M  V30 17 C 620.3374 624.7312 0 0
M  V30 18 C 621.1061 623.3968 0 0
M  V30 19 C 620.3348 622.0639 0 0
M  V30 20 O 621.1114 628.7315 0 0
M  V30 END ATOM
M  V30 BEGIN BOND
M  V30 1 1 1 2
M  V30 2 1 2 3
M  V30 3 1 4 2
M  V30 4 1 4 5
M  V30 5 1 4 10 CFG=1
M  V30 6 1 6 5
M  V30 7 1 6 11 CFG=3
M  V30 8 1 6 7
M  V30 9 1 8 2
M  V30 10 1 8 7
M  V30 11 1 8 9 CFG=3
M  V30 12 1 10 9
M  V30 13 1 11 12
M  V30 14 1 12 13
M  V30 15 2 12 20
M  V30 16 1 13 14
M  V30 17 1 13 17
M  V30 18 1 14 15
M  V30 19 1 15 16
M  V30 20 1 17 18
M  V30 21 1 18 19
M  V30 END BOND
M  V30 END CTAB
M  END
>  <ID>
223

>  <PREFERRED_NAME>
octatropine methylbromide

>  <CAS_RN>
80-50-2

>  <SYNONYMS>
octatropine methylbromide
anisotropine methylbromide
anisotropine methobromide
anisotropine methyl bromide
valpin

>  <URL>
http://drugcentral.org/drugcard/223/view

$$$$
antazoline
  -INDIGO-05122016302D          

  0  0  0     0  0            999 V3000
M  V30 BEGIN CTAB
M  V30 COUNTS 20 22 0 0 0
M  V30 BEGIN ATOM
M  V30 1 N 0.5808 -4.4556 0 0
M  V30 2 C 0.5808 -5.9956 0 0
M  V30 3 C -0.7528 -3.6837 0 0
M  V30 4 C 1.9145 -3.6837 0 0
M  V30 5 C 1.9145 -6.7637 0 0
M  V30 6 C -2.0864 -4.4556 0 0
M  V30 7 C 1.9145 -2.1438 0 0
M  V30 8 C 3.2519 -4.4556 0 0
M  V30 9 C 1.9145 -8.3037 0 0
M  V30 10 C 3.2519 -5.9956 0 0
M  V30 11 N -3.3054 -3.5118 0 0
M  V30 12 N -2.587 -5.8963 0 0
M  V30 13 C 3.2519 -1.3757 0 0
M  V30 14 C 4.5817 -3.6837 0 0
M  V30 15 C 3.2519 -9.0756 0 0
M  V30 16 C 4.5817 -6.7637 0 0
M  V30 17 C -4.5817 -4.4556 0 0
M  V30 18 C -4.1385 -5.8963 0 0
M  V30 19 C 4.5817 -2.1438 0 0
M  V30 20 C 4.5817 -8.3037 0 0
M  V30 END ATOM
M  V30 BEGIN BOND
M  V30 1 1 1 2
M  V30 2 1 1 3
M  V30 3 1 1 4
M  V30 4 1 2 5
M  V30 5 1 3 6
M  V30 6 2 4 7
M  V30 7 1 4 8
M  V30 8 2 5 9
M  V30 9 1 5 10
M  V30 10 2 6 11
M  V30 11 1 6 12
M  V30 12 1 7 13
M  V30 13 2 8 14
M  V30 14 1 9 15
M  V30 15 2 10 16
M  V30 16 1 11 17
M  V30 17 1 12 18
M  V30 18 2 13 19
M  V30 19 1 14 19
M  V30 20 2 15 20
M  V30 21 1 16 20
M  V30 22 1 17 18
M  V30 END BOND
M  V30 END CTAB
M  END
>  <ID>
224

>  <PREFERRED_NAME>
antazoline

>  <CAS_RN>
91-75-8

>  <SYNONYMS>
antazoline mesylate
antazoline sulfate
antazoline
phenazoline
antazoline phosphate
antazoline hydrochloride
antazoline HCl

>  <URL>
http://drugcentral.org/drugcard/224/view

$$$$
phenbenzamine
  -INDIGO-05122016302D          

  0  0  0     0  0            999 V3000
M  V30 BEGIN CTAB
M  V30 COUNTS 19 20 0 0 0
M  V30 BEGIN ATOM
M  V30 1 N 0.6649 -5.9958 0 0
M  V30 2 C 0.6649 -4.4557 0 0
M  V30 3 C -0.6687 -6.7639 0 0
M  V30 4 C 1.9986 -6.7639 0 0
M  V30 5 C 1.9986 -3.6838 0 0
M  V30 6 C -2.0024 -5.9958 0 0
M  V30 7 C 1.9986 -8.3039 0 0
M  V30 8 C 3.3361 -5.9958 0 0
M  V30 9 C 1.9986 -2.1438 0 0
M  V30 10 C 3.3361 -4.4557 0 0
M  V30 11 N -3.3361 -6.7639 0 0
M  V30 12 C 3.3361 -9.0758 0 0
M  V30 13 C 4.6659 -6.7639 0 0
M  V30 14 C 3.3361 -1.3757 0 0
M  V30 15 C 4.6659 -3.6838 0 0
M  V30 16 C -4.6697 -5.9958 0 0
M  V30 17 C -3.3361 -8.3039 0 0
M  V30 18 C 4.6659 -8.3039 0 0
M  V30 19 C 4.6659 -2.1438 0 0
M  V30 END ATOM
M  V30 BEGIN BOND
M  V30 1 1 1 2
M  V30 2 1 1 3
M  V30 3 1 1 4
M  V30 4 1 2 5
M  V30 5 1 3 6
M  V30 6 2 4 7
M  V30 7 1 4 8
M  V30 8 2 5 9
M  V30 9 1 5 10
M  V30 10 1 6 11
M  V30 11 1 7 12
M  V30 12 2 8 13
M  V30 13 1 9 14
M  V30 14 2 10 15
M  V30 15 1 11 16
M  V30 16 1 11 17
M  V30 17 2 12 18
M  V30 18 1 13 18
M  V30 19 2 14 19
M  V30 20 1 15 19
M  V30 END BOND
M  V30 END CTAB
M  END
>  <ID>
225

>  <PREFERRED_NAME>
phenbenzamine

>  <CAS_RN>
961-71-7

>  <SYNONYMS>
lergitin
phenbenzamine

>  <URL>
http://drugcentral.org/drugcard/225/view

$$$$
dithranol
  -INDIGO-05122016302D          

  0  0  0     0  0            999 V3000
M  V30 BEGIN CTAB
M  V30 COUNTS 17 19 0 0 0
M  V30 BEGIN ATOM
M  V30 1 O 0.0038 -1.3757 0 0
M  V30 2 C 0.0038 -2.9156 0 0
M  V30 3 C 1.3336 -3.6837 0 0
M  V30 4 C -1.3336 -3.6837 0 0
M  V30 5 C 1.3336 -5.2237 0 0
M  V30 6 C 2.6711 -2.9156 0 0
M  V30 7 C -1.3336 -5.2237 0 0
M  V30 8 C -2.6672 -2.9156 0 0
M  V30 9 C 0.0038 -5.9956 0 0
M  V30 10 C 2.6711 -5.9956 0 0
M  V30 11 O 2.6711 -1.3757 0 0
M  V30 12 C 4.0009 -3.6837 0 0
M  V30 13 C -2.6672 -5.9956 0 0
M  V30 14 O -2.6672 -1.3757 0 0
M  V30 15 C -4.0009 -3.6837 0 0
M  V30 16 C 4.0009 -5.2237 0 0
M  V30 17 C -4.0009 -5.2237 0 0
M  V30 END ATOM
M  V30 BEGIN BOND
M  V30 1 2 1 2
M  V30 2 1 2 3
M  V30 3 1 2 4
M  V30 4 2 3 5
M  V30 5 1 3 6
M  V30 6 1 4 7
M  V30 7 2 4 8
M  V30 8 1 5 9
M  V30 9 1 5 10
M  V30 10 1 6 11
M  V30 11 2 6 12
M  V30 12 1 7 9
M  V30 13 2 7 13
M  V30 14 1 8 14
M  V30 15 1 8 15
M  V30 16 2 10 16
M  V30 17 1 12 16
M  V30 18 1 13 17
M  V30 19 2 15 17
M  V30 END BOND
M  V30 END CTAB
M  END
>  <ID>
226

>  <PREFERRED_NAME>
dithranol

>  <CAS_RN>
1143-38-0

>  <SYNONYMS>
anthralin
chrysodermol
dithranol
cigthranol

>  <URL>
http://drugcentral.org/drugcard/226/view

$$$$
apalcillin
  -INDIGO-05122016302D          

  0  0  0     0  0            999 V3000
M  V30 BEGIN CTAB
M  V30 COUNTS 37 41 0 0 0
M  V30 BEGIN ATOM
M  V30 1 N 2.5717 -6.7638 0 0
M  V30 2 C 1.2381 -5.9957 0 0
M  V30 3 C 3.9054 -5.9957 0 0 CFG=1
M  V30 4 C -0.0955 -6.7638 0 0 CFG=2
M  V30 5 O 1.2381 -4.4557 0 0
M  V30 6 C 5.4454 -5.9957 0 0 CFG=2
M  V30 7 C 3.9054 -4.4557 0 0
M  V30 8 N -1.4292 -5.9957 0 0
M  V30 9 C -0.0955 -8.3038 0 0
M  V30 10 N 5.4454 -4.4557 0 0
M  V30 11 S 8.086 -5.9957 0 0
M  V30 12 O 2.8163 -3.3666 0 0
M  V30 13 C -2.7628 -6.7638 0 0
M  V30 14 C -1.433 -9.0757 0 0
M  V30 15 C 1.2343 -9.0757 0 0
M  V30 16 C 6.7638 -3.6838 0 0 CFG=2
M  V30 17 C 8.086 -4.4557 0 0
M  V30 18 O -2.7628 -8.3038 0 0
M  V30 19 C -4.0965 -5.9957 0 0
M  V30 20 C -1.433 -10.6157 0 0
M  V30 21 C 1.2343 -10.6157 0 0
M  V30 22 C 6.7638 -2.1438 0 0
M  V30 23 C -5.4301 -6.7714 0 0
M  V30 24 C -4.0965 -4.4404 0 0
M  V30 25 C -0.0955 -11.3838 0 0
M  V30 26 O 8.0974 -1.3757 0 0
M  V30 27 O 5.4301 -1.3757 0 0
M  V30 28 O -5.4301 -8.3114 0 0
M  V30 29 C -6.7599 -5.9957 0 0
M  V30 30 N -5.4301 -3.6647 0 0
M  V30 31 C -6.7599 -4.4404 0 0
M  V30 32 N -8.0898 -6.7714 0 0
M  V30 33 C -8.0898 -3.6647 0 0
M  V30 34 C -9.4196 -5.9957 0 0
M  V30 35 C -9.4196 -4.4404 0 0
M  V30 36 C 8.856 -3.122 0 0
M  V30 37 C 9.5735 -4.8543 0 0
M  V30 END ATOM
M  V30 BEGIN BOND
M  V30 1 1 1 2
M  V30 2 1 4 2
M  V30 3 2 2 5
M  V30 4 1 3 1 CFG=3
M  V30 5 1 6 3
M  V30 6 1 3 7
M  V30 7 1 4 8 CFG=1
M  V30 8 1 4 9
M  V30 9 1 6 10
M  V30 10 1 6 11 CFG=3
M  V30 11 1 7 10
M  V30 12 2 7 12
M  V30 13 1 8 13
M  V30 14 2 9 14
M  V30 15 1 9 15
M  V30 16 1 16 10
M  V30 17 1 11 17
M  V30 18 2 13 18
M  V30 19 1 13 19
M  V30 20 1 14 20
M  V30 21 2 15 21
M  V30 22 1 16 17
M  V30 23 1 16 22 CFG=1
M  V30 24 2 19 23
M  V30 25 1 19 24
M  V30 26 2 20 25
M  V30 27 1 21 25
M  V30 28 1 22 26
M  V30 29 2 22 27
M  V30 30 1 23 28
M  V30 31 1 23 29
M  V30 32 2 24 30
M  V30 33 1 29 31
M  V30 34 2 29 32
M  V30 35 1 30 31
M  V30 36 2 31 33
M  V30 37 1 32 34
M  V30 38 1 33 35
M  V30 39 2 34 35
M  V30 40 1 17 36
M  V30 41 1 17 37
M  V30 END BOND
M  V30 END CTAB
M  END
>  <ID>
227

>  <PREFERRED_NAME>
apalcillin

>  <CAS_RN>
63469-19-2

>  <SYNONYMS>
PC-904
apalcillin sodium
apalcillin

>  <URL>
http://drugcentral.org/drugcard/227/view

$$$$
apomorphine
  -INDIGO-05122016302D          

  0  0  0     0  0            999 V3000
M  V30 BEGIN CTAB
M  V30 COUNTS 20 23 0 0 0
M  V30 BEGIN ATOM
M  V30 1 C 3.3294 -8.352 0 0
M  V30 2 N 3.3294 -6.8116 0 0
M  V30 3 C 1.9953 -6.0356 0 0 CFG=1
M  V30 4 C 4.6596 -6.0356 0 0
M  V30 5 C 1.9953 -4.4799 0 0
M  V30 6 C 0.6651 -6.8116 0 0
M  V30 7 C 4.6596 -4.4799 0 0
M  V30 8 C 0.6651 -3.7039 0 0
M  V30 9 C 3.3294 -3.7039 0 0
M  V30 10 C -0.6651 -6.0356 0 0
M  V30 11 C -0.6651 -4.4799 0 0
M  V30 12 C 0.6651 -2.152 0 0
M  V30 13 C 3.3294 -2.152 0 0
M  V30 14 C -1.9953 -6.8116 0 0
M  V30 15 C -1.9953 -3.7039 0 0
M  V30 16 C 1.9953 -1.3761 0 0
M  V30 17 C -3.3255 -6.0356 0 0
M  V30 18 O -1.9953 -2.1635 0 0
M  V30 19 C -3.3255 -4.4799 0 0
M  V30 20 O -4.6596 -3.7116 0 0
M  V30 END ATOM
M  V30 BEGIN BOND
M  V30 1 1 1 2
M  V30 2 1 3 2
M  V30 3 1 2 4
M  V30 4 1 3 5
M  V30 5 1 3 6 CFG=3
M  V30 6 1 4 7
M  V30 7 1 5 8
M  V30 8 2 5 9
M  V30 9 1 6 10
M  V30 10 1 7 9
M  V30 11 1 8 11
M  V30 12 2 8 12
M  V30 13 1 9 13
M  V30 14 1 10 11
M  V30 15 2 10 14
M  V30 16 2 11 15
M  V30 17 1 12 16
M  V30 18 2 13 16
M  V30 19 1 14 17
M  V30 20 1 15 18
M  V30 21 1 15 19
M  V30 22 2 17 19
M  V30 23 1 19 20
M  V30 END BOND
M  V30 END CTAB
M  END
>  <ID>
228

>  <PREFERRED_NAME>
apomorphine

>  <CAS_RN>
58-00-4

>  <SYNONYMS>
apomorphine
(-)-Apomorphine
apomorphin
L-Apomorphine
apomorphine hydrochloride
apomorphine hydrochloride hydrate
apomorphine hydrochloride hemihydrate
apomorphine HCl
apomorphine chloride

>  <URL>
http://drugcentral.org/drugcard/228/view

$$$$
apraclonidine
  -INDIGO-05122016302D          

  0  0  0     0  0            999 V3000
M  V30 BEGIN CTAB
M  V30 COUNTS 15 16 0 0 0
M  V30 BEGIN ATOM
M  V30 1 N -0.7528 -2.9157 0 0
M  V30 2 C 0.5808 -3.6838 0 0
M  V30 3 C -2.0865 -3.6838 0 0
M  V30 4 C 0.5808 -5.2238 0 0
M  V30 5 C 1.9145 -2.9157 0 0
M  V30 6 N -3.3093 -2.7399 0 0
M  V30 7 N -2.5871 -5.1245 0 0
M  V30 8 Cl -0.7528 -5.9957 0 0
M  V30 9 C 1.9145 -5.9957 0 0
M  V30 10 Cl 1.9145 -1.3757 0 0
M  V30 11 C 3.2482 -3.6838 0 0
M  V30 12 C -4.5818 -3.6838 0 0
M  V30 13 C -4.1386 -5.1245 0 0
M  V30 14 C 3.2482 -5.2238 0 0
M  V30 15 N 4.5818 -5.9957 0 0
M  V30 END ATOM
M  V30 BEGIN BOND
M  V30 1 1 1 2
M  V30 2 1 1 3
M  V30 3 2 2 4
M  V30 4 1 2 5
M  V30 5 2 3 6
M  V30 6 1 3 7
M  V30 7 1 4 8
M  V30 8 1 4 9
M  V30 9 1 5 10
M  V30 10 2 5 11
M  V30 11 1 6 12
M  V30 12 1 7 13
M  V30 13 2 9 14
M  V30 14 1 11 14
M  V30 15 1 12 13
M  V30 16 1 14 15
M  V30 END BOND
M  V30 END CTAB
M  END
>  <ID>
229

>  <PREFERRED_NAME>
apraclonidine

>  <CAS_RN>
66711-21-5

>  <SYNONYMS>
apraclonidine
aplonidine
lopidine
apraclonidine hydrochloride
aminoclonidine monohydrochloride
apraclonidine HCl

>  <URL>
http://drugcentral.org/drugcard/229/view

$$$$
aprepitant
  -INDIGO-05122016300D          

  0  0  0     0  0            999 V3000
M  V30 BEGIN CTAB
M  V30 COUNTS 37 40 0 0 1
M  V30 BEGIN ATOM
M  V30 1 C 0 0 0 0
M  V30 2 C 0 0 0 0 CFG=1
M  V30 3 O 0 0 0 0
M  V30 4 C 0 0 0 0 CFG=1
M  V30 5 O 0 0 0 0
M  V30 6 C 0 0 0 0
M  V30 7 C 0 0 0 0
M  V30 8 N 0 0 0 0
M  V30 9 C 0 0 0 0
M  V30 10 C 0 0 0 0
M  V30 11 N 0 0 0 0
M  V30 12 N 0 0 0 0
M  V30 13 C 0 0 0 0
M  V30 14 O 0 0 0 0
M  V30 15 N 0 0 0 0
M  V30 16 C 0 0 0 0 CFG=1
M  V30 17 C 0 0 0 0
M  V30 18 C 0 0 0 0
M  V30 19 C 0 0 0 0
M  V30 20 C 0 0 0 0
M  V30 21 F 0 0 0 0
M  V30 22 C 0 0 0 0
M  V30 23 C 0 0 0 0
M  V30 24 C 0 0 0 0
M  V30 25 C 0 0 0 0
M  V30 26 C 0 0 0 0
M  V30 27 C 0 0 0 0
M  V30 28 C 0 0 0 0
M  V30 29 C 0 0 0 0
M  V30 30 C 0 0 0 0
M  V30 31 F 0 0 0 0
M  V30 32 F 0 0 0 0
M  V30 33 F 0 0 0 0
M  V30 34 C 0 0 0 0
M  V30 35 F 0 0 0 0
M  V30 36 F 0 0 0 0
M  V30 37 F 0 0 0 0
M  V30 END ATOM
M  V30 BEGIN BOND
M  V30 1 1 1 2
M  V30 2 1 2 3
M  V30 3 1 3 4
M  V30 4 1 4 5
M  V30 5 1 5 6
M  V30 6 1 6 7
M  V30 7 1 7 8
M  V30 8 1 8 9
M  V30 9 1 9 10
M  V30 10 2 10 11
M  V30 11 1 11 12
M  V30 12 1 12 13
M  V30 13 2 13 14
M  V30 14 1 13 15
M  V30 15 1 10 15
M  V30 16 1 8 16
M  V30 17 1 4 16
M  V30 18 1 16 17
M  V30 19 2 17 18
M  V30 20 1 18 19
M  V30 21 2 19 20
M  V30 22 1 20 21
M  V30 23 1 20 22
M  V30 24 2 22 23
M  V30 25 1 17 23
M  V30 26 1 2 24
M  V30 27 2 24 25
M  V30 28 1 25 26
M  V30 29 2 26 27
M  V30 30 1 27 28
M  V30 31 2 28 29
M  V30 32 1 24 29
M  V30 33 1 28 30
M  V30 34 1 30 31
M  V30 35 1 30 32
M  V30 36 1 30 33
M  V30 37 1 26 34
M  V30 38 1 34 35
M  V30 39 1 34 36
M  V30 40 1 34 37
M  V30 END BOND
M  V30 END CTAB
M  END
>  <ID>
230

>  <PREFERRED_NAME>
aprepitant

>  <CAS_RN>
170729-80-3

>  <SYNONYMS>
emend
aprepitant
L-754030

>  <URL>
http://drugcentral.org/drugcard/230/view

$$$$
aprindine
  -INDIGO-05122016302D          

  0  0  0     0  0            999 V3000
M  V30 BEGIN CTAB
M  V30 COUNTS 24 26 0 0 0
M  V30 BEGIN ATOM
M  V30 1 N 0 -5.9957 0 0
M  V30 2 C 0 -4.4557 0 0
M  V30 3 C -1.3336 -6.7638 0 0
M  V30 4 C 1.3336 -6.7638 0 0
M  V30 5 C 1.3336 -3.6838 0 0
M  V30 6 C -1.3336 -8.3038 0 0
M  V30 7 C -2.6635 -5.9957 0 0
M  V30 8 C 1.3336 -8.3038 0 0
M  V30 9 C 2.6711 -5.9957 0 0
M  V30 10 C 2.6673 -4.4557 0 0
M  V30 11 C -4.001 -8.3038 0 0
M  V30 12 C -4.001 -6.7638 0 0
M  V30 13 C 2.6711 -9.0757 0 0
M  V30 14 C 4.001 -6.7638 0 0
M  V30 15 N 4.001 -3.6838 0 0
M  V30 16 C -5.3346 -9.0757 0 0
M  V30 17 C -5.3346 -5.9957 0 0
M  V30 18 C 4.001 -8.3038 0 0
M  V30 19 C 5.3346 -4.4557 0 0
M  V30 20 C 4.001 -2.1438 0 0
M  V30 21 C -6.6682 -8.3038 0 0
M  V30 22 C -6.6682 -6.7638 0 0
M  V30 23 C 6.6682 -3.6838 0 0
M  V30 24 C 5.3346 -1.3757 0 0
M  V30 END ATOM
M  V30 BEGIN BOND
M  V30 1 1 1 2
M  V30 2 1 1 3
M  V30 3 1 1 4
M  V30 4 1 2 5
M  V30 5 1 3 6
M  V30 6 1 3 7
M  V30 7 2 4 8
M  V30 8 1 4 9
M  V30 9 1 5 10
M  V30 10 1 6 11
M  V30 11 1 7 12
M  V30 12 1 8 13
M  V30 13 2 9 14
M  V30 14 1 10 15
M  V30 15 2 11 12
M  V30 16 1 11 16
M  V30 17 1 12 17
M  V30 18 2 13 18
M  V30 19 1 14 18
M  V30 20 1 15 19
M  V30 21 1 15 20
M  V30 22 2 16 21
M  V30 23 2 17 22
M  V30 24 1 19 23
M  V30 25 1 20 24
M  V30 26 1 21 22
M  V30 END BOND
M  V30 END CTAB
M  END
>  <ID>
231

>  <PREFERRED_NAME>
aprindine

>  <CAS_RN>
37640-71-4

>  <SYNONYMS>
aprindine
aprindin
aprinidine
aprindine hydrochloride
aprindine HCl
amidonal
fiboran

>  <URL>
http://drugcentral.org/drugcard/231/view

$$$$
aprobarbital
  -INDIGO-05122016302D          

  0  0  0     0  0            999 V3000
M  V30 BEGIN CTAB
M  V30 COUNTS 15 15 0 0 0
M  V30 BEGIN ATOM
M  V30 1 C -1.3366 -4.1665 0 0
M  V30 2 C -2.6695 -4.938 0 0
M  V30 3 C 0 -4.938 0 0
M  V30 4 C -4.0023 -4.1665 0 0
M  V30 5 C 0 -2.1425 0 0
M  V30 6 C 0 -6.477 0 0
M  V30 7 C 1.3328 -4.1665 0 0
M  V30 8 C -1.3328 -1.3748 0 0
M  V30 9 C 1.3328 -1.3748 0 0
M  V30 10 O -1.3366 -7.2447 0 0
M  V30 11 N 1.3328 -7.2447 0 0
M  V30 12 O 1.3328 -2.6275 0 0
M  V30 13 N 2.6657 -4.938 0 0
M  V30 14 C 2.6657 -6.477 0 0
M  V30 15 O 3.9985 -7.2447 0 0
M  V30 END ATOM
M  V30 BEGIN BOND
M  V30 1 1 1 2
M  V30 2 1 1 3
M  V30 3 2 2 4
M  V30 4 1 3 5
M  V30 5 1 3 6
M  V30 6 1 3 7
M  V30 7 1 5 8
M  V30 8 1 5 9
M  V30 9 2 6 10
M  V30 10 1 6 11
M  V30 11 2 7 12
M  V30 12 1 7 13
M  V30 13 1 11 14
M  V30 14 1 13 14
M  V30 15 2 14 15
M  V30 END BOND
M  V30 END CTAB
M  END
>  <ID>
232

>  <PREFERRED_NAME>
aprobarbital

>  <CAS_RN>
77-02-1

>  <SYNONYMS>
aprobarbital
allonal
allylisopropylbarbituric acid
allylisopropylmalonylurea
allylpropymal
allypropymal
aprobarbitone
isopropylallylbarbituric acid

>  <URL>
http://drugcentral.org/drugcard/232/view

$$$$
aranidipine
  -INDIGO-05122016302D          

  0  0  0     0  0            999 V3000
M  V30 BEGIN CTAB
M  V30 COUNTS 28 29 0 0 0
M  V30 BEGIN ATOM
M  V30 1 C 0.0076 -8.8465 0 0
M  V30 2 O 1.3413 -8.0784 0 0
M  V30 3 O 0.0076 -10.3865 0 0
M  V30 4 C -1.326 -8.0784 0 0
M  V30 5 C 2.6749 -8.8465 0 0
M  V30 6 C -1.326 -6.5384 0 0 CFG=1
M  V30 7 C -2.6635 -8.8465 0 0
M  V30 8 C 4.0086 -8.0784 0 0
M  V30 9 C -2.6635 -5.7664 0 0
M  V30 10 C 0.9133 -5.2429 0 0
M  V30 11 C -2.6635 -10.3865 0 0
M  V30 12 N -3.9933 -8.0784 0 0
M  V30 13 C 5.3423 -8.8465 0 0
M  V30 14 O 4.0086 -6.5384 0 0
M  V30 15 C -2.6597 -2.9692 0 0
M  V30 16 C -3.9933 -6.5384 0 0
M  V30 17 C 0.9133 -3.7067 0 0
M  V30 18 C 2.247 -6.0149 0 0
M  V30 19 O -3.9972 -2.2011 0 0
M  V30 20 O -1.326 -2.2011 0 0
M  V30 21 C -5.327 -5.7664 0 0
M  V30 22 N -0.4089 -2.9157 0 0 CHG=1
M  V30 23 C 2.247 -2.9348 0 0
M  V30 24 C 3.5806 -5.2468 0 0
M  V30 25 C -5.3423 -2.9501 0 0
M  V30 26 O -1.7426 -3.6838 0 0
M  V30 27 O -0.4089 -1.3757 0 0 CHG=-1
M  V30 28 C 3.5806 -3.7029 0 0
M  V30 END ATOM
M  V30 BEGIN BOND
M  V30 1 1 1 2
M  V30 2 2 1 3
M  V30 3 1 1 4
M  V30 4 1 2 5
M  V30 5 1 4 6
M  V30 6 2 4 7
M  V30 7 1 5 8
M  V30 8 1 6 9
M  V30 9 1 6 10 CFG=1
M  V30 10 1 7 11
M  V30 11 1 7 12
M  V30 12 1 8 13
M  V30 13 2 8 14
M  V30 14 1 9 15
M  V30 15 2 9 16
M  V30 16 2 10 17
M  V30 17 1 10 18
M  V30 18 1 12 16
M  V30 19 1 15 19
M  V30 20 2 15 20
M  V30 21 1 16 21
M  V30 22 1 17 22
M  V30 23 1 17 23
M  V30 24 2 18 24
M  V30 25 1 19 25
M  V30 26 2 22 26
M  V30 27 1 22 27
M  V30 28 2 23 28
M  V30 29 1 24 28
M  V30 END BOND
M  V30 BEGIN COLLECTION
M  V30 MDLV30/STERAC1 ATOMS=(1 6)
M  V30 END COLLECTION
M  V30 END CTAB
M  END
>  <ID>
234

>  <PREFERRED_NAME>
aranidipine

>  <CAS_RN>
86780-90-7

>  <SYNONYMS>
aranidipine
sapresta

>  <URL>
http://drugcentral.org/drugcard/234/view

$$$$
arbekacin
  -INDIGO-05122016302D          

  0  0  0     0  0            999 V3000
M  V30 BEGIN CTAB
M  V30 COUNTS 38 40 0 0 0
M  V30 BEGIN ATOM
M  V30 1 O 1.4445 -8.7892 0 0
M  V30 2 C 0.1108 -9.5611 0 0 CFG=1
M  V30 3 C 1.4445 -5.9958 0 0 CFG=1
M  V30 4 C 0.1108 -11.1011 0 0 CFG=2
M  V30 5 C -1.2228 -8.7892 0 0 CFG=1
M  V30 6 O 2.7743 -5.2238 0 0
M  V30 7 C 0.1108 -5.2277 0 0 CFG=2
M  V30 8 N 1.4445 -11.8692 0 0
M  V30 9 C -1.2228 -11.8692 0 0
M  V30 10 O -1.2228 -7.2492 0 0
M  V30 11 C -2.5565 -9.5611 0 0 CFG=1
M  V30 12 C 2.7781 -3.6876 0 0 CFG=2
M  V30 13 O -1.2228 -5.9958 0 0
M  V30 14 C 0.1108 -3.6838 0 0 CFG=2
M  V30 15 C 2.7781 -11.1011 0 0
M  V30 16 C -2.5565 -11.1011 0 0 CFG=1
M  V30 17 O -3.8902 -8.7892 0 0
M  V30 18 C 4.1118 -2.9157 0 0
M  V30 19 C 1.4407 -2.9157 0 0 CFG=2
M  V30 20 N -1.2228 -2.9157 0 0
M  V30 21 C 4.1118 -11.8692 0 0 CFG=2
M  V30 22 O 2.7781 -9.5611 0 0
M  V30 23 N -3.8902 -11.8692 0 0
M  V30 24 C -5.4493 -9.6948 0 0 CFG=1
M  V30 25 O 5.4416 -3.6876 0 0
M  V30 26 O 1.4407 -1.3757 0 0
M  V30 27 C 5.4455 -11.1011 0 0
M  V30 28 O 4.1118 -13.4092 0 0
M  V30 29 O -5.4493 -11.2348 0 0
M  V30 30 C -6.7791 -8.9267 0 0 CFG=2
M  V30 31 C 6.7791 -11.8692 0 0
M  V30 32 C -6.7791 -12.003 0 0 CFG=2
M  V30 33 N -6.7791 -7.3867 0 0
M  V30 34 C -8.1166 -9.6948 0 0
M  V30 35 N 8.1128 -11.1011 0 0
M  V30 36 C -6.7791 -13.543 0 0
M  V30 37 C -8.1166 -11.2348 0 0
M  V30 38 N -8.1128 -14.3149 0 0
M  V30 END ATOM
M  V30 BEGIN BOND
M  V30 1 1 3 1 CFG=3
M  V30 2 1 2 1 CFG=1
M  V30 3 1 2 4
M  V30 4 1 5 2
M  V30 5 1 3 6
M  V30 6 1 7 3
M  V30 7 1 4 8 CFG=3
M  V30 8 1 4 9
M  V30 9 1 5 10 CFG=3
M  V30 10 1 11 5
M  V30 11 1 12 6
M  V30 12 1 7 13 CFG=3
M  V30 13 1 14 7
M  V30 14 1 8 15
M  V30 15 1 16 9
M  V30 16 1 16 11
M  V30 17 1 11 17 CFG=1
M  V30 18 1 12 18 CFG=1
M  V30 19 1 19 12
M  V30 20 1 19 14
M  V30 21 1 14 20 CFG=1
M  V30 22 1 21 15
M  V30 23 2 15 22
M  V30 24 1 16 23 CFG=3
M  V30 25 1 24 17 CFG=1
M  V30 26 1 18 25
M  V30 27 1 19 26 CFG=3
M  V30 28 1 21 27
M  V30 29 1 21 28 CFG=3
M  V30 30 1 24 29
M  V30 31 1 30 24
M  V30 32 1 27 31
M  V30 33 1 32 29
M  V30 34 1 30 33 CFG=1
M  V30 35 1 30 34
M  V30 36 1 31 35
M  V30 37 1 32 36 CFG=3
M  V30 38 1 32 37
M  V30 39 1 34 37
M  V30 40 1 36 38
M  V30 END BOND
M  V30 END CTAB
M  END
>  <ID>
235

>  <PREFERRED_NAME>
arbekacin

>  <CAS_RN>
51025-85-5

>  <SYNONYMS>
arbekacin
AHB-DKB
HABA-DKB
habekacin

>  <URL>
http://drugcentral.org/drugcard/235/view

$$$$
arbutamine
  -INDIGO-05122016302D          

  0  0  0     0  0            999 V3000
M  V30 BEGIN CTAB
M  V30 COUNTS 23 24 0 0 0
M  V30 BEGIN ATOM
M  V30 1 C -4.0073 -2.9175 0 0 CFG=2
M  V30 2 C -2.6728 -3.6861 0 0
M  V30 3 O -4.0073 -1.3766 0 0
M  V30 4 C -5.3418 -3.6861 0 0
M  V30 5 N -1.3383 -2.9175 0 0
M  V30 6 C -5.3418 -5.2271 0 0
M  V30 7 C -6.6801 -2.9175 0 0
M  V30 8 C -0.0038 -3.6861 0 0
M  V30 9 C -6.6801 -5.9995 0 0
M  V30 10 C -8.0108 -3.6861 0 0
M  V30 11 C 1.3307 -2.9175 0 0
M  V30 12 O -6.6801 -7.5405 0 0
M  V30 13 C -8.0108 -5.2271 0 0
M  V30 14 C 2.6652 -3.6861 0 0
M  V30 15 O -9.3453 -5.9995 0 0
M  V30 16 C 3.9997 -2.9175 0 0
M  V30 17 C 5.3342 -3.6861 0 0
M  V30 18 C 5.3342 -5.2271 0 0
M  V30 19 C 6.6725 -2.9175 0 0
M  V30 20 C 6.6725 -5.9995 0 0
M  V30 21 C 8.0031 -3.6861 0 0
M  V30 22 C 8.0031 -5.2271 0 0
M  V30 23 O 9.3415 -5.9995 0 0
M  V30 END ATOM
M  V30 BEGIN BOND
M  V30 1 1 1 2
M  V30 2 1 1 3 CFG=1
M  V30 3 1 1 4
M  V30 4 1 2 5
M  V30 5 2 4 6
M  V30 6 1 4 7
M  V30 7 1 5 8
M  V30 8 1 6 9
M  V30 9 2 7 10
M  V30 10 1 8 11
M  V30 11 1 9 12
M  V30 12 2 9 13
M  V30 13 1 10 13
M  V30 14 1 11 14
M  V30 15 1 13 15
M  V30 16 1 14 16
M  V30 17 1 16 17
M  V30 18 2 17 18
M  V30 19 1 17 19
M  V30 20 1 18 20
M  V30 21 2 19 21
M  V30 22 2 20 22
M  V30 23 1 21 22
M  V30 24 1 22 23
M  V30 END BOND
M  V30 END CTAB
M  END
>  <ID>
237

>  <PREFERRED_NAME>
arbutamine

>  <CAS_RN>
128470-16-6

>  <SYNONYMS>
genesa
arbutamine
arbutamine hydrochloride
arbutamine HCl

>  <URL>
http://drugcentral.org/drugcard/237/view

$$$$
argatroban
  -INDIGO-05122016302D          

  0  0  0     0  0            999 V3000
M  V30 BEGIN CTAB
M  V30 COUNTS 35 37 0 0 1
M  V30 BEGIN ATOM
M  V30 1 C -9.5974 6.6684 0 0
M  V30 2 C -8.0574 6.6684 0 0 CFG=2
M  V30 3 C -7.2874 5.3347 0 0
M  V30 4 C -5.7474 5.3347 0 0
M  V30 5 N -4.9774 6.6684 0 0
M  V30 6 C -5.7474 8.0021 0 0 CFG=2
M  V30 7 C -7.2874 8.0021 0 0
M  V30 8 C -4.9774 9.3358 0 0
M  V30 9 O -5.7474 10.6694 0 0
M  V30 10 O -3.4374 9.3358 0 0
M  V30 11 C -3.4374 6.6684 0 0
M  V30 12 O -2.6674 8.0021 0 0
M  V30 13 C -2.6674 5.3347 0 0 CFG=2
M  V30 14 C -3.4374 4.001 0 0
M  V30 15 C -4.9774 4.001 0 0
M  V30 16 C -5.7474 2.6674 0 0
M  V30 17 N -7.2874 2.6674 0 0
M  V30 18 C -8.0574 1.3337 0 0
M  V30 19 N -9.5974 1.3337 0 0
M  V30 20 N -7.2874 -0 0 0
M  V30 21 N -1.1274 5.3347 0 0
M  V30 22 S -0.3574 4.001 0 0
M  V30 23 O 0.4126 2.6674 0 0
M  V30 24 O -1.691 3.231 0 0
M  V30 25 C 0.9763 4.771 0 0
M  V30 26 C 2.31 4.001 0 0
M  V30 27 C 3.6437 4.771 0 0
M  V30 28 C 3.6437 6.311 0 0
M  V30 29 C 2.31 7.081 0 0
M  V30 30 C 0.9763 6.311 0 0
M  V30 31 N -0.3574 7.081 0 0
M  V30 32 C -0.3574 8.621 0 0
M  V30 33 C 0.9763 9.391 0 0 CFG=2
M  V30 34 C 0.9763 10.931 0 0
M  V30 35 C 2.31 8.621 0 0
M  V30 END ATOM
M  V30 BEGIN BOND
M  V30 1 1 2 1 CFG=1
M  V30 2 1 2 3
M  V30 3 1 3 4
M  V30 4 1 4 5
M  V30 5 1 5 6
M  V30 6 1 6 7
M  V30 7 1 2 7
M  V30 8 1 6 8 CFG=3
M  V30 9 1 8 9
M  V30 10 2 8 10
M  V30 11 1 5 11
M  V30 12 2 11 12
M  V30 13 1 11 13
M  V30 14 1 13 14
M  V30 15 1 14 15
M  V30 16 1 15 16
M  V30 17 1 16 17
M  V30 18 1 17 18
M  V30 19 2 18 19
M  V30 20 1 18 20
M  V30 21 1 13 21 CFG=1
M  V30 22 1 21 22
M  V30 23 2 22 23
M  V30 24 2 22 24
M  V30 25 1 22 25
M  V30 26 2 25 26
M  V30 27 1 26 27
M  V30 28 2 27 28
M  V30 29 1 28 29
M  V30 30 2 29 30
M  V30 31 1 25 30
M  V30 32 1 30 31
M  V30 33 1 31 32
M  V30 34 1 32 33
M  V30 35 1 33 34 CFG=3
M  V30 36 1 33 35
M  V30 37 1 29 35
M  V30 END BOND
M  V30 BEGIN COLLECTION
M  V30 MDLV30/STERAC1 ATOMS=(1 33)
M  V30 END COLLECTION
M  V30 END CTAB
M  END
>  <ID>
239

>  <PREFERRED_NAME>
argatroban

>  <CAS_RN>
74863-84-6

>  <SYNONYMS>
argatroban
argatroban sodium
argatroban hydrate
novastan
argatroban monohydrate

>  <URL>
http://drugcentral.org/drugcard/239/view

$$$$
aripiprazole
  -INDIGO-05122016302D          

  0  0  0     0  0            999 V3000
M  V30 BEGIN CTAB
M  V30 COUNTS 30 33 0 0 0
M  V30 BEGIN ATOM
M  V30 1 O 3.3437 -1.3795 0 0
M  V30 2 C 2.01 -2.1514 0 0
M  V30 3 C 4.6773 -2.1514 0 0
M  V30 4 C 0.6764 -1.3795 0 0
M  V30 5 C 6.0072 -1.3757 0 0
M  V30 6 C 4.6773 -3.7029 0 0
M  V30 7 C -0.6611 -2.1514 0 0
M  V30 8 C 7.337 -2.1514 0 0
M  V30 9 C 6.0072 -4.4786 0 0
M  V30 10 C -1.9947 -1.3795 0 0
M  V30 11 C 7.337 -3.7029 0 0
M  V30 12 N 8.6668 -1.3757 0 0
M  V30 13 N -3.3284 -2.1514 0 0
M  V30 14 C 8.6668 -4.4786 0 0
M  V30 15 C 9.9966 -2.1514 0 0
M  V30 16 C -3.3284 -3.6914 0 0
M  V30 17 C -4.6582 -1.3795 0 0
M  V30 18 C 9.9966 -3.7029 0 0
M  V30 19 O 11.3303 -1.3795 0 0
M  V30 20 C -4.6582 -4.4595 0 0
M  V30 21 C -5.9957 -2.1514 0 0
M  V30 22 N -5.9957 -3.6914 0 0
M  V30 23 C -7.3293 -4.4595 0 0
M  V30 24 C -8.6591 -3.6914 0 0
M  V30 25 C -7.3293 -5.9995 0 0
M  V30 26 Cl -8.6591 -2.1514 0 0
M  V30 27 C -9.9966 -4.4595 0 0
M  V30 28 C -8.6591 -6.7714 0 0
M  V30 29 Cl -11.3303 -3.6914 0 0
M  V30 30 C -9.9966 -5.9995 0 0
M  V30 END ATOM
M  V30 BEGIN BOND
M  V30 1 1 1 2
M  V30 2 1 1 3
M  V30 3 1 2 4
M  V30 4 1 3 5
M  V30 5 2 3 6
M  V30 6 1 4 7
M  V30 7 2 5 8
M  V30 8 1 6 9
M  V30 9 1 7 10
M  V30 10 1 8 11
M  V30 11 1 8 12
M  V30 12 2 9 11
M  V30 13 1 10 13
M  V30 14 1 11 14
M  V30 15 1 12 15
M  V30 16 1 13 16
M  V30 17 1 13 17
M  V30 18 1 14 18
M  V30 19 1 15 18
M  V30 20 2 15 19
M  V30 21 1 16 20
M  V30 22 1 17 21
M  V30 23 1 20 22
M  V30 24 1 21 22
M  V30 25 1 22 23
M  V30 26 2 23 24
M  V30 27 1 23 25
M  V30 28 1 24 26
M  V30 29 1 24 27
M  V30 30 2 25 28
M  V30 31 1 27 29
M  V30 32 2 27 30
M  V30 33 1 28 30
M  V30 END BOND
M  V30 END CTAB
M  END
>  <ID>
242

>  <PREFERRED_NAME>
aripiprazole

>  <CAS_RN>
129722-12-9

>  <SYNONYMS>
aripiprazole hydrate
aripiprazole
abilify
arpizol
pripiprazole
OPC-14597

>  <URL>
http://drugcentral.org/drugcard/242/view

$$$$
arotinolol
  -INDIGO-05122016302D          

  0  0  0     0  0            999 V3000
M  V30 BEGIN CTAB
M  V30 COUNTS 23 24 0 0 0
M  V30 BEGIN ATOM
M  V30 1 C -7.9331 -2.9157 0 0
M  V30 2 N -9.2667 -3.6838 0 0
M  V30 3 O -7.9331 -1.3757 0 0
M  V30 4 C -6.5994 -3.6838 0 0
M  V30 5 S -5.3231 -2.7399 0 0
M  V30 6 C -6.1561 -5.1244 0 0
M  V30 7 C -4.1041 -3.6838 0 0
M  V30 8 C -4.6047 -5.1244 0 0
M  V30 9 C -2.5641 -3.6838 0 0
M  V30 10 N -1.3451 -4.6276 0 0
M  V30 11 C -2.0673 -2.2431 0 0
M  V30 12 C -0.0688 -3.6838 0 0
M  V30 13 S -0.512 -2.2431 0 0
M  V30 14 S 1.2649 -4.4557 0 0
M  V30 15 C 2.5985 -3.6838 0 0
M  V30 16 C 3.9322 -4.4557 0 0 CFG=2
M  V30 17 C 5.2658 -3.6838 0 0
M  V30 18 O 3.9322 -5.9957 0 0
M  V30 19 N 6.5994 -4.4557 0 0
M  V30 20 C 7.9331 -3.6838 0 0
M  V30 21 C 9.2667 -4.4557 0 0
M  V30 22 C 7.9331 -2.1438 0 0
M  V30 23 C 9.2667 -2.9157 0 0
M  V30 END ATOM
M  V30 BEGIN BOND
M  V30 1 1 1 2
M  V30 2 2 1 3
M  V30 3 1 1 4
M  V30 4 1 4 5
M  V30 5 2 4 6
M  V30 6 1 5 7
M  V30 7 1 6 8
M  V30 8 2 7 8
M  V30 9 1 7 9
M  V30 10 1 9 10
M  V30 11 2 9 11
M  V30 12 2 10 12
M  V30 13 1 11 13
M  V30 14 1 12 13
M  V30 15 1 12 14
M  V30 16 1 14 15
M  V30 17 1 15 16
M  V30 18 1 16 17
M  V30 19 1 16 18 CFG=3
M  V30 20 1 17 19
M  V30 21 1 19 20
M  V30 22 1 20 21
M  V30 23 1 20 22
M  V30 24 1 20 23
M  V30 END BOND
M  V30 BEGIN COLLECTION
M  V30 MDLV30/STERAC1 ATOMS=(1 16)
M  V30 END COLLECTION
M  V30 END CTAB
M  END
>  <ID>
243

>  <PREFERRED_NAME>
arotinolol

>  <CAS_RN>
68377-92-4

>  <SYNONYMS>
arotinolol
arotinolol hydrochloride
arotinolol HCl

>  <URL>
http://drugcentral.org/drugcard/243/view

$$$$
arsenic trioxide
  -INDIGO-05122016300D          

  0  0  0     0  0            999 V3000
M  V30 BEGIN CTAB
M  V30 COUNTS 5 4 0 0 0
M  V30 BEGIN ATOM
M  V30 1 O 0 0 0 0
M  V30 2 As 0 0 0 0
M  V30 3 O 0 0 0 0
M  V30 4 As 0 0 0 0
M  V30 5 O 0 0 0 0
M  V30 END ATOM
M  V30 BEGIN BOND
M  V30 1 2 1 2
M  V30 2 1 2 3
M  V30 3 1 3 4
M  V30 4 2 4 5
M  V30 END BOND
M  V30 END CTAB
M  END
>  <ID>
244

>  <PREFERRED_NAME>
arsenic trioxide

>  <CAS_RN>
1327-53-3

>  <SYNONYMS>
trisenox
arsenic trioxide
arsenic oxide
arsenious oxide
arsenious trioxide
white arsenic

>  <URL>
http://drugcentral.org/drugcard/244/view

$$$$
artemether
  -INDIGO-05122016302D          

  0  0  0     0  0            999 V3000
M  V30 BEGIN CTAB
M  V30 COUNTS 21 24 0 0 0
M  V30 BEGIN ATOM
M  V30 1 C -0.7187 -9.9117 0 0
M  V30 2 C -0.7187 -8.4988 0 0 CFG=2
M  V30 3 C 0.6171 -7.7275 0 0 CFG=1
M  V30 4 C -2.0546 -7.731 0 0 CFG=1
M  V30 5 C 0.6101 -6.1777 0 0 CFG=1
M  V30 6 C 1.9494 -8.4918 0 0
M  V30 7 O -3.2782 -8.4357 0 0
M  V30 8 O -2.0546 -6.1848 0 0
M  V30 9 C -0.7258 -5.4099 0 0 CFG=2
M  V30 10 C 1.9424 -5.4099 0 0 CFG=1
M  V30 11 O 0.0456 -4.7578 0 0
M  V30 12 C 3.2817 -7.7204 0 0
M  V30 13 C -4.5053 -7.731 0 0
M  V30 14 O -0.7258 -3.8672 0 0
M  V30 15 C 1.9424 -3.8672 0 0
M  V30 16 C 3.2817 -6.1777 0 0 CFG=1
M  V30 17 O 0.9116 -3.6989 0 0
M  V30 18 C -0.1368 -2.4438 0 0 CFG=2
M  V30 19 C 1.4094 -2.4438 0 0
M  V30 20 C 4.5053 -5.473 0 0
M  V30 21 C -0.9081 -1.2622 0 0
M  V30 END ATOM
M  V30 BEGIN BOND
M  V30 1 1 2 1 CFG=1
M  V30 2 1 3 2
M  V30 3 1 2 4
M  V30 4 1 5 3
M  V30 5 1 3 6 CFG=1
M  V30 6 1 4 7 CFG=1
M  V30 7 1 4 8
M  V30 8 1 5 9
M  V30 9 1 10 5
M  V30 10 1 5 11 CFG=3
M  V30 11 1 6 12
M  V30 12 1 7 13
M  V30 13 1 9 8 CFG=3
M  V30 14 1 9 14
M  V30 15 1 10 15 CFG=1
M  V30 16 1 10 16
M  V30 17 1 11 17
M  V30 18 1 16 12
M  V30 19 1 18 14
M  V30 20 1 15 19
M  V30 21 1 16 20 CFG=3
M  V30 22 1 18 17
M  V30 23 1 18 19
M  V30 24 1 18 21 CFG=3
M  V30 END BOND
M  V30 END CTAB
M  END
>  <ID>
245

>  <PREFERRED_NAME>
artemether

>  <CAS_RN>
71963-77-4

>  <SYNONYMS>
artemether
artemos
artenam
artesaph
dihydroartemisinin methyl ether
falcidol
gvither
malartem
beta-Artemether

>  <URL>
http://drugcentral.org/drugcard/245/view

$$$$
artemotil
  -INDIGO-05122016302D          

  0  0  0     0  0            999 V3000
M  V30 BEGIN CTAB
M  V30 COUNTS 22 25 0 0 0
M  V30 BEGIN ATOM
M  V30 1 C -0.1121 -9.9068 0 0
M  V30 2 C -0.1121 -8.4946 0 0 CFG=2
M  V30 3 C 1.223 -7.7236 0 0 CFG=1
M  V30 4 C -1.4473 -7.7271 0 0 CFG=1
M  V30 5 C 1.2195 -6.1747 0 0 CFG=1
M  V30 6 C 2.5547 -8.4876 0 0
M  V30 7 O -2.6703 -8.4315 0 0
M  V30 8 O -1.4473 -6.1817 0 0
M  V30 9 C -0.1156 -5.4073 0 0 CFG=2
M  V30 10 C 2.5512 -5.4073 0 0 CFG=1
M  V30 11 O 0.6518 -4.7554 0 0
M  V30 12 C 3.8899 -7.7166 0 0
M  V30 13 C -3.8934 -7.7271 0 0
M  V30 14 O -0.1156 -3.8653 0 0
M  V30 15 C 2.5512 -3.8653 0 0
M  V30 16 C 3.8899 -6.1747 0 0 CFG=1
M  V30 17 O 1.5174 -3.6971 0 0
M  V30 18 C -5.1164 -8.4315 0 0
M  V30 19 C 0.4696 -2.4426 0 0 CFG=2
M  V30 20 C 2.015 -2.4426 0 0
M  V30 21 C 5.1129 -5.4703 0 0
M  V30 22 C -0.2979 -1.2616 0 0
M  V30 END ATOM
M  V30 BEGIN BOND
M  V30 1 1 2 1 CFG=1
M  V30 2 1 3 2
M  V30 3 1 2 4
M  V30 4 1 5 3
M  V30 5 1 3 6 CFG=1
M  V30 6 1 4 7 CFG=1
M  V30 7 1 4 8
M  V30 8 1 5 9
M  V30 9 1 10 5
M  V30 10 1 5 11 CFG=3
M  V30 11 1 6 12
M  V30 12 1 7 13
M  V30 13 1 9 8 CFG=3
M  V30 14 1 9 14
M  V30 15 1 10 15 CFG=1
M  V30 16 1 10 16
M  V30 17 1 11 17
M  V30 18 1 16 12
M  V30 19 1 13 18
M  V30 20 1 19 14
M  V30 21 1 15 20
M  V30 22 1 16 21 CFG=3
M  V30 23 1 19 17
M  V30 24 1 19 20
M  V30 25 1 19 22 CFG=3
M  V30 END BOND
M  V30 END CTAB
M  END
>  <ID>
246

>  <PREFERRED_NAME>
artemotil

>  <CAS_RN>
75887-54-6

>  <SYNONYMS>
artemotil
arteether
dihydroartemisinin ethyl ether
dihydroqinghaosu ethyl ether

>  <URL>
http://drugcentral.org/drugcard/246/view

$$$$
artesunate
  -INDIGO-05122016302D          

  0  0  0     0  0            999 V3000
M  V30 BEGIN CTAB
M  V30 COUNTS 27 30 0 0 0
M  V30 BEGIN ATOM
M  V30 1 C 1.7311 -9.9264 0 0
M  V30 2 C 1.7311 -8.5113 0 0 CFG=2
M  V30 3 C 3.0689 -7.7388 0 0 CFG=1
M  V30 4 C 0.3933 -7.7423 0 0 CFG=2
M  V30 5 C 3.0618 -6.1868 0 0 CFG=1
M  V30 6 C 4.4031 -8.5043 0 0
M  V30 7 O -0.8322 -8.4481 0 0
M  V30 8 O 0.3933 -6.1939 0 0
M  V30 9 C 1.724 -5.4179 0 0 CFG=2
M  V30 10 C 4.3961 -5.4179 0 0 CFG=1
M  V30 11 O 2.4965 -4.7648 0 0
M  V30 12 C 5.7374 -7.7318 0 0
M  V30 13 C -2.0576 -7.7423 0 0
M  V30 14 O 1.724 -3.8729 0 0
M  V30 15 C 4.3961 -3.8729 0 0
M  V30 16 C 5.7374 -6.1868 0 0 CFG=1
M  V30 17 O 3.3638 -3.7044 0 0
M  V30 18 C -3.283 -8.4481 0 0
M  V30 19 O -2.0576 -6.3273 0 0
M  V30 20 C 2.3139 -2.4474 0 0 CFG=2
M  V30 21 C 3.8624 -2.4474 0 0
M  V30 22 C 6.9628 -5.4811 0 0
M  V30 23 C -4.512 -7.7423 0 0
M  V30 24 C 1.5415 -1.2641 0 0
M  V30 25 C -5.7374 -8.4481 0 0
M  V30 26 O -6.9628 -7.7423 0 0
M  V30 27 O -5.7374 -9.8632 0 0
M  V30 END ATOM
M  V30 BEGIN BOND
M  V30 1 1 2 1 CFG=1
M  V30 2 1 3 2
M  V30 3 1 2 4
M  V30 4 1 5 3
M  V30 5 1 3 6 CFG=1
M  V30 6 1 4 7 CFG=3
M  V30 7 1 4 8
M  V30 8 1 5 9
M  V30 9 1 10 5
M  V30 10 1 5 11 CFG=3
M  V30 11 1 6 12
M  V30 12 1 7 13
M  V30 13 1 9 8 CFG=3
M  V30 14 1 9 14
M  V30 15 1 10 15 CFG=1
M  V30 16 1 10 16
M  V30 17 1 11 17
M  V30 18 1 16 12
M  V30 19 1 13 18
M  V30 20 2 13 19
M  V30 21 1 20 14
M  V30 22 1 15 21
M  V30 23 1 16 22 CFG=3
M  V30 24 1 18 23
M  V30 25 1 20 17
M  V30 26 1 20 21
M  V30 27 1 20 24 CFG=3
M  V30 28 1 23 25
M  V30 29 1 25 26
M  V30 30 2 25 27
M  V30 END BOND
M  V30 END CTAB
M  END
>  <ID>
247

>  <PREFERRED_NAME>
artesunate

>  <CAS_RN>
88495-63-0

>  <SYNONYMS>
artesunate
arinate
arsuamoon
arsumax
artesunic acid
cosunate
dihydroqinghasu hemsuccinate

>  <URL>
http://drugcentral.org/drugcard/247/view

$$$$
aspoxicillin
  -INDIGO-05122016302D          

  0  0  0     0  0            999 V3000
M  V30 BEGIN CTAB
M  V30 COUNTS 34 36 0 0 0
M  V30 BEGIN ATOM
M  V30 1 N 0.5732 -5.9957 0 0
M  V30 2 C -0.7604 -6.7638 0 0
M  V30 3 C 1.9068 -6.7638 0 0 CFG=1
M  V30 4 C -2.0941 -5.9957 0 0 CFG=2
M  V30 5 O -0.7604 -8.3038 0 0
M  V30 6 C 3.4469 -6.7638 0 0 CFG=2
M  V30 7 C 1.9068 -8.3038 0 0
M  V30 8 N -2.0941 -4.4557 0 0
M  V30 9 C -3.4278 -6.7638 0 0
M  V30 10 N 3.4469 -8.3038 0 0
M  V30 11 S 4.7691 -5.9957 0 0
M  V30 12 O 0.8178 -9.3929 0 0
M  V30 13 C -3.4278 -3.6838 0 0
M  V30 14 C -3.4278 -8.3038 0 0
M  V30 15 C -4.7576 -5.9957 0 0
M  V30 16 C 6.0874 -8.3038 0 0 CFG=2
M  V30 17 C 6.0874 -6.7638 0 0
M  V30 18 C -3.4278 -2.1438 0 0 CFG=1
M  V30 19 O -4.7576 -4.4557 0 0
M  V30 20 C -4.7576 -9.0757 0 0
M  V30 21 C -6.0951 -6.7638 0 0
M  V30 22 C 7.4211 -9.0757 0 0
M  V30 23 C -4.7576 -1.3757 0 0
M  V30 24 N -2.0941 -1.3757 0 0
M  V30 25 C -6.0951 -8.3038 0 0
M  V30 26 O 8.7547 -8.3038 0 0
M  V30 27 O 7.4211 -10.6157 0 0
M  V30 28 C -6.0913 -2.1438 0 0
M  V30 29 O -7.4287 -9.0757 0 0
M  V30 30 N -7.4249 -1.3757 0 0
M  V30 31 O -6.0913 -3.6838 0 0
M  V30 32 C -8.7586 -2.1438 0 0
M  V30 33 C 6.8574 -5.4301 0 0
M  V30 34 C 7.575 -7.1624 0 0
M  V30 END ATOM
M  V30 BEGIN BOND
M  V30 1 1 1 2
M  V30 2 1 4 2
M  V30 3 2 2 5
M  V30 4 1 3 1 CFG=1
M  V30 5 1 6 3
M  V30 6 1 3 7
M  V30 7 1 4 8 CFG=1
M  V30 8 1 4 9
M  V30 9 1 6 10
M  V30 10 1 6 11 CFG=1
M  V30 11 1 7 10
M  V30 12 2 7 12
M  V30 13 1 8 13
M  V30 14 2 9 14
M  V30 15 1 9 15
M  V30 16 1 16 10
M  V30 17 1 11 17
M  V30 18 2 13 19
M  V30 19 1 14 20
M  V30 20 2 15 21
M  V30 21 1 16 17
M  V30 22 1 16 22 CFG=3
M  V30 23 1 18 13
M  V30 24 1 18 23
M  V30 25 1 18 24 CFG=1
M  V30 26 2 20 25
M  V30 27 1 21 25
M  V30 28 1 22 26
M  V30 29 2 22 27
M  V30 30 1 23 28
M  V30 31 1 25 29
M  V30 32 1 28 30
M  V30 33 2 28 31
M  V30 34 1 30 32
M  V30 35 1 17 33
M  V30 36 1 17 34
M  V30 END BOND
M  V30 END CTAB
M  END
>  <ID>
248

>  <PREFERRED_NAME>
aspoxicillin

>  <CAS_RN>
63358-49-6

>  <SYNONYMS>
aspoxicillin

>  <URL>
http://drugcentral.org/drugcard/248/view

$$$$
astemizole
  -INDIGO-05122016302D          

  0  0  0     0  0            999 V3000
M  V30 BEGIN CTAB
M  V30 COUNTS 34 38 0 0 0
M  V30 BEGIN ATOM
M  V30 1 C -5.3345 -4.4556 0 0
M  V30 2 N -5.3345 -5.9956 0 0
M  V30 3 C -6.6681 -3.6837 0 0
M  V30 4 C -6.672 -6.7637 0 0
M  V30 5 C -4.0047 -6.7637 0 0
M  V30 6 C -6.6681 -2.1438 0 0
M  V30 7 C -8.0018 -4.4556 0 0
M  V30 8 C -6.672 -8.3037 0 0
M  V30 9 C -8.0056 -5.9956 0 0
M  V30 10 N -2.6711 -5.9956 0 0
M  V30 11 N -4.0047 -8.3037 0 0
M  V30 12 C -8.0018 -1.3757 0 0
M  V30 13 C -9.3354 -3.6837 0 0
M  V30 14 C -8.0056 -9.0755 0 0
M  V30 15 C -9.3392 -6.7637 0 0
M  V30 16 C -1.3375 -6.7637 0 0
M  V30 17 C -9.3354 -2.1438 0 0
M  V30 18 C -9.3392 -8.3037 0 0
M  V30 19 C -1.3375 -8.3037 0 0
M  V30 20 C 0 -5.9956 0 0
M  V30 21 F -10.669 -1.3757 0 0
M  V30 22 C 0 -9.0755 0 0
M  V30 23 C 1.3298 -6.7637 0 0
M  V30 24 N 1.3298 -8.3037 0 0
M  V30 25 C 2.6673 -9.0755 0 0
M  V30 26 C 4.0009 -8.3037 0 0
M  V30 27 C 5.3345 -9.0755 0 0
M  V30 28 C 5.3345 -10.6155 0 0
M  V30 29 C 6.6681 -8.3037 0 0
M  V30 30 C 6.6681 -11.3836 0 0
M  V30 31 C 8.0018 -9.0755 0 0
M  V30 32 C 8.0018 -10.6155 0 0
M  V30 33 O 9.3354 -11.3836 0 0
M  V30 34 C 10.669 -10.6155 0 0
M  V30 END ATOM
M  V30 BEGIN BOND
M  V30 1 1 1 2
M  V30 2 1 1 3
M  V30 3 1 2 4
M  V30 4 1 2 5
M  V30 5 2 3 6
M  V30 6 1 3 7
M  V30 7 2 4 8
M  V30 8 1 4 9
M  V30 9 1 5 10
M  V30 10 2 5 11
M  V30 11 1 6 12
M  V30 12 2 7 13
M  V30 13 1 8 11
M  V30 14 1 8 14
M  V30 15 2 9 15
M  V30 16 1 10 16
M  V30 17 2 12 17
M  V30 18 1 13 17
M  V30 19 2 14 18
M  V30 20 1 15 18
M  V30 21 1 16 19
M  V30 22 1 16 20
M  V30 23 1 17 21
M  V30 24 1 19 22
M  V30 25 1 20 23
M  V30 26 1 22 24
M  V30 27 1 23 24
M  V30 28 1 24 25
M  V30 29 1 25 26
M  V30 30 1 26 27
M  V30 31 2 27 28
M  V30 32 1 27 29
M  V30 33 1 28 30
M  V30 34 2 29 31
M  V30 35 2 30 32
M  V30 36 1 31 32
M  V30 37 1 32 33
M  V30 38 1 33 34
M  V30 END BOND
M  V30 END CTAB
M  END
>  <ID>
249

>  <PREFERRED_NAME>
astemizole

>  <CAS_RN>
68844-77-9

>  <SYNONYMS>
R 43 512
astemizole
astemisan
hismanal
histazol

>  <URL>
http://drugcentral.org/drugcard/249/view

$$$$
astromicin
  -INDIGO-05122016302D          

  0  0  0     0  0            999 V3000
M  V30 BEGIN CTAB
M  V30 COUNTS 28 29 0 0 0
M  V30 BEGIN ATOM
M  V30 1 N -1.3337 -7.5358 0 0
M  V30 2 C -2.6673 -8.3039 0 0
M  V30 3 C 0 -8.3039 0 0
M  V30 4 C -1.3337 -5.9958 0 0 CFG=2
M  V30 5 C -4.001 -7.5358 0 0
M  V30 6 O -2.6673 -9.8439 0 0
M  V30 7 C -2.6712 -5.2238 0 0 CFG=1
M  V30 8 C -0.0038 -5.2238 0 0 CFG=1
M  V30 9 N -5.3347 -8.3039 0 0
M  V30 10 O -4.0048 -5.9958 0 0
M  V30 11 C -2.6712 -3.6838 0 0 CFG=1
M  V30 12 O 1.3298 -5.9958 0 0
M  V30 13 C -0.0038 -3.6838 0 0 CFG=1
M  V30 14 C -5.3385 -5.2238 0 0
M  V30 15 O -4.0048 -2.9157 0 0
M  V30 16 C -1.3337 -2.9157 0 0 CFG=1
M  V30 17 O 1.3298 -2.9157 0 0
M  V30 18 N -1.3337 -1.3757 0 0
M  V30 19 C 2.6673 -3.6838 0 0 CFG=1
M  V30 20 O 2.6673 -5.2238 0 0
M  V30 21 C 3.9972 -2.9157 0 0 CFG=2
M  V30 22 C 3.9972 -5.9958 0 0 CFG=2
M  V30 23 N 3.9972 -1.3757 0 0
M  V30 24 C 5.3347 -3.6838 0 0
M  V30 25 C 3.9972 -7.5358 0 0 CFG=2
M  V30 26 C 5.3347 -5.2238 0 0
M  V30 27 C 5.3309 -8.3039 0 0
M  V30 28 N 2.6635 -8.3039 0 0
M  V30 END ATOM
M  V30 BEGIN BOND
M  V30 1 1 1 2
M  V30 2 1 1 3
M  V30 3 1 2 5
M  V30 4 2 2 6
M  V30 5 1 4 1 CFG=3
M  V30 6 1 4 7
M  V30 7 1 8 4
M  V30 8 1 5 9
M  V30 9 1 7 10 CFG=1
M  V30 10 1 11 7
M  V30 11 1 8 12 CFG=3
M  V30 12 1 13 8
M  V30 13 1 10 14
M  V30 14 1 11 15 CFG=1
M  V30 15 1 16 11
M  V30 16 1 13 16
M  V30 17 1 13 17 CFG=1
M  V30 18 1 16 18 CFG=3
M  V30 19 1 19 17 CFG=3
M  V30 20 1 19 20
M  V30 21 1 21 19
M  V30 22 1 22 20 CFG=1
M  V30 23 1 21 23 CFG=3
M  V30 24 1 21 24
M  V30 25 1 25 22
M  V30 26 1 22 26
M  V30 27 1 24 26
M  V30 28 1 25 27
M  V30 29 1 25 28 CFG=3
M  V30 END BOND
M  V30 END CTAB
M  END
>  <ID>
250

>  <PREFERRED_NAME>
astromicin

>  <CAS_RN>
55779-06-1

>  <SYNONYMS>
astromicin sulfate
astromicin
fortimicin a
Antibiotic KW 1070

>  <URL>
http://drugcentral.org/drugcard/250/view

$$$$
asulacrine
  -INDIGO-05122016302D          

  0  0  0     0  0            999 V3000
M  V30 BEGIN CTAB
M  V30 COUNTS 33 36 0 0 0
M  V30 BEGIN ATOM
M  V30 1 N 1.991 -4.4787 0 0
M  V30 2 C 1.991 -6.0187 0 0
M  V30 3 C 0.6573 -3.7067 0 0
M  V30 4 C 3.3208 -6.7868 0 0
M  V30 5 C 0.6534 -6.7868 0 0
M  V30 6 C 0.6573 -2.1706 0 0
M  V30 7 C -0.6764 -4.4787 0 0
M  V30 8 C 3.3208 -8.3268 0 0
M  V30 9 C 4.6583 -6.0187 0 0
M  V30 10 C 0.6534 -8.3268 0 0
M  V30 11 C -0.6764 -6.0187 0 0
M  V30 12 O 2.0062 -1.4254 0 0
M  V30 13 C -0.6764 -1.3986 0 0
M  V30 14 C -2.0101 -3.7106 0 0
M  V30 15 C 4.6583 -9.0987 0 0
M  V30 16 N 1.991 -9.0987 0 0
M  V30 17 C 5.9919 -6.7868 0 0
M  V30 18 C -0.6764 -9.0987 0 0
M  V30 19 C -2.0139 -6.7868 0 0
M  V30 20 C 3.3399 -2.1935 0 0
M  V30 21 C -2.0101 -2.1667 0 0
M  V30 22 C 4.6583 -10.6387 0 0
M  V30 23 C 5.9919 -8.3268 0 0
M  V30 24 C -0.6764 -10.6387 0 0
M  V30 25 C -2.0139 -8.3268 0 0
M  V30 26 N -3.3437 -1.3986 0 0
M  V30 27 N 3.3246 -11.4069 0 0
M  V30 28 O 5.9919 -11.4069 0 0
M  V30 29 S -4.6774 -2.1667 0 0
M  V30 30 C 1.991 -10.6387 0 0
M  V30 31 C -5.9958 -1.3757 0 0
M  V30 32 O -5.4455 -3.5004 0 0
M  V30 33 O -3.9055 -3.5004 0 0
M  V30 END ATOM
M  V30 BEGIN BOND
M  V30 1 1 1 2
M  V30 2 1 1 3
M  V30 3 2 2 4
M  V30 4 1 2 5
M  V30 5 2 3 6
M  V30 6 1 3 7
M  V30 7 1 4 8
M  V30 8 1 4 9
M  V30 9 1 5 10
M  V30 10 2 5 11
M  V30 11 1 6 12
M  V30 12 1 6 13
M  V30 13 2 7 14
M  V30 14 1 8 15
M  V30 15 2 8 16
M  V30 16 2 9 17
M  V30 17 1 10 16
M  V30 18 2 10 18
M  V30 19 1 11 19
M  V30 20 1 12 20
M  V30 21 2 13 21
M  V30 22 1 14 21
M  V30 23 1 15 22
M  V30 24 2 15 23
M  V30 25 1 17 23
M  V30 26 1 18 24
M  V30 27 1 18 25
M  V30 28 2 19 25
M  V30 29 1 21 26
M  V30 30 1 22 27
M  V30 31 2 22 28
M  V30 32 1 26 29
M  V30 33 1 27 30
M  V30 34 1 29 31
M  V30 35 2 29 32
M  V30 36 2 29 33
M  V30 END BOND
M  V30 END CTAB
M  END
>  <ID>
252

>  <PREFERRED_NAME>
asulacrine

>  <CAS_RN>
80841-47-0

>  <SYNONYMS>
asulacrine
amsalog

>  <URL>
http://drugcentral.org/drugcard/252/view

$$$$
tipepidine
  -INDIGO-05122016302D          

  0  0  0     0  0            999 V3000
M  V30 BEGIN CTAB
M  V30 COUNTS 18 20 0 0 0
M  V30 BEGIN ATOM
M  V30 1 C -0.7528 -5.3003 0 0
M  V30 2 C 0.5809 -6.0684 0 0
M  V30 3 C -2.0865 -6.0684 0 0
M  V30 4 C -0.7528 -3.7602 0 0
M  V30 5 C 1.9145 -5.3003 0 0
M  V30 6 C 0.5809 -7.6084 0 0
M  V30 7 C -2.5871 -7.509 0 0
M  V30 8 S -3.3093 -5.1245 0 0
M  V30 9 C -1.9756 -2.8163 0 0
M  V30 10 S 0.5197 -2.8163 0 0
M  V30 11 N 3.2482 -6.0684 0 0
M  V30 12 C 1.9145 -8.3803 0 0
M  V30 13 C -4.1386 -7.509 0 0
M  V30 14 C -4.5818 -6.0684 0 0
M  V30 15 C -1.475 -1.3757 0 0
M  V30 16 C 0.0764 -1.3757 0 0
M  V30 17 C 4.5818 -5.3003 0 0
M  V30 18 C 3.2482 -7.6084 0 0
M  V30 END ATOM
M  V30 BEGIN BOND
M  V30 1 2 1 2
M  V30 2 1 1 3
M  V30 3 1 1 4
M  V30 4 1 2 5
M  V30 5 1 2 6
M  V30 6 2 3 7
M  V30 7 1 3 8
M  V30 8 2 4 9
M  V30 9 1 4 10
M  V30 10 1 5 11
M  V30 11 1 6 12
M  V30 12 1 7 13
M  V30 13 1 8 14
M  V30 14 1 9 15
M  V30 15 1 10 16
M  V30 16 1 11 17
M  V30 17 1 11 18
M  V30 18 1 12 18
M  V30 19 2 13 14
M  V30 20 2 15 16
M  V30 END BOND
M  V30 END CTAB
M  END
>  <ID>
253

>  <PREFERRED_NAME>
tipepidine

>  <CAS_RN>
5169-78-8

>  <SYNONYMS>
tipepidine hibenzate
asverin
tipedine
tipepidine

>  <URL>
http://drugcentral.org/drugcard/253/view

$$$$
atazanavir
  -INDIGO-05122016302D          

  0  0  0     0  0            999 V3000
M  V30 BEGIN CTAB
M  V30 COUNTS 51 53 0 0 0
M  V30 BEGIN ATOM
M  V30 1 N -0.0038 -8.3039 0 0
M  V30 2 C -1.3375 -7.5357 0 0
M  V30 3 C 1.3299 -7.5357 0 0
M  V30 4 N -0.0038 -11.1011 0 0
M  V30 5 C -2.6711 -8.3039 0 0
M  V30 6 C 2.6635 -8.3039 0 0 CFG=1
M  V30 7 C 1.3451 -11.8463 0 0
M  V30 8 C -4.001 -7.5357 0 0
M  V30 9 C -2.6711 -9.8439 0 0
M  V30 10 C 3.9971 -7.5357 0 0 CFG=2
M  V30 11 O 2.6635 -9.8439 0 0
M  V30 12 C 1.3451 -13.3863 0 0 CFG=1
M  V30 13 O 2.675 -11.0744 0 0
M  V30 14 C -5.3385 -8.3039 0 0
M  V30 15 C -4.001 -10.6158 0 0
M  V30 16 C 5.3308 -8.3039 0 0
M  V30 17 N 3.9971 -5.9957 0 0
M  V30 18 N 0.0115 -14.1544 0 0
M  V30 19 C 2.675 -14.1544 0 0
M  V30 20 C -5.3385 -9.8439 0 0
M  V30 21 C 6.6645 -7.5357 0 0
M  V30 22 C 2.6635 -5.2238 0 0
M  V30 23 C -1.326 -13.3863 0 0
M  V30 24 C 4.0239 -13.4092 0 0
M  V30 25 C 2.675 -15.6944 0 0
M  V30 26 C 4.0086 -14.9263 0 0
M  V30 27 C -6.6721 -10.6158 0 0
M  V30 28 C 6.6645 -5.9957 0 0
M  V30 29 C 8.002 -8.3039 0 0
M  V30 30 C 2.6635 -3.6838 0 0 CFG=1
M  V30 31 O 1.3299 -5.9957 0 0
M  V30 32 O -2.6711 -14.1314 0 0
M  V30 33 O -1.326 -11.8463 0 0
M  V30 34 C -8.0058 -9.8439 0 0
M  V30 35 N -6.6721 -12.1558 0 0
M  V30 36 C 8.002 -5.2238 0 0
M  V30 37 C 9.3356 -7.5357 0 0
M  V30 38 N 3.9971 -2.9157 0 0
M  V30 39 C 1.3299 -2.9157 0 0
M  V30 40 C -4.0048 -13.3634 0 0
M  V30 41 C -9.3394 -10.6158 0 0
M  V30 42 C -8.0058 -12.9239 0 0
M  V30 43 C 9.3356 -5.9957 0 0
M  V30 44 C 5.3308 -3.6838 0 0
M  V30 45 C -0.0191 -3.6609 0 0
M  V30 46 C 1.3299 -1.3757 0 0
M  V30 47 C -0.0038 -2.1438 0 0
M  V30 48 C -9.3394 -12.1558 0 0
M  V30 49 O 6.6607 -2.9157 0 0
M  V30 50 O 5.3308 -5.2238 0 0
M  V30 51 C 8.0096 -3.6609 0 0
M  V30 END ATOM
M  V30 BEGIN BOND
M  V30 1 1 1 2
M  V30 2 1 1 3
M  V30 3 1 1 4
M  V30 4 1 2 5
M  V30 5 1 6 3
M  V30 6 1 4 7
M  V30 7 2 5 8
M  V30 8 1 5 9
M  V30 9 1 10 6
M  V30 10 1 6 11 CFG=1
M  V30 11 2 7 13
M  V30 12 1 8 14
M  V30 13 2 9 15
M  V30 14 1 10 16
M  V30 15 1 10 17 CFG=1
M  V30 16 1 12 7
M  V30 17 1 12 18 CFG=3
M  V30 18 1 12 19
M  V30 19 2 14 20
M  V30 20 1 15 20
M  V30 21 1 16 21
M  V30 22 1 17 22
M  V30 23 1 18 23
M  V30 24 1 19 24
M  V30 25 1 19 25
M  V30 26 1 19 26
M  V30 27 1 20 27
M  V30 28 2 21 28
M  V30 29 1 21 29
M  V30 30 2 22 31
M  V30 31 1 23 32
M  V30 32 2 23 33
M  V30 33 2 27 34
M  V30 34 1 27 35
M  V30 35 1 28 36
M  V30 36 2 29 37
M  V30 37 1 30 22
M  V30 38 1 30 38 CFG=3
M  V30 39 1 30 39
M  V30 40 1 32 40
M  V30 41 1 34 41
M  V30 42 2 35 42
M  V30 43 2 36 43
M  V30 44 1 37 43
M  V30 45 1 38 44
M  V30 46 1 39 45
M  V30 47 1 39 46
M  V30 48 1 39 47
M  V30 49 2 41 48
M  V30 50 1 42 48
M  V30 51 1 44 49
M  V30 52 2 44 50
M  V30 53 1 49 51
M  V30 END BOND
M  V30 END CTAB
M  END
>  <ID>
254

>  <PREFERRED_NAME>
atazanavir

>  <CAS_RN>
198904-31-3

>  <SYNONYMS>
BMS-232632
atazanavir
reyataz
atazanavir sulphate
atazanavir sulfate

>  <URL>
http://drugcentral.org/drugcard/254/view

$$$$
atenolol
  -INDIGO-05122016302D          

  0  0  0     0  0            999 V3000
M  V30 BEGIN CTAB
M  V30 COUNTS 19 19 0 0 0
M  V30 BEGIN ATOM
M  V30 1 O 0 -4.4557 0 0
M  V30 2 C -1.3337 -3.6838 0 0
M  V30 3 C 1.3337 -3.6838 0 0
M  V30 4 C -2.6673 -4.4557 0 0 CFG=1
M  V30 5 C 1.3337 -2.1438 0 0
M  V30 6 C 2.6711 -4.4557 0 0
M  V30 7 C -4.001 -3.6838 0 0
M  V30 8 O -2.6673 -5.9957 0 0
M  V30 9 C 2.6711 -1.3757 0 0
M  V30 10 C 4.001 -3.6838 0 0
M  V30 11 N -5.3346 -4.4557 0 0
M  V30 12 C 4.001 -2.1438 0 0
M  V30 13 C -6.6682 -3.6838 0 0
M  V30 14 C 5.3346 -1.3757 0 0
M  V30 15 C -8.0019 -4.4557 0 0
M  V30 16 C -6.6682 -2.1438 0 0
M  V30 17 C 6.6682 -2.1438 0 0
M  V30 18 N 8.0019 -1.3757 0 0
M  V30 19 O 6.6682 -3.6838 0 0
M  V30 END ATOM
M  V30 BEGIN BOND
M  V30 1 1 1 2
M  V30 2 1 1 3
M  V30 3 1 2 4
M  V30 4 2 3 5
M  V30 5 1 3 6
M  V30 6 1 4 7
M  V30 7 1 4 8 CFG=3
M  V30 8 1 5 9
M  V30 9 2 6 10
M  V30 10 1 7 11
M  V30 11 2 9 12
M  V30 12 1 10 12
M  V30 13 1 11 13
M  V30 14 1 12 14
M  V30 15 1 13 15
M  V30 16 1 13 16
M  V30 17 1 14 17
M  V30 18 1 17 18
M  V30 19 2 17 19
M  V30 END BOND
M  V30 BEGIN COLLECTION
M  V30 MDLV30/STERAC1 ATOMS=(1 4)
M  V30 END COLLECTION
M  V30 END CTAB
M  END
>  <ID>
255

>  <PREFERRED_NAME>
atenolol

>  <CAS_RN>
29122-68-7

>  <SYNONYMS>
atenolol
(RS)-Atenolol
(+/-)-Atenolol
betablok

>  <URL>
http://drugcentral.org/drugcard/255/view

$$$$
atomoxetine
  -INDIGO-05122016302D          

  0  0  0     0  0            999 V3000
M  V30 BEGIN CTAB
M  V30 COUNTS 19 20 0 0 0
M  V30 BEGIN ATOM
M  V30 1 C 0.6649 -3.6838 0 0 CFG=2
M  V30 2 O -0.6687 -4.4557 0 0
M  V30 3 C 0.6649 -2.1438 0 0
M  V30 4 C 1.9985 -4.4557 0 0
M  V30 5 C -2.0024 -3.6838 0 0
M  V30 6 C 1.9985 -1.3757 0 0
M  V30 7 C 1.9985 -5.9957 0 0
M  V30 8 C 3.336 -3.6838 0 0
M  V30 9 C -3.3322 -4.4557 0 0
M  V30 10 C -2.0024 -2.1438 0 0
M  V30 11 N 3.3322 -2.1438 0 0
M  V30 12 C 3.336 -6.7638 0 0
M  V30 13 C 4.6697 -4.4557 0 0
M  V30 14 C -3.3322 -5.9957 0 0
M  V30 15 C -4.6697 -3.6838 0 0
M  V30 16 C -3.3322 -1.3757 0 0
M  V30 17 C 4.6697 -1.3757 0 0
M  V30 18 C 4.6697 -5.9957 0 0
M  V30 19 C -4.6697 -2.1438 0 0
M  V30 END ATOM
M  V30 BEGIN BOND
M  V30 1 1 1 2 CFG=3
M  V30 2 1 1 3
M  V30 3 1 1 4
M  V30 4 1 2 5
M  V30 5 1 3 6
M  V30 6 2 4 7
M  V30 7 1 4 8
M  V30 8 2 5 9
M  V30 9 1 5 10
M  V30 10 1 6 11
M  V30 11 1 7 12
M  V30 12 2 8 13
M  V30 13 1 9 14
M  V30 14 1 9 15
M  V30 15 2 10 16
M  V30 16 1 11 17
M  V30 17 2 12 18
M  V30 18 1 13 18
M  V30 19 2 15 19
M  V30 20 1 16 19
M  V30 END BOND
M  V30 END CTAB
M  END
>  <ID>
256

>  <PREFERRED_NAME>
atomoxetine

>  <CAS_RN>
83015-26-3

>  <SYNONYMS>
LY139603
strattera
atomoxetine
tomoxetine
(-)-Tomoxetine
atomoxetine hydrochloride
tomoxetine hydrochloride
atomoxetine HCl
tomoxetine HCl

>  <URL>
http://drugcentral.org/drugcard/256/view

$$$$
atorvastatin
  -INDIGO-05122016302D          

  0  0  0     0  0            999 V3000
M  V30 BEGIN CTAB
M  V30 COUNTS 41 44 0 0 0
M  V30 BEGIN ATOM
M  V30 1 C -2.2 -0.725 0 0
M  V30 2 C -3.4459 -1.6302 0 0
M  V30 3 C -2.97 -3.0948 0 0
M  V30 4 C -1.43 -3.0948 0 0
M  V30 5 N -0.9541 -1.6302 0 0
M  V30 6 C -3.8752 -4.3407 0 0
M  V30 7 C -0.5248 -4.3407 0 0
M  V30 8 C -5.4068 -4.1797 0 0
M  V30 9 C -6.312 -5.4256 0 0
M  V30 10 C -5.6856 -6.8325 0 0
M  V30 11 C -4.154 -6.9934 0 0
M  V30 12 C -3.2488 -5.7475 0 0
M  V30 13 C -1.1512 -5.7475 0 0
M  V30 14 C -0.246 -6.9934 0 0
M  V30 15 C 1.2856 -6.8325 0 0
M  V30 16 C 1.912 -5.4256 0 0
M  V30 17 C 1.0068 -4.1797 0 0
M  V30 18 C -2.2 0.815 0 0
M  V30 19 C -0.8663 1.585 0 0
M  V30 20 C -3.5337 1.585 0 0
M  V30 21 C -4.7795 -0.8602 0 0
M  V30 22 N -6.1132 -1.6302 0 0
M  V30 23 O -4.7795 0.6798 0 0
M  V30 24 C 0.3795 -0.8602 0 0
M  V30 25 C 1.7132 -1.6302 0 0
M  V30 26 C -7.4469 -0.8602 0 0
M  V30 27 C -7.4469 0.6798 0 0
M  V30 28 C -8.7806 1.4498 0 0
M  V30 29 C -10.1143 0.6798 0 0
M  V30 30 C -10.1143 -0.8602 0 0
M  V30 31 C -8.7806 -1.6302 0 0
M  V30 32 C 3.0469 -0.8602 0 0 CFG=2
M  V30 33 C 4.3806 -1.6302 0 0
M  V30 34 O 3.0469 0.6798 0 0
M  V30 35 C 5.7143 -0.8602 0 0 CFG=1
M  V30 36 O 7.0479 -1.6302 0 0
M  V30 37 C 5.7143 0.6798 0 0
M  V30 38 C 7.0479 1.4498 0 0
M  V30 39 O 7.0479 2.9898 0 0
M  V30 40 O 8.3816 0.6798 0 0
M  V30 41 F 2.1908 -8.0784 0 0
M  V30 END ATOM
M  V30 BEGIN BOND
M  V30 1 2 1 2
M  V30 2 1 1 5
M  V30 3 1 2 3
M  V30 4 2 3 4
M  V30 5 1 4 5
M  V30 6 1 3 6
M  V30 7 1 4 7
M  V30 8 1 8 9
M  V30 9 2 9 10
M  V30 10 1 10 11
M  V30 11 2 11 12
M  V30 12 2 6 8
M  V30 13 1 6 12
M  V30 14 1 13 14
M  V30 15 2 14 15
M  V30 16 1 15 16
M  V30 17 2 16 17
M  V30 18 2 7 13
M  V30 19 1 7 17
M  V30 20 1 1 18
M  V30 21 1 18 19
M  V30 22 1 18 20
M  V30 23 1 2 21
M  V30 24 1 21 22
M  V30 25 2 21 23
M  V30 26 1 5 24
M  V30 27 1 24 25
M  V30 28 1 22 26
M  V30 29 2 27 28
M  V30 30 1 28 29
M  V30 31 2 29 30
M  V30 32 1 30 31
M  V30 33 1 26 27
M  V30 34 2 26 31
M  V30 35 1 25 32
M  V30 36 1 32 33
M  V30 37 1 32 34 CFG=1
M  V30 38 1 33 35
M  V30 39 1 35 36 CFG=3
M  V30 40 1 35 37
M  V30 41 1 37 38
M  V30 42 2 38 39
M  V30 43 1 38 40
M  V30 44 1 15 41
M  V30 END BOND
M  V30 END CTAB
M  END
>  <ID>
257

>  <PREFERRED_NAME>
atorvastatin

>  <CAS_RN>
134523-00-5

>  <SYNONYMS>
CI-981
CI981
atorvastatin calcium hydrate
atorvastatin calcium anhydrous
atorvastatin
atorvastatin acid
cardyl
atorvastatin calcium
atorvastatin calcium trihydrate

>  <URL>
http://drugcentral.org/drugcard/257/view

$$$$
atovaquone
  -INDIGO-05122016302D          

  0  0  0     0  0            999 V3000
M  V30 BEGIN CTAB
M  V30 COUNTS 26 29 0 0 0
M  V30 BEGIN ATOM
M  V30 1 O -3.3399 -4.448 0 0
M  V30 2 C -3.3399 -5.988 0 0
M  V30 3 C -2.01 -6.7638 0 0
M  V30 4 C -4.6697 -6.7638 0 0
M  V30 5 C -2.01 -8.3153 0 0
M  V30 6 C -0.6764 -5.9957 0 0 CFG=1
M  V30 7 C -4.6697 -8.3153 0 0
M  V30 8 C -5.9995 -5.988 0 0
M  V30 9 O -0.6764 -9.0871 0 0
M  V30 10 C -3.3399 -9.091 0 0
M  V30 11 C -0.6764 -4.4557 0 0
M  V30 12 C 0.6611 -6.7638 0 0
M  V30 13 C -5.9995 -9.091 0 0
M  V30 14 C -7.3293 -6.7638 0 0
M  V30 15 O -3.3399 -10.631 0 0
M  V30 16 C 0.6611 -3.6838 0 0
M  V30 17 C 1.9947 -5.9957 0 0
M  V30 18 C -7.3293 -8.3153 0 0
M  V30 19 C 1.9947 -4.4557 0 0 CFG=1
M  V30 20 C 3.3284 -3.6838 0 0
M  V30 21 C 3.3284 -2.1438 0 0
M  V30 22 C 4.662 -4.4557 0 0
M  V30 23 C 4.662 -1.3757 0 0
M  V30 24 C 5.9957 -3.6838 0 0
M  V30 25 C 5.9957 -2.1438 0 0
M  V30 26 Cl 7.3293 -1.3757 0 0
M  V30 END ATOM
M  V30 BEGIN BOND
M  V30 1 2 1 2
M  V30 2 1 2 3
M  V30 3 1 2 4
M  V30 4 2 3 5
M  V30 5 1 4 7
M  V30 6 2 4 8
M  V30 7 1 5 9
M  V30 8 1 5 10
M  V30 9 1 6 3 CFG=1
M  V30 10 1 6 11
M  V30 11 1 6 12
M  V30 12 1 7 10
M  V30 13 2 7 13
M  V30 14 1 8 14
M  V30 15 2 10 15
M  V30 16 1 11 16
M  V30 17 1 12 17
M  V30 18 1 13 18
M  V30 19 2 14 18
M  V30 20 1 19 16
M  V30 21 1 19 17
M  V30 22 1 19 20 CFG=3
M  V30 23 2 20 21
M  V30 24 1 20 22
M  V30 25 1 21 23
M  V30 26 2 22 24
M  V30 27 2 23 25
M  V30 28 1 24 25
M  V30 29 1 25 26
M  V30 END BOND
M  V30 END CTAB
M  END
>  <ID>
258

>  <PREFERRED_NAME>
atovaquone

>  <CAS_RN>
95233-18-4

>  <SYNONYMS>
566C80
atovaquone
mepron

>  <URL>
http://drugcentral.org/drugcard/258/view

$$$$
atracurium
  -INDIGO-05122016302D          

  0  0  0     0  0            999 V3000
M  V30 BEGIN CTAB
M  V30 COUNTS 67 72 0 0 0
M  V30 BEGIN ATOM
M  V30 1 C 10.6798 -6.7657 0 0
M  V30 2 C 10.6798 -8.3061 0 0
M  V30 3 C 9.3458 -5.9974 0 0
M  V30 4 C 12.0138 -9.0821 0 0
M  V30 5 N 9.3496 -9.0821 0 0 CHG=1
M  V30 6 C 9.3458 -4.4569 0 0
M  V30 7 C 8.0118 -6.7657 0 0
M  V30 8 C 12.0138 -10.6339 0 0
M  V30 9 C 13.3441 -8.3061 0 0
M  V30 10 C 8.0156 -8.3137 0 0
M  V30 11 C 9.3496 -7.5416 0 0
M  V30 12 C 9.3496 -10.6339 0 0
M  V30 13 C 8.0118 -3.6848 0 0
M  V30 14 C 6.6778 -5.9974 0 0
M  V30 15 C 13.3441 -11.4099 0 0
M  V30 16 C 10.6798 -11.4099 0 0
M  V30 17 C 14.6742 -9.0821 0 0
M  V30 18 C 6.6816 -9.0821 0 0
M  V30 19 O 8.0118 -2.1444 0 0
M  V30 20 C 6.6778 -4.4569 0 0
M  V30 21 C 14.6742 -10.6339 0 0
M  V30 22 O 16.0082 -8.3137 0 0
M  V30 23 C 5.3476 -8.3137 0 0
M  V30 24 C 9.3458 -1.3761 0 0
M  V30 25 O 5.3437 -3.6848 0 0
M  V30 26 O 16.0082 -11.4061 0 0
M  V30 27 C 17.3423 -9.0821 0 0
M  V30 28 O 4.0135 -9.0821 0 0
M  V30 29 O 5.3476 -6.7733 0 0
M  V30 30 C 4.0097 -4.4569 0 0
M  V30 31 C 17.3423 -10.6339 0 0
M  V30 32 C 2.6795 -8.3137 0 0
M  V30 33 C 1.3455 -9.0821 0 0
M  V30 34 C 0.0115 -8.3137 0 0
M  V30 35 C -1.3226 -9.0821 0 0
M  V30 36 C -2.6566 -8.3137 0 0
M  V30 37 O -3.9906 -9.0821 0 0
M  V30 38 C -5.3246 -8.3137 0 0
M  V30 39 C -6.6586 -9.0821 0 0
M  V30 40 O -5.3246 -6.7733 0 0
M  V30 41 C -7.9927 -8.3137 0 0
M  V30 42 N -9.3305 -9.0821 0 0 CHG=1
M  V30 43 C -9.3305 -7.5416 0 0
M  V30 44 C -10.6607 -8.3061 0 0
M  V30 45 C -9.3305 -10.6339 0 0
M  V30 46 C -10.6607 -6.7657 0 0
M  V30 47 C -11.9909 -9.0821 0 0
M  V30 48 C -10.6607 -11.4099 0 0
M  V30 49 C -11.9909 -5.9974 0 0
M  V30 50 C -11.9909 -10.6339 0 0
M  V30 51 C -13.3211 -8.3061 0 0
M  V30 52 C -13.325 -6.7657 0 0
M  V30 53 C -11.9909 -4.4569 0 0
M  V30 54 C -13.3211 -11.4099 0 0
M  V30 55 C -14.6513 -9.0821 0 0
M  V30 56 C -14.6628 -5.9974 0 0
M  V30 57 C -13.325 -3.6848 0 0
M  V30 58 C -14.6513 -10.6339 0 0
M  V30 59 O -15.9854 -8.3137 0 0
M  V30 60 O -16.0082 -6.7427 0 0
M  V30 61 C -14.6628 -4.4569 0 0
M  V30 62 O -15.9854 -11.4061 0 0
M  V30 63 C -17.3193 -9.0821 0 0
M  V30 64 C -17.3423 -5.9744 0 0
M  V30 65 O -15.993 -3.6848 0 0
M  V30 66 C -17.3193 -10.6339 0 0
M  V30 67 C -17.3423 -4.434 0 0
M  V30 END ATOM
M  V30 BEGIN BOND
M  V30 1 1 1 2
M  V30 2 1 1 3
M  V30 3 1 2 4
M  V30 4 1 2 5
M  V30 5 2 3 6
M  V30 6 1 3 7
M  V30 7 1 4 8
M  V30 8 2 4 9
M  V30 9 1 5 10
M  V30 10 1 5 11
M  V30 11 1 5 12
M  V30 12 1 6 13
M  V30 13 2 7 14
M  V30 14 2 8 15
M  V30 15 1 8 16
M  V30 16 1 9 17
M  V30 17 1 10 18
M  V30 18 1 12 16
M  V30 19 1 13 19
M  V30 20 2 13 20
M  V30 21 1 14 20
M  V30 22 1 15 21
M  V30 23 2 17 21
M  V30 24 1 17 22
M  V30 25 1 18 23
M  V30 26 1 19 24
M  V30 27 1 20 25
M  V30 28 1 21 26
M  V30 29 1 22 27
M  V30 30 1 23 28
M  V30 31 2 23 29
M  V30 32 1 25 30
M  V30 33 1 26 31
M  V30 34 1 28 32
M  V30 35 1 32 33
M  V30 36 1 33 34
M  V30 37 1 34 35
M  V30 38 1 35 36
M  V30 39 1 36 37
M  V30 40 1 37 38
M  V30 41 1 38 39
M  V30 42 2 38 40
M  V30 43 1 39 41
M  V30 44 1 41 42
M  V30 45 1 42 43
M  V30 46 1 42 44
M  V30 47 1 42 45
M  V30 48 1 44 46
M  V30 49 1 44 47
M  V30 50 1 45 48
M  V30 51 1 46 49
M  V30 52 1 47 50
M  V30 53 2 47 51
M  V30 54 1 48 50
M  V30 55 2 49 52
M  V30 56 1 49 53
M  V30 57 2 50 54
M  V30 58 1 51 55
M  V30 59 1 52 56
M  V30 60 2 53 57
M  V30 61 1 54 58
M  V30 62 2 55 58
M  V30 63 1 55 59
M  V30 64 1 56 60
M  V30 65 2 56 61
M  V30 66 1 57 61
M  V30 67 1 58 62
M  V30 68 1 59 63
M  V30 69 1 60 64
M  V30 70 1 61 65
M  V30 71 1 62 66
M  V30 72 1 65 67
M  V30 END BOND
M  V30 END CTAB
M  END
>  <ID>
259

>  <PREFERRED_NAME>
atracurium

>  <CAS_RN>
64228-79-1

>  <SYNONYMS>
atracurium
tracrium
atracurium besylate

>  <URL>
http://drugcentral.org/drugcard/259/view

$$$$
atropine
  -INDIGO-05122016302D          

  0  0  0     0  0            999 V3000
M  V30 BEGIN CTAB
M  V30 COUNTS 21 23 0 0 0
M  V30 BEGIN ATOM
M  V30 1 C -5.72 2.42 0 0
M  V30 2 C -7.0537 1.65 0 0
M  V30 3 C -7.0537 0.11 0 0
M  V30 4 C -5.72 -0.66 0 0
M  V30 5 C -4.3863 0.11 0 0
M  V30 6 C -4.3863 1.65 0 0
M  V30 7 C -3.0526 -0.66 0 0 CFG=1
M  V30 8 C -1.719 0.11 0 0
M  V30 9 C -3.0526 -2.2 0 0
M  V30 10 O -4.3863 -2.97 0 0
M  V30 11 O -0.3853 -0.66 0 0
M  V30 12 O -1.719 1.65 0 0
M  V30 13 C 0.9484 0.11 0 0 CFG=2
M  V30 14 C 3.2584 1.4437 0 0 CFG=1
M  V30 15 C 1.7184 1.4437 0 0
M  V30 16 C 1.7184 -1.2237 0 0
M  V30 17 C 3.2584 -1.2237 0 0 CFG=2
M  V30 18 N 4.0284 0.1101 0 0
M  V30 19 C 6.0689 1.4437 0 0
M  V30 20 C 6.0689 -1.2237 0 0
M  V30 21 C 5.5684 0.1101 0 0
M  V30 END ATOM
M  V30 BEGIN BOND
M  V30 1 2 1 2
M  V30 2 1 1 6
M  V30 3 1 2 3
M  V30 4 2 3 4
M  V30 5 1 4 5
M  V30 6 2 5 6
M  V30 7 1 5 7
M  V30 8 1 7 8
M  V30 9 1 7 9 CFG=1
M  V30 10 1 9 10
M  V30 11 1 8 11
M  V30 12 2 8 12
M  V30 13 1 13 11 CFG=3
M  V30 14 1 14 15
M  V30 15 1 16 17
M  V30 16 1 17 18
M  V30 17 1 14 18
M  V30 18 1 15 13
M  V30 19 1 13 16
M  V30 20 1 14 19 CFG=3
M  V30 21 1 17 20 CFG=3
M  V30 22 1 19 20
M  V30 23 1 18 21
M  V30 END BOND
M  V30 BEGIN COLLECTION
M  V30 MDLV30/STERAC1 ATOMS=(1 7)
M  V30 END COLLECTION
M  V30 END CTAB
M  END
>  <ID>
260

>  <PREFERRED_NAME>
atropine

>  <CAS_RN>
51-55-8

>  <SYNONYMS>
atropine
(+/-)-Atropine
atropin
atropinum sulphuricum
DL-Hyoscyamine
tropine tropate
atropine sulfate

>  <URL>
http://drugcentral.org/drugcard/260/view

$$$$
atropine oxyde
  -INDIGO-05122016302D          

  0  0  0     0  0            999 V3000
M  V30 BEGIN CTAB
M  V30 COUNTS 22 24 0 0 0
M  V30 BEGIN ATOM
M  V30 1 C 0.2522 -2.9921 0 0
M  V30 2 N -2.8736 -3.1564 0 0 CHG=1
M  V30 3 O -5.537 -2.7819 0 0 CHG=-1
M  V30 4 C -3.6455 -4.7499 0 0 CFG=1
M  V30 5 C -2.8736 -1.3757 0 0 CFG=1
M  V30 6 C -2.1055 -4.7499 0 0
M  V30 7 C -4.6085 -3.5461 0 0
M  V30 8 C -4.2607 -2.0444 0 0
M  V30 9 C -1.4826 -2.0444 0 0
M  V30 10 C -1.1426 -3.5461 0 0 CFG=1
M  V30 11 O 0.2064 -4.2913 0 0
M  V30 12 C 0.2064 -5.8313 0 0
M  V30 13 C 1.5362 -6.6032 0 0
M  V30 14 O -1.1273 -6.6032 0 0
M  V30 15 C 1.5362 -8.1431 0 0
M  V30 16 C 2.8698 -5.8313 0 0
M  V30 17 O 0.1911 -8.8883 0 0
M  V30 18 C 2.8698 -4.2913 0 0
M  V30 19 C 4.2072 -6.6032 0 0
M  V30 20 C 4.2072 -3.5232 0 0
M  V30 21 C 5.537 -5.8313 0 0
M  V30 22 C 5.537 -4.2913 0 0
M  V30 END ATOM
M  V30 BEGIN BOND
M  V30 1 1 1 2
M  V30 2 1 4 2
M  V30 3 1 4 6 CFG=1
M  V30 4 1 4 7
M  V30 5 1 5 2
M  V30 6 1 5 8
M  V30 7 1 5 9 CFG=1
M  V30 8 1 10 6
M  V30 9 1 7 8
M  V30 10 1 10 9
M  V30 11 1 10 11 CFG=1
M  V30 12 1 11 12
M  V30 13 1 12 13
M  V30 14 2 12 14
M  V30 15 1 13 15
M  V30 16 1 13 16
M  V30 17 1 15 17
M  V30 18 2 16 18
M  V30 19 1 16 19
M  V30 20 1 18 20
M  V30 21 2 19 21
M  V30 22 2 20 22
M  V30 23 1 21 22
M  V30 24 1 2 3
M  V30 END BOND
M  V30 END CTAB
M  END
>  <ID>
261

>  <PREFERRED_NAME>
atropine oxyde

>  <CAS_RN>
4438-22-6

>  <SYNONYMS>
aminoxytropine tropate
atropine aminoxide
atropine oxide
genatropine
Atropine N-oxide
atropine oxyde

>  <URL>
http://drugcentral.org/drugcard/261/view

$$$$
azanidazole
  -INDIGO-05122016302D          

  0  0  0     0  0            999 V3000
M  V30 BEGIN CTAB
M  V30 COUNTS 18 19 0 0 0
M  V30 BEGIN ATOM
M  V30 1 C -0.5805 -5.2207 0 0
M  V30 2 C -1.9134 -5.9921 0 0
M  V30 3 C 0.7524 -5.9921 0 0
M  V30 4 C -3.2462 -5.2207 0 0
M  V30 5 N 2.0279 -5.0488 0 0
M  V30 6 N 1.1992 -7.4319 0 0
M  V30 7 N -3.2462 -3.6816 0 0
M  V30 8 C -4.5752 -5.9921 0 0
M  V30 9 C 2.0279 -3.5097 0 0
M  V30 10 C 3.2462 -5.9921 0 0
M  V30 11 C 2.7497 -7.4319 0 0
M  V30 12 C -4.5752 -2.9139 0 0
M  V30 13 C -5.9119 -5.2207 0 0
M  V30 14 N 4.5791 -5.2207 0 0 CHG=1
M  V30 15 N -4.5752 -1.3749 0 0
M  V30 16 N -5.9119 -3.6816 0 0
M  V30 17 O 4.5791 -3.6816 0 0 CHG=-1
M  V30 18 O 5.9119 -5.9921 0 0
M  V30 END ATOM
M  V30 BEGIN BOND
M  V30 1 2 1 2
M  V30 2 1 1 3
M  V30 3 1 2 4
M  V30 4 1 3 5
M  V30 5 2 3 6
M  V30 6 2 4 7
M  V30 7 1 4 8
M  V30 8 1 5 9
M  V30 9 1 5 10
M  V30 10 1 6 11
M  V30 11 1 7 12
M  V30 12 2 8 13
M  V30 13 2 10 11
M  V30 14 1 10 14
M  V30 15 1 12 15
M  V30 16 2 12 16
M  V30 17 1 13 16
M  V30 18 1 14 17
M  V30 19 2 14 18
M  V30 END BOND
M  V30 END CTAB
M  END
>  <ID>
264

>  <PREFERRED_NAME>
azanidazole

>  <CAS_RN>
62973-76-6

>  <SYNONYMS>
azanidazole
nitromidine

>  <URL>
http://drugcentral.org/drugcard/264/view

$$$$
azapetine
  -INDIGO-05122016302D          

  0  0  0     0  0            999 V3000
M  V30 BEGIN CTAB
M  V30 COUNTS 18 20 0 0 0
M  V30 BEGIN ATOM
M  V30 1 C 1.7141 -8.2348 0 0
M  V30 2 C 3.0465 -7.4636 0 0
M  V30 3 N 0.3818 -7.4636 0 0
M  V30 4 C 4.3789 -8.2348 0 0
M  V30 5 C 0.9353 -6.0243 0 0
M  V30 6 C -1.1682 -7.4636 0 0
M  V30 7 C 0.9353 -4.4743 0 0
M  V30 8 C -1.7218 -6.0243 0 0
M  V30 9 C -0.3932 -3.6993 0 0
M  V30 10 C 2.2639 -3.6993 0 0
M  V30 11 C -1.7218 -4.4743 0 0
M  V30 12 C -3.0503 -6.8031 0 0
M  V30 13 C -0.3932 -2.1494 0 0
M  V30 14 C 2.2639 -2.1494 0 0
M  V30 15 C -3.0503 -3.6993 0 0
M  V30 16 C -4.3827 -6.0243 0 0
M  V30 17 C 0.9353 -1.3744 0 0
M  V30 18 C -4.3827 -4.4743 0 0
M  V30 END ATOM
M  V30 BEGIN BOND
M  V30 1 1 1 2
M  V30 2 1 1 3
M  V30 3 2 2 4
M  V30 4 1 3 5
M  V30 5 1 3 6
M  V30 6 1 5 7
M  V30 7 1 6 8
M  V30 8 1 7 9
M  V30 9 2 7 10
M  V30 10 2 8 11
M  V30 11 1 8 12
M  V30 12 1 9 11
M  V30 13 2 9 13
M  V30 14 1 10 14
M  V30 15 1 11 15
M  V30 16 2 12 16
M  V30 17 1 13 17
M  V30 18 2 14 17
M  V30 19 2 15 18
M  V30 20 1 16 18
M  V30 END BOND
M  V30 END CTAB
M  END
>  <ID>
265

>  <PREFERRED_NAME>
azapetine

>  <CAS_RN>
146-36-1

>  <SYNONYMS>
azapetine
azapetine phosphate
peridil
Ro-2-3248
ilidar
ilidar phosphate

>  <URL>
http://drugcentral.org/drugcard/265/view

$$$$
azapropazone
  -INDIGO-05122016300D          

  0  0  0     0  0            999 V3000
M  V30 BEGIN CTAB
M  V30 COUNTS 22 24 0 0 0
M  V30 BEGIN ATOM
M  V30 1 C 0 0 0 0
M  V30 2 C 0 0 0 0
M  V30 3 C 0 0 0 0
M  V30 4 C 0 0 0 0
M  V30 5 C 0 0 0 0
M  V30 6 O 0 0 0 0
M  V30 7 N 0 0 0 0
M  V30 8 N 0 0 0 0
M  V30 9 C 0 0 0 0
M  V30 10 O 0 0 0 0
M  V30 11 C 0 0 0 0
M  V30 12 C 0 0 0 0
M  V30 13 C 0 0 0 0
M  V30 14 C 0 0 0 0
M  V30 15 C 0 0 0 0
M  V30 16 C 0 0 0 0
M  V30 17 C 0 0 0 0
M  V30 18 N 0 0 0 0
M  V30 19 C 0 0 0 0
M  V30 20 N 0 0 0 0
M  V30 21 C 0 0 0 0
M  V30 22 C 0 0 0 0
M  V30 END ATOM
M  V30 BEGIN BOND
M  V30 1 1 1 2
M  V30 2 1 2 3
M  V30 3 1 3 4
M  V30 4 1 4 5
M  V30 5 2 5 6
M  V30 6 1 5 7
M  V30 7 1 7 8
M  V30 8 1 8 9
M  V30 9 1 4 9
M  V30 10 2 9 10
M  V30 11 1 8 11
M  V30 12 2 11 12
M  V30 13 1 12 13
M  V30 14 1 13 14
M  V30 15 2 13 15
M  V30 16 1 15 16
M  V30 17 2 16 17
M  V30 18 1 11 17
M  V30 19 1 17 18
M  V30 20 2 18 19
M  V30 21 1 7 19
M  V30 22 1 19 20
M  V30 23 1 20 21
M  V30 24 1 20 22
M  V30 END BOND
M  V30 END CTAB
M  END
>  <ID>
266

>  <PREFERRED_NAME>
azapropazone

>  <CAS_RN>
13539-59-8

>  <SYNONYMS>
AHR-3018
apazone dihydrate
azapropazone
azapropazone dihydrate
apazone
cinnamin
cinnopropazone
prolixan

>  <URL>
http://drugcentral.org/drugcard/266/view

$$$$
azasetron
  -INDIGO-05122016302D          

  0  0  0     0  0            999 V3000
M  V30 BEGIN CTAB
M  V30 COUNTS 24 27 0 0 0
M  V30 BEGIN ATOM
M  V30 1 C 0.0038 -7.5585 0 0
M  V30 2 N -1.3336 -8.3266 0 0
M  V30 3 O 1.3375 -8.3266 0 0
M  V30 4 C 0.0038 -6.0185 0 0
M  V30 5 C -2.6672 -7.5585 0 0 CFG=2
M  V30 6 C 1.3336 -5.2428 0 0
M  V30 7 C -1.3298 -5.2428 0 0
M  V30 8 C -3.9971 -8.3342 0 0
M  V30 9 C -2.6672 -6.0071 0 0
M  V30 10 C 1.3336 -3.6913 0 0
M  V30 11 O 2.6634 -6.0185 0 0
M  V30 12 C -1.3298 -3.6913 0 0
M  V30 13 C -5.3269 -7.5585 0 0
M  V30 14 C -4.5511 -7.226 0 0
M  V30 15 N -3.9971 -5.2313 0 0
M  V30 16 N 2.6634 -2.9156 0 0
M  V30 17 C 0.0038 -2.9156 0 0
M  V30 18 C 3.9932 -5.2428 0 0
M  V30 19 Cl -2.6634 -2.9195 0 0
M  V30 20 C -5.3269 -6.0071 0 0
M  V30 21 C -3.5538 -6.393 0 0
M  V30 22 C 2.6634 -1.3757 0 0
M  V30 23 C 3.9932 -3.6913 0 0
M  V30 24 O 5.3269 -2.9195 0 0
M  V30 END ATOM
M  V30 BEGIN BOND
M  V30 1 1 1 2
M  V30 2 2 1 3
M  V30 3 1 1 4
M  V30 4 1 5 2 CFG=3
M  V30 5 2 4 6
M  V30 6 1 4 7
M  V30 7 1 5 8
M  V30 8 1 5 9
M  V30 9 1 6 10
M  V30 10 1 6 11
M  V30 11 2 7 12
M  V30 12 1 8 13
M  V30 13 1 8 14
M  V30 14 1 9 15
M  V30 15 1 10 16
M  V30 16 2 10 17
M  V30 17 1 11 18
M  V30 18 1 12 17
M  V30 19 1 12 19
M  V30 20 1 13 20
M  V30 21 1 14 21
M  V30 22 1 15 20
M  V30 23 1 15 21
M  V30 24 1 16 22
M  V30 25 1 16 23
M  V30 26 1 18 23
M  V30 27 2 23 24
M  V30 END BOND
M  V30 BEGIN COLLECTION
M  V30 MDLV30/STERAC1 ATOMS=(1 5)
M  V30 END COLLECTION
M  V30 END CTAB
M  END
>  <ID>
267

>  <PREFERRED_NAME>
azasetron

>  <CAS_RN>
123040-69-7

>  <SYNONYMS>
azasetron hydrochloride
azasetron
nazasetron
azasetron HCl

>  <URL>
http://drugcentral.org/drugcard/267/view

$$$$
azatadine
  -INDIGO-05122016302D          

  0  0  0     0  0            999 V3000
M  V30 BEGIN CTAB
M  V30 COUNTS 22 25 0 0 0
M  V30 BEGIN ATOM
M  V30 1 C -0.0038 -11.2966 0 0
M  V30 2 N -0.0038 -9.7575 0 0
M  V30 3 C -1.3405 -8.9899 0 0
M  V30 4 C 1.329 -8.9899 0 0
M  V30 5 C -1.3405 -7.4508 0 0
M  V30 6 C 1.329 -7.4508 0 0
M  V30 7 C -0.0038 -6.6794 0 0
M  V30 8 C -0.0038 -5.1403 0 0
M  V30 9 C 1.3252 -4.3651 0 0
M  V30 10 C -1.3328 -4.3651 0 0
M  V30 11 C 1.3252 -2.8146 0 0
M  V30 12 C 2.6542 -5.1403 0 0
M  V30 13 C -1.3328 -2.8146 0 0
M  V30 14 N -2.6618 -5.1403 0 0
M  V30 15 C 0.7714 -1.3748 0 0
M  V30 16 C 2.6542 -2.0393 0 0
M  V30 17 C 3.987 -4.3651 0 0
M  V30 18 C -0.7791 -1.3748 0 0
M  V30 19 C -2.6618 -2.0393 0 0
M  V30 20 C -3.9908 -4.3651 0 0
M  V30 21 C 3.987 -2.8146 0 0
M  V30 22 C -3.9908 -2.8146 0 0
M  V30 END ATOM
M  V30 BEGIN BOND
M  V30 1 1 1 2
M  V30 2 1 2 3
M  V30 3 1 2 4
M  V30 4 1 3 5
M  V30 5 1 4 6
M  V30 6 1 5 7
M  V30 7 1 6 7
M  V30 8 2 7 8
M  V30 9 1 8 9
M  V30 10 1 8 10
M  V30 11 1 9 11
M  V30 12 2 9 12
M  V30 13 2 10 13
M  V30 14 1 10 14
M  V30 15 1 11 15
M  V30 16 2 11 16
M  V30 17 1 12 17
M  V30 18 1 13 18
M  V30 19 1 13 19
M  V30 20 2 14 20
M  V30 21 1 15 18
M  V30 22 1 16 21
M  V30 23 2 17 21
M  V30 24 2 19 22
M  V30 25 1 20 22
M  V30 END BOND
M  V30 END CTAB
M  END
>  <ID>
268

>  <PREFERRED_NAME>
azatadine

>  <CAS_RN>
3964-81-6

>  <SYNONYMS>
azatidine
azatadine
azatadine maleate

>  <URL>
http://drugcentral.org/drugcard/268/view

$$$$
azathioprine
  -INDIGO-05122016302D          

  0  0  0     0  0            999 V3000
M  V30 BEGIN CTAB
M  V30 COUNTS 19 21 0 0 0
M  V30 BEGIN ATOM
M  V30 1 C -0.77 -7.15 0 0
M  V30 2 N -2.1037 -7.92 0 0
M  V30 3 C -2.1037 -9.46 0 0
M  V30 4 N -0.77 -10.23 0 0
M  V30 5 C 0.5637 -9.46 0 0
M  V30 6 C 0.5637 -7.92 0 0
M  V30 7 N 2.0282 -9.9359 0 0
M  V30 8 C 2.9334 -8.69 0 0
M  V30 9 N 2.0283 -7.4442 0 0
M  V30 10 S -0.77 -5.61 0 0
M  V30 11 C -2.1037 -4.84 0 0
M  V30 12 C -2.2647 -3.3084 0 0
M  V30 13 N -3.771 -2.9882 0 0
M  V30 14 C -4.541 -4.3219 0 0
M  V30 15 N -3.5106 -5.4663 0 0
M  V30 16 N -1.1203 -2.2779 0 0 CHG=1
M  V30 17 O 0.3444 -2.7538 0 0 CHG=-1
M  V30 18 O -1.4405 -0.7716 0 0
M  V30 19 C -3.8308 -6.9727 0 0
M  V30 END ATOM
M  V30 BEGIN BOND
M  V30 1 2 1 2
M  V30 2 1 2 3
M  V30 3 2 3 4
M  V30 4 1 4 5
M  V30 5 2 5 6
M  V30 6 1 1 6
M  V30 7 2 7 8
M  V30 8 1 8 9
M  V30 9 1 5 7
M  V30 10 1 6 9
M  V30 11 1 1 10
M  V30 12 1 10 11
M  V30 13 1 12 13
M  V30 14 2 13 14
M  V30 15 1 14 15
M  V30 16 2 11 12
M  V30 17 1 11 15
M  V30 18 1 12 16
M  V30 19 1 16 17
M  V30 20 2 16 18
M  V30 21 1 15 19
M  V30 END BOND
M  V30 END CTAB
M  END
>  <ID>
269

>  <PREFERRED_NAME>
azathioprine

>  <CAS_RN>
446-86-6

>  <SYNONYMS>
BW 57-322
azathioprine sulfate
azathioprine
azamune
azanin
azathioprin
azathropine
azothioprine
azathioprine sodium

>  <URL>
http://drugcentral.org/drugcard/269/view

$$$$
azelaic acid
  -INDIGO-05122016302D          

  0  0  0     0  0            999 V3000
M  V30 BEGIN CTAB
M  V30 COUNTS 13 12 0 0 0
M  V30 BEGIN ATOM
M  V30 1 C 2.669 -2.9176 0 0
M  V30 2 C 4.0035 -3.6861 0 0
M  V30 3 C 1.3345 -3.6861 0 0
M  V30 4 C 5.338 -2.9176 0 0
M  V30 5 C 0 -2.9176 0 0
M  V30 6 O 6.6725 -3.6861 0 0
M  V30 7 O 5.338 -1.3766 0 0
M  V30 8 C -1.3345 -3.6861 0 0
M  V30 9 C -2.669 -2.9176 0 0
M  V30 10 C -4.0035 -3.6861 0 0
M  V30 11 C -5.338 -2.9176 0 0
M  V30 12 O -6.6725 -3.6861 0 0
M  V30 13 O -5.338 -1.3766 0 0
M  V30 END ATOM
M  V30 BEGIN BOND
M  V30 1 1 1 2
M  V30 2 1 1 3
M  V30 3 1 2 4
M  V30 4 1 3 5
M  V30 5 1 4 6
M  V30 6 2 4 7
M  V30 7 1 5 8
M  V30 8 1 8 9
M  V30 9 1 9 10
M  V30 10 1 10 11
M  V30 11 1 11 12
M  V30 12 2 11 13
M  V30 END BOND
M  V30 END CTAB
M  END
>  <ID>
270

>  <PREFERRED_NAME>
azelaic acid

>  <CAS_RN>
123-99-9

>  <SYNONYMS>
nonanedioic acid
azelaic acid dipotassium salt
azelaic acid
anchoic acid
finacea
lepargylic acid
n-Nonanedioic acid

>  <URL>
http://drugcentral.org/drugcard/270/view

$$$$
azelastine
  -INDIGO-05122016302D          

  0  0  0     0  0            999 V3000
M  V30 BEGIN CTAB
M  V30 COUNTS 27 30 0 0 0
M  V30 BEGIN ATOM
M  V30 1 C -1.819 -8.1815 0 0
M  V30 2 C -1.819 -6.6415 0 0
M  V30 3 C -0.4853 -8.9534 0 0
M  V30 4 C -3.1488 -5.8658 0 0
M  V30 5 N -0.4891 -5.8658 0 0
M  V30 6 C -0.4853 -10.4934 0 0
M  V30 7 C 0.8483 -8.1815 0 0
M  V30 8 C -3.1488 -4.3143 0 0
M  V30 9 C -4.4824 -6.6415 0 0
M  V30 10 N -0.4891 -4.3143 0 0
M  V30 11 C 0.8483 -11.2615 0 0
M  V30 12 C 2.182 -8.9534 0 0
M  V30 13 C -1.819 -3.5386 0 0
M  V30 14 C -4.4824 -3.5386 0 0
M  V30 15 C -5.8123 -5.8658 0 0
M  V30 16 C 2.182 -10.4934 0 0
M  V30 17 O -1.819 -1.9986 0 0
M  V30 18 C -5.8123 -4.3143 0 0
M  V30 19 Cl 3.5156 -11.2615 0 0
M  V30 20 C 0.8463 -3.5473 0 0 CFG=1
M  V30 21 C 2.1167 -4.4177 0 0
M  V30 22 C 3.5892 -3.967 0 0
M  V30 23 N 4.1551 -2.5347 0 0
M  V30 24 C 3.3881 -1.1994 0 0
M  V30 25 C 1.8658 -0.9665 0 0
M  V30 26 C 0.7346 -2.0114 0 0
M  V30 27 C 5.6911 -2.4231 0 0
M  V30 END ATOM
M  V30 BEGIN BOND
M  V30 1 1 1 2
M  V30 2 1 1 3
M  V30 3 1 2 4
M  V30 4 2 2 5
M  V30 5 2 3 6
M  V30 6 1 3 7
M  V30 7 2 4 8
M  V30 8 1 4 9
M  V30 9 1 5 10
M  V30 10 1 6 11
M  V30 11 2 7 12
M  V30 12 1 8 13
M  V30 13 1 8 14
M  V30 14 2 9 15
M  V30 15 1 10 13
M  V30 16 2 11 16
M  V30 17 1 12 16
M  V30 18 2 13 17
M  V30 19 2 14 18
M  V30 20 1 15 18
M  V30 21 1 16 19
M  V30 22 1 20 10 CFG=3
M  V30 23 1 21 22
M  V30 24 1 22 23
M  V30 25 1 23 24
M  V30 26 1 24 25
M  V30 27 1 25 26
M  V30 28 1 20 21
M  V30 29 1 26 20
M  V30 30 1 23 27
M  V30 END BOND
M  V30 BEGIN COLLECTION
M  V30 MDLV30/STERAC1 ATOMS=(1 20)
M  V30 END COLLECTION
M  V30 END CTAB
M  END
>  <ID>
271

>  <PREFERRED_NAME>
azelastine

>  <CAS_RN>
58581-89-8

>  <SYNONYMS>
azelastine
azelastine hydrochloride
azelastine HCl

>  <URL>
http://drugcentral.org/drugcard/271/view

$$$$
azelnidipine
  -INDIGO-05122016302D          

  0  0  0     0  0            999 V3000
M  V30 BEGIN CTAB
M  V30 COUNTS 43 47 0 0 0
M  V30 BEGIN ATOM
M  V30 1 C -1.4292 -8.3037 0 0
M  V30 2 O -0.0955 -9.0755 0 0
M  V30 3 O -1.4292 -6.7637 0 0
M  V30 4 C -2.7628 -9.0755 0 0
M  V30 5 C 1.2381 -8.3037 0 0
M  V30 6 C -2.7628 -10.6155 0 0 CFG=1
M  V30 7 C -4.1002 -8.3037 0 0
M  V30 8 C 1.2381 -6.7637 0 0
M  V30 9 C 2.7781 -8.3037 0 0
M  V30 10 C -4.1002 -11.3836 0 0
M  V30 11 C -1.4292 -11.3836 0 0
M  V30 12 N -4.1002 -6.7637 0 0
M  V30 13 N -5.43 -9.0755 0 0
M  V30 14 N 2.7781 -6.7637 0 0
M  V30 15 C -4.1002 -14.1808 0 0
M  V30 16 C -5.43 -10.6155 0 0
M  V30 17 C -0.0917 -10.6155 0 0
M  V30 18 C -1.4292 -12.9236 0 0
M  V30 19 C 4.1117 -5.9956 0 0
M  V30 20 O -5.4339 -14.9527 0 0
M  V30 21 O -2.7666 -14.9527 0 0
M  V30 22 C -6.7637 -11.3836 0 0
M  V30 23 C 1.2381 -11.3836 0 0
M  V30 24 C -0.0917 -13.6955 0 0
M  V30 25 C 5.4453 -6.7637 0 0
M  V30 26 C 4.1117 -4.4556 0 0
M  V30 27 C -6.7637 -14.1808 0 0
M  V30 28 N 2.5717 -10.6155 0 0 CHG=1
M  V30 29 C 1.2381 -12.9236 0 0
M  V30 30 C 5.4453 -8.3037 0 0
M  V30 31 C 6.7828 -5.9956 0 0
M  V30 32 C 2.7743 -3.6837 0 0
M  V30 33 C 5.4453 -3.6837 0 0
M  V30 34 C -8.1126 -14.9259 0 0
M  V30 35 C -6.7637 -12.6408 0 0
M  V30 36 O 2.5717 -9.0755 0 0
M  V30 37 O 3.9053 -11.3836 0 0 CHG=-1
M  V30 38 C 6.7828 -9.0755 0 0
M  V30 39 C 8.1126 -6.7637 0 0
M  V30 40 C 2.7743 -2.1437 0 0
M  V30 41 C 5.4453 -2.1437 0 0
M  V30 42 C 8.1126 -8.3037 0 0
M  V30 43 C 4.1117 -1.3757 0 0
M  V30 END ATOM
M  V30 BEGIN BOND
M  V30 1 1 1 2
M  V30 2 2 1 3
M  V30 3 1 1 4
M  V30 4 1 2 5
M  V30 5 1 4 6
M  V30 6 2 4 7
M  V30 7 1 5 8
M  V30 8 1 5 9
M  V30 9 1 6 10
M  V30 10 1 6 11 CFG=3
M  V30 11 1 7 12
M  V30 12 1 7 13
M  V30 13 1 8 14
M  V30 14 1 9 14
M  V30 15 1 10 15
M  V30 16 2 10 16
M  V30 17 2 11 17
M  V30 18 1 11 18
M  V30 19 1 13 16
M  V30 20 1 14 19
M  V30 21 1 15 20
M  V30 22 2 15 21
M  V30 23 1 16 22
M  V30 24 1 17 23
M  V30 25 2 18 24
M  V30 26 1 19 25
M  V30 27 1 19 26
M  V30 28 1 20 27
M  V30 29 1 23 28
M  V30 30 2 23 29
M  V30 31 1 24 29
M  V30 32 2 25 30
M  V30 33 1 25 31
M  V30 34 2 26 32
M  V30 35 1 26 33
M  V30 36 1 27 34
M  V30 37 1 27 35
M  V30 38 2 28 36
M  V30 39 1 28 37
M  V30 40 1 30 38
M  V30 41 2 31 39
M  V30 42 1 32 40
M  V30 43 2 33 41
M  V30 44 2 38 42
M  V30 45 1 39 42
M  V30 46 2 40 43
M  V30 47 1 41 43
M  V30 END BOND
M  V30 BEGIN COLLECTION
M  V30 MDLV30/STERAC1 ATOMS=(1 6)
M  V30 END COLLECTION
M  V30 END CTAB
M  END
>  <ID>
272

>  <PREFERRED_NAME>
azelnidipine

>  <CAS_RN>
123524-52-7

>  <SYNONYMS>
azelnidipine
calblock
CS-905

>  <URL>
http://drugcentral.org/drugcard/272/view

$$$$
azidocillin
  -INDIGO-05122016302D          

  0  0  0     0  0            999 V3000
M  V30 BEGIN CTAB
M  V30 COUNTS 26 28 0 0 0
M  V30 BEGIN ATOM
M  V30 1 C 6.0912 -6.7638 0 0
M  V30 2 O 7.4249 -5.9957 0 0
M  V30 3 O 6.0912 -8.3038 0 0
M  V30 4 C 4.7537 -5.9957 0 0 CFG=2
M  V30 5 N 2.1132 -5.9957 0 0
M  V30 6 C 4.7537 -4.4557 0 0
M  V30 7 C 2.1132 -4.4557 0 0 CFG=2
M  V30 8 C 0.5732 -5.9957 0 0
M  V30 9 S 3.4354 -3.6838 0 0
M  V30 10 C 0.5732 -4.4557 0 0 CFG=1
M  V30 11 O -0.512 -7.0848 0 0
M  V30 12 N -0.7605 -3.6838 0 0
M  V30 13 C -2.0941 -4.4557 0 0
M  V30 14 C -3.4277 -3.6838 0 0 CFG=2
M  V30 15 O -2.0941 -5.9957 0 0
M  V30 16 N -3.4277 -2.1438 0 0
M  V30 17 C -4.7614 -4.4557 0 0
M  V30 18 N -4.7614 -1.3757 0 0 CHG=1
M  V30 19 C -6.0912 -3.6838 0 0
M  V30 20 C -4.7614 -5.9957 0 0
M  V30 21 N -6.095 -2.1438 0 0 CHG=-1
M  V30 22 C -7.4287 -4.4557 0 0
M  V30 23 C -6.0912 -6.7638 0 0
M  V30 24 C -7.4287 -5.9957 0 0
M  V30 25 C 5.1523 -2.9682 0 0
M  V30 26 C 6.2937 -4.4557 0 0
M  V30 END ATOM
M  V30 BEGIN BOND
M  V30 1 1 1 2
M  V30 2 2 1 3
M  V30 3 1 4 1 CFG=3
M  V30 4 1 4 5
M  V30 5 1 4 6
M  V30 6 1 7 5
M  V30 7 1 5 8
M  V30 8 1 6 9
M  V30 9 1 7 9 CFG=1
M  V30 10 1 10 7
M  V30 11 1 10 8
M  V30 12 2 8 11
M  V30 13 1 10 12 CFG=1
M  V30 14 1 12 13
M  V30 15 1 14 13
M  V30 16 2 13 15
M  V30 17 1 14 16 CFG=1
M  V30 18 1 14 17
M  V30 19 2 16 18
M  V30 20 2 17 19
M  V30 21 1 17 20
M  V30 22 2 18 21
M  V30 23 1 19 22
M  V30 24 2 20 23
M  V30 25 2 22 24
M  V30 26 1 23 24
M  V30 27 1 6 25
M  V30 28 1 6 26
M  V30 END BOND
M  V30 END CTAB
M  END
>  <ID>
273

>  <PREFERRED_NAME>
azidocillin

>  <CAS_RN>
17243-38-8

>  <SYNONYMS>
azidocillin potasium
azidocillin sodium
azidocillin
azidobenzylpenicillin

>  <URL>
http://drugcentral.org/drugcard/273/view

$$$$
azimilide
  -INDIGO-05122016302D          

  0  0  0     0  0            999 V3000
M  V30 BEGIN CTAB
M  V30 COUNTS 32 35 0 0 0
M  V30 BEGIN ATOM
M  V30 1 C -3.3 -10.175 0 0
M  V30 2 C -4.6337 -10.945 0 0
M  V30 3 C -4.6337 -12.485 0 0
M  V30 4 C -3.3 -13.255 0 0
M  V30 5 C -1.9663 -12.485 0 0
M  V30 6 C -1.9663 -10.945 0 0
M  V30 7 Cl -5.9674 -10.175 0 0
M  V30 8 C -0.6326 -13.255 0 0
M  V30 9 O 0.6132 -12.3498 0 0
M  V30 10 C -0.1568 -14.7196 0 0
M  V30 11 C 1.3832 -14.7196 0 0
M  V30 12 C 1.8591 -13.255 0 0
M  V30 13 C 3.1928 -12.485 0 0
M  V30 14 N 4.5264 -13.255 0 0
M  V30 15 N 5.8601 -14.025 0 0
M  V30 16 C 6.0211 -15.5566 0 0
M  V30 17 C 7.5274 -15.8767 0 0
M  V30 18 N 8.2974 -14.543 0 0
M  V30 19 C 7.267 -13.3987 0 0
M  V30 20 O 7.5872 -11.8923 0 0
M  V30 21 O 8.1538 -17.2836 0 0
M  V30 22 C 9.829 -14.3821 0 0
M  V30 23 C 10.4553 -12.9752 0 0
M  V30 24 C 11.9869 -12.8142 0 0
M  V30 25 C 12.6133 -11.4074 0 0
M  V30 26 N 14.1448 -11.2464 0 0
M  V30 27 C 15.05 -12.4923 0 0
M  V30 28 C 16.5816 -12.3313 0 0
M  V30 29 N 17.208 -10.9245 0 0
M  V30 30 C 16.3028 -9.6786 0 0
M  V30 31 C 14.7712 -9.8396 0 0
M  V30 32 C 18.7396 -10.7635 0 0
M  V30 END ATOM
M  V30 BEGIN BOND
M  V30 1 2 1 2
M  V30 2 1 2 3
M  V30 3 2 3 4
M  V30 4 1 4 5
M  V30 5 2 5 6
M  V30 6 1 1 6
M  V30 7 1 2 7
M  V30 8 1 5 8
M  V30 9 1 10 11
M  V30 10 2 11 12
M  V30 11 1 9 12
M  V30 12 1 9 8
M  V30 13 2 8 10
M  V30 14 1 12 13
M  V30 15 2 13 14
M  V30 16 1 14 15
M  V30 17 1 16 17
M  V30 18 1 17 18
M  V30 19 1 18 19
M  V30 20 1 15 16
M  V30 21 1 15 19
M  V30 22 2 19 20
M  V30 23 2 17 21
M  V30 24 1 18 22
M  V30 25 1 22 23
M  V30 26 1 23 24
M  V30 27 1 24 25
M  V30 28 1 25 26
M  V30 29 1 27 28
M  V30 30 1 28 29
M  V30 31 1 29 30
M  V30 32 1 30 31
M  V30 33 1 26 27
M  V30 34 1 26 31
M  V30 35 1 29 32
M  V30 END BOND
M  V30 END CTAB
M  END
>  <ID>
274

>  <PREFERRED_NAME>
azimilide

>  <CAS_RN>
149908-53-2

>  <SYNONYMS>
azimilide hydrochloride
azimilide dihydrochloride
azimilide
azimilide HCl

>  <URL>
http://drugcentral.org/drugcard/274/view

$$$$
azintamide
  -INDIGO-05122016302D          

  0  0  0     0  0            999 V3000
M  V30 BEGIN CTAB
M  V30 COUNTS 16 16 0 0 0
M  V30 BEGIN ATOM
M  V30 1 S -0.6647 -4.4544 0 0
M  V30 2 C 0.6686 -3.6827 0 0
M  V30 3 C -2.0018 -3.6827 0 0
M  V30 4 C 2.0018 -4.4544 0 0
M  V30 5 C -3.3312 -4.4544 0 0
M  V30 6 N -2.0018 -2.1431 0 0
M  V30 7 N 3.3351 -3.6827 0 0
M  V30 8 O 2.0018 -5.9939 0 0
M  V30 9 C -4.6683 -3.6827 0 0
M  V30 10 N -3.3312 -1.3753 0 0
M  V30 11 C 4.6683 -4.4544 0 0
M  V30 12 C 3.3351 -2.1431 0 0
M  V30 13 C -4.6683 -2.1431 0 0
M  V30 14 C 6.0016 -3.6827 0 0
M  V30 15 C 4.6683 -1.3753 0 0
M  V30 16 Cl -6.0016 -1.3753 0 0
M  V30 END ATOM
M  V30 BEGIN BOND
M  V30 1 1 1 2
M  V30 2 1 1 3
M  V30 3 1 2 4
M  V30 4 2 3 5
M  V30 5 1 3 6
M  V30 6 1 4 7
M  V30 7 2 4 8
M  V30 8 1 5 9
M  V30 9 2 6 10
M  V30 10 1 7 11
M  V30 11 1 7 12
M  V30 12 2 9 13
M  V30 13 1 10 13
M  V30 14 1 11 14
M  V30 15 1 12 15
M  V30 16 1 13 16
M  V30 END BOND
M  V30 END CTAB
M  END
>  <ID>
275

>  <PREFERRED_NAME>
azintamide

>  <CAS_RN>
1830-32-6

>  <SYNONYMS>
azintamide
azinthiamide
oragalin
oragallin

>  <URL>
http://drugcentral.org/drugcard/275/view

$$$$
azithromycin
  -INDIGO-05122016302D          

  0  0  0     0  0            999 V3000
M  V30 BEGIN CTAB
M  V30 COUNTS 52 54 0 0 0
M  V30 BEGIN ATOM
M  V30 1 O 4.0787 -13.5615 0 0
M  V30 2 C 2.7459 -12.7939 0 0 CFG=2
M  V30 3 C 5.4116 -12.7939 0 0 CFG=1
M  V30 4 C 2.7459 -10.6781 0 0 CFG=1
M  V30 5 C 0.9089 -13.8479 0 0 CFG=2
M  V30 6 C 6.7444 -13.5615 0 0 CFG=2
M  V30 7 O 5.4116 -11.2548 0 0
M  V30 8 C 4.0787 -9.9105 0 0
M  V30 9 C 0.9089 -9.624 0 0 CFG=2
M  V30 10 C 0.9089 -15.387 0 0
M  V30 11 O -0.4239 -14.6193 0 0
M  V30 12 C -0.9166 -12.7939 0 0
M  V30 13 O 6.7444 -15.1006 0 0
M  V30 14 C 8.0773 -12.7939 0 0 CFG=1
M  V30 15 C 6.7444 -10.4833 0 0 CFG=1
M  V30 16 O 0.9127 -5.9921 0 0
M  V30 17 C -0.9166 -10.6781 0 0 CFG=1
M  V30 18 C -2.7459 -13.8479 0 0 CFG=1
M  V30 19 N 9.4101 -13.5615 0 0
M  V30 20 C 8.0773 -11.2548 0 0
M  V30 21 C 6.7444 -8.9442 0 0
M  V30 22 C -0.4201 -5.2207 0 0 CFG=1
M  V30 23 C 0.4736 -11.4839 0 0
M  V30 24 C -2.7459 -9.624 0 0
M  V30 25 C -2.7459 -15.387 0 0
M  V30 26 C -4.5752 -12.7939 0 0
M  V30 27 C 10.743 -12.7939 0 0
M  V30 28 C 9.4101 -15.1006 0 0
M  V30 29 C -1.753 -5.9921 0 0
M  V30 30 O -0.4201 -3.6816 0 0
M  V30 31 O -2.7459 -8.0849 0 0
M  V30 32 O -4.5752 -10.6781 0 0
M  V30 33 N -6.2251 -14.1114 0 0
M  V30 34 C -3.0896 -5.2207 0 0 CFG=2
M  V30 35 C -1.753 -2.914 0 0 CFG=2
M  V30 36 C -6.2251 -9.3682 0 0 CFG=2
M  V30 37 C -5.9043 -15.62 0 0
M  V30 38 C -8.2874 -13.6378 0 0 CFG=2
M  V30 39 O -3.0896 -6.7597 0 0
M  V30 40 C -4.4225 -5.9921 0 0
M  V30 41 C -3.0896 -3.6816 0 0 CFG=2
M  V30 42 C -1.753 -1.3748 0 0
M  V30 43 C -6.2251 -7.8291 0 0
M  V30 44 C -8.2874 -9.8341 0 0 CFG=1
M  V30 45 C -9.2536 -14.8332 0 0
M  V30 46 C -9.2039 -11.736 0 0 CFG=2
M  V30 47 C -4.4225 -7.5312 0 0
M  V30 48 O -4.4225 -2.914 0 0
M  V30 49 C -7.5579 -7.0576 0 0
M  V30 50 C -9.6202 -9.0664 0 0
M  V30 51 O -8.0468 -8.3141 0 0
M  V30 52 O -10.743 -11.736 0 0
M  V30 END ATOM
M  V30 BEGIN BOND
M  V30 1 1 3 1 CFG=3
M  V30 2 1 2 1 CFG=1
M  V30 3 1 4 2
M  V30 4 1 2 5
M  V30 5 1 6 3
M  V30 6 1 3 7
M  V30 7 1 4 8 CFG=3
M  V30 8 1 9 4
M  V30 9 1 5 10 CFG=1
M  V30 10 1 5 11 CFG=3
M  V30 11 1 5 12
M  V30 12 1 6 13 CFG=1
M  V30 13 1 14 6
M  V30 14 1 15 7
M  V30 15 1 9 16 CFG=1
M  V30 16 1 17 9
M  V30 17 1 18 12
M  V30 18 1 14 19 CFG=3
M  V30 19 1 14 20
M  V30 20 1 15 20
M  V30 21 1 15 21 CFG=3
M  V30 22 1 22 16 CFG=1
M  V30 23 1 17 23 CFG=1
M  V30 24 1 17 24
M  V30 25 1 18 25 CFG=1
M  V30 26 1 18 26
M  V30 27 1 19 27
M  V30 28 1 19 28
M  V30 29 1 22 29
M  V30 30 1 22 30
M  V30 31 2 24 31
M  V30 32 1 24 32
M  V30 33 1 26 33
M  V30 34 1 34 29
M  V30 35 1 35 30
M  V30 36 1 36 32
M  V30 37 1 33 37
M  V30 38 1 38 33
M  V30 39 1 34 39 CFG=1
M  V30 40 1 34 40 CFG=3
M  V30 41 1 41 34
M  V30 42 1 41 35
M  V30 43 1 35 42 CFG=3
M  V30 44 1 36 43 CFG=1
M  V30 45 1 44 36
M  V30 46 1 38 45 CFG=3
M  V30 47 1 46 38
M  V30 48 1 39 47
M  V30 49 1 41 48 CFG=1
M  V30 50 1 43 49
M  V30 51 1 44 46
M  V30 52 1 44 50 CFG=1
M  V30 53 1 44 51 CFG=3
M  V30 54 1 46 52 CFG=1
M  V30 END BOND
M  V30 END CTAB
M  END
>  <ID>
276

>  <PREFERRED_NAME>
azithromycin

>  <CAS_RN>
83905-01-5

>  <SYNONYMS>
CP-62993
CP 62993
azithromycin
arzomicin
aziromycin
Azithromycin A
azithromycin monohydrate
azithromycin anhydrous
azithromycin dihydrate
azithromycin hydrate

>  <URL>
http://drugcentral.org/drugcard/276/view

$$$$
azlocillin
  -INDIGO-05122016302D          

  0  0  0     0  0            999 V3000
M  V30 BEGIN CTAB
M  V30 COUNTS 32 35 0 0 0
M  V30 BEGIN ATOM
M  V30 1 C 7.3408 -9.0757 0 0
M  V30 2 O 8.6745 -8.3038 0 0
M  V30 3 O 7.3408 -10.6157 0 0
M  V30 4 C 6.0072 -8.3038 0 0 CFG=2
M  V30 5 N 3.3666 -8.3038 0 0
M  V30 6 C 6.0072 -6.7638 0 0
M  V30 7 C 3.3666 -6.7638 0 0 CFG=2
M  V30 8 C 1.8266 -8.3038 0 0
M  V30 9 S 4.685 -5.9957 0 0
M  V30 10 C 1.8266 -6.7638 0 0 CFG=1
M  V30 11 O 0.7375 -9.3929 0 0
M  V30 12 N 0.4929 -5.9957 0 0
M  V30 13 C -0.8445 -6.7638 0 0
M  V30 14 C -2.1781 -5.9957 0 0 CFG=2
M  V30 15 O -0.8445 -8.3038 0 0
M  V30 16 N -3.5118 -6.7638 0 0
M  V30 17 C -2.1781 -4.4557 0 0
M  V30 18 C -4.8455 -5.9957 0 0
M  V30 19 C -3.5118 -3.6838 0 0
M  V30 20 C -0.8445 -3.6838 0 0
M  V30 21 O -4.8455 -4.4557 0 0
M  V30 22 N -6.1791 -6.7638 0 0
M  V30 23 C -3.5118 -2.1438 0 0
M  V30 24 C -0.8445 -2.1438 0 0
M  V30 25 C -7.3981 -5.8237 0 0
M  V30 26 C -6.6759 -8.2044 0 0
M  V30 27 C -2.1781 -1.3757 0 0
M  V30 28 O -7.3981 -4.2837 0 0
M  V30 29 N -8.6745 -6.7638 0 0
M  V30 30 C -8.2274 -8.2044 0 0
M  V30 31 C 6.4057 -5.2763 0 0
M  V30 32 C 7.5472 -6.7638 0 0
M  V30 END ATOM
M  V30 BEGIN BOND
M  V30 1 1 1 2
M  V30 2 2 1 3
M  V30 3 1 4 1 CFG=3
M  V30 4 1 4 5
M  V30 5 1 4 6
M  V30 6 1 7 5
M  V30 7 1 5 8
M  V30 8 1 6 9
M  V30 9 1 7 9 CFG=1
M  V30 10 1 10 7
M  V30 11 1 10 8
M  V30 12 2 8 11
M  V30 13 1 10 12 CFG=1
M  V30 14 1 12 13
M  V30 15 1 14 13
M  V30 16 2 13 15
M  V30 17 1 14 16 CFG=3
M  V30 18 1 14 17
M  V30 19 1 16 18
M  V30 20 2 17 19
M  V30 21 1 17 20
M  V30 22 2 18 21
M  V30 23 1 18 22
M  V30 24 1 19 23
M  V30 25 2 20 24
M  V30 26 1 22 25
M  V30 27 1 22 26
M  V30 28 2 23 27
M  V30 29 1 24 27
M  V30 30 2 25 28
M  V30 31 1 25 29
M  V30 32 1 26 30
M  V30 33 1 29 30
M  V30 34 1 6 31
M  V30 35 1 6 32
M  V30 END BOND
M  V30 END CTAB
M  END
>  <ID>
277

>  <PREFERRED_NAME>
azlocillin

>  <CAS_RN>
37091-66-0

>  <SYNONYMS>
azlocillin
azlocillin sodium
azlocillin sodium salt

>  <URL>
http://drugcentral.org/drugcard/277/view

$$$$
azosemide
  -INDIGO-05122016302D          

  0  0  0     0  0            999 V3000
M  V30 BEGIN CTAB
M  V30 COUNTS 23 25 0 0 0
M  V30 BEGIN ATOM
M  V30 1 N 0.7528 -5.2964 0 0
M  V30 2 C 2.0864 -6.0683 0 0
M  V30 3 C -0.5809 -6.0683 0 0
M  V30 4 C 3.4201 -5.2964 0 0
M  V30 5 C -1.9145 -5.2964 0 0
M  V30 6 C -0.5809 -7.6083 0 0
M  V30 7 C 3.9169 -3.8557 0 0
M  V30 8 S 4.6391 -6.2402 0 0
M  V30 9 C -3.2519 -6.0683 0 0
M  V30 10 C -1.9145 -3.7564 0 0
M  V30 11 C -1.9145 -8.3763 0 0
M  V30 12 C 5.4683 -3.8557 0 0
M  V30 13 C 5.9154 -5.2964 0 0
M  V30 14 C -3.2519 -7.6083 0 0
M  V30 15 N -3.1335 -2.8163 0 0
M  V30 16 N -0.6382 -2.8163 0 0
M  V30 17 Cl -1.9145 -9.9163 0 0
M  V30 18 S -4.5856 -8.3763 0 0
M  V30 19 N -2.6367 -1.3757 0 0
M  V30 20 N -1.0853 -1.3757 0 0
M  V30 21 N -5.9192 -7.6083 0 0
M  V30 22 O -5.3537 -9.71 0 0
M  V30 23 O -3.8137 -9.71 0 0
M  V30 END ATOM
M  V30 BEGIN BOND
M  V30 1 1 1 2
M  V30 2 1 1 3
M  V30 3 1 2 4
M  V30 4 2 3 5
M  V30 5 1 3 6
M  V30 6 2 4 7
M  V30 7 1 4 8
M  V30 8 1 5 9
M  V30 9 1 5 10
M  V30 10 2 6 11
M  V30 11 1 7 12
M  V30 12 1 8 13
M  V30 13 2 9 14
M  V30 14 1 10 15
M  V30 15 2 10 16
M  V30 16 1 11 14
M  V30 17 1 11 17
M  V30 18 2 12 13
M  V30 19 1 14 18
M  V30 20 1 15 19
M  V30 21 1 16 20
M  V30 22 1 18 21
M  V30 23 2 18 22
M  V30 24 2 18 23
M  V30 25 2 19 20
M  V30 END BOND
M  V30 END CTAB
M  END
>  <ID>
278

>  <PREFERRED_NAME>
azosemide

>  <CAS_RN>
27589-33-9

>  <SYNONYMS>
azosemide
diurapid
azosemid

>  <URL>
http://drugcentral.org/drugcard/278/view

$$$$
aztreonam
  -INDIGO-05122016302D          

  0  0  0     0  0            999 V3000
M  V30 BEGIN CTAB
M  V30 COUNTS 28 29 0 0 0
M  V30 BEGIN ATOM
M  V30 1 N -1.595 -4.73 0 0
M  V30 2 C -1.595 -6.27 0 0
M  V30 3 C -2.9287 -7.04 0 0
M  V30 4 C -0.2613 -7.04 0 0
M  V30 5 N -4.3356 -6.4137 0 0
M  V30 6 C -5.366 -7.558 0 0
M  V30 7 S -4.596 -8.8917 0 0
M  V30 8 C -3.0897 -8.5716 0 0
M  V30 9 N -6.8975 -7.3971 0 0
M  V30 10 O -0.2613 -8.58 0 0
M  V30 11 N 1.0724 -6.27 0 0
M  V30 12 O -0.2613 -3.96 0 0
M  V30 13 C -0.2613 -2.42 0 0
M  V30 14 C 1.0724 -1.65 0 0
M  V30 15 O 1.0724 -0.11 0 0
M  V30 16 O 2.406 -2.42 0 0
M  V30 17 C -1.7488 -2.0214 0 0
M  V30 18 C -0.6599 -0.9325 0 0
M  V30 19 C 2.406 -7.04 0 0 CFG=1
M  V30 20 C 2.8046 -8.5275 0 0 CFG=1
M  V30 21 N 4.2921 -8.1289 0 0
M  V30 22 C 3.8936 -6.6414 0 0
M  V30 23 O 4.6636 -5.3077 0 0
M  V30 24 S 5.6258 -8.8989 0 0
M  V30 25 C 2.0346 -9.8612 0 0
M  V30 26 O 6.9595 -8.1289 0 0
M  V30 27 O 5.6258 -10.4389 0 0
M  V30 28 O 6.9595 -9.6689 0 0
M  V30 END ATOM
M  V30 BEGIN BOND
M  V30 1 2 1 2
M  V30 2 1 2 3
M  V30 3 1 2 4
M  V30 4 2 5 6
M  V30 5 1 6 7
M  V30 6 1 7 8
M  V30 7 1 3 5
M  V30 8 2 3 8
M  V30 9 1 6 9
M  V30 10 2 4 10
M  V30 11 1 4 11
M  V30 12 1 1 12
M  V30 13 1 12 13
M  V30 14 1 13 14
M  V30 15 2 14 15
M  V30 16 1 14 16
M  V30 17 1 13 17
M  V30 18 1 13 18
M  V30 19 1 19 11 CFG=3
M  V30 20 1 20 21
M  V30 21 1 21 22
M  V30 22 1 19 20
M  V30 23 1 22 19
M  V30 24 2 22 23
M  V30 25 1 21 24
M  V30 26 1 20 25 CFG=1
M  V30 27 2 24 26
M  V30 28 2 24 27
M  V30 29 1 24 28
M  V30 END BOND
M  V30 END CTAB
M  END
>  <ID>
279

>  <PREFERRED_NAME>
aztreonam

>  <CAS_RN>
78110-38-0

>  <SYNONYMS>
cayston
aztreonam
azonam
azthreonam
aztreon
monobactam
nebactam
primbactam
aztreonam lysine
azactam

>  <URL>
http://drugcentral.org/drugcard/279/view

$$$$
bacampicillin
  -INDIGO-05122016302D          

  0  0  0     0  0            999 V3000
M  V30 BEGIN CTAB
M  V30 COUNTS 32 34 0 0 0
M  V30 BEGIN ATOM
M  V30 1 C 2.7552 -5.9956 0 0
M  V30 2 O 4.0888 -5.2237 0 0
M  V30 3 O 2.7552 -7.5356 0 0
M  V30 4 C 1.4215 -5.2237 0 0 CFG=2
M  V30 5 C 5.4224 -5.9956 0 0 CFG=2
M  V30 6 N -1.219 -5.2237 0 0
M  V30 7 C 1.4215 -3.6837 0 0
M  V30 8 O 5.4224 -7.5356 0 0
M  V30 9 C 6.7561 -5.2237 0 0
M  V30 10 C -1.219 -3.6837 0 0 CFG=2
M  V30 11 C -2.759 -5.2237 0 0
M  V30 12 S 0.0994 -2.9156 0 0
M  V30 13 C 6.7561 -8.3037 0 0
M  V30 14 C -2.759 -3.6837 0 0 CFG=1
M  V30 15 O -3.8481 -6.3128 0 0
M  V30 16 O 8.0897 -7.5356 0 0
M  V30 17 O 6.7561 -9.8437 0 0
M  V30 18 N -4.0926 -2.9156 0 0
M  V30 19 C 9.4233 -8.3037 0 0
M  V30 20 C -5.4262 -3.6837 0 0
M  V30 21 C 10.7608 -7.5356 0 0
M  V30 22 C -6.7599 -2.9156 0 0 CFG=2
M  V30 23 O -5.4262 -5.2237 0 0
M  V30 24 N -6.7599 -1.3757 0 0
M  V30 25 C -8.0935 -3.6837 0 0
M  V30 26 C -9.4271 -2.9156 0 0
M  V30 27 C -8.0935 -5.2237 0 0
M  V30 28 C -10.7608 -3.6837 0 0
M  V30 29 C -9.4271 -5.9956 0 0
M  V30 30 C -10.7608 -5.2237 0 0
M  V30 31 C 2.1915 -2.35 0 0
M  V30 32 C 2.9091 -4.0823 0 0
M  V30 END ATOM
M  V30 BEGIN BOND
M  V30 1 1 1 2
M  V30 2 2 1 3
M  V30 3 1 2 5
M  V30 4 1 4 1 CFG=3
M  V30 5 1 4 6
M  V30 6 1 4 7
M  V30 7 1 5 8
M  V30 8 1 5 9 CFG=1
M  V30 9 1 10 6
M  V30 10 1 6 11
M  V30 11 1 7 12
M  V30 12 1 8 13
M  V30 13 1 10 12 CFG=1
M  V30 14 1 10 14
M  V30 15 1 14 11
M  V30 16 2 11 15
M  V30 17 1 13 16
M  V30 18 2 13 17
M  V30 19 1 14 18 CFG=1
M  V30 20 1 16 19
M  V30 21 1 18 20
M  V30 22 1 19 21
M  V30 23 1 22 20
M  V30 24 2 20 23
M  V30 25 1 22 24 CFG=1
M  V30 26 1 22 25
M  V30 27 2 25 26
M  V30 28 1 25 27
M  V30 29 1 26 28
M  V30 30 2 27 29
M  V30 31 2 28 30
M  V30 32 1 29 30
M  V30 33 1 7 31
M  V30 34 1 7 32
M  V30 END BOND
M  V30 BEGIN COLLECTION
M  V30 MDLV30/STERAC1 ATOMS=(1 5)
M  V30 END COLLECTION
M  V30 END CTAB
M  END
>  <ID>
280

>  <PREFERRED_NAME>
bacampicillin

>  <CAS_RN>
50972-17-3

>  <SYNONYMS>
bacampicillin
bacampicillin hydrochloride
carampicillin
bacampicillin HCl

>  <URL>
http://drugcentral.org/drugcard/280/view

$$$$
bacitracin
  -INDIGO-05122016302D          

  0  0  0     0  0            999 V3000
M  V30 BEGIN CTAB
M  V30 COUNTS 397 409 45 0 0
M  V30 BEGIN ATOM
M  V30 1 C -1.3878 -2.98 0 0
M  V30 2 S -2.6336 -3.8852 0 0
M  V30 3 C -2.1578 -5.3498 0 0
M  V30 4 C -0.6178 -5.3498 0 0 CFG=3
M  V30 5 N -0.1419 -3.8852 0 0
M  V30 6 C -1.3878 -1.44 0 0 CFG=2
M  V30 7 C -0.0541 -0.67 0 0 CFG=1
M  V30 8 N -2.7214 -0.67 0 0
M  V30 9 C -0.0541 0.87 0 0
M  V30 10 C 1.2796 -1.44 0 0
M  V30 11 C 2.6133 -0.67 0 0
M  V30 12 C -3.9816 -7.9148 0 0
M  V30 13 O -0.3389 -8.0025 0 0
M  V30 14 N -2.5099 -7.915 0 0
M  V30 15 N 1.6975 -7.9151 0 0
M  V30 16 N 5.903 -7.9151 0 0
M  V30 17 N 8.7767 -7.915 0 0
M  V30 18 N 8.9839 -7.9151 0 0
M  V30 19 N 10.523 -7.9151 0 0
M  V30 20 N 12.0639 -7.9151 0 0
M  V30 21 N 13.603 -7.9151 0 0
M  V30 22 N 15.1414 -7.9151 0 0
M  V30 23 N 18.5453 -5.2879 0 0
M  V30 24 C 19.9996 -2.9902 0 0
M  V30 25 S 18.7538 -3.8954 0 0
M  V30 26 C 19.2296 -5.3599 0 0
M  V30 27 C 20.7696 -5.3599 0 0 CFG=3
M  V30 28 N 21.2455 -3.8954 0 0
M  V30 29 C 19.9996 -1.4502 0 0 CFG=2
M  V30 30 C 21.3333 -0.6802 0 0
M  V30 31 N 18.666 -0.6802 0 0
M  V30 32 C 21.3333 0.8598 0 0
M  V30 33 C 22.667 -1.4502 0 0
M  V30 34 C 17.4058 -7.925 0 0
M  V30 35 O 21.0485 -8.0127 0 0
M  V30 36 N 18.8775 -7.9251 0 0
M  V30 37 N 23.0849 -7.9252 0 0
M  V30 38 N 27.2904 -7.9252 0 0
M  V30 39 N 30.1641 -7.9252 0 0
M  V30 40 N 30.3713 -7.9252 0 0
M  V30 41 N 31.9104 -7.9252 0 0
M  V30 42 N 33.4513 -7.9252 0 0
M  V30 43 N 34.9904 -7.9252 0 0
M  V30 44 N 36.5288 -7.9252 0 0
M  V30 45 N 39.9327 -5.2981 0 0
M  V30 46 C -1.3069 -14.2533 0 0
M  V30 47 S -2.5528 -15.1585 0 0
M  V30 48 C -2.0769 -16.623 0 0
M  V30 49 C -0.5369 -16.623 0 0 CFG=3
M  V30 50 N -0.0611 -15.1585 0 0
M  V30 51 C -1.3069 -12.7133 0 0 CFG=2
M  V30 52 C 0.0268 -11.9433 0 0 CFG=1
M  V30 53 N -2.6406 -11.9433 0 0
M  V30 54 C 0.0268 -10.4033 0 0
M  V30 55 C 1.3604 -12.7133 0 0
M  V30 56 C 2.6941 -11.9433 0 0
M  V30 57 C -3.9007 -19.1881 0 0
M  V30 58 O -0.2581 -19.2758 0 0
M  V30 59 N -2.4291 -19.1882 0 0
M  V30 60 N 1.7783 -19.1883 0 0
M  V30 61 N 5.9838 -19.1883 0 0
M  V30 62 N 8.8575 -19.1883 0 0
M  V30 63 N 9.0647 -19.1883 0 0
M  V30 64 N 10.6025 -19.1883 0 0
M  V30 65 N 12.1447 -19.1883 0 0
M  V30 66 N 13.6838 -19.1883 0 0
M  V30 67 N 15.2222 -19.1883 0 0
M  V30 68 N 18.6261 -16.5612 0 0
M  V30 69 C 20.0038 -14.279 0 0
M  V30 70 S 18.7579 -15.1842 0 0
M  V30 71 C 19.2338 -16.6488 0 0
M  V30 72 C 20.7738 -16.6488 0 0 CFG=3
M  V30 73 N 21.2497 -15.1842 0 0
M  V30 74 C 20.0038 -12.739 0 0 CFG=2
M  V30 75 C 21.3375 -11.969 0 0 CFG=1
M  V30 76 N 18.6701 -11.969 0 0
M  V30 77 C 21.3375 -10.429 0 0
M  V30 78 C 22.6712 -12.739 0 0
M  V30 79 C 24.0049 -11.969 0 0
M  V30 80 C 17.4087 -19.2138 0 0
M  V30 81 O 21.0526 -19.3015 0 0
M  V30 82 N 18.8804 -19.214 0 0
M  V30 83 N 23.0877 -19.2141 0 0
M  V30 84 N 27.2932 -19.2141 0 0
M  V30 85 N 30.1682 -19.214 0 0
M  V30 86 N 30.3755 -19.2141 0 0
M  V30 87 N 31.9146 -19.2141 0 0
M  V30 88 N 33.4555 -19.2141 0 0
M  V30 89 N 34.9946 -19.2141 0 0
M  V30 90 N 36.533 -19.2141 0 0
M  V30 91 N 39.9368 -16.5869 0 0
M  V30 92 C 21.5477 -19.2141 0 0
M  V30 93 C 18.8805 -14.594 0 0
M  V30 94 C 20.2141 -16.904 0 0
M  V30 95 C 20.2141 -18.444 0 0 CFG=2
M  V30 96 C 17.5468 -16.9039 0 0
M  V30 97 C 18.8805 -16.134 0 0
M  V30 98 O 21.5477 -20.7541 0 0
M  V30 99 C 0.2383 -19.1883 0 0
M  V30 100 C -2.4289 -14.5682 0 0
M  V30 101 C -1.0953 -16.8783 0 0
M  V30 102 C -1.0954 -18.4183 0 0 CFG=2
M  V30 103 C -3.7627 -16.8782 0 0
M  V30 104 C -2.4289 -16.1082 0 0
M  V30 105 O 0.2382 -20.7283 0 0
M  V30 106 C 21.5449 -7.9252 0 0
M  V30 107 C 18.8777 -3.3051 0 0
M  V30 108 C 20.2113 -5.6152 0 0
M  V30 109 C 20.2112 -7.1552 0 0 CFG=2
M  V30 110 C 17.5439 -5.6151 0 0
M  V30 111 C 18.8776 -4.8451 0 0
M  V30 112 O 21.5448 -9.4652 0 0
M  V30 113 C 4.363 -7.9151 0 0
M  V30 114 C 3.0357 -10.2203 0 0
M  V30 115 C 1.6998 -10.9973 0 0
M  V30 116 C 1.7035 -12.5342 0 0
M  V30 117 O 0.3726 -13.3026 0 0
M  V30 118 O 3.0381 -13.3026 0 0
M  V30 119 C 3.0321 -8.6835 0 0 CFG=1
M  V30 120 O 4.3643 -6.3696 0 0
M  V30 121 C 0.1575 -7.9151 0 0
M  V30 122 C -2.5097 -3.295 0 0
M  V30 123 C -1.1761 -5.605 0 0
M  V30 124 C -1.1762 -7.145 0 0 CFG=2
M  V30 125 C -3.8435 -5.6049 0 0
M  V30 126 C -2.5098 -4.835 0 0
M  V30 127 O 0.1574 -9.4551 0 0
M  V30 128 C 39.4156 -19.2029 0 0
M  V30 129 C 41.9417 -18.3463 0 0
M  V30 130 C 42.9575 -17.1888 0 0
M  V30 131 N 42.4629 -15.7304 0 0
M  V30 132 O 44.4678 -17.4898 0 0
M  V30 133 C 40.4314 -18.0454 0 0 CFG=2
M  V30 134 O 37.9053 -18.9019 0 0
M  V30 135 C 39.2035 -19.2141 0 0
M  V30 136 C 37.8638 -21.5236 0 0
M  V30 137 C 36.5304 -22.2877 0 0
M  V30 138 O 36.524 -23.8332 0 0
M  V30 139 O 35.1983 -21.515 0 0
M  V30 140 C 37.8651 -19.9868 0 0 CFG=2
M  V30 141 O 39.2048 -17.6773 0 0
M  V30 142 C 37.6619 -19.2141 0 0
M  V30 143 C 36.3282 -16.9041 0 0
M  V30 144 C 37.6619 -16.1341 0 0
M  V30 145 C 37.8229 -14.6025 0 0
M  V30 146 N 39.3292 -14.2823 0 0
M  V30 147 C 40.0992 -15.616 0 0
M  V30 148 N 39.0688 -16.7605 0 0
M  V30 149 C 36.3282 -18.4441 0 0 CFG=2
M  V30 150 O 37.6619 -20.7541 0 0
M  V30 151 C 36.121 -19.2141 0 0
M  V30 152 C 34.7827 -21.5193 0 0
M  V30 153 C 33.4481 -22.2877 0 0
M  V30 154 C 33.4494 -23.8332 0 0
M  V30 155 C 32.1148 -24.6016 0 0
M  V30 156 C 30.7789 -23.8245 0 0
M  V30 157 C 30.7826 -22.2877 0 0
M  V30 158 C 32.1172 -21.5193 0 0
M  V30 159 C 34.7864 -19.9825 0 0 CFG=1
M  V30 160 O 36.1247 -17.6773 0 0
M  V30 161 C 34.5819 -19.2141 0 0
M  V30 162 C 33.2482 -16.9041 0 0 CFG=2
M  V30 163 C 34.5819 -16.1341 0 0
M  V30 164 C 33.2482 -18.4441 0 0 CFG=2
M  V30 165 C 31.9146 -14.5941 0 0
M  V30 166 C 31.9146 -16.1341 0 0
M  V30 167 O 34.5819 -20.7541 0 0
M  V30 168 C 33.041 -19.2141 0 0
M  V30 169 C 30.3778 -22.2964 0 0
M  V30 170 C 31.7138 -21.5193 0 0
M  V30 171 C 31.7101 -19.9825 0 0 CFG=1
M  V30 172 N 29.0506 -24.6016 0 0
M  V30 173 C 30.3815 -23.8332 0 0
M  V30 174 O 33.0423 -17.6686 0 0
M  V30 175 C 32.8356 -19.214 0 0
M  V30 176 N 28.8346 -12.284 0 0
M  V30 177 C 30.1682 -16.134 0 0
M  V30 178 C 31.5019 -16.904 0 0
M  V30 179 C 31.5019 -18.444 0 0 CFG=2
M  V30 180 C 30.1682 -14.594 0 0
M  V30 181 C 28.8346 -13.824 0 0
M  V30 182 O 32.8356 -20.754 0 0
M  V30 183 C 29.9632 -19.2141 0 0
M  V30 184 C 29.9632 -22.2941 0 0
M  V30 185 C 28.6332 -19.9841 0 0 CFG=2
M  V30 186 C 27.2932 -22.2941 0 0
M  V30 187 C 28.6332 -21.5241 0 0
M  V30 188 O 29.9632 -17.6741 0 0
M  V30 189 C 25.7532 -19.2141 0 0
M  V30 190 C 24.426 -21.5193 0 0
M  V30 191 C 23.0901 -22.2964 0 0
M  V30 192 C 23.0938 -23.8332 0 0
M  V30 193 O 21.7628 -24.6016 0 0
M  V30 194 O 24.4284 -24.6016 0 0
M  V30 195 C 24.4223 -19.9825 0 0 CFG=1
M  V30 196 O 25.7546 -17.6686 0 0
M  V30 197 C 18.1048 -19.1771 0 0
M  V30 198 C 20.6309 -18.3206 0 0
M  V30 199 C 21.6467 -17.1631 0 0
M  V30 200 N 21.1522 -15.7046 0 0
M  V30 201 O 23.157 -17.464 0 0
M  V30 202 C 19.1206 -18.0196 0 0 CFG=2
M  V30 203 O 16.5945 -18.8762 0 0
M  V30 204 C 17.8928 -19.1883 0 0
M  V30 205 C 16.553 -21.4979 0 0
M  V30 206 C 15.2196 -22.262 0 0
M  V30 207 O 15.2133 -23.8074 0 0
M  V30 208 O 13.8875 -21.4892 0 0
M  V30 209 C 16.5543 -19.9611 0 0 CFG=2
M  V30 210 O 17.8941 -17.6515 0 0
M  V30 211 C 16.3512 -19.1883 0 0
M  V30 212 C 15.0175 -16.8783 0 0
M  V30 213 C 16.3512 -16.1083 0 0
M  V30 214 C 16.5122 -14.5768 0 0
M  V30 215 N 18.0185 -14.2566 0 0
M  V30 216 C 18.7885 -15.5903 0 0
M  V30 217 N 17.758 -16.7347 0 0
M  V30 218 C 15.0175 -18.4183 0 0 CFG=2
M  V30 219 O 16.3512 -20.7283 0 0
M  V30 220 C 14.8103 -19.1883 0 0
M  V30 221 C 13.472 -21.4936 0 0
M  V30 222 C 12.1374 -22.262 0 0
M  V30 223 C 12.1387 -23.8074 0 0
M  V30 224 C 10.8041 -24.5758 0 0
M  V30 225 C 9.4682 -23.7988 0 0
M  V30 226 C 9.4719 -22.262 0 0
M  V30 227 C 10.8065 -21.4936 0 0
M  V30 228 C 13.4757 -19.9567 0 0 CFG=1
M  V30 229 O 14.8139 -17.6515 0 0
M  V30 230 C 13.2725 -19.1883 0 0
M  V30 231 C 13.2725 -22.2683 0 0
M  V30 232 C 11.9425 -19.9583 0 0 CFG=2
M  V30 233 C 10.6025 -22.2683 0 0
M  V30 234 C 11.9425 -21.4983 0 0
M  V30 235 O 13.2725 -17.6483 0 0
M  V30 236 C 11.7303 -19.1883 0 0
M  V30 237 C 9.0671 -22.2706 0 0
M  V30 238 C 10.403 -21.4936 0 0
M  V30 239 C 10.3993 -19.9567 0 0 CFG=1
M  V30 240 N 7.7399 -24.5758 0 0
M  V30 241 C 9.0708 -23.8074 0 0
M  V30 242 O 11.7316 -17.6429 0 0
M  V30 243 C 11.5249 -19.1883 0 0
M  V30 244 N 7.5238 -12.2583 0 0
M  V30 245 C 8.8575 -16.1083 0 0
M  V30 246 C 10.1912 -16.8783 0 0
M  V30 247 C 10.1912 -18.4183 0 0 CFG=2
M  V30 248 C 8.8575 -14.5683 0 0
M  V30 249 C 7.5238 -13.7983 0 0
M  V30 250 O 11.5249 -20.7283 0 0
M  V30 251 C 8.6512 -19.1883 0 0
M  V30 252 C 7.3175 -16.8783 0 0 CFG=2
M  V30 253 C 8.6512 -16.1083 0 0
M  V30 254 C 7.3175 -18.4183 0 0 CFG=2
M  V30 255 C 5.9838 -14.5683 0 0
M  V30 256 C 5.9838 -16.1083 0 0
M  V30 257 O 8.6512 -20.7283 0 0
M  V30 258 C 4.4438 -19.1883 0 0
M  V30 259 C 3.1166 -21.4936 0 0
M  V30 260 C 1.7807 -22.2706 0 0
M  V30 261 C 1.7843 -23.8074 0 0
M  V30 262 O 0.4534 -24.5758 0 0
M  V30 263 O 3.1189 -24.5758 0 0
M  V30 264 C 3.1129 -19.9567 0 0 CFG=1
M  V30 265 O 4.4451 -17.6429 0 0
M  V30 266 C 39.4114 -7.914 0 0
M  V30 267 C 41.9375 -7.0575 0 0
M  V30 268 C 42.9533 -5.9 0 0
M  V30 269 N 42.4588 -4.4415 0 0
M  V30 270 O 44.4636 -6.2009 0 0
M  V30 271 C 40.4272 -6.7565 0 0 CFG=2
M  V30 272 O 37.9011 -7.613 0 0
M  V30 273 C 39.1993 -7.9252 0 0
M  V30 274 C 37.8596 -10.2348 0 0
M  V30 275 C 36.5262 -10.9988 0 0
M  V30 276 O 36.5198 -12.5443 0 0
M  V30 277 O 35.1941 -10.2261 0 0
M  V30 278 C 37.8609 -8.6979 0 0 CFG=2
M  V30 279 O 39.2006 -6.3884 0 0
M  V30 280 C 37.6577 -7.9252 0 0
M  V30 281 C 36.3241 -5.6152 0 0
M  V30 282 C 37.6577 -4.8452 0 0
M  V30 283 C 37.8187 -3.3137 0 0
M  V30 284 N 39.3251 -2.9935 0 0
M  V30 285 C 40.0951 -4.3271 0 0
M  V30 286 N 39.0646 -5.4716 0 0
M  V30 287 C 36.3241 -7.1552 0 0 CFG=2
M  V30 288 O 37.6577 -9.4652 0 0
M  V30 289 C 36.1168 -7.9252 0 0
M  V30 290 C 34.7785 -10.2304 0 0
M  V30 291 C 33.4439 -10.9988 0 0
M  V30 292 C 33.4453 -12.5443 0 0
M  V30 293 C 32.1107 -13.3127 0 0
M  V30 294 C 30.7747 -12.5356 0 0
M  V30 295 C 30.7784 -10.9988 0 0
M  V30 296 C 32.113 -10.2304 0 0
M  V30 297 C 34.7822 -8.6936 0 0 CFG=1
M  V30 298 O 36.1205 -6.3884 0 0
M  V30 299 C 34.5777 -7.9252 0 0
M  V30 300 C 33.2441 -5.6152 0 0 CFG=2
M  V30 301 C 34.5777 -4.8452 0 0
M  V30 302 C 33.2441 -7.1552 0 0 CFG=2
M  V30 303 C 31.9104 -3.3052 0 0
M  V30 304 C 31.9104 -4.8452 0 0
M  V30 305 O 34.5777 -9.4652 0 0
M  V30 306 C 33.0368 -7.9252 0 0
M  V30 307 C 30.3737 -11.0075 0 0
M  V30 308 C 31.7096 -10.2304 0 0
M  V30 309 C 31.7059 -8.6936 0 0 CFG=1
M  V30 310 N 29.0464 -13.3127 0 0
M  V30 311 C 30.3773 -12.5443 0 0
M  V30 312 O 33.0381 -6.3797 0 0
M  V30 313 C 32.8314 -7.9252 0 0
M  V30 314 N 28.8304 -0.9952 0 0
M  V30 315 C 30.1641 -4.8452 0 0
M  V30 316 C 31.4977 -5.6152 0 0
M  V30 317 C 31.4977 -7.1552 0 0 CFG=2
M  V30 318 C 30.1641 -3.3052 0 0
M  V30 319 C 28.8304 -2.5352 0 0
M  V30 320 O 32.8314 -9.4652 0 0
M  V30 321 C 29.9577 -7.9252 0 0
M  V30 322 C 28.6241 -5.6152 0 0 CFG=2
M  V30 323 C 29.9577 -4.8452 0 0
M  V30 324 C 28.6241 -7.1552 0 0 CFG=2
M  V30 325 C 27.2904 -3.3052 0 0
M  V30 326 C 27.2904 -4.8452 0 0
M  V30 327 O 29.9577 -9.4652 0 0
M  V30 328 C 25.7504 -7.9252 0 0
M  V30 329 C 24.4231 -10.2304 0 0
M  V30 330 C 23.0872 -11.0075 0 0
M  V30 331 C 23.0909 -12.5443 0 0
M  V30 332 O 21.76 -13.3127 0 0
M  V30 333 O 24.4255 -13.3127 0 0
M  V30 334 C 24.4195 -8.6936 0 0 CFG=1
M  V30 335 O 25.7517 -6.3797 0 0
M  V30 336 C 18.024 -7.9038 0 0
M  V30 337 C 20.5501 -7.0473 0 0
M  V30 338 C 21.5659 -5.8898 0 0
M  V30 339 N 21.0714 -4.4314 0 0
M  V30 340 O 23.0762 -6.1908 0 0
M  V30 341 C 19.0398 -6.7463 0 0 CFG=2
M  V30 342 O 16.5137 -7.6029 0 0
M  V30 343 C 17.8119 -7.9151 0 0
M  V30 344 C 16.4722 -10.2246 0 0
M  V30 345 C 15.1388 -10.9887 0 0
M  V30 346 O 15.1324 -12.5342 0 0
M  V30 347 O 13.8067 -10.216 0 0
M  V30 348 C 16.4735 -8.6878 0 0 CFG=2
M  V30 349 O 17.8132 -6.3782 0 0
M  V30 350 C 16.2703 -7.9151 0 0
M  V30 351 C 14.9367 -5.6051 0 0
M  V30 352 C 16.2703 -4.8351 0 0
M  V30 353 C 16.4313 -3.3035 0 0
M  V30 354 N 17.9377 -2.9833 0 0
M  V30 355 C 18.7077 -4.317 0 0
M  V30 356 N 17.6772 -5.4614 0 0
[truncated: 9,903,213 more chars]
